# Supplementary material for: A Universal Peptide Matrix Interactomics Approach to Disclose Motif-Dependent Protein Binding
Source: Mol Cell Proteomics. 2021 Aug 13;20:100135. doi: 10.1016/j.mcpro.2021.100135 (PMC8453223; doi:10.1016/j.mcpro.2021.100135)
Supplement: Supplemental Table S1 [file mmc2.xlsx]

## Sheet: TableS1_peptidelist
sample.name	Gene	uniprot	bait.sequence	comment	PTM	mutation	characteristic	start.AA	length.AA	run.with.nuclear.extract	run.with.RIPA.extract	MS.raw.file.ID
CEBPB.01	cebpb	P21272	DAPAMAAGFPFALR	conserved region (CR) 7	no	no		149	14	yes	no	1
CEBPB.02	cebpb	P21272	DAPAMAAGFPFAL[Rme2as]	conserved region (CR) 7	yes	no	Rme2as(R193)	149	14	yes	no	2
CEBPB.03	cebpb	P21272	MAAGFPFALRAYLG	conserved region (CR) 7	no	no		153	14	yes	no	3
CEBPB.04	cebpb	P21272	MAAGFPFAL[Rme2as]AYLG	conserved region (CR) 7	yes	no	Rme2as(R193)	153	14	yes	no	4
CEBPB.05	cebpb	P21272	FPFALRAYLGYQAT	conserved region (CR) 7	no	no		157	14	yes	no	5
CEBPB.06	cebpb	P21272	FPFAL[Rme2as]AYLGYQAT	conserved region (CR) 7	yes	no	Rme2as(R193)	157	14	yes	no	6
CEBPB.07	cebpb	P21272	LRAYLGYQATPSGS	conserved region (CR) 7	no	no		161	14	yes	no	7
CEBPB.08	cebpb	P21272	L[Rme2as]AYLGYQATPSGS	conserved region (CR) 7	yes	no	Rme2as(R193)	161	14	yes	no	8
CEBPB.09	cebpb	P21272	LGYQATPSGSSGSL	conserved region (CR) 7	no	no		165	14	yes	no	9
CEBPB.15	cebpb	P21272	AACLPPPPAAFRPM	conserved region (CR) 2	no	no		9	14	yes	no	15
CEBPB.16	cebpb	P21272	PPPPAAFRPMEVAN	conserved region (CR) 2	no	no		13	14	yes	no	16
CEBPB.17	cebpb	P21272	AAFRPMEVANFYYE	conserved region (CR) 2	no	no		17	14	yes	no	17
CEBPB.18	cebpb	P21272	PMEVANFYYEPDCL	conserved region (CR) 2	no	no		21	14	yes	no	18
CEBPB.19	cebpb	P21272	ANFYYEPDCLAYGA	conserved region (CR) 2	no	no		25	14	yes	no	19
EGFR	EGFR	P00533	TFLPVPEYINQSVP		no	no		1085	14	no	yes	12
EGFR_phos	EGFR	P00533	TFLPVPE[phosY]INQSVP		yes	no	phos(Y1092)	1085	14	no	yes	13
EGFR_phos_mut	EGFR	P00533	TFLPVPE[phosY]IAQSVP		yes	yes	phos(Y1092), N1094A	1085	14	no	yes	14
GLUT1	GLUT1	P11166	TPEELFHPLGADSQ		no	no		478	14	no	yes	41
GLUT1_mut	GLUT1	P11166	TPEELFHLLGADSQ	endocytosis motif created	no	yes	P485L	478	14	no	yes	42
SOS1	SOS1	Q07889	EVPVPPPVPPRRRP	polyproline type II motif	no	no		1146	14	no	yes	43
SOS1_mut	SOS1	Q07889	EVPVPAPVAPARRP	polyproline type II motif disrupted	no	yes	P1151A, P1154A, R1156A	1146	14	no	yes	44
WIP	WIP	O43516	NDETPRLPQRNLSL	polyproline type II motif	no	no		328	14	no	yes	48
WIP_mut	WIP	O43516	NDETARLAQRNLSL	polyproline type II motif disrupted	no	yes	P332A, P335A	328	14	no	yes	49
p38_phos	p38	Q16539	RHTDDEM[phosT]G[phosY]VATR	activation loop	yes	no	phos(T180), phos(Y182)	173	14	yes	yes	57
p38	p38	Q16539	RHTDDEMTGYVATR	activation loop	no	no		173	14	yes	yes	58
JNK1_phos	JNK1	P45983	AGTSFMM[phosT]P[phosY]VVTR	activation loop	yes	no	phos(T183), phos(Y185)	176	14	yes	yes	59
JNK1	JNK1	P45983	AGTSFMMTPYVVTR	activation loop	no	no		176	14	yes	yes	60
							T
