# Supplementary material for: A Universal Peptide Matrix Interactomics Approach to Disclose Motif-Dependent Protein Binding
Source: Mol Cell Proteomics. 2021 Aug 13;20:100135. doi: 10.1016/j.mcpro.2021.100135 (PMC8453223; doi:10.1016/j.mcpro.2021.100135)
Supplement: Supplemental Table S2 [file mmc3.xlsx]

## Sheet: sheet1
Protein.IDs	Majority.protein.IDs	Protein.names	Gene.names	Fasta.headers	Reverse	Potential.contaminant	Peptides.EGFR_1mg_rep1	Peptides.EGFR_1mg_rep2	Peptides.EGFR_1mg_rep3	Peptides.EGFR_1mg_rep4	Peptides.EGFR_2mg_rep1	Peptides.EGFR_2mg_rep2	Peptides.EGFR_2mg_rep3	Peptides.EGFR_2mg_rep4	Peptides.EGFR_4mg_rep1	Peptides.EGFR_4mg_rep2	Peptides.EGFR_4mg_rep3	Peptides.EGFR_4mg_rep4	Peptides.EGFR_8mg_rep1	Peptides.EGFR_8mg_rep2	Peptides.EGFR_8mg_rep3	Peptides.EGFR_8mg_rep4	Peptides.EGFR_phos_1mg_rep1	Peptides.EGFR_phos_1mg_rep2	Peptides.EGFR_phos_1mg_rep3	Peptides.EGFR_phos_1mg_rep4	Peptides.EGFR_phos_2mg_rep1	Peptides.EGFR_phos_2mg_rep2	Peptides.EGFR_phos_2mg_rep3	Peptides.EGFR_phos_2mg_rep4	Peptides.EGFR_phos_4mg_rep1	Peptides.EGFR_phos_4mg_rep2	Peptides.EGFR_phos_4mg_rep3	Peptides.EGFR_phos_4mg_rep4	Peptides.EGFR_phos_8mg_rep1	Peptides.EGFR_phos_8mg_rep2	Peptides.EGFR_phos_8mg_rep3	Peptides.EGFR_phos_8mg_rep4	Peptides.EGFR_phos_mut_1mg_rep1	Peptides.EGFR_phos_mut_1mg_rep2	Peptides.EGFR_phos_mut_1mg_rep3	Peptides.EGFR_phos_mut_1mg_rep4	Peptides.EGFR_phos_mut_2mg_rep1	Peptides.EGFR_phos_mut_2mg_rep2	Peptides.EGFR_phos_mut_2mg_rep3	Peptides.EGFR_phos_mut_2mg_rep4	Peptides.EGFR_phos_mut_4mg_rep1	Peptides.EGFR_phos_mut_4mg_rep2	Peptides.EGFR_phos_mut_4mg_rep3
Q00341;A0A024R4E5;Q00341-2;H0Y394;H7C0A4;C9J5E5;C9JIZ1;H7C2D1;C9JHZ8;C9JES8;C9JZI8;C9JHS7;H7BZC3;C9JT62;C9JK79;C9JMQ6;C9JQ82;C9JBS3;C9JEJ8;C9JHN6;C9JHS9;C9J739;H7C3D0	Q00341;A0A024R4E5;Q00341-2;H0Y394	Vigilin	HDLBP	>sp|Q00341|VIGLN_HUMAN Vigilin OS=Homo sapiens GN=HDLBP PE=1 SV=2;>tr|A0A024R4E5|A0A024R4E5_HUMAN High density lipoprotein binding protein (Vigilin), isoform CRA_a OS=Homo sapiens GN=HDLBP PE=1 SV=1;>sp|Q00341-2|VIGLN_HUMAN Isoform 2 of Vigilin OS=Homo sap			17	10	12	8	12	15	16	14	5	7	4	10	1	2	1	1	7	8	16	6	10	18	16	14	8	10	6	6	2	2	3	2	10	11	16	12	17	12	15	16	11	10	6
A0A087WZA9;Q9BXJ8-2;A0A024R4K9;Q9BXJ8;A0A087X266	A0A087WZA9;Q9BXJ8-2;A0A024R4K9;Q9BXJ8;A0A087X266	Transmembrane protein 120A	TMEM120A	>tr|A0A087WZA9|A0A087WZA9_HUMAN Transmembrane protein 120A (Fragment) OS=Homo sapiens GN=TMEM120A PE=1 SV=1;>sp|Q9BXJ8-2|T120A_HUMAN Isoform 2 of Transmembrane protein 120A OS=Homo sapiens GN=TMEM120A;>tr|A0A024R4K9|A0A024R4K9_HUMAN Transmembrane protein 1			0	0	0	0	0	1	1	0	0	1	0	0	1	1	1	2	0	0	0	0	0	0	0	0	1	0	1	0	0	2	1	1	0	0	0	0	1	0	0	0	1	1	0
P46781;A0A024R4M0;B5MCT8;C9JM19;F2Z3C0;A8MXK4	P46781;A0A024R4M0;B5MCT8;C9JM19	40S ribosomal protein S9	RPS9	>sp|P46781|RS9_HUMAN 40S ribosomal protein S9 OS=Homo sapiens GN=RPS9 PE=1 SV=3;>tr|A0A024R4M0|A0A024R4M0_HUMAN 40S ribosomal protein S9 OS=Homo sapiens GN=RPS9 PE=1 SV=1;>tr|B5MCT8|B5MCT8_HUMAN 40S ribosomal protein S9 OS=Homo sapiens GN=RPS9 PE=1 SV=1;>t			10	9	7	13	13	12	14	13	15	13	12	13	13	9	13	15	11	12	13	13	10	12	14	11	11	14	11	14	15	16	16	13	9	11	12	12	15	13	14	15	14	13	14
P25787;A0A024RA52;H3BT36;C9JCK5	P25787;A0A024RA52	Proteasome subunit alpha type-2	PSMA2	>sp|P25787|PSA2_HUMAN Proteasome subunit alpha type-2 OS=Homo sapiens GN=PSMA2 PE=1 SV=2;>tr|A0A024RA52|A0A024RA52_HUMAN Proteasome subunit alpha type OS=Homo sapiens GN=PSMA2 PE=1 SV=1			0	0	0	0	0	0	0	0	0	0	0	0	0	0	0	0	0	0	0	0	0	0	0	0	0	0	0	0	0	0	0	0	0	0	0	0	0	0	0	0	0	0	0
A0A024RAC6;Q14241	A0A024RAC6;Q14241	Transcription elongation factor B polypeptide 3	TCEB3	>tr|A0A024RAC6|A0A024RAC6_HUMAN Transcription elongation factor B (SIII), polypeptide 3 (110kDa, elongin A), isoform CRA_a OS=Homo sapiens GN=TCEB3 PE=1 SV=1;>sp|Q14241|ELOA1_HUMAN Transcription elongation factor B polypeptide 3 OS=Homo sapiens GN=TCEB3 PE			0	1	1	0	1	1	2	1	1	3	0	1	1	0	0	0	1	1	1	0	0	2	4	2	2	4	2	0	2	2	2	2	0	1	5	0	4	3	5	3	3	2	0
F5H796;A0A024RBT2;Q9NR28-2;Q9NR28;F5GXT8;Q9NR28-3;F5GYH3;F5GX50;F5H0Q4;H7BZK7	F5H796;A0A024RBT2;Q9NR28-2;Q9NR28;F5GXT8;Q9NR28-3;F5GYH3;F5GX50	Diablo homolog, mitochondrial	DIABLO	>tr|F5H796|F5H796_HUMAN Diablo homolog, mitochondrial (Fragment) OS=Homo sapiens GN=DIABLO PE=1 SV=8;>tr|A0A024RBT2|A0A024RBT2_HUMAN Diablo homolog, mitochondrial OS=Homo sapiens GN=DIABLO PE=1 SV=1;>sp|Q9NR28-2|DBLOH_HUMAN Isoform 2 of Diablo homolog, mit			0	0	0	0	0	0	0	0	0	0	0	0	0	0	0	0	0	0	0	0	0	0	0	0	0	0	0	1	0	0	0	0	0	0	0	0	0	0	0	1	0	1	1
E9PRM7;A0A0J9YWM3;Q96BI1;A0A024RCG2	E9PRM7;A0A0J9YWM3;Q96BI1;A0A024RCG2	Solute carrier family 22 member 18	SLC22A18	>tr|E9PRM7|E9PRM7_HUMAN Solute carrier family 22 member 18 OS=Homo sapiens GN=SLC22A18 PE=1 SV=1;>tr|A0A0J9YWM3|A0A0J9YWM3_HUMAN Solute carrier family 22 member 18 OS=Homo sapiens GN=SLC22A18 PE=1 SV=1;>sp|Q96BI1|S22AI_HUMAN Solute carrier family 22 member			0	0	0	0	0	0	0	0	0	1	1	0	1	2	1	2	0	0	0	0	0	0	0	0	0	0	1	0	1	1	1	1	0	0	0	0	0	0	0	0	1	0	0
P46379-2;A0A024RCR6;P46379;A0A0G2JK23;P46379-3;P46379-5;A0A0G2JL47;P46379-4;X6REW1;A0A0G2JJM1;F6S6P2;F6UR09;F6U1F2;F6XTU0;A0A0G2JJR8;A0A1B0GX79;F6WML8;F6VEM6;F6X9W3;F6U341;F6TC96;H0Y710;H0Y4L1;H0Y7K4;H0Y759;A0A0G2JJ92;A0A0G2JIB3;A0A0G2JIA9	P46379-2;A0A024RCR6;P46379;A0A0G2JK23;P46379-3;P46379-5;A0A0G2JL47;P46379-4;X6REW1;A0A0G2JJM1	Large proline-rich protein BAG6	BAG6	>sp|P46379-2|BAG6_HUMAN Isoform 2 of Large proline-rich protein BAG6 OS=Homo sapiens GN=BAG6;>tr|A0A024RCR6|A0A024RCR6_HUMAN HLA-B associated transcript 3, isoform CRA_a OS=Homo sapiens GN=BAT3 PE=1 SV=1;>sp|P46379|BAG6_HUMAN Large proline-rich protein BAG			2	4	2	1	3	3	3	3	2	1	0	3	3	2	1	2	3	2	4	0	2	2	5	3	3	0	0	0	3	1	4	3	2	3	3	2	2	6	3	5	6	2	1
P11532-4;A0A087WV90;E9PDN5;A0A087WTU7;P11532;A0A075B6G3;P11532-3;P11532-2;P11532-8;P11532-7;P11532-5;P11532-6;E7EQR9;E7EQS5;F8VX32;E7ESB2;H0Y304;P11532-10;P11532-9;F5GZY3;H0Y3E8;H0Y864;Q13474-2;Q13474	P11532-4;A0A087WV90;E9PDN5;A0A087WTU7;P11532;A0A075B6G3;P11532-3;P11532-2;P11532-8;P11532-7;P11532-5;P11532-6;E7EQR9;E7EQS5;F8VX32;E7ESB2;H0Y304;P11532-10;P11532-9;F5GZY3	Dystrophin	DMD	>sp|P11532-4|DMD_HUMAN Isoform 3 of Dystrophin OS=Homo sapiens GN=DMD;>tr|A0A087WV90|A0A087WV90_HUMAN Dystrophin OS=Homo sapiens GN=DMD PE=1 SV=1;>tr|E9PDN5|E9PDN5_HUMAN Dystrophin OS=Homo sapiens GN=DMD PE=1 SV=1;>tr|A0A087WTU7|A0A087WTU7_HUMAN Dystrophin			0	0	0	1	0	1	3	2	0	2	1	2	2	1	0	0	1	0	0	0	1	3	1	3	3	1	1	1	1	1	1	1	0	0	0	2	0	2	0	3	3	3	2
A0A075B7B5;B7ZM87;O75044;A2RUF3;Q5VZB4;P0DMP2;P0DJJ0;G5EA48;Q7Z6B7-2;Q7Z6B7	A0A075B7B5;B7ZM87;O75044;A2RUF3;Q5VZB4;P0DMP2;P0DJJ0;G5EA48;Q7Z6B7-2;Q7Z6B7	SLIT-ROBO Rho GTPase-activating protein 2;SLIT-ROBO Rho GTPase-activating protein 2C;SLIT-ROBO Rho GTPase-activating protein 1	SRGAP2;SRGAP2C;SRGAP1	>tr|A0A075B7B5|A0A075B7B5_HUMAN SLIT-ROBO Rho GTPase-activating protein 2 OS=Homo sapiens GN=SRGAP2 PE=1 SV=1;>tr|B7ZM87|B7ZM87_HUMAN SLIT-ROBO Rho GTPase-activating protein 2 OS=Homo sapiens GN=SRGAP2 PE=1 SV=1;>sp|O75044|SRGP2_HUMAN SLIT-ROBO Rho GTPase-			1	0	0	0	1	0	0	0	0	0	0	0	0	0	0	0	0	0	0	0	0	0	1	0	0	0	0	0	0	0	0	0	0	0	1	0	0	0	0	0	0	0	0
A8CG34;A0A075B7F8;Q96HA1;Q96HA1-2;A8CG34-2;A0A087WY75;Q96HA1-3;A8MY32	A8CG34;A0A075B7F8;Q96HA1;Q96HA1-2;A8CG34-2;A0A087WY75;Q96HA1-3	Nuclear envelope pore membrane protein POM 121C;Nuclear envelope pore membrane protein POM 121	POM121C;POM121	>sp|A8CG34|P121C_HUMAN Nuclear envelope pore membrane protein POM 121C OS=Homo sapiens GN=POM121C PE=1 SV=2;>tr|A0A075B7F8|A0A075B7F8_HUMAN Nuclear envelope pore membrane protein POM 121C OS=Homo sapiens GN=POM121C PE=1 SV=2;>sp|Q96HA1|P121A_HUMAN Nuclear			0	0	0	0	0	0	0	0	0	0	0	1	2	1	2	1	0	0	0	0	0	0	0	0	1	0	1	1	1	1	1	1	0	0	0	0	0	0	0	0	0	0	0
E9PJP3;E9PM22;E9PLR0;E9PLE9;E9PKG6;Q2L696;V9HW75;P80303-2;P80303;A0A087WSV8	E9PJP3;E9PM22;E9PLR0;E9PLE9;E9PKG6;Q2L696;V9HW75;P80303-2;P80303;A0A087WSV8	Nucleobindin-2;Nesfatin-1	NUCB2;Nucb2	>tr|E9PJP3|E9PJP3_HUMAN Nucleobindin-2 (Fragment) OS=Homo sapiens GN=NUCB2 PE=1 SV=1;>tr|E9PM22|E9PM22_HUMAN Nucleobindin-2 (Fragment) OS=Homo sapiens GN=NUCB2 PE=1 SV=1;>tr|E9PLR0|E9PLR0_HUMAN Nucleobindin-2 (Fragment) OS=Homo sapiens GN=NUCB2 PE=1 SV=1;>			0	0	0	0	1	0	0	1	0	1	0	0	0	0	0	0	0	0	1	1	0	0	0	1	0	0	1	0	0	0	0	0	0	1	0	0	0	0	1	1	0	1	0
E2QRB9;Q16881-7;E9PIR7;F8W809;Q16881-5;Q16881-2;A0A087WSW9;Q16881-4;A0A182DWI3;Q16881-3;Q16881-6;A0A087WSY9;Q16881;E9PKD3;E9PRI8;A0A0B4J225;E9PIZ5	E2QRB9;Q16881-7;E9PIR7;F8W809;Q16881-5;Q16881-2;A0A087WSW9;Q16881-4;A0A182DWI3;Q16881-3;Q16881-6;A0A087WSY9;Q16881;E9PKD3	Thioredoxin reductase 1, cytoplasmic	TXNRD1	>tr|E2QRB9|E2QRB9_HUMAN Thioredoxin reductase 1, cytoplasmic OS=Homo sapiens GN=TXNRD1 PE=1 SV=2;>sp|Q16881-7|TRXR1_HUMAN Isoform 7 of Thioredoxin reductase 1, cytoplasmic OS=Homo sapiens GN=TXNRD1;>tr|E9PIR7|E9PIR7_HUMAN Thioredoxin reductase 1, cytoplasm			0	0	0	0	0	0	0	0	0	0	0	0	0	0	0	0	0	0	0	0	0	0	0	0	0	0	0	0	0	0	0	0	0	0	0	0	0	0	0	0	0	0	0
A0A087WTD7;A8MYJ1;Q12802-4;Q12802;Q12802-2;A0A087WY36	A0A087WTD7;A8MYJ1;Q12802-4;Q12802;Q12802-2	A-kinase anchor protein 13	AKAP13	>tr|A0A087WTD7|A0A087WTD7_HUMAN A-kinase anchor protein 13 OS=Homo sapiens GN=AKAP13 PE=1 SV=1;>tr|A8MYJ1|A8MYJ1_HUMAN A-kinase anchor protein 13 OS=Homo sapiens GN=AKAP13 PE=1 SV=3;>sp|Q12802-4|AKP13_HUMAN Isoform 3 of A-kinase anchor protein 13 OS=Homo s			0	0	0	0	0	0	1	0	0	0	0	1	4	1	1	2	0	0	0	1	0	1	1	0	1	0	0	1	1	3	3	3	0	0	1	0	0	0	0	0	0	1	1
A0A087WTE5;E5RFQ1;A0A0A0MSW2;Q9H4W6-2;Q9UH73-2;Q9UH73;Q9H4W6;E9PEI2;Q9BQW3;X6R549;Q9BQW3-1	A0A087WTE5;E5RFQ1;A0A0A0MSW2;Q9H4W6-2;Q9UH73-2;Q9UH73;Q9H4W6;E9PEI2;Q9BQW3;X6R549;Q9BQW3-1	Transcription factor COE3;Transcription factor COE1;Transcription factor COE4	EBF1;EBF3;EBF4	>tr|A0A087WTE5|A0A087WTE5_HUMAN Transcription factor COE1 OS=Homo sapiens GN=EBF1 PE=1 SV=1;>tr|E5RFQ1|E5RFQ1_HUMAN Transcription factor COE1 OS=Homo sapiens GN=EBF1 PE=1 SV=1;>tr|A0A0A0MSW2|A0A0A0MSW2_HUMAN Transcription factor COE4 OS=Homo sapiens GN=EBF			0	0	0	0	0	0	0	0	0	0	0	0	0	1	0	0	0	0	0	0	0	0	0	0	0	0	0	0	1	0	1	0	0	0	0	0	0	0	0	0	0	0	0
Q12913;A0A087WTK0;A0A087WVC6	Q12913;A0A087WTK0;A0A087WVC6	Receptor-type tyrosine-protein phosphatase eta	PTPRJ	>sp|Q12913|PTPRJ_HUMAN Receptor-type tyrosine-protein phosphatase eta OS=Homo sapiens GN=PTPRJ PE=1 SV=3;>tr|A0A087WTK0|A0A087WTK0_HUMAN Receptor-type tyrosine-protein phosphatase eta OS=Homo sapiens GN=PTPRJ PE=1 SV=1;>tr|A0A087WVC6|A0A087WVC6_HUMAN Recep			0	0	0	0	0	0	0	0	0	0	0	0	0	1	0	0	0	0	0	0	0	0	0	0	0	0	0	0	0	0	0	1	0	0	0	0	0	0	0	0	0	0	0
Q92945;A0A087WTP3;M0R0I5;M0QYH3;M0QXW7;M0R3J3;M0QYG1;M0R0C6	Q92945;A0A087WTP3;M0R0I5	Far upstream element-binding protein 2	KHSRP	>sp|Q92945|FUBP2_HUMAN Far upstream element-binding protein 2 OS=Homo sapiens GN=KHSRP PE=1 SV=4;>tr|A0A087WTP3|A0A087WTP3_HUMAN Far upstream element-binding protein 2 OS=Homo sapiens GN=KHSRP PE=1 SV=1;>tr|M0R0I5|M0R0I5_HUMAN Far upstream element-binding			4	2	3	5	10	7	8	7	5	6	6	6	2	4	3	3	3	4	4	5	7	4	6	9	6	4	6	5	4	3	4	3	4	4	6	4	10	6	6	5	5	5	3
Q1JUQ3;A0A087WTS4;P62942;A0A087WV48;A0A087WZM5	Q1JUQ3;A0A087WTS4;P62942;A0A087WV48;A0A087WZM5	Peptidyl-prolyl cis-trans isomerase FKBP1A	FKBP12-Exin;FKBP1A	>tr|Q1JUQ3|Q1JUQ3_HUMAN FK506 binding protein12 OS=Homo sapiens GN=FKBP12-Exin PE=2 SV=1;>tr|A0A087WTS4|A0A087WTS4_HUMAN Peptidyl-prolyl cis-trans isomerase FKBP1A OS=Homo sapiens GN=FKBP1A PE=4 SV=1;>sp|P62942|FKB1A_HUMAN Peptidyl-prolyl cis-trans isomera			0	0	0	0	0	0	0	0	0	0	0	0	0	0	0	0	0	0	0	0	0	0	0	0	0	0	0	0	0	0	0	0	0	0	0	0	0	0	0	0	0	0	0
A0A087WTU3;Q9Y6I9	A0A087WTU3;Q9Y6I9	Testis-expressed sequence 264 protein	TEX264	>tr|A0A087WTU3|A0A087WTU3_HUMAN Testis-expressed sequence 264 protein OS=Homo sapiens GN=TEX264 PE=1 SV=1;>sp|Q9Y6I9|TX264_HUMAN Testis-expressed sequence 264 protein OS=Homo sapiens GN=TEX264 PE=1 SV=1			0	0	0	0	0	0	0	0	0	0	0	0	0	1	0	1	0	0	0	0	0	0	0	0	0	0	0	0	1	0	1	1	0	0	0	0	0	0	0	0	0	0	0
A0A087WTY9;Q9Y605	A0A087WTY9;Q9Y605	MORF4 family-associated protein 1	MRFAP1	>tr|A0A087WTY9|A0A087WTY9_HUMAN MORF4 family-associated protein 1 OS=Homo sapiens GN=MRFAP1 PE=1 SV=1;>sp|Q9Y605|MOFA1_HUMAN MORF4 family-associated protein 1 OS=Homo sapiens GN=MRFAP1 PE=1 SV=1			0	0	0	0	0	0	0	0	0	1	0	0	0	0	0	0	0	0	0	0	0	0	0	0	0	0	0	0	0	0	0	0	0	0	0	0	0	0	0	0	1	0	0
Q96RQ1;A0A087WU02;H0YI50;H0YI58;F8VPA6;F8W0R1;F8VR88;F8VUZ2;H0YHS0;H0YHJ8;F8VRW9	Q96RQ1;A0A087WU02;H0YI50;H0YI58;F8VPA6	Endoplasmic reticulum-Golgi intermediate compartment protein 2	ERGIC2	>sp|Q96RQ1|ERGI2_HUMAN Endoplasmic reticulum-Golgi intermediate compartment protein 2 OS=Homo sapiens GN=ERGIC2 PE=1 SV=2;>tr|A0A087WU02|A0A087WU02_HUMAN Endoplasmic reticulum-Golgi intermediate compartment protein 2 OS=Homo sapiens GN=ERGIC2 PE=1 SV=1;>tr			0	0	0	0	2	1	2	2	2	1	2	2	3	3	4	3	0	1	1	0	0	0	1	3	2	3	2	2	3	3	3	2	0	1	1	1	3	3	2	2	2	2	2
P51790-4;A0A087WU31;P51790-5;A0A0A0MTB7;P51790;P51793-2;E9PE15;G3XAG5;P51795;P51793;P51795-2;P51790-2	P51790-4;A0A087WU31;P51790-5;A0A0A0MTB7;P51790	H(+)/Cl(-) exchange transporter 3	CLCN3	>sp|P51790-4|CLCN3_HUMAN Isoform 3 of H(+)/Cl(-) exchange transporter 3 OS=Homo sapiens GN=CLCN3;>tr|A0A087WU31|A0A087WU31_HUMAN Chloride channel protein OS=Homo sapiens GN=CLCN3 PE=1 SV=1;>sp|P51790-5|CLCN3_HUMAN Isoform 4 of H(+)/Cl(-) exchange transport			0	0	0	0	0	0	0	0	0	0	1	0	0	0	1	1	0	0	0	0	0	0	0	0	0	0	0	0	0	0	0	0	0	0	0	0	0	0	0	0	0	0	0
Q9H0U3;A0A087WU53;Q9H0U3-2	Q9H0U3;A0A087WU53;Q9H0U3-2	Magnesium transporter protein 1	MAGT1	>sp|Q9H0U3|MAGT1_HUMAN Magnesium transporter protein 1 OS=Homo sapiens GN=MAGT1 PE=1 SV=1;>tr|A0A087WU53|A0A087WU53_HUMAN Magnesium transporter protein 1 OS=Homo sapiens GN=MAGT1 PE=1 SV=1;>sp|Q9H0U3-2|MAGT1_HUMAN Isoform 2 of Magnesium transporter protein			4	4	5	4	4	5	3	5	2	5	4	4	5	5	4	4	5	3	4	5	3	5	4	6	4	4	4	4	4	6	3	3	3	4	5	5	4	4	4	4	4	5	1
A0A0G2JMS5;A0A087WU62;Q9BRJ2;A0A087X2D5	A0A0G2JMS5;A0A087WU62;Q9BRJ2;A0A087X2D5	39S ribosomal protein L45, mitochondrial	MRPL45	>tr|A0A0G2JMS5|A0A0G2JMS5_HUMAN 39S ribosomal protein L45, mitochondrial OS=Homo sapiens GN=MRPL45 PE=1 SV=1;>tr|A0A087WU62|A0A087WU62_HUMAN 39S ribosomal protein L45, mitochondrial OS=Homo sapiens GN=MRPL45 PE=1 SV=1;>sp|Q9BRJ2|RM45_HUMAN 39S ribosomal pr			2	0	0	0	2	2	1	1	1	0	1	1	0	0	1	0	0	0	1	0	1	1	1	3	1	1	0	1	0	1	1	1	1	0	1	1	3	2	3	3	1	1	1
Q8WYA6-4;Q8WYA6;A0A087WUB9;A2A2P1;Q8WYA6-3;Q8WYA6-2	Q8WYA6-4;Q8WYA6;A0A087WUB9;A2A2P1;Q8WYA6-3;Q8WYA6-2	Beta-catenin-like protein 1	CTNNBL1	>sp|Q8WYA6-4|CTBL1_HUMAN Isoform 4 of Beta-catenin-like protein 1 OS=Homo sapiens GN=CTNNBL1;>sp|Q8WYA6|CTBL1_HUMAN Beta-catenin-like protein 1 OS=Homo sapiens GN=CTNNBL1 PE=1 SV=1;>tr|A0A087WUB9|A0A087WUB9_HUMAN Beta-catenin-like protein 1 OS=Homo sapiens			0	0	0	0	0	0	0	0	0	0	0	0	0	0	0	0	0	0	0	0	1	0	0	2	0	0	0	0	0	0	0	0	0	0	0	0	1	0	0	1	0	0	0
Q15005;A0A087WUC6;E9PI68;E9PL01;H0YE04;E9PRB9	Q15005;A0A087WUC6;E9PI68;E9PL01;H0YE04	Signal peptidase complex subunit 2	SPCS2	>sp|Q15005|SPCS2_HUMAN Signal peptidase complex subunit 2 OS=Homo sapiens GN=SPCS2 PE=1 SV=3;>tr|A0A087WUC6|A0A087WUC6_HUMAN Signal peptidase complex subunit 2 OS=Homo sapiens GN=SPCS2 PE=1 SV=1;>tr|E9PI68|E9PI68_HUMAN Signal peptidase complex subunit 2 OS			0	2	1	0	4	3	3	3	5	4	4	5	7	6	7	7	1	2	1	2	4	5	3	3	5	4	3	3	5	6	5	6	1	2	1	1	4	3	4	5	3	3	5
A0A087WUD3;Q9NRP0;Q9NRP0-2	A0A087WUD3;Q9NRP0;Q9NRP0-2	Oligosaccharyltransferase complex subunit OSTC	OSTC	>tr|A0A087WUD3|A0A087WUD3_HUMAN Oligosaccharyltransferase complex subunit OSTC OS=Homo sapiens GN=OSTC PE=1 SV=1;>sp|Q9NRP0|OSTC_HUMAN Oligosaccharyltransferase complex subunit OSTC OS=Homo sapiens GN=OSTC PE=1 SV=1;>sp|Q9NRP0-2|OSTC_HUMAN Isoform 2 of Oli			0	0	1	0	1	0	1	1	0	1	1	1	0	1	0	0	1	0	1	1	1	1	1	0	1	1	1	1	1	1	0	1	0	0	1	0	0	0	1	1	0	1	1
O14979-3;O14979-2;A0A087WUK2;O14979	O14979-3;O14979-2;A0A087WUK2;O14979	Heterogeneous nuclear ribonucleoprotein D-like	HNRPDL	>sp|O14979-3|HNRDL_HUMAN Isoform 3 of Heterogeneous nuclear ribonucleoprotein D-like OS=Homo sapiens GN=HNRNPDL;>sp|O14979-2|HNRDL_HUMAN Isoform 2 of Heterogeneous nuclear ribonucleoprotein D-like OS=Homo sapiens GN=HNRNPDL;>tr|A0A087WUK2|A0A087WUK2_HUMAN			0	0	0	0	0	0	0	0	0	0	0	0	0	0	0	0	0	0	0	0	0	0	0	0	0	0	0	0	0	0	0	0	0	0	0	0	0	0	0	0	0	0	0
A0A087WUL2;P49720;A0A087WXQ8;A0A087WY10	A0A087WUL2;P49720;A0A087WXQ8;A0A087WY10	Proteasome subunit beta type-3	PSMB3	>tr|A0A087WUL2|A0A087WUL2_HUMAN Proteasome subunit beta type-3 (Fragment) OS=Homo sapiens GN=PSMB3 PE=1 SV=1;>sp|P49720|PSB3_HUMAN Proteasome subunit beta type-3 OS=Homo sapiens GN=PSMB3 PE=1 SV=2;>tr|A0A087WXQ8|A0A087WXQ8_HUMAN Proteasome subunit beta typ			0	0	0	0	0	0	0	0	0	0	0	0	0	0	0	0	0	0	0	0	0	0	0	0	0	0	0	0	0	0	0	0	0	0	0	0	0	0	0	0	0	0	0
A0A087WUL4;A0A087WX23;A0A087WXK2;Q86TG7;A0A087WZG9;B4DSP0;Q86TG7-2	A0A087WUL4;A0A087WX23;A0A087WXK2;Q86TG7;A0A087WZG9;B4DSP0;Q86TG7-2	Retrotransposon-derived protein PEG10	PEG10;hCG_1642748	>tr|A0A087WUL4|A0A087WUL4_HUMAN Retrotransposon-derived protein PEG10 OS=Homo sapiens GN=PEG10 PE=1 SV=1;>tr|A0A087WX23|A0A087WX23_HUMAN Retrotransposon-derived protein PEG10 OS=Homo sapiens GN=PEG10 PE=1 SV=1;>tr|A0A087WXK2|A0A087WXK2_HUMAN Retrotransposo			1	0	0	0	1	2	2	1	0	2	2	2	2	2	2	2	0	1	1	1	0	1	2	2	1	1	1	1	2	2	1	1	0	0	2	1	0	0	2	2	1	3	3
A0A087WUM0;P57105;A0A087X1F5;A0A087WYV9;A0A087WTA2;A0A087WX56;Q9P0S2	A0A087WUM0;P57105;A0A087X1F5;A0A087WYV9	Synaptojanin-2-binding protein	SYNJ2BP	>tr|A0A087WUM0|A0A087WUM0_HUMAN Protein SYNJ2BP-COX16 (Fragment) OS=Homo sapiens GN=SYNJ2BP-COX16 PE=4 SV=1;>sp|P57105|SYJ2B_HUMAN Synaptojanin-2-binding protein OS=Homo sapiens GN=SYNJ2BP PE=1 SV=2;>tr|A0A087X1F5|A0A087X1F5_HUMAN Protein SYNJ2BP-COX16 (Fr			0	0	0	0	0	0	0	0	0	0	0	0	2	1	2	2	0	0	0	0	0	0	0	0	0	0	0	0	2	4	4	3	0	0	0	0	0	0	0	0	0	0	0
P62847-2;E7ETK0;P62847-3;A0A087WUS0;P62847;P62847-4	P62847-2;E7ETK0;P62847-3;A0A087WUS0;P62847;P62847-4	40S ribosomal protein S24	RPS24	>sp|P62847-2|RS24_HUMAN Isoform 2 of 40S ribosomal protein S24 OS=Homo sapiens GN=RPS24;>tr|E7ETK0|E7ETK0_HUMAN 40S ribosomal protein S24 OS=Homo sapiens GN=RPS24 PE=1 SV=1;>sp|P62847-3|RS24_HUMAN Isoform 3 of 40S ribosomal protein S24 OS=Homo sapiens GN=R			4	2	1	1	2	3	3	2	3	4	4	3	4	3	4	4	2	0	1	1	1	2	0	1	1	2	0	0	1	4	2	3	0	0	1	1	3	2	4	2	1	2	3
O60841;A0A087WUT6	O60841;A0A087WUT6	Eukaryotic translation initiation factor 5B	EIF5B	>sp|O60841|IF2P_HUMAN Eukaryotic translation initiation factor 5B OS=Homo sapiens GN=EIF5B PE=1 SV=4;>tr|A0A087WUT6|A0A087WUT6_HUMAN Eukaryotic translation initiation factor 5B OS=Homo sapiens GN=EIF5B PE=1 SV=1			3	3	4	2	6	6	7	6	11	7	8	4	4	4	5	2	3	3	4	2	6	9	8	8	4	7	11	10	4	3	5	3	0	7	7	4	7	12	15	13	13	11	9
A0A087X0G7;A0A087WUW6;A0A087X1B1;Q9Y6K9;Q9Y6K9-2;Q9Y6K9-3	A0A087X0G7;A0A087WUW6;A0A087X1B1;Q9Y6K9;Q9Y6K9-2	NF-kappa-B essential modulator	IKBKG	>tr|A0A087X0G7|A0A087X0G7_HUMAN NF-kappa-B essential modulator OS=Homo sapiens GN=IKBKG PE=1 SV=1;>tr|A0A087WUW6|A0A087WUW6_HUMAN NF-kappa-B essential modulator OS=Homo sapiens GN=IKBKG PE=1 SV=1;>tr|A0A087X1B1|A0A087X1B1_HUMAN NF-kappa-B essential modulat			0	0	0	0	0	1	0	1	0	0	0	0	0	0	0	0	0	0	0	0	0	0	1	0	0	0	0	0	0	0	0	0	0	0	0	0	0	0	0	0	0	0	0
Q99417;A0A087WV05;A0A0D9SEI7	Q99417;A0A087WV05	C-Myc-binding protein	MYCBP	>sp|Q99417|MYCBP_HUMAN C-Myc-binding protein OS=Homo sapiens GN=MYCBP PE=1 SV=3;>tr|A0A087WV05|A0A087WV05_HUMAN Uncharacterized protein OS=Homo sapiens PE=4 SV=1			0	0	0	0	0	0	0	0	0	0	0	0	0	0	0	0	0	0	0	0	0	0	0	1	0	0	0	0	1	0	1	1	0	0	0	0	0	0	0	0	0	0	0
A0A087WVC1;Q9BQ39	A0A087WVC1;Q9BQ39	ATP-dependent RNA helicase DDX50	DDX50	>tr|A0A087WVC1|A0A087WVC1_HUMAN ATP-dependent RNA helicase DDX50 OS=Homo sapiens GN=DDX50 PE=1 SV=1;>sp|Q9BQ39|DDX50_HUMAN ATP-dependent RNA helicase DDX50 OS=Homo sapiens GN=DDX50 PE=1 SV=1			1	3	1	3	1	0	4	1	2	0	3	1	2	2	2	2	3	2	3	1	1	4	1	4	1	2	0	1	1	1	1	1	0	1	2	3	1	0	2	4	3	3	1
P22694-4;A0A087WVC4;P22694-3;P22694;P22694-5;P22694-7;P22694-6;A0A0A0MS54;P22694-9;P22694-2;P17612-2;P17612;P22694-10;B1APF7;B1APG1;B1APG0;B1APG2;B1APF8;B1APF9;P22694-8;B1APG3;Q15136;K7ERP6;P22612	P22694-4;A0A087WVC4;P22694-3;P22694;P22694-5;P22694-7;P22694-6;A0A0A0MS54;P22694-9;P22694-2;P17612-2;P17612;P22694-10;B1APF7;B1APG1;B1APG0;B1APG2;B1APF8;B1APF9;P22694-8;B1APG3	cAMP-dependent protein kinase catalytic subunit beta;cAMP-dependent protein kinase catalytic subunit alpha	PRKACB;PRKACA	>sp|P22694-4|KAPCB_HUMAN Isoform 4 of cAMP-dependent protein kinase catalytic subunit beta OS=Homo sapiens GN=PRKACB;>tr|A0A087WVC4|A0A087WVC4_HUMAN cAMP-dependent protein kinase catalytic subunit beta OS=Homo sapiens GN=PRKACB PE=1 SV=1;>sp|P22694-3|KAPCB			0	0	0	1	0	1	1	1	1	1	0	0	2	1	1	1	0	0	0	0	0	1	1	1	0	1	0	1	1	1	2	1	0	1	0	0	2	2	2	3	0	2	3
Q00610-2;Q00610;A0A087WVQ6;J3KS13;K7EJJ5;J3KSQ2;J3KRF5;J3QL20;F5H5N6;A0A087WV74;A0A087WXH4	Q00610-2;Q00610;A0A087WVQ6	Clathrin heavy chain 1	CLTC	>sp|Q00610-2|CLH1_HUMAN Isoform 2 of Clathrin heavy chain 1 OS=Homo sapiens GN=CLTC;>sp|Q00610|CLH1_HUMAN Clathrin heavy chain 1 OS=Homo sapiens GN=CLTC PE=1 SV=5;>tr|A0A087WVQ6|A0A087WVQ6_HUMAN Clathrin heavy chain OS=Homo sapiens GN=CLTC PE=1 SV=1			45	49	52	50	55	56	61	54	55	55	49	53	50	50	56	55	48	44	53	46	45	58	58	54	56	50	47	51	49	51	51	51	52	52	62	54	59	59	62	61	63	58	57
A0A087WWX0;A0A087WVZ9;P19388;A0A0A0MQR7;A0A087WVN5	A0A087WWX0;A0A087WVZ9;P19388;A0A0A0MQR7	DNA-directed RNA polymerases I, II, and III subunit RPABC1	POLR2E	>tr|A0A087WWX0|A0A087WWX0_HUMAN DNA-directed RNA polymerases I, II, and III subunit RPABC1 (Fragment) OS=Homo sapiens GN=POLR2E PE=1 SV=1;>tr|A0A087WVZ9|A0A087WVZ9_HUMAN DNA-directed RNA polymerases I, II, and III subunit RPABC1 OS=Homo sapiens GN=POLR2E P			0	1	1	0	1	2	2	1	2	0	1	1	2	1	1	2	0	0	1	1	3	2	1	1	0	1	2	2	0	0	1	0	0	1	2	2	1	2	2	3	2	1	1
A0A087WW58;Q9C0D9	A0A087WW58;Q9C0D9	Ethanolaminephosphotransferase 1	EPT1	>tr|A0A087WW58|A0A087WW58_HUMAN Protein SELENOI OS=Homo sapiens GN=SELENOI PE=1 SV=1;>sp|Q9C0D9|EPT1_HUMAN Ethanolaminephosphotransferase 1 OS=Homo sapiens GN=EPT1 PE=1 SV=3			0	0	0	0	0	0	0	0	0	0	0	0	0	0	0	0	0	0	0	0	0	0	0	0	0	0	0	0	1	0	0	0	0	0	0	0	0	0	0	0	0	0	0
A0A087WWE7;Q8N0T1	A0A087WWE7;Q8N0T1	Uncharacterized protein C8orf59	C8orf59	>tr|A0A087WWE7|A0A087WWE7_HUMAN Uncharacterized protein C8orf59 OS=Homo sapiens GN=C8orf59 PE=1 SV=1;>sp|Q8N0T1|CH059_HUMAN Uncharacterized protein C8orf59 OS=Homo sapiens GN=C8orf59 PE=1 SV=4			0	0	0	0	0	0	0	0	0	0	0	0	0	0	0	0	0	0	0	0	0	0	1	0	0	0	0	0	0	0	1	1	0	0	0	0	0	0	0	0	0	0	0
F8W8R3;P49005;A0A087WWF6;C9IZD2;C9J8Z7;C9JLE1;H7C1B3;C9JHC7	F8W8R3;P49005;A0A087WWF6;C9IZD2;C9J8Z7;C9JLE1	DNA polymerase delta subunit 2	POLD2	>tr|F8W8R3|F8W8R3_HUMAN DNA polymerase delta subunit 2 OS=Homo sapiens GN=POLD2 PE=1 SV=1;>sp|P49005|DPOD2_HUMAN DNA polymerase delta subunit 2 OS=Homo sapiens GN=POLD2 PE=1 SV=1;>tr|A0A087WWF6|A0A087WWF6_HUMAN DNA polymerase delta subunit 2 OS=Homo sapien			0	0	0	0	1	0	1	0	0	0	0	0	0	1	0	1	0	0	0	0	0	0	0	0	0	0	0	0	0	0	0	0	0	0	0	1	0	0	0	0	0	0	0
F2Z329;Q96Q45-2;A0A087WWU1;Q96Q45;Q96Q45-5;Q96Q45-3	F2Z329;Q96Q45-2;A0A087WWU1;Q96Q45;Q96Q45-5;Q96Q45-3	Transmembrane protein 237	TMEM237	>tr|F2Z329|F2Z329_HUMAN Transmembrane protein 237 OS=Homo sapiens GN=TMEM237 PE=1 SV=1;>sp|Q96Q45-2|TM237_HUMAN Isoform 2 of Transmembrane protein 237 OS=Homo sapiens GN=TMEM237;>tr|A0A087WWU1|A0A087WWU1_HUMAN Transmembrane protein 237 OS=Homo sapiens GN=T			0	0	0	0	0	0	0	0	0	1	0	0	0	1	1	1	0	0	0	0	0	0	0	1	0	0	0	0	0	0	1	0	0	0	0	0	0	0	0	0	0	0	0
A0A087WX29;Q13148;B1AKP7;G3V162;A0A087X260;A0A087WYY0;K7EJM5;K7EN94;A0A087WXQ5;A0A087WV68;Q13148-4;A0A087WW61;A0A087WX67;A0A087WXV3;A0A087WTZ4;K7EL26;A0A087WYE7;A0A087WZC9	A0A087WX29;Q13148;B1AKP7;G3V162;A0A087X260;A0A087WYY0;K7EJM5;K7EN94	TAR DNA-binding protein 43	TARDBP	>tr|A0A087WX29|A0A087WX29_HUMAN TAR DNA-binding protein 43 (Fragment) OS=Homo sapiens GN=TARDBP PE=1 SV=1;>sp|Q13148|TADBP_HUMAN TAR DNA-binding protein 43 OS=Homo sapiens GN=TARDBP PE=1 SV=1;>tr|B1AKP7|B1AKP7_HUMAN TAR DNA-binding protein 43 OS=Homo sapie			1	1	0	0	2	2	1	0	1	2	2	1	0	3	4	1	0	1	1	0	1	1	1	3	0	1	2	3	2	2	3	1	0	0	0	1	2	1	2	2	2	2	1
A0A087WX60;Q86TC9-2;Q86TC9	A0A087WX60;Q86TC9-2;Q86TC9	Myopalladin	MYPN	>tr|A0A087WX60|A0A087WX60_HUMAN Myopalladin OS=Homo sapiens GN=MYPN PE=1 SV=1;>sp|Q86TC9-2|MYPN_HUMAN Isoform 2 of Myopalladin OS=Homo sapiens GN=MYPN;>sp|Q86TC9|MYPN_HUMAN Myopalladin OS=Homo sapiens GN=MYPN PE=1 SV=2			0	0	0	0	0	1	0	0	0	1	0	0	0	0	0	0	1	0	1	1	0	0	1	0	1	0	0	0	0	0	1	0	0	1	1	1	1	2	0	2	0	0	0
A0A087WXB0;O15126;O15126-2;A0A087WU14;A0A087WTX8;A0A087WZA6	A0A087WXB0;O15126;O15126-2;A0A087WU14	Secretory carrier-associated membrane protein 1	SCAMP1	>tr|A0A087WXB0|A0A087WXB0_HUMAN Secretory carrier-associated membrane protein 1 OS=Homo sapiens GN=SCAMP1 PE=1 SV=1;>sp|O15126|SCAM1_HUMAN Secretory carrier-associated membrane protein 1 OS=Homo sapiens GN=SCAMP1 PE=1 SV=2;>sp|O15126-2|SCAM1_HUMAN Isoform			0	0	0	0	2	2	1	2	0	0	0	2	4	2	3	2	0	0	2	0	0	0	0	0	0	0	1	1	2	2	3	1	1	0	0	1	1	1	2	1	1	1	2
O95299;A0A087WXC5;E7ESZ7;Q8N1B9;C9J6X0;O95299-2	O95299;A0A087WXC5;E7ESZ7;Q8N1B9;C9J6X0;O95299-2	NADH dehydrogenase [ubiquinone] 1 alpha subcomplex subunit 10, mitochondrial	NDUFA10	>sp|O95299|NDUAA_HUMAN NADH dehydrogenase [ubiquinone] 1 alpha subcomplex subunit 10, mitochondrial OS=Homo sapiens GN=NDUFA10 PE=1 SV=1;>tr|A0A087WXC5|A0A087WXC5_HUMAN NADH dehydrogenase [ubiquinone] 1 alpha subcomplex subunit 10, mitochondrial OS=Homo sa			0	0	0	0	0	0	0	0	0	1	0	0	0	1	0	1	0	0	0	0	0	0	0	0	0	0	0	0	0	1	1	0	0	0	0	0	0	0	0	0	0	0	0
A0A087WXU5;Q9NP64-2;Q9NP64-3;Q9NP64;A0A0D9SEW3;A0A087WXF8;A0A087WYF0;A0A087WYV3	A0A087WXU5;Q9NP64-2;Q9NP64-3;Q9NP64;A0A0D9SEW3;A0A087WXF8;A0A087WYF0;A0A087WYV3	Nucleolar protein of 40 kDa	ZCCHC17	>tr|A0A087WXU5|A0A087WXU5_HUMAN Nucleolar protein of 40 kDa OS=Homo sapiens GN=ZCCHC17 PE=1 SV=1;>sp|Q9NP64-2|NO40_HUMAN Isoform 2 of Nucleolar protein of 40 kDa OS=Homo sapiens GN=ZCCHC17;>sp|Q9NP64-3|NO40_HUMAN Isoform 3 of Nucleolar protein of 40 kDa OS			0	0	0	0	0	0	0	0	0	0	0	0	0	0	0	0	0	0	0	0	0	0	0	0	0	0	0	0	1	1	1	1	0	0	0	0	0	0	0	0	0	0	0
A0A087WXM6;J3QQT2;J3KRX5;P18621;P18621-3;A0A0A6YYL6;P18621-2;J3QLC8;A0A0A0MRF8;J3KRB3;A0A087WWH0;J3QS96;A0A087WY81;J3KSJ0	A0A087WXM6;J3QQT2;J3KRX5;P18621;P18621-3;A0A0A6YYL6;P18621-2;J3QLC8;A0A0A0MRF8;J3KRB3;A0A087WWH0;J3QS96;A0A087WY81	60S ribosomal protein L17	RPL17	>tr|A0A087WXM6|A0A087WXM6_HUMAN 60S ribosomal protein L17 (Fragment) OS=Homo sapiens GN=RPL17 PE=3 SV=1;>tr|J3QQT2|J3QQT2_HUMAN 60S ribosomal protein L17 (Fragment) OS=Homo sapiens GN=RPL17 PE=3 SV=1;>tr|J3KRX5|J3KRX5_HUMAN 60S ribosomal protein L17 (Fragm			4	5	7	5	5	3	8	5	8	5	7	9	6	8	6	8	5	4	8	5	5	5	8	8	6	8	8	7	7	8	6	7	3	4	6	6	6	7	7	7	7	7	8
A0A087WXS7;O43681;K7ERW9	A0A087WXS7;O43681;K7ERW9	ATPase ASNA1	ASNA1	>tr|A0A087WXS7|A0A087WXS7_HUMAN ATPase ASNA1 OS=Homo sapiens GN=ASNA1 PE=1 SV=1;>sp|O43681|ASNA_HUMAN ATPase ASNA1 OS=Homo sapiens GN=ASNA1 PE=1 SV=2;>tr|K7ERW9|K7ERW9_HUMAN ATPase ASNA1 (Fragment) OS=Homo sapiens GN=ASNA1 PE=1 SV=1			0	0	0	0	1	0	0	0	1	0	0	0	3	3	2	3	0	0	0	0	1	0	1	1	1	0	1	1	2	3	4	3	0	0	0	0	1	0	1	3	1	1	0
P20908;A0A087WXW9;H7BY82	P20908;A0A087WXW9	Collagen alpha-1(V) chain	COL5A1	>sp|P20908|CO5A1_HUMAN Collagen alpha-1(V) chain OS=Homo sapiens GN=COL5A1 PE=1 SV=3;>tr|A0A087WXW9|A0A087WXW9_HUMAN Collagen alpha-1(V) chain OS=Homo sapiens GN=COL5A1 PE=1 SV=1			0	1	0	0	1	0	1	1	0	1	1	0	1	1	0	1	0	0	0	0	0	1	0	1	1	0	1	1	0	0	0	1	0	1	1	0	1	0	0	1	0	0	1
Q9Y4I1-2;A0A087WY00;G3V394;Q9Y4I1;F8W6H6;Q9Y4I1-3;F8WE88;E7ERV5;Q9UES5;O95317;G3V3C9	Q9Y4I1-2;A0A087WY00;G3V394;Q9Y4I1;F8W6H6;Q9Y4I1-3;F8WE88	Unconventional myosin-Va	MYO5A	>sp|Q9Y4I1-2|MYO5A_HUMAN Isoform 2 of Unconventional myosin-Va OS=Homo sapiens GN=MYO5A;>tr|A0A087WY00|A0A087WY00_HUMAN Unconventional myosin-Va OS=Homo sapiens GN=MYO5A PE=1 SV=1;>tr|G3V394|G3V394_HUMAN Unconventional myosin-Va OS=Homo sapiens GN=MYO5A PE			0	0	0	0	0	0	0	0	0	0	3	3	7	4	6	9	0	0	0	0	0	0	0	0	0	2	2	1	7	7	9	9	0	0	0	0	0	0	1	1	0	4	2
A0A087WY59;Q9BZE2	A0A087WY59;Q9BZE2	tRNA pseudouridine(38/39) synthase	PUS3	>tr|A0A087WY59|A0A087WY59_HUMAN tRNA pseudouridine synthase OS=Homo sapiens GN=PUS3 PE=1 SV=1;>sp|Q9BZE2|PUS3_HUMAN tRNA pseudouridine(38/39) synthase OS=Homo sapiens GN=PUS3 PE=1 SV=3			0	0	0	0	0	0	0	0	0	0	0	0	0	0	1	0	0	0	0	0	0	0	0	0	0	1	0	0	1	0	0	0	0	0	0	0	0	0	0	0	0	0	0
Q96CW1-2;A0A087WY71;Q96CW1;E9PFW3;C9JJ47;C9JTK4;C9JGT8;C9JJD3;C9JPV8;H7C4C3	Q96CW1-2;A0A087WY71;Q96CW1;E9PFW3;C9JJ47	AP-2 complex subunit mu	AP2M1	>sp|Q96CW1-2|AP2M1_HUMAN Isoform 2 of AP-2 complex subunit mu OS=Homo sapiens GN=AP2M1;>tr|A0A087WY71|A0A087WY71_HUMAN AP-2 complex subunit mu OS=Homo sapiens GN=AP2M1 PE=1 SV=1;>sp|Q96CW1|AP2M1_HUMAN AP-2 complex subunit mu OS=Homo sapiens GN=AP2M1 PE=1 S			4	6	6	3	5	7	8	6	4	9	6	8	6	6	4	7	2	5	5	6	4	6	7	6	6	5	6	5	5	5	5	5	3	5	8	7	6	6	8	8	7	8	9
A0A087WYN0;P31641;A0A087WY96;C9JPV1;P31641-2	A0A087WYN0;P31641;A0A087WY96;C9JPV1;P31641-2	Sodium- and chloride-dependent taurine transporter;Transporter	SLC6A6	>tr|A0A087WYN0|A0A087WYN0_HUMAN Transporter OS=Homo sapiens GN=SLC6A6 PE=1 SV=1;>sp|P31641|SC6A6_HUMAN Sodium- and chloride-dependent taurine transporter OS=Homo sapiens GN=SLC6A6 PE=1 SV=2;>tr|A0A087WY96|A0A087WY96_HUMAN Transporter OS=Homo sapiens GN=SLC			0	0	0	0	0	0	0	0	0	0	0	0	1	2	1	1	0	0	0	0	0	0	0	0	0	0	0	0	1	0	0	1	0	0	0	0	0	0	1	0	0	0	0
Q03519;A0A087WYD6;X5CMH5;A0A0G2JLV0;Q03519-2;E7ENX8;A0A140T9S0;Q9NUT2-5;Q9NUT2-4;Q9NUT2-2;Q9NUT2	Q03519;A0A087WYD6;X5CMH5;A0A0G2JLV0;Q03519-2;E7ENX8;A0A140T9S0	Antigen peptide transporter 2	TAP2	>sp|Q03519|TAP2_HUMAN Antigen peptide transporter 2 OS=Homo sapiens GN=TAP2 PE=1 SV=1;>tr|A0A087WYD6|A0A087WYD6_HUMAN Antigen peptide transporter 2 OS=Homo sapiens GN=TAP2 PE=1 SV=1;>tr|X5CMH5|X5CMH5_HUMAN Antigen peptide transporter 2 OS=Homo sapiens GN=T			1	1	1	3	2	1	3	1	4	4	3	2	8	10	7	8	1	1	1	1	1	1	2	1	4	3	4	2	8	6	8	8	1	1	1	1	3	1	2	2	6	2	3
Q7Z478;A0A087WYN9	Q7Z478;A0A087WYN9	ATP-dependent RNA helicase DHX29	DHX29	>sp|Q7Z478|DHX29_HUMAN ATP-dependent RNA helicase DHX29 OS=Homo sapiens GN=DHX29 PE=1 SV=2;>tr|A0A087WYN9|A0A087WYN9_HUMAN ATP-dependent RNA helicase DHX29 OS=Homo sapiens GN=DHX29 PE=1 SV=1			1	0	0	1	0	1	1	2	1	1	0	0	0	0	0	0	0	0	2	1	0	1	1	2	0	0	0	0	0	0	0	0	1	0	1	0	1	1	2	0	0	1	0
Q16851-2;Q16851;A0A087WYS1;E7EUC7;C9JTZ5;C9JUW1;C9JWG0;C9JVG3;C9JQU9;C9JNZ1	Q16851-2;Q16851;A0A087WYS1;E7EUC7	UTP--glucose-1-phosphate uridylyltransferase	UGP2	>sp|Q16851-2|UGPA_HUMAN Isoform 2 of UTP--glucose-1-phosphate uridylyltransferase OS=Homo sapiens GN=UGP2;>sp|Q16851|UGPA_HUMAN UTP--glucose-1-phosphate uridylyltransferase OS=Homo sapiens GN=UGP2 PE=1 SV=5;>tr|A0A087WYS1|A0A087WYS1_HUMAN UTP--glucose-1-ph			0	0	0	0	0	1	0	0	0	0	0	0	0	0	0	0	0	0	0	0	0	0	0	0	0	0	0	0	0	0	0	0	1	0	2	0	0	0	0	0	0	0	0
A0A087WYT5;P20338	A0A087WYT5;P20338	Ras-related protein Rab-4A	RAB4A	>tr|A0A087WYT5|A0A087WYT5_HUMAN Ras-related protein Rab-4A OS=Homo sapiens GN=RAB4A PE=1 SV=1;>sp|P20338|RAB4A_HUMAN Ras-related protein Rab-4A OS=Homo sapiens GN=RAB4A PE=1 SV=3			0	0	0	0	0	0	0	0	0	0	0	0	1	1	1	0	0	0	0	0	0	0	0	0	0	0	0	0	1	0	2	1	0	0	0	0	0	0	0	0	0	0	0
A0A087WZ13;E9PAU2;Q8IY67-2;Q8IY67;Q8IY67-3;K7EKR9;K7EQG2	A0A087WZ13;E9PAU2;Q8IY67-2	Ribonucleoprotein PTB-binding 1	RAVER1	>tr|A0A087WZ13|A0A087WZ13_HUMAN Ribonucleoprotein PTB-binding 1 OS=Homo sapiens GN=RAVER1 PE=1 SV=1;>tr|E9PAU2|E9PAU2_HUMAN Ribonucleoprotein PTB-binding 1 OS=Homo sapiens GN=RAVER1 PE=1 SV=1;>sp|Q8IY67-2|RAVR1_HUMAN Isoform 2 of Ribonucleoprotein PTB-bind			0	1	1	1	0	0	1	1	2	1	1	1	2	1	1	1	1	0	0	0	1	1	2	2	2	2	2	2	2	2	3	1	1	2	1	0	2	2	1	1	2	2	1
A0A087X072;O94761;A0A087WZ30;V9GZ64;A0A087WTJ0;V9GYA3	A0A087X072;O94761;A0A087WZ30;V9GZ64	ATP-dependent DNA helicase Q4	RECQL4	>tr|A0A087X072|A0A087X072_HUMAN ATP-dependent DNA helicase Q4 OS=Homo sapiens GN=RECQL4 PE=1 SV=1;>sp|O94761|RECQ4_HUMAN ATP-dependent DNA helicase Q4 OS=Homo sapiens GN=RECQL4 PE=1 SV=1;>tr|A0A087WZ30|A0A087WZ30_HUMAN ATP-dependent DNA helicase Q4 OS=Homo			0	0	0	0	0	0	0	1	0	0	0	1	0	0	0	0	0	0	0	0	0	0	1	0	1	2	0	0	0	0	0	0	0	0	0	0	0	1	1	1	0	1	2
H0YCW6;Q9H6U8-2;Q9H6U8-4;Q9H6U8;Q9H6U8-3;A0A087WZ62	H0YCW6;Q9H6U8-2;Q9H6U8-4;Q9H6U8;Q9H6U8-3;A0A087WZ62	Alpha-1,2-mannosyltransferase ALG9	ALG9	>tr|H0YCW6|H0YCW6_HUMAN Mannosyltransferase (Fragment) OS=Homo sapiens GN=ALG9 PE=3 SV=1;>sp|Q9H6U8-2|ALG9_HUMAN Isoform 2 of Alpha-1,2-mannosyltransferase ALG9 OS=Homo sapiens GN=ALG9;>sp|Q9H6U8-4|ALG9_HUMAN Isoform 4 of Alpha-1,2-mannosyltransferase ALG9			0	0	0	0	0	0	0	0	0	0	0	0	0	0	0	1	0	0	0	0	0	0	0	0	0	0	0	0	0	1	0	0	0	0	0	0	0	0	0	0	0	0	0
Q15651-2;Q15651;A0A087WZE9	Q15651-2;Q15651;A0A087WZE9	High mobility group nucleosome-binding domain-containing protein 3	HMGN3	>sp|Q15651-2|HMGN3_HUMAN Isoform 2 of High mobility group nucleosome-binding domain-containing protein 3 OS=Homo sapiens GN=HMGN3;>sp|Q15651|HMGN3_HUMAN High mobility group nucleosome-binding domain-containing protein 3 OS=Homo sapiens GN=HMGN3 PE=1 SV=2;>			0	0	0	0	0	0	1	0	1	0	0	0	0	0	0	0	0	1	1	1	0	1	1	1	1	1	1	0	1	1	1	1	0	0	0	1	1	1	0	0	1	0	0
O43837;A0A087WZN1;A0A087X2E5;O43837-2;O43837-3;A0A0D9SG66	O43837;A0A087WZN1;A0A087X2E5;O43837-2;O43837-3	Isocitrate dehydrogenase [NAD] subunit beta, mitochondrial	IDH3B	>sp|O43837|IDH3B_HUMAN Isocitrate dehydrogenase [NAD] subunit beta, mitochondrial OS=Homo sapiens GN=IDH3B PE=1 SV=2;>tr|A0A087WZN1|A0A087WZN1_HUMAN Isocitrate dehydrogenase [NAD] subunit, mitochondrial OS=Homo sapiens GN=IDH3B PE=1 SV=1;>tr|A0A087X2E5|A0A			0	0	0	0	0	2	0	1	0	1	0	0	1	2	1	0	0	0	0	0	0	1	1	1	0	0	0	1	1	0	1	0	0	0	2	1	2	2	2	1	2	2	2
Q9Y3A5;A0A087X020;F8WE72	Q9Y3A5;A0A087X020	Ribosome maturation protein SBDS	SBDS	>sp|Q9Y3A5|SBDS_HUMAN Ribosome maturation protein SBDS OS=Homo sapiens GN=SBDS PE=1 SV=4;>tr|A0A087X020|A0A087X020_HUMAN Ribosome maturation protein SBDS OS=Homo sapiens GN=SBDS PE=1 SV=1			0	0	0	0	0	0	0	0	0	0	0	0	0	0	0	0	1	1	0	0	0	0	0	0	0	0	0	0	0	0	0	0	1	1	1	0	1	0	1	1	0	0	0
A0A087X054;Q9Y4L1;E9PJ21;A0A087WWI4;K7EQK2;Q9Y4L1-2;J3QL06;J3KTF1;A0A087X214;A0A087WW13;Q9BST8;J3QQH7;J3QLE9	A0A087X054;Q9Y4L1;E9PJ21;A0A087WWI4;K7EQK2	Hypoxia up-regulated protein 1	HYOU1	>tr|A0A087X054|A0A087X054_HUMAN Hypoxia up-regulated protein 1 OS=Homo sapiens GN=HYOU1 PE=1 SV=1;>sp|Q9Y4L1|HYOU1_HUMAN Hypoxia up-regulated protein 1 OS=Homo sapiens GN=HYOU1 PE=1 SV=1;>tr|E9PJ21|E9PJ21_HUMAN Hypoxia up-regulated protein 1 (Fragment) OS=			0	1	0	0	4	1	2	3	1	1	0	0	0	0	0	0	1	2	1	1	2	1	3	2	0	0	1	0	1	1	1	1	2	2	4	2	4	1	2	1	2	1	0
Q07157-2;A0A087X0K9;G5E9E7;Q07157;G3V1L9;H0YKB1;H0YLT6	Q07157-2;A0A087X0K9;G5E9E7;Q07157;G3V1L9	Tight junction protein ZO-1	TJP1	>sp|Q07157-2|ZO1_HUMAN Isoform Short of Tight junction protein ZO-1 OS=Homo sapiens GN=TJP1;>tr|A0A087X0K9|A0A087X0K9_HUMAN Tight junction protein ZO-1 OS=Homo sapiens GN=TJP1 PE=1 SV=1;>tr|G5E9E7|G5E9E7_HUMAN Tight junction protein 1 (Zona occludens 1), i			0	0	0	1	0	2	3	2	1	1	0	0	0	1	1	0	0	0	0	0	0	1	1	2	1	2	1	1	1	2	1	1	0	0	1	1	2	1	2	3	3	3	1
O15243;A0A087X0N2	O15243;A0A087X0N2	Leptin receptor gene-related protein	LEPROT	>sp|O15243|OBRG_HUMAN Leptin receptor gene-related protein OS=Homo sapiens GN=LEPROT PE=2 SV=1;>tr|A0A087X0N2|A0A087X0N2_HUMAN Leptin receptor gene-related protein OS=Homo sapiens GN=LEPROT PE=1 SV=1			0	0	0	0	0	0	0	0	0	1	0	0	0	1	1	1	0	0	0	0	0	0	0	0	0	0	0	0	0	1	0	0	0	0	0	0	0	0	0	0	0	0	0
Q15155;A0A0G2JN29;A0A087X117;A0A0G2JP90;A0A087WW46;H3BUC9;H3BPS9;I3L1G6	Q15155;A0A0G2JN29;A0A087X117;A0A0G2JP90;A0A087WW46	Nodal modulator 1	NOMO1	>sp|Q15155|NOMO1_HUMAN Nodal modulator 1 OS=Homo sapiens GN=NOMO1 PE=1 SV=5;>tr|A0A0G2JN29|A0A0G2JN29_HUMAN Nodal modulator 1 OS=Homo sapiens GN=NOMO1 PE=1 SV=1;>tr|A0A087X117|A0A087X117_HUMAN Nodal modulator 1 OS=Homo sapiens GN=NOMO1 PE=1 SV=1;>tr|A0A0G2			0	0	0	0	1	3	2	1	2	2	2	3	5	5	6	6	0	1	0	1	3	1	3	4	4	1	2	2	6	6	9	4	1	1	0	2	4	2	1	4	4	2	2
P53365-3;P53365;A0A087X1E4;P53365-2;E9PPY7;E9PRV8	P53365-3;P53365;A0A087X1E4;P53365-2	Arfaptin-2	ARFIP2	>sp|P53365-3|ARFP2_HUMAN Isoform 3 of Arfaptin-2 OS=Homo sapiens GN=ARFIP2;>sp|P53365|ARFP2_HUMAN Arfaptin-2 OS=Homo sapiens GN=ARFIP2 PE=1 SV=1;>tr|A0A087X1E4|A0A087X1E4_HUMAN Arfaptin-2 OS=Homo sapiens GN=ARFIP2 PE=1 SV=1;>sp|P53365-2|ARFP2_HUMAN Isoform			0	0	0	0	0	0	0	0	0	0	0	0	1	0	0	0	0	0	0	0	0	0	0	0	0	0	0	0	0	1	1	1	0	0	0	0	0	0	0	0	0	0	0
F8WAS3;C9IZN5;A0A087X1G1;H7BYD0;Q16718-2;Q16718	F8WAS3;C9IZN5;A0A087X1G1;H7BYD0;Q16718-2;Q16718	NADH dehydrogenase [ubiquinone] 1 alpha subcomplex subunit 5	NDUFA5	>tr|F8WAS3|F8WAS3_HUMAN NADH dehydrogenase [ubiquinone] 1 alpha subcomplex subunit 5 OS=Homo sapiens GN=NDUFA5 PE=1 SV=1;>tr|C9IZN5|C9IZN5_HUMAN NADH dehydrogenase [ubiquinone] 1 alpha subcomplex subunit 5 (Fragment) OS=Homo sapiens GN=NDUFA5 PE=1 SV=1;>tr			0	0	0	0	0	0	0	0	1	0	0	0	1	1	1	2	0	0	0	0	0	0	0	0	0	1	0	0	1	1	1	0	0	0	0	0	0	0	0	0	0	1	0
A0A087X1S3	A0A087X1S3			>tr|A0A087X1S3|A0A087X1S3_HUMAN E3 ubiquitin-protein ligase HUWE1 (Fragment) OS=Homo sapiens GN=HUWE1 PE=1 SV=1			0	0	0	0	0	1	1	0	2	0	0	2	2	0	1	1	0	0	1	1	0	1	0	0	3	0	1	2	1	0	1	0	0	0	2	0	1	1	1	2	2	2	4
Q9UL46;A0A087X1Z3;H0YM70	Q9UL46;A0A087X1Z3;H0YM70	Proteasome activator complex subunit 2	PSME2	>sp|Q9UL46|PSME2_HUMAN Proteasome activator complex subunit 2 OS=Homo sapiens GN=PSME2 PE=1 SV=4;>tr|A0A087X1Z3|A0A087X1Z3_HUMAN Proteasome activator complex subunit 2 OS=Homo sapiens GN=PSME2 PE=1 SV=1;>tr|H0YM70|H0YM70_HUMAN Proteasome activator complex			0	0	0	0	0	0	0	0	0	0	0	0	0	0	0	0	0	0	0	0	0	0	0	0	0	0	0	0	0	0	0	0	0	1	0	0	0	0	0	0	0	0	0
A0A087X208;O00468-2;O00468-3;O00468-5;O00468-4;O00468;O00468-6;O00468-7;H0Y5U1	A0A087X208;O00468-2;O00468-3;O00468-5;O00468-4;O00468;O00468-6;O00468-7	Agrin;Agrin N-terminal 110 kDa subunit;Agrin C-terminal 110 kDa subunit;Agrin C-terminal 90 kDa fragment;Agrin C-terminal 22 kDa fragment	AGRN	>tr|A0A087X208|A0A087X208_HUMAN Agrin OS=Homo sapiens GN=AGRN PE=1 SV=1;>sp|O00468-2|AGRIN_HUMAN Isoform 2 of Agrin OS=Homo sapiens GN=AGRN;>sp|O00468-3|AGRIN_HUMAN Isoform 3 of Agrin OS=Homo sapiens GN=AGRN;>sp|O00468-5|AGRIN_HUMAN Isoform 5 of Agrin OS=H			0	0	0	0	0	0	0	0	1	0	1	2	1	0	1	1	0	0	0	0	0	0	0	0	0	0	1	0	0	0	1	0	0	0	0	0	0	0	0	1	0	0	0
Q8TCG1;A0A087X211;Q8TCG1-2;F8WAX6;F8WF26	Q8TCG1;A0A087X211;Q8TCG1-2	Protein CIP2A	KIAA1524	>sp|Q8TCG1|CIP2A_HUMAN Protein CIP2A OS=Homo sapiens GN=KIAA1524 PE=1 SV=2;>tr|A0A087X211|A0A087X211_HUMAN Protein CIP2A OS=Homo sapiens GN=KIAA1524 PE=1 SV=1;>sp|Q8TCG1-2|CIP2A_HUMAN Isoform 2 of Protein CIP2A OS=Homo sapiens GN=KIAA1524			1	0	0	1	2	4	4	6	13	12	10	11	14	14	16	13	0	0	0	0	2	3	3	4	8	11	10	9	9	13	12	13	0	0	2	0	1	4	4	3	8	11	9
Q2M389;A0A087X256;Q2M389-2;F8W1W1;F8VNZ5;F8VYH7	Q2M389;A0A087X256;Q2M389-2	WASH complex subunit 7	KIAA1033	>sp|Q2M389|WASH7_HUMAN WASH complex subunit SWIP OS=Homo sapiens GN=KIAA1033 PE=1 SV=2;>tr|A0A087X256|A0A087X256_HUMAN WASH complex subunit SWIP OS=Homo sapiens GN=KIAA1033 PE=1 SV=1;>sp|Q2M389-2|WASH7_HUMAN Isoform 2 of WASH complex subunit SWIP OS=Homo s			0	0	0	0	0	0	0	0	0	0	0	0	0	0	0	0	0	0	0	0	0	0	0	0	1	2	1	1	2	1	1	1	0	1	0	0	0	0	1	0	0	1	4
Q9H334-2;G5E965;H0Y882;A0A0B4J2F3;Q9H334-3;Q9H334-6;C9J0F0;Q9H334-4;Q9H334-7;Q9H334;E9PFD3;Q9H334-8;A0A087X299	Q9H334-2;G5E965;H0Y882;A0A0B4J2F3;Q9H334-3;Q9H334-6;C9J0F0;Q9H334-4;Q9H334-7;Q9H334;E9PFD3;Q9H334-8;A0A087X299	Forkhead box protein P1	FOXP1	>sp|Q9H334-2|FOXP1_HUMAN Isoform 2 of Forkhead box protein P1 OS=Homo sapiens GN=FOXP1;>tr|G5E965|G5E965_HUMAN Forkhead box P1, isoform CRA_f OS=Homo sapiens GN=FOXP1 PE=1 SV=1;>tr|H0Y882|H0Y882_HUMAN Forkhead box protein P1 (Fragment) OS=Homo sapiens GN=F			0	0	0	1	0	0	1	2	0	1	0	0	2	1	0	0	0	0	0	0	0	0	0	1	0	0	1	0	1	0	0	1	0	0	1	0	0	1	1	1	1	0	1
D6RIC3;Q9Y3C1;A0A0C4DGU5;Q9Y3C1-3;Q9Y3C1-2;A0A087X2G6;D6RC60	D6RIC3;Q9Y3C1;A0A0C4DGU5;Q9Y3C1-3;Q9Y3C1-2;A0A087X2G6	Nucleolar protein 16	NOP16	>tr|D6RIC3|D6RIC3_HUMAN Nucleolar protein 16 OS=Homo sapiens GN=NOP16 PE=1 SV=1;>sp|Q9Y3C1|NOP16_HUMAN Nucleolar protein 16 OS=Homo sapiens GN=NOP16 PE=1 SV=2;>tr|A0A0C4DGU5|A0A0C4DGU5_HUMAN Nucleolar protein 16 OS=Homo sapiens GN=NOP16 PE=1 SV=1;>sp|Q9Y3C			0	1	0	1	1	1	1	1	1	1	1	1	0	0	0	0	0	1	2	1	0	2	0	2	1	1	1	1	0	0	0	0	0	1	1	1	1	1	2	2	1	2	1
P62333;A0A087X2I1;H0YJC0;H0YJS8;H0YJX2;H0YJE9;H0YJT1	P62333;A0A087X2I1;H0YJC0	26S protease regulatory subunit 10B	PSMC6	>sp|P62333|PRS10_HUMAN 26S protease regulatory subunit 10B OS=Homo sapiens GN=PSMC6 PE=1 SV=1;>tr|A0A087X2I1|A0A087X2I1_HUMAN 26S protease regulatory subunit 10B OS=Homo sapiens GN=PSMC6 PE=1 SV=1;>tr|H0YJC0|H0YJC0_HUMAN 26S protease regulatory subunit 10B			3	7	9	7	11	7	11	11	9	7	7	7	8	10	9	7	4	6	7	6	7	10	9	10	8	6	6	5	7	8	10	7	5	7	7	3	8	14	11	11	11	9	8
Q14185;A0A096LNH6	Q14185;A0A096LNH6	Dedicator of cytokinesis protein 1	DOCK1	>sp|Q14185|DOCK1_HUMAN Dedicator of cytokinesis protein 1 OS=Homo sapiens GN=DOCK1 PE=1 SV=2;>tr|A0A096LNH6|A0A096LNH6_HUMAN Dedicator of cytokinesis protein 1 OS=Homo sapiens GN=DOCK1 PE=1 SV=1			0	0	1	0	0	0	0	0	0	0	0	4	0	3	3	0	0	1	0	0	0	1	0	2	2	5	3	4	2	2	2	2	0	2	0	1	0	1	1	1	1	2	4
E7EWK1;A0A096LPK7;D3YTF8;A0A182DWF3;Q9NNW7;E9PLT3;E9PKI4;A0A096LPD9;A0A182DWF2;Q9NNW7-2	E7EWK1;A0A096LPK7;D3YTF8;A0A182DWF3;Q9NNW7;E9PLT3;E9PKI4;A0A096LPD9;A0A182DWF2;Q9NNW7-2	Thioredoxin reductase 2, mitochondrial	TXNRD2;TXNRD1	>tr|E7EWK1|E7EWK1_HUMAN Thioredoxin reductase 2, mitochondrial OS=Homo sapiens GN=TXNRD2 PE=1 SV=1;>tr|A0A096LPK7|A0A096LPK7_HUMAN Thioredoxin reductase 2, mitochondrial OS=Homo sapiens GN=TXNRD2 PE=1 SV=1;>tr|D3YTF8|D3YTF8_HUMAN Thioredoxin reductase 2, m			0	0	0	0	0	0	1	0	0	1	0	0	0	0	0	0	0	0	0	0	0	0	0	1	1	0	0	0	0	0	1	0	0	0	0	0	0	0	0	0	1	0	0
Q53H96-2;Q53H96;A0A0A0MQS1;B5MD87;F8WEI0	Q53H96-2;Q53H96;A0A0A0MQS1;B5MD87	Pyrroline-5-carboxylate reductase 3	PYCRL	>sp|Q53H96-2|P5CR3_HUMAN Isoform 2 of Pyrroline-5-carboxylate reductase 3 OS=Homo sapiens GN=PYCRL;>sp|Q53H96|P5CR3_HUMAN Pyrroline-5-carboxylate reductase 3 OS=Homo sapiens GN=PYCRL PE=1 SV=3;>tr|A0A0A0MQS1|A0A0A0MQS1_HUMAN Pyrroline-5-carboxylate reducta			1	1	1	3	3	3	2	2	2	2	3	2	2	4	3	2	0	1	3	2	2	3	2	2	2	3	3	2	1	3	4	3	3	1	3	1	2	3	2	3	2	2	2
Q8N2M8-3;Q8N2M8-4;F5H0Q6;Q8N2M8;A0A0A0MQS2	Q8N2M8-3;Q8N2M8-4;F5H0Q6;Q8N2M8;A0A0A0MQS2	CLK4-associating serine/arginine rich protein	CLASRP	>sp|Q8N2M8-3|CLASR_HUMAN Isoform 2 of CLK4-associating serine/arginine rich protein OS=Homo sapiens GN=CLASRP;>sp|Q8N2M8-4|CLASR_HUMAN Isoform 3 of CLK4-associating serine/arginine rich protein OS=Homo sapiens GN=CLASRP;>tr|F5H0Q6|F5H0Q6_HUMAN CLK4-associa			1	0	0	0	0	0	0	0	0	0	0	0	0	0	0	0	0	0	0	0	0	0	0	0	0	0	0	0	0	0	0	0	0	0	0	0	0	0	0	0	0	0	0
U3KQC1;A0A0A0MQU0;Q9BV38;K7EIR0;K7EML4	U3KQC1;A0A0A0MQU0;Q9BV38;K7EIR0	WD repeat-containing protein 18	WDR18	>tr|U3KQC1|U3KQC1_HUMAN WD repeat-containing protein 18 (Fragment) OS=Homo sapiens GN=WDR18 PE=1 SV=1;>tr|A0A0A0MQU0|A0A0A0MQU0_HUMAN WD repeat-containing protein 18 (Fragment) OS=Homo sapiens GN=WDR18 PE=1 SV=1;>sp|Q9BV38|WDR18_HUMAN WD repeat-containing			0	0	1	0	2	1	1	2	3	2	2	2	4	2	3	3	1	1	1	1	0	1	1	2	2	1	2	1	2	3	2	0	1	1	1	0	1	1	1	0	2	2	2
Q9HD67;A0A0A0MQX1;Q9HD67-3;E9PEW5;D6RGD1;Q9HD67-2	Q9HD67;A0A0A0MQX1;Q9HD67-3;E9PEW5	Unconventional myosin-X	MYO10	>sp|Q9HD67|MYO10_HUMAN Unconventional myosin-X OS=Homo sapiens GN=MYO10 PE=1 SV=3;>tr|A0A0A0MQX1|A0A0A0MQX1_HUMAN Unconventional myosin-X OS=Homo sapiens GN=MYO10 PE=1 SV=1;>sp|Q9HD67-3|MYO10_HUMAN Isoform Headless of Unconventional myosin-X OS=Homo sapien			1	1	0	2	1	1	3	3	4	7	4	5	4	7	6	10	0	1	3	2	0	5	3	3	4	5	5	5	8	5	5	7	0	0	2	1	2	3	3	3	5	6	6
Q9NR56-3;Q9NR56-4;Q9NR56-7;Q9NR56-6;C9JP00;Q9NR56-2;Q9NR56-5;Q9NR56;A0A0A0MQX8	Q9NR56-3;Q9NR56-4;Q9NR56-7;Q9NR56-6;C9JP00;Q9NR56-2;Q9NR56-5;Q9NR56;A0A0A0MQX8	Muscleblind-like protein 1	MBNL1	>sp|Q9NR56-3|MBNL1_HUMAN Isoform 3 of Muscleblind-like protein 1 OS=Homo sapiens GN=MBNL1;>sp|Q9NR56-4|MBNL1_HUMAN Isoform 4 of Muscleblind-like protein 1 OS=Homo sapiens GN=MBNL1;>sp|Q9NR56-7|MBNL1_HUMAN Isoform 7 of Muscleblind-like protein 1 OS=Homo sap			0	0	0	0	0	0	0	0	0	0	1	0	0	0	0	0	0	0	0	0	0	0	0	0	0	0	0	0	0	0	0	0	0	0	0	0	0	0	1	1	0	0	0
A0A0A0MQZ6;O95478;H0YAI9	A0A0A0MQZ6;O95478	Ribosome biogenesis protein NSA2 homolog	NSA2	>tr|A0A0A0MQZ6|A0A0A0MQZ6_HUMAN Ribosome biogenesis protein NSA2 homolog OS=Homo sapiens GN=NSA2 PE=1 SV=1;>sp|O95478|NSA2_HUMAN Ribosome biogenesis protein NSA2 homolog OS=Homo sapiens GN=NSA2 PE=1 SV=1			0	0	0	0	0	1	1	1	1	1	0	1	1	0	0	1	0	0	0	1	0	2	2	1	2	2	3	2	2	1	1	1	0	0	0	0	0	1	2	0	1	1	2
A0A0A0MR02;P45880-2;P45880;P45880-1;Q5JSD2;Q5JSD1;A2A3S1	A0A0A0MR02;P45880-2;P45880;P45880-1;Q5JSD2;Q5JSD1	Voltage-dependent anion-selective channel protein 2	VDAC2	>tr|A0A0A0MR02|A0A0A0MR02_HUMAN Voltage-dependent anion-selective channel protein 2 (Fragment) OS=Homo sapiens GN=VDAC2 PE=1 SV=1;>sp|P45880-2|VDAC2_HUMAN Isoform 2 of Voltage-dependent anion-selective channel protein 2 OS=Homo sapiens GN=VDAC2;>sp|P45880|			4	5	6	5	8	8	7	8	7	8	6	7	5	9	7	7	4	5	5	4	6	9	5	7	7	7	7	8	10	7	8	7	5	7	8	6	8	7	9	8	8	6	8
A0A0A0MR51	A0A0A0MR51			>tr|A0A0A0MR51|A0A0A0MR51_HUMAN Fatty acid desaturase 1 OS=Homo sapiens GN=FADS1 PE=1 SV=1			3	4	3	5	4	4	4	5	6	5	5	4	7	5	8	10	4	4	5	2	3	4	5	5	6	6	4	4	7	4	7	6	3	3	5	5	3	5	4	7	5	7	5
A0A0C4DG68;A0A0A0MR59;Q8TB72-4;Q8TB72-3;Q8TB72-2;Q8TB72	A0A0C4DG68;A0A0A0MR59;Q8TB72-4;Q8TB72-3;Q8TB72-2;Q8TB72	Pumilio homolog 2	PUM2	>tr|A0A0C4DG68|A0A0C4DG68_HUMAN Pumilio homolog 2 (Fragment) OS=Homo sapiens GN=PUM2 PE=1 SV=1;>tr|A0A0A0MR59|A0A0A0MR59_HUMAN Pumilio homolog 2 OS=Homo sapiens GN=PUM2 PE=1 SV=1;>sp|Q8TB72-4|PUM2_HUMAN Isoform 4 of Pumilio homolog 2 OS=Homo sapiens GN=PUM			1	0	1	2	1	2	3	3	3	2	3	1	5	2	4	5	1	1	1	1	0	2	1	2	3	1	2	3	1	6	3	2	0	1	1	1	1	2	1	1	2	3	2
Q9BUJ2-4;A0A0A0MRA5;B7Z4B8;Q9BUJ2-2;Q9BUJ2;M0R3F1;Q9BUJ2-3;M0QYZ0;M0QYI8;M0QYM5;M0R203;M0QZV6;M0R0K8	Q9BUJ2-4;A0A0A0MRA5;B7Z4B8;Q9BUJ2-2;Q9BUJ2;M0R3F1;Q9BUJ2-3;M0QYZ0	Heterogeneous nuclear ribonucleoprotein U-like protein 1	HNRNPUL1	>sp|Q9BUJ2-4|HNRL1_HUMAN Isoform 4 of Heterogeneous nuclear ribonucleoprotein U-like protein 1 OS=Homo sapiens GN=HNRNPUL1;>tr|A0A0A0MRA5|A0A0A0MRA5_HUMAN Heterogeneous nuclear ribonucleoprotein U-like protein 1 OS=Homo sapiens GN=HNRNPUL1 PE=1 SV=1;>tr|B7			0	1	0	0	0	0	0	1	0	1	0	1	2	2	1	3	0	0	0	1	0	2	2	0	1	0	0	1	1	0	0	3	2	1	0	1	1	1	1	1	1	0	0
P05067-10;A0A0A0MRG2;P05067-3;P05067-4;P05067-5;P05067-6;E9PG40;P05067-7;P05067-11;P05067-8;P05067-9;P05067;H7C0V9;H7C2L2;P05067-2	P05067-10;A0A0A0MRG2;P05067-3;P05067-4;P05067-5;P05067-6;E9PG40;P05067-7;P05067-11;P05067-8;P05067-9;P05067;H7C0V9	Amyloid beta A4 protein;N-APP;Soluble APP-alpha;Soluble APP-beta;C99;Beta-amyloid protein 42;Beta-amyloid protein 40;C83;P3(42);P3(40);C80;Gamma-secretase C-terminal fragment 59;Gamma-secretase C-terminal fragment 57;Gamma-secretase C-terminal fragment 50;C31	APP	>sp|P05067-10|A4_HUMAN Isoform APP639 of Amyloid beta A4 protein OS=Homo sapiens GN=APP;>tr|A0A0A0MRG2|A0A0A0MRG2_HUMAN Amyloid beta A4 protein OS=Homo sapiens GN=APP PE=1 SV=1;>sp|P05067-3|A4_HUMAN Isoform L-APP677 of Amyloid beta A4 protein OS=Homo sapie			0	0	0	0	1	0	0	1	0	0	0	0	1	1	1	1	0	0	0	0	0	0	0	0	0	0	1	0	2	0	1	1	0	0	0	0	0	0	0	1	0	0	0
P22061;P22061-2;A0A0A0MRJ6;H7BY58;F6S8N6;F8WDT3;F8WAV5;F8WAX2;H7C4X2;C9J0F2	P22061;P22061-2;A0A0A0MRJ6;H7BY58;F6S8N6	Protein-L-isoaspartate(D-aspartate) O-methyltransferase;Protein-L-isoaspartate O-methyltransferase	PCMT1	>sp|P22061|PIMT_HUMAN Protein-L-isoaspartate(D-aspartate) O-methyltransferase OS=Homo sapiens GN=PCMT1 PE=1 SV=4;>sp|P22061-2|PIMT_HUMAN Isoform 2 of Protein-L-isoaspartate(D-aspartate) O-methyltransferase OS=Homo sapiens GN=PCMT1;>tr|A0A0A0MRJ6|A0A0A0MRJ6			2	1	1	1	1	1	0	2	1	1	1	1	5	3	2	2	0	1	0	0	0	0	0	0	1	1	1	1	2	1	1	2	0	0	0	1	0	1	1	1	0	1	1
Q13505-3;Q13505;A0A0A0MRK6;Q13505-2;A0A0C4DFQ1	Q13505-3;Q13505;A0A0A0MRK6;Q13505-2;A0A0C4DFQ1	Metaxin-1	MTX1	>sp|Q13505-3|MTX1_HUMAN Isoform 3 of Metaxin-1 OS=Homo sapiens GN=MTX1;>sp|Q13505|MTX1_HUMAN Metaxin-1 OS=Homo sapiens GN=MTX1 PE=1 SV=2;>tr|A0A0A0MRK6|A0A0A0MRK6_HUMAN Metaxin 1, isoform CRA_b OS=Homo sapiens GN=MTX1 PE=1 SV=1;>sp|Q13505-2|MTX1_HUMAN Isof			0	1	0	0	1	1	1	1	1	1	1	0	3	2	4	2	0	0	0	1	1	1	2	2	1	0	1	1	3	2	2	2	1	2	0	0	2	1	2	0	1	2	1
A0A0A0MRP0;Q8IWC1-2;Q8IWC1;Q8IWC1-3;Q8IWC1-4	A0A0A0MRP0;Q8IWC1-2;Q8IWC1;Q8IWC1-3;Q8IWC1-4	MAP7 domain-containing protein 3	MAP7D3	>tr|A0A0A0MRP0|A0A0A0MRP0_HUMAN MAP7 domain-containing protein 3 (Fragment) OS=Homo sapiens GN=MAP7D3 PE=1 SV=1;>sp|Q8IWC1-2|MA7D3_HUMAN Isoform 2 of MAP7 domain-containing protein 3 OS=Homo sapiens GN=MAP7D3;>sp|Q8IWC1|MA7D3_HUMAN MAP7 domain-containing p			0	0	0	0	0	0	0	0	0	0	0	0	0	0	0	0	0	0	0	0	0	1	0	0	0	0	0	0	0	0	0	1	0	0	0	0	0	0	0	0	0	0	0
P28370-2;P28370;A0A0A0MRP6;B7ZLQ5	P28370-2;P28370;A0A0A0MRP6;B7ZLQ5	Probable global transcription activator SNF2L1	SMARCA1	>sp|P28370-2|SMCA1_HUMAN Isoform 2 of Probable global transcription activator SNF2L1 OS=Homo sapiens GN=SMARCA1;>sp|P28370|SMCA1_HUMAN Probable global transcription activator SNF2L1 OS=Homo sapiens GN=SMARCA1 PE=1 SV=2;>tr|A0A0A0MRP6|A0A0A0MRP6_HUMAN Proba			0	0	1	1	1	2	3	3	3	3	1	1	2	2	1	1	0	1	0	0	1	1	3	4	4	0	6	0	1	3	1	0	1	0	3	1	2	1	2	3	5	4	4
P09234;A0A0A0MRR7	P09234;A0A0A0MRR7	U1 small nuclear ribonucleoprotein C	SNRPC	>sp|P09234|RU1C_HUMAN U1 small nuclear ribonucleoprotein C OS=Homo sapiens GN=SNRPC PE=1 SV=1;>tr|A0A0A0MRR7|A0A0A0MRR7_HUMAN U1 small nuclear ribonucleoprotein C OS=Homo sapiens GN=SNRPC PE=1 SV=1			0	0	0	0	0	1	1	1	1	1	0	1	1	1	1	1	0	0	0	1	0	1	1	1	1	1	1	1	1	1	1	1	0	0	1	0	0	1	1	0	1	1	1
Q9P2E9-2;Q9P2E9;A0A0A0MRV0;Q9P2E9-3;A0A087WVV2;F8W7S5;A0A087WU26;A2A2S5;V9GY78;Q8N4C6-6;Q8N4C6-11;H0YDJ4;H9KV85;E9PN67;Q8N4C6-4;C9J066;Q8N4C6-9;Q8N4C6-2;Q8N4C6;Q8N4C6-5;Q8N4C6-10;Q8N4C6-7	Q9P2E9-2;Q9P2E9;A0A0A0MRV0;Q9P2E9-3;A0A087WVV2;F8W7S5	Ribosome-binding protein 1	RRBP1	>sp|Q9P2E9-2|RRBP1_HUMAN Isoform 1 of Ribosome-binding protein 1 OS=Homo sapiens GN=RRBP1;>sp|Q9P2E9|RRBP1_HUMAN Ribosome-binding protein 1 OS=Homo sapiens GN=RRBP1 PE=1 SV=4;>tr|A0A0A0MRV0|A0A0A0MRV0_HUMAN Ribosome-binding protein 1 OS=Homo sapiens GN=RRB			5	4	5	3	8	4	4	5	7	4	5	6	9	6	7	7	5	6	7	7	8	6	9	10	6	4	4	6	9	7	7	10	5	5	5	4	5	5	11	11	7	5	5
A0A1B0GW37;U3KQE8;O00712;A0A1B0GWJ4;A0A0A0MRX8;O00712-4;A0A1B0GU97;A0A1B0GWI9;Q5VW27;O00712-5;Q5VW30;Q5VW26;A0A1B0GWB8;A0A1B0GVN4;S4R308;K7ESG9;K7EKH0;U3KPY9;Q5VW31;A0A1B0GTC1;K7EJB0;S4R3K4;O00712-2;A0A087WXP2;Q5W0Y9;O00712-6;B1AKN6;C9JWJ8;Q14938-6;Q14938-5;Q14938-3;K7EN08;Q14938-2;B1AKN7;B1AKN5;Q14938-4;Q12857-2;Q12857-3;Q14938;Q12857;B1AKN8;Q12857-4	A0A1B0GW37;U3KQE8;O00712;A0A1B0GWJ4;A0A0A0MRX8;O00712-4;A0A1B0GU97;A0A1B0GWI9;Q5VW27;O00712-5;Q5VW30;Q5VW26;A0A1B0GWB8;A0A1B0GVN4	Nuclear factor 1 B-type;Nuclear factor 1	NFIB	>tr|A0A1B0GW37|A0A1B0GW37_HUMAN Nuclear factor 1 OS=Homo sapiens GN=NFIB PE=1 SV=1;>tr|U3KQE8|U3KQE8_HUMAN Nuclear factor 1 OS=Homo sapiens GN=NFIB PE=1 SV=2;>sp|O00712|NFIB_HUMAN Nuclear factor 1 B-type OS=Homo sapiens GN=NFIB PE=1 SV=2;>tr|A0A1B0GWJ4|A0A			0	0	0	1	0	0	0	1	0	0	0	0	1	0	1	0	0	0	0	0	0	0	0	0	1	0	0	1	0	0	0	0	0	0	0	0	0	0	0	0	0	0	0
A0A0A0MS41;Q9BWM7;S4R3N9	A0A0A0MS41;Q9BWM7;S4R3N9	Sideroflexin-3	SFXN3	>tr|A0A0A0MS41|A0A0A0MS41_HUMAN Sideroflexin OS=Homo sapiens GN=SFXN3 PE=1 SV=1;>sp|Q9BWM7|SFXN3_HUMAN Sideroflexin-3 OS=Homo sapiens GN=SFXN3 PE=1 SV=2;>tr|S4R3N9|S4R3N9_HUMAN Sideroflexin-3 OS=Homo sapiens GN=SFXN3 PE=1 SV=1			0	1	1	0	0	3	5	4	4	5	5	3	4	7	6	6	0	0	1	0	2	2	3	4	4	2	3	2	3	3	2	4	1	0	3	2	2	3	4	4	3	5	4
A0A0A0MS45;Q9H9E3;J3KNI1;Q9H9E3-3;Q9H9E3-2;J3KRB5;H3BMV9;H3BSD2;H3BQB2;J3QLW1;E9PRT5	A0A0A0MS45;Q9H9E3;J3KNI1;Q9H9E3-3;Q9H9E3-2	Conserved oligomeric Golgi complex subunit 4	COG4	>tr|A0A0A0MS45|A0A0A0MS45_HUMAN Conserved oligomeric Golgi complex subunit 4 OS=Homo sapiens GN=COG4 PE=1 SV=1;>sp|Q9H9E3|COG4_HUMAN Conserved oligomeric Golgi complex subunit 4 OS=Homo sapiens GN=COG4 PE=1 SV=3;>tr|J3KNI1|J3KNI1_HUMAN Conserved oligomeric			0	0	0	0	0	1	1	1	1	3	2	1	6	5	6	4	0	1	0	0	0	0	2	1	2	3	0	2	8	5	4	7	0	0	0	0	0	3	2	1	2	3	4
P15151-3;P15151-2;P15151-4;A0A0A0MSA9;P15151;A0A0C4DG49	P15151-3;P15151-2;P15151-4;A0A0A0MSA9;P15151;A0A0C4DG49	Poliovirus receptor	PVR	>sp|P15151-3|PVR_HUMAN Isoform Gamma of Poliovirus receptor OS=Homo sapiens GN=PVR;>sp|P15151-2|PVR_HUMAN Isoform Beta of Poliovirus receptor OS=Homo sapiens GN=PVR;>sp|P15151-4|PVR_HUMAN Isoform Delta of Poliovirus receptor OS=Homo sapiens GN=PVR;>tr|A0A0			0	0	0	0	1	0	1	1	0	1	1	1	2	2	3	3	0	0	0	0	0	0	0	1	0	0	0	0	1	1	3	2	0	0	1	0	1	0	1	2	1	0	0
A0A0A0MSB8;Q9UPT5-6;Q9UPT5;Q9UPT5-5;Q9UPT5-1;Q9UPT5-2;A0A0A0MRE1;B4DJ07;Q9UPT5-4;B5MCY9;K7ERQ5;C9JME6;C9JKC2	A0A0A0MSB8;Q9UPT5-6;Q9UPT5;Q9UPT5-5;Q9UPT5-1;Q9UPT5-2;A0A0A0MRE1;B4DJ07	Exocyst complex component 7	EXOC7	>tr|A0A0A0MSB8|A0A0A0MSB8_HUMAN Exocyst complex component 7 OS=Homo sapiens GN=EXOC7 PE=1 SV=1;>sp|Q9UPT5-6|EXOC7_HUMAN Isoform 6 of Exocyst complex component 7 OS=Homo sapiens GN=EXOC7;>sp|Q9UPT5|EXOC7_HUMAN Exocyst complex component 7 OS=Homo sapiens GN=			4	4	1	4	5	8	6	7	10	12	11	6	19	17	22	19	1	2	6	4	2	7	7	7	8	11	12	7	20	17	16	17	0	1	4	3	4	11	7	8	9	10	16
Q16836;E9PF18;Q16836-3;Q16836-2;A0A0A0MSE2	Q16836;E9PF18;Q16836-3;Q16836-2;A0A0A0MSE2	Hydroxyacyl-coenzyme A dehydrogenase, mitochondrial	HADH	>sp|Q16836|HCDH_HUMAN Hydroxyacyl-coenzyme A dehydrogenase, mitochondrial OS=Homo sapiens GN=HADH PE=1 SV=3;>tr|E9PF18|E9PF18_HUMAN Hydroxyacyl-coenzyme A dehydrogenase, mitochondrial OS=Homo sapiens GN=HADH PE=1 SV=1;>sp|Q16836-3|HCDH_HUMAN Isoform 3 of H			0	0	0	0	0	0	0	0	0	0	0	0	0	0	0	0	0	0	0	0	0	0	0	0	0	0	0	0	0	0	0	0	0	0	0	0	0	0	0	0	0	0	0
Q14192;J3KNW4;A0A0A0MSG2	Q14192;J3KNW4;A0A0A0MSG2	Four and a half LIM domains protein 2	FHL2	>sp|Q14192|FHL2_HUMAN Four and a half LIM domains protein 2 OS=Homo sapiens GN=FHL2 PE=1 SV=3;>tr|J3KNW4|J3KNW4_HUMAN Four and a half LIM domains protein 2 OS=Homo sapiens GN=FHL2 PE=1 SV=1;>tr|A0A0A0MSG2|A0A0A0MSG2_HUMAN Four and a half LIM domains protei			0	0	0	0	0	0	0	0	0	1	0	0	0	0	0	0	0	0	0	0	0	1	0	0	0	0	0	0	0	0	0	0	0	0	0	0	0	0	0	0	0	0	0
P13797-3;P13797-2;A0A0A0MSQ0;P13797;H7C4N2;U3KQI3;P13796;Q5TBN3;Q14651;C9JAM8	P13797-3;P13797-2;A0A0A0MSQ0;P13797	Plastin-3	PLS3	>sp|P13797-3|PLST_HUMAN Isoform 3 of Plastin-3 OS=Homo sapiens GN=PLS3;>sp|P13797-2|PLST_HUMAN Isoform 2 of Plastin-3 OS=Homo sapiens GN=PLS3;>tr|A0A0A0MSQ0|A0A0A0MSQ0_HUMAN Plastin-3 OS=Homo sapiens GN=PLS3 PE=1 SV=1;>sp|P13797|PLST_HUMAN Plastin-3 OS=Hom			1	0	2	1	4	2	4	2	2	3	3	3	2	0	1	0	1	2	2	2	5	0	6	4	4	3	2	1	1	1	3	1	0	3	2	1	5	4	4	4	0	4	3
P42330-2;S4R3Z2;P42330;A0A0A0MSS8;H0Y804	P42330-2;S4R3Z2;P42330;A0A0A0MSS8;H0Y804	Aldo-keto reductase family 1 member C3	AKR1C3;AKR1C1	>sp|P42330-2|AK1C3_HUMAN Isoform 2 of Aldo-keto reductase family 1 member C3 OS=Homo sapiens GN=AKR1C3;>tr|S4R3Z2|S4R3Z2_HUMAN Aldo-keto reductase family 1 member C3 OS=Homo sapiens GN=AKR1C3 PE=1 SV=1;>sp|P42330|AK1C3_HUMAN Aldo-keto reductase family 1 me			0	0	0	0	0	0	0	0	0	0	0	0	1	1	0	0	0	0	0	0	0	0	0	0	0	1	0	0	1	1	0	1	1	1	0	0	1	0	1	0	0	1	1
O15533-2;O15533;A0A0G2JKZ1;A2AB90;A0A0G2JH37;O15533-3;A0A0A0MSV9;Q6P1N7;C9JA35;O15533-4;A0A0A0MT98;A0A140T9B2;A0A0G2JJI5	O15533-2;O15533;A0A0G2JKZ1;A2AB90;A0A0G2JH37;O15533-3;A0A0A0MSV9;Q6P1N7;C9JA35;O15533-4;A0A0A0MT98	Tapasin	TAPBP	>sp|O15533-2|TPSN_HUMAN Isoform 2 of Tapasin OS=Homo sapiens GN=TAPBP;>sp|O15533|TPSN_HUMAN Tapasin OS=Homo sapiens GN=TAPBP PE=1 SV=1;>tr|A0A0G2JKZ1|A0A0G2JKZ1_HUMAN Tapasin OS=Homo sapiens GN=TAPBP PE=1 SV=1;>tr|A2AB90|A2AB90_HUMAN Tapasin OS=Homo sapien			0	1	1	1	2	1	2	2	2	2	1	2	5	5	4	5	1	1	2	1	1	1	2	2	3	2	2	3	5	5	4	4	1	1	2	2	2	1	3	3	2	2	2
P48739;A0A0A0MSW4;P48739-2;P48739-3;B3KYB7;B3KYB6	P48739;A0A0A0MSW4;P48739-2;P48739-3;B3KYB7;B3KYB6	Phosphatidylinositol transfer protein beta isoform	PITPNB	>sp|P48739|PIPNB_HUMAN Phosphatidylinositol transfer protein beta isoform OS=Homo sapiens GN=PITPNB PE=1 SV=2;>tr|A0A0A0MSW4|A0A0A0MSW4_HUMAN Phosphatidylinositol transfer protein beta isoform OS=Homo sapiens GN=PITPNB PE=1 SV=1;>sp|P48739-2|PIPNB_HUMAN Is			0	0	0	1	1	0	0	0	0	1	0	0	1	2	1	0	0	0	0	0	0	0	1	2	0	0	1	0	1	1	2	1	1	1	1	1	2	1	2	2	0	0	0
Q9UPN6;Q9UPN6-2;A0A0A0MT33	Q9UPN6;Q9UPN6-2;A0A0A0MT33	Protein SCAF8	SCAF8	>sp|Q9UPN6|SCAF8_HUMAN Protein SCAF8 OS=Homo sapiens GN=SCAF8 PE=1 SV=1;>sp|Q9UPN6-2|SCAF8_HUMAN Isoform 2 of Protein SCAF8 OS=Homo sapiens GN=SCAF8;>tr|A0A0A0MT33|A0A0A0MT33_HUMAN Protein SCAF8 OS=Homo sapiens GN=SCAF8 PE=1 SV=1			0	1	0	0	2	2	2	2	2	0	2	2	2	2	2	1	0	0	1	0	0	2	2	1	0	1	2	2	2	3	2	1	0	0	1	0	1	2	2	1	2	1	1
Q63HN8;A0A0A0MTR7;Q63HN8-4;A0A0A0MTC1;Q63HN8-5;Q63HN8-6;I3L3H9	Q63HN8;A0A0A0MTR7;Q63HN8-4;A0A0A0MTC1	E3 ubiquitin-protein ligase RNF213	RNF213	>sp|Q63HN8|RN213_HUMAN E3 ubiquitin-protein ligase RNF213 OS=Homo sapiens GN=RNF213 PE=1 SV=3;>tr|A0A0A0MTR7|A0A0A0MTR7_HUMAN E3 ubiquitin-protein ligase RNF213 OS=Homo sapiens GN=RNF213 PE=1 SV=1;>sp|Q63HN8-4|RN213_HUMAN Isoform 2 of E3 ubiquitin-protein			4	3	9	8	7	28	32	25	36	37	42	37	61	57	65	69	6	7	6	8	6	27	17	17	29	33	41	41	51	61	60	59	2	4	9	7	11	24	28	22	34	39	44
D6RDV0;D6RA37;A0A0A0MTC2;D6RIY7;Q13454-2;Q13454	D6RDV0;D6RA37;A0A0A0MTC2;D6RIY7;Q13454-2;Q13454	Tumor suppressor candidate 3	TUSC3	>tr|D6RDV0|D6RDV0_HUMAN Tumor suppressor candidate 3 OS=Homo sapiens GN=TUSC3 PE=1 SV=1;>tr|D6RA37|D6RA37_HUMAN Tumor suppressor candidate 3 OS=Homo sapiens GN=TUSC3 PE=1 SV=1;>tr|A0A0A0MTC2|A0A0A0MTC2_HUMAN Tumor suppressor candidate 3 (Fragment) OS=Homo			0	0	0	0	0	0	0	0	0	0	0	0	1	1	1	0	0	0	0	0	0	0	0	0	0	0	0	0	0	0	1	0	0	0	1	0	0	0	0	0	0	0	0
A0A0A0MTG2;O14576-4;O14576-3;O14576-5;O14576-2;O14576	A0A0A0MTG2;O14576-4;O14576-3;O14576-5;O14576-2;O14576	Cytoplasmic dynein 1 intermediate chain 1	DYNC1I1	>tr|A0A0A0MTG2|A0A0A0MTG2_HUMAN Cytoplasmic dynein 1 intermediate chain 1 OS=Homo sapiens GN=DYNC1I1 PE=1 SV=1;>sp|O14576-4|DC1I1_HUMAN Isoform 4 of Cytoplasmic dynein 1 intermediate chain 1 OS=Homo sapiens GN=DYNC1I1;>sp|O14576-3|DC1I1_HUMAN Isoform 3 of			0	0	0	0	0	0	0	0	0	0	0	0	0	0	0	0	0	0	0	0	0	0	0	0	0	0	0	0	0	0	0	0	0	0	0	0	0	0	0	0	0	0	0
Q13418;A0A0A0MTH3;Q13418-3;Q13418-2;A0A087WWY6	Q13418;A0A0A0MTH3;Q13418-3;Q13418-2	Integrin-linked protein kinase	ILK	>sp|Q13418|ILK_HUMAN Integrin-linked protein kinase OS=Homo sapiens GN=ILK PE=1 SV=2;>tr|A0A0A0MTH3|A0A0A0MTH3_HUMAN Integrin-linked protein kinase OS=Homo sapiens GN=ILK PE=1 SV=1;>sp|Q13418-3|ILK_HUMAN Isoform 3 of Integrin-linked protein kinase OS=Homo			3	3	3	1	5	5	4	8	4	7	4	4	2	4	4	3	4	3	4	3	4	4	5	5	4	4	4	6	4	4	3	2	4	6	6	3	8	5	6	8	4	5	7
O14981;A0A0A0MTH9;O14981-2	O14981;A0A0A0MTH9	TATA-binding protein-associated factor 172	BTAF1	>sp|O14981|BTAF1_HUMAN TATA-binding protein-associated factor 172 OS=Homo sapiens GN=BTAF1 PE=1 SV=2;>tr|A0A0A0MTH9|A0A0A0MTH9_HUMAN TATA-binding protein-associated factor 172 OS=Homo sapiens GN=BTAF1 PE=1 SV=1			0	1	2	0	1	11	8	6	11	15	16	10	19	24	25	22	0	1	1	2	1	6	5	3	14	14	12	10	18	23	18	18	1	1	2	2	4	7	10	8	12	14	12
Q6PIU2;Q6PIU2-2;A0A0R4J2G3;A0A0A0MTJ9;Q6PIU2-3;H7C046	Q6PIU2;Q6PIU2-2;A0A0R4J2G3;A0A0A0MTJ9;Q6PIU2-3;H7C046	Neutral cholesterol ester hydrolase 1	NCEH1	>sp|Q6PIU2|NCEH1_HUMAN Neutral cholesterol ester hydrolase 1 OS=Homo sapiens GN=NCEH1 PE=1 SV=3;>sp|Q6PIU2-2|NCEH1_HUMAN Isoform 2 of Neutral cholesterol ester hydrolase 1 OS=Homo sapiens GN=NCEH1;>tr|A0A0R4J2G3|A0A0R4J2G3_HUMAN Arylacetamide deacetylase-l			0	0	0	0	1	0	0	1	0	0	0	1	3	2	4	2	0	0	0	0	0	0	1	1	0	0	0	0	3	3	2	3	0	0	0	0	1	0	0	2	0	0	0
Q13309;A0A0A0MTL5;Q13309-4;D6RAG5;Q13309-2	Q13309;A0A0A0MTL5;Q13309-4;D6RAG5;Q13309-2	S-phase kinase-associated protein 2	SKP2	>sp|Q13309|SKP2_HUMAN S-phase kinase-associated protein 2 OS=Homo sapiens GN=SKP2 PE=1 SV=2;>tr|A0A0A0MTL5|A0A0A0MTL5_HUMAN S-phase kinase-associated protein 2 OS=Homo sapiens GN=SKP2 PE=1 SV=1;>sp|Q13309-4|SKP2_HUMAN Isoform 3 of S-phase kinase-associated			0	0	0	0	0	0	0	0	0	0	0	0	0	0	0	0	0	0	0	0	0	0	0	0	0	0	0	0	0	0	0	1	0	0	0	0	0	1	0	0	0	0	0
Q13617;A0A0A0MTN0;Q13617-2;Q5T2B5;Q5T2B7	Q13617;A0A0A0MTN0;Q13617-2;Q5T2B5	Cullin-2	CUL2	>sp|Q13617|CUL2_HUMAN Cullin-2 OS=Homo sapiens GN=CUL2 PE=1 SV=2;>tr|A0A0A0MTN0|A0A0A0MTN0_HUMAN Cullin-2 OS=Homo sapiens GN=CUL2 PE=1 SV=1;>sp|Q13617-2|CUL2_HUMAN Isoform 2 of Cullin-2 OS=Homo sapiens GN=CUL2;>tr|Q5T2B5|Q5T2B5_HUMAN Cullin-2 OS=Homo sapie			2	1	5	2	4	6	8	7	9	5	6	6	8	8	4	6	1	1	1	1	3	5	6	10	9	5	5	5	7	5	4	7	1	3	5	5	6	7	7	9	5	5	4
A0A0A0MTN3;P21266;E9PLF1;E9PHN7;P28161-2;E9PHN6;Q5T8Q9;Q5T8R1;P46439;P28161;F6XZQ7	A0A0A0MTN3;P21266	Glutathione S-transferase Mu 3	GSTM3	>tr|A0A0A0MTN3|A0A0A0MTN3_HUMAN Glutathione S-transferase OS=Homo sapiens GN=GSTM3 PE=1 SV=1;>sp|P21266|GSTM3_HUMAN Glutathione S-transferase Mu 3 OS=Homo sapiens GN=GSTM3 PE=1 SV=3			0	0	0	0	0	0	0	0	0	0	0	0	0	0	0	0	0	0	0	0	0	0	0	0	0	0	0	0	0	0	0	0	0	0	0	0	0	0	0	0	0	0	0
Q8WZ42-5;Q8WZ42-11;Q8WZ42-4;Q8WZ42-7;Q8WZ42-2;Q8WZ42;Q8WZ42-8;Q8WZ42-13;Q8WZ42-12;A0A0A0MTS7;Q8WZ42-3;Q8WZ42-10;Q8WZ42-9;A0A0A0MRA3	Q8WZ42-5;Q8WZ42-11;Q8WZ42-4;Q8WZ42-7;Q8WZ42-2;Q8WZ42;Q8WZ42-8;Q8WZ42-13;Q8WZ42-12;A0A0A0MTS7;Q8WZ42-3;Q8WZ42-10;Q8WZ42-9;A0A0A0MRA3	Titin	TTN	>sp|Q8WZ42-5|TITIN_HUMAN Isoform 5 of Titin OS=Homo sapiens GN=TTN;>sp|Q8WZ42-11|TITIN_HUMAN Isoform 11 of Titin OS=Homo sapiens GN=TTN;>sp|Q8WZ42-4|TITIN_HUMAN Isoform 4 of Titin OS=Homo sapiens GN=TTN;>sp|Q8WZ42-7|TITIN_HUMAN Isoform 7 of Titin OS=Homo s			0	1	0	0	0	0	0	0	1	0	0	0	1	0	0	0	1	0	0	0	0	0	1	0	0	0	1	0	1	2	0	1	0	0	1	0	0	0	1	0	0	0	0
Q9Y3B3-2;A0A0A6YYA0;Q9Y3B3;Q86XR7-2;G3V2Y2	Q9Y3B3-2;A0A0A6YYA0;Q9Y3B3;Q86XR7-2	Transmembrane emp24 domain-containing protein 7	TMED7	>sp|Q9Y3B3-2|TMED7_HUMAN Isoform 2 of Transmembrane emp24 domain-containing protein 7 OS=Homo sapiens GN=TMED7;>tr|A0A0A6YYA0|A0A0A6YYA0_HUMAN Protein TMED7-TICAM2 OS=Homo sapiens GN=TMED7-TICAM2 PE=3 SV=1;>sp|Q9Y3B3|TMED7_HUMAN Transmembrane emp24 domain-			0	1	0	0	3	1	1	0	0	1	0	2	2	3	3	2	0	0	1	0	1	0	1	2	1	1	1	0	3	4	3	3	0	0	1	0	1	1	2	3	1	0	2
Q96JP5-2;A0A0A6YYC7;Q96JP5;H3BTR0	Q96JP5-2;A0A0A6YYC7;Q96JP5	E3 ubiquitin-protein ligase ZFP91	ZFP91	>sp|Q96JP5-2|ZFP91_HUMAN Isoform 2 of E3 ubiquitin-protein ligase ZFP91 OS=Homo sapiens GN=ZFP91;>tr|A0A0A6YYC7|A0A0A6YYC7_HUMAN HCG2042749, isoform CRA_d OS=Homo sapiens GN=ZFP91-CNTF PE=4 SV=1;>sp|Q96JP5|ZFP91_HUMAN E3 ubiquitin-protein ligase ZFP91 OS=H			0	0	0	0	0	0	2	0	0	0	0	0	0	0	0	0	1	0	0	0	0	2	1	2	1	0	0	0	0	0	0	0	0	1	0	0	1	0	1	1	1	0	0
A0A0A6YYG7;Q6IBW4;Q6IBW4-4;E5RJN3;Q6IBW4-2;Q6IBW4-5;H0YC55	A0A0A6YYG7;Q6IBW4;Q6IBW4-4;E5RJN3;Q6IBW4-2	Condensin-2 complex subunit H2	NCAPH2	>tr|A0A0A6YYG7|A0A0A6YYG7_HUMAN Condensin-2 complex subunit H2 OS=Homo sapiens GN=NCAPH2 PE=1 SV=1;>sp|Q6IBW4|CNDH2_HUMAN Condensin-2 complex subunit H2 OS=Homo sapiens GN=NCAPH2 PE=1 SV=1;>sp|Q6IBW4-4|CNDH2_HUMAN Isoform 4 of Condensin-2 complex subunit H			1	1	0	0	0	2	1	0	1	2	1	2	1	0	1	2	0	1	1	0	2	2	1	1	1	0	0	0	0	0	0	0	1	1	1	2	2	1	1	2	3	1	1
Q9Y3D7;I3L1U7;I3L0X9;I3L3T0;P57737-3;A0A0A6YYL4	Q9Y3D7;I3L1U7;I3L0X9;I3L3T0;P57737-3;A0A0A6YYL4	Mitochondrial import inner membrane translocase subunit TIM16	PAM16	>sp|Q9Y3D7|TIM16_HUMAN Mitochondrial import inner membrane translocase subunit TIM16 OS=Homo sapiens GN=PAM16 PE=1 SV=2;>tr|I3L1U7|I3L1U7_HUMAN Mitochondrial import inner membrane translocase subunit TIM16 OS=Homo sapiens GN=PAM16 PE=4 SV=1;>tr|I3L0X9|I3L0			2	1	2	2	2	2	1	2	1	2	2	0	1	3	2	1	0	2	0	1	2	1	1	1	2	3	1	1	2	3	0	2	1	1	1	2	2	1	2	3	1	2	1
Q9NRZ9-3;Q9NRZ9-2;Q9NRZ9;A0A0B4J1V9;Q9NRZ9-6;Q9NRZ9-5;Q9NRZ9-4;F6XU50;A0A087WSW7;Q9NRZ9-8;Q9NRZ9-7;B1ALG6;Q9NW36;Q9NRZ9-9;Q76H82	Q9NRZ9-3;Q9NRZ9-2;Q9NRZ9;A0A0B4J1V9;Q9NRZ9-6;Q9NRZ9-5;Q9NRZ9-4;F6XU50;A0A087WSW7	Lymphoid-specific helicase	HELLS	>sp|Q9NRZ9-3|HELLS_HUMAN Isoform 3 of Lymphoid-specific helicase OS=Homo sapiens GN=HELLS;>sp|Q9NRZ9-2|HELLS_HUMAN Isoform 2 of Lymphoid-specific helicase OS=Homo sapiens GN=HELLS;>sp|Q9NRZ9|HELLS_HUMAN Lymphoid-specific helicase OS=Homo sapiens GN=HELLS P			6	7	3	6	8	8	13	11	12	11	9	11	12	12	11	9	3	7	6	6	3	11	10	9	15	11	13	12	12	16	10	11	4	6	10	8	10	12	12	12	12	11	12
O75448-2;O75448;F5GY88;A0A0B4J1W0;B4DDR8;F5H5K2;E9PFL1;J3QRH9;H0YEG1;F5H3E6;B9TX75;J3QLF8;J3QLC0;J3KSU0;F5H0M2;J3KSL1;F5H2D6	O75448-2;O75448;F5GY88;A0A0B4J1W0;B4DDR8;F5H5K2	Mediator of RNA polymerase II transcription subunit 24	MED24	>sp|O75448-2|MED24_HUMAN Isoform 2 of Mediator of RNA polymerase II transcription subunit 24 OS=Homo sapiens GN=MED24;>sp|O75448|MED24_HUMAN Mediator of RNA polymerase II transcription subunit 24 OS=Homo sapiens GN=MED24 PE=1 SV=1;>tr|F5GY88|F5GY88_HUMAN M			0	0	0	0	0	1	0	0	0	0	0	1	1	1	1	1	0	0	0	0	0	0	0	0	0	0	0	0	1	0	1	0	0	0	0	0	0	0	0	0	0	0	0
A0A0B4J1W3;Q9BXJ9;Q9BXJ9-4;Q6N069-5;Q6N069-4;Q6N069-3;Q6N069-2;Q6N069	A0A0B4J1W3;Q9BXJ9;Q9BXJ9-4	N-alpha-acetyltransferase 15, NatA auxiliary subunit	NAA15	>tr|A0A0B4J1W3|A0A0B4J1W3_HUMAN N-alpha-acetyltransferase 15, NatA auxiliary subunit OS=Homo sapiens GN=NAA15 PE=1 SV=1;>sp|Q9BXJ9|NAA15_HUMAN N-alpha-acetyltransferase 15, NatA auxiliary subunit OS=Homo sapiens GN=NAA15 PE=1 SV=1;>sp|Q9BXJ9-4|NAA15_HUMAN			0	0	0	0	0	0	0	1	0	0	0	0	0	0	0	0	1	0	0	0	0	0	0	0	0	0	0	0	0	0	0	0	0	1	1	0	0	0	1	0	0	0	0
Q16629-3;Q16629-2;A0A0B4J1Z1;Q16629-4;C9JAB2;Q16629;F8WEA1	Q16629-3;Q16629-2;A0A0B4J1Z1;Q16629-4;C9JAB2;Q16629	Serine/arginine-rich splicing factor 7	SRSF7	>sp|Q16629-3|SRSF7_HUMAN Isoform 3 of Serine/arginine-rich splicing factor 7 OS=Homo sapiens GN=SRSF7;>sp|Q16629-2|SRSF7_HUMAN Isoform 2 of Serine/arginine-rich splicing factor 7 OS=Homo sapiens GN=SRSF7;>tr|A0A0B4J1Z1|A0A0B4J1Z1_HUMAN Serine/arginine-rich			0	0	0	0	2	1	2	1	1	2	3	2	4	5	2	3	1	1	0	0	1	2	1	1	1	3	0	4	3	2	3	2	0	0	1	0	2	0	2	1	2	1	2
A0A0B4J220;E9PLD3;E9PRG8	A0A0B4J220			>tr|A0A0B4J220|A0A0B4J220_HUMAN Chromosome 11 open reading frame 48, isoform CRA_c OS=Homo sapiens GN=C11orf98 PE=1 SV=1			1	1	3	2	2	2	2	2	2	1	1	2	0	0	0	1	2	2	2	2	2	2	2	2	2	3	2	2	1	1	2	2	2	1	4	2	1	2	1	1	2	1	2
K7EME0;A0A0B4J2A4;P42765;K7ER88;K7EJB1;K7EJ68	K7EME0;A0A0B4J2A4;P42765	3-ketoacyl-CoA thiolase, mitochondrial	ACAA2	>tr|K7EME0|K7EME0_HUMAN 3-ketoacyl-CoA thiolase, mitochondrial OS=Homo sapiens GN=ACAA2 PE=1 SV=1;>tr|A0A0B4J2A4|A0A0B4J2A4_HUMAN 3-ketoacyl-CoA thiolase, mitochondrial OS=Homo sapiens GN=ACAA2 PE=1 SV=1;>sp|P42765|THIM_HUMAN 3-ketoacyl-CoA thiolase, mitoc			0	0	0	0	0	0	0	0	0	0	0	0	0	0	0	0	0	0	0	0	0	0	0	0	0	0	0	0	1	0	0	0	0	0	0	0	0	0	0	0	0	0	0
A0A0B4J2F0	A0A0B4J2F0			>sp|A0A0B4J2F0|PIOS1_HUMAN Protein PIGBOS1 OS=Homo sapiens GN=PIGBOS1 PE=3 SV=1			0	0	0	0	0	0	0	0	0	0	0	0	1	1	1	1	0	0	0	0	0	0	0	0	0	0	0	0	0	0	1	1	0	0	0	0	0	0	0	0	0	0	0
A0A0B4J2G4;Q15345;A0A087WTU1;Q15345-3;A0A087X0S7;A0A0C4DH00	A0A0B4J2G4;Q15345;A0A087WTU1;Q15345-3;A0A087X0S7;A0A0C4DH00	Leucine-rich repeat-containing protein 41	LRRC41	>tr|A0A0B4J2G4|A0A0B4J2G4_HUMAN Leucine-rich repeat-containing protein 41 OS=Homo sapiens GN=LRRC41 PE=1 SV=1;>sp|Q15345|LRC41_HUMAN Leucine-rich repeat-containing protein 41 OS=Homo sapiens GN=LRRC41 PE=1 SV=3;>tr|A0A087WTU1|A0A087WTU1_HUMAN Leucine-rich			0	0	0	0	0	0	1	0	0	0	1	0	2	1	2	2	0	0	0	0	0	0	0	0	1	2	2	1	1	2	4	1	0	0	0	0	0	0	1	0	0	1	0
Q16850;A0A0C4DFL7;Q16850-2;H7C0D0;C9IYR8	Q16850;A0A0C4DFL7;Q16850-2	Lanosterol 14-alpha demethylase	CYP51A1	>sp|Q16850|CP51A_HUMAN Lanosterol 14-alpha demethylase OS=Homo sapiens GN=CYP51A1 PE=1 SV=3;>tr|A0A0C4DFL7|A0A0C4DFL7_HUMAN Lanosterol 14-alpha demethylase OS=Homo sapiens GN=CYP51A1 PE=1 SV=1;>sp|Q16850-2|CP51A_HUMAN Isoform 2 of Lanosterol 14-alpha demet			0	0	0	0	1	1	0	1	1	1	1	0	6	6	5	7	0	0	1	0	1	1	1	3	2	0	2	0	5	8	6	5	0	0	0	0	0	0	1	2	0	0	0
A0A0C4DFM1;Q92544	A0A0C4DFM1;Q92544	Transmembrane 9 superfamily member 4	TM9SF4	>tr|A0A0C4DFM1|A0A0C4DFM1_HUMAN Transmembrane 9 superfamily member OS=Homo sapiens GN=TM9SF4 PE=1 SV=1;>sp|Q92544|TM9S4_HUMAN Transmembrane 9 superfamily member 4 OS=Homo sapiens GN=TM9SF4 PE=1 SV=2			0	0	0	0	1	0	0	0	0	0	1	0	2	1	3	2	0	0	0	0	0	1	0	2	0	0	0	0	2	2	2	2	0	1	0	0	0	0	1	0	0	0	0
Q8IWA4;A0A0C4DFN1;Q8IWA4-3;Q8IWA4-2;H7C5H5;C9JQT7;C9JXQ1	Q8IWA4;A0A0C4DFN1;Q8IWA4-3;Q8IWA4-2;H7C5H5	Mitofusin-1	MFN1	>sp|Q8IWA4|MFN1_HUMAN Mitofusin-1 OS=Homo sapiens GN=MFN1 PE=1 SV=2;>tr|A0A0C4DFN1|A0A0C4DFN1_HUMAN Mitofusin-1 OS=Homo sapiens GN=MFN1 PE=1 SV=1;>sp|Q8IWA4-3|MFN1_HUMAN Isoform 3 of Mitofusin-1 OS=Homo sapiens GN=MFN1;>sp|Q8IWA4-2|MFN1_HUMAN Isoform 2 of			1	0	0	0	0	1	0	2	2	1	1	2	2	1	1	2	0	1	1	0	0	1	0	1	1	1	0	1	0	0	1	0	0	0	0	0	0	1	1	2	2	1	2
Q6NUS6-3;Q6NUS6-5;Q6NUS6;A0A0C4DFN5	Q6NUS6-3;Q6NUS6-5;Q6NUS6;A0A0C4DFN5	Tectonic-3	TCTN3	>sp|Q6NUS6-3|TECT3_HUMAN Isoform 3 of Tectonic-3 OS=Homo sapiens GN=TCTN3;>sp|Q6NUS6-5|TECT3_HUMAN Isoform 5 of Tectonic-3 OS=Homo sapiens GN=TCTN3;>sp|Q6NUS6|TECT3_HUMAN Tectonic-3 OS=Homo sapiens GN=TCTN3 PE=1 SV=2;>tr|A0A0C4DFN5|A0A0C4DFN5_HUMAN Chromos			0	0	0	0	0	1	0	1	0	0	0	0	0	0	0	0	0	0	0	0	0	0	0	0	0	0	0	0	0	0	0	0	0	0	0	0	0	0	0	0	0	0	0
Q01105-3;A0A0C4DFV9;Q01105-4;Q01105-2;Q01105;A0A087X027;P0DME0	Q01105-3;A0A0C4DFV9;Q01105-4;Q01105-2;Q01105;A0A087X027;P0DME0	Protein SET	SET	>sp|Q01105-3|SET_HUMAN Isoform 3 of Protein SET OS=Homo sapiens GN=SET;>tr|A0A0C4DFV9|A0A0C4DFV9_HUMAN Protein SET OS=Homo sapiens GN=SET PE=1 SV=1;>sp|Q01105-4|SET_HUMAN Isoform 4 of Protein SET OS=Homo sapiens GN=SET;>sp|Q01105-2|SET_HUMAN Isoform 2 of P			0	0	0	0	0	0	0	1	0	0	0	0	1	0	1	1	0	0	0	0	0	0	1	1	0	0	0	0	2	1	0	0	0	0	0	0	0	1	1	1	1	1	1
Q9H3P2;A0A0C4DFX9;H0Y3X6;C9JHL4;C9JEM7;H7C2C7;Q9H3P2-7;F8W954;F8WF98;H7C2M8;H7C0W2	Q9H3P2;A0A0C4DFX9;H0Y3X6;C9JHL4	Negative elongation factor A	NELFA	>sp|Q9H3P2|NELFA_HUMAN Negative elongation factor A OS=Homo sapiens GN=NELFA PE=1 SV=3;>tr|A0A0C4DFX9|A0A0C4DFX9_HUMAN Negative elongation factor A OS=Homo sapiens GN=NELFA PE=1 SV=1;>tr|H0Y3X6|H0Y3X6_HUMAN Negative elongation factor A (Fragment) OS=Homo s			0	0	0	0	0	0	0	0	0	0	0	0	0	0	0	1	0	0	0	0	0	0	1	0	0	0	0	0	0	0	0	0	0	0	0	0	0	0	0	0	0	0	0
C9J9K3;P08865;A0A0C4DG17;F8WD59	C9J9K3;P08865;A0A0C4DG17;F8WD59	40S ribosomal protein SA	RPSA	>tr|C9J9K3|C9J9K3_HUMAN 40S ribosomal protein SA (Fragment) OS=Homo sapiens GN=RPSA PE=1 SV=8;>sp|P08865|RSSA_HUMAN 40S ribosomal protein SA OS=Homo sapiens GN=RPSA PE=1 SV=4;>tr|A0A0C4DG17|A0A0C4DG17_HUMAN 40S ribosomal protein SA OS=Homo sapiens GN=RPSA			6	5	5	4	5	5	5	5	6	4	4	5	7	7	5	7	4	5	2	4	5	4	4	6	4	3	4	4	5	5	5	6	4	6	6	6	7	5	6	5	6	6	7
E7ENN3;Q8NF91-4;A0A0C4DG40;Q8NF91;Q8NF91-8;Q8NF91-2;Q8NF91-7;H0Y326;H0Y325;F5GZ83;F5H6R8;Q8NF91-12;A0A0C4DH48;Q8NF91-6;Q8NF91-10	E7ENN3;Q8NF91-4;A0A0C4DG40;Q8NF91;Q8NF91-8;Q8NF91-2	Nesprin-1	SYNE1	>tr|E7ENN3|E7ENN3_HUMAN Nesprin-1 OS=Homo sapiens GN=SYNE1 PE=1 SV=2;>sp|Q8NF91-4|SYNE1_HUMAN Isoform 4 of Nesprin-1 OS=Homo sapiens GN=SYNE1;>tr|A0A0C4DG40|A0A0C4DG40_HUMAN Nesprin-1 OS=Homo sapiens GN=SYNE1 PE=1 SV=1;>sp|Q8NF91|SYNE1_HUMAN Nesprin-1 OS=H			0	0	0	0	0	0	0	0	0	0	0	0	1	1	0	0	0	0	0	0	0	0	0	0	1	0	0	0	0	0	1	0	0	0	1	0	1	0	0	1	1	0	0
A0A0C4DG51;Q9NP80-3;Q9NP80;Q9NP80-2	A0A0C4DG51;Q9NP80-3;Q9NP80;Q9NP80-2	Calcium-independent phospholipase A2-gamma	PNPLA8	>tr|A0A0C4DG51|A0A0C4DG51_HUMAN Calcium-independent phospholipase A2-gamma (Fragment) OS=Homo sapiens GN=PNPLA8 PE=1 SV=1;>sp|Q9NP80-3|PLPL8_HUMAN Isoform 3 of Calcium-independent phospholipase A2-gamma OS=Homo sapiens GN=PNPLA8;>sp|Q9NP80|PLPL8_HUMAN Calc			2	0	2	1	2	2	2	1	2	2	2	2	5	3	4	3	2	2	1	2	2	1	1	1	4	2	2	2	4	4	3	4	0	1	1	1	1	1	1	2	2	3	2
F5GYV5;H7BZV4;A0A0C4DG62;Q66PJ3-7;F8WCT1;F5H7X4;Q66PJ3-4;Q66PJ3-3;Q66PJ3-2;Q66PJ3	F5GYV5;H7BZV4;A0A0C4DG62;Q66PJ3-7;F8WCT1;F5H7X4;Q66PJ3-4;Q66PJ3-3;Q66PJ3-2;Q66PJ3	ADP-ribosylation factor-like protein 6-interacting protein 4	ARL6IP4	>tr|F5GYV5|F5GYV5_HUMAN ADP-ribosylation factor-like protein 6-interacting protein 4 (Fragment) OS=Homo sapiens GN=ARL6IP4 PE=1 SV=1;>tr|H7BZV4|H7BZV4_HUMAN ADP-ribosylation factor-like protein 6-interacting protein 4 (Fragment) OS=Homo sapiens GN=ARL6IP4			0	0	0	0	0	0	0	0	0	0	0	0	0	0	0	0	0	0	0	0	0	0	0	0	0	0	0	0	0	2	0	0	0	0	0	0	0	0	0	0	0	0	0
A0A0C4DG89;D6RJA6;H0Y9U3	A0A0C4DG89			>tr|A0A0C4DG89|A0A0C4DG89_HUMAN Probable ATP-dependent RNA helicase DDX46 OS=Homo sapiens GN=DDX46 PE=1 SV=1			13	10	9	8	17	11	18	19	18	17	15	18	15	18	24	18	10	6	14	11	11	16	17	16	16	12	13	17	17	17	23	18	9	13	17	11	20	17	19	24	20	17	15
O75521-2;A0A0C4DGA2;O75521;F1LLU7;F8WAW4;C9JB63;F8W6J1	O75521-2;A0A0C4DGA2;O75521;F1LLU7	Enoyl-CoA delta isomerase 2, mitochondrial	ECI2	>sp|O75521-2|ECI2_HUMAN Isoform 2 of Enoyl-CoA delta isomerase 2, mitochondrial OS=Homo sapiens GN=ECI2;>tr|A0A0C4DGA2|A0A0C4DGA2_HUMAN Enoyl-CoA delta isomerase 2, mitochondrial OS=Homo sapiens GN=ECI2 PE=1 SV=1;>sp|O75521|ECI2_HUMAN Enoyl-CoA delta isome			2	1	2	2	3	3	2	4	3	4	7	3	5	6	6	6	3	4	1	1	2	2	3	4	6	5	5	2	7	7	6	7	1	3	2	2	5	4	4	6	4	3	6
Q14527-2;A0A0C4DGA6;Q14527;H7C5K0	Q14527-2;A0A0C4DGA6;Q14527;H7C5K0	Helicase-like transcription factor	HLTF	>sp|Q14527-2|HLTF_HUMAN Isoform 2 of Helicase-like transcription factor OS=Homo sapiens GN=HLTF;>tr|A0A0C4DGA6|A0A0C4DGA6_HUMAN Helicase-like transcription factor OS=Homo sapiens GN=HLTF PE=1 SV=1;>sp|Q14527|HLTF_HUMAN Helicase-like transcription factor OS			0	0	0	0	0	0	0	0	0	0	0	0	2	1	0	1	0	0	0	0	0	0	0	0	0	0	0	0	3	1	1	1	0	0	0	0	0	0	1	0	0	1	0
A0A1B0GWF6;A0A0C4DGF8;A0A1B0GU48;Q9H9B1-3;A0A1B0GV09;Q9H9B1	A0A1B0GWF6;A0A0C4DGF8;A0A1B0GU48;Q9H9B1-3;A0A1B0GV09;Q9H9B1	Histone-lysine N-methyltransferase EHMT1	EHMT1	>tr|A0A1B0GWF6|A0A1B0GWF6_HUMAN Histone-lysine N-methyltransferase EHMT1 (Fragment) OS=Homo sapiens GN=EHMT1 PE=1 SV=1;>tr|A0A0C4DGF8|A0A0C4DGF8_HUMAN Histone-lysine N-methyltransferase EHMT1 (Fragment) OS=Homo sapiens GN=EHMT1 PE=1 SV=1;>tr|A0A1B0GU48|A0A			0	0	0	0	0	0	0	1	0	0	0	0	0	0	0	0	0	0	0	0	0	0	1	0	0	0	0	0	0	0	0	0	0	0	0	0	0	0	0	0	0	0	0
A0A0C4DGG1;Q9UKS6;E9PIY1;E9PJ75;E9PNM9;H0YDM6	A0A0C4DGG1;Q9UKS6;E9PIY1	Protein kinase C and casein kinase substrate in neurons protein 3	PACSIN3	>tr|A0A0C4DGG1|A0A0C4DGG1_HUMAN Protein kinase C and casein kinase substrate in neurons protein 3 (Fragment) OS=Homo sapiens GN=PACSIN3 PE=1 SV=1;>sp|Q9UKS6|PACN3_HUMAN Protein kinase C and casein kinase substrate in neurons protein 3 OS=Homo sapiens GN=PA			0	1	0	0	0	0	0	0	0	0	0	0	0	0	0	0	1	0	0	0	1	1	0	2	0	0	0	0	0	0	0	0	1	0	2	1	2	0	1	1	0	0	0
F5GWX5;Q14839;A0A0C4DGG9;Q14839-2;K7EMY3;F5H6N4;F2Z2R5;K7EPV1;F6T542;K7ESA5;I3L229;H7C3H7	F5GWX5;Q14839;A0A0C4DGG9;Q14839-2	Chromodomain-helicase-DNA-binding protein 4	CHD4	>tr|F5GWX5|F5GWX5_HUMAN Chromodomain-helicase-DNA-binding protein 4 OS=Homo sapiens GN=CHD4 PE=1 SV=1;>sp|Q14839|CHD4_HUMAN Chromodomain-helicase-DNA-binding protein 4 OS=Homo sapiens GN=CHD4 PE=1 SV=2;>tr|A0A0C4DGG9|A0A0C4DGG9_HUMAN Chromodomain-helicase-			11	12	11	9	12	17	16	16	12	11	15	15	13	15	11	14	6	12	9	6	2	13	14	21	12	12	8	11	10	17	11	14	7	12	13	8	13	16	18	23	19	19	15
A0A0C4DGH0;Q5ZPR3-3;Q5ZPR3-4;Q5ZPR3;H0YL10;Q5ZPR3-2;H0YK40;H0YK59;H0YLT8;H0YN85;H0YN29	A0A0C4DGH0;Q5ZPR3-3;Q5ZPR3-4;Q5ZPR3;H0YL10;Q5ZPR3-2;H0YK40;H0YK59	CD276 antigen	CD276	>tr|A0A0C4DGH0|A0A0C4DGH0_HUMAN CD276 antigen OS=Homo sapiens GN=CD276 PE=1 SV=1;>sp|Q5ZPR3-3|CD276_HUMAN Isoform 3 of CD276 antigen OS=Homo sapiens GN=CD276;>sp|Q5ZPR3-4|CD276_HUMAN Isoform 4 of CD276 antigen OS=Homo sapiens GN=CD276;>sp|Q5ZPR3|CD276_HUMA			0	0	0	0	1	0	0	1	0	1	1	1	2	3	3	3	0	0	0	0	0	0	1	1	0	1	1	1	2	3	1	2	0	0	0	0	0	0	0	2	1	1	1
A0A0C4DGI3;B4DJV2;O75390;F8VPF9;F8VPA1;F8W1S4;H0YH82;F8VZK9;F8VX07;F8VRP1;F8VX68;F8VRI6;F8W4S1;F8W642;H0YIC4;F8VWQ5;F8VTT8;F8VR34	A0A0C4DGI3;B4DJV2;O75390;F8VPF9;F8VPA1;F8W1S4;H0YH82;F8VZK9;F8VX07;F8VRP1;F8VX68;F8VRI6;F8W4S1	Citrate synthase;Citrate synthase, mitochondrial	CS	>tr|A0A0C4DGI3|A0A0C4DGI3_HUMAN Citrate synthase OS=Homo sapiens GN=CS PE=1 SV=1;>tr|B4DJV2|B4DJV2_HUMAN Citrate synthase OS=Homo sapiens GN=CS PE=1 SV=1;>sp|O75390|CISY_HUMAN Citrate synthase, mitochondrial OS=Homo sapiens GN=CS PE=1 SV=2;>tr|F8VPF9|F8VPF			0	0	0	0	0	1	1	1	0	0	0	1	2	1	1	1	0	0	0	0	1	1	1	1	1	1	1	1	1	0	1	1	0	0	1	1	1	1	1	0	1	1	1
A0A0C4DGL3;P33316-2;H0YNW5;H0YKC5;P33316;H0YMP1;H0YMM5;H0YNJ9;H0YKI0	A0A0C4DGL3;P33316-2;H0YNW5;H0YKC5;P33316;H0YMP1;H0YMM5;H0YNJ9;H0YKI0	Deoxyuridine 5-triphosphate nucleotidohydrolase, mitochondrial	DUT	>tr|A0A0C4DGL3|A0A0C4DGL3_HUMAN DUTP pyrophosphatase, isoform CRA_c OS=Homo sapiens GN=DUT PE=1 SV=1;>sp|P33316-2|DUT_HUMAN Isoform 2 of Deoxyuridine 5-triphosphate nucleotidohydrolase, mitochondrial OS=Homo sapiens GN=DUT;>tr|H0YNW5|H0YNW5_HUMAN Deoxyuri			0	0	0	0	0	0	0	0	0	0	0	0	1	0	0	1	0	0	0	0	0	0	0	0	0	0	0	0	0	1	0	0	0	0	0	0	0	0	0	0	0	0	0
H3BVH1;H3BUW4;A0A0C4DGM2;Q8IWY8-4;C9K0J8;Q8IWY8-3;Q8IWY8	H3BVH1;H3BUW4;A0A0C4DGM2;Q8IWY8-4;C9K0J8;Q8IWY8-3;Q8IWY8	Zinc finger and SCAN domain-containing protein 29	ZSCAN29	>tr|H3BVH1|H3BVH1_HUMAN Zinc finger and SCAN domain-containing protein 29 (Fragment) OS=Homo sapiens GN=ZSCAN29 PE=4 SV=1;>tr|H3BUW4|H3BUW4_HUMAN Zinc finger and SCAN domain-containing protein 29 OS=Homo sapiens GN=ZSCAN29 PE=1 SV=1;>tr|A0A0C4DGM2|A0A0C4DG			0	0	0	0	0	0	0	0	1	0	1	0	0	0	0	0	0	0	0	0	0	0	0	0	0	0	0	0	0	0	0	0	0	0	0	0	0	0	0	0	0	0	0
A0A0C4DGQ4;Q86W25	A0A0C4DGQ4;Q86W25	NACHT, LRR and PYD domains-containing protein 13	NLRP13	>tr|A0A0C4DGQ4|A0A0C4DGQ4_HUMAN NACHT, LRR and PYD domains-containing protein 13 OS=Homo sapiens GN=NLRP13 PE=4 SV=1;>sp|Q86W25|NAL13_HUMAN NACHT, LRR and PYD domains-containing protein 13 OS=Homo sapiens GN=NLRP13 PE=2 SV=2			0	0	1	0	1	0	1	1	0	1	1	1	2	1	1	2	1	1	0	1	1	1	1	1	1	1	1	1	2	2	1	2	0	0	1	0	0	0	0	1	0	1	0
P04632;A0A0C4DGQ5;K7ELJ7;K7EM73;K7EIV0;A0A075B7C0;U3KQE2;K7EKD8;U3KPR7;K7ES78;K7EMQ1;Q96L46	P04632;A0A0C4DGQ5;K7ELJ7;K7EM73;K7EIV0;A0A075B7C0;U3KQE2;K7EKD8;U3KPR7	Calpain small subunit 1	CAPNS1	>sp|P04632|CPNS1_HUMAN Calpain small subunit 1 OS=Homo sapiens GN=CAPNS1 PE=1 SV=1;>tr|A0A0C4DGQ5|A0A0C4DGQ5_HUMAN Calpain small subunit 1 OS=Homo sapiens GN=CAPNS1 PE=1 SV=1;>tr|K7ELJ7|K7ELJ7_HUMAN Calpain small subunit 1 OS=Homo sapiens GN=CAPNS1 PE=1 SV			1	0	0	0	1	2	1	2	3	3	3	2	3	4	4	5	1	0	0	1	1	3	2	3	3	0	4	1	5	5	4	3	0	0	0	1	2	2	1	4	2	4	2
A0A0C4DGQ8;Q6IAN0;J3KRS1;J3QKT1;J3QLJ8;J3QLK1	A0A0C4DGQ8;Q6IAN0;J3KRS1	Dehydrogenase/reductase SDR family member 7B	DHRS7B	>tr|A0A0C4DGQ8|A0A0C4DGQ8_HUMAN Dehydrogenase/reductase SDR family member 7B OS=Homo sapiens GN=DHRS7B PE=1 SV=1;>sp|Q6IAN0|DRS7B_HUMAN Dehydrogenase/reductase SDR family member 7B OS=Homo sapiens GN=DHRS7B PE=1 SV=2;>tr|J3KRS1|J3KRS1_HUMAN Dehydrogenase/r			2	1	2	1	3	5	3	3	4	5	6	5	3	3	6	6	2	3	3	1	1	3	2	3	5	4	7	5	4	3	3	5	3	2	4	3	1	4	1	2	3	4	4
A0A0C4DGS0;P56556;R4GN43	A0A0C4DGS0;P56556;R4GN43	NADH dehydrogenase [ubiquinone] 1 alpha subcomplex subunit 6	NDUFA6	>tr|A0A0C4DGS0|A0A0C4DGS0_HUMAN NADH dehydrogenase [ubiquinone] 1 alpha subcomplex subunit 6 OS=Homo sapiens GN=NDUFA6 PE=1 SV=1;>sp|P56556|NDUA6_HUMAN NADH dehydrogenase [ubiquinone] 1 alpha subcomplex subunit 6 OS=Homo sapiens GN=NDUFA6 PE=1 SV=3;>tr|R4G			1	1	1	2	2	2	1	2	2	2	2	2	2	3	3	3	1	1	1	1	1	2	2	1	1	1	2	2	3	3	3	3	1	1	2	1	1	1	2	2	1	1	4
A0A0C4DGS1;P39656;P39656-3;P39656-2;U3KQ84	A0A0C4DGS1;P39656;P39656-3;P39656-2	Dolichyl-diphosphooligosaccharide--protein glycosyltransferase 48 kDa subunit	DDOST	>tr|A0A0C4DGS1|A0A0C4DGS1_HUMAN Dolichyl-diphosphooligosaccharide--protein glycosyltransferase 48 kDa subunit OS=Homo sapiens GN=DDOST PE=1 SV=1;>sp|P39656|OST48_HUMAN Dolichyl-diphosphooligosaccharide--protein glycosyltransferase 48 kDa subunit OS=Homo sa			1	2	3	2	4	4	3	3	4	4	5	3	6	7	5	6	2	2	3	4	3	2	1	2	3	3	4	3	3	4	6	4	2	3	4	2	4	5	5	4	5	3	3
A0A0C4DGS5;Q08379;Q08379-2;B7ZC06;H0Y7B8;A0A087WYC0;R4GND7	A0A0C4DGS5;Q08379;Q08379-2	Golgin subfamily A member 2	GOLGA2	>tr|A0A0C4DGS5|A0A0C4DGS5_HUMAN Golgi autoantigen, golgin subfamily a, 2, isoform CRA_a OS=Homo sapiens GN=GOLGA2 PE=1 SV=1;>sp|Q08379|GOGA2_HUMAN Golgin subfamily A member 2 OS=Homo sapiens GN=GOLGA2 PE=1 SV=3;>sp|Q08379-2|GOGA2_HUMAN Isoform 2 of Golgin			3	3	1	2	5	3	3	2	4	5	5	4	4	2	3	2	2	3	2	1	3	3	3	5	2	2	4	4	4	4	4	4	6	4	3	3	6	1	4	7	5	2	3
A0A0C4DGV3;Q4G0N4-3;B7Z8V7;Q4G0N4-2;Q4G0N4	A0A0C4DGV3;Q4G0N4-3;B7Z8V7;Q4G0N4-2;Q4G0N4	NAD kinase 2, mitochondrial	NADK2	>tr|A0A0C4DGV3|A0A0C4DGV3_HUMAN NAD kinase 2, mitochondrial OS=Homo sapiens GN=NADK2 PE=1 SV=1;>sp|Q4G0N4-3|NAKD2_HUMAN Isoform 3 of NAD kinase 2, mitochondrial OS=Homo sapiens GN=NADK2;>tr|B7Z8V7|B7Z8V7_HUMAN NAD kinase 2, mitochondrial OS=Homo sapiens GN			0	0	0	0	0	0	0	0	0	0	0	0	0	0	0	0	0	0	0	0	0	0	0	0	0	0	0	0	0	0	0	0	0	0	0	0	0	0	0	0	0	0	0
B4DGY6;A0A0C4DGW0;Q9NV92;H7C5F7	B4DGY6;A0A0C4DGW0;Q9NV92;H7C5F7	NEDD4 family-interacting protein 2	NDFIP2	>tr|B4DGY6|B4DGY6_HUMAN NEDD4 family-interacting protein 2 OS=Homo sapiens GN=NDFIP2 PE=1 SV=1;>tr|A0A0C4DGW0|A0A0C4DGW0_HUMAN NEDD4 family-interacting protein 2 OS=Homo sapiens GN=NDFIP2 PE=1 SV=1;>sp|Q9NV92|NFIP2_HUMAN NEDD4 family-interacting protein 2			0	0	0	0	0	0	0	0	1	0	0	1	2	3	2	3	0	0	0	0	0	0	0	0	0	0	0	0	2	2	3	0	0	0	0	0	0	0	0	0	0	0	0
A0A0C4DGX4;Q13616	A0A0C4DGX4;Q13616	Cullin-1	CUL1	>tr|A0A0C4DGX4|A0A0C4DGX4_HUMAN Cullin-1 OS=Homo sapiens GN=CUL1 PE=1 SV=1;>sp|Q13616|CUL1_HUMAN Cullin-1 OS=Homo sapiens GN=CUL1 PE=1 SV=2			0	0	1	0	2	3	5	3	3	2	3	3	2	3	2	1	0	1	3	2	3	5	4	4	3	3	3	2	1	2	3	2	0	0	2	0	3	4	5	4	3	4	4
P21127-8;A0A0D9SEI3;P21127-3;P21127-2;B7ZVY7;A0A0D9SER5;A0A0D9SEN2;P21127;J3QR44;P21127-6;P21127-9;J3QR29;P21127-12;P21127-4;P21127-5;P21127-10;Q9UQ88-9;Q9UQ88-8;J3KS35;E7ESP2;Q5QPQ9;E9PFJ2;A0A087WYI9;A0A087X1I0;Q13882	P21127-8;A0A0D9SEI3;P21127-3;P21127-2;B7ZVY7;A0A0D9SER5;A0A0D9SEN2;P21127;J3QR44;P21127-6;P21127-9;J3QR29;P21127-12;P21127-4;P21127-5;P21127-10;Q9UQ88-9	Cyclin-dependent kinase 11B;Cyclin-dependent kinase 11A	CDK11B;CDC2L1;CDK11A	>sp|P21127-8|CD11B_HUMAN Isoform 8 of Cyclin-dependent kinase 11B OS=Homo sapiens GN=CDK11B;>tr|A0A0D9SEI3|A0A0D9SEI3_HUMAN Cyclin-dependent kinase 11B OS=Homo sapiens GN=CDK11B PE=1 SV=1;>sp|P21127-3|CD11B_HUMAN Isoform 2 of Cyclin-dependent kinase 11B OS			1	2	3	0	2	7	6	6	6	6	6	7	6	8	7	8	2	1	1	1	2	7	4	6	8	7	6	7	7	9	8	6	2	3	5	2	4	8	5	8	7	8	9
A0A0D9SEM9	A0A0D9SEM9			>tr|A0A0D9SEM9|A0A0D9SEM9_HUMAN ATP-dependent RNA helicase DDX39A (Fragment) OS=Homo sapiens GN=DDX39A PE=1 SV=1			0	3	2	0	4	3	2	2	2	3	2	2	3	3	4	2	0	1	2	0	2	2	2	3	2	2	4	2	3	3	3	3	1	1	2	1	1	2	3	3	2	2	3
Q04726-2;Q04726-7;Q04726-3;Q04726-6;Q04726-5;Q04726-4;Q04726;A0A0D9SES8;H0YKT5;H0YKN8;H0YL70;F5H7D6;H0YNT2;H0YNI7;H0YKH0;H0YLW9;H0YLI3;Q04725-2;Q04727-2;Q04725;K7EMK7;Q04727-4;Q04724;Q04727;Q04727-3;K7EJR7;Q04725-3	Q04726-2;Q04726-7;Q04726-3;Q04726-6;Q04726-5;Q04726-4;Q04726;A0A0D9SES8;H0YKT5;H0YKN8;H0YL70;F5H7D6;H0YNT2;H0YNI7;H0YKH0;H0YLW9;H0YLI3;Q04725-2;Q04727-2;Q04725;K7EMK7;Q04727-4;Q04724;Q04727;Q04727-3	Transducin-like enhancer protein 3;Transducin-like enhancer protein 2;Transducin-like enhancer protein 4;Transducin-like enhancer protein 1	TLE3;TLE2;TLE4;TLE1	>sp|Q04726-2|TLE3_HUMAN Isoform 2 of Transducin-like enhancer protein 3 OS=Homo sapiens GN=TLE3;>sp|Q04726-7|TLE3_HUMAN Isoform 7 of Transducin-like enhancer protein 3 OS=Homo sapiens GN=TLE3;>sp|Q04726-3|TLE3_HUMAN Isoform 3 of Transducin-like enhancer pr			0	0	0	0	2	1	1	1	0	1	0	0	1	0	1	1	0	0	0	0	0	0	0	1	0	0	0	0	0	0	0	0	0	0	0	0	0	1	0	0	0	0	0
E7ENQ1;O95819-4;G3XAA2;H7C360;O95819-2;G5E948;O95819;O95819-5;E7EN19;E7ESS2;O95819-3;A0A0D9SEY1;E7EX83;A0A0D9SG62;C9J840;Q9UKE5-8;Q9UKE5-5;Q9UKE5-7;Q9UKE5-3;Q9UKE5-6;Q9UKE5-2;Q9UKE5-4;Q9UKE5;H7C0P6;C9J338;E7ETN6;I3L2I2;I3L203;H7C3Z6	E7ENQ1;O95819-4;G3XAA2;H7C360;O95819-2;G5E948;O95819;O95819-5;E7EN19;E7ESS2;O95819-3;A0A0D9SEY1;E7EX83;A0A0D9SG62;C9J840;Q9UKE5-8;Q9UKE5-5;Q9UKE5-7;Q9UKE5-3;Q9UKE5-6;Q9UKE5-2;Q9UKE5-4;Q9UKE5;H7C0P6	Mitogen-activated protein kinase kinase kinase kinase 4;TRAF2 and NCK-interacting protein kinase	MAP4K4;TNIK	>tr|E7ENQ1|E7ENQ1_HUMAN Mitogen-activated protein kinase kinase kinase kinase 4 OS=Homo sapiens GN=MAP4K4 PE=1 SV=1;>sp|O95819-4|M4K4_HUMAN Isoform 4 of Mitogen-activated protein kinase kinase kinase kinase 4 OS=Homo sapiens GN=MAP4K4;>tr|G3XAA2|G3XAA2_HUM			2	0	0	2	1	5	3	3	4	5	4	2	3	4	4	2	0	2	3	1	2	2	2	2	5	4	6	4	5	2	2	4	0	1	1	1	1	3	4	3	5	3	3
A0A0D9SFB3;O00571-2;A0A0D9SG12;O00571;A0A0D9SF53;O15523-2;O15523;A0A0J9YVQ7;O15523-3;C9J081;A0A087WVZ1;A0A0J9YYH6;C9J8G5;B4DLA0;A0A087WX09;D6RCM4;Q9NQI0-3;Q9NQI0-2;Q9NQI0-4;Q9NQI0;H0Y960	A0A0D9SFB3;O00571-2;A0A0D9SG12;O00571;A0A0D9SF53;O15523-2;O15523	ATP-dependent RNA helicase DDX3X;ATP-dependent RNA helicase DDX3Y	DDX3X;DDX3Y	>tr|A0A0D9SFB3|A0A0D9SFB3_HUMAN ATP-dependent RNA helicase DDX3X OS=Homo sapiens GN=DDX3X PE=1 SV=1;>sp|O00571-2|DDX3X_HUMAN Isoform 2 of ATP-dependent RNA helicase DDX3X OS=Homo sapiens GN=DDX3X;>tr|A0A0D9SG12|A0A0D9SG12_HUMAN ATP-dependent RNA helicase D			7	8	9	9	14	13	17	12	10	10	10	11	13	15	14	15	9	10	7	8	10	12	12	10	9	9	13	10	13	12	12	11	5	11	8	7	11	12	16	16	16	12	9
Q8WVB6;E7EXA6;Q8WVB6-2;A0A0D9SF58;Q8WVB6-3;F8WCC1	Q8WVB6;E7EXA6;Q8WVB6-2;A0A0D9SF58;Q8WVB6-3	Chromosome transmission fidelity protein 18 homolog	CHTF18	>sp|Q8WVB6|CTF18_HUMAN Chromosome transmission fidelity protein 18 homolog OS=Homo sapiens GN=CHTF18 PE=1 SV=1;>tr|E7EXA6|E7EXA6_HUMAN Chromosome transmission fidelity protein 18 homolog OS=Homo sapiens GN=CHTF18 PE=1 SV=2;>sp|Q8WVB6-2|CTF18_HUMAN Isoform			0	1	0	0	0	0	0	1	1	0	0	0	0	1	1	0	0	0	0	0	0	0	0	0	1	0	0	0	1	4	0	1	0	0	0	0	0	0	0	0	0	1	0
A0A0D9SF63;Q9BZK7;C9JLJ1;C9JCK0;C9JBN1;A0A0D9SF25;A0A1B0GUU2;F8W9D8;C9IYU9;A0A1B0GVH3;Q9BQ87;O60907-2;O60907	A0A0D9SF63;Q9BZK7;C9JLJ1;C9JCK0;C9JBN1;A0A0D9SF25;A0A1B0GUU2;F8W9D8;C9IYU9;A0A1B0GVH3;Q9BQ87;O60907-2;O60907	F-box-like/WD repeat-containing protein TBL1XR1;F-box-like/WD repeat-containing protein TBL1Y;F-box-like/WD repeat-containing protein TBL1X	TBL1XR1;TBL1Y;TBL1X	>tr|A0A0D9SF63|A0A0D9SF63_HUMAN F-box-like/WD repeat-containing protein TBL1XR1 OS=Homo sapiens GN=TBL1XR1 PE=1 SV=1;>sp|Q9BZK7|TBL1R_HUMAN F-box-like/WD repeat-containing protein TBL1XR1 OS=Homo sapiens GN=TBL1XR1 PE=1 SV=1;>tr|C9JLJ1|C9JLJ1_HUMAN F-box-l			0	0	0	0	1	0	0	0	0	0	0	1	0	0	0	0	0	0	1	0	0	0	0	0	0	0	0	0	0	0	0	0	0	0	0	0	0	0	0	0	0	0	0
Q5JRC6;Q8IWS0-5;Q8IWS0-3;Q8IWS0;A0A0D9SGE8;Q8IWS0-4;Q8IWS0-2	Q5JRC6;Q8IWS0-5;Q8IWS0-3;Q8IWS0;A0A0D9SGE8;Q8IWS0-4;Q8IWS0-2	PHD finger protein 6	PHF6	>tr|Q5JRC6|Q5JRC6_HUMAN PHD finger protein 6 OS=Homo sapiens GN=PHF6 PE=1 SV=1;>sp|Q8IWS0-5|PHF6_HUMAN Isoform 5 of PHD finger protein 6 OS=Homo sapiens GN=PHF6;>sp|Q8IWS0-3|PHF6_HUMAN Isoform 3 of PHD finger protein 6 OS=Homo sapiens GN=PHF6;>sp|Q8IWS0|PH			2	1	2	1	2	2	4	3	3	2	1	2	0	2	0	1	0	2	2	2	1	3	0	3	1	2	3	1	3	1	1	1	0	2	2	2	3	1	2	2	1	2	0
O60610-2;O60610-3;A0A140T8Z0;O60610;A0A0G2JH68;H9KV28;B4E2I7;E5RJ79	O60610-2;O60610-3;A0A140T8Z0;O60610;A0A0G2JH68;H9KV28	Protein diaphanous homolog 1	DIAPH1	>sp|O60610-2|DIAP1_HUMAN Isoform 2 of Protein diaphanous homolog 1 OS=Homo sapiens GN=DIAPH1;>sp|O60610-3|DIAP1_HUMAN Isoform 3 of Protein diaphanous homolog 1 OS=Homo sapiens GN=DIAPH1;>tr|A0A140T8Z0|A0A140T8Z0_HUMAN Protein diaphanous homolog 1 OS=Homo s			2	0	1	0	4	2	0	1	1	0	0	0	0	0	0	0	0	3	3	2	1	2	2	5	0	0	0	0	0	0	0	0	1	5	6	2	5	3	5	5	1	0	0
P0DMV9;P0DMV8;A0A0G2JIW1;P0DMV8-2;V9GZ37	P0DMV9;P0DMV8;A0A0G2JIW1;P0DMV8-2;V9GZ37			>sp|P0DMV9|HS71B_HUMAN Heat shock 70 kDa protein 1B OS=Homo sapiens GN=HSPA1B PE=1 SV=1;>sp|P0DMV8|HS71A_HUMAN Heat shock 70 kDa protein 1A OS=Homo sapiens GN=HSPA1A PE=1 SV=1;>tr|A0A0G2JIW1|A0A0G2JIW1_HUMAN Heat shock 70 kDa protein 1B OS=Homo sapiens GN=			10	12	16	16	15	14	17	13	17	15	14	19	20	16	19	15	10	13	10	12	15	17	13	16	17	13	18	14	18	21	17	18	10	12	13	14	19	17	15	15	18	17	14
O95870-2;O95870;A0A0G2JJD3;A0A0G2JI89	O95870-2;O95870;A0A0G2JJD3;A0A0G2JI89	Abhydrolase domain-containing protein 16A	ABHD16A	>sp|O95870-2|ABHGA_HUMAN Isoform 2 of Protein ABHD16A OS=Homo sapiens GN=ABHD16A;>sp|O95870|ABHGA_HUMAN Protein ABHD16A OS=Homo sapiens GN=ABHD16A PE=1 SV=3;>tr|A0A0G2JJD3|A0A0G2JJD3_HUMAN HLA-B associated transcript 5, isoform CRA_b OS=Homo sapiens GN=ABH			0	0	0	0	0	0	0	0	0	0	0	0	0	1	1	0	0	0	0	0	0	0	0	0	0	0	0	0	0	0	0	0	0	0	0	0	0	0	1	0	0	0	0
P04062-4;A0A0G2JNZ5;P04062-2;P04062;A0A0G2JLB3;P04062-5;A0A0G2JNZ0;P04062-3	P04062-4;A0A0G2JNZ5;P04062-2;P04062;A0A0G2JLB3;P04062-5;A0A0G2JNZ0	Glucosylceramidase	GBA	>sp|P04062-4|GLCM_HUMAN Isoform 4 of Glucosylceramidase OS=Homo sapiens GN=GBA;>tr|A0A0G2JNZ5|A0A0G2JNZ5_HUMAN Glucosylceramidase OS=Homo sapiens GN=GBA PE=1 SV=1;>sp|P04062-2|GLCM_HUMAN Isoform Short of Glucosylceramidase OS=Homo sapiens GN=GBA;>sp|P04062			0	0	0	0	0	0	0	0	0	0	0	0	3	3	3	4	0	0	0	0	1	0	1	1	0	0	0	0	4	2	4	4	0	0	0	0	0	1	0	0	0	0	1
A0A0G2JLD8;E7EUY5;Q04837;C9K0U8	A0A0G2JLD8;E7EUY5;Q04837;C9K0U8	Single-stranded DNA-binding protein, mitochondrial	SSBP1	>tr|A0A0G2JLD8|A0A0G2JLD8_HUMAN Single-stranded DNA-binding protein, mitochondrial (Fragment) OS=Homo sapiens GN=SSBP1 PE=1 SV=1;>tr|E7EUY5|E7EUY5_HUMAN Single-stranded DNA-binding protein, mitochondrial (Fragment) OS=Homo sapiens GN=SSBP1 PE=1 SV=1;>sp|Q0			0	1	0	0	0	0	0	0	0	1	0	0	2	1	1	1	0	1	0	0	0	0	0	0	2	0	0	3	2	1	0	0	0	0	0	0	1	1	0	1	1	0	1
Q8MH48;P17693;Q5RJ85;A0A0G2JPQ3	Q8MH48;P17693;Q5RJ85;A0A0G2JPQ3	HLA class I histocompatibility antigen, alpha chain G	HLA-G	>tr|Q8MH48|Q8MH48_HUMAN HLA class I histocompatibility antigen, alpha chain G OS=Homo sapiens GN=HLA-G PE=1 SV=1;>sp|P17693|HLAG_HUMAN HLA class I histocompatibility antigen, alpha chain G OS=Homo sapiens GN=HLA-G PE=1 SV=1;>tr|Q5RJ85|Q5RJ85_HUMAN HLA clas			0	0	0	0	0	0	0	0	1	0	1	1	1	1	0	1	0	0	0	0	0	0	0	1	0	0	0	0	0	0	1	1	0	0	0	0	0	0	0	0	0	1	1
A0A0G2JR07;Q8WYQ4-2	A0A0G2JR07;Q8WYQ4-2			>tr|A0A0G2JR07|A0A0G2JR07_HUMAN Uncharacterized protein C22orf15 (Fragment) OS=Homo sapiens GN=C22orf15 PE=4 SV=1;>sp|Q8WYQ4-2|CV015_HUMAN Isoform 2 of Uncharacterized protein C22orf15 OS=Homo sapiens GN=C22orf15			0	1	0	0	0	0	0	0	0	0	0	1	0	0	0	0	0	0	0	0	0	0	0	0	0	1	0	0	0	0	0	0	0	0	0	0	0	0	0	0	0	0	1
B0QYV1;O43251-3;O43251-5;O43251-10;O43251-2;A0A0G2JRA5;O43251;O43251-6;O43251-8;I3L1D4;A0A0G2JRD1;S4R3K7;S4R469;F8VR27;F8VZY7;O43251-9;Q9NWB1-3;O43251-4;B0QYY4;A0A087X2B1;F8VRS4;Q9NWB1-4;Q9NWB1-5;Q9NWB1;O43251-7;J3KNW3;Q9NWB1-2;B7Z1U7;F8VZG9;B0QYY6;A0A0G2JSB3;B0QYY7;A6NFN3;A6NFN3-2;J3QQZ2;J3QRF4	B0QYV1;O43251-3;O43251-5;O43251-10;O43251-2;A0A0G2JRA5;O43251;O43251-6;O43251-8;I3L1D4;A0A0G2JRD1;S4R3K7;S4R469;F8VR27;F8VZY7;O43251-9;Q9NWB1-3;O43251-4;B0QYY4;A0A087X2B1;F8VRS4;Q9NWB1-4;Q9NWB1-5;Q9NWB1;O43251-7;J3KNW3;Q9NWB1-2;B7Z1U7;F8VZG9	RNA binding protein fox-1 homolog;RNA binding protein fox-1 homolog 2;RNA binding protein fox-1 homolog 1	RBM9;RBFOX2;RBFOX1	>tr|B0QYV1|B0QYV1_HUMAN RNA binding protein fox-1 homolog OS=Homo sapiens GN=RBFOX2 PE=1 SV=1;>sp|O43251-3|RFOX2_HUMAN Isoform 3 of RNA binding protein fox-1 homolog 2 OS=Homo sapiens GN=RBFOX2;>sp|O43251-5|RFOX2_HUMAN Isoform 5 of RNA binding protein fox-			0	0	0	0	0	0	0	0	0	0	0	0	1	0	0	0	0	0	0	0	0	0	0	0	0	0	0	0	0	0	0	0	0	0	0	0	0	0	0	0	0	0	0
A0A0G2JS82;O94973;O94973-2;A0A0G2JQM1;O94973-3;A0A0G2JRF9;A0A0G2JQA4;E9PR62;A0A0G2JRS3;A0A0G2JS17;A0A0G2JQT9;H0YDE9;H0YEG0;E9PQP4;E9PNC4	A0A0G2JS82;O94973;O94973-2;A0A0G2JQM1;O94973-3	AP-2 complex subunit alpha-2	AP2A2	>tr|A0A0G2JS82|A0A0G2JS82_HUMAN AP-2 complex subunit alpha-2 (Fragment) OS=Homo sapiens GN=AP2A2 PE=1 SV=1;>sp|O94973|AP2A2_HUMAN AP-2 complex subunit alpha-2 OS=Homo sapiens GN=AP2A2 PE=1 SV=2;>sp|O94973-2|AP2A2_HUMAN Isoform 2 of AP-2 complex subunit alp			2	2	3	4	5	4	6	4	5	5	6	4	3	3	1	2	3	4	4	5	3	4	7	7	2	5	4	4	2	4	1	4	1	3	3	2	3	3	5	5	4	5	5
A0A0U1RQQ2;A0A0U1RRB8;C9JTA6;A0A0G2JSE9;Q12824-2;Q12824;G5E975;B5MCL5	A0A0U1RQQ2;A0A0U1RRB8;C9JTA6;A0A0G2JSE9;Q12824-2;Q12824;G5E975;B5MCL5	SWI/SNF-related matrix-associated actin-dependent regulator of chromatin subfamily B member 1	SMARCB1	>tr|A0A0U1RQQ2|A0A0U1RQQ2_HUMAN SWI/SNF-related matrix-associated actin-dependent regulator of chromatin subfamily B member 1 (Fragment) OS=Homo sapiens GN=SMARCB1 PE=1 SV=1;>tr|A0A0U1RRB8|A0A0U1RRB8_HUMAN SWI/SNF-related matrix-associated actin-dependent			1	0	0	1	1	1	1	1	0	1	1	1	0	0	0	0	0	0	0	0	1	1	1	1	1	1	0	0	0	0	0	0	0	1	0	1	0	0	0	0	0	0	0
A0A0J9YXF2;Q15165-3;J3QT77;Q15165;A0A0J9YYG4;Q15165-1;G3XAK4;A0A0J9YYJ1;A0A0J9YXM1;A0A0J9YXU7	A0A0J9YXF2;Q15165-3;J3QT77;Q15165;A0A0J9YYG4;Q15165-1;G3XAK4	Serum paraoxonase/arylesterase 2	PON2	>tr|A0A0J9YXF2|A0A0J9YXF2_HUMAN Paraoxonase 2, isoform CRA_a OS=Homo sapiens GN=PON2 PE=1 SV=1;>sp|Q15165-3|PON2_HUMAN Isoform 3 of Serum paraoxonase/arylesterase 2 OS=Homo sapiens GN=PON2;>tr|J3QT77|J3QT77_HUMAN Serum paraoxonase/arylesterase 2 OS=Homo sa			1	1	1	1	1	1	2	3	3	2	3	4	4	7	6	7	2	0	2	0	3	2	2	4	3	3	4	2	6	7	6	5	2	1	1	2	4	3	4	5	4	4	4
A0A0M3HER1;P48059;P48059-4;P48059-2;P48059-5;P48059-3;Q7Z4I7-4;Q7Z4I7-3;Q7Z4I7;Q7Z4I7-5;Q7Z4I7-2;A0A0J9YXC7;H0Y592	A0A0M3HER1;P48059;P48059-4;P48059-2;P48059-5;P48059-3;Q7Z4I7-4;Q7Z4I7-3;Q7Z4I7;Q7Z4I7-5;Q7Z4I7-2;A0A0J9YXC7	LIM and senescent cell antigen-like-containing domain protein 1;LIM and senescent cell antigen-like-containing domain protein 2	LIMS1;LIMS2	>tr|A0A0M3HER1|A0A0M3HER1_HUMAN LIM and senescent cell antigen-like-containing domain protein 1 (Fragment) OS=Homo sapiens GN=LIMS1 PE=1 SV=1;>sp|P48059|LIMS1_HUMAN LIM and senescent cell antigen-like-containing domain protein 1 OS=Homo sapiens GN=LIMS1 PE			0	1	0	0	3	1	2	2	0	1	0	0	0	1	0	0	1	0	0	0	0	2	2	2	1	0	1	0	0	1	0	0	1	2	1	0	0	0	2	2	1	1	0
P43243;A0A0R4J2E8;A8MXP9;D6REM6;D6R991;H0Y8T4;B3KM87;P43243-2;D6R8Z5;D6RBI2;D6RE02;D6RIA2;Q68E03;D6RAM9;D6RAY2;D6RCM3;D6REK4;D6RBK5;D6RB45;A0A1B0GX04;D6R9F3;D6RBS2	P43243;A0A0R4J2E8;A8MXP9;D6REM6;D6R991	Matrin-3	MATR3	>sp|P43243|MATR3_HUMAN Matrin-3 OS=Homo sapiens GN=MATR3 PE=1 SV=2;>tr|A0A0R4J2E8|A0A0R4J2E8_HUMAN Matrin-3 OS=Homo sapiens GN=MATR3 PE=1 SV=1;>tr|A8MXP9|A8MXP9_HUMAN Matrin-3 OS=Homo sapiens GN=MATR3 PE=1 SV=1;>tr|D6REM6|D6REM6_HUMAN Matrin-3 OS=Homo sapi			6	6	2	2	9	8	9	6	6	9	9	8	7	10	7	9	6	6	6	3	2	9	11	8	7	7	7	5	5	3	11	5	3	6	10	5	6	9	13	13	10	8	8
A0A0S2Z5D0;H3BUV4;A0A1B0GTU6;Q9NWW5;A0A1B0GW73;H3BRN7;H3BNF1;A0A1B0GTV3;H3BTY4;A0A1B0GUD2;H3BUT1;Q9NWW5-2	A0A0S2Z5D0;H3BUV4;A0A1B0GTU6;Q9NWW5;A0A1B0GW73;H3BRN7;H3BNF1;A0A1B0GTV3;H3BTY4;A0A1B0GUD2;H3BUT1;Q9NWW5-2	Ceroid-lipofuscinosis neuronal protein 6	CLN6	>tr|A0A0S2Z5D0|A0A0S2Z5D0_HUMAN Ceroid-lipofuscinosis neuronal 6 late infantile variant isoform 2 OS=Homo sapiens GN=CLN6 PE=1 SV=1;>tr|H3BUV4|H3BUV4_HUMAN Ceroid-lipofuscinosis neuronal protein 6 OS=Homo sapiens GN=CLN6 PE=1 SV=1;>tr|A0A1B0GTU6|A0A1B0GTU6			1	1	1	2	1	1	2	2	2	1	2	2	2	2	2	2	1	1	0	1	1	1	2	2	2	2	1	2	2	2	2	2	0	0	2	0	2	1	1	1	2	2	2
A0A0U1RQQ4;Q9UNN8;A0A0U1RRC4	A0A0U1RQQ4;Q9UNN8;A0A0U1RRC4	Endothelial protein C receptor	PROCR	>tr|A0A0U1RQQ4|A0A0U1RQQ4_HUMAN Endothelial protein C receptor (Fragment) OS=Homo sapiens GN=PROCR PE=1 SV=1;>sp|Q9UNN8|EPCR_HUMAN Endothelial protein C receptor OS=Homo sapiens GN=PROCR PE=1 SV=1;>tr|A0A0U1RRC4|A0A0U1RRC4_HUMAN Endothelial protein C recep			0	0	0	0	1	0	0	0	0	0	0	0	1	1	1	0	0	0	0	0	0	0	0	1	0	0	0	0	1	1	0	1	0	0	0	0	0	0	0	0	0	0	0
F8VSC5;Q6P3W7;A0A0U1RQQ9;F8VPW3	F8VSC5;Q6P3W7;A0A0U1RQQ9	SCY1-like protein 2	SCYL2	>tr|F8VSC5|F8VSC5_HUMAN SCY1-like protein 2 (Fragment) OS=Homo sapiens GN=SCYL2 PE=1 SV=1;>sp|Q6P3W7|SCYL2_HUMAN SCY1-like protein 2 OS=Homo sapiens GN=SCYL2 PE=1 SV=1;>tr|A0A0U1RQQ9|A0A0U1RQQ9_HUMAN SCY1-like protein 2 OS=Homo sapiens GN=SCYL2 PE=1 SV=1			0	0	1	0	0	2	1	0	1	1	1	0	1	1	0	1	0	0	0	0	0	2	2	2	1	1	1	0	0	1	0	1	0	0	0	1	2	0	2	2	2	2	2
A0A0U1RQV4;Q13464	A0A0U1RQV4;Q13464	Rho-associated protein kinase 1	ROCK1	>tr|A0A0U1RQV4|A0A0U1RQV4_HUMAN Rho-associated protein kinase 1 OS=Homo sapiens GN=ROCK1 PE=1 SV=1;>sp|Q13464|ROCK1_HUMAN Rho-associated protein kinase 1 OS=Homo sapiens GN=ROCK1 PE=1 SV=1			0	0	0	0	0	0	1	0	0	1	0	0	0	0	0	0	0	0	0	0	0	0	0	2	0	0	0	0	0	0	0	0	0	0	0	0	0	0	1	2	0	0	1
Q99878;Q96KK5;Q9BTM1;Q16777;Q93077;Q7L7L0;Q6FI13;P20671;P0C0S8;P04908;A0A0U1RR32;A0A0U1RRH7;H0YFX9;Q9BTM1-2;Q71UI9-5	Q99878;Q96KK5;Q9BTM1;Q16777;Q93077;Q7L7L0;Q6FI13;P20671;P0C0S8;P04908;A0A0U1RR32;A0A0U1RRH7;H0YFX9;Q9BTM1-2	Histone H2A type 1-J;Histone H2A type 1-H;Histone H2A.J;Histone H2A type 2-C;Histone H2A type 1-C;Histone H2A type 3;Histone H2A type 2-A;Histone H2A type 1-D;Histone H2A type 1;Histone H2A type 1-B/E;Histone H2A	HIST1H2AJ;HIST1H2AH;H2AFJ;HIST2H2AC;HIST1H2AC;HIST3H2A;HIST2H2AA3;HIST1H2AD;HIST1H2AG;HIST1H2AB	>sp|Q99878|H2A1J_HUMAN Histone H2A type 1-J OS=Homo sapiens GN=HIST1H2AJ PE=1 SV=3;>sp|Q96KK5|H2A1H_HUMAN Histone H2A type 1-H OS=Homo sapiens GN=HIST1H2AH PE=1 SV=3;>sp|Q9BTM1|H2AJ_HUMAN Histone H2A.J OS=Homo sapiens GN=H2AFJ PE=1 SV=1;>sp|Q16777|H2A2C_HU			2	4	3	1	4	3	4	3	4	3	2	3	3	4	4	3	2	2	3	3	3	3	4	4	3	2	3	3	3	3	3	4	2	3	3	3	4	3	3	3	3	4	3
Q9Y2D4;A0A0U1RRB6;Q9Y2D4-2;J3QT38;F8W6R7	Q9Y2D4;A0A0U1RRB6;Q9Y2D4-2;J3QT38	Exocyst complex component 6B	EXOC6B	>sp|Q9Y2D4|EXC6B_HUMAN Exocyst complex component 6B OS=Homo sapiens GN=EXOC6B PE=1 SV=3;>tr|A0A0U1RRB6|A0A0U1RRB6_HUMAN Exocyst complex component 6B OS=Homo sapiens GN=EXOC6B PE=1 SV=1;>sp|Q9Y2D4-2|EXC6B_HUMAN Isoform 2 of Exocyst complex component 6B OS=H			0	0	0	1	1	1	4	4	6	5	4	3	7	6	7	11	0	0	1	1	0	3	1	1	1	2	5	6	4	7	8	10	0	0	0	0	0	4	2	1	3	5	7
Q9BPX6;Q9BPX6-3;F6XEV2;A0A0U1RRK1;Q9BPX6-2;Q9BPX6-5;Q9BPX6-4;E9PQV6;S4R3D7;S4R3V1;S4R3W3	Q9BPX6;Q9BPX6-3;F6XEV2;A0A0U1RRK1;Q9BPX6-2;Q9BPX6-5;Q9BPX6-4;E9PQV6	Calcium uptake protein 1, mitochondrial	MICU1	>sp|Q9BPX6|MICU1_HUMAN Calcium uptake protein 1, mitochondrial OS=Homo sapiens GN=MICU1 PE=1 SV=1;>sp|Q9BPX6-3|MICU1_HUMAN Isoform 3 of Calcium uptake protein 1, mitochondrial OS=Homo sapiens GN=MICU1;>tr|F6XEV2|F6XEV2_HUMAN Calcium uptake protein 1, mitoc			1	2	1	2	1	3	4	5	3	2	3	1	0	0	1	1	1	2	2	1	2	4	1	2	2	3	2	2	1	2	0	0	1	1	1	2	2	4	1	4	1	3	3
A0A0U1RRL7	A0A0U1RRL7			>tr|A0A0U1RRL7|A0A0U1RRL7_HUMAN Protein MMP24-AS1 OS=Homo sapiens GN=MMP24-AS1 PE=1 SV=1			0	0	0	0	0	0	0	0	0	1	0	0	1	1	0	1	0	0	0	0	0	0	0	0	0	0	0	0	0	0	0	0	0	0	0	0	0	0	0	0	0	0	0
A0A0U1RRM1;Q8WXI9;A0A0U1RR34;A0A0U1RR30;A0A0U1RRK3;A0A1B0GVS4;A0A1B0GW07	A0A0U1RRM1;Q8WXI9	Transcriptional repressor p66-beta	GATAD2B	>tr|A0A0U1RRM1|A0A0U1RRM1_HUMAN Transcriptional repressor p66-beta OS=Homo sapiens GN=GATAD2B PE=1 SV=1;>sp|Q8WXI9|P66B_HUMAN Transcriptional repressor p66-beta OS=Homo sapiens GN=GATAD2B PE=1 SV=1			3	4	4	5	4	4	3	5	4	4	2	5	5	0	2	4	4	3	3	3	3	7	5	4	5	3	3	3	1	2	2	2	2	1	7	4	6	7	5	6	4	4	2
A6NLN1;P26599;P26599-2;P26599-3;A0A0U1RRM4;K7EK45;K7EKJ7;A0A0D9SF20;K7ELW5;K7ES59;A0A087WU68;A0A087WUW5;O95758-1;O95758-6;O95758-2;O95758;O95758-5;O95758-4;X6R242;O95758-7	A6NLN1;P26599;P26599-2;P26599-3;A0A0U1RRM4;K7EK45	Polypyrimidine tract-binding protein 1	PTBP1	>tr|A6NLN1|A6NLN1_HUMAN Polypyrimidine tract binding protein 1, isoform CRA_b OS=Homo sapiens GN=PTBP1 PE=1 SV=4;>sp|P26599|PTBP1_HUMAN Polypyrimidine tract-binding protein 1 OS=Homo sapiens GN=PTBP1 PE=1 SV=1;>sp|P26599-2|PTBP1_HUMAN Isoform 2 of Polypyri			3	2	3	1	4	4	4	4	3	3	2	4	1	2	5	4	3	3	4	2	4	3	5	5	4	1	2	4	3	3	2	2	2	3	3	3	5	2	6	3	4	5	3
A0A0X1KG71;Q8WX92	A0A0X1KG71;Q8WX92	Negative elongation factor B	NELFB	>tr|A0A0X1KG71|A0A0X1KG71_HUMAN Negative elongation factor B OS=Homo sapiens GN=NELFB PE=1 SV=1;>sp|Q8WX92|NELFB_HUMAN Negative elongation factor B OS=Homo sapiens GN=NELFB PE=1 SV=1			4	2	4	5	5	5	5	5	5	6	5	5	3	3	3	4	4	3	2	4	4	6	4	5	7	4	6	3	4	4	4	3	2	4	7	3	4	3	5	5	5	7	6
A0A0X1KG72;Q3YEC7;Q3YEC7-2;H0Y4Z8;Q3YEC7-4;Q3YEC7-5;Q3YEC7-6;F2Z2T0;Q3YEC7-3;H0Y7H6;G3V154	A0A0X1KG72;Q3YEC7;Q3YEC7-2;H0Y4Z8;Q3YEC7-4;Q3YEC7-5;Q3YEC7-6;F2Z2T0;Q3YEC7-3	Rab-like protein 6	RABL6	>tr|A0A0X1KG72|A0A0X1KG72_HUMAN Rab-like protein 6 (Fragment) OS=Homo sapiens GN=RABL6 PE=1 SV=1;>sp|Q3YEC7|RABL6_HUMAN Rab-like protein 6 OS=Homo sapiens GN=RABL6 PE=1 SV=2;>sp|Q3YEC7-2|RABL6_HUMAN Isoform 2 of Rab-like protein 6 OS=Homo sapiens GN=RABL6;			0	0	0	0	0	0	0	0	0	1	0	0	0	0	0	0	0	0	0	0	0	0	0	0	1	1	1	0	0	0	0	0	0	0	0	0	0	0	1	0	1	0	0
P30508;A0A140T912;Q29960-2;A0A140T937;Q29960;A0A140T930;P30505;P30510;Q07000;A0A140T9M5;Q95604;P30504;P30501;A0A140T9Z4;A0A140TA03;A0A0G2JKJ1	P30508;A0A140T912;Q29960-2;A0A140T937;Q29960;A0A140T930;P30505;P30510;Q07000;A0A140T9M5;Q95604;P30504	HLA class I histocompatibility antigen, Cw-12 alpha chain;HLA class I histocompatibility antigen, Cw-16 alpha chain;HLA class I histocompatibility antigen, Cw-8 alpha chain;HLA class I histocompatibility antigen, Cw-14 alpha chain;HLA class I histocompatibility antigen, Cw-15 alpha chain;HLA class I histocompatibility antigen, Cw-17 alpha chain;HLA class I histocompatibility antigen, Cw-4 alpha c…	HLA-C	>sp|P30508|1C12_HUMAN HLA class I histocompatibility antigen, Cw-12 alpha chain OS=Homo sapiens GN=HLA-C PE=1 SV=2;>tr|A0A140T912|A0A140T912_HUMAN HLA class I histocompatibility antigen, Cw-6 alpha chain OS=Homo sapiens GN=HLA-C PE=1 SV=1;>sp|Q29960-2|1C16			2	3	2	0	7	5	5	4	4	7	5	6	9	9	10	9	4	2	3	2	4	5	3	9	3	4	5	3	10	9	10	9	2	2	3	2	2	2	4	5	5	5	4
Q8NBI6-3;Q8NBI6-2;A0A140T9D0;Q8NBI6	Q8NBI6-3;Q8NBI6-2;A0A140T9D0;Q8NBI6	Xyloside xylosyltransferase 1	XXYLT1	>sp|Q8NBI6-3|XXLT1_HUMAN Isoform 3 of Xyloside xylosyltransferase 1 OS=Homo sapiens GN=XXYLT1;>sp|Q8NBI6-2|XXLT1_HUMAN Isoform 2 of Xyloside xylosyltransferase 1 OS=Homo sapiens GN=XXYLT1;>tr|A0A140T9D0|A0A140T9D0_HUMAN Xyloside xylosyltransferase 1 OS=Hom			0	0	0	0	0	0	0	0	0	0	0	0	0	0	0	1	0	0	0	0	0	0	0	0	0	0	0	0	1	0	0	0	0	0	0	0	0	0	0	0	0	1	0
Q29963;A0A140T9J9;A0A140T962;A0A140T9B3;P10321;A2AEA2;O19617;Q29865;A0A140T921;A0A140T9H5;A0A140T9U8;A0A140T9E1;A0A140T942;P30499;A0A140TA05;A0A140T9L3;F8W9Z8;A0A140T9Z7;P01893;A0A140TA12	Q29963;A0A140T9J9;A0A140T962;A0A140T9B3;P10321;A2AEA2;O19617;Q29865;A0A140T921;A0A140T9H5;A0A140T9U8;A0A140T9E1;A0A140T942;P30499;A0A140TA05;A0A140T9L3	HLA class I histocompatibility antigen, Cw-6 alpha chain;HLA class I histocompatibility antigen, Cw-7 alpha chain;HLA class I histocompatibility antigen, Cw-18 alpha chain;HLA class I histocompatibility antigen, Cw-1 alpha chain	HLA-C	>sp|Q29963|1C06_HUMAN HLA class I histocompatibility antigen, Cw-6 alpha chain OS=Homo sapiens GN=HLA-C PE=1 SV=2;>tr|A0A140T9J9|A0A140T9J9_HUMAN HLA class I histocompatibility antigen, Cw-6 alpha chain OS=Homo sapiens GN=HLA-C PE=1 SV=1;>tr|A0A140T962|A0A			2	4	3	1	5	5	5	5	4	6	5	6	7	7	8	8	3	3	3	3	4	6	4	8	3	4	6	3	9	8	9	8	3	2	3	2	3	1	3	5	5	4	5
Q03518;A0A140T9T7	Q03518;A0A140T9T7	Antigen peptide transporter 1	TAP1	>sp|Q03518|TAP1_HUMAN Antigen peptide transporter 1 OS=Homo sapiens GN=TAP1 PE=1 SV=2;>tr|A0A140T9T7|A0A140T9T7_HUMAN Antigen peptide transporter 1 OS=Homo sapiens GN=TAP1 PE=1 SV=1			1	1	0	1	1	1	3	3	5	4	3	3	6	4	6	7	1	0	1	0	0	3	2	3	5	2	5	3	6	7	9	5	1	1	1	0	1	2	1	2	3	3	3
K7EMZ9;A0A140TA76;Q8ND56-3;Q8ND56-2;Q8ND56	K7EMZ9;A0A140TA76;Q8ND56-3;Q8ND56-2;Q8ND56	Protein LSM14 homolog A	LSM14A	>tr|K7EMZ9|K7EMZ9_HUMAN Protein LSM14 homolog A (Fragment) OS=Homo sapiens GN=LSM14A PE=1 SV=2;>tr|A0A140TA76|A0A140TA76_HUMAN Protein LSM14 homolog A (Fragment) OS=Homo sapiens GN=LSM14A PE=1 SV=1;>sp|Q8ND56-3|LS14A_HUMAN Isoform 3 of Protein LSM14 homolo			0	0	1	0	1	1	1	1	1	1	1	1	1	1	1	1	0	1	0	1	0	1	1	1	1	1	1	0	1	1	1	1	0	1	1	1	1	1	1	1	1	1	1
Q5XKP0;A0A140TA86	Q5XKP0;A0A140TA86	Protein QIL1	QIL1	>sp|Q5XKP0|MIC13_HUMAN MICOS complex subunit MIC13 OS=Homo sapiens GN=MIC13 PE=1 SV=1;>tr|A0A140TA86|A0A140TA86_HUMAN MICOS complex subunit MIC13 OS=Homo sapiens GN=C19orf70 PE=1 SV=1			0	0	0	0	0	0	0	0	0	0	0	0	1	0	1	0	0	0	0	0	0	0	0	0	0	0	0	0	0	0	1	0	0	0	0	0	0	0	0	0	1	0	0
A0A1B0GV06;A0A1B0GTP7;A0A1B0GUE3;A0A1B0GUG1;A0A1B0GUW4;E7EMM4;A0A1B0GW68;A0A1B0GUA4;A0A1B0GTM3;A0A1B0GTZ5;Q13510-3;A0A1B0GUH5;Q13510;Q13510-2	A0A1B0GV06;A0A1B0GTP7;A0A1B0GUE3;A0A1B0GUG1;A0A1B0GUW4;E7EMM4;A0A1B0GW68;A0A1B0GUA4;A0A1B0GTM3;A0A1B0GTZ5;Q13510-3;A0A1B0GUH5;Q13510;Q13510-2	Acid ceramidase;Acid ceramidase subunit alpha;Acid ceramidase subunit beta	ASAH1	>tr|A0A1B0GV06|A0A1B0GV06_HUMAN Acid ceramidase (Fragment) OS=Homo sapiens GN=ASAH1 PE=1 SV=1;>tr|A0A1B0GTP7|A0A1B0GTP7_HUMAN Acid ceramidase OS=Homo sapiens GN=ASAH1 PE=1 SV=1;>tr|A0A1B0GUE3|A0A1B0GUE3_HUMAN Acid ceramidase OS=Homo sapiens GN=ASAH1 PE=1 S			0	0	0	0	0	0	0	0	0	0	0	0	0	1	1	1	0	0	0	0	0	0	0	0	0	0	0	0	0	1	0	0	0	0	0	0	0	0	0	1	0	0	0
A0A1B0GWD6;B7Z1I9;A0A1B0GTU8;O75787-2;A0A1B0GUT7;A0A1B0GVW0;O75787;A0A1B0GVI9;A0A1B0GVC7;B7Z413;A0A1B0GTB0;A0A1B0GVB9;A0A1C7CYW4;A0A1B0GWJ8;H7C3E1;A0A1B0GU12;A0A1B0GUV3;H7C240;A0A1B0GV24;A0A1B0GW13;A0A1B0GV60	A0A1B0GWD6;B7Z1I9;A0A1B0GTU8;O75787-2;A0A1B0GUT7;A0A1B0GVW0;O75787;A0A1B0GVI9;A0A1B0GVC7;B7Z413;A0A1B0GTB0;A0A1B0GVB9;A0A1C7CYW4;A0A1B0GWJ8;H7C3E1;A0A1B0GU12	Renin receptor	ATP6AP2	>tr|A0A1B0GWD6|A0A1B0GWD6_HUMAN Renin receptor (Fragment) OS=Homo sapiens GN=ATP6AP2 PE=1 SV=1;>tr|B7Z1I9|B7Z1I9_HUMAN Renin receptor OS=Homo sapiens GN=ATP6AP2 PE=1 SV=1;>tr|A0A1B0GTU8|A0A1B0GTU8_HUMAN Renin receptor OS=Homo sapiens GN=ATP6AP2 PE=1 SV=1;>			0	0	0	0	1	1	1	1	1	0	0	1	1	1	2	0	0	0	1	0	0	1	1	1	0	0	0	0	1	1	1	1	0	0	1	0	0	1	1	1	0	0	0
Q9UDY2-3;Q9UDY2;Q9UDY2-7;A0A1B0GTW1;Q9UDY2-6;Q9UDY2-5;Q9UDY2-4;Q9UDY2-2;U3KQJ2;B1AN86	Q9UDY2-3;Q9UDY2;Q9UDY2-7;A0A1B0GTW1;Q9UDY2-6;Q9UDY2-5;Q9UDY2-4;Q9UDY2-2	Tight junction protein ZO-2	TJP2	>sp|Q9UDY2-3|ZO2_HUMAN Isoform C1 of Tight junction protein ZO-2 OS=Homo sapiens GN=TJP2;>sp|Q9UDY2|ZO2_HUMAN Tight junction protein ZO-2 OS=Homo sapiens GN=TJP2 PE=1 SV=2;>sp|Q9UDY2-7|ZO2_HUMAN Isoform 7 of Tight junction protein ZO-2 OS=Homo sapiens GN=T			0	1	0	0	0	2	2	2	3	1	1	2	0	0	0	0	1	1	1	0	1	3	2	2	2	1	1	1	2	0	1	0	1	1	2	1	1	2	2	3	6	5	2
Q96EK5;A0A1B0GUA3;A0A1B0GUH6;A0A1B0GU96;A0A1B0GVY9;A0A1B0GTE6;A0A0D9SFK7	Q96EK5;A0A1B0GUA3	KIF1-binding protein	KIAA1279	>sp|Q96EK5|KBP_HUMAN KIF1-binding protein OS=Homo sapiens GN=KIF1BP PE=1 SV=1;>tr|A0A1B0GUA3|A0A1B0GUA3_HUMAN KIF1-binding protein OS=Homo sapiens GN=KIF1BP PE=1 SV=1			0	0	0	0	0	0	1	1	1	1	0	1	0	2	1	1	1	1	1	1	2	1	1	1	1	1	1	1	1	1	1	1	1	0	1	0	2	2	1	2	1	1	1
A0A1B0GUB2;Q6P1J9	A0A1B0GUB2;Q6P1J9	Parafibromin	CDC73	>tr|A0A1B0GUB2|A0A1B0GUB2_HUMAN Parafibromin OS=Homo sapiens GN=CDC73 PE=1 SV=1;>sp|Q6P1J9|CDC73_HUMAN Parafibromin OS=Homo sapiens GN=CDC73 PE=1 SV=1			0	0	0	0	1	0	0	0	0	0	0	0	0	0	0	0	0	0	0	0	0	1	0	0	1	0	0	0	0	0	0	0	0	0	0	0	0	0	0	1	1	0	0
O14795;O14795-2;B1AM27;A0A1B0GUS7;I6L9J0;F8W8M9;A0A0U1RRL2;F8VZH8;F8W0P6;Q9UPW8;F8W059	O14795;O14795-2;B1AM27;A0A1B0GUS7;I6L9J0;F8W8M9	Protein unc-13 homolog B	UNC13B	>sp|O14795|UN13B_HUMAN Protein unc-13 homolog B OS=Homo sapiens GN=UNC13B PE=1 SV=2;>sp|O14795-2|UN13B_HUMAN Isoform 2 of Protein unc-13 homolog B OS=Homo sapiens GN=UNC13B;>tr|B1AM27|B1AM27_HUMAN Protein unc-13 homolog B OS=Homo sapiens GN=UNC13B PE=1 SV=			0	0	0	0	0	0	0	0	0	0	0	1	0	1	0	0	0	0	0	0	0	0	1	0	0	0	0	0	0	0	1	0	0	0	0	0	0	0	0	0	0	0	0
Q14156-3;Q14156-2;Q14156;A0A1B0GUZ7;E5RJS1	Q14156-3;Q14156-2;Q14156;A0A1B0GUZ7	Protein EFR3 homolog A	EFR3A	>sp|Q14156-3|EFR3A_HUMAN Isoform 3 of Protein EFR3 homolog A OS=Homo sapiens GN=EFR3A;>sp|Q14156-2|EFR3A_HUMAN Isoform 2 of Protein EFR3 homolog A OS=Homo sapiens GN=EFR3A;>sp|Q14156|EFR3A_HUMAN Protein EFR3 homolog A OS=Homo sapiens GN=EFR3A PE=1 SV=2;>tr			0	0	0	0	1	1	1	0	0	0	0	0	2	1	1	1	0	0	0	0	0	0	0	1	0	1	1	1	1	1	0	0	0	0	1	0	0	0	0	0	1	0	1
A0A1B0GW44;A0A1B0GV23;A0A1B0GVD5;A0A1B0GWE8;P07339;A0A1B0GVP3;A0A1B0GU92;A0A1B0GU03;F8WD96;C9JH19;F8W787;H7C469;H7C1V0	A0A1B0GW44;A0A1B0GV23;A0A1B0GVD5;A0A1B0GWE8;P07339;A0A1B0GVP3;A0A1B0GU92;A0A1B0GU03;F8WD96;C9JH19;F8W787;H7C469	Cathepsin D;Cathepsin D light chain;Cathepsin D heavy chain	CTSD	>tr|A0A1B0GW44|A0A1B0GW44_HUMAN Cathepsin D OS=Homo sapiens GN=CTSD PE=1 SV=1;>tr|A0A1B0GV23|A0A1B0GV23_HUMAN Cathepsin D OS=Homo sapiens GN=CTSD PE=1 SV=1;>tr|A0A1B0GVD5|A0A1B0GVD5_HUMAN Cathepsin D OS=Homo sapiens GN=CTSD PE=1 SV=1;>tr|A0A1B0GWE8|A0A1B0G			0	0	0	0	0	0	0	0	0	0	0	0	0	0	0	0	0	0	0	0	0	0	0	0	0	0	0	0	0	0	0	0	0	0	0	0	0	1	0	0	0	0	0
Q7Z4S6-6;Q7Z4S6-3;Q7Z4S6-5;A0A1B0GV47;Q7Z4S6-2;Q7Z4S6;Q7Z4S6-4;H0YIM7;H0YIM6;H0YHT2	Q7Z4S6-6;Q7Z4S6-3;Q7Z4S6-5;A0A1B0GV47;Q7Z4S6-2;Q7Z4S6;Q7Z4S6-4;H0YIM7	Kinesin-like protein KIF21A	KIF21A	>sp|Q7Z4S6-6|KI21A_HUMAN Isoform 6 of Kinesin-like protein KIF21A OS=Homo sapiens GN=KIF21A;>sp|Q7Z4S6-3|KI21A_HUMAN Isoform 3 of Kinesin-like protein KIF21A OS=Homo sapiens GN=KIF21A;>sp|Q7Z4S6-5|KI21A_HUMAN Isoform 5 of Kinesin-like protein KIF21A OS=Hom			0	0	0	0	0	0	1	0	0	0	0	0	0	0	0	0	0	0	0	0	0	0	1	1	0	0	0	0	0	1	0	0	0	1	1	0	1	1	1	1	0	0	0
A0A1B0GVC6;Q32MN6;P20226-2;P20226;Q6SJ96;Q7Z6S5	A0A1B0GVC6;Q32MN6;P20226-2;P20226;Q6SJ96;Q7Z6S5	TATA-box-binding protein;TATA box-binding protein-like protein 2	TBP;TBPL2	>tr|A0A1B0GVC6|A0A1B0GVC6_HUMAN TATA-box-binding protein OS=Homo sapiens GN=TBP PE=4 SV=1;>tr|Q32MN6|Q32MN6_HUMAN TATA-box-binding protein OS=Homo sapiens GN=TBP PE=1 SV=1;>sp|P20226-2|TBP_HUMAN Isoform 2 of TATA-box-binding protein OS=Homo sapiens GN=TBP;			0	0	0	0	0	0	0	0	0	0	0	0	1	0	0	0	0	0	0	0	0	0	0	0	0	0	0	0	0	0	0	1	0	0	0	0	0	0	0	0	1	0	0
A0A1B0GW05;Q2PZI1;H7C3M5;Q2PZI1-2;Q6NUT2;F5H1L7;H7C1I8	A0A1B0GW05;Q2PZI1	Probable C-mannosyltransferase DPY19L1	DPY19L1	>tr|A0A1B0GW05|A0A1B0GW05_HUMAN Probable C-mannosyltransferase DPY19L1 OS=Homo sapiens GN=DPY19L1 PE=1 SV=1;>sp|Q2PZI1|D19L1_HUMAN Probable C-mannosyltransferase DPY19L1 OS=Homo sapiens GN=DPY19L1 PE=2 SV=1			2	3	3	1	2	3	4	4	4	3	4	4	4	5	6	4	3	1	3	1	3	2	4	4	3	3	4	3	3	5	7	3	1	1	1	2	2	2	3	2	3	3	4
Q16555-2;Q16555;A0A1C7CYX9;E5RFU4	Q16555-2;Q16555;A0A1C7CYX9	Dihydropyrimidinase-related protein 2	DPYSL2	>sp|Q16555-2|DPYL2_HUMAN Isoform 2 of Dihydropyrimidinase-related protein 2 OS=Homo sapiens GN=DPYSL2;>sp|Q16555|DPYL2_HUMAN Dihydropyrimidinase-related protein 2 OS=Homo sapiens GN=DPYSL2 PE=1 SV=1;>tr|A0A1C7CYX9|A0A1C7CYX9_HUMAN Dihydropyrimidinase-relat			0	0	0	0	0	0	0	0	0	0	0	0	0	0	0	0	0	0	0	0	0	0	0	0	0	0	0	0	0	0	0	0	0	0	0	0	0	0	0	0	0	0	0
A0PJW6	A0PJW6	Transmembrane protein 223	TMEM223	>sp|A0PJW6|TM223_HUMAN Transmembrane protein 223 OS=Homo sapiens GN=TMEM223 PE=1 SV=1			0	0	0	0	0	0	0	1	1	0	0	0	2	1	2	2	0	0	0	0	0	1	0	1	1	0	0	1	2	2	3	2	0	1	1	0	0	0	0	1	1	0	0
A1L0T0;M0R026;E9PJS0;M0R1B5;E9PL44;M0QZX5	A1L0T0;M0R026;E9PJS0	Acetolactate synthase-like protein	ILVBL	>sp|A1L0T0|ILVBL_HUMAN Acetolactate synthase-like protein OS=Homo sapiens GN=ILVBL PE=1 SV=2;>tr|M0R026|M0R026_HUMAN Acetolactate synthase-like protein OS=Homo sapiens GN=ILVBL PE=1 SV=1;>tr|E9PJS0|E9PJS0_HUMAN Acetolactate synthase-like protein (Fragment)			4	4	4	2	5	6	6	6	8	9	6	6	9	9	8	10	3	2	3	3	2	5	5	5	7	5	4	8	10	7	8	10	4	1	4	3	4	6	5	5	8	8	8
A1L390;A0A0U1RR71;A1L390-3;G3V3I3;G3V278	A1L390;A0A0U1RR71;A1L390-3	Pleckstrin homology domain-containing family G member 3	PLEKHG3	>sp|A1L390|PKHG3_HUMAN Pleckstrin homology domain-containing family G member 3 OS=Homo sapiens GN=PLEKHG3 PE=1 SV=1;>tr|A0A0U1RR71|A0A0U1RR71_HUMAN Pleckstrin homology domain-containing family G member 3 (Fragment) OS=Homo sapiens GN=PLEKHG3 PE=1 SV=1;>sp|			0	0	0	0	0	0	0	0	1	0	0	0	0	0	0	0	0	0	0	0	0	0	0	0	0	0	1	1	0	0	0	0	0	0	0	0	0	0	0	0	1	0	0
Q99798;A2A274	Q99798;A2A274	Aconitate hydratase, mitochondrial	ACO2	>sp|Q99798|ACON_HUMAN Aconitate hydratase, mitochondrial OS=Homo sapiens GN=ACO2 PE=1 SV=2;>tr|A2A274|A2A274_HUMAN Aconitate hydratase, mitochondrial OS=Homo sapiens GN=ACO2 PE=1 SV=1			0	0	0	0	0	0	0	0	0	0	0	0	0	0	0	0	0	0	0	0	0	0	0	0	0	0	0	0	0	0	0	0	0	0	0	0	0	0	0	0	0	0	0
Q9Y312;A2A2Q9	Q9Y312;A2A2Q9	Protein AAR2 homolog	AAR2	>sp|Q9Y312|AAR2_HUMAN Protein AAR2 homolog OS=Homo sapiens GN=AAR2 PE=1 SV=2;>tr|A2A2Q9|A2A2Q9_HUMAN Protein AAR2 homolog OS=Homo sapiens GN=AAR2 PE=1 SV=1			0	0	0	0	0	0	0	0	0	0	0	0	0	0	0	0	0	0	0	0	0	0	0	0	0	0	0	0	0	1	0	0	0	0	0	0	0	0	0	0	1	0	0
P04156-2;A2A2V1;P04156	P04156-2;A2A2V1;P04156	Major prion protein	PRNP	>sp|P04156-2|PRIO_HUMAN Isoform 2 of Major prion protein OS=Homo sapiens GN=PRNP;>tr|A2A2V1|A2A2V1_HUMAN Major prion protein (Fragment) OS=Homo sapiens GN=PRNP PE=1 SV=1;>sp|P04156|PRIO_HUMAN Major prion protein OS=Homo sapiens GN=PRNP PE=1 SV=1			0	0	0	0	0	0	0	0	0	0	0	0	0	1	0	0	0	0	0	0	0	0	0	0	0	0	0	0	0	1	0	0	0	0	0	0	0	0	0	0	0	0	0
A2RRP1;A2RRP1-2;H0Y5G7;H7C1Y9;H7BZR3;H7BZU5;H7C007;C9JCM7;H7C1U4	A2RRP1;A2RRP1-2;H0Y5G7	Neuroblastoma-amplified sequence	NBAS	>sp|A2RRP1|NBAS_HUMAN Neuroblastoma-amplified sequence OS=Homo sapiens GN=NBAS PE=1 SV=2;>sp|A2RRP1-2|NBAS_HUMAN Isoform 2 of Neuroblastoma-amplified sequence OS=Homo sapiens GN=NBAS;>tr|H0Y5G7|H0Y5G7_HUMAN Neuroblastoma-amplified sequence (Fragment) OS=Ho			1	0	0	0	0	6	3	2	2	2	5	5	13	13	9	8	1	0	1	1	1	2	2	1	5	1	1	6	10	11	9	7	0	1	2	0	2	4	5	4	7	6	5
A3KMH1-3;A3KMH1;A3KMH1-2	A3KMH1-3;A3KMH1;A3KMH1-2	von Willebrand factor A domain-containing protein 8	VWA8	>sp|A3KMH1-3|VWA8_HUMAN Isoform 3 of von Willebrand factor A domain-containing protein 8 OS=Homo sapiens GN=VWA8;>sp|A3KMH1|VWA8_HUMAN von Willebrand factor A domain-containing protein 8 OS=Homo sapiens GN=VWA8 PE=1 SV=2;>sp|A3KMH1-2|VWA8_HUMAN Isoform 2 o			0	1	1	1	2	11	6	5	11	9	10	6	10	8	12	11	0	1	4	1	3	5	5	4	9	4	5	5	11	15	7	12	0	1	3	2	3	8	5	6	11	7	9
C9J8R7;C9JNI1;A4D1E9;A4D1E9-2	C9J8R7;C9JNI1;A4D1E9;A4D1E9-2	GTP-binding protein 10	GTPBP10	>tr|C9J8R7|C9J8R7_HUMAN GTP-binding protein 10 (Fragment) OS=Homo sapiens GN=GTPBP10 PE=1 SV=1;>tr|C9JNI1|C9JNI1_HUMAN GTP-binding protein 10 (Fragment) OS=Homo sapiens GN=GTPBP10 PE=1 SV=1;>sp|A4D1E9|GTPBA_HUMAN GTP-binding protein 10 OS=Homo sapiens GN=G			0	0	0	0	1	0	0	0	0	0	0	0	0	0	0	0	0	0	0	0	0	0	1	1	0	0	0	0	0	0	0	0	0	0	1	0	0	0	1	1	0	0	0
Q5TGE2;A5PLL7-2;A5PLL7;I3L0A0	Q5TGE2;A5PLL7-2;A5PLL7;I3L0A0	Transmembrane protein 189	TMEM189	>tr|Q5TGE2|Q5TGE2_HUMAN HCG2044780, isoform CRA_b OS=Homo sapiens GN=TMEM189 PE=1 SV=1;>sp|A5PLL7-2|TM189_HUMAN Isoform 2 of Transmembrane protein 189 OS=Homo sapiens GN=TMEM189;>sp|A5PLL7|TM189_HUMAN Transmembrane protein 189 OS=Homo sapiens GN=TMEM189 PE			0	0	0	0	0	0	0	0	0	0	0	0	0	1	0	0	0	0	0	0	0	0	0	0	0	0	0	0	0	0	0	0	0	0	0	0	0	0	0	0	0	0	0
A5YKK6;A5YKK6-2;A5YKK6-3;H3BMZ2;H3BNB1;H3BVC9;H3BTH2;H3BR89;H3BMH0;H3BT18;H3BU44	A5YKK6;A5YKK6-2;A5YKK6-3	CCR4-NOT transcription complex subunit 1	CNOT1	>sp|A5YKK6|CNOT1_HUMAN CCR4-NOT transcription complex subunit 1 OS=Homo sapiens GN=CNOT1 PE=1 SV=2;>sp|A5YKK6-2|CNOT1_HUMAN Isoform 2 of CCR4-NOT transcription complex subunit 1 OS=Homo sapiens GN=CNOT1;>sp|A5YKK6-3|CNOT1_HUMAN Isoform 3 of CCR4-NOT transc			9	8	9	12	12	18	15	18	19	21	27	21	24	26	29	29	6	14	13	13	10	13	19	15	20	19	15	20	21	21	22	22	8	11	14	16	11	19	24	19	22	23	19
H3BTL1;Q9GZQ8;A6NCE7	H3BTL1;Q9GZQ8;A6NCE7	Microtubule-associated proteins 1A/1B light chain 3B;Microtubule-associated proteins 1A/1B light chain 3 beta 2	MAP1LC3B;MAP1LC3B2	>tr|H3BTL1|H3BTL1_HUMAN Microtubule-associated protein 1 light chain 3 beta, isoform CRA_f OS=Homo sapiens GN=MAP1LC3B PE=3 SV=1;>sp|Q9GZQ8|MLP3B_HUMAN Microtubule-associated proteins 1A/1B light chain 3B OS=Homo sapiens GN=MAP1LC3B PE=1 SV=3;>sp|A6NCE7|MP			0	0	0	0	0	0	0	0	0	0	0	0	0	1	1	1	0	0	0	0	0	0	0	0	0	0	0	0	1	0	0	0	0	0	0	0	0	0	0	0	0	1	0
A6NDU8;A0A0C4DGW6	A6NDU8;A0A0C4DGW6	UPF0600 protein C5orf51	C5orf51	>sp|A6NDU8|CE051_HUMAN UPF0600 protein C5orf51 OS=Homo sapiens GN=C5orf51 PE=1 SV=1;>tr|A0A0C4DGW6|A0A0C4DGW6_HUMAN UPF0600 protein C5orf51 OS=Homo sapiens GN=C5orf51 PE=1 SV=1			0	0	0	0	0	0	0	0	0	0	0	0	0	0	0	0	0	0	0	0	0	0	0	1	1	0	0	0	1	0	0	0	0	0	0	0	0	0	0	0	0	0	0
P51610-2;P51610;P51610-4;A6NEM2;P51610-3;H7C1C4	P51610-2;P51610;P51610-4;A6NEM2	Host cell factor 1;HCF N-terminal chain 1;HCF N-terminal chain 2;HCF N-terminal chain 3;HCF N-terminal chain 4;HCF N-terminal chain 5;HCF N-terminal chain 6;HCF C-terminal chain 1;HCF C-terminal chain 2;HCF C-terminal chain 3;HCF C-terminal chain 4;HCF C-terminal chain 5;HCF C-terminal chain 6	HCFC1	>sp|P51610-2|HCFC1_HUMAN Isoform 2 of Host cell factor 1 OS=Homo sapiens GN=HCFC1;>sp|P51610|HCFC1_HUMAN Host cell factor 1 OS=Homo sapiens GN=HCFC1 PE=1 SV=2;>sp|P51610-4|HCFC1_HUMAN Isoform 4 of Host cell factor 1 OS=Homo sapiens GN=HCFC1;>tr|A6NEM2|A6NE			1	0	0	0	0	0	1	1	0	1	0	1	1	0	0	0	0	2	1	1	1	1	4	2	0	0	1	2	1	0	0	0	0	1	2	0	4	2	5	1	1	2	1
A6NGW1;O95070;E9PIZ0;C9JST7;E9PS11	A6NGW1;O95070;E9PIZ0;C9JST7	Protein YIF1A	YIF1A	>tr|A6NGW1|A6NGW1_HUMAN Protein YIF1A OS=Homo sapiens GN=YIF1A PE=1 SV=1;>sp|O95070|YIF1A_HUMAN Protein YIF1A OS=Homo sapiens GN=YIF1A PE=1 SV=2;>tr|E9PIZ0|E9PIZ0_HUMAN Protein YIF1A (Fragment) OS=Homo sapiens GN=YIF1A PE=1 SV=1;>tr|C9JST7|C9JST7_HUMAN Pro			1	2	1	0	0	2	2	1	2	0	1	2	2	3	1	2	1	1	1	1	1	1	1	1	0	2	2	1	1	1	3	1	1	1	2	1	0	0	2	2	1	1	2
A6NJ78;A6NJ78-2;A0A0U1RR76;A0A0U1RRF2;B5MC64;A6NJ78-3;A0A0U1RR64;A0A0U1RRD2;F8WD83;A6NJ78-4;P0C7V9	A6NJ78;A6NJ78-2;A0A0U1RR76	Probable methyltransferase-like protein 15	METTL15	>sp|A6NJ78|MET15_HUMAN Probable methyltransferase-like protein 15 OS=Homo sapiens GN=METTL15 PE=1 SV=1;>sp|A6NJ78-2|MET15_HUMAN Isoform 2 of Probable methyltransferase-like protein 15 OS=Homo sapiens GN=METTL15;>tr|A0A0U1RR76|A0A0U1RR76_HUMAN Probable meth			0	0	0	0	1	1	1	1	1	2	1	1	2	3	3	2	0	0	0	0	1	1	1	1	1	2	3	2	4	3	3	2	0	0	0	0	0	1	3	2	2	2	2
A6NJA2;P54578-2;P54578-3;P54578;J3QQT6;J3KS55	A6NJA2;P54578-2;P54578-3;P54578	Ubiquitin carboxyl-terminal hydrolase;Ubiquitin carboxyl-terminal hydrolase 14	USP14	>tr|A6NJA2|A6NJA2_HUMAN Ubiquitin carboxyl-terminal hydrolase 14 OS=Homo sapiens GN=USP14 PE=1 SV=2;>sp|P54578-2|UBP14_HUMAN Isoform 2 of Ubiquitin carboxyl-terminal hydrolase 14 OS=Homo sapiens GN=USP14;>sp|P54578-3|UBP14_HUMAN Isoform 3 of Ubiquitin carb			0	0	0	1	1	0	0	0	0	0	0	0	0	0	0	0	0	0	0	0	0	1	0	2	0	0	0	0	0	0	0	0	0	0	0	0	2	0	0	0	0	0	0
H7C2P7;Q16540;A6NJD9;A8MVT4;A8MYK1	H7C2P7;Q16540;A6NJD9;A8MVT4;A8MYK1	39S ribosomal protein L23, mitochondrial	MRPL23	>tr|H7C2P7|H7C2P7_HUMAN 39S ribosomal protein L23, mitochondrial (Fragment) OS=Homo sapiens GN=MRPL23 PE=1 SV=1;>sp|Q16540|RM23_HUMAN 39S ribosomal protein L23, mitochondrial OS=Homo sapiens GN=MRPL23 PE=1 SV=1;>tr|A6NJD9|A6NJD9_HUMAN 39S ribosomal protein			0	0	0	0	1	0	1	0	0	0	0	0	0	0	0	0	0	0	1	0	0	1	0	1	0	0	1	0	1	1	0	0	0	0	0	0	1	1	0	1	0	0	0
A6NKT7;J3KNE0;Q7Z3J3;O14715;J3KQ37;P0DJD0;P0DJD1;F8VYC4;Q99666	A6NKT7;J3KNE0;Q7Z3J3;O14715;J3KQ37;P0DJD0;P0DJD1;F8VYC4;Q99666	RanBP2-like and GRIP domain-containing protein 3;RanBP2-like and GRIP domain-containing protein 4;RANBP2-like and GRIP domain-containing protein 8;RANBP2-like and GRIP domain-containing protein 1;RANBP2-like and GRIP domain-containing protein 2;RANBP2-like and GRIP domain-containing protein 5/6	RGPD3;RGPD4;RGPD8;RGPD1;RGPD2;RGPD5	>sp|A6NKT7|RGPD3_HUMAN RanBP2-like and GRIP domain-containing protein 3 OS=Homo sapiens GN=RGPD3 PE=3 SV=2;>tr|J3KNE0|J3KNE0_HUMAN RanBP2-like and GRIP domain-containing protein 3 OS=Homo sapiens GN=RGPD3 PE=4 SV=2;>sp|Q7Z3J3|RGPD4_HUMAN RanBP2-like and GR			1	3	2	2	1	4	6	5	3	2	3	5	4	5	4	2	3	3	2	3	2	5	2	2	5	3	5	3	2	7	6	3	1	2	2	1	4	4	4	5	8	3	6
A6NLH6;Q9P003	A6NLH6;Q9P003	Protein cornichon homolog 4	CNIH4	>tr|A6NLH6|A6NLH6_HUMAN Protein cornichon homolog 4 OS=Homo sapiens GN=CNIH4 PE=1 SV=1;>sp|Q9P003|CNIH4_HUMAN Protein cornichon homolog 4 OS=Homo sapiens GN=CNIH4 PE=1 SV=1			1	1	1	1	1	1	1	1	1	1	1	1	1	1	1	1	1	1	1	1	1	1	1	1	1	1	1	1	1	1	1	1	0	1	1	1	1	1	1	1	1	1	1
E9PJK1;E9PRJ8;H0YDL9;H0YDJ9;P60033;E9PIF1;A6NMH8;E9PM31;H0YEE2	E9PJK1;E9PRJ8;H0YDL9;H0YDJ9;P60033;E9PIF1;A6NMH8;E9PM31;H0YEE2	CD81 antigen	CD81	>tr|E9PJK1|E9PJK1_HUMAN Tetraspanin OS=Homo sapiens GN=CD81 PE=1 SV=1;>tr|E9PRJ8|E9PRJ8_HUMAN Tetraspanin (Fragment) OS=Homo sapiens GN=CD81 PE=1 SV=1;>tr|H0YDL9|H0YDL9_HUMAN Tetraspanin (Fragment) OS=Homo sapiens GN=CD81 PE=1 SV=1;>tr|H0YDJ9|H0YDJ9_HUMAN			0	0	0	0	1	1	1	0	0	1	1	1	1	1	2	1	0	1	0	0	0	0	1	1	1	0	1	0	1	1	1	1	0	0	0	0	1	0	1	1	1	0	1
O60879-2;A6NML8;C9J6U3;O60879;K4DI95;O60879-3	O60879-2;A6NML8;C9J6U3;O60879;K4DI95;O60879-3	Protein diaphanous homolog 2	DIAPH2	>sp|O60879-2|DIAP2_HUMAN Isoform 2 of Protein diaphanous homolog 2 OS=Homo sapiens GN=DIAPH2;>tr|A6NML8|A6NML8_HUMAN Diaphanous homolog 2 (Drosophila), isoform CRA_c OS=Homo sapiens GN=DIAPH2 PE=1 SV=3;>tr|C9J6U3|C9J6U3_HUMAN Protein diaphanous homolog 2 O			0	0	1	0	0	1	3	0	1	0	1	3	1	1	0	0	0	2	0	0	0	0	1	0	2	0	0	0	0	2	2	0	0	0	1	1	1	1	3	3	3	2	1
A6NNI4;P21926;G8JLH6;F5GXT1;A0A087WU13	A6NNI4;P21926;G8JLH6	CD9 antigen	CD9	>tr|A6NNI4|A6NNI4_HUMAN Tetraspanin OS=Homo sapiens GN=CD9 PE=1 SV=1;>sp|P21926|CD9_HUMAN CD9 antigen OS=Homo sapiens GN=CD9 PE=1 SV=4;>tr|G8JLH6|G8JLH6_HUMAN Tetraspanin (Fragment) OS=Homo sapiens GN=CD9 PE=1 SV=1			0	0	0	0	1	1	1	0	1	2	0	1	1	2	2	2	0	0	1	1	1	1	0	1	1	1	2	1	2	1	2	1	0	0	0	1	0	1	2	1	0	1	0
A6NNN6;Q15154-2;E7ETA6;Q15154;H0YBA1;E7EV93	A6NNN6;Q15154-2;E7ETA6;Q15154;H0YBA1	Pericentriolar material 1 protein	PCM1	>tr|A6NNN6|A6NNN6_HUMAN Pericentriolar material 1 protein OS=Homo sapiens GN=PCM1 PE=1 SV=5;>sp|Q15154-2|PCM1_HUMAN Isoform 2 of Pericentriolar material 1 protein OS=Homo sapiens GN=PCM1;>tr|E7ETA6|E7ETA6_HUMAN Pericentriolar material 1 protein OS=Homo sap			0	0	0	0	0	0	1	0	0	0	0	0	0	0	0	0	0	0	0	0	0	0	0	0	0	0	0	0	0	1	0	0	0	0	0	0	0	0	1	2	1	0	0
B7ZBQ1;Q9H944-2;A6PVP4;B7ZBQ3;Q9H944	B7ZBQ1;Q9H944-2;A6PVP4;B7ZBQ3;Q9H944	Mediator of RNA polymerase II transcription subunit 20	MED20	>tr|B7ZBQ1|B7ZBQ1_HUMAN Mediator of RNA polymerase II transcription subunit 20 (Fragment) OS=Homo sapiens GN=MED20 PE=1 SV=8;>sp|Q9H944-2|MED20_HUMAN Isoform 2 of Mediator of RNA polymerase II transcription subunit 20 OS=Homo sapiens GN=MED20;>tr|A6PVP4|A6			0	0	0	0	0	0	0	0	0	0	0	0	1	0	0	0	0	0	0	0	0	0	1	0	0	0	0	0	0	0	0	0	0	0	0	0	0	0	0	0	0	0	0
Q99755-2;Q99755-4;Q99755-3;A6PW57;Q99755;O60331-4;O60331;O60331-2;O60331-3;A6PW58;A2A5X0;O14986-3;O14986;O14986-2	Q99755-2;Q99755-4;Q99755-3;A6PW57;Q99755	Phosphatidylinositol 4-phosphate 5-kinase type-1 alpha	PIP5K1A	>sp|Q99755-2|PI51A_HUMAN Isoform 2 of Phosphatidylinositol 4-phosphate 5-kinase type-1 alpha OS=Homo sapiens GN=PIP5K1A;>sp|Q99755-4|PI51A_HUMAN Isoform 4 of Phosphatidylinositol 4-phosphate 5-kinase type-1 alpha OS=Homo sapiens GN=PIP5K1A;>sp|Q99755-3|PI5			0	0	0	0	0	1	0	1	2	0	0	1	2	1	2	0	0	0	0	0	0	1	0	1	0	1	0	0	0	0	1	0	0	0	0	0	0	0	1	2	0	1	0
A6ZKI3;Q9BWD3;Q17RB0	A6ZKI3;Q9BWD3	Protein FAM127A;Protein FAM127B	FAM127A;FAM127B	>sp|A6ZKI3|F127A_HUMAN Protein FAM127A OS=Homo sapiens GN=FAM127A PE=1 SV=1;>sp|Q9BWD3|F127B_HUMAN Protein FAM127B OS=Homo sapiens GN=FAM127B PE=1 SV=3			0	0	0	0	1	1	0	1	1	1	1	1	1	1	1	1	1	0	0	0	1	1	1	1	1	1	1	1	2	1	2	1	0	0	1	0	0	1	1	1	1	1	1
A8K7Q2	A8K7Q2		HSPA8	>tr|A8K7Q2|A8K7Q2_HUMAN Heat shock cognate 71 kDa protein OS=Homo sapiens GN=HSPA8 PE=1 SV=1			5	6	6	5	10	6	8	10	7	8	9	7	12	10	12	10	5	7	8	10	7	10	11	9	9	6	10	11	10	12	11	12	7	12	7	8	9	7	11	10	9	11	13
A8MQB8;Q06787-8;Q06787-6;G3V0J0;Q06787-2;Q06787-4;Q06787-5;Q06787-9;Q06787-7;Q06787-3;Q06787;A0A087WXI3;Q06787-11;Q06787-10;R9WNI0	A8MQB8;Q06787-8;Q06787-6;G3V0J0;Q06787-2;Q06787-4;Q06787-5;Q06787-9;Q06787-7;Q06787-3;Q06787;A0A087WXI3;Q06787-11;Q06787-10;R9WNI0	Fragile X mental retardation protein 1	FMR1	>tr|A8MQB8|A8MQB8_HUMAN Synaptic functional regulator FMR1 OS=Homo sapiens GN=FMR1 PE=1 SV=1;>sp|Q06787-8|FMR1_HUMAN Isoform 8 of Synaptic functional regulator FMR1 OS=Homo sapiens GN=FMR1;>sp|Q06787-6|FMR1_HUMAN Isoform 5 of Synaptic functional regulator			0	1	1	1	1	1	2	2	1	0	1	1	2	1	1	1	1	1	1	1	2	2	2	2	2	0	1	2	2	2	0	2	1	1	1	1	2	2	2	2	2	2	1
Q49AN9;F5H013;P62308;A8MWD9;C9JVQ0	Q49AN9;F5H013;P62308;A8MWD9	Small nuclear ribonucleoprotein G;Small nuclear ribonucleoprotein G-like protein	SNRPG	>tr|Q49AN9|Q49AN9_HUMAN SNRPG protein OS=Homo sapiens GN=SNRPG PE=1 SV=1;>tr|F5H013|F5H013_HUMAN Small nuclear ribonucleoprotein G OS=Homo sapiens GN=SNRPG PE=1 SV=1;>sp|P62308|RUXG_HUMAN Small nuclear ribonucleoprotein G OS=Homo sapiens GN=SNRPG PE=1 SV=1			0	0	0	0	0	0	0	0	0	0	0	0	0	1	0	0	1	1	0	0	0	0	1	1	1	1	0	0	0	2	0	1	0	0	1	0	0	0	1	0	0	1	0
A8MX75;P18074;E7EVE9;P18074-2;K7EIT8;K7ENL1;B4E0F6;K7EKF3	A8MX75;P18074;E7EVE9;P18074-2;K7EIT8	TFIIH basal transcription factor complex helicase XPD subunit	ERCC2	>tr|A8MX75|A8MX75_HUMAN TFIIH basal transcription factor complex helicase XPD subunit (Fragment) OS=Homo sapiens GN=ERCC2 PE=1 SV=2;>sp|P18074|ERCC2_HUMAN TFIIH basal transcription factor complex helicase XPD subunit OS=Homo sapiens GN=ERCC2 PE=1 SV=1;>tr|			0	0	0	0	0	0	0	0	0	0	0	0	0	1	1	0	0	0	0	0	0	0	0	0	0	0	1	0	0	1	1	3	0	0	0	0	0	0	0	0	0	1	0
F5GYS3;A8MXU7;Q92934	F5GYS3;A8MXU7;Q92934	Bcl2 antagonist of cell death	BAD	>tr|F5GYS3|F5GYS3_HUMAN Bcl2-associated agonist of cell death OS=Homo sapiens GN=BAD PE=1 SV=1;>tr|A8MXU7|A8MXU7_HUMAN Bcl2-associated agonist of cell death OS=Homo sapiens GN=BAD PE=1 SV=1;>sp|Q92934|BAD_HUMAN Bcl2-associated agonist of cell death OS=Homo			0	0	0	0	0	0	0	0	0	0	0	0	0	1	1	0	0	0	0	0	0	0	0	0	0	0	0	0	0	1	1	0	0	0	0	0	0	0	0	0	0	0	0
A8MYT4;Q8NEB9;K7ENH3;K7EIV6;K7EKH3	A8MYT4;Q8NEB9	Phosphatidylinositol 3-kinase catalytic subunit type 3	PIK3C3	>tr|A8MYT4|A8MYT4_HUMAN Phosphatidylinositol 3-kinase OS=Homo sapiens GN=PIK3C3 PE=1 SV=2;>sp|Q8NEB9|PK3C3_HUMAN Phosphatidylinositol 3-kinase catalytic subunit type 3 OS=Homo sapiens GN=PIK3C3 PE=1 SV=1			0	0	1	1	1	2	3	2	2	3	3	3	1	1	2	1	0	1	0	0	0	2	1	1	3	2	2	2	3	3	3	4	0	0	2	0	1	3	1	1	4	2	1
A9X3U0;Q96GF1	A9X3U0;Q96GF1	E3 ubiquitin-protein ligase RNF185	RNF185	>tr|A9X3U0|A9X3U0_HUMAN BSK65-TEST2 OS=Homo sapiens GN=RNF185 PE=1 SV=1;>sp|Q96GF1|RN185_HUMAN E3 ubiquitin-protein ligase RNF185 OS=Homo sapiens GN=RNF185 PE=1 SV=1			0	0	0	0	0	0	0	0	0	0	0	1	1	1	1	1	0	0	0	0	0	0	0	0	0	0	0	0	1	1	0	1	0	0	0	0	0	0	0	0	0	0	1
Q8IYB3-2;Q8IYB3;A9Z1X7;E9PCT1;M0R088;M0R1E7;M0QXG5	Q8IYB3-2;Q8IYB3;A9Z1X7;E9PCT1;M0R088	Serine/arginine repetitive matrix protein 1	SRRM1	>sp|Q8IYB3-2|SRRM1_HUMAN Isoform 2 of Serine/arginine repetitive matrix protein 1 OS=Homo sapiens GN=SRRM1;>sp|Q8IYB3|SRRM1_HUMAN Serine/arginine repetitive matrix protein 1 OS=Homo sapiens GN=SRRM1 PE=1 SV=2;>tr|A9Z1X7|A9Z1X7_HUMAN Serine/arginine repetit			0	0	0	0	0	1	1	1	0	0	0	1	2	2	1	2	0	0	0	0	1	0	1	0	0	0	1	0	2	3	1	2	0	1	1	0	1	2	0	0	2	2	2
Q9Y262;B0QY89;Q9Y262-2;C9JHP4;C9K0Q7;H7C3A0;H0Y7E6	Q9Y262;B0QY89;Q9Y262-2	Eukaryotic translation initiation factor 3 subunit L	EIF3L	>sp|Q9Y262|EIF3L_HUMAN Eukaryotic translation initiation factor 3 subunit L OS=Homo sapiens GN=EIF3L PE=1 SV=1;>tr|B0QY89|B0QY89_HUMAN Eukaryotic translation initiation factor 3 subunit L OS=Homo sapiens GN=EIF3L PE=1 SV=1;>sp|Q9Y262-2|EIF3L_HUMAN Isoform			3	5	6	5	11	8	10	8	6	7	6	7	4	6	4	4	4	6	5	3	4	8	8	8	5	3	3	5	5	5	4	7	6	4	8	5	8	9	12	11	10	5	5
Q9NQG6;B0QY95;Q9NQG6-2	Q9NQG6;B0QY95;Q9NQG6-2	Mitochondrial dynamic protein MID51	SMCR7L	>sp|Q9NQG6|MID51_HUMAN Mitochondrial dynamics protein MID51 OS=Homo sapiens GN=MIEF1 PE=1 SV=1;>tr|B0QY95|B0QY95_HUMAN Mitochondrial dynamics protein MID51 OS=Homo sapiens GN=MIEF1 PE=1 SV=1;>sp|Q9NQG6-2|MID51_HUMAN Isoform 2 of Mitochondrial dynamics prot			0	0	0	0	0	0	0	0	0	0	0	0	0	0	0	1	0	0	0	0	0	0	0	0	1	0	0	0	1	1	1	0	0	0	0	0	0	1	0	0	0	0	0
Q01844-6;B0QYK0;Q01844-3;Q01844;Q01844-5;H7BY36;Q01844-2;A0A0D9SFL3;C9JGE3;Q01844-4	Q01844-6;B0QYK0;Q01844-3;Q01844;Q01844-5;H7BY36;Q01844-2;A0A0D9SFL3;C9JGE3	RNA-binding protein EWS	EWSR1	>sp|Q01844-6|EWS_HUMAN Isoform 6 of RNA-binding protein EWS OS=Homo sapiens GN=EWSR1;>tr|B0QYK0|B0QYK0_HUMAN RNA-binding protein EWS OS=Homo sapiens GN=EWSR1 PE=1 SV=1;>sp|Q01844-3|EWS_HUMAN Isoform 3 of RNA-binding protein EWS OS=Homo sapiens GN=EWSR1;>sp			3	2	2	1	1	3	3	3	2	3	3	1	2	4	3	4	1	2	3	1	2	3	2	3	4	3	3	2	3	3	3	3	2	2	4	3	2	2	3	3	3	3	2
B0S8I6;Q14320;Q9Y247	B0S8I6;Q14320	Protein FAM50A	FAM50A	>tr|B0S8I6|B0S8I6_HUMAN Protein FAM50A (Fragment) OS=Homo sapiens GN=FAM50A PE=1 SV=1;>sp|Q14320|FA50A_HUMAN Protein FAM50A OS=Homo sapiens GN=FAM50A PE=1 SV=2			0	0	0	0	0	0	0	0	0	1	0	0	0	0	0	0	0	0	1	0	0	1	0	0	1	0	0	0	0	0	0	0	0	0	0	0	0	1	0	0	0	1	1
B1AH87;P30536	B1AH87;P30536	Translocator protein	TSPO	>tr|B1AH87|B1AH87_HUMAN Putative peripheral benzodiazepine receptor-related protein (Fragment) OS=Homo sapiens GN=TSPO PE=1 SV=1;>sp|P30536|TSPO_HUMAN Translocator protein OS=Homo sapiens GN=TSPO PE=1 SV=3			0	1	0	1	1	2	2	1	3	3	3	2	1	3	2	2	1	1	0	1	1	1	1	1	2	2	2	1	2	3	1	2	2	0	1	1	1	1	1	2	1	3	2
B1AHC9;P12956;P12956-2	B1AHC9;P12956;P12956-2	X-ray repair cross-complementing protein 6	XRCC6	>tr|B1AHC9|B1AHC9_HUMAN X-ray repair cross-complementing protein 6 OS=Homo sapiens GN=XRCC6 PE=1 SV=1;>sp|P12956|XRCC6_HUMAN X-ray repair cross-complementing protein 6 OS=Homo sapiens GN=XRCC6 PE=1 SV=2;>sp|P12956-2|XRCC6_HUMAN Isoform 2 of X-ray repair cr			3	1	0	0	1	3	3	4	4	3	4	3	5	3	5	5	2	0	1	2	2	2	5	4	2	4	4	4	5	5	5	3	1	4	4	1	4	4	7	6	8	8	7
P55769;B1AHD1	P55769;B1AHD1	NHP2-like protein 1;NHP2-like protein 1, N-terminally processed	NHP2L1	>sp|P55769|NH2L1_HUMAN NHP2-like protein 1 OS=Homo sapiens GN=SNU13 PE=1 SV=3;>tr|B1AHD1|B1AHD1_HUMAN NHP2-like protein 1 OS=Homo sapiens GN=SNU13 PE=1 SV=1			0	0	0	0	1	0	1	0	0	0	0	1	1	1	1	1	0	0	0	0	0	0	0	0	0	0	0	0	2	1	1	2	0	0	0	0	0	0	0	1	0	0	0
B1AJQ6;Q86Y82	B1AJQ6;Q86Y82	Syntaxin-12	STX12	>tr|B1AJQ6|B1AJQ6_HUMAN Syntaxin-12 (Fragment) OS=Homo sapiens GN=STX12 PE=1 SV=2;>sp|Q86Y82|STX12_HUMAN Syntaxin-12 OS=Homo sapiens GN=STX12 PE=1 SV=1			0	0	0	0	0	0	0	0	0	0	0	0	0	0	1	2	0	0	0	0	0	0	0	0	0	0	0	0	0	0	1	0	0	0	0	0	0	0	0	0	0	0	0
B1AJY7;O75832;B1AJY5;O75832-2;B1AJY6	B1AJY7;O75832;B1AJY5	26S proteasome non-ATPase regulatory subunit 10	PSMD10	>tr|B1AJY7|B1AJY7_HUMAN 26S proteasome non-ATPase regulatory subunit 10 OS=Homo sapiens GN=PSMD10 PE=1 SV=1;>sp|O75832|PSD10_HUMAN 26S proteasome non-ATPase regulatory subunit 10 OS=Homo sapiens GN=PSMD10 PE=1 SV=1;>tr|B1AJY5|B1AJY5_HUMAN 26S proteasome no			0	1	0	1	1	2	1	1	1	1	1	1	1	1	1	1	0	0	0	0	0	1	1	1	1	1	0	1	1	0	0	1	1	1	1	1	1	1	2	2	1	1	1
B1AK87;P47756-2;B1AK88;P47756;B1AK85	B1AK87;P47756-2;B1AK88;P47756;B1AK85	F-actin-capping protein subunit beta	CAPZB	>tr|B1AK87|B1AK87_HUMAN Capping protein (Actin filament) muscle Z-line, beta, isoform CRA_a OS=Homo sapiens GN=CAPZB PE=1 SV=1;>sp|P47756-2|CAPZB_HUMAN Isoform 2 of F-actin-capping protein subunit beta OS=Homo sapiens GN=CAPZB;>tr|B1AK88|B1AK88_HUMAN Cappi			0	0	0	0	1	1	3	0	1	2	2	0	4	3	3	4	0	0	0	0	2	1	3	3	2	1	2	2	6	4	5	5	0	1	0	1	2	1	2	1	1	1	4
B1AKD8;Q5TZA2-2;Q5TZA2;A0A087WW81	B1AKD8;Q5TZA2-2;Q5TZA2;A0A087WW81	Rootletin	CROCC	>tr|B1AKD8|B1AKD8_HUMAN Rootletin (Fragment) OS=Homo sapiens GN=CROCC PE=1 SV=2;>sp|Q5TZA2-2|CROCC_HUMAN Isoform 2 of Rootletin OS=Homo sapiens GN=CROCC;>sp|Q5TZA2|CROCC_HUMAN Rootletin OS=Homo sapiens GN=CROCC PE=1 SV=1;>tr|A0A087WW81|A0A087WW81_HUMAN Roo			1	1	1	1	1	1	1	1	1	1	1	1	0	0	0	1	0	1	0	1	1	1	1	0	1	1	1	0	0	0	0	0	0	1	0	0	0	1	1	1	0	1	1
Q9NP97;B1AKR6;Q8TF09;H3BQI1	Q9NP97;B1AKR6	Dynein light chain roadblock-type 1	DYNLRB1	>sp|Q9NP97|DLRB1_HUMAN Dynein light chain roadblock-type 1 OS=Homo sapiens GN=DYNLRB1 PE=1 SV=3;>tr|B1AKR6|B1AKR6_HUMAN Dynein light chain roadblock-type 1 OS=Homo sapiens GN=DYNLRB1 PE=1 SV=1			0	0	0	0	0	0	0	0	0	0	0	0	2	0	0	1	0	0	0	0	0	0	0	0	0	0	0	0	2	2	1	3	0	0	0	0	0	0	0	0	0	0	0
F8WCR2;B1AKV4;B1AKV2;F6UTR7;B1AKV6;B1AKV3;Q9NVA1-4;Q9NVA1-2;Q9NVA1	F8WCR2;B1AKV4;B1AKV2;F6UTR7;B1AKV6;B1AKV3;Q9NVA1-4;Q9NVA1-2;Q9NVA1	Ubiquinol-cytochrome c reductase complex chaperone CBP3 homolog	UQCC	>tr|F8WCR2|F8WCR2_HUMAN Ubiquinol-cytochrome-c reductase complex assembly factor 1 OS=Homo sapiens GN=UQCC1 PE=1 SV=1;>tr|B1AKV4|B1AKV4_HUMAN Ubiquinol-cytochrome-c reductase complex assembly factor 1 OS=Homo sapiens GN=UQCC1 PE=1 SV=1;>tr|B1AKV2|B1AKV2_HU			0	0	0	0	0	0	0	0	0	0	0	0	0	0	0	0	0	0	0	0	0	0	0	0	0	0	0	0	0	0	0	1	0	0	0	0	0	0	0	0	0	0	0
Q14155-6;Q14155-1;B1ALK7;Q14155-5;Q14155-2;Q14155-3;Q14155;E9PDQ5;E7EUY6;F6SJA5;E7EU80;Q15052-2;Q15052	Q14155-6;Q14155-1;B1ALK7;Q14155-5;Q14155-2;Q14155-3;Q14155;E9PDQ5;E7EUY6	Rho guanine nucleotide exchange factor 7	ARHGEF7	>sp|Q14155-6|ARHG7_HUMAN Isoform 6 of Rho guanine nucleotide exchange factor 7 OS=Homo sapiens GN=ARHGEF7;>sp|Q14155-1|ARHG7_HUMAN Isoform 1 of Rho guanine nucleotide exchange factor 7 OS=Homo sapiens GN=ARHGEF7;>tr|B1ALK7|B1ALK7_HUMAN Rho guanine nucleoti			0	0	0	0	1	1	0	1	0	0	0	0	0	0	0	0	1	0	1	0	1	1	0	0	0	0	0	0	0	0	0	0	1	1	0	0	1	1	1	1	0	0	0
B1AN99;P35030-5;P35030-3;P35030-2;P35030-4;P35030	B1AN99;P35030-5;P35030-3;P35030-2;P35030-4;P35030	Trypsin-3	PRSS3	>tr|B1AN99|B1AN99_HUMAN Trypsin-3 (Fragment) OS=Homo sapiens GN=PRSS3 PE=1 SV=8;>sp|P35030-5|TRY3_HUMAN Isoform 5 of Trypsin-3 OS=Homo sapiens GN=PRSS3;>sp|P35030-3|TRY3_HUMAN Isoform 3 of Trypsin-3 OS=Homo sapiens GN=PRSS3;>sp|P35030-2|TRY3_HUMAN Isoform			1	0	1	1	1	0	0	0	0	1	1	0	0	0	0	0	1	1	1	1	1	1	1	1	1	1	0	1	1	1	1	1	1	1	1	1	1	1	1	1	1	1	1
H3BLV0;P08174-4;P08174;P08174-3;P08174-5;P08174-2;B1AP13;P08174-6;H7BY55;P08174-7;B1AP15	H3BLV0;P08174-4;P08174;P08174-3;P08174-5;P08174-2;B1AP13;P08174-6;H7BY55;P08174-7;B1AP15	Complement decay-accelerating factor	CD55	>tr|H3BLV0|H3BLV0_HUMAN Complement decay-accelerating factor (Fragment) OS=Homo sapiens GN=CD55 PE=1 SV=1;>sp|P08174-4|DAF_HUMAN Isoform 4 of Complement decay-accelerating factor OS=Homo sapiens GN=CD55;>sp|P08174|DAF_HUMAN Complement decay-accelerating fa			0	0	0	0	3	0	1	2	1	0	1	1	1	4	3	2	0	0	0	0	1	0	1	1	1	1	1	1	1	3	3	3	0	0	0	0	1	0	2	1	2	1	1
B1APE1;B1APE2;Q00403	B1APE1;B1APE2;Q00403	Transcription initiation factor IIB	GTF2B	>tr|B1APE1|B1APE1_HUMAN Transcription initiation factor IIB (Fragment) OS=Homo sapiens GN=GTF2B PE=1 SV=1;>tr|B1APE2|B1APE2_HUMAN Transcription initiation factor IIB (Fragment) OS=Homo sapiens GN=GTF2B PE=1 SV=1;>sp|Q00403|TF2B_HUMAN Transcription initiati			0	0	0	0	0	0	0	1	0	0	0	0	0	0	0	0	0	0	0	0	0	0	0	1	0	0	0	0	1	0	0	0	0	0	0	0	0	0	0	0	0	0	0
G3V576;G3V4W0;B4DY08;B2R5W2;G3V4C1;P07910-2;G3V2Q1;P07910;P07910-4;G3V555;G3V575;G3V5X6;G3V3K6;G3V251;B4DSU6;P07910-3;G3V4M8;G3V5V7;G3V2D6;P0DMR1;O60812;B7ZW38;B2RXH8;A0A0G2JPF8;A0A0G2JNQ3;G3V2H6	G3V576;G3V4W0;B4DY08;B2R5W2;G3V4C1;P07910-2;G3V2Q1;P07910;P07910-4;G3V555;G3V575;G3V5X6;G3V3K6;G3V251;B4DSU6;P07910-3	Heterogeneous nuclear ribonucleoproteins C1/C2	HNRNPC	>tr|G3V576|G3V576_HUMAN Heterogeneous nuclear ribonucleoproteins C1/C2 OS=Homo sapiens GN=HNRNPC PE=1 SV=1;>tr|G3V4W0|G3V4W0_HUMAN Heterogeneous nuclear ribonucleoproteins C1/C2 (Fragment) OS=Homo sapiens GN=HNRNPC PE=1 SV=1;>tr|B4DY08|B4DY08_HUMAN Heterog			0	0	1	0	1	1	1	1	1	0	1	1	1	0	0	1	1	3	1	1	0	1	3	1	2	0	1	1	2	2	1	2	1	2	2	0	3	2	3	3	3	1	2
M0QX65;Q9UBE0-2;Q9UBE0-3;B3KNJ4;Q9UBE0;M0QYM8;M0R054;M0QZS6	M0QX65;Q9UBE0-2;Q9UBE0-3;B3KNJ4;Q9UBE0;M0QYM8;M0R054;M0QZS6	SUMO-activating enzyme subunit 1;SUMO-activating enzyme subunit 1, N-terminally processed	SAE1	>tr|M0QX65|M0QX65_HUMAN SUMO-activating enzyme subunit 1 (Fragment) OS=Homo sapiens GN=SAE1 PE=1 SV=1;>sp|Q9UBE0-2|SAE1_HUMAN Isoform 2 of SUMO-activating enzyme subunit 1 OS=Homo sapiens GN=SAE1;>sp|Q9UBE0-3|SAE1_HUMAN Isoform 3 of SUMO-activating enzyme			0	0	0	0	0	0	1	1	0	0	1	0	0	0	0	0	0	1	0	1	0	0	0	0	1	0	0	1	1	0	0	0	0	0	1	0	0	0	1	1	0	0	0
O15372;B3KS98;A0A087WZK9;E5RFW7;E5RFH0;E5RGU4;E5RJT0;E5RHC7;E5RH59	O15372;B3KS98;A0A087WZK9	Eukaryotic translation initiation factor 3 subunit H	EIF3H;EIF3S3	>sp|O15372|EIF3H_HUMAN Eukaryotic translation initiation factor 3 subunit H OS=Homo sapiens GN=EIF3H PE=1 SV=1;>tr|B3KS98|B3KS98_HUMAN Eukaryotic translation initiation factor 3 subunit H OS=Homo sapiens GN=EIF3H PE=1 SV=1;>tr|A0A087WZK9|A0A087WZK9_HUMAN E			1	1	1	1	1	3	3	2	0	0	0	0	1	1	0	1	1	1	1	1	2	1	1	3	1	2	1	2	2	1	1	1	1	2	3	2	2	2	3	3	2	3	2
B3KUS5;Q70CQ3	B3KUS5;Q70CQ3	Ubiquitin carboxyl-terminal hydrolase;Ubiquitin carboxyl-terminal hydrolase 30	USP30	>tr|B3KUS5|B3KUS5_HUMAN Ubiquitin carboxyl-terminal hydrolase 30 OS=Homo sapiens GN=USP30 PE=1 SV=1;>sp|Q70CQ3|UBP30_HUMAN Ubiquitin carboxyl-terminal hydrolase 30 OS=Homo sapiens GN=USP30 PE=1 SV=1			0	0	0	0	0	0	0	0	0	0	0	0	0	1	0	0	0	0	0	0	0	0	0	0	0	0	0	0	0	0	0	1	0	0	0	0	0	0	0	0	0	0	0
O14735-3;O14735;B3KY94;H3BUR9;O14735-2	O14735-3;O14735;B3KY94;H3BUR9	CDP-diacylglycerol--inositol 3-phosphatidyltransferase	CDIPT	>sp|O14735-3|CDIPT_HUMAN Isoform 3 of CDP-diacylglycerol--inositol 3-phosphatidyltransferase OS=Homo sapiens GN=CDIPT;>sp|O14735|CDIPT_HUMAN CDP-diacylglycerol--inositol 3-phosphatidyltransferase OS=Homo sapiens GN=CDIPT PE=1 SV=1;>tr|B3KY94|B3KY94_HUMAN C			1	1	1	1	1	1	1	1	2	1	1	1	2	3	2	1	1	1	1	1	1	1	2	1	2	2	1	2	1	2	1	2	2	1	1	1	1	2	1	2	2	2	2
B4DDF4;Q99439;B4DUT8;A0A087X271;A0A087X1X5;H3BVI6;Q99439-2;K7ES69;H3BQH0;A0A087WV51;U3KPS3;Q15417-3;Q15417	B4DDF4;Q99439;B4DUT8;A0A087X271;A0A087X1X5;H3BVI6;Q99439-2	Calponin-2	CNN2	>tr|B4DDF4|B4DDF4_HUMAN Calponin OS=Homo sapiens GN=CNN2 PE=1 SV=1;>sp|Q99439|CNN2_HUMAN Calponin-2 OS=Homo sapiens GN=CNN2 PE=1 SV=4;>tr|B4DUT8|B4DUT8_HUMAN Calponin OS=Homo sapiens GN=CNN2 PE=1 SV=1;>tr|A0A087X271|A0A087X271_HUMAN Calponin (Fragment) OS=			4	5	5	4	5	5	4	6	4	6	4	5	2	3	2	4	6	3	6	5	6	5	6	8	7	5	5	6	4	4	6	3	1	6	3	5	6	4	7	7	5	5	7
E9PLH5;E9PKE0;P78524-3;B4DDL8;P78524-2;P78524	E9PLH5;E9PKE0;P78524-3;B4DDL8;P78524-2;P78524	Suppression of tumorigenicity 5 protein	ST5	>tr|E9PLH5|E9PLH5_HUMAN Suppression of tumorigenicity 5 protein OS=Homo sapiens GN=ST5 PE=1 SV=1;>tr|E9PKE0|E9PKE0_HUMAN Suppression of tumorigenicity 5 protein (Fragment) OS=Homo sapiens GN=ST5 PE=1 SV=1;>sp|P78524-3|ST5_HUMAN Isoform 3 of Suppression of			0	0	0	0	0	0	0	0	0	0	0	0	0	0	0	0	0	0	0	0	0	0	0	0	0	0	0	0	0	0	0	0	0	0	0	0	0	0	0	1	0	0	0
B4DEM9;Q9Y2S7	B4DEM9;Q9Y2S7	Polymerase delta-interacting protein 2	POLDIP2	>tr|B4DEM9|B4DEM9_HUMAN Polymerase delta-interacting protein 2 OS=Homo sapiens GN=POLDIP2 PE=1 SV=1;>sp|Q9Y2S7|PDIP2_HUMAN Polymerase delta-interacting protein 2 OS=Homo sapiens GN=POLDIP2 PE=1 SV=1			0	0	0	0	0	0	0	0	0	0	1	0	2	1	0	0	0	0	0	0	0	0	0	0	0	0	0	0	0	1	0	0	0	0	0	0	0	0	0	0	0	0	1
K7ESN5;M0R078;Q9NW81-2;M0QZC4;K7EIV4;B4DFT4;Q9NW81-6;Q9NW81-3;Q9NW81-5;Q9NW81;Q9NW81-4	K7ESN5;M0R078;Q9NW81-2;M0QZC4;K7EIV4;B4DFT4;Q9NW81-6;Q9NW81-3;Q9NW81-5;Q9NW81;Q9NW81-4	ATP synthase subunit s-like protein	ATP5SL	>tr|K7ESN5|K7ESN5_HUMAN ATP synthase subunit s-like protein (Fragment) OS=Homo sapiens GN=ATP5SL PE=1 SV=1;>tr|M0R078|M0R078_HUMAN ATP synthase subunit s-like protein OS=Homo sapiens GN=ATP5SL PE=1 SV=1;>sp|Q9NW81-2|AT5SL_HUMAN Isoform 2 of ATP synthase su			0	0	0	0	0	0	0	0	0	0	0	0	1	0	0	1	0	0	0	0	0	0	0	1	0	0	0	0	0	0	0	1	0	0	0	0	0	0	0	0	0	0	1
B4DGU4;P35222;P35222-2;E7EMJ5	B4DGU4;P35222	Catenin beta-1	CTNNB1	>tr|B4DGU4|B4DGU4_HUMAN Catenin beta-1 OS=Homo sapiens GN=CTNNB1 PE=1 SV=1;>sp|P35222|CTNB1_HUMAN Catenin beta-1 OS=Homo sapiens GN=CTNNB1 PE=1 SV=1			0	1	0	0	3	3	2	2	2	1	4	1	5	4	7	4	2	1	2	1	3	0	3	6	3	0	1	4	5	8	4	5	0	2	2	2	4	2	3	4	6	0	3
Q96DH6-2;B4DHE8;Q96DH6;J3QKT5;J3KTC1;Q96DH6-3;B4DM51	Q96DH6-2;B4DHE8;Q96DH6;J3QKT5;J3KTC1;Q96DH6-3;B4DM51	RNA-binding protein Musashi homolog 2	MSI2	>sp|Q96DH6-2|MSI2H_HUMAN Isoform 2 of RNA-binding protein Musashi homolog 2 OS=Homo sapiens GN=MSI2;>tr|B4DHE8|B4DHE8_HUMAN RNA-binding protein Musashi homolog 2 OS=Homo sapiens GN=MSI2 PE=1 SV=1;>sp|Q96DH6|MSI2H_HUMAN RNA-binding protein Musashi homolog 2			0	0	0	0	0	0	1	0	0	0	0	0	0	0	0	0	0	0	0	0	0	0	0	0	0	0	0	0	0	1	0	0	0	0	0	0	0	0	1	0	0	1	0
B4DJ81;P28331-3;P28331-4;P28331-5;P28331;P28331-2	B4DJ81;P28331-3;P28331-4;P28331-5;P28331;P28331-2	NADH-ubiquinone oxidoreductase 75 kDa subunit, mitochondrial	NDUFS1	>tr|B4DJ81|B4DJ81_HUMAN NADH-ubiquinone oxidoreductase 75 kDa subunit, mitochondrial OS=Homo sapiens GN=NDUFS1 PE=1 SV=1;>sp|P28331-3|NDUS1_HUMAN Isoform 3 of NADH-ubiquinone oxidoreductase 75 kDa subunit, mitochondrial OS=Homo sapiens GN=NDUFS1;>sp|P28331			0	0	0	0	0	0	0	0	0	0	0	0	3	1	3	5	0	0	0	1	1	0	0	1	0	0	0	0	4	1	2	0	0	0	0	0	0	0	0	1	0	0	0
Q96SY0-4;Q96SY0-3;H3BRY6;B4DVT3;Q96SY0;B4DJL6	Q96SY0-4;Q96SY0-3;H3BRY6;B4DVT3;Q96SY0;B4DJL6	von Willebrand factor A domain-containing protein 9	VWA9	>sp|Q96SY0-4|VWA9_HUMAN Isoform 4 of von Willebrand factor A domain-containing protein 9 OS=Homo sapiens GN=VWA9;>sp|Q96SY0-3|VWA9_HUMAN Isoform 3 of von Willebrand factor A domain-containing protein 9 OS=Homo sapiens GN=VWA9;>tr|H3BRY6|H3BRY6_HUMAN von Wi			0	0	0	0	0	0	0	1	0	0	1	0	1	1	1	1	0	0	1	0	0	1	0	0	1	1	0	0	0	1	1	0	0	0	1	0	1	1	1	1	0	1	1
Q5SZL8;Q5SZM2;U3KQD8;Q5SZM1;U3KPY5;B4DK47;Q5SZL3;U3KPS8;Q5SZL5;Q5SZL6;Q9P0N9-4;Q5SZL4;Q9P0N9-2;Q9P0N9;U3KQQ0;Q9P0N9-3	Q5SZL8;Q5SZM2;U3KQD8;Q5SZM1;U3KPY5;B4DK47;Q5SZL3;U3KPS8;Q5SZL5;Q5SZL6;Q9P0N9-4;Q5SZL4;Q9P0N9-2;Q9P0N9;U3KQQ0;Q9P0N9-3	TBC1 domain family member 7	TBC1D7	>tr|Q5SZL8|Q5SZL8_HUMAN TBC1 domain family member 7 (Fragment) OS=Homo sapiens GN=TBC1D7 PE=1 SV=1;>tr|Q5SZM2|Q5SZM2_HUMAN TBC1 domain family member 7 (Fragment) OS=Homo sapiens GN=TBC1D7 PE=1 SV=1;>tr|U3KQD8|U3KQD8_HUMAN TBC1 domain family member 7 (Fragm			0	0	0	0	0	0	0	0	0	0	0	0	0	0	1	0	0	0	0	0	0	0	0	0	0	0	0	0	0	0	0	0	0	0	0	0	0	0	0	0	0	0	0
B4DK69;P52895;S4R3P0;Q04828	B4DK69;P52895;S4R3P0;Q04828	Aldo-keto reductase family 1 member C2;Aldo-keto reductase family 1 member C1	AKR1C2;AKR1C1	>tr|B4DK69|B4DK69_HUMAN Aldo-keto reductase family 1 member C2 OS=Homo sapiens GN=AKR1C2 PE=1 SV=1;>sp|P52895|AK1C2_HUMAN Aldo-keto reductase family 1 member C2 OS=Homo sapiens GN=AKR1C2 PE=1 SV=3;>tr|S4R3P0|S4R3P0_HUMAN Aldo-keto reductase family 1 member			0	0	0	0	0	0	0	0	0	0	0	0	2	1	0	1	0	0	0	0	0	0	0	0	0	1	0	0	2	1	0	2	1	1	0	0	1	0	1	0	0	1	1
B4DLN1	B4DLN1		SLC25A10	>tr|B4DLN1|B4DLN1_HUMAN Uncharacterized protein OS=Homo sapiens PE=2 SV=1			4	4	3	2	6	5	6	6	6	7	9	5	11	10	8	10	4	4	4	4	2	5	5	4	8	8	9	6	9	10	11	9	2	2	2	2	3	4	6	5	7	7	7
B4DLR8;P15559-3;P15559-2;P15559;H3BRK3;H3BNV2	B4DLR8;P15559-3;P15559-2;P15559;H3BRK3;H3BNV2	NAD(P)H dehydrogenase [quinone] 1	NQO1	>tr|B4DLR8|B4DLR8_HUMAN NAD(P)H dehydrogenase [quinone] 1 OS=Homo sapiens GN=NQO1 PE=1 SV=1;>sp|P15559-3|NQO1_HUMAN Isoform 3 of NAD(P)H dehydrogenase [quinone] 1 OS=Homo sapiens GN=NQO1;>sp|P15559-2|NQO1_HUMAN Isoform 2 of NAD(P)H dehydrogenase [quinone]			1	0	0	1	3	2	1	0	3	4	3	2	5	5	4	5	2	1	0	0	2	2	1	0	1	2	2	2	3	4	3	3	2	2	1	0	2	1	1	2	2	3	3
B4DQA8;K7EJC8;E9PCW1;O95249;G5E9T8;O95249-2;F6RU00	B4DQA8;K7EJC8;E9PCW1;O95249;G5E9T8;O95249-2	Golgi SNAP receptor complex member 1	GOSR1	>tr|B4DQA8|B4DQA8_HUMAN Golgi SNAP receptor complex member 1 OS=Homo sapiens GN=GOSR1 PE=1 SV=1;>tr|K7EJC8|K7EJC8_HUMAN Golgi SNAP receptor complex member 1 OS=Homo sapiens GN=GOSR1 PE=1 SV=1;>tr|E9PCW1|E9PCW1_HUMAN Golgi SNAP receptor complex member 1 OS=			1	1	1	0	0	1	0	0	1	2	0	0	2	2	5	5	1	2	0	0	1	0	1	1	0	1	1	1	4	2	5	4	0	1	2	0	1	0	1	2	2	0	1
P61619;B4DR61;P61619-3	P61619;B4DR61;P61619-3	Protein transport protein Sec61 subunit alpha isoform 1	SEC61A1	>sp|P61619|S61A1_HUMAN Protein transport protein Sec61 subunit alpha isoform 1 OS=Homo sapiens GN=SEC61A1 PE=1 SV=2;>tr|B4DR61|B4DR61_HUMAN Protein transport protein Sec61 subunit alpha isoform 1 OS=Homo sapiens GN=SEC61A1 PE=1 SV=1;>sp|P61619-3|S61A1_HUMA			4	6	6	6	5	8	7	6	8	7	9	8	10	11	12	11	5	4	7	4	6	10	6	9	9	9	9	9	9	12	14	13	3	7	8	7	5	9	10	8	9	8	9
P51114-2;B4DXZ6;P51114;E7EU85;E9PFF5;P51114-3;C9JAJ4	P51114-2;B4DXZ6;P51114;E7EU85;E9PFF5;P51114-3	Fragile X mental retardation syndrome-related protein 1	FXR1	>sp|P51114-2|FXR1_HUMAN Isoform 2 of Fragile X mental retardation syndrome-related protein 1 OS=Homo sapiens GN=FXR1;>tr|B4DXZ6|B4DXZ6_HUMAN Fragile X mental retardation syndrome-related protein 1 OS=Homo sapiens GN=FXR1 PE=1 SV=1;>sp|P51114|FXR1_HUMAN Fra			0	1	1	1	2	2	1	1	0	0	1	1	1	1	1	1	1	1	1	1	1	1	1	1	1	0	1	1	1	1	0	1	1	1	1	1	1	1	1	1	1	1	0
B4DY09;Q12905;X6R6Z1;A0A0A0MRL0	B4DY09;Q12905;X6R6Z1	Interleukin enhancer-binding factor 2	ILF2	>tr|B4DY09|B4DY09_HUMAN Interleukin enhancer-binding factor 2 OS=Homo sapiens GN=ILF2 PE=1 SV=1;>sp|Q12905|ILF2_HUMAN Interleukin enhancer-binding factor 2 OS=Homo sapiens GN=ILF2 PE=1 SV=2;>tr|X6R6Z1|X6R6Z1_HUMAN Interleukin enhancer-binding factor 2 (Fra			0	0	1	1	1	1	1	1	1	1	1	0	2	3	2	3	1	0	0	0	0	1	3	2	2	2	1	1	3	2	1	4	1	2	1	1	2	1	1	0	1	1	2
Q8NBY1;Q9P289;B4E0Y9;Q9P289-2;Q9P289-3;C9JDH9;C9JCC0;C9J232;H7C279;O00506-3;O00506-2;O00506;C9JJV0;Q5JV98;Q5JV99	Q8NBY1;Q9P289;B4E0Y9;Q9P289-2;Q9P289-3;C9JDH9;C9JCC0;C9J232;H7C279;O00506-3;O00506-2;O00506	Serine/threonine-protein kinase MST4;Serine/threonine-protein kinase 25	MST4;STK25	>tr|Q8NBY1|Q8NBY1_HUMAN Serine/threonine-protein kinase 26 OS=Homo sapiens GN=STK26 PE=1 SV=1;>sp|Q9P289|STK26_HUMAN Serine/threonine-protein kinase 26 OS=Homo sapiens GN=STK26 PE=1 SV=2;>tr|B4E0Y9|B4E0Y9_HUMAN Serine/threonine-protein kinase 26 OS=Homo sa			0	0	0	0	0	1	1	1	1	0	1	0	1	1	1	2	1	0	0	0	1	2	0	0	1	0	1	1	3	1	1	2	0	0	0	0	1	0	0	4	2	1	0
B4E1G1;Q9BUN8-2;Q9BUN8;E5RGY0	B4E1G1;Q9BUN8-2;Q9BUN8;E5RGY0	Derlin-1	DERL1	>tr|B4E1G1|B4E1G1_HUMAN Derlin OS=Homo sapiens GN=DERL1 PE=1 SV=1;>sp|Q9BUN8-2|DERL1_HUMAN Isoform 2 of Derlin-1 OS=Homo sapiens GN=DERL1;>sp|Q9BUN8|DERL1_HUMAN Derlin-1 OS=Homo sapiens GN=DERL1 PE=1 SV=1;>tr|E5RGY0|E5RGY0_HUMAN Derlin OS=Homo sapiens GN=D			0	0	0	0	0	0	1	0	1	0	1	1	1	0	1	1	0	0	0	0	0	0	0	0	0	0	0	0	0	0	0	0	0	0	0	1	1	0	1	1	1	1	0
P98194-2;P98194-4;H0Y9V7;P98194;P98194-3;P98194-5;P98194-8;P98194-9;B4E2Q0;P98194-6;P98194-7;H0Y9S7;H0Y8X9	P98194-2;P98194-4;H0Y9V7;P98194;P98194-3;P98194-5;P98194-8;P98194-9;B4E2Q0;P98194-6;P98194-7;H0Y9S7	Calcium-transporting ATPase type 2C member 1	ATP2C1	>sp|P98194-2|AT2C1_HUMAN Isoform 2 of Calcium-transporting ATPase type 2C member 1 OS=Homo sapiens GN=ATP2C1;>sp|P98194-4|AT2C1_HUMAN Isoform 4 of Calcium-transporting ATPase type 2C member 1 OS=Homo sapiens GN=ATP2C1;>tr|H0Y9V7|H0Y9V7_HUMAN Calcium-transp			0	0	0	0	2	1	1	0	1	1	0	0	3	3	5	3	0	0	1	0	0	0	1	2	2	1	0	0	4	5	4	2	0	0	1	0	0	0	0	1	2	1	1
B5MC53;B5MCF8;P39210;G5E9F5;C9J473;A8MPV4;H0Y6M5;E7EX18	B5MC53;B5MCF8;P39210;G5E9F5;C9J473;A8MPV4;H0Y6M5;E7EX18	Protein Mpv17	MPV17	>tr|B5MC53|B5MC53_HUMAN MpV17 transgene, murine homolog, glomerulosclerosis, isoform CRA_f OS=Homo sapiens GN=MPV17 PE=1 SV=1;>tr|B5MCF8|B5MCF8_HUMAN Protein Mpv17 OS=Homo sapiens GN=MPV17 PE=1 SV=1;>sp|P39210|MPV17_HUMAN Protein Mpv17 OS=Homo sapiens GN=M			0	0	0	0	0	0	0	0	0	0	0	0	1	1	0	1	0	0	0	0	0	0	0	0	0	0	0	0	2	0	0	0	0	0	0	0	0	0	0	0	0	1	0
B5MCF9;O00541;O00541-2;B3KXD6;H7C267;H7BYY8	B5MCF9;O00541;O00541-2;B3KXD6	Pescadillo homolog	PES1	>tr|B5MCF9|B5MCF9_HUMAN Pescadillo homolog OS=Homo sapiens GN=PES1 PE=1 SV=1;>sp|O00541|PESC_HUMAN Pescadillo homolog OS=Homo sapiens GN=PES1 PE=1 SV=1;>sp|O00541-2|PESC_HUMAN Isoform 2 of Pescadillo homolog OS=Homo sapiens GN=PES1;>tr|B3KXD6|B3KXD6_HUMAN			1	2	3	2	2	7	7	3	8	8	6	7	7	8	6	6	2	2	3	2	1	6	7	8	5	5	6	5	9	9	10	6	1	3	4	3	5	7	9	9	6	10	7
B5MCR8;Q6NXT4-4;Q6NXT4-3;Q6NXT4;Q6NXT4-2;C9JZR9	B5MCR8;Q6NXT4-4;Q6NXT4-3;Q6NXT4;Q6NXT4-2	Zinc transporter 6	SLC30A6	>tr|B5MCR8|B5MCR8_HUMAN Solute carrier family 30 (Zinc transporter), member 6, isoform CRA_b OS=Homo sapiens GN=SLC30A6 PE=1 SV=1;>sp|Q6NXT4-4|ZNT6_HUMAN Isoform 4 of Zinc transporter 6 OS=Homo sapiens GN=SLC30A6;>sp|Q6NXT4-3|ZNT6_HUMAN Isoform 3 of Zinc t			0	0	0	0	0	1	1	0	0	2	2	0	1	3	2	4	0	0	0	0	0	0	0	0	1	0	1	0	0	1	1	1	0	0	0	0	0	1	1	0	0	0	1
B5MDE0;Q96AA3;U3KQE9;C9JP01	B5MDE0;Q96AA3	Protein RFT1 homolog	RFT1	>tr|B5MDE0|B5MDE0_HUMAN Protein RFT1 homolog OS=Homo sapiens GN=RFT1 PE=1 SV=1;>sp|Q96AA3|RFT1_HUMAN Protein RFT1 homolog OS=Homo sapiens GN=RFT1 PE=1 SV=1			1	1	2	1	1	2	2	2	3	3	5	3	3	4	3	3	1	2	2	1	2	1	2	2	4	2	1	2	3	2	4	2	1	1	3	2	2	3	2	2	1	3	3
P62826;B5MDF5;J3KQE5;F5H018;H0YFC6;B4DV51;A0A087X0W0	P62826;B5MDF5;J3KQE5;F5H018;H0YFC6	GTP-binding nuclear protein Ran	RAN	>sp|P62826|RAN_HUMAN GTP-binding nuclear protein Ran OS=Homo sapiens GN=RAN PE=1 SV=3;>tr|B5MDF5|B5MDF5_HUMAN GTP-binding nuclear protein Ran OS=Homo sapiens GN=RAN PE=1 SV=1;>tr|J3KQE5|J3KQE5_HUMAN GTP-binding nuclear protein Ran (Fragment) OS=Homo sapien			3	2	2	2	4	3	4	5	4	5	3	4	5	4	4	4	2	4	1	3	3	4	4	4	4	3	4	1	6	3	2	5	1	3	6	4	1	3	4	3	5	4	3
Q9H6V9;Q9H6V9-2;B5MDU6;C9JHU6;B5MCE2;B4DRG3;Q9H6V9-4;B5MCU4;Q9H6V9-3;A0A0A0MSH6	Q9H6V9;Q9H6V9-2;B5MDU6;C9JHU6;B5MCE2;B4DRG3;Q9H6V9-4;B5MCU4;Q9H6V9-3;A0A0A0MSH6	UPF0554 protein C2orf43	C2orf43;FLJ21820	>sp|Q9H6V9|LDAH_HUMAN Lipid droplet-associated hydrolase OS=Homo sapiens GN=LDAH PE=1 SV=1;>sp|Q9H6V9-2|LDAH_HUMAN Isoform 2 of Lipid droplet-associated hydrolase OS=Homo sapiens GN=LDAH;>tr|B5MDU6|B5MDU6_HUMAN Lipid droplet-associated hydrolase OS=Homo sa			0	0	0	0	0	0	0	0	0	0	0	0	0	1	1	0	0	0	0	0	0	0	0	0	0	0	0	0	1	0	1	1	0	0	0	0	0	0	0	0	1	0	0
Q99613;B5ME19;Q99613-2;H3BPE4;H3BPE3;H3BTY8	Q99613;B5ME19;Q99613-2	Eukaryotic translation initiation factor 3 subunit C;Eukaryotic translation initiation factor 3 subunit C-like protein	EIF3C;EIF3CL	>sp|Q99613|EIF3C_HUMAN Eukaryotic translation initiation factor 3 subunit C OS=Homo sapiens GN=EIF3C PE=1 SV=1;>sp|B5ME19|EIFCL_HUMAN Eukaryotic translation initiation factor 3 subunit C-like protein OS=Homo sapiens GN=EIF3CL PE=3 SV=1;>sp|Q99613-2|EIF3C_H			8	10	8	8	9	9	12	11	10	10	10	7	4	6	7	2	9	5	11	7	8	10	10	10	7	9	9	6	3	4	2	4	7	9	10	7	11	13	12	11	9	10	8
Q9P0V9-3;E7EW69;Q9P0V9;E7EX04;Q9P0V9-2;B5ME97;F5GYV2;F5H1F2	Q9P0V9-3;E7EW69;Q9P0V9;E7EX04;Q9P0V9-2;B5ME97	Septin-10	2010-09-01	>sp|Q9P0V9-3|SEP10_HUMAN Isoform 3 of Septin-10 OS=Homo sapiens GN=SEPT10;>tr|E7EW69|E7EW69_HUMAN Septin-10 OS=Homo sapiens GN=SEPT10 PE=1 SV=1;>sp|Q9P0V9|SEP10_HUMAN Septin-10 OS=Homo sapiens GN=SEPT10 PE=1 SV=2;>tr|E7EX04|E7EX04_HUMAN Septin-10 OS=Homo s			0	0	0	0	1	0	0	0	0	0	0	0	0	0	0	0	0	0	0	0	0	0	0	1	0	0	0	0	0	0	0	0	0	0	0	0	0	0	0	1	0	0	0
H7BYE5;O00258-2;B7Z1T1;O00258;A0A096LNT6	H7BYE5;O00258-2;B7Z1T1;O00258;A0A096LNT6	Tail-anchored protein insertion receptor WRB	WRB	>tr|H7BYE5|H7BYE5_HUMAN Tail-anchored protein insertion receptor WRB (Fragment) OS=Homo sapiens GN=WRB PE=1 SV=1;>sp|O00258-2|WRB_HUMAN Isoform 2 of Tail-anchored protein insertion receptor WRB OS=Homo sapiens GN=WRB;>tr|B7Z1T1|B7Z1T1_HUMAN Tail-anchored p			0	0	0	0	0	0	0	0	0	0	0	0	1	0	0	1	0	0	0	0	0	0	0	0	1	0	0	0	1	0	0	0	0	0	0	0	0	0	0	0	0	0	0
Q5T8D3-2;B7Z2R7;Q5T8D3-3;Q5T8D3;A0A087X0B8;X6RDD7;Q5T8E0;Q5T8D3-4	Q5T8D3-2;B7Z2R7;Q5T8D3-3;Q5T8D3;A0A087X0B8;X6RDD7;Q5T8E0;Q5T8D3-4	Acyl-CoA-binding domain-containing protein 5	ACBD5	>sp|Q5T8D3-2|ACBD5_HUMAN Isoform 2 of Acyl-CoA-binding domain-containing protein 5 OS=Homo sapiens GN=ACBD5;>tr|B7Z2R7|B7Z2R7_HUMAN Acyl-CoA-binding domain-containing protein 5 OS=Homo sapiens GN=ACBD5 PE=1 SV=1;>sp|Q5T8D3-3|ACBD5_HUMAN Isoform 3 of Acyl-C			0	0	0	0	0	0	0	0	1	0	0	0	1	1	1	1	0	0	0	0	0	0	0	0	0	0	0	0	1	1	1	1	0	0	0	0	1	0	0	0	1	0	0
E9PHZ9;B7Z524;H0YDX7;J3QT46;Q9Y450-4;Q9Y450;E9PS53;H0YES5	E9PHZ9;B7Z524;H0YDX7;J3QT46;Q9Y450-4;Q9Y450;E9PS53;H0YES5	HBS1-like protein	HBS1L	>tr|E9PHZ9|E9PHZ9_HUMAN HBS1-like protein (Fragment) OS=Homo sapiens GN=HBS1L PE=1 SV=1;>tr|B7Z524|B7Z524_HUMAN HBS1-like protein OS=Homo sapiens GN=HBS1L PE=1 SV=1;>tr|H0YDX7|H0YDX7_HUMAN HBS1-like protein (Fragment) OS=Homo sapiens GN=HBS1L PE=1 SV=1;>tr			0	0	0	0	0	0	0	0	0	0	0	0	0	0	0	0	0	1	1	0	0	0	0	1	0	0	0	0	0	0	0	0	0	1	1	0	1	0	0	0	0	0	0
B7Z6D5;Q96GQ7;A0A087X059;A0A087WYH5	B7Z6D5;Q96GQ7	Probable ATP-dependent RNA helicase DDX27	DDX27	>tr|B7Z6D5|B7Z6D5_HUMAN Probable ATP-dependent RNA helicase DDX27 OS=Homo sapiens GN=DDX27 PE=1 SV=1;>sp|Q96GQ7|DDX27_HUMAN Probable ATP-dependent RNA helicase DDX27 OS=Homo sapiens GN=DDX27 PE=1 SV=2			0	0	0	0	0	0	1	2	0	0	0	0	0	0	0	0	0	0	0	0	0	2	1	1	1	1	0	0	0	0	0	0	0	0	0	0	1	1	0	2	1	0	0
B7Z982;D6RA26;O43660-2;O43660	B7Z982;D6RA26;O43660-2;O43660	Pleiotropic regulator 1	PLRG1	>tr|B7Z982|B7Z982_HUMAN Pleiotropic regulator 1 OS=Homo sapiens GN=PLRG1 PE=1 SV=1;>tr|D6RA26|D6RA26_HUMAN Pleiotropic regulator 1 (Fragment) OS=Homo sapiens GN=PLRG1 PE=1 SV=1;>sp|O43660-2|PLRG1_HUMAN Isoform 2 of Pleiotropic regulator 1 OS=Homo sapiens G			0	0	0	0	1	1	0	1	0	0	1	0	0	0	0	0	0	1	0	1	0	0	0	1	1	0	0	0	0	0	0	0	1	1	0	0	1	0	0	0	1	1	1
B7Z9I1;P11310;P11310-2;Q5T4U5;E9PJM9;H0YDT5;E9PRX4	B7Z9I1;P11310;P11310-2;Q5T4U5;E9PJM9	Medium-chain specific acyl-CoA dehydrogenase, mitochondrial	ACADM	>tr|B7Z9I1|B7Z9I1_HUMAN Medium-chain-specific acyl-CoA dehydrogenase, mitochondrial OS=Homo sapiens GN=ACADM PE=1 SV=1;>sp|P11310|ACADM_HUMAN Medium-chain specific acyl-CoA dehydrogenase, mitochondrial OS=Homo sapiens GN=ACADM PE=1 SV=1;>sp|P11310-2|ACADM_			0	0	0	0	0	0	0	0	0	0	0	0	0	0	0	0	0	0	0	0	0	0	0	0	0	0	0	0	0	0	0	0	0	0	0	0	0	0	0	0	0	0	0
B7ZAQ6-2;B7ZAQ6-3;P0CG08;B7ZAQ6;A0A087WW78;A0A087WW82;U3KPV2;E9PKY3	B7ZAQ6-2;B7ZAQ6-3;P0CG08;B7ZAQ6;A0A087WW78;A0A087WW82;U3KPV2;E9PKY3	Golgi pH regulator A;Golgi pH regulator B	GPR89A;GPR89B	>sp|B7ZAQ6-2|GPHRA_HUMAN Isoform 2 of Golgi pH regulator A OS=Homo sapiens GN=GPR89A;>sp|B7ZAQ6-3|GPHRA_HUMAN Isoform 3 of Golgi pH regulator A OS=Homo sapiens GN=GPR89A;>sp|P0CG08|GPHRB_HUMAN Golgi pH regulator B OS=Homo sapiens GN=GPR89B PE=1 SV=1;>sp|B7			1	0	0	0	0	1	0	0	1	1	2	1	2	1	1	1	0	0	0	0	0	0	0	0	0	3	1	0	1	1	1	1	0	0	0	0	0	0	0	0	1	2	2
Q8IVH2-3;B7ZBM3;Q8IVH2-2;Q8IVH2	Q8IVH2-3;B7ZBM3;Q8IVH2-2;Q8IVH2	Forkhead box protein P4	FOXP4	>sp|Q8IVH2-3|FOXP4_HUMAN Isoform 3 of Forkhead box protein P4 OS=Homo sapiens GN=FOXP4;>tr|B7ZBM3|B7ZBM3_HUMAN Forkhead box protein P4 OS=Homo sapiens GN=FOXP4 PE=1 SV=1;>sp|Q8IVH2-2|FOXP4_HUMAN Isoform 2 of Forkhead box protein P4 OS=Homo sapiens GN=FOXP4			0	0	0	0	0	0	0	0	0	0	1	0	1	0	0	0	0	0	0	0	0	0	0	0	0	0	0	0	0	0	1	0	0	0	0	0	0	0	0	0	0	0	0
F8WFB9;B7ZC39;Q9NR46;B7ZC38;Q9NR46-2	F8WFB9;B7ZC39;Q9NR46;B7ZC38;Q9NR46-2	Endophilin-B2	SH3GLB2	>tr|F8WFB9|F8WFB9_HUMAN Endophilin-B2 OS=Homo sapiens GN=SH3GLB2 PE=1 SV=1;>tr|B7ZC39|B7ZC39_HUMAN Endophilin-B2 OS=Homo sapiens GN=SH3GLB2 PE=1 SV=1;>sp|Q9NR46|SHLB2_HUMAN Endophilin-B2 OS=Homo sapiens GN=SH3GLB2 PE=1 SV=1;>tr|B7ZC38|B7ZC38_HUMAN Endophil			0	0	0	0	0	0	0	0	0	0	0	0	0	0	0	0	0	0	0	0	0	0	0	0	0	0	0	0	1	0	0	2	0	0	0	0	0	0	0	0	0	0	0
Q8WTV0-4;B7ZKQ9;Q8WTV0-2;Q8WTV0-5;Q8WTV0;Q8WTV0-3;F5H4X0;F5H5E8	Q8WTV0-4;B7ZKQ9;Q8WTV0-2;Q8WTV0-5;Q8WTV0;Q8WTV0-3;F5H4X0	Scavenger receptor class B member 1	SCARB1	>sp|Q8WTV0-4|SCRB1_HUMAN Isoform 4 of Scavenger receptor class B member 1 OS=Homo sapiens GN=SCARB1;>tr|B7ZKQ9|B7ZKQ9_HUMAN SCARB1 protein OS=Homo sapiens GN=SCARB1 PE=1 SV=1;>sp|Q8WTV0-2|SCRB1_HUMAN Isoform 1 of Scavenger receptor class B member 1 OS=Homo			1	0	1	1	0	1	0	0	2	1	0	2	4	3	4	4	1	0	1	0	1	1	0	0	1	0	1	1	5	3	3	4	0	0	1	0	1	1	0	1	1	1	0
Q6UB35;B7ZM99;A0A087WVM4;H0Y327;Q6UB35-2;Q4VXM0;Q5JYA8;Q5JYA3;Q4VXM1;Q4VXV2	Q6UB35;B7ZM99;A0A087WVM4	Monofunctional C1-tetrahydrofolate synthase, mitochondrial	MTHFD1L	>sp|Q6UB35|C1TM_HUMAN Monofunctional C1-tetrahydrofolate synthase, mitochondrial OS=Homo sapiens GN=MTHFD1L PE=1 SV=1;>tr|B7ZM99|B7ZM99_HUMAN MTHFD1L protein OS=Homo sapiens GN=MTHFD1L PE=1 SV=1;>tr|A0A087WVM4|A0A087WVM4_HUMAN Monofunctional C1-tetrahydrof			4	6	6	3	9	6	10	7	8	7	7	7	7	7	6	7	6	5	4	2	6	9	8	10	7	9	8	9	7	9	7	6	3	6	6	5	7	5	7	9	10	12	13
C9JEL3;B9A044;O60573-2;B8ZZ50;O60573	C9JEL3;B9A044;O60573-2;B8ZZ50;O60573	Eukaryotic translation initiation factor 4E type 2	EIF4E2	>tr|C9JEL3|C9JEL3_HUMAN Eukaryotic translation initiation factor 4E type 2 (Fragment) OS=Homo sapiens GN=EIF4E2 PE=1 SV=1;>tr|B9A044|B9A044_HUMAN Eukaryotic translation initiation factor 4E type 2 OS=Homo sapiens GN=EIF4E2 PE=1 SV=1;>sp|O60573-2|IF4E2_HUMA			0	0	0	0	0	0	0	0	0	0	0	0	1	2	2	1	0	0	0	0	0	0	0	0	0	0	0	0	0	0	2	0	0	0	0	0	0	0	0	0	0	0	0
B8ZZ51;B9A041;P40925-2;P40925;P40925-3	B8ZZ51;B9A041;P40925-2;P40925;P40925-3	Malate dehydrogenase, cytoplasmic	MDH1	>tr|B8ZZ51|B8ZZ51_HUMAN Malate dehydrogenase, cytoplasmic OS=Homo sapiens GN=MDH1 PE=1 SV=1;>tr|B9A041|B9A041_HUMAN Malate dehydrogenase, cytoplasmic OS=Homo sapiens GN=MDH1 PE=1 SV=1;>sp|P40925-2|MDHC_HUMAN Isoform 2 of Malate dehydrogenase, cytoplasmic O			0	0	0	0	0	0	0	0	0	0	0	0	0	0	0	0	0	0	0	0	0	0	0	0	0	0	0	0	0	0	1	0	0	0	0	0	0	0	0	0	0	0	0
Q6NZ67;B8ZZ87;H7C173;Q6P582;H7BZ50;H7C202	Q6NZ67;B8ZZ87;H7C173;Q6P582;H7BZ50;H7C202	Mitotic-spindle organizing protein 2B;Mitotic-spindle organizing protein 2A	MZT2B;MZT2A	>sp|Q6NZ67|MZT2B_HUMAN Mitotic-spindle organizing protein 2B OS=Homo sapiens GN=MZT2B PE=1 SV=1;>tr|B8ZZ87|B8ZZ87_HUMAN Mitotic-spindle organizing protein 2B OS=Homo sapiens GN=MZT2B PE=1 SV=1;>tr|H7C173|H7C173_HUMAN Mitotic-spindle organizing protein 2B (			0	0	0	0	0	1	0	1	1	0	1	1	2	3	2	2	0	0	0	0	0	1	0	0	1	2	0	1	2	2	4	3	0	0	0	0	0	0	0	1	1	1	2
P63165;B8ZZN6;B8ZZJ0;B9A032;B8ZZ67;P63165-2	P63165;B8ZZN6;B8ZZJ0;B9A032	Small ubiquitin-related modifier 1	SUMO1	>sp|P63165|SUMO1_HUMAN Small ubiquitin-related modifier 1 OS=Homo sapiens GN=SUMO1 PE=1 SV=1;>tr|B8ZZN6|B8ZZN6_HUMAN Small ubiquitin-related modifier 1 OS=Homo sapiens GN=SUMO1 PE=1 SV=1;>tr|B8ZZJ0|B8ZZJ0_HUMAN Small ubiquitin-related modifier 1 OS=Homo sa			1	0	0	0	1	1	1	1	0	1	1	0	1	2	1	1	1	0	1	0	1	1	1	0	0	0	1	0	1	1	1	1	1	1	1	1	0	1	1	1	2	1	1
B8ZZQ6;P06454-2;P06454;B8ZZA1;B8ZZW7;H7C2N1	B8ZZQ6;P06454-2;P06454;B8ZZA1;B8ZZW7;H7C2N1	Prothymosin alpha;Prothymosin alpha, N-terminally processed;Thymosin alpha-1	PTMA	>tr|B8ZZQ6|B8ZZQ6_HUMAN Prothymosin alpha OS=Homo sapiens GN=PTMA PE=1 SV=1;>sp|P06454-2|PTMA_HUMAN Isoform 2 of Prothymosin alpha OS=Homo sapiens GN=PTMA;>sp|P06454|PTMA_HUMAN Prothymosin alpha OS=Homo sapiens GN=PTMA PE=1 SV=2;>tr|B8ZZA1|B8ZZA1_HUMAN Pro			0	0	0	0	0	0	0	0	0	0	0	0	0	0	0	1	0	0	0	0	1	0	1	1	1	1	0	1	2	0	0	0	0	0	0	0	1	0	2	2	1	0	1
F8WBN3;B9A031;P84101-4;P84101;C9JQZ0;B8ZZY7;F8WBV6;P84101-3;P84101-2	F8WBN3;B9A031;P84101-4;P84101;C9JQZ0;B8ZZY7;F8WBV6;P84101-3;P84101-2	Small EDRK-rich factor 2	SERF2	>tr|F8WBN3|F8WBN3_HUMAN Small EDRK-rich factor 2 OS=Homo sapiens GN=SERF2 PE=1 SV=1;>tr|B9A031|B9A031_HUMAN Small EDRK-rich factor 2 OS=Homo sapiens GN=SERF2 PE=1 SV=1;>sp|P84101-4|SERF2_HUMAN Isoform 4 of Small EDRK-rich factor 2 OS=Homo sapiens GN=SERF2;			0	0	0	1	0	0	0	0	0	0	0	0	1	0	0	0	0	0	0	0	0	0	0	0	0	1	0	1	1	1	1	1	1	0	1	0	0	0	0	1	0	0	0
B9A018;Q53GS9;A0A087X1B2;Q53GS9-2;Q53GS9-3;F8WC91;A0A087WW31;C9JIU2;C9J0X5	B9A018;Q53GS9;A0A087X1B2;Q53GS9-2;Q53GS9-3	U4/U6.U5 tri-snRNP-associated protein 2	USP39	>tr|B9A018|B9A018_HUMAN U4/U6.U5 tri-snRNP-associated protein 2 OS=Homo sapiens GN=USP39 PE=1 SV=1;>sp|Q53GS9|SNUT2_HUMAN U4/U6.U5 tri-snRNP-associated protein 2 OS=Homo sapiens GN=USP39 PE=1 SV=2;>tr|A0A087X1B2|A0A087X1B2_HUMAN U4/U6.U5 tri-snRNP-associat			0	1	1	0	1	2	3	2	1	2	1	4	5	6	5	7	0	0	0	0	1	1	1	1	2	0	1	0	5	2	1	3	0	0	0	1	0	1	2	2	5	0	2
K7EKS6;U3KQB4;B9TWZ6;U3KQ43;Q9Y2X0-5;Q9Y2X0-4;Q9Y2X0-2;Q9Y2X0-3;Q9Y2X0	K7EKS6;U3KQB4;B9TWZ6;U3KQ43;Q9Y2X0-5;Q9Y2X0-4;Q9Y2X0-2;Q9Y2X0-3;Q9Y2X0	Mediator of RNA polymerase II transcription subunit 16	MED16	>tr|K7EKS6|K7EKS6_HUMAN Mediator of RNA polymerase II transcription subunit 16 (Fragment) OS=Homo sapiens GN=MED16 PE=1 SV=1;>tr|U3KQB4|U3KQB4_HUMAN Mediator of RNA polymerase II transcription subunit 16 (Fragment) OS=Homo sapiens GN=MED16 PE=1 SV=1;>tr|B9			0	0	0	0	0	0	0	1	0	0	0	0	0	1	0	0	0	0	0	0	0	0	0	0	0	0	0	0	0	0	1	0	0	0	0	0	0	0	0	0	0	0	0
Q96JI7-2;C4B7M2;Q96JI7;Q96JI7-3;H0YKY8	Q96JI7-2;C4B7M2;Q96JI7;Q96JI7-3	Spatacsin	SPG11	>sp|Q96JI7-2|SPTCS_HUMAN Isoform 2 of Spatacsin OS=Homo sapiens GN=SPG11;>tr|C4B7M2|C4B7M2_HUMAN Spatacsin OS=Homo sapiens GN=SPG11 PE=1 SV=1;>sp|Q96JI7|SPTCS_HUMAN Spatacsin OS=Homo sapiens GN=SPG11 PE=1 SV=3;>sp|Q96JI7-3|SPTCS_HUMAN Isoform 3 of Spatacsi			0	0	0	0	0	0	0	0	0	0	0	0	1	0	1	1	0	0	0	0	0	0	0	0	0	0	0	0	0	0	0	1	0	0	0	0	0	0	0	0	1	0	0
C9J050;P49585;C9JEJ2;H7BZN1;H7C1T3;Q9Y5K3-2;Q9Y5K3-4;Q9Y5K3-3;Q9Y5K3	C9J050;P49585;C9JEJ2;H7BZN1;H7C1T3;Q9Y5K3-2;Q9Y5K3-4;Q9Y5K3-3;Q9Y5K3	Choline-phosphate cytidylyltransferase A;Choline-phosphate cytidylyltransferase B	PCYT1A;PCYT1B	>tr|C9J050|C9J050_HUMAN Choline-phosphate cytidylyltransferase A (Fragment) OS=Homo sapiens GN=PCYT1A PE=1 SV=1;>sp|P49585|PCY1A_HUMAN Choline-phosphate cytidylyltransferase A OS=Homo sapiens GN=PCYT1A PE=1 SV=2;>tr|C9JEJ2|C9JEJ2_HUMAN Choline-phosphate cy			0	0	0	0	0	0	0	0	0	0	0	1	0	0	0	0	0	0	0	0	0	0	0	0	0	0	0	0	0	1	0	0	0	0	0	1	0	0	0	0	0	0	0
C9JE98;Q9Y618-5;C9J0Q5;Q9Y618-4;C9JFD3;Q9Y618-3;Q9Y618;C9JQE8;C9J7T7;C9J330	C9JE98;Q9Y618-5;C9J0Q5;Q9Y618-4;C9JFD3;Q9Y618-3;Q9Y618;C9JQE8;C9J7T7	Nuclear receptor corepressor 2	NCOR2	>tr|C9JE98|C9JE98_HUMAN Nuclear receptor corepressor 2 OS=Homo sapiens GN=NCOR2 PE=1 SV=1;>sp|Q9Y618-5|NCOR2_HUMAN Isoform 5 of Nuclear receptor corepressor 2 OS=Homo sapiens GN=NCOR2;>tr|C9J0Q5|C9J0Q5_HUMAN Nuclear receptor corepressor 2 OS=Homo sapiens G			0	0	0	0	0	0	0	0	0	1	0	0	0	1	0	0	0	0	0	0	0	0	0	2	0	0	0	0	0	0	0	0	0	1	0	0	0	0	0	0	0	1	0
C9J2Y9;P30876;C9J4M6	C9J2Y9;P30876;C9J4M6	DNA-directed RNA polymerase;DNA-directed RNA polymerase II subunit RPB2	POLR2B	>tr|C9J2Y9|C9J2Y9_HUMAN DNA-directed RNA polymerase subunit beta OS=Homo sapiens GN=POLR2B PE=1 SV=2;>sp|P30876|RPB2_HUMAN DNA-directed RNA polymerase II subunit RPB2 OS=Homo sapiens GN=POLR2B PE=1 SV=1;>tr|C9J4M6|C9J4M6_HUMAN DNA-directed RNA polymerase s			0	0	0	1	0	1	2	3	5	2	3	2	5	6	1	3	0	0	0	1	1	3	0	3	1	1	1	2	1	0	4	2	0	0	0	0	3	2	2	1	1	1	2
C9J4Z3;P61513;M0R0A1;Q6P4E4;E9PEL3;M0R2L6;G5E9R3;A6NKH3	C9J4Z3;P61513;M0R0A1;Q6P4E4;E9PEL3;M0R2L6;G5E9R3	60S ribosomal protein L37a	RPL37A	>tr|C9J4Z3|C9J4Z3_HUMAN 60S ribosomal protein L37a OS=Homo sapiens GN=RPL37A PE=1 SV=1;>sp|P61513|RL37A_HUMAN 60S ribosomal protein L37a OS=Homo sapiens GN=RPL37A PE=1 SV=2;>tr|M0R0A1|M0R0A1_HUMAN 60S ribosomal protein L37a OS=Homo sapiens GN=RPL37A PE=1 S			3	3	4	2	2	4	5	5	4	4	4	4	3	4	4	3	2	2	2	3	1	3	4	4	4	2	4	3	5	4	3	4	3	5	3	4	4	4	5	4	4	4	5
C9J5D1;E7EQ69;Q9GZZ1;Q9GZZ1-2;A0A087WWJ2;B0AZT5;C9JZU6;C9J5J3;A0A0D9SF32;F8WCK0	C9J5D1;E7EQ69;Q9GZZ1;Q9GZZ1-2;A0A087WWJ2;B0AZT5	N-alpha-acetyltransferase 50	NAA50	>tr|C9J5D1|C9J5D1_HUMAN N-alpha-acetyltransferase 50 OS=Homo sapiens GN=NAA50 PE=1 SV=1;>tr|E7EQ69|E7EQ69_HUMAN N-alpha-acetyltransferase 50 OS=Homo sapiens GN=NAA50 PE=1 SV=1;>sp|Q9GZZ1|NAA50_HUMAN N-alpha-acetyltransferase 50 OS=Homo sapiens GN=NAA50 PE=			1	0	0	0	1	1	0	0	0	0	0	0	0	0	0	0	0	0	0	0	1	2	2	1	1	0	1	1	0	0	0	0	0	0	0	0	0	0	2	0	2	1	2
C9JJV6;C9JZL8;C9J5M0;C9JC07;Q96S97	C9JJV6;C9JZL8;C9J5M0;C9JC07;Q96S97	Myeloid-associated differentiation marker	MYADM	>tr|C9JJV6|C9JJV6_HUMAN Myeloid-associated differentiation marker (Fragment) OS=Homo sapiens GN=MYADM PE=1 SV=8;>tr|C9JZL8|C9JZL8_HUMAN Myeloid-associated differentiation marker (Fragment) OS=Homo sapiens GN=MYADM PE=1 SV=1;>tr|C9J5M0|C9J5M0_HUMAN Myeloid-			0	0	1	0	0	1	0	0	1	0	0	0	1	1	1	1	0	0	1	0	1	1	0	1	1	1	0	1	1	1	1	1	1	1	1	0	1	1	1	0	1	1	0
F8WBE2;C9J8K7;Q6UW02-2;Q6UW02;E9PHG5	F8WBE2;C9J8K7;Q6UW02-2;Q6UW02;E9PHG5	Cytochrome P450 20A1	CYP20A1	>tr|F8WBE2|F8WBE2_HUMAN Cytochrome P450 20A1 OS=Homo sapiens GN=CYP20A1 PE=1 SV=1;>tr|C9J8K7|C9J8K7_HUMAN Cytochrome P450 20A1 (Fragment) OS=Homo sapiens GN=CYP20A1 PE=1 SV=1;>sp|Q6UW02-2|CP20A_HUMAN Isoform 2 of Cytochrome P450 20A1 OS=Homo sapiens GN=CYP			0	0	0	0	0	0	0	0	0	0	0	0	0	0	1	0	0	0	0	0	0	0	0	0	0	0	0	0	0	0	0	0	0	0	0	0	0	0	0	0	0	0	0
Q14061;C9J8T6	Q14061;C9J8T6	Cytochrome c oxidase copper chaperone	COX17	>sp|Q14061|COX17_HUMAN Cytochrome c oxidase copper chaperone OS=Homo sapiens GN=COX17 PE=1 SV=2;>tr|C9J8T6|C9J8T6_HUMAN Cytochrome c oxidase copper chaperone OS=Homo sapiens GN=COX17 PE=1 SV=1			0	0	0	0	0	0	0	0	0	0	0	0	1	0	0	1	0	0	0	0	0	0	0	0	0	0	0	0	0	0	0	0	0	0	0	0	0	0	0	0	0	0	0
C9JA28;Q9UNL2;Q9UNL2-2	C9JA28;Q9UNL2;Q9UNL2-2	Translocon-associated protein subunit gamma	SSR3	>tr|C9JA28|C9JA28_HUMAN Translocon-associated protein subunit gamma OS=Homo sapiens GN=SSR3 PE=1 SV=1;>sp|Q9UNL2|SSRG_HUMAN Translocon-associated protein subunit gamma OS=Homo sapiens GN=SSR3 PE=1 SV=1;>sp|Q9UNL2-2|SSRG_HUMAN Isoform 2 of Translocon-associ			1	1	0	1	1	1	1	1	1	1	1	1	1	1	1	1	1	1	1	1	1	1	1	1	1	1	1	1	1	1	1	1	1	1	1	1	1	1	1	1	1	1	1
C9JAF7;O95721	C9JAF7;O95721	Synaptosomal-associated protein;Synaptosomal-associated protein 29	SNAP29	>tr|C9JAF7|C9JAF7_HUMAN Synaptosomal-associated protein 29 (Fragment) OS=Homo sapiens GN=SNAP29 PE=1 SV=1;>sp|O95721|SNP29_HUMAN Synaptosomal-associated protein 29 OS=Homo sapiens GN=SNAP29 PE=1 SV=1			0	0	0	0	0	0	0	0	0	0	0	0	0	1	0	1	0	0	0	0	0	0	1	0	0	0	0	0	0	1	1	1	0	0	0	0	0	0	0	1	0	0	0
C9JAW5;Q9Y241;C9JNU6;Q9Y241-2	C9JAW5;Q9Y241;C9JNU6;Q9Y241-2	HIG1 domain family member 1A, mitochondrial	HIGD1A	>tr|C9JAW5|C9JAW5_HUMAN Uncharacterized protein OS=Homo sapiens PE=4 SV=1;>sp|Q9Y241|HIG1A_HUMAN HIG1 domain family member 1A, mitochondrial OS=Homo sapiens GN=HIGD1A PE=1 SV=1;>tr|C9JNU6|C9JNU6_HUMAN HIG1 domain family member 1A, mitochondrial OS=Homo sap			0	0	1	0	1	0	1	1	0	1	0	0	1	1	1	1	0	0	1	0	1	1	1	1	1	1	1	0	0	1	2	1	0	0	0	0	0	0	1	0	0	0	1
Q14919;Q14919-2;C9JCC6;E9PNC7;E9PQX9;E9PMW2	Q14919;Q14919-2;C9JCC6;E9PNC7;E9PQX9	Dr1-associated corepressor	DRAP1	>sp|Q14919|NC2A_HUMAN Dr1-associated corepressor OS=Homo sapiens GN=DRAP1 PE=1 SV=3;>sp|Q14919-2|NC2A_HUMAN Isoform 2 of Dr1-associated corepressor OS=Homo sapiens GN=DRAP1;>tr|C9JCC6|C9JCC6_HUMAN Dr1-associated corepressor OS=Homo sapiens GN=DRAP1 PE=1 SV			0	0	1	0	0	1	1	1	0	0	0	0	0	0	0	0	0	1	2	2	0	0	1	1	1	0	0	0	0	0	0	0	0	0	2	1	1	2	1	1	1	0	0
C9JE12;C9JCW7;Q9BVT8	C9JE12;C9JCW7;Q9BVT8	Transmembrane and ubiquitin-like domain-containing protein 1	TMUB1	>tr|C9JE12|C9JE12_HUMAN Transmembrane and ubiquitin-like domain-containing protein 1 (Fragment) OS=Homo sapiens GN=TMUB1 PE=1 SV=1;>tr|C9JCW7|C9JCW7_HUMAN Transmembrane and ubiquitin-like domain-containing protein 1 (Fragment) OS=Homo sapiens GN=TMUB1 PE=1			0	0	0	0	0	0	0	0	0	0	0	0	0	1	1	1	0	0	0	0	0	0	0	0	0	0	0	0	0	1	0	2	0	0	0	0	0	0	0	0	1	0	0
C9JFE4;Q13098-5;Q13098;Q13098-7;Q13098-6;J3QS84;J3QS88;J3KTB0;J3QLE8;J3QLT0;J3QL53;J3KRE8;J3KSA5;J3KRJ4;J3QQX0	C9JFE4;Q13098-5;Q13098;Q13098-7;Q13098-6	COP9 signalosome complex subunit 1	GPS1	>tr|C9JFE4|C9JFE4_HUMAN COP9 signalosome complex subunit 1 OS=Homo sapiens GN=GPS1 PE=1 SV=2;>sp|Q13098-5|CSN1_HUMAN Isoform 4 of COP9 signalosome complex subunit 1 OS=Homo sapiens GN=GPS1;>sp|Q13098|CSN1_HUMAN COP9 signalosome complex subunit 1 OS=Homo sa			5	3	2	3	5	6	6	1	6	4	3	4	3	3	1	2	4	5	6	2	3	4	6	7	4	1	3	3	3	1	2	4	4	5	5	4	4	6	5	7	2	3	2
C9JFR7;P99999;CON__P62894	C9JFR7;P99999	Cytochrome c	CYCS	>tr|C9JFR7|C9JFR7_HUMAN Cytochrome c (Fragment) OS=Homo sapiens GN=CYCS PE=1 SV=1;>sp|P99999|CYC_HUMAN Cytochrome c OS=Homo sapiens GN=CYCS PE=1 SV=2			0	0	0	0	1	0	0	0	0	0	1	1	3	3	2	4	0	0	0	0	0	0	1	1	0	1	1	0	4	5	2	2	0	0	0	0	0	0	1	0	1	0	1
C9JG87;Q9NYK5;Q9NYK5-2	C9JG87;Q9NYK5;Q9NYK5-2	39S ribosomal protein L39, mitochondrial	MRPL39	>tr|C9JG87|C9JG87_HUMAN 39S ribosomal protein L39, mitochondrial (Fragment) OS=Homo sapiens GN=MRPL39 PE=1 SV=1;>sp|Q9NYK5|RM39_HUMAN 39S ribosomal protein L39, mitochondrial OS=Homo sapiens GN=MRPL39 PE=1 SV=3;>sp|Q9NYK5-2|RM39_HUMAN Isoform 2 of 39S ribo			1	1	0	0	2	0	0	1	0	0	0	0	0	0	0	0	0	1	1	0	0	1	0	1	0	0	1	0	1	0	0	0	1	1	1	0	1	0	2	1	0	0	0
P13798;C9JIF9;H7C393;H7C1U0;F8WEH5;C9JLK2	P13798;C9JIF9;H7C393;H7C1U0	Acylamino-acid-releasing enzyme	APEH	>sp|P13798|ACPH_HUMAN Acylamino-acid-releasing enzyme OS=Homo sapiens GN=APEH PE=1 SV=4;>tr|C9JIF9|C9JIF9_HUMAN Acylamino-acid-releasing enzyme OS=Homo sapiens GN=APEH PE=1 SV=1;>tr|H7C393|H7C393_HUMAN Acylamino-acid-releasing enzyme (Fragment) OS=Homo sap			0	0	0	0	0	0	0	0	0	0	0	0	0	0	0	0	0	0	0	0	0	0	0	0	0	0	0	0	0	0	0	0	0	0	0	0	0	0	0	0	0	0	0
P07602;P07602-2;P07602-3;C9JIZ6;Q5BJH1	P07602;P07602-2;P07602-3;C9JIZ6;Q5BJH1	Proactivator polypeptide;Saposin-A;Saposin-B-Val;Saposin-B;Saposin-C;Saposin-D	PSAP	>sp|P07602|SAP_HUMAN Prosaposin OS=Homo sapiens GN=PSAP PE=1 SV=2;>sp|P07602-2|SAP_HUMAN Isoform Sap-mu-6 of Prosaposin OS=Homo sapiens GN=PSAP;>sp|P07602-3|SAP_HUMAN Isoform Sap-mu-9 of Prosaposin OS=Homo sapiens GN=PSAP;>tr|C9JIZ6|C9JIZ6_HUMAN Prosaposin			0	0	0	0	1	0	1	0	3	2	2	1	0	2	2	0	0	0	1	0	0	0	1	0	0	1	2	1	4	2	5	1	0	0	0	0	0	0	2	2	1	2	1
P82930;C9JJ19	P82930;C9JJ19	28S ribosomal protein S34, mitochondrial	MRPS34	>sp|P82930|RT34_HUMAN 28S ribosomal protein S34, mitochondrial OS=Homo sapiens GN=MRPS34 PE=1 SV=2;>tr|C9JJ19|C9JJ19_HUMAN 28S ribosomal protein S34, mitochondrial OS=Homo sapiens GN=MRPS34 PE=1 SV=2			0	0	0	1	0	1	1	1	2	2	2	1	2	3	2	4	0	0	0	0	0	1	2	1	0	0	3	1	4	3	3	3	0	1	0	1	0	1	2	3	1	0	2
C9JPX5;C9JKL2;O95772-2;O95772	C9JPX5;C9JKL2;O95772-2;O95772	MLN64 N-terminal domain homolog	STARD3NL	>tr|C9JPX5|C9JPX5_HUMAN MLN64 N-terminal domain homolog (Fragment) OS=Homo sapiens GN=STARD3NL PE=1 SV=1;>tr|C9JKL2|C9JKL2_HUMAN MLN64 N-terminal domain homolog OS=Homo sapiens GN=STARD3NL PE=1 SV=1;>sp|O95772-2|MENTO_HUMAN Isoform 2 of MLN64 N-terminal do			0	0	0	0	0	0	0	0	0	0	0	0	0	0	1	0	0	0	0	0	0	0	0	0	0	0	1	0	1	0	0	1	0	0	0	0	0	0	0	0	0	0	0
C9JL85;P58546	C9JL85;P58546	Myotrophin	MTPN	>tr|C9JL85|C9JL85_HUMAN Myotrophin OS=Homo sapiens GN=MTPN PE=1 SV=1;>sp|P58546|MTPN_HUMAN Myotrophin OS=Homo sapiens GN=MTPN PE=1 SV=2			0	0	0	0	0	0	0	0	0	0	0	0	0	0	0	0	0	0	0	0	0	0	0	0	0	0	0	0	0	0	0	0	0	0	0	0	0	0	0	0	0	0	0
C9JMC5;E9PNN6;P30838;C9JKT2;I3L3I9;A8MYB8;I3L3W9;I3L4E5;I3L1H6	C9JMC5;E9PNN6;P30838;C9JKT2;I3L3I9;A8MYB8	Aldehyde dehydrogenase, dimeric NADP-preferring	ALDH3A1	>tr|C9JMC5|C9JMC5_HUMAN Aldehyde dehydrogenase, dimeric NADP-preferring (Fragment) OS=Homo sapiens GN=ALDH3A1 PE=1 SV=1;>tr|E9PNN6|E9PNN6_HUMAN Aldehyde dehydrogenase, dimeric NADP-preferring OS=Homo sapiens GN=ALDH3A1 PE=1 SV=1;>sp|P30838|AL3A1_HUMAN Alde			1	0	1	1	0	1	1	1	1	1	1	1	1	1	1	1	1	1	1	1	1	1	1	1	1	1	1	1	1	1	1	1	0	1	1	1	1	1	1	1	1	1	1
Q9Y4F1;Q9Y4F1-2;C9JME2;M0QYB0;M0R262;M0QXT1;Q9Y4F1-3;H0Y783	Q9Y4F1;Q9Y4F1-2;C9JME2	FERM, RhoGEF and pleckstrin domain-containing protein 1	FARP1	>sp|Q9Y4F1|FARP1_HUMAN FERM, RhoGEF and pleckstrin domain-containing protein 1 OS=Homo sapiens GN=FARP1 PE=1 SV=1;>sp|Q9Y4F1-2|FARP1_HUMAN Isoform 2 of FERM, RhoGEF and pleckstrin domain-containing protein 1 OS=Homo sapiens GN=FARP1;>tr|C9JME2|C9JME2_HUMAN			1	0	1	3	1	4	3	5	3	1	8	6	8	11	10	11	1	2	2	2	2	2	7	6	5	5	7	8	10	9	7	8	1	3	5	3	5	3	6	5	7	6	5
C9JXB8;C9JNW5;P83731	C9JXB8;C9JNW5;P83731	60S ribosomal protein L24	RPL24	>tr|C9JXB8|C9JXB8_HUMAN 60S ribosomal protein L24 OS=Homo sapiens GN=RPL24 PE=1 SV=1;>tr|C9JNW5|C9JNW5_HUMAN 60S ribosomal protein L24 OS=Homo sapiens GN=RPL24 PE=1 SV=1;>sp|P83731|RL24_HUMAN 60S ribosomal protein L24 OS=Homo sapiens GN=RPL24 PE=1 SV=1			4	4	5	6	5	5	4	5	6	5	6	6	6	5	4	4	3	4	4	4	4	6	4	5	5	6	3	5	6	6	5	6	3	3	4	5	5	5	5	5	5	6	5
C9JP16;O75718	C9JP16;O75718	Cartilage-associated protein	CRTAP	>tr|C9JP16|C9JP16_HUMAN Cartilage-associated protein OS=Homo sapiens GN=CRTAP PE=1 SV=1;>sp|O75718|CRTAP_HUMAN Cartilage-associated protein OS=Homo sapiens GN=CRTAP PE=1 SV=1			2	2	1	2	5	3	3	4	2	0	2	2	0	1	2	2	3	2	4	2	3	4	4	5	2	3	1	2	0	0	0	0	3	3	5	3	3	4	6	6	2	3	2
C9JQD4;O43447;H0YEL5;O43447-2;A6NM32	C9JQD4;O43447;H0YEL5;O43447-2	Peptidyl-prolyl cis-trans isomerase;Peptidyl-prolyl cis-trans isomerase H	PPIH	>tr|C9JQD4|C9JQD4_HUMAN Peptidyl-prolyl cis-trans isomerase (Fragment) OS=Homo sapiens GN=PPIH PE=1 SV=1;>sp|O43447|PPIH_HUMAN Peptidyl-prolyl cis-trans isomerase H OS=Homo sapiens GN=PPIH PE=1 SV=1;>tr|H0YEL5|H0YEL5_HUMAN Peptidyl-prolyl cis-trans isomera			0	0	0	0	0	0	2	1	1	0	1	2	2	2	0	2	0	0	0	0	0	1	1	1	1	1	1	2	2	2	2	2	0	0	0	1	1	1	1	1	1	1	3
C9JQV0;Q9BRJ6;H7C0T1;H7C2R9	C9JQV0;Q9BRJ6;H7C0T1;H7C2R9	Uncharacterized protein C7orf50	C7orf50	>tr|C9JQV0|C9JQV0_HUMAN Uncharacterized protein C7orf50 (Fragment) OS=Homo sapiens GN=C7orf50 PE=1 SV=1;>sp|Q9BRJ6|CG050_HUMAN Uncharacterized protein C7orf50 OS=Homo sapiens GN=C7orf50 PE=1 SV=1;>tr|H7C0T1|H7C0T1_HUMAN Uncharacterized protein C7orf50 (Fra			0	1	0	0	1	1	1	1	0	0	0	0	1	2	2	2	0	1	1	0	1	0	1	3	0	1	0	1	1	3	2	2	1	1	1	1	1	1	2	0	0	1	1
C9JQV3;Q8N1F8;Q8N1F8-2;M0QYE5	C9JQV3;Q8N1F8;Q8N1F8-2	Serine/threonine-protein kinase 11-interacting protein	STK11IP	>tr|C9JQV3|C9JQV3_HUMAN Serine/threonine-protein kinase 11-interacting protein OS=Homo sapiens GN=STK11IP PE=1 SV=1;>sp|Q8N1F8|S11IP_HUMAN Serine/threonine-protein kinase 11-interacting protein OS=Homo sapiens GN=STK11IP PE=1 SV=3;>sp|Q8N1F8-2|S11IP_HUMAN			0	0	0	0	0	0	0	0	0	0	0	0	1	0	1	0	0	0	0	0	0	0	0	0	0	0	0	0	0	0	0	0	0	0	0	0	0	0	0	0	0	0	0
Q9NX63;C9JRZ6;F8WAR4;F8WD73	Q9NX63;C9JRZ6;F8WAR4	Coiled-coil-helix-coiled-coil-helix domain-containing protein 3, mitochondrial	CHCHD3	>sp|Q9NX63|MIC19_HUMAN MICOS complex subunit MIC19 OS=Homo sapiens GN=CHCHD3 PE=1 SV=1;>tr|C9JRZ6|C9JRZ6_HUMAN MICOS complex subunit OS=Homo sapiens GN=CHCHD3 PE=1 SV=1;>tr|F8WAR4|F8WAR4_HUMAN MICOS complex subunit OS=Homo sapiens GN=CHCHD3 PE=1 SV=1			0	0	0	0	2	1	2	3	2	1	1	1	3	2	4	2	1	0	0	0	1	2	0	1	2	0	2	1	3	3	2	3	0	0	0	0	0	1	2	2	1	1	2
C9JSC3;Q9NZQ3-5;Q9NZQ3-4;Q9NZQ3-3;Q9NZQ3-2;Q9NZQ3;C9JMQ4;H7C2K2	C9JSC3;Q9NZQ3-5;Q9NZQ3-4;Q9NZQ3-3;Q9NZQ3-2;Q9NZQ3	NCK-interacting protein with SH3 domain	NCKIPSD	>tr|C9JSC3|C9JSC3_HUMAN NCK-interacting protein with SH3 domain (Fragment) OS=Homo sapiens GN=NCKIPSD PE=1 SV=1;>sp|Q9NZQ3-5|SPN90_HUMAN Isoform 5 of NCK-interacting protein with SH3 domain OS=Homo sapiens GN=NCKIPSD;>sp|Q9NZQ3-4|SPN90_HUMAN Isoform 4 of N			0	0	0	0	0	1	0	0	0	0	1	1	0	0	0	0	0	0	0	0	0	1	0	2	0	0	0	0	1	0	0	0	0	0	0	0	0	0	1	1	1	0	0
C9JTE9;Q9UHQ4;H7C5E2;Q9UHQ4-2;C9JGJ9;B7Z2L0;H0Y7N8;F8WB99;C9IYK6	C9JTE9;Q9UHQ4;H7C5E2;Q9UHQ4-2;C9JGJ9;B7Z2L0;H0Y7N8;F8WB99;C9IYK6	B-cell receptor-associated protein 29	BCAP29	>tr|C9JTE9|C9JTE9_HUMAN B-cell receptor-associated protein 29 (Fragment) OS=Homo sapiens GN=BCAP29 PE=1 SV=1;>sp|Q9UHQ4|BAP29_HUMAN B-cell receptor-associated protein 29 OS=Homo sapiens GN=BCAP29 PE=1 SV=2;>tr|H7C5E2|H7C5E2_HUMAN B-cell receptor-associated			0	0	0	0	0	0	0	0	0	0	0	0	1	0	1	0	0	0	0	0	0	0	0	0	0	0	0	0	2	0	1	0	0	0	0	0	0	0	0	0	0	0	0
Q9H9P8-2;C9JVN9;Q9H9P8;G3V5S1;G3V272	Q9H9P8-2;C9JVN9;Q9H9P8;G3V5S1;G3V272	L-2-hydroxyglutarate dehydrogenase, mitochondrial	L2HGDH	>sp|Q9H9P8-2|L2HDH_HUMAN Isoform 2 of L-2-hydroxyglutarate dehydrogenase, mitochondrial OS=Homo sapiens GN=L2HGDH;>tr|C9JVN9|C9JVN9_HUMAN L-2-hydroxyglutarate dehydrogenase, mitochondrial OS=Homo sapiens GN=L2HGDH PE=1 SV=1;>sp|Q9H9P8|L2HDH_HUMAN L-2-hydro			0	0	0	0	0	1	0	0	0	0	0	0	1	1	1	2	0	0	0	0	0	0	1	1	0	0	0	0	1	1	1	1	0	0	0	0	0	0	0	1	0	0	0
C9JW69;P18754;P18754-2;C9JRH2;C9JMJ4;C9J3R0;C9JQZ4	C9JW69;P18754;P18754-2;C9JRH2;C9JMJ4;C9J3R0;C9JQZ4	Regulator of chromosome condensation	RCC1	>tr|C9JW69|C9JW69_HUMAN Regulator of chromosome condensation (Fragment) OS=Homo sapiens GN=RCC1 PE=1 SV=1;>sp|P18754|RCC1_HUMAN Regulator of chromosome condensation OS=Homo sapiens GN=RCC1 PE=1 SV=1;>sp|P18754-2|RCC1_HUMAN Isoform 2 of Regulator of chromos			0	0	0	0	1	0	0	0	1	1	1	0	0	0	0	0	0	0	0	0	0	0	0	1	0	1	0	1	1	0	0	1	1	2	1	1	0	1	2	0	1	0	2
C9JW74;Q5EB52-2;Q5EB52;C9JRA9;C9JCM6;R4GN52;C9JWU9;C9JSW2;Q5EB52-3	C9JW74;Q5EB52-2;Q5EB52;C9JRA9;C9JCM6;R4GN52;C9JWU9;C9JSW2;Q5EB52-3	Mesoderm-specific transcript homolog protein	MEST	>tr|C9JW74|C9JW74_HUMAN Mesoderm-specific transcript homolog protein OS=Homo sapiens GN=MEST PE=1 SV=1;>sp|Q5EB52-2|MEST_HUMAN Isoform 2 of Mesoderm-specific transcript homolog protein OS=Homo sapiens GN=MEST;>sp|Q5EB52|MEST_HUMAN Mesoderm-specific transcr			0	0	0	0	0	0	0	0	0	0	0	0	0	1	0	1	0	0	0	0	0	0	0	0	0	0	0	0	0	0	0	0	0	0	0	0	0	0	0	0	0	0	0
K7ENL4;J3QL63;J3QL47;Q96ET8-3;J3KS67;Q9NYZ1;C9JYS5	K7ENL4;J3QL63;J3QL47;Q96ET8-3;J3KS67;Q9NYZ1;C9JYS5	Golgi apparatus membrane protein TVP23 homolog C;Golgi apparatus membrane protein TVP23 homolog B	TVP23B;TVP23C	>tr|K7ENL4|K7ENL4_HUMAN Golgi apparatus membrane protein TVP23 homolog (Fragment) OS=Homo sapiens GN=TVP23B PE=3 SV=1;>tr|J3QL63|J3QL63_HUMAN Golgi apparatus membrane protein TVP23 homolog OS=Homo sapiens GN=TVP23B PE=3 SV=2;>tr|J3QL47|J3QL47_HUMAN Golgi a			0	0	0	0	0	0	0	0	0	0	0	0	1	0	1	1	0	0	0	0	0	0	0	0	0	0	0	0	1	0	0	1	0	0	0	0	0	0	0	0	0	0	0
C9JZB0;Q9BT40-2;Q9BT40	C9JZB0;Q9BT40-2;Q9BT40	Inositol polyphosphate 5-phosphatase K	INPP5K	>tr|C9JZB0|C9JZB0_HUMAN Inositol polyphosphate 5-phosphatase K (Fragment) OS=Homo sapiens GN=INPP5K PE=1 SV=1;>sp|Q9BT40-2|INP5K_HUMAN Isoform 2 of Inositol polyphosphate 5-phosphatase K OS=Homo sapiens GN=INPP5K;>sp|Q9BT40|INP5K_HUMAN Inositol polyphospha			0	0	0	0	0	0	0	0	0	0	0	0	0	0	0	0	0	0	0	0	0	0	0	0	0	0	0	0	1	0	0	1	0	0	0	0	0	0	0	0	0	0	0
D1MQ08;O15554;M0R1J0;M0QZ70;M0R2E8	D1MQ08;O15554;M0R1J0	Intermediate conductance calcium-activated potassium channel protein 4	KCNN4	>tr|D1MQ08|D1MQ08_HUMAN Intermediate conductance calcium-activated potassium channel protein 4 OS=Homo sapiens GN=KCNN4 PE=1 SV=1;>sp|O15554|KCNN4_HUMAN Intermediate conductance calcium-activated potassium channel protein 4 OS=Homo sapiens GN=KCNN4 PE=1 SV			0	0	0	0	0	0	0	0	1	0	1	0	0	2	4	3	0	0	0	0	0	0	0	0	0	0	0	0	2	1	0	1	0	0	0	0	0	0	0	0	0	0	0
D3DWC4;Q86VZ5;Q86VZ5-2;E6ZCI6;C0MHM2	D3DWC4;Q86VZ5;Q86VZ5-2;E6ZCI6;C0MHM2	Phosphatidylcholine:ceramide cholinephosphotransferase 1	TMEM23;SGMS1	>tr|D3DWC4|D3DWC4_HUMAN Phosphatidylcholine:ceramide cholinephosphotransferase 1 OS=Homo sapiens GN=TMEM23 PE=1 SV=1;>sp|Q86VZ5|SMS1_HUMAN Phosphatidylcholine:ceramide cholinephosphotransferase 1 OS=Homo sapiens GN=SGMS1 PE=1 SV=2;>sp|Q86VZ5-2|SMS1_HUMAN I			0	0	0	0	0	0	0	0	0	0	0	0	0	0	1	1	0	0	0	0	0	0	0	0	0	0	0	0	0	0	0	0	0	0	0	0	0	0	0	0	0	0	0
D3YTB1;P62910;F8W727;D3YTI8	D3YTB1;P62910;F8W727	60S ribosomal protein L32	RPL32	>tr|D3YTB1|D3YTB1_HUMAN 60S ribosomal protein L32 (Fragment) OS=Homo sapiens GN=RPL32 PE=1 SV=1;>sp|P62910|RL32_HUMAN 60S ribosomal protein L32 OS=Homo sapiens GN=RPL32 PE=1 SV=2;>tr|F8W727|F8W727_HUMAN 60S ribosomal protein L32 OS=Homo sapiens GN=RPL32 PE			4	4	5	4	8	6	8	7	3	4	7	7	6	8	7	6	3	3	4	4	3	5	4	5	6	5	5	4	7	7	7	7	3	5	4	4	5	6	9	7	6	8	7
H7C2I6;H7C224;P51617-4;P51617-2;P51617-3;D3YTB5;P51617;P51955-3;P51955-2;F6U4U2;P51955-4;P51955	H7C2I6;H7C224;P51617-4;P51617-2;P51617-3;D3YTB5;P51617;P51955-3;P51955-2;F6U4U2;P51955-4;P51955	Interleukin-1 receptor-associated kinase 1;Serine/threonine-protein kinase Nek2	IRAK1;NEK2	>tr|H7C2I6|H7C2I6_HUMAN Interleukin-1 receptor-associated kinase 1 (Fragment) OS=Homo sapiens GN=IRAK1 PE=1 SV=1;>tr|H7C224|H7C224_HUMAN Interleukin-1 receptor-associated kinase 1 (Fragment) OS=Homo sapiens GN=IRAK1 PE=1 SV=1;>sp|P51617-4|IRAK1_HUMAN Isofo			0	0	0	0	0	0	0	0	1	0	1	0	1	0	1	1	0	0	0	0	0	1	0	0	1	0	0	0	2	2	1	2	0	0	0	0	0	0	0	0	0	0	1
Q13557-8;Q13557-12;Q13557-10;D6R938;Q13557;E9PBG7;Q13557-6;Q13557-11;E9PF82;Q13557-9;Q13557-5;Q13557-3;Q13557-4;H0Y9J2;H0Y9C2;Q13554-7;Q9UQM7;Q13554-4;Q9UQM7-2;Q13554-6;Q13554-3;Q13554-8;Q13554-5;Q13554-2;Q13554;D6RFJ0;E7ERS6;E9PBE8;E7ETC9;H7BZC6;H7BXS4;Q13555-10;Q5SWX3;Q13555-3;Q13555-5;Q13555-4;Q13555-7;A0A0A0MS52;Q13555-9;Q13555-2;Q13555-8;Q13555;A0A0A0MT11;Q13555-6	Q13557-8;Q13557-12;Q13557-10;D6R938;Q13557;E9PBG7;Q13557-6;Q13557-11;E9PF82;Q13557-9;Q13557-5;Q13557-3;Q13557-4;H0Y9J2;H0Y9C2	Calcium/calmodulin-dependent protein kinase type II subunit delta	CAMK2D	>sp|Q13557-8|KCC2D_HUMAN Isoform Delta 6 of Calcium/calmodulin-dependent protein kinase type II subunit delta OS=Homo sapiens GN=CAMK2D;>sp|Q13557-12|KCC2D_HUMAN Isoform Delta 12 of Calcium/calmodulin-dependent protein kinase type II subunit delta OS=Homo			0	0	0	0	0	0	1	0	0	2	0	1	0	1	0	0	0	0	0	0	0	0	0	0	0	0	1	0	0	0	1	1	0	0	0	1	0	0	2	2	1	0	1
D6R967;H0Y9D8;Q9H2U2-6;Q9H2U2-3;Q9H2U2;Q9H2U2-2	D6R967;H0Y9D8;Q9H2U2-6;Q9H2U2-3;Q9H2U2;Q9H2U2-2	Inorganic pyrophosphatase 2, mitochondrial	PPA2	>tr|D6R967|D6R967_HUMAN Inorganic pyrophosphatase 2, mitochondrial (Fragment) OS=Homo sapiens GN=PPA2 PE=1 SV=1;>tr|H0Y9D8|H0Y9D8_HUMAN Inorganic pyrophosphatase 2, mitochondrial (Fragment) OS=Homo sapiens GN=PPA2 PE=1 SV=1;>sp|Q9H2U2-6|IPYR2_HUMAN Isoform			0	0	0	0	0	0	0	0	0	0	0	0	0	0	0	0	0	0	0	0	0	0	0	0	0	0	0	0	0	0	0	0	0	0	0	0	0	0	0	0	0	0	0
D6R9P3;D6RD18;Q99729-3;D6RBZ0;Q99729-2;Q99729-4;Q99729	D6R9P3;D6RD18;Q99729-3;D6RBZ0;Q99729-2;Q99729-4;Q99729	Heterogeneous nuclear ribonucleoprotein A/B	HNRNPAB	>tr|D6R9P3|D6R9P3_HUMAN Heterogeneous nuclear ribonucleoprotein A/B OS=Homo sapiens GN=HNRNPAB PE=1 SV=1;>tr|D6RD18|D6RD18_HUMAN Heterogeneous nuclear ribonucleoprotein A/B OS=Homo sapiens GN=HNRNPAB PE=1 SV=1;>sp|Q99729-3|ROAA_HUMAN Isoform 3 of Heterogen			0	0	0	0	0	0	0	2	0	0	0	0	0	1	0	0	0	0	0	0	0	0	2	2	1	0	0	1	2	1	0	0	0	1	1	0	2	0	1	1	1	1	0
D6RAN8;H7C5U8;Q9P0M9	D6RAN8;H7C5U8;Q9P0M9	39S ribosomal protein L27, mitochondrial	MRPL27	>tr|D6RAN8|D6RAN8_HUMAN 39S ribosomal protein L27, mitochondrial OS=Homo sapiens GN=MRPL27 PE=1 SV=1;>tr|H7C5U8|H7C5U8_HUMAN 39S ribosomal protein L27, mitochondrial (Fragment) OS=Homo sapiens GN=MRPL27 PE=1 SV=1;>sp|Q9P0M9|RM27_HUMAN 39S ribosomal protein			0	0	0	0	0	0	0	0	0	0	0	0	0	1	1	1	0	0	0	0	0	0	0	0	0	0	0	0	0	0	0	0	1	1	1	0	1	0	0	1	0	1	0
D6RBS5;Q8IZ81;V9GY58;D6RHX2	D6RBS5;Q8IZ81;V9GY58	ELMO domain-containing protein 2	ELMOD2	>tr|D6RBS5|D6RBS5_HUMAN ELMO domain-containing protein 2 (Fragment) OS=Homo sapiens GN=ELMOD2 PE=1 SV=8;>sp|Q8IZ81|ELMD2_HUMAN ELMO domain-containing protein 2 OS=Homo sapiens GN=ELMOD2 PE=1 SV=1;>tr|V9GY58|V9GY58_HUMAN ELMO domain-containing protein 2 OS=			0	0	0	0	0	0	0	0	0	0	0	0	0	1	0	0	0	0	0	0	0	0	0	0	0	0	0	0	0	0	0	1	0	0	0	0	0	0	0	0	0	0	0
O75380;D6RBT3	O75380;D6RBT3	NADH dehydrogenase [ubiquinone] iron-sulfur protein 6, mitochondrial	NDUFS6	>sp|O75380|NDUS6_HUMAN NADH dehydrogenase [ubiquinone] iron-sulfur protein 6, mitochondrial OS=Homo sapiens GN=NDUFS6 PE=1 SV=1;>tr|D6RBT3|D6RBT3_HUMAN NADH dehydrogenase [ubiquinone] iron-sulfur protein 6, mitochondrial OS=Homo sapiens GN=NDUFS6 PE=1 SV=1			0	0	0	0	0	0	0	0	0	0	0	0	0	0	0	0	0	0	0	0	0	0	0	0	0	0	0	0	0	1	0	0	0	0	0	0	0	0	0	0	0	0	0
P06730;P06730-3;D6RBW1;P06730-2;H0Y8J7;D6RFJ3	P06730;P06730-3;D6RBW1;P06730-2;H0Y8J7	Eukaryotic translation initiation factor 4E	EIF4E	>sp|P06730|IF4E_HUMAN Eukaryotic translation initiation factor 4E OS=Homo sapiens GN=EIF4E PE=1 SV=2;>sp|P06730-3|IF4E_HUMAN Isoform 3 of Eukaryotic translation initiation factor 4E OS=Homo sapiens GN=EIF4E;>tr|D6RBW1|D6RBW1_HUMAN Eukaryotic translation in			0	2	0	0	1	1	2	1	1	1	1	2	0	2	1	1	1	0	1	0	0	1	0	4	2	1	2	1	2	3	2	1	1	1	2	1	0	1	2	2	3	2	2
D6RCD0;Q8NBQ5	D6RCD0;Q8NBQ5	Estradiol 17-beta-dehydrogenase 11	HSD17B11	>tr|D6RCD0|D6RCD0_HUMAN Estradiol 17-beta-dehydrogenase 11 OS=Homo sapiens GN=HSD17B11 PE=1 SV=2;>sp|Q8NBQ5|DHB11_HUMAN Estradiol 17-beta-dehydrogenase 11 OS=Homo sapiens GN=HSD17B11 PE=1 SV=3			0	0	0	1	1	1	2	3	4	4	4	2	6	7	7	6	1	0	1	0	0	2	3	2	4	5	1	1	6	4	6	7	0	0	1	1	1	2	0	2	4	6	3
D6RD46;Q9UPQ0-10;Q9UPQ0-2;Q9UPQ0-4;Q9UPQ0;Q9UPQ0-8;E7EPK0;Q9UPQ0-5;H0Y8P3;Q9UPQ0-3;G5EA03;D6R8Y0;Q9UPQ0-7;D6RJ93;Q6NVB9	D6RD46;Q9UPQ0-10;Q9UPQ0-2;Q9UPQ0-4;Q9UPQ0;Q9UPQ0-8;E7EPK0;Q9UPQ0-5;H0Y8P3;Q9UPQ0-3;G5EA03	LIM and calponin homology domains-containing protein 1	LIMCH1	>tr|D6RD46|D6RD46_HUMAN LIM and calponin homology domains-containing protein 1 OS=Homo sapiens GN=LIMCH1 PE=1 SV=1;>sp|Q9UPQ0-10|LIMC1_HUMAN Isoform 10 of LIM and calponin homology domains-containing protein 1 OS=Homo sapiens GN=LIMCH1;>sp|Q9UPQ0-2|LIMC1_H			0	0	0	0	0	0	0	0	1	0	0	0	0	0	0	0	0	0	0	0	0	0	0	0	0	0	1	0	0	0	0	0	0	1	0	0	1	0	1	1	0	0	0
D6RDJ3;H0Y723;E7EQB9;O15160-2;O15160	D6RDJ3;H0Y723;E7EQB9;O15160-2;O15160	DNA-directed RNA polymerases I and III subunit RPAC1	POLR1C	>tr|D6RDJ3|D6RDJ3_HUMAN DNA-directed RNA polymerases I and III subunit RPAC1 (Fragment) OS=Homo sapiens GN=POLR1C PE=1 SV=1;>tr|H0Y723|H0Y723_HUMAN DNA-directed RNA polymerases I and III subunit RPAC1 (Fragment) OS=Homo sapiens GN=POLR1C PE=1 SV=1;>tr|E7EQ			0	0	0	0	0	0	0	1	1	1	0	0	0	1	1	1	0	0	0	0	0	0	0	2	0	0	0	0	2	0	2	1	0	0	0	0	0	0	0	0	0	0	0
Q14728;D6RE79;D6RIZ4;D6RA47	Q14728;D6RE79;D6RIZ4	Major facilitator superfamily domain-containing protein 10	MFSD10	>sp|Q14728|MFS10_HUMAN Major facilitator superfamily domain-containing protein 10 OS=Homo sapiens GN=MFSD10 PE=1 SV=1;>tr|D6RE79|D6RE79_HUMAN Major facilitator superfamily domain-containing protein 10 OS=Homo sapiens GN=MFSD10 PE=1 SV=1;>tr|D6RIZ4|D6RIZ4_H			0	0	1	0	0	0	1	1	1	0	1	1	1	2	2	2	0	0	0	0	1	0	0	0	0	0	0	0	1	1	2	2	0	0	0	0	0	0	0	0	0	1	0
D6REA0;O75879;H0Y9W6;D6RDU9	D6REA0;O75879	Glutamyl-tRNA(Gln) amidotransferase subunit B, mitochondrial	PET112	>tr|D6REA0|D6REA0_HUMAN Glutamyl-tRNA(Gln) amidotransferase subunit B, mitochondrial OS=Homo sapiens GN=GATB PE=1 SV=1;>sp|O75879|GATB_HUMAN Glutamyl-tRNA(Gln) amidotransferase subunit B, mitochondrial OS=Homo sapiens GN=GATB PE=1 SV=1			0	1	0	0	0	0	0	0	0	0	0	0	1	0	0	0	0	0	0	0	0	0	0	0	0	0	0	0	0	0	0	0	0	0	0	0	0	0	0	0	0	0	0
D6RGI3;Q9NVA2;D6RER5;Q9NVA2-2;D6RDU5;H0Y961;D6RDP1;D6R9Y6;Q14141-2;Q14141-4;B1AMS2;Q14141;H0Y9G8;Q92599-3;A0A087X142;Q92599-2;A6NMH6;A6NFQ9;Q92599-4;F8W8I8;Q92599;C9JV02;Q14141-3	D6RGI3;Q9NVA2;D6RER5;Q9NVA2-2;D6RDU5	Septin-11	2011-09-01	>tr|D6RGI3|D6RGI3_HUMAN Septin 11, isoform CRA_b OS=Homo sapiens GN=SEPT11 PE=1 SV=1;>sp|Q9NVA2|SEP11_HUMAN Septin-11 OS=Homo sapiens GN=SEPT11 PE=1 SV=3;>tr|D6RER5|D6RER5_HUMAN Septin-11 OS=Homo sapiens GN=SEPT11 PE=1 SV=1;>sp|Q9NVA2-2|SEP11_HUMAN Isoform			1	0	0	1	3	3	1	1	2	3	2	1	1	1	1	1	2	3	3	3	3	0	4	6	2	2	1	1	2	1	0	2	4	5	4	0	5	2	5	6	3	2	3
O94979-3;O94979-9;O94979-2;O94979;O94979-8;D6REX3;O94979-6;O94979-10;O94979-4;D6RHZ5;O94979-7;H7BXG7;O94979-5;H0YAB3;H0Y8V7;H0Y9K1;H0Y8W8;H0Y9T9;D6RE64;D6RCQ9;H0YAF5;D6RBT0;D6RHE8;H0Y9V3	O94979-3;O94979-9;O94979-2;O94979;O94979-8;D6REX3;O94979-6;O94979-10;O94979-4;D6RHZ5;O94979-7;H7BXG7;O94979-5	Protein transport protein Sec31A	SEC31A	>sp|O94979-3|SC31A_HUMAN Isoform 3 of Protein transport protein Sec31A OS=Homo sapiens GN=SEC31A;>sp|O94979-9|SC31A_HUMAN Isoform 9 of Protein transport protein Sec31A OS=Homo sapiens GN=SEC31A;>sp|O94979-2|SC31A_HUMAN Isoform 2 of Protein transport protei			5	10	9	3	11	17	17	11	15	13	13	12	19	17	16	15	7	8	8	10	12	10	12	15	13	9	10	11	17	15	14	12	5	11	9	6	15	14	15	14	18	8	14
D6RF48;Q9P2W9;D6RC71	D6RF48;Q9P2W9;D6RC71	Syntaxin-18	STX18	>tr|D6RF48|D6RF48_HUMAN Syntaxin-18 OS=Homo sapiens GN=STX18 PE=1 SV=1;>sp|Q9P2W9|STX18_HUMAN Syntaxin-18 OS=Homo sapiens GN=STX18 PE=1 SV=1;>tr|D6RC71|D6RC71_HUMAN Syntaxin-18 (Fragment) OS=Homo sapiens GN=STX18 PE=1 SV=1			0	0	0	0	0	0	0	0	0	0	1	1	0	2	0	1	0	0	0	0	0	0	0	0	0	0	0	0	1	1	1	1	0	0	0	0	0	0	1	0	0	1	0
D6RFI3;Q9GZM5;E7EQR8;D6RGY8;D6RBQ1;D6RA04;D6RAY4;H0Y9A1	D6RFI3;Q9GZM5;E7EQR8;D6RGY8	Protein YIPF3;Protein YIPF3, 36 kDa form III	YIPF3	>tr|D6RFI3|D6RFI3_HUMAN Protein YIPF3 (Fragment) OS=Homo sapiens GN=YIPF3 PE=1 SV=1;>sp|Q9GZM5|YIPF3_HUMAN Protein YIPF3 OS=Homo sapiens GN=YIPF3 PE=1 SV=1;>tr|E7EQR8|E7EQR8_HUMAN Protein YIPF3 OS=Homo sapiens GN=YIPF3 PE=1 SV=1;>tr|D6RGY8|D6RGY8_HUMAN Pro			0	0	0	0	0	0	0	2	0	1	1	0	2	0	2	1	0	0	0	0	0	0	1	0	2	1	0	0	1	0	0	2	0	0	0	0	0	0	0	2	1	1	2
Q99715-4;D6RGG3;Q99715;A0A087X0A8;Q99715-2;H0Y4P7;H0Y5N9	Q99715-4;D6RGG3;Q99715	Collagen alpha-1(XII) chain	COL12A1	>sp|Q99715-4|COCA1_HUMAN Isoform 4 of Collagen alpha-1(XII) chain OS=Homo sapiens GN=COL12A1;>tr|D6RGG3|D6RGG3_HUMAN Collagen alpha-1(XII) chain OS=Homo sapiens GN=COL12A1 PE=1 SV=1;>sp|Q99715|COCA1_HUMAN Collagen alpha-1(XII) chain OS=Homo sapiens GN=COL1			1	1	1	0	3	1	1	3	0	0	1	2	1	1	1	0	1	0	3	1	1	2	4	4	1	2	0	0	2	0	1	1	3	0	1	1	1	1	2	6	4	1	1
P14406;D6RIE3;D6RGV5;H0UI06;D6R9C3	P14406;D6RIE3;D6RGV5;H0UI06;D6R9C3	Cytochrome c oxidase subunit 7A2, mitochondrial	COX7A2	>sp|P14406|CX7A2_HUMAN Cytochrome c oxidase subunit 7A2, mitochondrial OS=Homo sapiens GN=COX7A2 PE=1 SV=1;>tr|D6RIE3|D6RIE3_HUMAN Cytochrome c oxidase subunit 7A2, mitochondrial OS=Homo sapiens GN=COX7A2 PE=1 SV=1;>tr|D6RGV5|D6RGV5_HUMAN Cytochrome c oxid			0	0	0	0	0	0	0	0	0	0	0	0	1	1	1	1	0	0	0	0	0	0	0	0	0	0	0	0	2	1	1	1	0	0	0	0	0	0	0	0	0	0	0
D6RH20;G5EA06;Q92552;Q92552-2;D6RJC7;E5RJ73	D6RH20;G5EA06;Q92552;Q92552-2	28S ribosomal protein S27, mitochondrial	MRPS27	>tr|D6RH20|D6RH20_HUMAN 28S ribosomal protein S27, mitochondrial (Fragment) OS=Homo sapiens GN=MRPS27 PE=1 SV=1;>tr|G5EA06|G5EA06_HUMAN 28S ribosomal protein S27, mitochondrial OS=Homo sapiens GN=MRPS27 PE=1 SV=1;>sp|Q92552|RT27_HUMAN 28S ribosomal protein			0	0	0	0	0	0	0	0	0	0	0	0	0	0	0	1	0	0	0	0	0	0	0	0	0	0	0	0	0	0	1	1	0	0	0	0	0	0	0	0	0	0	0
Q06265-3;Q06265-4;D6RIY6;Q06265;Q06265-2;H0Y9L5;D6R905	Q06265-3;Q06265-4;D6RIY6;Q06265;Q06265-2;H0Y9L5;D6R905	Exosome complex component RRP45	EXOSC9	>sp|Q06265-3|EXOS9_HUMAN Isoform 3 of Exosome complex component RRP45 OS=Homo sapiens GN=EXOSC9;>sp|Q06265-4|EXOS9_HUMAN Isoform 4 of Exosome complex component RRP45 OS=Homo sapiens GN=EXOSC9;>tr|D6RIY6|D6RIY6_HUMAN Exosome complex component RRP45 OS=Homo			0	0	0	0	0	0	0	0	0	0	0	0	0	0	0	2	0	0	0	0	0	0	0	0	0	0	0	0	1	0	0	0	0	0	0	0	0	0	0	0	0	0	0
E2QRD4;Q6ZRQ5;H0Y8J1;H0YAJ2	E2QRD4;Q6ZRQ5;H0Y8J1;H0YAJ2	Protein MMS22-like	MMS22L	>tr|E2QRD4|E2QRD4_HUMAN Protein MMS22-like OS=Homo sapiens GN=MMS22L PE=1 SV=1;>sp|Q6ZRQ5|MMS22_HUMAN Protein MMS22-like OS=Homo sapiens GN=MMS22L PE=1 SV=3;>tr|H0Y8J1|H0Y8J1_HUMAN Protein MMS22-like (Fragment) OS=Homo sapiens GN=MMS22L PE=1 SV=1;>tr|H0YAJ			0	0	0	0	0	0	0	0	0	1	1	0	2	3	1	3	0	0	0	0	0	0	0	0	0	0	1	1	2	1	2	1	0	0	0	0	0	0	0	0	0	1	2
E3W994;J3KR49;O75122	E3W994;J3KR49;O75122	CLIP-associating protein 2	CLASP2	>tr|E3W994|E3W994_HUMAN CLIP-associating protein 2 OS=Homo sapiens GN=CLASP2 PE=1 SV=2;>tr|J3KR49|J3KR49_HUMAN CLIP-associating protein 2 OS=Homo sapiens GN=CLASP2 PE=1 SV=1;>sp|O75122|CLAP2_HUMAN CLIP-associating protein 2 OS=Homo sapiens GN=CLASP2 PE=1 S			6	3	4	5	4	12	15	10	10	15	13	15	20	15	16	17	3	7	9	8	4	14	13	8	18	13	19	13	18	16	12	12	1	3	7	5	9	14	17	10	16	20	21
E5RGS2;Q9H6H4;Q9H6H4-2	E5RGS2;Q9H6H4;Q9H6H4-2	Receptor expression-enhancing protein 4	REEP4	>tr|E5RGS2|E5RGS2_HUMAN Receptor expression-enhancing protein OS=Homo sapiens GN=REEP4 PE=1 SV=1;>sp|Q9H6H4|REEP4_HUMAN Receptor expression-enhancing protein 4 OS=Homo sapiens GN=REEP4 PE=1 SV=1;>sp|Q9H6H4-2|REEP4_HUMAN Isoform 2 of Receptor expression-enh			0	1	0	0	0	1	1	1	0	1	2	0	1	1	2	2	0	0	0	0	0	0	1	1	2	1	0	1	3	3	3	2	0	0	0	0	1	2	0	1	3	0	2
E5RGX5;Q93045;Q93045-2	E5RGX5;Q93045;Q93045-2	Stathmin;Stathmin-2	STMN2	>tr|E5RGX5|E5RGX5_HUMAN Stathmin OS=Homo sapiens GN=STMN2 PE=1 SV=1;>sp|Q93045|STMN2_HUMAN Stathmin-2 OS=Homo sapiens GN=STMN2 PE=1 SV=3;>sp|Q93045-2|STMN2_HUMAN Isoform 2 of Stathmin-2 OS=Homo sapiens GN=STMN2			0	0	0	0	0	0	1	0	0	0	0	0	0	0	0	1	0	0	0	0	0	0	0	0	0	0	1	0	1	1	0	1	1	0	1	0	0	0	0	0	0	0	0
E5RHG8;Q15369;Q15369-2;R4GMY8	E5RHG8;Q15369;Q15369-2;R4GMY8	Transcription elongation factor B polypeptide 1	TCEB1	>tr|E5RHG8|E5RHG8_HUMAN Transcription elongation factor B polypeptide 1 (Fragment) OS=Homo sapiens GN=TCEB1 PE=1 SV=1;>sp|Q15369|ELOC_HUMAN Transcription elongation factor B polypeptide 1 OS=Homo sapiens GN=TCEB1 PE=1 SV=1;>sp|Q15369-2|ELOC_HUMAN Isoform 2			0	0	0	0	1	1	1	1	2	1	1	2	2	3	3	2	0	0	1	0	1	0	1	1	2	2	2	1	3	3	2	2	0	1	0	1	2	2	2	3	2	2	1
E5RHT6;F8W1U7;F8VWH9;Q8N6T3-5;Q8N6T3-3;Q8N6T3;Q8N6T3-2;E5RHC5;Q8N6T3-4;F8VWB3;E5RHH7	E5RHT6;F8W1U7;F8VWH9;Q8N6T3-5;Q8N6T3-3;Q8N6T3;Q8N6T3-2;E5RHC5;Q8N6T3-4	ADP-ribosylation factor GTPase-activating protein 1	ARFGAP1	>tr|E5RHT6|E5RHT6_HUMAN ADP-ribosylation factor GTPase-activating protein 1 (Fragment) OS=Homo sapiens GN=ARFGAP1 PE=1 SV=2;>tr|F8W1U7|F8W1U7_HUMAN ADP-ribosylation factor GTPase-activating protein 1 (Fragment) OS=Homo sapiens GN=ARFGAP1 PE=1 SV=1;>tr|F8VW			0	0	0	0	0	0	0	0	1	1	0	0	1	1	1	1	0	0	0	0	0	0	0	1	1	1	1	1	1	1	0	1	0	1	0	0	0	0	1	1	1	1	1
E5RJB8;E5RHU3;E7ESK6;E9PBI9;P34741	E5RJB8;E5RHU3;E7ESK6;E9PBI9;P34741	Syndecan;Syndecan-2	SDC2	>tr|E5RJB8|E5RJB8_HUMAN Syndecan-2 (Fragment) OS=Homo sapiens GN=SDC2 PE=1 SV=1;>tr|E5RHU3|E5RHU3_HUMAN Syndecan-2 (Fragment) OS=Homo sapiens GN=SDC2 PE=1 SV=2;>tr|E7ESK6|E7ESK6_HUMAN Syndecan OS=Homo sapiens GN=SDC2 PE=1 SV=1;>tr|E9PBI9|E9PBI9_HUMAN Synde			0	0	0	0	0	0	0	1	0	0	0	0	1	1	1	1	0	0	0	0	0	0	0	0	1	0	1	1	1	1	1	1	0	0	0	0	0	0	0	0	0	0	0
E5RHW4;O94905;E5RJ09;O94905-2;O94905-3	E5RHW4;O94905	Erlin-2	ERLIN2	>tr|E5RHW4|E5RHW4_HUMAN Erlin-2 (Fragment) OS=Homo sapiens GN=ERLIN2 PE=1 SV=1;>sp|O94905|ERLN2_HUMAN Erlin-2 OS=Homo sapiens GN=ERLIN2 PE=1 SV=1			2	2	1	1	4	5	3	4	5	5	4	7	6	5	7	5	3	2	2	2	2	1	2	3	4	3	4	5	5	6	5	3	0	0	1	1	3	1	2	3	4	5	4
E5RIH5;Q6NXR4;E5RHM7	E5RIH5;Q6NXR4	TELO2-interacting protein 2	TTI2	>tr|E5RIH5|E5RIH5_HUMAN TELO2-interacting protein 2 OS=Homo sapiens GN=TTI2 PE=1 SV=1;>sp|Q6NXR4|TTI2_HUMAN TELO2-interacting protein 2 OS=Homo sapiens GN=TTI2 PE=1 SV=1			0	0	0	0	0	0	0	0	2	3	1	0	3	3	4	5	0	1	0	0	0	0	1	0	2	1	5	2	4	5	5	6	0	0	0	0	0	0	0	0	0	2	5
E5RIL2;Q9UFF9-3;Q9UFF9;E5RFJ4;E5RHL9;E5RJC5;E5RHP3;B7Z9U0;E5RGE4;Q9UFF9-2	E5RIL2;Q9UFF9-3;Q9UFF9;E5RFJ4;E5RHL9;E5RJC5;E5RHP3;B7Z9U0;E5RGE4;Q9UFF9-2	CCR4-NOT transcription complex subunit 8	CNOT8	>tr|E5RIL2|E5RIL2_HUMAN CCR4-NOT transcription complex subunit 8 (Fragment) OS=Homo sapiens GN=CNOT8 PE=1 SV=1;>sp|Q9UFF9-3|CNOT8_HUMAN Isoform 3 of CCR4-NOT transcription complex subunit 8 OS=Homo sapiens GN=CNOT8;>sp|Q9UFF9|CNOT8_HUMAN CCR4-NOT transcrip			0	0	0	0	0	0	0	0	0	0	0	0	0	0	0	0	0	0	0	0	0	0	0	0	0	0	0	0	0	0	0	0	0	0	0	0	0	0	0	0	0	0	0
E5RIL9;E7EVL7;Q9H4B0-3;Q9H4B0-2;Q9H4B0;E5RGZ1	E5RIL9;E7EVL7;Q9H4B0-3;Q9H4B0-2;Q9H4B0;E5RGZ1	Probable tRNA threonylcarbamoyladenosine biosynthesis protein OSGEPL1	OSGEPL1	>tr|E5RIL9|E5RIL9_HUMAN Probable tRNA N6-adenosine threonylcarbamoyltransferase, mitochondrial (Fragment) OS=Homo sapiens GN=OSGEPL1 PE=1 SV=1;>tr|E7EVL7|E7EVL7_HUMAN Probable tRNA N6-adenosine threonylcarbamoyltransferase, mitochondrial (Fragment) OS=Homo			0	0	0	0	0	0	1	0	1	0	0	0	0	1	0	0	0	0	0	0	0	1	1	0	1	1	1	1	0	1	1	1	0	0	1	0	0	0	0	1	1	1	0
E7EM64;Q7L5N1;H7C3T0	E7EM64;Q7L5N1	COP9 signalosome complex subunit 6	COPS6	>tr|E7EM64|E7EM64_HUMAN COP9 signalosome complex subunit 6 OS=Homo sapiens GN=COPS6 PE=1 SV=1;>sp|Q7L5N1|CSN6_HUMAN COP9 signalosome complex subunit 6 OS=Homo sapiens GN=COPS6 PE=1 SV=1			1	1	1	1	2	1	1	0	0	1	0	0	0	0	0	0	0	0	0	0	2	0	1	1	1	0	0	0	0	0	1	0	1	0	3	0	1	0	2	1	0	0	0
Q14254;J3QLD9;E7EMK3;K7EKW9	Q14254;J3QLD9;E7EMK3	Flotillin-2	FLOT2	>sp|Q14254|FLOT2_HUMAN Flotillin-2 OS=Homo sapiens GN=FLOT2 PE=1 SV=2;>tr|J3QLD9|J3QLD9_HUMAN Flotillin-2 OS=Homo sapiens GN=FLOT2 PE=1 SV=1;>tr|E7EMK3|E7EMK3_HUMAN Flotillin-2 OS=Homo sapiens GN=FLOT2 PE=1 SV=1			1	1	2	0	3	2	2	0	1	2	2	1	6	4	9	7	0	0	0	0	0	0	0	1	1	1	1	0	3	5	5	4	0	0	0	0	0	0	0	1	1	0	0
G3V2V8;P61916-2;J3KMY5;P61916;H0YIZ1;G3V3E8;E7EMS2;G3V3D1	G3V2V8;P61916-2;J3KMY5;P61916;H0YIZ1;G3V3E8;E7EMS2;G3V3D1	Epididymal secretory protein E1	NPC2	>tr|G3V2V8|G3V2V8_HUMAN Epididymal secretory protein E1 (Fragment) OS=Homo sapiens GN=NPC2 PE=1 SV=1;>sp|P61916-2|NPC2_HUMAN Isoform 2 of Epididymal secretory protein E1 OS=Homo sapiens GN=NPC2;>tr|J3KMY5|J3KMY5_HUMAN Epididymal secretory protein E1 OS=Hom			0	0	0	0	0	0	0	0	0	1	1	0	0	2	1	1	0	0	0	0	0	0	0	0	1	1	1	0	1	1	1	1	0	0	0	0	0	0	0	1	0	1	1
E7EN32;O00255-3;O00255-2;O00255	E7EN32;O00255-3;O00255-2;O00255	Menin	MEN1	>tr|E7EN32|E7EN32_HUMAN Menin OS=Homo sapiens GN=MEN1 PE=1 SV=1;>sp|O00255-3|MEN1_HUMAN Isoform 3 of Menin OS=Homo sapiens GN=MEN1;>sp|O00255-2|MEN1_HUMAN Isoform 2 of Menin OS=Homo sapiens GN=MEN1;>sp|O00255|MEN1_HUMAN Menin OS=Homo sapiens GN=MEN1 PE=1 S			0	0	0	0	0	0	0	0	1	0	0	1	0	0	1	0	0	0	0	0	0	0	0	0	0	0	0	0	1	1	1	1	0	0	0	0	0	0	0	0	0	0	0
Q9UFG5;E7EP72;K7EK56;Q9UFG5-2;K7ER12;K7EQW1;A0A087WUU5;K7ELZ1	Q9UFG5;E7EP72;K7EK56;Q9UFG5-2	UPF0449 protein C19orf25	C19orf25	>sp|Q9UFG5|CS025_HUMAN UPF0449 protein C19orf25 OS=Homo sapiens GN=C19orf25 PE=1 SV=2;>tr|E7EP72|E7EP72_HUMAN UPF0449 protein C19orf25 OS=Homo sapiens GN=C19orf25 PE=1 SV=1;>tr|K7EK56|K7EK56_HUMAN UPF0449 protein C19orf25 OS=Homo sapiens GN=C19orf25 PE=1 S			0	0	0	0	0	0	0	0	0	0	0	0	1	1	1	1	0	0	0	0	0	0	0	0	0	0	0	0	2	1	1	1	0	0	0	0	0	0	0	0	0	0	0
E7EPB3;P50914	E7EPB3;P50914	60S ribosomal protein L14	RPL14	>tr|E7EPB3|E7EPB3_HUMAN 60S ribosomal protein L14 OS=Homo sapiens GN=RPL14 PE=1 SV=1;>sp|P50914|RL14_HUMAN 60S ribosomal protein L14 OS=Homo sapiens GN=RPL14 PE=1 SV=4			3	4	2	3	4	4	3	4	4	4	4	4	3	4	5	4	4	4	3	4	4	4	2	4	4	3	4	4	5	4	4	5	1	2	3	1	2	4	4	4	5	3	4
E7ES33;Q16181-2;Q16181;E7EPK1;G3V1Q4;A0A0U1RRE1;A0A0U1RRM2;Q5JXL7;A0A0U1RRH9;A0A0U1RQK0;A0A0U1RRD1;Q6ZU15	E7ES33;Q16181-2;Q16181;E7EPK1;G3V1Q4	Septin-7	2007-09-01	>tr|E7ES33|E7ES33_HUMAN Septin-7 OS=Homo sapiens GN=SEPT7 PE=1 SV=3;>sp|Q16181-2|SEPT7_HUMAN Isoform 2 of Septin-7 OS=Homo sapiens GN=SEPT7;>sp|Q16181|SEPT7_HUMAN Septin-7 OS=Homo sapiens GN=SEPT7 PE=1 SV=2;>tr|E7EPK1|E7EPK1_HUMAN Septin-7 OS=Homo sapiens			1	2	2	3	5	3	4	4	3	4	3	5	2	3	3	3	3	2	3	2	4	2	5	5	3	2	3	4	3	1	3	2	3	1	2	3	7	2	8	5	3	4	6
Q9Y520-3;Q9Y520-6;Q9Y520-4;E7EPN9;Q9Y520-5;Q9Y520;Q9Y520-7;Q9Y520-2;H7C5N8;A0A0A0MS30;P48634-4;Q5JSZ5-5	Q9Y520-3;Q9Y520-6;Q9Y520-4;E7EPN9;Q9Y520-5;Q9Y520;Q9Y520-7;Q9Y520-2	Protein PRRC2C	PRRC2C	>sp|Q9Y520-3|PRC2C_HUMAN Isoform 3 of Protein PRRC2C OS=Homo sapiens GN=PRRC2C;>sp|Q9Y520-6|PRC2C_HUMAN Isoform 6 of Protein PRRC2C OS=Homo sapiens GN=PRRC2C;>sp|Q9Y520-4|PRC2C_HUMAN Isoform 4 of Protein PRRC2C OS=Homo sapiens GN=PRRC2C;>tr|E7EPN9|E7EPN9_H			1	0	3	1	4	3	3	2	1	1	0	0	1	1	1	1	2	1	3	1	1	2	5	3	1	0	0	0	1	0	0	1	2	3	4	3	4	4	3	4	1	1	0
E7EQI7;Q12768;E5RFU6	E7EQI7;Q12768	WASH complex subunit strumpellin	KIAA0196	>tr|E7EQI7|E7EQI7_HUMAN WASH complex subunit strumpellin OS=Homo sapiens GN=KIAA0196 PE=1 SV=1;>sp|Q12768|STRUM_HUMAN WASH complex subunit strumpellin OS=Homo sapiens GN=KIAA0196 PE=1 SV=1			0	0	0	0	0	1	2	1	2	2	2	1	2	1	2	1	0	0	0	0	0	0	1	0	2	2	2	0	1	1	2	1	0	0	0	1	0	0	1	0	0	1	3
P15311;E7EQR4	P15311;E7EQR4	Ezrin	EZR	>sp|P15311|EZRI_HUMAN Ezrin OS=Homo sapiens GN=EZR PE=1 SV=4;>tr|E7EQR4|E7EQR4_HUMAN Ezrin OS=Homo sapiens GN=EZR PE=1 SV=3			7	8	8	6	13	7	7	7	7	6	2	6	5	5	5	5	9	10	6	8	12	8	10	11	5	5	3	5	8	4	4	5	11	18	13	8	17	10	12	11	6	4	7
Q16637-3;Q16637;E7EQZ4;B4DP61;Q16637-4;Q16637-2;H0YBZ9;A0A0G2JRX5;A0A0G2JRY6	Q16637-3;Q16637;E7EQZ4;B4DP61;Q16637-4;Q16637-2	Survival motor neuron protein	SMN1	>sp|Q16637-3|SMN_HUMAN Isoform SMN-delta7 of Survival motor neuron protein OS=Homo sapiens GN=SMN1;>sp|Q16637|SMN_HUMAN Survival motor neuron protein OS=Homo sapiens GN=SMN1 PE=1 SV=1;>tr|E7EQZ4|E7EQZ4_HUMAN Survival motor neuron protein OS=Homo sapiens GN			0	0	0	0	0	0	0	0	0	0	0	1	0	3	1	1	0	0	1	0	0	0	1	0	0	0	1	0	0	1	2	0	0	0	0	0	0	0	0	0	0	0	0
E7ERI8;E7EW49;O75122-3;A0A0U1RQI6;O75122-2;B3KR06;E7ENG2;D6RBU8;H7C4X8;H7C5M8;C9J668;H7C4I5;H7C4M5	E7ERI8;E7EW49;O75122-3;A0A0U1RQI6	CLIP-associating protein 2	CLASP2	>tr|E7ERI8|E7ERI8_HUMAN CLIP-associating protein 2 OS=Homo sapiens GN=CLASP2 PE=1 SV=1;>tr|E7EW49|E7EW49_HUMAN CLIP-associating protein 2 OS=Homo sapiens GN=CLASP2 PE=1 SV=1;>sp|O75122-3|CLAP2_HUMAN Isoform 3 of CLIP-associating protein 2 OS=Homo sapiens G			6	3	4	5	4	13	14	10	10	16	13	17	20	16	16	18	3	7	9	8	4	15	13	8	19	14	20	14	19	17	12	13	1	3	7	5	9	14	17	10	17	20	22
Q86VM9;E7ERS3;H3BRN6;Q86VM9-2	Q86VM9;E7ERS3;H3BRN6;Q86VM9-2	Zinc finger CCCH domain-containing protein 18	ZC3H18	>sp|Q86VM9|ZCH18_HUMAN Zinc finger CCCH domain-containing protein 18 OS=Homo sapiens GN=ZC3H18 PE=1 SV=2;>tr|E7ERS3|E7ERS3_HUMAN Zinc finger CCCH domain-containing protein 18 OS=Homo sapiens GN=ZC3H18 PE=1 SV=1;>tr|H3BRN6|H3BRN6_HUMAN Zinc finger CCCH doma			0	0	0	0	1	0	0	0	0	0	0	1	1	1	1	0	0	0	0	0	0	0	0	0	1	0	0	0	0	1	1	0	0	0	0	0	0	0	0	0	0	1	0
E7ERU0;E9PHM6;F6QMI7;F8W9J4;Q03001;Q03001-8;E7ETB9;Q03001-9;Q6P0N6;Q03001-3;Q03001-13;A0A0U1RQJ2;Q5T0V7;Q03001-10;H0YC82	E7ERU0;E9PHM6;F6QMI7;F8W9J4;Q03001;Q03001-8	Dystonin	DST	>tr|E7ERU0|E7ERU0_HUMAN Dystonin OS=Homo sapiens GN=DST PE=1 SV=1;>tr|E9PHM6|E9PHM6_HUMAN Dystonin OS=Homo sapiens GN=DST PE=1 SV=3;>tr|F6QMI7|F6QMI7_HUMAN Dystonin OS=Homo sapiens GN=DST PE=1 SV=2;>tr|F8W9J4|F8W9J4_HUMAN Dystonin OS=Homo sapiens GN=DST PE			0	3	4	0	3	2	1	4	0	0	1	0	1	0	0	0	1	2	3	2	0	2	2	5	0	0	1	0	1	0	0	0	0	2	1	3	0	4	4	5	2	0	0
Q9NWU5;E7ESL0;J3KQY1;Q9NWU5-2;Q9NWU5-3	Q9NWU5;E7ESL0;J3KQY1;Q9NWU5-2;Q9NWU5-3	39S ribosomal protein L22, mitochondrial	MRPL22	>sp|Q9NWU5|RM22_HUMAN 39S ribosomal protein L22, mitochondrial OS=Homo sapiens GN=MRPL22 PE=1 SV=1;>tr|E7ESL0|E7ESL0_HUMAN 39S ribosomal protein L22, mitochondrial OS=Homo sapiens GN=MRPL22 PE=1 SV=1;>tr|J3KQY1|J3KQY1_HUMAN 39S ribosomal protein L22, mitoc			2	2	0	1	2	2	4	4	0	3	3	1	3	4	3	3	0	0	1	1	0	2	2	1	2	1	1	1	1	1	1	1	1	2	3	1	1	3	4	4	3	3	4
Q71RG4-3;K7EKW3;E7ESS3;Q71RG4-2;Q71RG4	Q71RG4-3;K7EKW3;E7ESS3;Q71RG4-2;Q71RG4	Transmembrane and ubiquitin-like domain-containing protein 2	TMUB2	>sp|Q71RG4-3|TMUB2_HUMAN Isoform 3 of Transmembrane and ubiquitin-like domain-containing protein 2 OS=Homo sapiens GN=TMUB2;>tr|K7EKW3|K7EKW3_HUMAN Transmembrane and ubiquitin-like domain-containing protein 2 (Fragment) OS=Homo sapiens GN=TMUB2 PE=1 SV=1;>			0	0	0	0	0	0	0	0	0	0	0	0	0	0	0	0	0	0	0	0	0	0	0	0	0	0	0	0	1	0	0	1	0	0	0	0	0	0	0	0	0	0	0
Q13330-3;E7ESY4;Q13330;Q13330-2;H0Y4T7;F8W9Y9	Q13330-3;E7ESY4;Q13330;Q13330-2;H0Y4T7	Metastasis-associated protein MTA1	MTA1	>sp|Q13330-3|MTA1_HUMAN Isoform 3 of Metastasis-associated protein MTA1 OS=Homo sapiens GN=MTA1;>tr|E7ESY4|E7ESY4_HUMAN Metastasis-associated protein MTA1 OS=Homo sapiens GN=MTA1 PE=1 SV=1;>sp|Q13330|MTA1_HUMAN Metastasis-associated protein MTA1 OS=Homo sa			1	0	0	0	2	2	1	0	1	2	0	1	1	0	1	1	1	1	2	1	1	3	3	2	1	1	2	0	1	0	0	0	1	2	2	1	1	1	2	2	2	2	1
E7ETU5;F6Y5H0;P29558-2;P29558;E7EPF2;C9J9B2;F8VV01;F8W1T6;Q15434;Q6XE24-3;Q6XE24-4;Q6XE24-5;Q6XE24-2;C9JIJ9;Q6XE24;A0A1B0GUW5	E7ETU5;F6Y5H0;P29558-2;P29558;E7EPF2;C9J9B2;F8VV01;F8W1T6;Q15434;Q6XE24-3;Q6XE24-4;Q6XE24-5;Q6XE24-2;C9JIJ9;Q6XE24;A0A1B0GUW5	RNA-binding motif, single-stranded-interacting protein 1;RNA-binding motif, single-stranded-interacting protein 2;RNA-binding motif, single-stranded-interacting protein 3	RBMS1;RBMS3;RBMS2	>tr|E7ETU5|E7ETU5_HUMAN RNA-binding motif, single-stranded-interacting protein 1 OS=Homo sapiens GN=RBMS1 PE=1 SV=1;>tr|F6Y5H0|F6Y5H0_HUMAN RNA-binding motif, single-stranded-interacting protein 1 OS=Homo sapiens GN=RBMS1 PE=1 SV=1;>sp|P29558-2|RBMS1_HUMAN			0	0	0	0	0	0	0	0	0	0	0	0	0	0	0	0	0	0	0	0	0	0	0	0	0	0	0	0	0	0	1	0	0	0	0	0	0	0	0	0	0	0	0
P09001;H0Y9G6;E7ETU7;D6RC14;E9PF06;D6RBQ5	P09001;H0Y9G6;E7ETU7;D6RC14;E9PF06	39S ribosomal protein L3, mitochondrial	MRPL3	>sp|P09001|RM03_HUMAN 39S ribosomal protein L3, mitochondrial OS=Homo sapiens GN=MRPL3 PE=1 SV=1;>tr|H0Y9G6|H0Y9G6_HUMAN 39S ribosomal protein L3, mitochondrial (Fragment) OS=Homo sapiens GN=MRPL3 PE=1 SV=1;>tr|E7ETU7|E7ETU7_HUMAN 39S ribosomal protein L3,			2	2	2	2	2	2	1	1	2	1	0	2	0	0	2	2	1	1	1	0	2	1	2	2	1	1	1	0	1	1	2	1	1	1	2	0	2	1	3	2	2	2	3
E7ETU9;O00469;O00469-2;O00469-3;C9JXZ0	E7ETU9;O00469;O00469-2;O00469-3	Procollagen-lysine,2-oxoglutarate 5-dioxygenase 2	PLOD2	>tr|E7ETU9|E7ETU9_HUMAN Procollagen-lysine,2-oxoglutarate 5-dioxygenase 2 OS=Homo sapiens GN=PLOD2 PE=1 SV=1;>sp|O00469|PLOD2_HUMAN Procollagen-lysine,2-oxoglutarate 5-dioxygenase 2 OS=Homo sapiens GN=PLOD2 PE=1 SV=2;>sp|O00469-2|PLOD2_HUMAN Isoform 2 of P			0	0	0	0	0	0	0	0	0	0	0	0	1	1	0	1	0	0	0	0	0	0	0	0	0	0	0	0	1	0	1	0	0	0	0	0	0	0	0	0	0	0	0
E7ETZ4;Q9Y6E2;B5MCH7;Q75MG1;B5MCE7;E9PFD4;E7EMS9;E9PFE3;C9JF98;F8WDX8;Q9Y6E2-2	E7ETZ4;Q9Y6E2;B5MCH7;Q75MG1;B5MCE7;E9PFD4	Basic leucine zipper and W2 domain-containing protein 2	BZW2	>tr|E7ETZ4|E7ETZ4_HUMAN Basic leucine zipper and W2 domain-containing protein 2 (Fragment) OS=Homo sapiens GN=BZW2 PE=1 SV=1;>sp|Q9Y6E2|BZW2_HUMAN Basic leucine zipper and W2 domain-containing protein 2 OS=Homo sapiens GN=BZW2 PE=1 SV=1;>tr|B5MCH7|B5MCH7_H			7	6	5	6	11	13	12	12	12	12	11	10	12	12	12	12	5	7	10	5	8	11	9	10	11	11	11	11	10	15	12	13	5	6	11	6	7	10	16	12	14	14	16
E7EU96;P68400;Q8NEV1;V9GYA2;V9GY80;P68400-2;A0A087WY74	E7EU96;P68400;Q8NEV1	Casein kinase II subunit alpha;Casein kinase II subunit alpha 3	CSNK2A1;CSNK2A3	>tr|E7EU96|E7EU96_HUMAN Casein kinase II subunit alpha OS=Homo sapiens GN=CSNK2A1 PE=1 SV=1;>sp|P68400|CSK21_HUMAN Casein kinase II subunit alpha OS=Homo sapiens GN=CSNK2A1 PE=1 SV=1;>sp|Q8NEV1|CSK23_HUMAN Casein kinase II subunit alpha 3 OS=Homo sapiens G			0	0	0	0	0	0	1	0	0	2	0	0	1	2	1	0	0	0	0	0	0	0	1	2	0	0	1	1	2	0	1	1	0	0	0	0	1	1	1	3	0	1	1
E7EX73;E9PGM1;E7EUU4;Q04637-8;Q04637-7;C9K073;C9J2Z7	E7EX73;E9PGM1;E7EUU4;Q04637-8;Q04637-7	Eukaryotic translation initiation factor 4 gamma 1	EIF4G1	>tr|E7EX73|E7EX73_HUMAN Eukaryotic translation initiation factor 4 gamma 1 OS=Homo sapiens GN=EIF4G1 PE=1 SV=1;>tr|E9PGM1|E9PGM1_HUMAN Eukaryotic translation initiation factor 4 gamma 1 OS=Homo sapiens GN=EIF4G1 PE=1 SV=1;>tr|E7EUU4|E7EUU4_HUMAN Eukaryotic			14	16	15	16	15	16	25	21	20	16	19	19	17	18	17	15	17	13	20	17	11	27	19	19	24	14	17	14	17	16	16	14	11	22	22	19	22	22	30	27	25	19	22
E7EVA0;P27816-6;P27816;P27816-2;P27816-4;P27816-5;H7C4C5;B5MEG9;H0Y2V1;H7C456;A0A0J9YVV8;P27816-7;A0A0J9YW37	E7EVA0;P27816-6;P27816;P27816-2;P27816-4;P27816-5	Microtubule-associated protein;Microtubule-associated protein 4	MAP4	>tr|E7EVA0|E7EVA0_HUMAN Microtubule-associated protein OS=Homo sapiens GN=MAP4 PE=1 SV=1;>sp|P27816-6|MAP4_HUMAN Isoform 6 of Microtubule-associated protein 4 OS=Homo sapiens GN=MAP4;>sp|P27816|MAP4_HUMAN Microtubule-associated protein 4 OS=Homo sapiens GN			3	3	4	2	5	4	5	7	6	6	8	9	7	5	8	6	2	5	5	3	4	5	8	7	5	5	10	7	7	6	6	8	5	5	5	5	5	5	8	8	10	7	8
G5E9S8;Q07866-8;G3V2E7;Q07866-2;Q07866-3;Q07866;F8W6L3;Q07866-7;G3V3H3;Q07866-5;Q07866-10;Q07866-6;G3V5R9;Q07866-4;Q07866-9;E7EVH7;G3V2P7;H0YJU9;H0YJL0;H0YJT3;H0YG16;H0YGB8	G5E9S8;Q07866-8;G3V2E7;Q07866-2;Q07866-3;Q07866;F8W6L3;Q07866-7;G3V3H3;Q07866-5;Q07866-10;Q07866-6;G3V5R9;Q07866-4;Q07866-9;E7EVH7	Kinesin light chain 1	KLC1	>tr|G5E9S8|G5E9S8_HUMAN Kinesin light chain 1 OS=Homo sapiens GN=KLC1 PE=1 SV=1;>sp|Q07866-8|KLC1_HUMAN Isoform S of Kinesin light chain 1 OS=Homo sapiens GN=KLC1;>tr|G3V2E7|G3V2E7_HUMAN Kinesin light chain 1 OS=Homo sapiens GN=KLC1 PE=1 SV=1;>sp|Q07866-2|			3	2	1	2	3	5	7	3	2	2	3	3	1	2	0	0	2	2	1	3	3	3	3	6	1	1	1	2	1	2	2	1	1	2	4	3	3	4	5	7	5	4	1
E7EVX8;Q8WWY3;Q8WWY3-4;Q8WWY3-2;E7EU94;E7ESX0;E7EN72;Q8WWY3-3	E7EVX8;Q8WWY3;Q8WWY3-4;Q8WWY3-2;E7EU94;E7ESX0;E7EN72;Q8WWY3-3	U4/U6 small nuclear ribonucleoprotein Prp31	PRPF31	>tr|E7EVX8|E7EVX8_HUMAN U4/U6 small nuclear ribonucleoprotein Prp31 OS=Homo sapiens GN=PRPF31 PE=1 SV=1;>sp|Q8WWY3|PRP31_HUMAN U4/U6 small nuclear ribonucleoprotein Prp31 OS=Homo sapiens GN=PRPF31 PE=1 SV=2;>sp|Q8WWY3-4|PRP31_HUMAN Isoform 4 of U4/U6 small			1	1	0	0	2	2	2	2	0	1	1	2	2	1	1	1	0	2	3	0	1	3	3	1	3	1	1	3	1	2	3	0	0	2	3	4	1	2	3	3	4	5	5
E7EW84;Q8TAG9;Q8TAG9-2;B1AP46;F2Z3K0	E7EW84;Q8TAG9;Q8TAG9-2	Exocyst complex component 6	EXOC6	>tr|E7EW84|E7EW84_HUMAN Exocyst complex component 6 OS=Homo sapiens GN=EXOC6 PE=1 SV=1;>sp|Q8TAG9|EXOC6_HUMAN Exocyst complex component 6 OS=Homo sapiens GN=EXOC6 PE=1 SV=3;>sp|Q8TAG9-2|EXOC6_HUMAN Isoform 2 of Exocyst complex component 6 OS=Homo sapiens G			1	1	0	1	0	2	3	2	4	8	5	1	8	7	9	9	0	0	0	1	0	4	4	2	3	4	7	6	5	7	6	9	0	1	1	0	1	3	3	3	3	7	8
O43674-2;E7EWP0;O43674;H0Y886	O43674-2;E7EWP0;O43674;H0Y886	NADH dehydrogenase [ubiquinone] 1 beta subcomplex subunit 5, mitochondrial	NDUFB5	>sp|O43674-2|NDUB5_HUMAN Isoform 2 of NADH dehydrogenase [ubiquinone] 1 beta subcomplex subunit 5, mitochondrial OS=Homo sapiens GN=NDUFB5;>tr|E7EWP0|E7EWP0_HUMAN NADH dehydrogenase [ubiquinone] 1 beta subcomplex subunit 5, mitochondrial OS=Homo sapiens GN			0	0	0	0	0	1	0	1	0	2	0	0	0	1	3	1	0	0	1	0	0	0	0	0	0	0	0	0	1	0	0	1	0	0	1	1	0	1	0	1	1	0	1
P23588;E7EX17;F8VX11;P23588-2;F8W0K0;F8VRU1;F8VYE9;F8VSC7;F8VP89	P23588;E7EX17;F8VX11;P23588-2	Eukaryotic translation initiation factor 4B	EIF4B	>sp|P23588|IF4B_HUMAN Eukaryotic translation initiation factor 4B OS=Homo sapiens GN=EIF4B PE=1 SV=2;>tr|E7EX17|E7EX17_HUMAN Eukaryotic translation initiation factor 4B OS=Homo sapiens GN=EIF4B PE=1 SV=1;>tr|F8VX11|F8VX11_HUMAN Eukaryotic translation initi			0	0	0	0	0	0	0	0	0	0	0	0	0	0	0	0	0	0	0	0	0	0	0	0	0	0	0	0	0	0	0	0	0	0	0	1	0	0	1	0	0	0	0
E7EX41;F5H5U2;Q8NHQ9	E7EX41;F5H5U2;Q8NHQ9	ATP-dependent RNA helicase DDX55	DDX55	>tr|E7EX41|E7EX41_HUMAN ATP-dependent RNA helicase DDX55 OS=Homo sapiens GN=DDX55 PE=1 SV=2;>tr|F5H5U2|F5H5U2_HUMAN ATP-dependent RNA helicase DDX55 OS=Homo sapiens GN=DDX55 PE=1 SV=1;>sp|Q8NHQ9|DDX55_HUMAN ATP-dependent RNA helicase DDX55 OS=Homo sapiens			0	0	0	0	0	0	0	1	0	0	0	0	0	0	0	0	0	0	0	1	1	1	0	0	0	0	0	0	0	0	0	0	0	0	0	1	0	0	0	1	0	0	0
Q14203-3;E7EX90;Q14203-4;Q14203-6;Q14203;Q14203-5;Q14203-2;Q6AWB1;E7EWF7;C9JJD0;C9JUI8;C9J1B7;C9JZA4;C9JTE5;C9JJN7;C9JKG6;E9PCY0	Q14203-3;E7EX90;Q14203-4;Q14203-6;Q14203;Q14203-5;Q14203-2;Q6AWB1	Dynactin subunit 1	DCTN1;DKFZp686E0752	>sp|Q14203-3|DCTN1_HUMAN Isoform 3 of Dynactin subunit 1 OS=Homo sapiens GN=DCTN1;>tr|E7EX90|E7EX90_HUMAN Dynactin subunit 1 OS=Homo sapiens GN=DCTN1 PE=1 SV=1;>sp|Q14203-4|DCTN1_HUMAN Isoform 4 of Dynactin subunit 1 OS=Homo sapiens GN=DCTN1;>sp|Q14203-6|D			2	2	2	2	5	6	3	10	4	2	2	3	2	1	0	3	1	0	5	0	1	4	6	5	2	1	4	3	1	2	2	2	1	4	2	2	2	5	9	9	6	4	2
E9PAM4;Q9BTU6	E9PAM4;Q9BTU6	Phosphatidylinositol 4-kinase type 2-alpha	PI4K2A	>tr|E9PAM4|E9PAM4_HUMAN Uncharacterized protein OS=Homo sapiens PE=1 SV=1;>sp|Q9BTU6|P4K2A_HUMAN Phosphatidylinositol 4-kinase type 2-alpha OS=Homo sapiens GN=PI4K2A PE=1 SV=1			0	0	0	0	0	0	0	0	0	0	1	0	1	0	0	1	0	0	0	0	0	0	0	0	0	0	0	0	1	0	0	2	0	0	0	0	0	0	0	0	0	0	0
F8VZJ2;H0YHX9;Q13765;E9PAV3-2;E9PAV3;F8W0W4;F8W1N5;F8VNW4;F8VZ58;Q9BZK3	F8VZJ2;H0YHX9;Q13765;E9PAV3-2;E9PAV3;F8W0W4;F8W1N5;F8VNW4	Nascent polypeptide-associated complex subunit alpha	NACA	>tr|F8VZJ2|F8VZJ2_HUMAN Nascent polypeptide-associated complex subunit alpha OS=Homo sapiens GN=NACA PE=1 SV=1;>tr|H0YHX9|H0YHX9_HUMAN Nascent polypeptide-associated complex subunit alpha (Fragment) OS=Homo sapiens GN=NACA PE=1 SV=1;>sp|Q13765|NACA_HUMAN N			1	2	2	1	3	3	3	2	1	1	1	2	2	0	2	0	2	2	2	4	3	1	3	3	2	3	0	2	1	1	2	1	3	3	3	2	2	1	3	3	2	3	3
E9PB90;P52789;B1AR62;B1AR61;Q2TB90-3;Q2TB90-2;P52790	E9PB90;P52789	Hexokinase-2	HK2	>tr|E9PB90|E9PB90_HUMAN Hexokinase-2 OS=Homo sapiens GN=HK2 PE=1 SV=1;>sp|P52789|HXK2_HUMAN Hexokinase-2 OS=Homo sapiens GN=HK2 PE=1 SV=2			1	2	0	0	3	3	1	1	0	0	0	1	1	0	0	1	1	0	1	1	2	1	1	2	0	1	1	0	0	0	0	0	1	2	3	2	1	0	3	2	0	0	0
E9PBS1;P22234;P22234-2;D6RF62	E9PBS1;P22234;P22234-2;D6RF62	Multifunctional protein ADE2;Phosphoribosylaminoimidazole-succinocarboxamide synthase;Phosphoribosylaminoimidazole carboxylase	PAICS	>tr|E9PBS1|E9PBS1_HUMAN Multifunctional protein ADE2 (Fragment) OS=Homo sapiens GN=PAICS PE=1 SV=1;>sp|P22234|PUR6_HUMAN Multifunctional protein ADE2 OS=Homo sapiens GN=PAICS PE=1 SV=3;>sp|P22234-2|PUR6_HUMAN Isoform 2 of Multifunctional protein ADE2 OS=Ho			0	0	0	0	0	0	0	0	0	0	0	2	1	0	0	0	0	0	0	1	0	0	1	0	0	0	0	0	1	0	0	0	0	1	0	1	1	0	1	0	0	0	1
E9PC15;Q53H12;E9PG39;A0A0G2JLG5;A0A0G2JLD0	E9PC15;Q53H12;E9PG39	Acylglycerol kinase, mitochondrial	AGK	>tr|E9PC15|E9PC15_HUMAN Acylglycerol kinase, mitochondrial OS=Homo sapiens GN=AGK PE=1 SV=1;>sp|Q53H12|AGK_HUMAN Acylglycerol kinase, mitochondrial OS=Homo sapiens GN=AGK PE=1 SV=2;>tr|E9PG39|E9PG39_HUMAN Acylglycerol kinase, mitochondrial OS=Homo sapiens			0	0	0	0	0	0	0	0	2	1	1	0	3	3	4	3	0	0	0	0	0	0	0	0	0	0	0	0	2	2	3	3	0	0	0	0	0	0	0	0	0	0	0
E9PC52;Q16576;Q16576-2;Q5JP02;Q5JP01;Q5JNZ6;C9JAJ9	E9PC52;Q16576;Q16576-2	Histone-binding protein RBBP7	RBBP7	>tr|E9PC52|E9PC52_HUMAN Histone-binding protein RBBP7 OS=Homo sapiens GN=RBBP7 PE=1 SV=1;>sp|Q16576|RBBP7_HUMAN Histone-binding protein RBBP7 OS=Homo sapiens GN=RBBP7 PE=1 SV=1;>sp|Q16576-2|RBBP7_HUMAN Isoform 2 of Histone-binding protein RBBP7 OS=Homo sap			4	4	3	0	2	4	5	5	5	5	6	7	6	6	6	6	4	1	3	5	4	4	4	2	6	5	2	4	5	5	5	5	3	4	5	6	5	6	6	6	6	5	5
E9PC54;Q03113-2;Q03113;Q03113-3	E9PC54;Q03113-2;Q03113;Q03113-3	Guanine nucleotide-binding protein subunit alpha-12	GNA12	>tr|E9PC54|E9PC54_HUMAN Guanine nucleotide-binding protein subunit alpha-12 OS=Homo sapiens GN=GNA12 PE=1 SV=1;>sp|Q03113-2|GNA12_HUMAN Isoform 2 of Guanine nucleotide-binding protein subunit alpha-12 OS=Homo sapiens GN=GNA12;>sp|Q03113|GNA12_HUMAN Guanine			0	0	0	0	0	0	0	0	0	0	0	0	1	0	1	1	0	0	0	0	0	0	1	0	0	1	0	0	0	0	1	1	0	0	0	0	0	0	1	0	0	0	0
E9PCG9;Q02338;H7C2W1;C9K0G7;C9JM78;C9JQ90;A0A0G2JRX6	E9PCG9;Q02338;H7C2W1;C9K0G7	D-beta-hydroxybutyrate dehydrogenase, mitochondrial	BDH1	>tr|E9PCG9|E9PCG9_HUMAN D-beta-hydroxybutyrate dehydrogenase, mitochondrial OS=Homo sapiens GN=BDH1 PE=1 SV=1;>sp|Q02338|BDH_HUMAN D-beta-hydroxybutyrate dehydrogenase, mitochondrial OS=Homo sapiens GN=BDH1 PE=1 SV=3;>tr|H7C2W1|H7C2W1_HUMAN D-beta-hydroxyb			0	0	0	0	0	0	0	0	0	0	0	1	1	1	2	1	0	0	0	0	0	0	0	0	0	0	0	0	0	1	2	2	0	0	0	0	0	0	0	1	0	0	0
E9PCX2;P15121;E9PEF9	E9PCX2;P15121;E9PEF9	Aldose reductase	AKR1B1	>tr|E9PCX2|E9PCX2_HUMAN Aldose reductase OS=Homo sapiens GN=AKR1B1 PE=1 SV=1;>sp|P15121|ALDR_HUMAN Aldose reductase OS=Homo sapiens GN=AKR1B1 PE=1 SV=3;>tr|E9PEF9|E9PEF9_HUMAN Aldose reductase OS=Homo sapiens GN=AKR1B1 PE=1 SV=1			0	0	0	0	0	0	0	0	0	0	0	0	0	0	0	0	0	0	0	0	0	0	0	0	0	0	0	0	0	0	0	0	0	0	0	0	0	0	0	0	0	0	0
E9PCY5;Q02880-2;Q02880	E9PCY5;Q02880-2;Q02880	DNA topoisomerase 2;DNA topoisomerase 2-beta	TOP2B	>tr|E9PCY5|E9PCY5_HUMAN DNA topoisomerase 2 (Fragment) OS=Homo sapiens GN=TOP2B PE=1 SV=1;>sp|Q02880-2|TOP2B_HUMAN Isoform Beta-1 of DNA topoisomerase 2-beta OS=Homo sapiens GN=TOP2B;>sp|Q02880|TOP2B_HUMAN DNA topoisomerase 2-beta OS=Homo sapiens GN=TOP2B			3	2	7	3	4	8	5	7	0	2	2	5	3	3	3	3	3	4	6	3	3	6	6	3	3	3	4	1	6	3	6	5	2	3	4	4	4	4	6	6	4	2	3
E9PCY7;P31943;G8JLB6;D6RIT2;D6RIU0;D6RBM0;E7EQJ0;D6RAM1;D6R9T0;D6RFM3;D6RDU3;D6RJ04;D6RIH9;H0YB39;E5RGV0;E7EN40;H0YBG7;H0YBD7;P55795;D6RDL0;E5RGH4;D6RF17;H0YAQ2;D6R9D3	E9PCY7;P31943;G8JLB6;D6RIT2;D6RIU0;D6RBM0;E7EQJ0;D6RAM1;D6R9T0;D6RFM3;D6RDU3;D6RJ04;D6RIH9;H0YB39	Heterogeneous nuclear ribonucleoprotein H;Heterogeneous nuclear ribonucleoprotein H, N-terminally processed	HNRNPH1	>tr|E9PCY7|E9PCY7_HUMAN Heterogeneous nuclear ribonucleoprotein H OS=Homo sapiens GN=HNRNPH1 PE=1 SV=1;>sp|P31943|HNRH1_HUMAN Heterogeneous nuclear ribonucleoprotein H OS=Homo sapiens GN=HNRNPH1 PE=1 SV=4;>tr|G8JLB6|G8JLB6_HUMAN Heterogeneous nuclear ribon			2	1	2	3	4	4	5	5	4	5	4	5	4	3	5	4	3	2	2	3	3	3	5	4	5	5	4	4	4	4	4	5	3	5	5	3	5	2	5	5	5	6	3
E9PDF6;O43795;E7EQD9;H7C2Y7;C9JUP5;C9JYW1;A0A0U1RRI3;C9K0I9;Q8N1T3-3;Q8N1T3;A0A140TA25	E9PDF6;O43795	Unconventional myosin-Ib	MYO1B	>tr|E9PDF6|E9PDF6_HUMAN Unconventional myosin-Ib OS=Homo sapiens GN=MYO1B PE=1 SV=1;>sp|O43795|MYO1B_HUMAN Unconventional myosin-Ib OS=Homo sapiens GN=MYO1B PE=1 SV=3			1	6	3	6	2	6	11	10	14	17	14	19	20	19	27	20	1	4	4	2	2	5	8	4	12	14	14	12	22	23	22	27	1	1	5	2	6	8	9	6	15	16	12
Q96AE4;Q96AE4-2;E9PEB5;C9JSZ1;M0R251;M0R263	Q96AE4;Q96AE4-2;E9PEB5	Far upstream element-binding protein 1	FUBP1	>sp|Q96AE4|FUBP1_HUMAN Far upstream element-binding protein 1 OS=Homo sapiens GN=FUBP1 PE=1 SV=3;>sp|Q96AE4-2|FUBP1_HUMAN Isoform 2 of Far upstream element-binding protein 1 OS=Homo sapiens GN=FUBP1;>tr|E9PEB5|E9PEB5_HUMAN Far upstream element-binding prot			2	2	2	5	7	8	9	11	6	8	8	6	3	7	5	4	4	3	5	5	6	5	9	12	5	5	6	9	5	5	3	2	6	7	6	5	7	4	9	8	8	11	10
E9PEJ4;P10515;H0YDD4	E9PEJ4;P10515;H0YDD4	Dihydrolipoyllysine-residue acetyltransferase component of pyruvate dehydrogenase complex, mitochondrial	DLAT	>tr|E9PEJ4|E9PEJ4_HUMAN Acetyltransferase component of pyruvate dehydrogenase complex OS=Homo sapiens GN=DLAT PE=1 SV=1;>sp|P10515|ODP2_HUMAN Dihydrolipoyllysine-residue acetyltransferase component of pyruvate dehydrogenase complex, mitochondrial OS=Homo s			0	0	0	0	0	0	0	0	0	0	0	0	0	0	0	0	0	0	0	0	0	0	0	0	0	0	0	0	0	0	0	0	0	0	0	0	0	0	0	0	0	0	0
E9PEM5;P50851-2;P50851;H0YAC6;Q5T321;Q8NFP9;A0A0D9SF28;F5GXV7;H0Y9N9;Q8NFP9-3	E9PEM5;P50851-2;P50851;H0YAC6	Lipopolysaccharide-responsive and beige-like anchor protein	LRBA	>tr|E9PEM5|E9PEM5_HUMAN Lipopolysaccharide-responsive and beige-like anchor protein OS=Homo sapiens GN=LRBA PE=1 SV=1;>sp|P50851-2|LRBA_HUMAN Isoform 2 of Lipopolysaccharide-responsive and beige-like anchor protein OS=Homo sapiens GN=LRBA;>sp|P50851|LRBA_H			0	0	0	0	1	0	0	0	0	0	0	0	0	0	0	0	0	0	0	0	0	0	0	0	0	0	0	0	0	0	0	0	0	1	0	0	0	0	0	1	0	0	0
E9PF19;Q9Y4P3;Q96E41;A0A087WXC6;F8WDI9	E9PF19;Q9Y4P3;Q96E41	Transducin beta-like protein 2	TBL2	>tr|E9PF19|E9PF19_HUMAN Transducin beta-like protein 2 OS=Homo sapiens GN=TBL2 PE=1 SV=1;>sp|Q9Y4P3|TBL2_HUMAN Transducin beta-like protein 2 OS=Homo sapiens GN=TBL2 PE=1 SV=1;>tr|Q96E41|Q96E41_HUMAN TBL2 protein OS=Homo sapiens GN=TBL2 PE=1 SV=1			3	4	2	5	6	8	8	7	8	8	8	7	13	10	12	13	5	5	4	4	7	11	9	9	10	7	8	8	13	10	9	10	3	3	4	4	8	7	7	7	9	7	7
E9PF49;E9PH64;E7EWZ0;Q9Y6M9	E9PF49;E9PH64;E7EWZ0;Q9Y6M9	NADH dehydrogenase [ubiquinone] 1 beta subcomplex subunit 9	NDUFB9	>tr|E9PF49|E9PF49_HUMAN NADH dehydrogenase [ubiquinone] 1 beta subcomplex subunit 9 OS=Homo sapiens GN=NDUFB9 PE=1 SV=1;>tr|E9PH64|E9PH64_HUMAN NADH dehydrogenase [ubiquinone] 1 beta subcomplex subunit 9 OS=Homo sapiens GN=NDUFB9 PE=1 SV=1;>tr|E7EWZ0|E7EWZ			0	0	0	0	0	0	0	0	0	0	1	0	1	1	2	2	0	0	0	0	0	0	0	0	0	0	0	0	1	0	1	2	0	0	0	0	0	0	0	0	0	0	0
Q5T9S5-2;E9PFB9;Q5T9S5;J3KP97	Q5T9S5-2;E9PFB9;Q5T9S5;J3KP97	Coiled-coil domain-containing protein 18	CCDC18	>sp|Q5T9S5-2|CCD18_HUMAN Isoform 2 of Coiled-coil domain-containing protein 18 OS=Homo sapiens GN=CCDC18;>tr|E9PFB9|E9PFB9_HUMAN Coiled-coil domain-containing protein 18 OS=Homo sapiens GN=CCDC18 PE=1 SV=2;>sp|Q5T9S5|CCD18_HUMAN Coiled-coil domain-containi			0	0	0	0	0	0	0	1	0	0	0	0	0	0	0	0	0	0	0	0	0	0	0	0	0	0	0	0	0	0	0	0	0	0	0	0	0	0	0	0	0	0	0
Q504U8;E9PFD7;P00533;P00533-2;P00533-4;P00533-3;C9JYS6;J3KTI5;H3BLT0;A0A0A0MSE1;Q15303-4;Q15303-3;Q15303-2;Q15303	Q504U8;E9PFD7;P00533;P00533-2;P00533-4;P00533-3	Epidermal growth factor receptor	EGFR	>tr|Q504U8|Q504U8_HUMAN Receptor protein-tyrosine kinase OS=Homo sapiens GN=EGFR PE=1 SV=1;>tr|E9PFD7|E9PFD7_HUMAN Receptor protein-tyrosine kinase OS=Homo sapiens GN=EGFR PE=1 SV=3;>sp|P00533|EGFR_HUMAN Epidermal growth factor receptor OS=Homo sapiens GN=			0	0	0	0	0	0	0	0	0	1	1	0	1	1	1	2	0	0	0	0	0	0	0	0	0	0	1	0	2	3	1	3	0	0	0	0	0	0	0	1	1	0	1
Q15418-4;E9PGT3;Q15418;Q15418-2;Q15418-3;E9PAN7;E9PMM7;Q5SVM7;Q5SVM6	Q15418-4;E9PGT3;Q15418;Q15418-2;Q15418-3	Ribosomal protein S6 kinase alpha-1;Ribosomal protein S6 kinase	RPS6KA1	>sp|Q15418-4|KS6A1_HUMAN Isoform 4 of Ribosomal protein S6 kinase alpha-1 OS=Homo sapiens GN=RPS6KA1;>tr|E9PGT3|E9PGT3_HUMAN Ribosomal protein S6 kinase OS=Homo sapiens GN=RPS6KA1 PE=1 SV=1;>sp|Q15418|KS6A1_HUMAN Ribosomal protein S6 kinase alpha-1 OS=Homo			1	1	0	0	1	2	2	1	3	3	3	2	0	2	4	5	0	1	1	0	0	0	4	4	3	2	2	0	2	0	3	2	0	0	2	1	2	1	0	5	1	3	1
Q99627-2;E9PGT6;Q99627;H7C3S9	Q99627-2;E9PGT6;Q99627;H7C3S9	COP9 signalosome complex subunit 8	COPS8	>sp|Q99627-2|CSN8_HUMAN Isoform 2 of COP9 signalosome complex subunit 8 OS=Homo sapiens GN=COPS8;>tr|E9PGT6|E9PGT6_HUMAN COP9 signalosome complex subunit 8 OS=Homo sapiens GN=COPS8 PE=1 SV=1;>sp|Q99627|CSN8_HUMAN COP9 signalosome complex subunit 8 OS=Homo			0	0	0	0	1	1	1	1	0	0	0	0	0	0	0	0	1	2	1	0	0	1	2	1	0	0	0	0	0	0	0	0	1	0	0	0	0	0	1	1	0	0	0
E9PH82;Q8NCA5-2;Q8NCA5	E9PH82;Q8NCA5-2;Q8NCA5	Protein FAM98A	FAM98A	>tr|E9PH82|E9PH82_HUMAN Protein FAM98A OS=Homo sapiens GN=FAM98A PE=1 SV=1;>sp|Q8NCA5-2|FA98A_HUMAN Isoform 2 of Protein FAM98A OS=Homo sapiens GN=FAM98A;>sp|Q8NCA5|FA98A_HUMAN Protein FAM98A OS=Homo sapiens GN=FAM98A PE=1 SV=1			0	0	0	0	0	1	0	0	0	1	1	1	0	0	0	0	0	0	0	0	0	0	0	0	0	0	0	0	0	0	0	1	0	0	0	0	0	1	0	0	1	0	0
E9PHS0;O43813;F8WDS9	E9PHS0;O43813;F8WDS9	LanC-like protein 1	LANCL1	>tr|E9PHS0|E9PHS0_HUMAN LanC-like protein 1 (Fragment) OS=Homo sapiens GN=LANCL1 PE=1 SV=1;>sp|O43813|LANC1_HUMAN LanC-like protein 1 OS=Homo sapiens GN=LANCL1 PE=1 SV=1;>tr|F8WDS9|F8WDS9_HUMAN LanC-like protein 1 OS=Homo sapiens GN=LANCL1 PE=1 SV=1			0	0	0	0	0	0	0	0	0	0	1	0	1	1	1	1	0	0	0	0	0	0	0	0	1	0	1	1	0	1	2	1	0	0	0	0	1	0	0	0	0	0	0
E9PHY8;Q8NDA8;Q8NDA8-3;Q8NDA8-2;Q8NDA8-6;Q8NDA8-4;Q8NDA8-7	E9PHY8;Q8NDA8;Q8NDA8-3;Q8NDA8-2	Maestro heat-like repeat-containing protein family member 1	MROH1	>tr|E9PHY8|E9PHY8_HUMAN Maestro heat-like repeat-containing protein family member 1 OS=Homo sapiens GN=MROH1 PE=1 SV=1;>sp|Q8NDA8|MROH1_HUMAN Maestro heat-like repeat-containing protein family member 1 OS=Homo sapiens GN=MROH1 PE=2 SV=3;>sp|Q8NDA8-3|MROH1_			0	0	0	0	0	0	0	0	0	0	0	0	1	0	0	2	0	0	0	0	0	0	0	0	0	0	1	0	0	0	0	1	0	0	0	0	0	0	0	0	0	0	1
E9PJV6;E9PIC2;P56962;E9PJW1;E9PQU9	E9PJV6;E9PIC2;P56962;E9PJW1;E9PQU9	Syntaxin-17	STX17	>tr|E9PJV6|E9PJV6_HUMAN Syntaxin-17 OS=Homo sapiens GN=STX17 PE=1 SV=1;>tr|E9PIC2|E9PIC2_HUMAN Syntaxin-17 OS=Homo sapiens GN=STX17 PE=1 SV=1;>sp|P56962|STX17_HUMAN Syntaxin-17 OS=Homo sapiens GN=STX17 PE=1 SV=2;>tr|E9PJW1|E9PJW1_HUMAN Syntaxin-17 OS=Homo			0	0	0	0	0	0	0	0	0	0	0	0	0	0	0	0	0	0	0	0	0	0	0	0	0	0	0	0	0	1	0	1	0	0	0	0	0	0	0	0	0	0	0
E9PIM6;P04216;E9PNQ8;J3QRJ3	E9PIM6;P04216;E9PNQ8;J3QRJ3	Thy-1 membrane glycoprotein	THY1	>tr|E9PIM6|E9PIM6_HUMAN Thy-1 membrane glycoprotein (Fragment) OS=Homo sapiens GN=THY1 PE=1 SV=8;>sp|P04216|THY1_HUMAN Thy-1 membrane glycoprotein OS=Homo sapiens GN=THY1 PE=1 SV=2;>tr|E9PNQ8|E9PNQ8_HUMAN Thy-1 membrane glycoprotein (Fragment) OS=Homo sapi			0	0	0	0	1	1	0	0	0	0	0	0	2	1	2	1	0	0	0	0	1	1	1	0	0	0	0	1	2	0	1	1	0	0	0	0	0	0	0	1	0	0	0
Q5BJD5-3;Q5BJD5-2;E9PJ42;Q5BJD5	Q5BJD5-3;Q5BJD5-2;E9PJ42;Q5BJD5	Transmembrane protein 41B	TMEM41B	>sp|Q5BJD5-3|TM41B_HUMAN Isoform 3 of Transmembrane protein 41B OS=Homo sapiens GN=TMEM41B;>sp|Q5BJD5-2|TM41B_HUMAN Isoform 2 of Transmembrane protein 41B OS=Homo sapiens GN=TMEM41B;>tr|E9PJ42|E9PJ42_HUMAN Transmembrane protein 41B OS=Homo sapiens GN=TMEM4			0	0	0	0	1	0	1	0	0	0	1	0	1	1	1	1	0	0	0	0	0	1	0	0	0	1	0	1	1	1	1	1	0	0	0	1	0	0	1	1	0	1	0
E9PJC4;E9PQY7;E9PS99;E9PL78;E9PJM1;O15321-2;E9PMQ9;O15321;E9PSI1;E9PNW2;G3V1B9	E9PJC4;E9PQY7;E9PS99;E9PL78;E9PJM1;O15321-2;E9PMQ9;O15321;E9PSI1;E9PNW2;G3V1B9	Transmembrane 9 superfamily member 1	TM9SF1	>tr|E9PJC4|E9PJC4_HUMAN Transmembrane 9 superfamily member (Fragment) OS=Homo sapiens GN=TM9SF1 PE=3 SV=1;>tr|E9PQY7|E9PQY7_HUMAN Transmembrane 9 superfamily member (Fragment) OS=Homo sapiens GN=TM9SF1 PE=3 SV=1;>tr|E9PS99|E9PS99_HUMAN Transmembrane 9 supe			0	0	0	0	0	0	0	0	0	0	0	0	0	0	2	0	0	0	0	0	0	0	0	0	0	0	0	0	0	0	1	0	0	0	0	0	0	0	0	0	0	0	0
E9PJN0;O14734;H7C5A7;Q9BR14;E9PMC4;E9PIS4;H0Y698;F6VBM3;E9PRD4	E9PJN0;O14734;H7C5A7;Q9BR14;E9PMC4;E9PIS4	Acyl-coenzyme A thioesterase 8	ACOT8	>tr|E9PJN0|E9PJN0_HUMAN Acyl-coenzyme A thioesterase 8 OS=Homo sapiens GN=ACOT8 PE=1 SV=1;>sp|O14734|ACOT8_HUMAN Acyl-coenzyme A thioesterase 8 OS=Homo sapiens GN=ACOT8 PE=1 SV=1;>tr|H7C5A7|H7C5A7_HUMAN Acyl-coenzyme A thioesterase 8 (Fragment) OS=Homo sap			0	0	0	0	1	1	1	1	1	1	1	1	1	2	1	1	0	0	0	0	0	1	1	1	1	1	1	1	1	1	1	1	0	0	0	0	1	1	2	1	1	1	1
E9PJN1;O75676-2;O75676;A0A0A6YYC0;E9PKU3;O75582-3;O75582	E9PJN1;O75676-2;O75676;A0A0A6YYC0	Ribosomal protein S6 kinase;Ribosomal protein S6 kinase alpha-4	RPS6KA4	>tr|E9PJN1|E9PJN1_HUMAN Ribosomal protein S6 kinase OS=Homo sapiens GN=RPS6KA4 PE=1 SV=1;>sp|O75676-2|KS6A4_HUMAN Isoform 2 of Ribosomal protein S6 kinase alpha-4 OS=Homo sapiens GN=RPS6KA4;>sp|O75676|KS6A4_HUMAN Ribosomal protein S6 kinase alpha-4 OS=Homo			0	0	0	0	0	0	1	0	0	1	0	0	2	0	1	1	0	0	0	0	0	0	0	2	0	0	1	0	1	2	3	2	0	0	0	0	0	1	0	1	0	0	1
E9PJW6;E9PSD3;O43427-2;O43427	E9PJW6;E9PSD3;O43427-2;O43427	Acidic fibroblast growth factor intracellular-binding protein	FIBP	>tr|E9PJW6|E9PJW6_HUMAN Acidic fibroblast growth factor intracellular-binding protein OS=Homo sapiens GN=FIBP PE=1 SV=1;>tr|E9PSD3|E9PSD3_HUMAN Acidic fibroblast growth factor intracellular-binding protein OS=Homo sapiens GN=FIBP PE=1 SV=1;>sp|O43427-2|FIB			0	0	0	0	0	0	0	0	0	0	0	0	0	0	0	0	0	0	0	0	0	0	0	0	0	0	0	0	0	0	0	0	0	0	0	0	0	0	1	0	0	0	0
E9PK01;P29692;P29692-2;E9PRY8;P29692-3;A0A087X1X7;E9PQ49;E9PI39;P29692-4;E9PPR1;E9PL12;E9PQZ1;E9PMW7;E9PL71;E9PIZ1;H0YCK7;E9PN91;E9PK06;E9PK72;H0YE58;H0YE72;E9PKK3;E9PNW6;E9PQC9;E9PJD0	E9PK01;P29692;P29692-2;E9PRY8;P29692-3;A0A087X1X7;E9PQ49;E9PI39;P29692-4;E9PPR1;E9PL12;E9PQZ1;E9PMW7;E9PL71;E9PIZ1;H0YCK7	Elongation factor 1-delta	EEF1D	>tr|E9PK01|E9PK01_HUMAN Elongation factor 1-delta (Fragment) OS=Homo sapiens GN=EEF1D PE=1 SV=1;>sp|P29692|EF1D_HUMAN Elongation factor 1-delta OS=Homo sapiens GN=EEF1D PE=1 SV=5;>sp|P29692-2|EF1D_HUMAN Isoform 2 of Elongation factor 1-delta OS=Homo sapien			2	3	4	2	5	3	5	5	7	5	5	8	7	7	7	5	4	4	2	2	6	3	5	7	4	4	5	4	6	6	6	4	2	3	4	2	5	5	5	5	6	6	4
E9PK09;Q9NYF8-4;E9PQN2;E9PKI6;Q9NYF8-3;E9PK91;Q9NYF8-2;Q9NYF8;E9PJA7;H0YF00	E9PK09;Q9NYF8-4;E9PQN2;E9PKI6;Q9NYF8-3;E9PK91;Q9NYF8-2;Q9NYF8;E9PJA7	Bcl-2-associated transcription factor 1	BCLAF1	>tr|E9PK09|E9PK09_HUMAN Bcl-2-associated transcription factor 1 (Fragment) OS=Homo sapiens GN=BCLAF1 PE=1 SV=8;>sp|Q9NYF8-4|BCLF1_HUMAN Isoform 4 of Bcl-2-associated transcription factor 1 OS=Homo sapiens GN=BCLAF1;>tr|E9PQN2|E9PQN2_HUMAN Bcl-2-associated			0	0	2	0	0	1	0	1	0	0	0	1	1	1	1	0	0	0	0	1	0	2	1	0	2	0	0	0	1	0	0	1	0	1	0	0	1	1	1	3	1	0	1
H0YD96;H0YD41;G3V173;O14521-2;E9PK73;H3BRW5;O14521-4;O14521	H0YD96;H0YD41;G3V173;O14521-2;E9PK73;H3BRW5;O14521-4;O14521	Succinate dehydrogenase [ubiquinone] cytochrome b small subunit, mitochondrial	SDHD	>tr|H0YD96|H0YD96_HUMAN Succinate dehydrogenase [ubiquinone] cytochrome b small subunit, mitochondrial (Fragment) OS=Homo sapiens GN=SDHD PE=4 SV=1;>tr|H0YD41|H0YD41_HUMAN Succinate dehydrogenase [ubiquinone] cytochrome b small subunit, mitochondrial (Frag			0	0	0	0	0	0	0	0	0	0	0	0	0	1	0	0	0	0	0	0	0	0	0	0	0	0	0	1	0	0	0	0	0	0	0	0	0	0	0	0	0	0	0
H0YDW1;H0YEN2;E9PQP7;Q5H9R7-3;Q5H9R7-4;H7BXH2;E9PKF6;Q5H9R7-6;Q5H9R7-2;Q5H9R7;Q5H9R7-5	H0YDW1;H0YEN2;E9PQP7;Q5H9R7-3;Q5H9R7-4;H7BXH2;E9PKF6;Q5H9R7-6;Q5H9R7-2;Q5H9R7;Q5H9R7-5	Serine/threonine-protein phosphatase 6 regulatory subunit 3	PPP6R3	>tr|H0YDW1|H0YDW1_HUMAN Serine/threonine-protein phosphatase 6 regulatory subunit 3 (Fragment) OS=Homo sapiens GN=PPP6R3 PE=1 SV=1;>tr|H0YEN2|H0YEN2_HUMAN Serine/threonine-protein phosphatase 6 regulatory subunit 3 (Fragment) OS=Homo sapiens GN=PPP6R3 PE=1			0	0	0	0	0	0	0	0	0	0	0	1	0	1	0	2	0	0	0	0	0	0	0	0	0	0	0	0	0	2	0	0	0	0	0	0	0	0	0	0	0	0	0
P17480-2;E9PKP7;P17480;E9PLT2;E9PMM2	P17480-2;E9PKP7;P17480	Nucleolar transcription factor 1	UBTF	>sp|P17480-2|UBF1_HUMAN Isoform UBF2 of Nucleolar transcription factor 1 OS=Homo sapiens GN=UBTF;>tr|E9PKP7|E9PKP7_HUMAN Nucleolar transcription factor 1 OS=Homo sapiens GN=UBTF PE=1 SV=1;>sp|P17480|UBF1_HUMAN Nucleolar transcription factor 1 OS=Homo sapie			4	4	2	5	2	9	7	7	6	6	7	9	5	6	4	3	5	4	6	8	2	8	8	8	8	7	5	8	4	5	5	5	2	5	6	7	6	6	9	10	7	8	8
F8VSA6;E9PS38;Q15843;S4R3E9;E9PL57	F8VSA6;E9PS38;Q15843;S4R3E9;E9PL57	NEDD8	NEDD8;NEDD8-MDP1	>tr|F8VSA6|F8VSA6_HUMAN NEDD8 OS=Homo sapiens GN=NEDD8 PE=4 SV=1;>tr|E9PS38|E9PS38_HUMAN Protein NEDD8-MDP1 OS=Homo sapiens GN=NEDD8-MDP1 PE=4 SV=2;>sp|Q15843|NEDD8_HUMAN NEDD8 OS=Homo sapiens GN=NEDD8 PE=1 SV=1;>tr|S4R3E9|S4R3E9_HUMAN Protein NEDD8-MDP1 O			0	0	0	0	0	0	0	0	1	1	0	0	1	0	0	0	0	0	0	0	0	1	1	0	0	0	0	1	0	1	1	1	0	0	0	1	0	1	1	1	0	0	1
P55786-2;E9PLK3;P55786;H0YCQ5;H0YDG0;E9PP11;A6NEC2	P55786-2;E9PLK3;P55786	Puromycin-sensitive aminopeptidase	NPEPPS	>sp|P55786-2|PSA_HUMAN Isoform 2 of Puromycin-sensitive aminopeptidase OS=Homo sapiens GN=NPEPPS;>tr|E9PLK3|E9PLK3_HUMAN Puromycin-sensitive aminopeptidase OS=Homo sapiens GN=NPEPPS PE=1 SV=1;>sp|P55786|PSA_HUMAN Puromycin-sensitive aminopeptidase OS=Homo			0	0	0	0	0	0	0	0	0	0	0	0	0	0	0	0	0	0	0	0	0	0	0	1	0	0	0	0	0	0	0	0	0	0	0	0	0	0	0	1	0	0	0
Q9BQB6-3;I3L3B4;F8W9H0;Q9BQB6-2;Q9BQB6;E9PLN8	Q9BQB6-3;I3L3B4;F8W9H0;Q9BQB6-2;Q9BQB6;E9PLN8	Vitamin K epoxide reductase complex subunit 1	VKORC1	>sp|Q9BQB6-3|VKOR1_HUMAN Isoform 3 of Vitamin K epoxide reductase complex subunit 1 OS=Homo sapiens GN=VKORC1;>tr|I3L3B4|I3L3B4_HUMAN Uncharacterized protein (Fragment) OS=Homo sapiens PE=4 SV=1;>tr|F8W9H0|F8W9H0_HUMAN Vitamin K epoxide reductase complex s			0	1	1	1	0	1	1	0	1	1	0	1	1	1	1	1	0	0	1	1	1	0	1	0	0	1	1	1	1	1	1	1	1	1	1	1	1	0	1	0	0	1	1
E9PLU0;E9PRI6;O00330-3;O00330	E9PLU0;E9PRI6;O00330-3;O00330	Pyruvate dehydrogenase protein X component, mitochondrial	PDHX	>tr|E9PLU0|E9PLU0_HUMAN Pyruvate dehydrogenase protein X component, mitochondrial (Fragment) OS=Homo sapiens GN=PDHX PE=1 SV=1;>tr|E9PRI6|E9PRI6_HUMAN Pyruvate dehydrogenase protein X component, mitochondrial (Fragment) OS=Homo sapiens GN=PDHX PE=1 SV=1;>s			0	0	0	0	1	1	0	0	0	0	0	0	0	0	1	0	0	0	0	0	0	0	1	0	0	0	0	1	1	0	0	0	0	0	0	0	1	0	1	0	0	1	1
E9PMC5;E9PM12;Q13488	E9PMC5;E9PM12;Q13488	V-type proton ATPase 116 kDa subunit a isoform 3	TCIRG1	>tr|E9PMC5|E9PMC5_HUMAN V-type proton ATPase subunit a OS=Homo sapiens GN=TCIRG1 PE=1 SV=1;>tr|E9PM12|E9PM12_HUMAN V-type proton ATPase subunit a (Fragment) OS=Homo sapiens GN=TCIRG1 PE=1 SV=8;>sp|Q13488|VPP3_HUMAN V-type proton ATPase 116 kDa subunit a is			0	0	0	0	0	0	0	0	0	0	0	0	0	0	0	0	0	0	0	0	0	0	0	0	0	0	0	0	0	0	1	0	0	0	0	0	0	0	0	0	0	0	0
E9PM19;P29597;E9PPF2	E9PM19;P29597;E9PPF2	Tyrosine-protein kinase;Non-receptor tyrosine-protein kinase TYK2	TYK2	>tr|E9PM19|E9PM19_HUMAN Tyrosine-protein kinase OS=Homo sapiens GN=TYK2 PE=1 SV=1;>sp|P29597|TYK2_HUMAN Non-receptor tyrosine-protein kinase TYK2 OS=Homo sapiens GN=TYK2 PE=1 SV=3;>tr|E9PPF2|E9PPF2_HUMAN Tyrosine-protein kinase OS=Homo sapiens GN=TYK2 PE=1			0	0	0	0	0	1	1	0	0	0	1	0	2	2	1	1	0	0	0	0	0	1	1	0	1	0	1	1	2	2	0	0	0	0	0	0	1	0	1	0	1	1	1
E9PMR4;P48509;E9PRJ3	E9PMR4;P48509;E9PRJ3	CD151 antigen	CD151	>tr|E9PMR4|E9PMR4_HUMAN Tetraspanin OS=Homo sapiens GN=CD151 PE=1 SV=1;>sp|P48509|CD151_HUMAN CD151 antigen OS=Homo sapiens GN=CD151 PE=1 SV=3;>tr|E9PRJ3|E9PRJ3_HUMAN Tetraspanin (Fragment) OS=Homo sapiens GN=CD151 PE=1 SV=1			0	0	0	0	0	0	0	0	1	0	0	0	0	1	1	1	0	1	0	0	0	0	0	0	1	0	1	1	1	1	1	1	1	1	1	1	1	0	0	0	0	0	0
E9PMS6;Q8WWI1-3;Q8WWI1-4;F8WD26;J3KP06;Q8WWI1-2;Q8WWI1;E9PMP7;Q8WWI1-5;A0A0A0MTE2;E9PMT2;H0Y424;E9PK58;E9PJ10;E9PLU6;H0YDQ3;E9PRE3;E9PRJ0;H0YE95;H0YDG6	E9PMS6;Q8WWI1-3;Q8WWI1-4;F8WD26;J3KP06;Q8WWI1-2;Q8WWI1;E9PMP7;Q8WWI1-5;A0A0A0MTE2;E9PMT2;H0Y424	LIM domain only protein 7	LMO7	>tr|E9PMS6|E9PMS6_HUMAN LIM domain only protein 7 OS=Homo sapiens GN=LMO7 PE=1 SV=1;>sp|Q8WWI1-3|LMO7_HUMAN Isoform 3 of LIM domain only protein 7 OS=Homo sapiens GN=LMO7;>sp|Q8WWI1-4|LMO7_HUMAN Isoform 4 of LIM domain only protein 7 OS=Homo sapiens GN=LMO			0	0	0	0	1	0	1	1	1	2	1	2	2	1	1	2	0	0	0	0	2	1	0	2	0	0	1	0	1	2	2	1	1	1	0	1	1	0	1	0	2	1	0
E9PMX3;E9PQP1;P49821-2;G3V0I5;P49821;E9PJL9;E9PLC6;E9PPR0;B4DE93;E9PPD6;H0YE81	E9PMX3;E9PQP1;P49821-2;G3V0I5;P49821;E9PJL9;E9PLC6;E9PPR0;B4DE93	NADH dehydrogenase [ubiquinone] flavoprotein 1, mitochondrial	NDUFV1	>tr|E9PMX3|E9PMX3_HUMAN NADH dehydrogenase [ubiquinone] flavoprotein 1, mitochondrial (Fragment) OS=Homo sapiens GN=NDUFV1 PE=1 SV=1;>tr|E9PQP1|E9PQP1_HUMAN NADH dehydrogenase [ubiquinone] flavoprotein 1, mitochondrial (Fragment) OS=Homo sapiens GN=NDUFV1			0	0	0	0	0	0	0	0	0	0	0	0	0	0	1	0	0	0	0	0	0	0	0	0	0	0	0	0	1	0	0	0	0	0	0	0	0	0	0	0	0	0	0
E9PN17;O75964	E9PN17;O75964	ATP synthase subunit g, mitochondrial	ATP5L	>tr|E9PN17|E9PN17_HUMAN ATP synthase subunit g, mitochondrial OS=Homo sapiens GN=ATP5L PE=1 SV=1;>sp|O75964|ATP5L_HUMAN ATP synthase subunit g, mitochondrial OS=Homo sapiens GN=ATP5L PE=1 SV=3			1	2	2	1	2	2	2	2	2	1	2	2	3	2	3	2	2	2	2	1	2	1	3	2	2	3	2	1	2	2	2	2	0	2	2	2	2	2	2	1	2	2	2
E9PN51;F8W9K7;E9PPW7;O00217	E9PN51;F8W9K7;E9PPW7;O00217	NADH dehydrogenase [ubiquinone] iron-sulfur protein 8, mitochondrial	NDUFS8	>tr|E9PN51|E9PN51_HUMAN NADH dehydrogenase [ubiquinone] iron-sulfur protein 8, mitochondrial (Fragment) OS=Homo sapiens GN=NDUFS8 PE=1 SV=1;>tr|F8W9K7|F8W9K7_HUMAN NADH dehydrogenase [ubiquinone] iron-sulfur protein 8, mitochondrial (Fragment) OS=Homo sapi			0	0	0	0	0	0	0	0	0	0	0	0	1	1	1	1	0	0	0	0	0	0	0	1	1	0	0	0	1	1	1	1	0	0	0	0	0	0	0	0	0	0	0
E9PNJ4;Q13586-2;Q13586;G0XQ39;H0YDB2	E9PNJ4;Q13586-2;Q13586;G0XQ39;H0YDB2	Stromal interaction molecule 1	STIM1	>tr|E9PNJ4|E9PNJ4_HUMAN Stromal interaction molecule 1 OS=Homo sapiens GN=STIM1 PE=1 SV=1;>sp|Q13586-2|STIM1_HUMAN Isoform 2 of Stromal interaction molecule 1 OS=Homo sapiens GN=STIM1;>sp|Q13586|STIM1_HUMAN Stromal interaction molecule 1 OS=Homo sapiens GN			0	0	0	0	0	0	0	0	0	0	0	0	0	0	0	0	0	0	0	0	0	0	0	1	0	0	0	0	1	0	0	0	0	0	0	0	0	0	0	0	0	0	0
E9PNK6;Q16890-5;E9PPQ1;Q16890;J3KNE7;Q16890-4;Q16890-3;Q16890-2;E9PNQ9	E9PNK6;Q16890-5;E9PPQ1;Q16890;J3KNE7;Q16890-4;Q16890-3;Q16890-2	Tumor protein D53	TPD52L1	>tr|E9PNK6|E9PNK6_HUMAN Tumor protein D53 OS=Homo sapiens GN=TPD52L1 PE=1 SV=1;>sp|Q16890-5|TPD53_HUMAN Isoform 5 of Tumor protein D53 OS=Homo sapiens GN=TPD52L1;>tr|E9PPQ1|E9PPQ1_HUMAN Tumor protein D53 OS=Homo sapiens GN=TPD52L1 PE=1 SV=1;>sp|Q16890|TPD5			0	0	0	0	0	0	0	0	0	0	0	0	0	1	0	1	0	0	0	0	0	0	0	0	0	0	0	0	1	1	2	1	0	0	0	0	0	0	0	0	0	0	0
E9PNW4;P13987;E9PR17;H0YET2	E9PNW4;P13987;E9PR17;H0YET2	CD59 glycoprotein	CD59	>tr|E9PNW4|E9PNW4_HUMAN CD59 glycoprotein OS=Homo sapiens GN=CD59 PE=1 SV=1;>sp|P13987|CD59_HUMAN CD59 glycoprotein OS=Homo sapiens GN=CD59 PE=1 SV=1;>tr|E9PR17|E9PR17_HUMAN CD59 glycoprotein OS=Homo sapiens GN=CD59 PE=1 SV=1;>tr|H0YET2|H0YET2_HUMAN CD59 g			0	2	0	1	2	2	1	3	2	3	2	2	3	4	4	4	1	1	1	1	1	1	2	2	2	2	2	2	2	4	3	3	1	1	2	1	2	2	3	3	3	2	2
E9PP21;P21291;E9PS42;E9PND2	E9PP21;P21291;E9PS42;E9PND2	Cysteine and glycine-rich protein 1	CSRP1	>tr|E9PP21|E9PP21_HUMAN Cysteine and glycine-rich protein 1 OS=Homo sapiens GN=CSRP1 PE=1 SV=1;>sp|P21291|CSRP1_HUMAN Cysteine and glycine-rich protein 1 OS=Homo sapiens GN=CSRP1 PE=1 SV=3;>tr|E9PS42|E9PS42_HUMAN Cysteine and glycine-rich protein 1 OS=Homo			0	0	0	0	0	0	0	0	0	0	0	0	0	0	1	0	0	0	0	0	0	0	0	0	0	0	0	0	2	1	0	0	0	0	0	0	0	0	0	0	0	0	0
E9PQC4;Q9BZD4;B1AQT4;E9PP32	E9PQC4;Q9BZD4	Kinetochore protein Nuf2	NUF2	>tr|E9PQC4|E9PQC4_HUMAN Kinetochore protein Nuf2 OS=Homo sapiens GN=NUF2 PE=1 SV=1;>sp|Q9BZD4|NUF2_HUMAN Kinetochore protein Nuf2 OS=Homo sapiens GN=NUF2 PE=1 SV=2			0	0	0	0	0	0	0	0	0	0	0	0	0	0	0	0	0	0	0	0	0	0	0	0	0	0	0	0	0	0	0	0	0	0	0	0	0	0	0	0	0	0	0
P62861;E9PR30	P62861;E9PR30	40S ribosomal protein S30	FAU	>sp|P62861|RS30_HUMAN 40S ribosomal protein S30 OS=Homo sapiens GN=FAU PE=1 SV=1;>tr|E9PR30|E9PR30_HUMAN 40S ribosomal protein S30 OS=Homo sapiens GN=FAU PE=1 SV=1			1	2	3	1	2	2	2	3	2	2	2	2	3	3	3	3	1	1	1	1	1	1	1	2	1	2	1	2	3	3	2	3	1	1	2	2	2	3	2	2	1	2	3
E9PR44;P02511;A0A024R3B9;E9PJL7;E9PRA8;E9PS12;E9PNH7;H0YCW8;E9PRS4	E9PR44;P02511;A0A024R3B9;E9PJL7;E9PRA8	Alpha-crystallin B chain	CRYAB	>tr|E9PR44|E9PR44_HUMAN Alpha-crystallin B chain (Fragment) OS=Homo sapiens GN=CRYAB PE=1 SV=1;>sp|P02511|CRYAB_HUMAN Alpha-crystallin B chain OS=Homo sapiens GN=CRYAB PE=1 SV=2;>tr|A0A024R3B9|A0A024R3B9_HUMAN Alpha-crystallin B chain OS=Homo sapiens GN=CR			0	0	0	0	0	0	0	0	0	0	0	0	0	0	2	2	0	0	0	0	0	0	0	0	0	0	0	0	0	0	1	0	0	1	0	0	0	0	1	1	0	0	0
E9PS00;Q9Y5Q0	E9PS00;Q9Y5Q0	Fatty acid desaturase 3	FADS3	>tr|E9PS00|E9PS00_HUMAN Fatty acid desaturase 3 OS=Homo sapiens GN=FADS3 PE=1 SV=1;>sp|Q9Y5Q0|FADS3_HUMAN Fatty acid desaturase 3 OS=Homo sapiens GN=FADS3 PE=2 SV=1			0	0	1	0	0	0	1	1	1	2	2	0	0	3	2	3	0	0	0	0	0	1	0	2	1	1	1	1	2	2	1	1	0	1	1	1	0	1	1	1	1	1	1
Q96KG9-3;E9PS17;Q96KG9-2;Q96KG9;E9PPN3;E9PK59;Q96KG9-4;Q96KG9-5;Q96KG9-6;A0A0A0MQX4;H0YCI6;H0YDH0	Q96KG9-3;E9PS17;Q96KG9-2;Q96KG9;E9PPN3;E9PK59;Q96KG9-4;Q96KG9-5;Q96KG9-6	N-terminal kinase-like protein	SCYL1	>sp|Q96KG9-3|SCYL1_HUMAN Isoform 3 of N-terminal kinase-like protein OS=Homo sapiens GN=SCYL1;>tr|E9PS17|E9PS17_HUMAN N-terminal kinase-like protein OS=Homo sapiens GN=SCYL1 PE=1 SV=1;>sp|Q96KG9-2|SCYL1_HUMAN Isoform 2 of N-terminal kinase-like protein OS=			1	4	3	2	4	8	11	6	7	9	7	7	10	12	9	11	4	4	6	2	3	8	7	8	8	4	9	8	10	11	9	11	1	2	6	6	7	7	9	11	10	11	8
E9PS41;Q6RFH5;Q6RFH5-2;H0YFP2	E9PS41;Q6RFH5;Q6RFH5-2	WD repeat-containing protein 74	WDR74	>tr|E9PS41|E9PS41_HUMAN WD repeat-containing protein 74 OS=Homo sapiens GN=WDR74 PE=1 SV=1;>sp|Q6RFH5|WDR74_HUMAN WD repeat-containing protein 74 OS=Homo sapiens GN=WDR74 PE=1 SV=1;>sp|Q6RFH5-2|WDR74_HUMAN Isoform 2 of WD repeat-containing protein 74 OS=Ho			0	0	0	0	0	0	1	1	0	0	0	0	0	0	0	1	0	0	0	0	0	0	0	0	0	0	1	0	1	0	0	1	0	1	0	0	0	0	0	1	1	0	0
F1DAL9;P10589	F1DAL9;P10589	COUP transcription factor 1	NR2F1	>tr|F1DAL9|F1DAL9_HUMAN COUP transcription factor 1 OS=Homo sapiens GN=NR2F1 PE=1 SV=1;>sp|P10589|COT1_HUMAN COUP transcription factor 1 OS=Homo sapiens GN=NR2F1 PE=1 SV=1			0	0	0	0	0	0	0	0	0	1	0	0	1	2	1	1	0	0	0	0	0	0	0	0	0	0	1	0	0	0	0	1	0	0	0	0	0	0	0	0	1	2	0
F2Z2U4;C9K0N1	F2Z2U4		TRRAP	>tr|F2Z2U4|F2Z2U4_HUMAN Transformation/transcription domain-associated protein OS=Homo sapiens GN=TRRAP PE=1 SV=3			2	1	3	5	3	7	6	6	19	20	21	19	46	48	49	51	1	2	2	2	1	11	3	4	13	20	36	27	44	40	41	41	0	1	2	1	2	7	8	6	16	22	25
F2Z2W6;F2Z2Y5;H7BXJ5;P05114	F2Z2W6;F2Z2Y5;H7BXJ5;P05114	Non-histone chromosomal protein HMG-14	HMGN1	>tr|F2Z2W6|F2Z2W6_HUMAN Non-histone chromosomal protein HMG-14 OS=Homo sapiens GN=HMGN1 PE=1 SV=1;>tr|F2Z2Y5|F2Z2Y5_HUMAN Non-histone chromosomal protein HMG-14 OS=Homo sapiens GN=HMGN1 PE=1 SV=1;>tr|H7BXJ5|H7BXJ5_HUMAN Non-histone chromosomal protein HMG-			0	0	0	0	0	0	0	0	0	0	0	0	0	0	0	1	0	0	0	0	0	0	1	1	0	0	0	0	1	0	1	1	0	0	0	0	0	1	1	0	0	1	0
Q8IZ69-2;Q8IZ69;F2Z2W7;C9K041;H7C100	Q8IZ69-2;Q8IZ69;F2Z2W7	tRNA (uracil-5-)-methyltransferase homolog A	TRMT2A	>sp|Q8IZ69-2|TRM2A_HUMAN Isoform 2 of tRNA (uracil-5-)-methyltransferase homolog A OS=Homo sapiens GN=TRMT2A;>sp|Q8IZ69|TRM2A_HUMAN tRNA (uracil-5-)-methyltransferase homolog A OS=Homo sapiens GN=TRMT2A PE=1 SV=2;>tr|F2Z2W7|F2Z2W7_HUMAN tRNA (uracil-5-)-me			0	0	0	0	0	0	1	0	0	1	0	0	2	2	2	2	0	0	0	0	0	0	0	0	0	0	0	0	0	1	1	3	0	0	0	0	0	0	0	1	2	0	1
Q9C0E2;F2Z2X4	Q9C0E2;F2Z2X4	Exportin-4	XPO4	>sp|Q9C0E2|XPO4_HUMAN Exportin-4 OS=Homo sapiens GN=XPO4 PE=1 SV=2;>tr|F2Z2X4|F2Z2X4_HUMAN Exportin-4 OS=Homo sapiens GN=XPO4 PE=1 SV=1			0	0	1	2	0	3	3	2	4	5	4	3	6	8	9	5	0	0	0	0	0	1	1	3	3	4	4	3	6	8	3	4	0	1	1	0	2	2	0	1	5	4	5
F5GWH5;P61165	F5GWH5;P61165	Transmembrane protein 258	TMEM258	>tr|F5GWH5|F5GWH5_HUMAN Transmembrane protein 258 OS=Homo sapiens GN=TMEM258 PE=1 SV=1;>sp|P61165|TM258_HUMAN Transmembrane protein 258 OS=Homo sapiens GN=TMEM258 PE=1 SV=1			0	0	0	0	0	0	1	0	1	1	1	0	1	1	1	1	0	0	0	0	0	1	1	1	1	1	1	1	1	1	1	1	0	0	1	1	0	0	1	1	1	1	1
F5H5V4;F5GX23;O00233-2;J3KN29;O00233;F5H7X1;F5H169;O00233-3	F5H5V4;F5GX23;O00233-2;J3KN29;O00233;F5H7X1;F5H169	26S proteasome non-ATPase regulatory subunit 9	PSMD9	>tr|F5H5V4|F5H5V4_HUMAN 26S proteasome non-ATPase regulatory subunit 9 (Fragment) OS=Homo sapiens GN=PSMD9 PE=1 SV=1;>tr|F5GX23|F5GX23_HUMAN 26S proteasome non-ATPase regulatory subunit 9 OS=Homo sapiens GN=PSMD9 PE=1 SV=1;>sp|O00233-2|PSMD9_HUMAN Isoform			0	0	0	0	0	0	0	0	0	0	0	0	1	1	0	0	0	0	0	0	0	0	1	1	0	0	0	0	0	0	2	0	0	0	0	0	0	0	0	1	0	0	0
F5GX77;Q9UI30-2;Q9UI30;F5GYQ2	F5GX77;Q9UI30-2;Q9UI30	tRNA methyltransferase 112 homolog	TRMT112	>tr|F5GX77|F5GX77_HUMAN Multifunctional methyltransferase subunit TRM112-like protein OS=Homo sapiens GN=TRMT112 PE=1 SV=1;>sp|Q9UI30-2|TR112_HUMAN Isoform 2 of Multifunctional methyltransferase subunit TRM112-like protein OS=Homo sapiens GN=TRMT112;>sp|Q9			0	0	0	0	0	0	0	0	0	0	0	0	0	0	0	1	0	0	0	0	0	0	0	0	0	0	0	0	0	0	0	0	0	0	0	0	0	0	0	0	0	0	0
F5GXX5;P61803;F5H895;A0A0B4J239	F5GXX5;P61803;F5H895;A0A0B4J239	Dolichyl-diphosphooligosaccharide--protein glycosyltransferase subunit DAD1	DAD1	>tr|F5GXX5|F5GXX5_HUMAN Dolichyl-diphosphooligosaccharide--protein glycosyltransferase subunit DAD1 OS=Homo sapiens GN=DAD1 PE=1 SV=1;>sp|P61803|DAD1_HUMAN Dolichyl-diphosphooligosaccharide--protein glycosyltransferase subunit DAD1 OS=Homo sapiens GN=DAD1			2	3	4	2	3	4	4	4	3	3	4	3	4	4	4	4	2	4	4	3	2	3	4	4	4	4	4	3	3	4	4	3	2	4	3	3	4	4	3	4	4	4	4
R4GN72;P61421;F5GYQ1;J3QL14;H3BQJ1	R4GN72;P61421;F5GYQ1;J3QL14	V-type proton ATPase subunit d 1	ATP6V0D1	>tr|R4GN72|R4GN72_HUMAN V-type proton ATPase subunit d 1 OS=Homo sapiens GN=ATP6V0D1 PE=1 SV=1;>sp|P61421|VA0D1_HUMAN V-type proton ATPase subunit d 1 OS=Homo sapiens GN=ATP6V0D1 PE=1 SV=1;>tr|F5GYQ1|F5GYQ1_HUMAN V-type proton ATPase subunit d 1 OS=Homo sa			0	0	0	0	0	0	0	0	0	0	1	0	2	2	3	2	0	0	1	0	0	2	1	1	0	1	1	2	1	2	2	1	0	0	0	1	2	0	1	1	0	1	1
P08195-3;F5GZS6;P08195;J3KPF3;P08195-4;H0YFS2;F5GZI0;H0YFX4	P08195-3;F5GZS6;P08195;J3KPF3;P08195-4	4F2 cell-surface antigen heavy chain	SLC3A2	>sp|P08195-3|4F2_HUMAN Isoform 3 of 4F2 cell-surface antigen heavy chain OS=Homo sapiens GN=SLC3A2;>tr|F5GZS6|F5GZS6_HUMAN 4F2 cell-surface antigen heavy chain OS=Homo sapiens GN=SLC3A2 PE=1 SV=1;>sp|P08195|4F2_HUMAN 4F2 cell-surface antigen heavy chain OS			11	12	14	14	16	18	17	15	21	18	18	21	28	29	29	29	17	19	15	16	21	20	19	23	24	23	22	24	28	24	26	26	14	17	21	17	23	22	24	18	26	22	20
F8VWA9;F5H5T2;F8VXJ0;F5GZZ6;Q5I7T1;Q5BKT4	F8VWA9;F5H5T2;F8VXJ0;F5GZZ6;Q5I7T1;Q5BKT4	Putative Dol-P-Glc:Glc(2)Man(9)GlcNAc(2)-PP-Dol alpha-1,2-glucosyltransferase;Dol-P-Glc:Glc(2)Man(9)GlcNAc(2)-PP-Dol alpha-1,2-glucosyltransferase	ALG10B;ALG10	>tr|F8VWA9|F8VWA9_HUMAN Putative Dol-P-Glc:Glc(2)Man(9)GlcNAc(2)-PP-Dol alpha-1,2-glucosyltransferase OS=Homo sapiens GN=ALG10B PE=4 SV=1;>tr|F5H5T2|F5H5T2_HUMAN Dol-P-Glc:Glc(2)Man(9)GlcNAc(2)-PP-Dol alpha-1,2-glucosyltransferase OS=Homo sapiens GN=ALG10			0	0	0	0	0	0	0	0	0	0	0	1	0	0	1	1	0	0	0	0	0	0	0	0	0	0	0	0	1	1	0	0	0	0	0	0	0	1	0	0	0	0	0
F5H170;Q8WW22-3;Q8WW22;Q8WW22-2;C9JDE6	F5H170;Q8WW22-3;Q8WW22;Q8WW22-2;C9JDE6	DnaJ homolog subfamily A member 4	DNAJA4	>tr|F5H170|F5H170_HUMAN DnaJ homolog subfamily A member 4 OS=Homo sapiens GN=DNAJA4 PE=1 SV=1;>sp|Q8WW22-3|DNJA4_HUMAN Isoform 3 of DnaJ homolog subfamily A member 4 OS=Homo sapiens GN=DNAJA4;>sp|Q8WW22|DNJA4_HUMAN DnaJ homolog subfamily A member 4 OS=Homo			1	0	0	0	0	1	0	0	0	0	0	0	0	0	0	0	0	0	0	0	0	0	0	0	0	0	1	0	0	0	0	0	1	0	0	0	0	0	0	0	0	0	0
F5H1D6;Q07864;F5H7E4;A0A087WW42;A0A087WX51	F5H1D6;Q07864	DNA polymerase;DNA polymerase epsilon catalytic subunit A	POLE	>tr|F5H1D6|F5H1D6_HUMAN DNA polymerase epsilon catalytic subunit A OS=Homo sapiens GN=POLE PE=1 SV=1;>sp|Q07864|DPOE1_HUMAN DNA polymerase epsilon catalytic subunit A OS=Homo sapiens GN=POLE PE=1 SV=5			0	0	0	0	0	1	0	1	1	4	1	2	0	1	0	1	0	0	0	0	0	1	0	0	0	1	1	0	0	2	0	0	0	0	0	0	0	0	0	1	0	0	0
K7ES92;F5H1R4;Q92619;K7ES98;Q92619-2;K7EM85	K7ES92;F5H1R4;Q92619;K7ES98;Q92619-2;K7EM85	Minor histocompatibility protein HA-1;Minor histocompatibility antigen HA-1	HMHA1	>tr|K7ES92|K7ES92_HUMAN Protein ARHGAP45 OS=Homo sapiens GN=ARHGAP45 PE=1 SV=1;>tr|F5H1R4|F5H1R4_HUMAN Protein ARHGAP45 OS=Homo sapiens GN=ARHGAP45 PE=1 SV=1;>sp|Q92619|HMHA1_HUMAN Minor histocompatibility protein HA-1 OS=Homo sapiens GN=HMHA1 PE=1 SV=2;>t			0	0	0	0	0	0	0	0	0	0	0	0	0	0	0	0	0	0	0	0	0	0	0	0	0	0	0	0	0	0	0	0	0	0	0	0	0	1	0	0	0	0	0
F5H365;Q15436;Q15436-2;G3V4V1;G3V1W4;G3V3G5;G3V2R6;G3V5X8;G3V4Q2	F5H365;Q15436;Q15436-2	Protein transport protein Sec23A	SEC23A	>tr|F5H365|F5H365_HUMAN Protein transport protein Sec23A OS=Homo sapiens GN=SEC23A PE=1 SV=1;>sp|Q15436|SC23A_HUMAN Protein transport protein Sec23A OS=Homo sapiens GN=SEC23A PE=1 SV=2;>sp|Q15436-2|SC23A_HUMAN Isoform 2 of Protein transport protein Sec23A			1	0	1	0	1	1	1	0	0	1	0	0	0	0	0	0	0	0	0	2	0	0	2	1	0	0	0	0	0	0	0	0	0	2	2	1	0	2	1	1	1	0	0
F8W020;F8VY35;P55209-2;F8W0J6;F5H4R6;H0YIV4;P55209;H0YHC3;F8W118;F8VXI6;F8VUX1;F8VV59;B7Z9C2;H0YH88;P55209-3;F8W543;F8VRJ2;F8VVB5	F8W020;F8VY35;P55209-2;F8W0J6;F5H4R6;H0YIV4;P55209;H0YHC3;F8W118;F8VXI6;F8VUX1;F8VV59;B7Z9C2;H0YH88;P55209-3;F8W543;F8VRJ2;F8VVB5	Nucleosome assembly protein 1-like 1	NAP1L1	>tr|F8W020|F8W020_HUMAN Nucleosome assembly protein 1-like 1 (Fragment) OS=Homo sapiens GN=NAP1L1 PE=1 SV=1;>tr|F8VY35|F8VY35_HUMAN Nucleosome assembly protein 1-like 1 (Fragment) OS=Homo sapiens GN=NAP1L1 PE=1 SV=1;>sp|P55209-2|NP1L1_HUMAN Isoform 2 of Nu			0	0	0	0	0	0	2	2	2	2	2	1	4	6	2	5	0	0	1	0	0	2	0	0	2	0	2	1	4	3	3	4	0	0	0	0	0	0	1	2	2	2	4
Q86XA9-2;Q86XA9;F5H619;H7C5W6;H0YIW3;F8VQQ6;Q86XA9-3;H0YHE0;H0YHS5	Q86XA9-2;Q86XA9;F5H619;H7C5W6	HEAT repeat-containing protein 5A	HEATR5A	>sp|Q86XA9-2|HTR5A_HUMAN Isoform 2 of HEAT repeat-containing protein 5A OS=Homo sapiens GN=HEATR5A;>sp|Q86XA9|HTR5A_HUMAN HEAT repeat-containing protein 5A OS=Homo sapiens GN=HEATR5A PE=1 SV=2;>tr|F5H619|F5H619_HUMAN HEAT repeat-containing protein 5A OS=Ho			0	0	0	0	0	3	4	3	4	7	7	4	4	7	6	6	0	0	0	1	0	4	1	0	4	2	7	5	4	3	5	5	0	0	1	0	0	0	1	0	0	6	4
F5H669;Q8N684-2;Q8N684;Q8N684-3;F5H6M0;F5H047;J3QT54;C9J286;C9J323;F5H5B7;F5H1W4;F5H2K8;F5H6P5;F5H6A8;F5GXA3;C9JM38	F5H669;Q8N684-2;Q8N684;Q8N684-3;F5H6M0;F5H047	Cleavage and polyadenylation specificity factor subunit 7	CPSF7	>tr|F5H669|F5H669_HUMAN Cleavage and polyadenylation-specificity factor subunit 7 (Fragment) OS=Homo sapiens GN=CPSF7 PE=1 SV=1;>sp|Q8N684-2|CPSF7_HUMAN Isoform 2 of Cleavage and polyadenylation specificity factor subunit 7 OS=Homo sapiens GN=CPSF7;>sp|Q8N			1	1	2	2	2	3	2	2	2	2	3	3	2	1	1	2	1	1	1	2	2	4	2	3	2	2	4	4	3	4	2	3	1	2	3	2	3	3	3	4	2	2	2
F5H6I7	F5H6I7		ATL3	>tr|F5H6I7|F5H6I7_HUMAN Atlastin-3 OS=Homo sapiens GN=ATL3 PE=1 SV=1			7	10	11	9	13	13	12	12	12	10	14	13	20	19	17	18	7	6	10	7	7	10	11	10	12	12	9	11	14	18	18	15	6	11	10	9	10	11	14	13	10	12	10
F5H702;Q96GC5-3;Q96GC5;F5H8D0	F5H702;Q96GC5-3;Q96GC5	39S ribosomal protein L48, mitochondrial	MRPL48	>tr|F5H702|F5H702_HUMAN 39S ribosomal protein L48, mitochondrial OS=Homo sapiens GN=MRPL48 PE=1 SV=1;>sp|Q96GC5-3|RM48_HUMAN Isoform 2 of 39S ribosomal protein L48, mitochondrial OS=Homo sapiens GN=MRPL48;>sp|Q96GC5|RM48_HUMAN 39S ribosomal protein L48, mi			1	0	0	0	0	1	0	0	0	0	0	0	0	0	0	0	0	1	1	1	0	3	2	1	1	0	0	0	1	2	2	2	1	0	2	0	1	1	2	2	1	1	0
F6QDS0;Q9UMR2-2;Q9UMR2-4;Q9UMR2;H3BQK0;H3BN59;H3BMQ5	F6QDS0;Q9UMR2-2;Q9UMR2-4;Q9UMR2;H3BQK0	ATP-dependent RNA helicase DDX19B	DDX19B	>tr|F6QDS0|F6QDS0_HUMAN HCG2043426, isoform CRA_b OS=Homo sapiens GN=hCG_2043426 PE=1 SV=1;>sp|Q9UMR2-2|DD19B_HUMAN Isoform 2 of ATP-dependent RNA helicase DDX19B OS=Homo sapiens GN=DDX19B;>sp|Q9UMR2-4|DD19B_HUMAN Isoform 4 of ATP-dependent RNA helicase DD			3	7	3	4	4	2	9	6	4	2	2	5	5	1	3	6	4	2	3	3	4	6	7	9	3	3	5	4	4	2	3	3	3	7	4	2	7	6	6	7	5	4	3
F6RTR7;O43808;B0QYW5;F8WE74;F2Z2I9;F8WCH6;F8WA85;F8WEC6	F6RTR7;O43808;B0QYW5;F8WE74	Peroxisomal membrane protein PMP34	SLC25A17	>tr|F6RTR7|F6RTR7_HUMAN Peroxisomal membrane protein PMP34 OS=Homo sapiens GN=SLC25A17 PE=1 SV=1;>sp|O43808|PM34_HUMAN Peroxisomal membrane protein PMP34 OS=Homo sapiens GN=SLC25A17 PE=1 SV=1;>tr|B0QYW5|B0QYW5_HUMAN Peroxisomal membrane protein PMP34 OS=Ho			0	0	0	0	1	1	0	1	3	3	2	1	4	5	6	6	0	0	0	1	0	1	0	0	2	2	4	1	5	4	4	6	0	0	0	0	1	0	1	0	0	2	2
F6T1Q0;Q6L8Q7-2;Q6L8Q7	F6T1Q0;Q6L8Q7-2;Q6L8Q7	2,5-phosphodiesterase 12	PDE12	>tr|F6T1Q0|F6T1Q0_HUMAN 2,5-phosphodiesterase 12 OS=Homo sapiens GN=PDE12 PE=1 SV=1;>sp|Q6L8Q7-2|PDE12_HUMAN Isoform 2 of 2,5-phosphodiesterase 12 OS=Homo sapiens GN=PDE12;>sp|Q6L8Q7|PDE12_HUMAN 2,5-phosphodiesterase 12 OS=Homo sapiens GN=PDE12 PE=1			0	0	0	0	0	0	0	0	0	0	0	0	0	1	0	0	0	0	0	0	0	0	0	0	0	0	0	0	0	0	1	0	0	0	0	0	0	0	0	0	0	0	0
F6XHT0;Q9Y6D0;F8WAX7	F6XHT0;Q9Y6D0	Selenoprotein K	SELK	>tr|F6XHT0|F6XHT0_HUMAN Selenoprotein K OS=Homo sapiens GN=SELK PE=1 SV=1;>sp|Q9Y6D0|SELK_HUMAN Selenoprotein K OS=Homo sapiens GN=SELK PE=1 SV=3			0	0	1	0	0	1	0	1	1	1	0	1	1	1	1	2	0	0	0	0	0	0	0	0	1	2	0	1	0	1	1	0	0	0	0	0	0	0	1	1	0	0	0
F8VP53;F8VVW7;F8VVX6;Q5HYK3	F8VP53;F8VVW7;F8VVX6;Q5HYK3	2-methoxy-6-polyprenyl-1,4-benzoquinol methylase, mitochondrial	COQ5	>tr|F8VP53|F8VP53_HUMAN 2-methoxy-6-polyprenyl-1,4-benzoquinol methylase, mitochondrial (Fragment) OS=Homo sapiens GN=COQ5 PE=1 SV=1;>tr|F8VVW7|F8VVW7_HUMAN 2-methoxy-6-polyprenyl-1,4-benzoquinol methylase, mitochondrial (Fragment) OS=Homo sapiens GN=COQ5			0	0	0	0	0	0	0	0	0	0	0	0	0	0	0	0	0	0	0	0	0	0	0	0	0	0	0	0	0	0	0	0	0	0	0	0	0	0	0	0	0	0	0
H0YIV5;Q6P1Q0-4;F8VP71;F8VZA2;Q6P1Q0-2;Q6P1Q0;Q6P1Q0-7;Q6P1Q0-5;F8VR33;F8W1Z2;F8VVQ3;H0YHF4;F8VS60;F8W0R0	H0YIV5;Q6P1Q0-4;F8VP71;F8VZA2;Q6P1Q0-2;Q6P1Q0;Q6P1Q0-7;Q6P1Q0-5;F8VR33;F8W1Z2;F8VVQ3;H0YHF4;F8VS60	LETM1 domain-containing protein 1	LETMD1	>tr|H0YIV5|H0YIV5_HUMAN LETM1 domain-containing protein 1 (Fragment) OS=Homo sapiens GN=LETMD1 PE=1 SV=1;>sp|Q6P1Q0-4|LTMD1_HUMAN Isoform 4 of LETM1 domain-containing protein 1 OS=Homo sapiens GN=LETMD1;>tr|F8VP71|F8VP71_HUMAN LETM1 domain-containing prote			0	0	0	0	0	0	0	0	1	2	0	1	1	1	2	2	0	0	0	0	0	0	0	0	1	0	0	0	0	0	1	1	0	0	0	0	0	0	0	0	1	1	0
F8VPD4;P27708;H7C2E4;H7C3Z5;H7BZB3	F8VPD4;P27708	CAD protein;Glutamine-dependent carbamoyl-phosphate synthase;Aspartate carbamoyltransferase;Dihydroorotase	CAD	>tr|F8VPD4|F8VPD4_HUMAN CAD protein OS=Homo sapiens GN=CAD PE=1 SV=1;>sp|P27708|PYR1_HUMAN CAD protein OS=Homo sapiens GN=CAD PE=1 SV=3			7	12	7	6	15	13	14	12	12	12	14	15	19	19	19	18	6	6	9	6	9	9	14	12	14	9	10	12	14	16	18	21	5	5	11	7	14	11	15	14	8	10	12
F8VQW0;F8VX73;F8VPI1;F8W201;F8W086;F8VR05;F8VQQ5;F8VSI7;F8VVJ4;P55061;F8W1G3;P55061-2;A0A0G2JKZ4;F8VY06	F8VQW0;F8VX73;F8VPI1;F8W201;F8W086;F8VR05;F8VQQ5;F8VSI7;F8VVJ4;P55061;F8W1G3;P55061-2	Bax inhibitor 1	TMBIM6	>tr|F8VQW0|F8VQW0_HUMAN Bax inhibitor 1 (Fragment) OS=Homo sapiens GN=TMBIM6 PE=1 SV=1;>tr|F8VX73|F8VX73_HUMAN Bax inhibitor 1 (Fragment) OS=Homo sapiens GN=TMBIM6 PE=1 SV=1;>tr|F8VPI1|F8VPI1_HUMAN Bax inhibitor 1 (Fragment) OS=Homo sapiens GN=TMBIM6 PE=1			0	1	0	1	0	1	1	1	2	2	2	2	1	2	2	2	0	0	1	1	1	1	1	1	1	1	2	2	1	2	2	2	0	2	2	0	1	2	2	1	2	2	2
Q9NYL4-2;F8VU90;Q9NYL4;H0YHM7;E9PAR0	Q9NYL4-2;F8VU90;Q9NYL4	Peptidyl-prolyl cis-trans isomerase FKBP11;Peptidyl-prolyl cis-trans isomerase	FKBP11	>sp|Q9NYL4-2|FKB11_HUMAN Isoform 2 of Peptidyl-prolyl cis-trans isomerase FKBP11 OS=Homo sapiens GN=FKBP11;>tr|F8VU90|F8VU90_HUMAN Peptidyl-prolyl cis-trans isomerase FKBP11 OS=Homo sapiens GN=FKBP11 PE=1 SV=1;>sp|Q9NYL4|FKB11_HUMAN Peptidyl-prolyl cis-tra			2	1	2	1	2	1	2	2	2	2	1	1	1	1	1	1	0	2	2	0	2	1	1	2	1	1	1	1	2	1	1	1	1	1	0	0	0	1	1	1	1	1	1
F8VUB0;Q96GM5-2;Q96GM5;F8VZ70;F8VRQ4;F8VW95	F8VUB0;Q96GM5-2;Q96GM5;F8VZ70;F8VRQ4	SWI/SNF-related matrix-associated actin-dependent regulator of chromatin subfamily D member 1	SMARCD1	>tr|F8VUB0|F8VUB0_HUMAN SWI/SNF-related matrix-associated actin-dependent regulator of chromatin subfamily D member 1 (Fragment) OS=Homo sapiens GN=SMARCD1 PE=1 SV=8;>sp|Q96GM5-2|SMRD1_HUMAN Isoform 2 of SWI/SNF-related matrix-associated actin-dependent re			0	0	0	0	0	0	0	0	0	0	0	0	1	1	0	0	0	0	0	0	0	0	1	0	0	0	0	0	0	0	0	1	0	0	0	0	0	0	1	1	1	0	0
F8VV52;Q9NZN8;Q9NZN8-4;Q9NZN8-5;F8VP97;F8VQD8;F8VUB4;A0A087X050;F8VVY1;F8VX63;Q9NZN8-2;F8W145;F8VRS8;F8VWH8;H0YHT6;F8VQF4;H0YI11;H0YH84;Q9NZN8-3	F8VV52;Q9NZN8;Q9NZN8-4;Q9NZN8-5;F8VP97;F8VQD8;F8VUB4;A0A087X050;F8VVY1;F8VX63	CCR4-NOT transcription complex subunit 2	CNOT2	>tr|F8VV52|F8VV52_HUMAN CCR4-NOT transcription complex subunit 2 (Fragment) OS=Homo sapiens GN=CNOT2 PE=1 SV=1;>sp|Q9NZN8|CNOT2_HUMAN CCR4-NOT transcription complex subunit 2 OS=Homo sapiens GN=CNOT2 PE=1 SV=1;>sp|Q9NZN8-4|CNOT2_HUMAN Isoform 4 of CCR4-NOT			1	1	3	4	3	4	3	3	2	4	4	4	4	5	2	2	1	2	3	2	2	3	3	5	4	4	5	3	2	2	2	2	0	1	3	1	1	2	3	2	5	2	2
F8VV56;P08962-3;P08962-2;F8W022;F8VWK8;P08962;F8VNT9	F8VV56;P08962-3;P08962-2;F8W022;F8VWK8;P08962;F8VNT9	CD63 antigen	CD63	>tr|F8VV56|F8VV56_HUMAN CD63 antigen OS=Homo sapiens GN=CD63 PE=1 SV=1;>sp|P08962-3|CD63_HUMAN Isoform 3 of CD63 antigen OS=Homo sapiens GN=CD63;>sp|P08962-2|CD63_HUMAN Isoform 2 of CD63 antigen OS=Homo sapiens GN=CD63;>tr|F8W022|F8W022_HUMAN Tetraspanin (			0	1	1	0	1	1	0	1	1	1	1	0	2	1	2	1	0	0	1	0	1	0	0	2	1	2	0	1	2	1	1	1	0	1	0	0	1	1	1	1	1	0	1
P61923;F8VVA7;F8VXB1;F8W156;F8W651;P61923-5;F8VYZ4;P61923-4;F8VYK5;P61923-2;F8VXR1;P61923-3	P61923;F8VVA7;F8VXB1;F8W156;F8W651;P61923-5;F8VYZ4;P61923-4	Coatomer subunit zeta-1	COPZ1	>sp|P61923|COPZ1_HUMAN Coatomer subunit zeta-1 OS=Homo sapiens GN=COPZ1 PE=1 SV=1;>tr|F8VVA7|F8VVA7_HUMAN Coatomer subunit zeta-1 OS=Homo sapiens GN=COPZ1 PE=1 SV=1;>tr|F8VXB1|F8VXB1_HUMAN Coatomer subunit zeta-1 (Fragment) OS=Homo sapiens GN=COPZ1 PE=1 SV			0	0	0	0	0	0	0	0	0	0	0	0	0	0	1	0	0	0	0	0	0	0	0	0	0	0	0	0	0	0	1	0	0	0	0	0	0	0	0	0	0	0	0
Q9H2H9;F8VX04;F8VX12	Q9H2H9;F8VX04	Sodium-coupled neutral amino acid transporter 1	SLC38A1	>sp|Q9H2H9|S38A1_HUMAN Sodium-coupled neutral amino acid transporter 1 OS=Homo sapiens GN=SLC38A1 PE=1 SV=1;>tr|F8VX04|F8VX04_HUMAN Sodium-coupled neutral amino acid transporter 1 OS=Homo sapiens GN=SLC38A1 PE=1 SV=1			0	1	1	0	3	1	2	2	1	2	2	2	3	4	6	5	1	0	1	0	0	1	2	2	2	2	2	2	5	4	4	3	0	2	1	1	2	2	3	2	2	3	3
Q8TAQ2-2;Q8TAQ2-3;Q8TAQ2;F8VXC8;F8VZW6	Q8TAQ2-2;Q8TAQ2-3;Q8TAQ2;F8VXC8	SWI/SNF complex subunit SMARCC2	SMARCC2	>sp|Q8TAQ2-2|SMRC2_HUMAN Isoform 2 of SWI/SNF complex subunit SMARCC2 OS=Homo sapiens GN=SMARCC2;>sp|Q8TAQ2-3|SMRC2_HUMAN Isoform 3 of SWI/SNF complex subunit SMARCC2 OS=Homo sapiens GN=SMARCC2;>sp|Q8TAQ2|SMRC2_HUMAN SWI/SNF complex subunit SMARCC2 OS=Homo			0	1	2	1	2	1	1	2	0	3	1	1	2	0	2	2	1	1	1	0	1	3	1	1	0	1	1	1	2	2	2	1	1	0	1	2	1	4	3	3	5	2	2
F8W1K5;F8VXJ7;Q9Y2B0;F8W031	F8W1K5;F8VXJ7;Q9Y2B0;F8W031	Protein canopy homolog 2	CNPY2	>tr|F8W1K5|F8W1K5_HUMAN Protein canopy homolog 2 (Fragment) OS=Homo sapiens GN=CNPY2 PE=1 SV=1;>tr|F8VXJ7|F8VXJ7_HUMAN Protein canopy homolog 2 (Fragment) OS=Homo sapiens GN=CNPY2 PE=1 SV=1;>sp|Q9Y2B0|CNPY2_HUMAN Protein canopy homolog 2 OS=Homo sapiens GN			0	0	0	0	0	0	0	0	0	0	0	0	0	0	0	0	0	0	0	0	0	0	0	0	0	0	0	0	0	0	0	0	0	0	0	0	0	0	0	0	0	0	0
Q49AQ3;H0YI10;Q8N5B7-2;F8VXY1;Q8N5B7	Q49AQ3;H0YI10;Q8N5B7-2;F8VXY1;Q8N5B7	Ceramide synthase 5	LASS5;CERS5	>tr|Q49AQ3|Q49AQ3_HUMAN Ceramide synthase 5 OS=Homo sapiens GN=LASS5 PE=1 SV=1;>tr|H0YI10|H0YI10_HUMAN Ceramide synthase 5 (Fragment) OS=Homo sapiens GN=CERS5 PE=1 SV=2;>sp|Q8N5B7-2|CERS5_HUMAN Isoform 2 of Ceramide synthase 5 OS=Homo sapiens GN=CERS5;>tr|			0	0	0	0	0	1	1	1	1	1	1	1	1	2	3	1	0	0	1	0	0	1	1	1	2	2	1	1	1	2	1	1	0	1	0	0	0	1	0	1	1	1	1
F8VY04;P54819-5;P54819-2;F8W1A4;P54819;F8VZG5;P54819-6;P54819-3;F8VPP1;P54819-4;G3V213	F8VY04;P54819-5;P54819-2;F8W1A4;P54819;F8VZG5;P54819-6;P54819-3	Adenylate kinase 2, mitochondrial;Adenylate kinase 2, mitochondrial, N-terminally processed	AK2	>tr|F8VY04|F8VY04_HUMAN Adenylate kinase 2, mitochondrial OS=Homo sapiens GN=AK2 PE=1 SV=1;>sp|P54819-5|KAD2_HUMAN Isoform 5 of Adenylate kinase 2, mitochondrial OS=Homo sapiens GN=AK2;>sp|P54819-2|KAD2_HUMAN Isoform 2 of Adenylate kinase 2, mitochondrial			0	0	0	0	0	0	0	0	0	0	0	0	0	0	0	0	0	0	0	0	0	0	0	0	0	0	0	0	0	0	0	0	0	0	0	0	0	0	0	0	0	0	0
F8VYE8;P36873;P36873-2;F8VR82;F8W0W8;A0A087WYY5;F5H1L6;E7ETD8;F5H037;F8WE71	F8VYE8;P36873;P36873-2;F8VR82;F8W0W8;A0A087WYY5	Serine/threonine-protein phosphatase;Serine/threonine-protein phosphatase PP1-gamma catalytic subunit	PPP1CC	>tr|F8VYE8|F8VYE8_HUMAN Serine/threonine-protein phosphatase OS=Homo sapiens GN=PPP1CC PE=1 SV=1;>sp|P36873|PP1G_HUMAN Serine/threonine-protein phosphatase PP1-gamma catalytic subunit OS=Homo sapiens GN=PPP1CC PE=1 SV=1;>sp|P36873-2|PP1G_HUMAN Isoform Gamm			1	1	0	1	0	0	1	0	1	0	0	0	2	1	1	1	1	1	0	1	0	0	1	1	1	0	0	0	2	1	1	0	0	1	0	0	1	0	1	1	1	1	0
F8VZ44;Q9NRG9;H3BU82;Q9NRG9-2;F8VUB6	F8VZ44;Q9NRG9;H3BU82;Q9NRG9-2	Aladin	AAAS	>tr|F8VZ44|F8VZ44_HUMAN Aladin OS=Homo sapiens GN=AAAS PE=1 SV=1;>sp|Q9NRG9|AAAS_HUMAN Aladin OS=Homo sapiens GN=AAAS PE=1 SV=1;>tr|H3BU82|H3BU82_HUMAN Aladin (Fragment) OS=Homo sapiens GN=AAAS PE=1 SV=1;>sp|Q9NRG9-2|AAAS_HUMAN Isoform 2 of Aladin OS=Homo			1	1	2	0	2	3	3	5	2	3	4	2	5	4	5	4	0	1	2	1	2	2	3	3	2	2	2	1	2	5	4	4	1	1	2	1	2	2	4	3	4	3	2
F8W1B3;Q8WUD6;Q8WUD6-2	F8W1B3;Q8WUD6;Q8WUD6-2	Cholinephosphotransferase 1	CHPT1	>tr|F8W1B3|F8W1B3_HUMAN Cholinephosphotransferase 1 OS=Homo sapiens GN=CHPT1 PE=1 SV=1;>sp|Q8WUD6|CHPT1_HUMAN Cholinephosphotransferase 1 OS=Homo sapiens GN=CHPT1 PE=1 SV=1;>sp|Q8WUD6-2|CHPT1_HUMAN Isoform 2 of Cholinephosphotransferase 1 OS=Homo sapiens G			0	0	0	0	0	0	0	0	0	0	1	0	1	1	1	1	0	0	0	0	0	0	0	0	0	0	0	0	2	1	1	1	0	0	0	0	0	0	0	0	0	0	0
P09651-3;F8W6I7;P09651-2;P09651;F8VZ49;F8VTQ5;Q32P51;F8W646;F8VYN5;H0YH80	P09651-3;F8W6I7;P09651-2;P09651;F8VZ49;F8VTQ5;Q32P51	Heterogeneous nuclear ribonucleoprotein A1;Heterogeneous nuclear ribonucleoprotein A1-like 2	HNRNPA1;HNRNPA1L2	>sp|P09651-3|ROA1_HUMAN Isoform 2 of Heterogeneous nuclear ribonucleoprotein A1 OS=Homo sapiens GN=HNRNPA1;>tr|F8W6I7|F8W6I7_HUMAN Heterogeneous nuclear ribonucleoprotein A1 OS=Homo sapiens GN=HNRNPA1 PE=1 SV=2;>sp|P09651-2|ROA1_HUMAN Isoform A1-A of Heter			3	2	4	3	3	3	4	2	4	4	2	4	3	5	5	4	3	1	4	1	3	2	4	4	3	2	5	3	2	4	4	4	1	4	3	3	3	3	5	4	1	6	4
Q14157-4;Q14157-1;Q14157-3;F8W726;Q14157;Q14157-5;Q5VU81;Q5VU80;Q5VU79;Q5VU78;Q5VU77;H0Y5H6;H7C2T8	Q14157-4;Q14157-1;Q14157-3;F8W726;Q14157;Q14157-5;Q5VU81;Q5VU80;Q5VU79;Q5VU78;Q5VU77	Ubiquitin-associated protein 2-like	UBAP2L	>sp|Q14157-4|UBP2L_HUMAN Isoform 4 of Ubiquitin-associated protein 2-like OS=Homo sapiens GN=UBAP2L;>sp|Q14157-1|UBP2L_HUMAN Isoform 2 of Ubiquitin-associated protein 2-like OS=Homo sapiens GN=UBAP2L;>sp|Q14157-3|UBP2L_HUMAN Isoform 3 of Ubiquitin-associat			1	1	1	1	1	1	0	3	1	0	0	1	0	1	1	0	1	1	1	1	0	1	1	1	1	1	1	1	1	0	1	1	0	1	1	0	0	1	0	2	1	0	1
F8W776;Q8TC24;Q9H9S3-2;Q9H9S3-3;Q9H9S3;H7C1Q9;C9JXC6;H7C069;A6NK38;F2Z2C7;A6NIF9;C9JJV4;H7C1S8	F8W776;Q8TC24;Q9H9S3-2;Q9H9S3-3;Q9H9S3;H7C1Q9;C9JXC6;H7C069;A6NK38;F2Z2C7;A6NIF9;C9JJV4	Protein transport protein Sec61 subunit alpha isoform 2	SEC61A2;SEC61A1	>tr|F8W776|F8W776_HUMAN Protein transport protein Sec61 subunit alpha isoform 2 OS=Homo sapiens GN=SEC61A2 PE=1 SV=1;>tr|Q8TC24|Q8TC24_HUMAN Protein transport protein Sec61 subunit alpha isoform 2 OS=Homo sapiens GN=SEC61A2 PE=1 SV=1;>sp|Q9H9S3-2|S61A2_HUM			2	2	2	3	2	3	2	3	3	3	5	4	5	6	6	6	2	1	2	1	1	5	2	4	3	3	3	4	6	5	6	5	0	3	4	3	1	4	4	3	4	5	2
F8W7Q4;Q96A26;E9PH05	F8W7Q4;Q96A26;E9PH05	Protein FAM162A	FAM162A	>tr|F8W7Q4|F8W7Q4_HUMAN Protein FAM162A OS=Homo sapiens GN=FAM162A PE=1 SV=1;>sp|Q96A26|F162A_HUMAN Protein FAM162A OS=Homo sapiens GN=FAM162A PE=1 SV=2;>tr|E9PH05|E9PH05_HUMAN Protein FAM162A OS=Homo sapiens GN=FAM162A PE=1 SV=1			1	1	1	1	1	2	1	1	2	2	2	1	2	3	4	2	2	2	1	1	1	1	2	1	1	2	2	2	2	1	4	2	1	0	0	0	2	1	2	2	2	2	2
P49959-2;F8W7U8;P49959;P49959-3;F5GXT0	P49959-2;F8W7U8;P49959;P49959-3	Double-strand break repair protein MRE11A	MRE11A	>sp|P49959-2|MRE11_HUMAN Isoform 2 of Double-strand break repair protein MRE11A OS=Homo sapiens GN=MRE11A;>tr|F8W7U8|F8W7U8_HUMAN Double-strand break repair protein MRE11A OS=Homo sapiens GN=MRE11 PE=1 SV=1;>sp|P49959|MRE11_HUMAN Double-strand break repair			0	0	0	0	1	0	2	0	0	1	1	0	1	1	1	2	0	1	0	0	1	0	1	1	0	0	0	1	3	1	2	1	0	1	0	0	1	0	1	1	1	2	1
Q2M3W8-2;Q2M3W8-3;Q2M3W8;F8W889;M0R361	Q2M3W8-2;Q2M3W8-3;Q2M3W8;F8W889;M0R361	Zinc finger protein 181	ZNF181	>sp|Q2M3W8-2|ZN181_HUMAN Isoform 2 of Zinc finger protein 181 OS=Homo sapiens GN=ZNF181;>sp|Q2M3W8-3|ZN181_HUMAN Isoform 3 of Zinc finger protein 181 OS=Homo sapiens GN=ZNF181;>sp|Q2M3W8|ZN181_HUMAN Zinc finger protein 181 OS=Homo sapiens GN=ZNF181 PE=1 SV			0	0	1	1	0	0	0	0	0	0	0	0	0	0	0	0	0	0	1	1	0	0	0	0	0	0	0	0	0	0	0	0	0	0	0	0	1	0	0	1	1	0	1
F8W9U3;Q96IU4;B4DQI4;Q96IU4-2	F8W9U3;Q96IU4;B4DQI4	Alpha/beta hydrolase domain-containing protein 14B	ABHD14B	>tr|F8W9U3|F8W9U3_HUMAN Protein ABHD14B OS=Homo sapiens GN=ABHD14B PE=1 SV=1;>sp|Q96IU4|ABHEB_HUMAN Protein ABHD14B OS=Homo sapiens GN=ABHD14B PE=1 SV=1;>tr|B4DQI4|B4DQI4_HUMAN Protein ABHD14B OS=Homo sapiens GN=ABHD14B PE=1 SV=1			0	0	0	0	0	0	0	0	0	1	0	1	2	1	3	4	0	0	0	0	0	0	0	0	1	1	1	0	2	1	1	3	0	0	0	0	0	0	0	0	1	1	0
F8W9X7;Q567U6;H7C050	F8W9X7;Q567U6	Coiled-coil domain-containing protein 93	CCDC93	>tr|F8W9X7|F8W9X7_HUMAN Coiled-coil domain-containing protein 93 OS=Homo sapiens GN=CCDC93 PE=1 SV=1;>sp|Q567U6|CCD93_HUMAN Coiled-coil domain-containing protein 93 OS=Homo sapiens GN=CCDC93 PE=1 SV=2			0	1	1	0	2	2	2	2	3	1	2	1	0	0	0	0	1	0	2	0	0	1	1	4	0	1	2	0	0	0	0	0	0	2	2	0	1	1	1	1	2	1	1
F8WA05;H0YLF5;P40424-2;P40424-3;P40424;H0YKH1;A0A087X0P4;A0A0A0MTI0;H0YLM3;H0YLD4;H0YLT4;H0YLB0;P40425	F8WA05;H0YLF5;P40424-2;P40424-3;P40424;H0YKH1;A0A087X0P4;A0A0A0MTI0;H0YLM3;H0YLD4;H0YLT4;H0YLB0	Pre-B-cell leukemia transcription factor 1	PBX1	>tr|F8WA05|F8WA05_HUMAN Pre-B-cell leukemia transcription factor 1 (Fragment) OS=Homo sapiens GN=PBX1 PE=1 SV=1;>tr|H0YLF5|H0YLF5_HUMAN Pre-B-cell leukemia transcription factor 1 OS=Homo sapiens GN=PBX1 PE=1 SV=1;>sp|P40424-2|PBX1_HUMAN Isoform PBX1b of Pr			0	0	0	0	0	0	1	1	1	1	0	2	0	1	0	2	0	1	1	1	2	3	1	2	2	2	1	2	1	2	1	1	0	2	3	1	0	2	2	1	2	2	1
Q7Z460-2;Q7Z460-4;F8WA11;Q7Z460-5;Q7Z460-3;Q7Z460;H0Y5T1;C9J151;C9JP76	Q7Z460-2;Q7Z460-4;F8WA11;Q7Z460-5;Q7Z460-3;Q7Z460;H0Y5T1	CLIP-associating protein 1	CLASP1	>sp|Q7Z460-2|CLAP1_HUMAN Isoform 2 of CLIP-associating protein 1 OS=Homo sapiens GN=CLASP1;>sp|Q7Z460-4|CLAP1_HUMAN Isoform 4 of CLIP-associating protein 1 OS=Homo sapiens GN=CLASP1;>tr|F8WA11|F8WA11_HUMAN CLIP-associating protein 1 OS=Homo sapiens GN=CLAS			3	6	7	6	4	13	17	12	13	22	16	21	22	24	20	21	1	7	7	8	5	11	15	12	20	18	22	21	25	23	19	18	2	5	8	9	8	12	18	11	18	19	25
F8WAH1;Q9UDR5;F8WE53	F8WAH1;Q9UDR5;F8WE53	Alpha-aminoadipic semialdehyde synthase, mitochondrial;Lysine ketoglutarate reductase;Saccharopine dehydrogenase	AASS	>tr|F8WAH1|F8WAH1_HUMAN Alpha-aminoadipic semialdehyde synthase, mitochondrial OS=Homo sapiens GN=AASS PE=1 SV=1;>sp|Q9UDR5|AASS_HUMAN Alpha-aminoadipic semialdehyde synthase, mitochondrial OS=Homo sapiens GN=AASS PE=1 SV=1;>tr|F8WE53|F8WE53_HUMAN Alpha-am			0	0	0	0	0	0	0	1	0	0	0	0	0	0	0	0	0	0	0	0	1	0	0	0	0	0	0	0	0	0	0	0	0	0	0	0	0	0	0	0	0	0	0
F8WAJ0;Q9H8H2;Q9H8H2-2;Q9H8H2-4;Q9H8H2-3	F8WAJ0;Q9H8H2;Q9H8H2-2;Q9H8H2-4	Probable ATP-dependent RNA helicase DDX31	DDX31	>tr|F8WAJ0|F8WAJ0_HUMAN Probable ATP-dependent RNA helicase DDX31 OS=Homo sapiens GN=DDX31 PE=1 SV=2;>sp|Q9H8H2|DDX31_HUMAN Probable ATP-dependent RNA helicase DDX31 OS=Homo sapiens GN=DDX31 PE=1 SV=2;>sp|Q9H8H2-2|DDX31_HUMAN Isoform 2 of Probable ATP-depe			0	0	1	1	0	3	1	2	3	2	3	3	5	3	2	5	0	0	1	1	0	2	1	2	2	4	4	3	2	2	3	1	0	0	2	0	1	2	2	0	3	3	2
F8WBF9;Q9UGV2-3;Q9UGV2-2;Q9UGV2;Q5TH30	F8WBF9;Q9UGV2-3;Q9UGV2-2;Q9UGV2;Q5TH30	Protein NDRG3	NDRG3	>tr|F8WBF9|F8WBF9_HUMAN Protein NDRG3 OS=Homo sapiens GN=NDRG3 PE=1 SV=1;>sp|Q9UGV2-3|NDRG3_HUMAN Isoform 3 of Protein NDRG3 OS=Homo sapiens GN=NDRG3;>sp|Q9UGV2-2|NDRG3_HUMAN Isoform 2 of Protein NDRG3 OS=Homo sapiens GN=NDRG3;>sp|Q9UGV2|NDRG3_HUMAN Protei			0	0	0	0	0	0	0	0	0	0	0	0	0	0	0	0	0	0	0	0	0	0	0	0	0	0	0	0	0	0	0	0	0	0	0	0	0	0	0	0	0	0	0
F8WF27;F8WBG6;P30408	F8WF27;F8WBG6;P30408	Transmembrane 4 L6 family member 1	TM4SF1	>tr|F8WF27|F8WF27_HUMAN Transmembrane 4 L6 family member 1 OS=Homo sapiens GN=TM4SF1 PE=1 SV=1;>tr|F8WBG6|F8WBG6_HUMAN Transmembrane 4 L6 family member 1 OS=Homo sapiens GN=TM4SF1 PE=1 SV=1;>sp|P30408|T4S1_HUMAN Transmembrane 4 L6 family member 1 OS=Homo s			0	0	0	0	1	1	1	1	1	1	1	1	1	1	1	1	0	0	0	0	1	1	1	1	1	1	1	1	1	1	1	1	0	0	0	0	0	1	0	0	0	0	0
F8WBJ6;Q9NRX1	F8WBJ6;Q9NRX1	RNA-binding protein PNO1	PNO1	>tr|F8WBJ6|F8WBJ6_HUMAN RNA-binding protein PNO1 OS=Homo sapiens GN=PNO1 PE=1 SV=1;>sp|Q9NRX1|PNO1_HUMAN RNA-binding protein PNO1 OS=Homo sapiens GN=PNO1 PE=1 SV=1			0	0	0	0	0	0	1	0	0	0	0	0	0	1	0	2	0	0	0	0	0	0	1	0	0	0	0	0	2	0	1	0	0	0	1	0	0	0	1	1	0	0	0
F8WC41;F8WBW1;Q86X83-2;Q86X83	F8WC41;F8WBW1;Q86X83-2;Q86X83	COMM domain-containing protein 2	COMMD2	>tr|F8WC41|F8WC41_HUMAN COMM domain-containing protein 2 OS=Homo sapiens GN=COMMD2 PE=1 SV=1;>tr|F8WBW1|F8WBW1_HUMAN COMM domain-containing protein 2 OS=Homo sapiens GN=COMMD2 PE=1 SV=1;>sp|Q86X83-2|COMD2_HUMAN Isoform 2 of COMM domain-containing protein 2			0	0	1	0	0	0	0	0	0	0	0	1	0	1	0	0	0	0	0	0	0	0	0	0	0	0	1	1	0	0	1	0	0	0	0	0	1	0	0	0	0	0	0
J3QRU4;P63027;F8WCA0;L7N2F9;K7ENK9;K7EKX0;P23763-2;F5GZV7;P23763-3;P23763	J3QRU4;P63027;F8WCA0;L7N2F9;K7ENK9;K7EKX0	Vesicle-associated membrane protein 2	VAMP2;VAMP3	>tr|J3QRU4|J3QRU4_HUMAN Vesicle-associated membrane protein 2 OS=Homo sapiens GN=VAMP2 PE=4 SV=2;>sp|P63027|VAMP2_HUMAN Vesicle-associated membrane protein 2 OS=Homo sapiens GN=VAMP2 PE=1 SV=3;>tr|F8WCA0|F8WCA0_HUMAN Vesicle-associated membrane protein 2 O			1	0	0	0	3	1	2	2	3	2	2	0	3	3	3	2	0	0	1	0	1	0	1	2	0	1	3	1	3	2	2	2	0	1	1	2	2	1	2	1	1	2	1
P59998;F8WCF6;P59998-3;H7C0A3;R4GN08;P59998-4	P59998;F8WCF6;P59998-3;H7C0A3	Actin-related protein 2/3 complex subunit 4	ARPC4;ARPC4-TTLL3	>sp|P59998|ARPC4_HUMAN Actin-related protein 2/3 complex subunit 4 OS=Homo sapiens GN=ARPC4 PE=1 SV=3;>tr|F8WCF6|F8WCF6_HUMAN Actin-related protein 2/3 complex subunit 4 OS=Homo sapiens GN=ARPC4-TTLL3 PE=3 SV=1;>sp|P59998-3|ARPC4_HUMAN Isoform 3 of Actin-r			1	0	1	1	2	2	5	2	3	3	3	2	4	4	4	6	2	2	2	2	2	5	4	5	2	3	4	5	4	4	4	5	1	1	3	1	3	3	3	3	3	3	4
F8WF48;Q99442;F8WCJ7	F8WF48;Q99442;F8WCJ7	Translocation protein SEC62	SEC62	>tr|F8WF48|F8WF48_HUMAN Translocation protein SEC62 OS=Homo sapiens GN=SEC62 PE=1 SV=1;>sp|Q99442|SEC62_HUMAN Translocation protein SEC62 OS=Homo sapiens GN=SEC62 PE=1 SV=1;>tr|F8WCJ7|F8WCJ7_HUMAN Translocation protein SEC62 OS=Homo sapiens GN=SEC62 PE=1 S			1	0	0	0	1	0	0	0	1	1	1	1	1	3	4	3	0	0	0	0	0	0	1	1	0	0	0	0	3	3	4	2	0	0	1	0	1	0	1	1	3	1	1
Q16630-3;F8WJN3;Q16630;Q16630-2;F8W084	Q16630-3;F8WJN3;Q16630;Q16630-2	Cleavage and polyadenylation specificity factor subunit 6	CPSF6	>sp|Q16630-3|CPSF6_HUMAN Isoform 3 of Cleavage and polyadenylation specificity factor subunit 6 OS=Homo sapiens GN=CPSF6;>tr|F8WJN3|F8WJN3_HUMAN Cleavage and polyadenylation-specificity factor subunit 6 OS=Homo sapiens GN=CPSF6 PE=1 SV=1;>sp|Q16630|CPSF6_H			1	1	0	1	1	1	2	1	1	1	1	3	3	3	4	2	0	0	0	0	1	3	1	1	3	5	0	3	3	2	3	4	0	1	3	2	0	2	1	3	2	2	4
G3V126;Q9UI12-2;Q9UI12;E5RG49;E5RHH0	G3V126;Q9UI12-2;Q9UI12	V-type proton ATPase subunit H	ATP6V1H	>tr|G3V126|G3V126_HUMAN ATPase, H+ transporting, lysosomal 50/57kDa, V1 subunit H, isoform CRA_c OS=Homo sapiens GN=ATP6V1H PE=1 SV=1;>sp|Q9UI12-2|VATH_HUMAN Isoform 2 of V-type proton ATPase subunit H OS=Homo sapiens GN=ATP6V1H;>sp|Q9UI12|VATH_HUMAN V-typ			2	1	2	1	3	4	3	3	6	6	7	6	6	10	6	9	1	1	4	1	2	5	3	7	6	5	4	6	10	10	7	10	1	1	4	2	3	4	6	6	7	8	11
G3V150;G3V3J2;Q8IY31-3	G3V150		B3GAT3	>tr|G3V150|G3V150_HUMAN Beta-1,3-glucuronyltransferase 3 (Glucuronosyltransferase I), isoform CRA_a OS=Homo sapiens GN=B3GAT3 PE=1 SV=1			0	0	1	0	0	0	0	0	0	0	0	0	0	0	0	0	0	0	0	0	0	0	0	0	0	0	0	0	0	1	0	0	0	0	0	0	0	0	0	0	0	0	0
G3V1D1;G3V192;P02794;E9PPQ4	G3V1D1;G3V192;P02794	Ferritin;Ferritin heavy chain	FTH1	>tr|G3V1D1|G3V1D1_HUMAN Ferritin OS=Homo sapiens GN=FTH1 PE=1 SV=1;>tr|G3V192|G3V192_HUMAN Ferritin OS=Homo sapiens GN=FTH1 PE=1 SV=1;>sp|P02794|FRIH_HUMAN Ferritin heavy chain OS=Homo sapiens GN=FTH1 PE=1 SV=2			0	0	0	0	0	0	0	0	0	0	0	0	0	0	0	0	0	0	0	0	0	0	0	0	0	0	0	0	1	0	0	1	0	0	0	0	0	0	0	0	0	0	0
G3V1D4;Q9NUP9	G3V1D4;Q9NUP9	Protein lin-7 homolog C	LIN7C	>tr|G3V1D4|G3V1D4_HUMAN Lin-7 homolog C (C. elegans), isoform CRA_b OS=Homo sapiens GN=LIN7C PE=1 SV=1;>sp|Q9NUP9|LIN7C_HUMAN Protein lin-7 homolog C OS=Homo sapiens GN=LIN7C PE=1 SV=1			0	0	0	0	0	0	0	0	0	0	0	0	0	0	0	0	0	0	0	0	0	0	0	0	0	0	0	0	0	0	1	1	0	0	0	0	0	0	0	0	0	0	0
G3V1J5;Q9Y2L1-2;Q9Y2L1;F2Z2C0	G3V1J5;Q9Y2L1-2;Q9Y2L1;F2Z2C0	Exosome complex exonuclease RRP44	DIS3	>tr|G3V1J5|G3V1J5_HUMAN Exosome complex exonuclease RRP44 OS=Homo sapiens GN=DIS3 PE=1 SV=1;>sp|Q9Y2L1-2|RRP44_HUMAN Isoform 2 of Exosome complex exonuclease RRP44 OS=Homo sapiens GN=DIS3;>sp|Q9Y2L1|RRP44_HUMAN Exosome complex exonuclease RRP44 OS=Homo sap			1	1	1	0	1	0	0	0	0	0	0	0	0	0	0	0	0	0	0	0	1	0	0	0	0	0	0	0	0	0	0	0	0	0	0	0	1	0	0	0	0	0	0
G3V235;G3V2Q3;O75909-2;O75909-1;G3V5E1;O75909;O75909-4	G3V235;G3V2Q3;O75909-2;O75909-1;G3V5E1;O75909;O75909-4	Cyclin-K	CCNK	>tr|G3V235|G3V235_HUMAN Cyclin-K (Fragment) OS=Homo sapiens GN=CCNK PE=1 SV=8;>tr|G3V2Q3|G3V2Q3_HUMAN Cyclin-K (Fragment) OS=Homo sapiens GN=CCNK PE=1 SV=1;>sp|O75909-2|CCNK_HUMAN Isoform 2 of Cyclin-K OS=Homo sapiens GN=CCNK;>sp|O75909-1|CCNK_HUMAN Isofor			0	0	0	0	0	0	0	0	0	0	0	0	0	0	0	0	0	0	0	0	0	0	0	0	0	0	0	0	0	0	0	0	0	0	0	0	0	0	0	0	0	0	0
G3V279;P84090	G3V279;P84090	Enhancer of rudimentary homolog	ERH	>tr|G3V279|G3V279_HUMAN Enhancer of rudimentary homolog OS=Homo sapiens GN=ERH PE=1 SV=1;>sp|P84090|ERH_HUMAN Enhancer of rudimentary homolog OS=Homo sapiens GN=ERH PE=1 SV=1			0	0	0	1	1	1	1	1	1	1	1	1	0	1	0	0	1	1	0	1	0	0	1	1	1	1	1	1	0	1	0	0	1	1	1	1	0	0	1	1	1	1	1
G3V2S6;Q9Y5K8;G3V2V6;H0YJH8;H0YJ55;H0YJS0;G3V559	G3V2S6;Q9Y5K8;G3V2V6;H0YJH8	V-type proton ATPase subunit D	ATP6V1D	>tr|G3V2S6|G3V2S6_HUMAN V-type proton ATPase subunit D OS=Homo sapiens GN=ATP6V1D PE=1 SV=1;>sp|Q9Y5K8|VATD_HUMAN V-type proton ATPase subunit D OS=Homo sapiens GN=ATP6V1D PE=1 SV=1;>tr|G3V2V6|G3V2V6_HUMAN V-type proton ATPase subunit D OS=Homo sapiens GN=			0	0	0	0	0	0	0	0	0	0	0	0	0	0	0	0	0	0	0	0	0	1	0	0	0	0	0	0	0	1	1	1	0	0	0	0	0	0	0	1	0	0	0
G3V325;O75127	G3V325;O75127	Pentatricopeptide repeat-containing protein 1, mitochondrial	ATP5J2-PTCD1;PTCD1	>tr|G3V325|G3V325_HUMAN Protein ATP5J2-PTCD1 OS=Homo sapiens GN=ATP5J2-PTCD1 PE=4 SV=1;>sp|O75127|PTCD1_HUMAN Pentatricopeptide repeat-containing protein 1, mitochondrial OS=Homo sapiens GN=PTCD1 PE=1 SV=2			0	0	0	1	1	2	3	2	0	3	1	2	0	1	2	1	2	1	3	0	2	2	3	3	2	2	3	2	3	4	3	3	1	2	2	1	1	2	1	1	1	2	2
G3V4X8;Q13573;G3V3A4	G3V4X8;Q13573;G3V3A4	SNW domain-containing protein 1	SNW1	>tr|G3V4X8|G3V4X8_HUMAN SNW domain-containing protein 1 OS=Homo sapiens GN=SNW1 PE=1 SV=1;>sp|Q13573|SNW1_HUMAN SNW domain-containing protein 1 OS=Homo sapiens GN=SNW1 PE=1 SV=1;>tr|G3V3A4|G3V3A4_HUMAN SNW domain-containing protein 1 OS=Homo sapiens GN=SNW			0	0	0	0	0	0	0	0	0	0	0	0	0	0	0	0	0	0	0	0	1	0	0	0	0	0	0	0	0	1	0	0	0	1	1	0	0	0	0	0	0	0	0
Q9H9C1-2;Q9H9C1;G3V4K3	Q9H9C1-2;Q9H9C1;G3V4K3	Spermatogenesis-defective protein 39 homolog	VIPAS39	>sp|Q9H9C1-2|SPE39_HUMAN Isoform 2 of Spermatogenesis-defective protein 39 homolog OS=Homo sapiens GN=VIPAS39;>sp|Q9H9C1|SPE39_HUMAN Spermatogenesis-defective protein 39 homolog OS=Homo sapiens GN=VIPAS39 PE=1 SV=1;>tr|G3V4K3|G3V4K3_HUMAN Spermatogenesis-d			0	0	0	0	0	0	0	1	0	0	2	1	0	0	0	0	0	0	0	0	0	0	0	0	0	0	0	0	0	0	0	0	0	0	0	0	0	0	0	0	0	0	0
G3V529;Q9GZR7;Q9GZR7-2;F5GYL3;A0A087WXU8	G3V529;Q9GZR7;Q9GZR7-2;F5GYL3;A0A087WXU8	ATP-dependent RNA helicase DDX24	DDX24	>tr|G3V529|G3V529_HUMAN ATP-dependent RNA helicase DDX24 OS=Homo sapiens GN=DDX24 PE=1 SV=1;>sp|Q9GZR7|DDX24_HUMAN ATP-dependent RNA helicase DDX24 OS=Homo sapiens GN=DDX24 PE=1 SV=1;>sp|Q9GZR7-2|DDX24_HUMAN Isoform 2 of ATP-dependent RNA helicase DDX24 OS			1	2	2	5	1	4	8	5	6	9	8	7	10	8	8	6	0	2	5	1	0	8	7	5	7	4	9	4	7	10	10	7	0	0	2	3	4	8	8	11	10	7	7
P24941;G3V5T9;P24941-2;E7ESI2;G3V317	P24941;G3V5T9;P24941-2;E7ESI2	Cyclin-dependent kinase 2	CDK2	>sp|P24941|CDK2_HUMAN Cyclin-dependent kinase 2 OS=Homo sapiens GN=CDK2 PE=1 SV=2;>tr|G3V5T9|G3V5T9_HUMAN Cyclin-dependent kinase 2 OS=Homo sapiens GN=CDK2 PE=1 SV=1;>sp|P24941-2|CDK2_HUMAN Isoform 2 of Cyclin-dependent kinase 2 OS=Homo sapiens GN=CDK2;>tr			2	1	3	2	3	5	5	4	6	6	8	6	7	4	6	5	1	3	2	0	1	5	4	3	5	7	8	6	5	6	4	6	1	3	2	2	4	5	3	4	3	4	5
P60900;G3V5Z7;G3V3I1;G3V295;P60900-2;G3V3U4;H0YJC4;P60900-3	P60900;G3V5Z7;G3V3I1;G3V295;P60900-2;G3V3U4	Proteasome subunit alpha type-6;Proteasome subunit alpha type	PSMA6	>sp|P60900|PSA6_HUMAN Proteasome subunit alpha type-6 OS=Homo sapiens GN=PSMA6 PE=1 SV=1;>tr|G3V5Z7|G3V5Z7_HUMAN Proteasome subunit alpha type OS=Homo sapiens GN=PSMA6 PE=1 SV=1;>tr|G3V3I1|G3V3I1_HUMAN Proteasome subunit alpha type OS=Homo sapiens GN=PSMA6			0	0	0	0	0	0	0	0	0	0	0	0	0	0	0	0	0	0	0	0	0	0	0	0	0	0	0	0	0	0	0	0	0	0	0	0	0	0	0	0	0	0	0
Q96ME7-3;G3XAG1;Q96ME7;Q96ME7-2	Q96ME7-3;G3XAG1;Q96ME7;Q96ME7-2	Zinc finger protein 512	ZNF512	>sp|Q96ME7-3|ZN512_HUMAN Isoform 3 of Zinc finger protein 512 OS=Homo sapiens GN=ZNF512;>tr|G3XAG1|G3XAG1_HUMAN Zinc finger protein 512 OS=Homo sapiens GN=ZNF512 PE=1 SV=1;>sp|Q96ME7|ZN512_HUMAN Zinc finger protein 512 OS=Homo sapiens GN=ZNF512 PE=1 SV=2;>			0	0	2	2	0	3	3	4	6	4	3	5	2	4	1	5	0	0	0	0	1	5	2	3	3	5	4	5	6	6	2	3	0	1	2	1	1	4	6	4	3	4	6
G3XAN4;Q15629-2;Q15629	G3XAN4;Q15629-2;Q15629	Translocating chain-associated membrane protein 1	TRAM1	>tr|G3XAN4|G3XAN4_HUMAN Translocating chain-associated membrane protein 1 OS=Homo sapiens GN=TRAM1 PE=1 SV=1;>sp|Q15629-2|TRAM1_HUMAN Isoform 2 of Translocating chain-associated membrane protein 1 OS=Homo sapiens GN=TRAM1;>sp|Q15629|TRAM1_HUMAN Translocati			2	3	3	1	2	3	4	4	4	4	4	4	6	5	5	5	2	3	2	3	2	3	1	4	5	4	4	4	5	5	5	6	1	1	3	1	3	3	4	4	4	5	4
O95248;G5E933;O95248-4	O95248;G5E933;O95248-4	Myotubularin-related protein 5	SBF1	>sp|O95248|MTMR5_HUMAN Myotubularin-related protein 5 OS=Homo sapiens GN=SBF1 PE=1 SV=3;>tr|G5E933|G5E933_HUMAN Myotubularin-related protein 5 OS=Homo sapiens GN=SBF1 PE=1 SV=1;>sp|O95248-4|MTMR5_HUMAN Isoform 4 of Myotubularin-related protein 5 OS=Homo sa			0	0	0	0	0	0	0	0	0	0	2	1	1	0	2	1	0	0	0	0	0	0	0	0	1	0	0	0	1	0	1	0	0	0	0	0	0	0	1	0	1	1	1
Q9BQ52-4;G5E9D5;Q9BQ52;J3QRS2;V9GYU5;J3QL08;J3QLK4;V9GZ72;V9GYS7;Q9BQ52-3;Q9BQ52-2;E7ES68	Q9BQ52-4;G5E9D5;Q9BQ52;J3QRS2;V9GYU5;J3QL08;J3QLK4;V9GZ72;V9GYS7;Q9BQ52-3;Q9BQ52-2;E7ES68	Zinc phosphodiesterase ELAC protein 2	ELAC2	>sp|Q9BQ52-4|RNZ2_HUMAN Isoform 4 of Zinc phosphodiesterase ELAC protein 2 OS=Homo sapiens GN=ELAC2;>tr|G5E9D5|G5E9D5_HUMAN ElaC homolog 2 (E. coli), isoform CRA_a OS=Homo sapiens GN=ELAC2 PE=1 SV=1;>sp|Q9BQ52|RNZ2_HUMAN Zinc phosphodiesterase ELAC protein			0	0	0	0	0	0	0	0	1	0	1	1	0	1	0	1	0	0	0	0	1	1	0	0	0	1	0	1	0	1	1	1	1	0	0	1	1	0	1	1	0	0	0
G5E9W7;G5E9V5;P82650;H7C5F2;P82650-2;H7C5H3;H7C5L9	G5E9W7;G5E9V5;P82650;H7C5F2;P82650-2;H7C5H3	28S ribosomal protein S22, mitochondrial	MRPS22	>tr|G5E9W7|G5E9W7_HUMAN 28S ribosomal protein S22, mitochondrial OS=Homo sapiens GN=MRPS22 PE=1 SV=1;>tr|G5E9V5|G5E9V5_HUMAN 28S ribosomal protein S22, mitochondrial OS=Homo sapiens GN=MRPS22 PE=1 SV=1;>sp|P82650|RT22_HUMAN 28S ribosomal protein S22, mitoc			0	0	0	0	1	2	2	1	0	1	1	2	2	0	1	1	0	0	0	0	0	1	2	1	0	1	1	1	2	2	2	0	0	0	1	0	1	1	2	1	1	1	1
Q92879-5;Q92879-2;Q92879-3;Q92879-6;Q92879;Q92879-4;G5EA30;E9PQK4;E9PSH0;E9PKU1;V9GYD9;O95319-5;O95319-2;Q5VZZ6;O95319;O95319-4;A0A0J9YX66;A0A1B0GU44;O95319-3;E9PC62;A0A1B0GUN8;A0A0J9YXJ0	Q92879-5;Q92879-2;Q92879-3;Q92879-6;Q92879;Q92879-4;G5EA30	CUGBP Elav-like family member 1	CELF1	>sp|Q92879-5|CELF1_HUMAN Isoform 5 of CUGBP Elav-like family member 1 OS=Homo sapiens GN=CELF1;>sp|Q92879-2|CELF1_HUMAN Isoform 2 of CUGBP Elav-like family member 1 OS=Homo sapiens GN=CELF1;>sp|Q92879-3|CELF1_HUMAN Isoform 3 of CUGBP Elav-like family membe			0	0	0	0	0	0	0	1	0	0	1	0	1	3	2	0	0	0	1	1	0	0	0	1	0	0	0	0	2	1	2	1	1	0	0	0	0	0	1	2	0	0	1
G5EA36;P30260;P30260-2;I3L394	G5EA36;P30260;P30260-2;I3L394	Cell division cycle protein 27 homolog	CDC27	>tr|G5EA36|G5EA36_HUMAN Cell division cycle 27, isoform CRA_c OS=Homo sapiens GN=CDC27 PE=1 SV=1;>sp|P30260|CDC27_HUMAN Cell division cycle protein 27 homolog OS=Homo sapiens GN=CDC27 PE=1 SV=2;>sp|P30260-2|CDC27_HUMAN Isoform 2 of Cell division cycle prot			0	0	0	0	0	0	0	0	0	0	0	0	0	0	0	1	0	0	0	0	1	0	0	0	0	0	0	0	0	0	0	0	0	1	0	0	1	0	0	0	0	0	0
Q8IXH7-4;Q8IXH7;X6RLT1;H0UI80;Q8IXH7-3	Q8IXH7-4;Q8IXH7;X6RLT1;H0UI80	Negative elongation factor C/D	NELFCD;TH1L	>sp|Q8IXH7-4|NELFD_HUMAN Isoform NELF-D of Negative elongation factor C/D OS=Homo sapiens GN=NELFCD;>sp|Q8IXH7|NELFD_HUMAN Negative elongation factor C/D OS=Homo sapiens GN=NELFCD PE=1 SV=2;>tr|X6RLT1|X6RLT1_HUMAN Negative elongation factor C/D (Fragment)			0	0	0	0	0	0	0	0	0	1	0	1	0	1	1	0	0	0	0	0	0	1	0	0	1	0	3	2	0	1	0	0	0	1	0	0	0	0	1	0	1	1	1
H0Y2S1;O43824	H0Y2S1;O43824	Putative GTP-binding protein 6	GTPBP6	>tr|H0Y2S1|H0Y2S1_HUMAN Putative GTP-binding protein 6 OS=Homo sapiens GN=GTPBP6 PE=1 SV=2;>sp|O43824|GTPB6_HUMAN Putative GTP-binding protein 6 OS=Homo sapiens GN=GTPBP6 PE=2 SV=3			0	0	1	0	1	4	3	3	2	5	4	3	4	7	6	6	0	1	0	0	1	2	3	2	3	1	5	4	6	5	4	6	0	0	1	1	0	0	3	2	2	5	4
O60762;Q5QPK2;H0Y368;Q5QPJ9	O60762;Q5QPK2;H0Y368;Q5QPJ9	Dolichol-phosphate mannosyltransferase	DPM1	>sp|O60762|DPM1_HUMAN Dolichol-phosphate mannosyltransferase subunit 1 OS=Homo sapiens GN=DPM1 PE=1 SV=1;>tr|Q5QPK2|Q5QPK2_HUMAN Dolichol-phosphate mannosyltransferase subunit 1 OS=Homo sapiens GN=DPM1 PE=1 SV=1;>tr|H0Y368|H0Y368_HUMAN Dolichol-phosphate m			6	5	3	5	8	8	8	6	7	7	11	10	7	9	10	9	5	4	5	5	4	5	8	7	7	5	6	7	9	12	9	10	1	4	6	3	6	8	8	5	6	8	7
R4GN54;R4GMW6;H0Y4W0;H0Y6Z9;Q9UBI1;R4GMX3	R4GN54;R4GMW6;H0Y4W0;H0Y6Z9;Q9UBI1;R4GMX3	COMM domain-containing protein 3	BMI1;COMMD3	>tr|R4GN54|R4GN54_HUMAN Protein COMMD3-BMI1 (Fragment) OS=Homo sapiens GN=COMMD3-BMI1 PE=4 SV=1;>tr|R4GMW6|R4GMW6_HUMAN Protein COMMD3-BMI1 (Fragment) OS=Homo sapiens GN=COMMD3-BMI1 PE=4 SV=1;>tr|H0Y4W0|H0Y4W0_HUMAN COMM domain-containing protein 3 (Fragme			1	0	1	0	0	1	2	0	1	1	1	1	0	0	0	1	0	0	1	1	1	1	2	1	2	1	1	1	0	1	1	0	0	1	0	1	1	1	2	2	2	2	2
Q9Y282;Q9Y282-3;H0Y5K5;H0Y621;Q9Y282-2;H0Y802;H0Y6Z0;A6PVJ2;A0A0C4DH46	Q9Y282;Q9Y282-3;H0Y5K5;H0Y621;Q9Y282-2	Endoplasmic reticulum-Golgi intermediate compartment protein 3	ERGIC3	>sp|Q9Y282|ERGI3_HUMAN Endoplasmic reticulum-Golgi intermediate compartment protein 3 OS=Homo sapiens GN=ERGIC3 PE=1 SV=1;>sp|Q9Y282-3|ERGI3_HUMAN Isoform 3 of Endoplasmic reticulum-Golgi intermediate compartment protein 3 OS=Homo sapiens GN=ERGIC3;>tr|H0Y			0	0	1	0	3	2	2	1	2	2	2	3	3	4	3	4	1	0	1	0	2	2	3	3	1	1	3	1	3	3	3	2	1	1	1	0	2	2	3	1	2	3	2
H0Y626;O95361;B3KP96;K7EL43;J3QL38;I3L3K9;Q309B1;O95361-2;J3KSX4;J3QR69;C9JWX7;J3QKY5;I3L1X9;Q309B1-2;J3QLP0;K7ENN8;I3L2F3;I3L073;A0A087WSX6;O95170	H0Y626;O95361;B3KP96	Tripartite motif-containing protein 16	TRIM16	>tr|H0Y626|H0Y626_HUMAN Uncharacterized protein OS=Homo sapiens PE=4 SV=2;>sp|O95361|TRI16_HUMAN Tripartite motif-containing protein 16 OS=Homo sapiens GN=TRIM16 PE=1 SV=3;>tr|B3KP96|B3KP96_HUMAN Tripartite motif-containing protein 16 OS=Homo sapiens GN=TR			0	0	0	0	0	0	0	0	0	0	1	0	1	0	0	0	0	0	0	0	0	0	0	0	0	0	0	0	1	0	1	2	0	0	0	0	0	0	0	0	0	0	0
H0Y6E7;H3BT71;P38159;H3BR27;P38159-3;P38159-2;H3BNC1;A0A1B0GUK8;Q96E39;O75526;Q8N7X1	H0Y6E7;H3BT71;P38159;H3BR27;P38159-3;P38159-2	RNA-binding motif protein, X chromosome;RNA-binding motif protein, X chromosome, N-terminally processed	RBMX	>tr|H0Y6E7|H0Y6E7_HUMAN RNA-binding motif protein, X chromosome (Fragment) OS=Homo sapiens GN=RBMX PE=1 SV=2;>tr|H3BT71|H3BT71_HUMAN RNA-binding motif protein, X chromosome OS=Homo sapiens GN=RBMX PE=1 SV=1;>sp|P38159|RBMX_HUMAN RNA-binding motif protein,			2	3	1	3	1	2	2	3	1	1	1	1	2	2	2	2	2	2	2	3	1	3	2	2	2	3	2	1	2	1	2	1	3	2	4	2	4	1	4	1	2	2	2
H0Y6Z7;P10586-2;P10586;H0Y4H1;H0Y7Z9;H0Y380;P23468-3;Q3KPI9;Q13332-7;G8JL96;P23468-7;P23468-5;P23468-4;F5GWR7;A0A0A0MR60;P23468-6;Q13332-5;P23468-2;Q13332-6;P23468;Q13332-3;Q13332-4;Q13332-2;Q13332	H0Y6Z7;P10586-2;P10586;H0Y4H1;H0Y7Z9;H0Y380	Receptor-type tyrosine-protein phosphatase F	PTPRF	>tr|H0Y6Z7|H0Y6Z7_HUMAN Receptor-type tyrosine-protein phosphatase F (Fragment) OS=Homo sapiens GN=PTPRF PE=1 SV=1;>sp|P10586-2|PTPRF_HUMAN Isoform 2 of Receptor-type tyrosine-protein phosphatase F OS=Homo sapiens GN=PTPRF;>sp|P10586|PTPRF_HUMAN Receptor-t			0	0	0	0	1	0	0	0	0	0	0	0	1	3	3	2	0	0	0	0	0	0	0	0	0	0	0	0	2	1	1	0	0	0	0	0	0	0	0	0	0	0	0
P62158;H0Y7A7;E7ETZ0;E7EMB3;F8WBR5;M0QZ52;G3V479;G3V361;Q96HY3;G3V226;P27482;C9J7T9;P02585	P62158;H0Y7A7;E7ETZ0;E7EMB3;F8WBR5;M0QZ52;G3V479;G3V361;Q96HY3	Calmodulin	CALM1;CALM2;CALM3	>sp|P62158|CALM_HUMAN Calmodulin OS=Homo sapiens GN=CALM1 PE=1 SV=2;>tr|H0Y7A7|H0Y7A7_HUMAN Calmodulin (Fragment) OS=Homo sapiens GN=CALM2 PE=1 SV=1;>tr|E7ETZ0|E7ETZ0_HUMAN Calmodulin OS=Homo sapiens GN=CALM1 PE=1 SV=1;>tr|E7EMB3|E7EMB3_HUMAN Calmodulin OS			0	0	0	0	2	0	0	1	1	2	0	1	1	2	1	1	0	0	0	0	0	1	1	0	0	0	2	1	2	2	1	2	0	0	0	0	1	0	1	0	0	0	0
H0Y7P7;Q9UG56-2;Q9UG56;B1AKM8;B1AKM6	H0Y7P7;Q9UG56-2;Q9UG56;B1AKM8;B1AKM6	Phosphatidylserine decarboxylase proenzyme;Phosphatidylserine decarboxylase alpha chain;Phosphatidylserine decarboxylase beta chain	PISD	>tr|H0Y7P7|H0Y7P7_HUMAN Phosphatidylserine decarboxylase proenzyme, mitochondrial (Fragment) OS=Homo sapiens GN=PISD PE=1 SV=1;>sp|Q9UG56-2|PISD_HUMAN Isoform 2 of Phosphatidylserine decarboxylase proenzyme, mitochondrial OS=Homo sapiens GN=PISD;>sp|Q9UG56			0	0	0	0	0	0	0	0	0	0	0	0	1	0	1	1	0	0	0	0	0	0	0	1	0	1	0	0	0	0	0	0	0	0	1	0	0	0	0	0	1	0	1
H0Y870;H0Y861;Q8TDQ4;Q5SSC2;Q9H0R3;H0Y8D0;H7C5C5;Q9H0R3-2	H0Y870;H0Y861;Q8TDQ4;Q5SSC2;Q9H0R3;H0Y8D0	Transmembrane protein 222	TMEM222	>tr|H0Y870|H0Y870_HUMAN Transmembrane protein 222 OS=Homo sapiens GN=TMEM222 PE=1 SV=2;>tr|H0Y861|H0Y861_HUMAN Chromosome 1 open reading frame 160, isoform CRA_e OS=Homo sapiens GN=TMEM222 PE=1 SV=2;>tr|Q8TDQ4|Q8TDQ4_HUMAN Transmembrane protein 222 OS=Homo			0	0	0	0	0	0	0	0	0	0	0	0	1	1	0	1	0	0	0	0	0	0	0	0	0	0	0	0	0	0	0	0	0	0	0	0	0	0	0	0	0	0	0
H0Y9L6	H0Y9L6		PDS5A	>tr|H0Y9L6|H0Y9L6_HUMAN Sister chromatid cohesion protein PDS5 homolog A (Fragment) OS=Homo sapiens GN=PDS5A PE=1 SV=1			2	1	1	2	2	2	2	2	5	2	3	4	4	5	4	6	2	2	2	3	1	2	2	3	2	2	2	5	4	4	5	4	0	0	4	0	2	3	4	4	5	3	5
H0YC42;H0YAT2;U3KQQ8;E5RGC7	H0YC42		MRPS28	>tr|H0YC42|H0YC42_HUMAN Uncharacterized protein OS=Homo sapiens PE=4 SV=2			0	0	0	0	0	0	0	0	0	0	0	0	1	1	1	1	0	0	0	0	0	0	0	1	0	0	0	0	1	0	1	1	0	0	0	0	0	0	0	0	0	0	0
H0YD13;P16070-18;P16070-12;P16070-14;P16070-13;P16070-11;P16070-10;P16070-16;P16070-8;P16070-17;P16070-6;P16070-4;P16070-3;P16070-7;P16070-5;P16070;H0Y2P0;H0YE40;H0YDW7;H0YCV9;P16070-15;H0Y5E4;P16070-9;E9PKC6;H0YDX6;J3KN83;Q86UZ1;P16070-19;H0YD17	H0YD13;P16070-18;P16070-12;P16070-14;P16070-13;P16070-11;P16070-10;P16070-16;P16070-8;P16070-17;P16070-6;P16070-4;P16070-3;P16070-7;P16070-5;P16070;H0Y2P0;H0YE40	CD44 antigen	CD44	>tr|H0YD13|H0YD13_HUMAN CD44 antigen OS=Homo sapiens GN=CD44 PE=1 SV=2;>sp|P16070-18|CD44_HUMAN Isoform 18 of CD44 antigen OS=Homo sapiens GN=CD44;>sp|P16070-12|CD44_HUMAN Isoform 12 of CD44 antigen OS=Homo sapiens GN=CD44;>sp|P16070-14|CD44_HUMAN Isoform			3	4	3	3	6	6	6	7	5	6	4	5	7	6	7	6	3	4	3	3	4	3	6	4	3	6	4	4	5	5	6	6	3	5	4	3	5	4	4	5	5	6	5
H0YDK7;Q15771;E9PS06;E9PMJ1	H0YDK7;Q15771;E9PS06;E9PMJ1	Ras-related protein Rab-30	RAB30	>tr|H0YDK7|H0YDK7_HUMAN Ras-related protein Rab-30 (Fragment) OS=Homo sapiens GN=RAB30 PE=1 SV=1;>sp|Q15771|RAB30_HUMAN Ras-related protein Rab-30 OS=Homo sapiens GN=RAB30 PE=1 SV=2;>tr|E9PS06|E9PS06_HUMAN Ras-related protein Rab-30 (Fragment) OS=Homo sapi			0	0	0	0	0	0	0	0	0	0	0	0	0	1	1	0	0	0	0	0	0	0	0	0	0	0	0	0	0	1	0	0	0	0	0	0	0	0	0	0	0	0	0
H0YEL0;O14893-3;O14893-2;O14893;G5EA29;H0YDP6	H0YEL0;O14893-3;O14893-2;O14893;G5EA29;H0YDP6	Gem-associated protein 2	GEMIN2	>tr|H0YEL0|H0YEL0_HUMAN Gem-associated protein 2 (Fragment) OS=Homo sapiens GN=GEMIN2 PE=1 SV=1;>sp|O14893-3|GEMI2_HUMAN Isoform 3 of Gem-associated protein 2 OS=Homo sapiens GN=GEMIN2;>sp|O14893-2|GEMI2_HUMAN Isoform 2 of Gem-associated protein 2 OS=Homo			0	0	0	1	0	1	2	1	2	1	0	0	1	2	0	2	0	2	0	1	0	2	1	1	1	1	2	2	0	2	1	1	0	1	0	0	0	0	2	1	1	2	2
H0YFM9;Q9BRB3-2	H0YFM9;Q9BRB3-2		PIGQ	>tr|H0YFM9|H0YFM9_HUMAN Phosphatidylinositol N-acetylglucosaminyltransferase subunit Q (Fragment) OS=Homo sapiens GN=PIGQ PE=1 SV=1;>sp|Q9BRB3-2|PIGQ_HUMAN Isoform 2 of Phosphatidylinositol N-acetylglucosaminyltransferase subunit Q OS=Homo sapiens GN=PIGQ			0	0	0	0	0	0	0	0	0	0	0	0	0	1	1	1	0	0	0	0	0	0	0	0	0	0	0	0	0	0	0	0	0	0	0	0	0	0	0	0	0	0	0
H0YFW7;Q9NS93;F5H587;F5GXE1;F5H7C5;F5GWC3;H0YFT0;H0YFM3	H0YFW7;Q9NS93;F5H587;F5GXE1;F5H7C5;F5GWC3;H0YFT0;H0YFM3	Transmembrane 7 superfamily member 3	TM7SF3	>tr|H0YFW7|H0YFW7_HUMAN Transmembrane 7 superfamily member 3 (Fragment) OS=Homo sapiens GN=TM7SF3 PE=1 SV=1;>sp|Q9NS93|TM7S3_HUMAN Transmembrane 7 superfamily member 3 OS=Homo sapiens GN=TM7SF3 PE=2 SV=1;>tr|F5H587|F5H587_HUMAN Transmembrane 7 superfamily			0	1	0	0	1	1	2	1	1	1	1	1	1	1	1	1	0	0	0	0	1	0	1	1	0	0	1	0	2	1	1	1	0	0	0	0	0	0	1	1	0	0	0
Q9H8H3;H0YI09;F8VQX6	Q9H8H3;H0YI09;F8VQX6	Methyltransferase-like protein 7A	METTL7A	>sp|Q9H8H3|MET7A_HUMAN Methyltransferase-like protein 7A OS=Homo sapiens GN=METTL7A PE=1 SV=1;>tr|H0YI09|H0YI09_HUMAN Methyltransferase-like protein 7A (Fragment) OS=Homo sapiens GN=METTL7A PE=1 SV=1;>tr|F8VQX6|F8VQX6_HUMAN Methyltransferase-like protein 7			1	0	1	1	1	1	2	1	2	3	1	2	0	1	1	1	0	0	0	0	2	1	1	1	0	2	1	1	3	0	2	1	0	0	1	0	0	2	1	0	3	2	3
H0YJV2;O15270	H0YJV2;O15270	Serine palmitoyltransferase 2	SPTLC2	>tr|H0YJV2|H0YJV2_HUMAN Serine palmitoyltransferase 2 (Fragment) OS=Homo sapiens GN=SPTLC2 PE=1 SV=1;>sp|O15270|SPTC2_HUMAN Serine palmitoyltransferase 2 OS=Homo sapiens GN=SPTLC2 PE=1 SV=1			0	0	0	0	0	0	0	0	0	0	0	0	1	3	0	2	0	0	0	0	0	0	0	0	0	0	1	0	0	0	1	1	0	0	0	0	0	0	0	0	0	0	0
P46779;P46779-2;P46779-3;H0YKD8;P46779-4;P46779-5;H0YMF4;H0YLP6	P46779;P46779-2;P46779-3;H0YKD8;P46779-4;P46779-5;H0YMF4;H0YLP6	60S ribosomal protein L28	RPL28	>sp|P46779|RL28_HUMAN 60S ribosomal protein L28 OS=Homo sapiens GN=RPL28 PE=1 SV=3;>sp|P46779-2|RL28_HUMAN Isoform 2 of 60S ribosomal protein L28 OS=Homo sapiens GN=RPL28;>sp|P46779-3|RL28_HUMAN Isoform 3 of 60S ribosomal protein L28 OS=Homo sapiens GN=RPL			1	4	5	2	5	7	5	7	4	5	8	6	7	6	8	6	2	2	5	4	3	4	4	2	4	5	3	7	9	8	5	6	2	4	4	5	7	5	6	6	8	7	8
H0YL43;Q14257;Q14257-2	H0YL43;Q14257;Q14257-2	Reticulocalbin-2	RCN2	>tr|H0YL43|H0YL43_HUMAN Reticulocalbin-2 (Fragment) OS=Homo sapiens GN=RCN2 PE=1 SV=1;>sp|Q14257|RCN2_HUMAN Reticulocalbin-2 OS=Homo sapiens GN=RCN2 PE=1 SV=1;>sp|Q14257-2|RCN2_HUMAN Isoform 2 of Reticulocalbin-2 OS=Homo sapiens GN=RCN2			0	0	0	0	0	0	0	0	1	0	1	0	1	1	1	2	0	0	0	0	1	0	0	0	0	0	0	0	1	1	0	0	0	0	0	0	0	0	0	0	0	0	0
H0YMZ1;H0YL69;P25789;H0YMI6;H0YMA1;H0YN18;H0YKT8;P25789-2;H0YKS0;H0YLS6;H0YLC2	H0YMZ1;H0YL69;P25789;H0YMI6;H0YMA1;H0YN18;H0YKT8;P25789-2	Proteasome subunit alpha type;Proteasome subunit alpha type-4;Proteasome subunit beta type	PSMA4	>tr|H0YMZ1|H0YMZ1_HUMAN Proteasome subunit alpha type (Fragment) OS=Homo sapiens GN=PSMA4 PE=1 SV=8;>tr|H0YL69|H0YL69_HUMAN Proteasome subunit alpha type (Fragment) OS=Homo sapiens GN=PSMA4 PE=1 SV=1;>sp|P25789|PSA4_HUMAN Proteasome subunit alpha type-4 OS			0	0	0	0	1	0	1	0	1	1	0	0	2	1	2	2	0	0	0	0	2	1	0	0	0	1	0	1	2	1	3	3	0	1	1	0	1	2	1	0	0	1	1
Q71UM5;H0YMV8;C9JLI6	Q71UM5;H0YMV8;C9JLI6	40S ribosomal protein S27-like;40S ribosomal protein S27	RPS27L	>sp|Q71UM5|RS27L_HUMAN 40S ribosomal protein S27-like OS=Homo sapiens GN=RPS27L PE=1 SV=3;>tr|H0YMV8|H0YMV8_HUMAN 40S ribosomal protein S27 OS=Homo sapiens GN=RPS27L PE=1 SV=1;>tr|C9JLI6|C9JLI6_HUMAN 40S ribosomal protein S27 OS=Homo sapiens GN=RPS27L PE=1			1	2	3	3	3	2	3	3	3	3	2	2	2	3	3	3	1	2	2	2	2	2	3	3	3	3	1	1	4	3	2	2	1	3	2	2	3	2	4	2	3	3	2
H0YN26;P39687;O43423;H7BZ09;O95626	H0YN26;P39687;O43423	Acidic leucine-rich nuclear phosphoprotein 32 family member A;Acidic leucine-rich nuclear phosphoprotein 32 family member C	ANP32A;ANP32C	>tr|H0YN26|H0YN26_HUMAN Acidic leucine-rich nuclear phosphoprotein 32 family member A OS=Homo sapiens GN=ANP32A PE=1 SV=1;>sp|P39687|AN32A_HUMAN Acidic leucine-rich nuclear phosphoprotein 32 family member A OS=Homo sapiens GN=ANP32A PE=1 SV=1;>sp|O43423|AN			0	0	0	0	0	0	0	0	0	0	0	0	0	0	0	0	0	0	0	0	0	0	0	0	0	0	0	0	0	0	0	0	0	0	0	0	0	0	0	0	0	0	0
H0YNG3;P67812-4;P67812;P67812-3;H0YNX5;H0YNA5;P67812-2;H0YKT4	H0YNG3;P67812-4;P67812;P67812-3;H0YNX5;H0YNA5;P67812-2	Signal peptidase complex catalytic subunit SEC11A	SEC11A	>tr|H0YNG3|H0YNG3_HUMAN Signal peptidase complex catalytic subunit SEC11 OS=Homo sapiens GN=SEC11A PE=1 SV=1;>sp|P67812-4|SC11A_HUMAN Isoform 4 of Signal peptidase complex catalytic subunit SEC11A OS=Homo sapiens GN=SEC11A;>sp|P67812|SC11A_HUMAN Signal pep			1	1	1	1	3	2	1	3	2	2	2	3	3	2	3	4	1	1	1	1	1	2	1	2	2	1	2	2	3	3	3	3	1	1	1	1	1	1	1	1	2	1	1
H0YNU5;P54132	H0YNU5;P54132	Bloom syndrome protein	BLM	>tr|H0YNU5|H0YNU5_HUMAN Bloom syndrome protein OS=Homo sapiens GN=BLM PE=1 SV=1;>sp|P54132|BLM_HUMAN Bloom syndrome protein OS=Homo sapiens GN=BLM PE=1 SV=1			0	0	0	0	0	0	1	1	0	1	1	0	2	0	1	1	0	0	0	0	0	1	0	1	1	1	1	0	1	1	1	0	0	0	0	0	1	1	0	1	0	1	1
Q92841;H3BLZ8;Q92841-1;Q92841-3;Q92841-2	Q92841;H3BLZ8;Q92841-1;Q92841-3;Q92841-2	Probable ATP-dependent RNA helicase DDX17	DDX17	>sp|Q92841|DDX17_HUMAN Probable ATP-dependent RNA helicase DDX17 OS=Homo sapiens GN=DDX17 PE=1 SV=2;>tr|H3BLZ8|H3BLZ8_HUMAN Probable ATP-dependent RNA helicase DDX17 OS=Homo sapiens GN=DDX17 PE=1 SV=1;>sp|Q92841-1|DDX17_HUMAN Isoform 2 of Probable ATP-depe			9	7	7	7	11	10	11	9	9	9	10	9	14	12	12	14	5	6	10	8	10	12	11	12	8	11	10	13	12	9	10	12	9	8	12	11	10	14	14	15	19	14	14
Q9H2V7-3;Q9H2V7-2;Q9H2V7;H3BMF4;Q9H2V7-4;H3BPT8;H3BR82;Q9H2V7-5;H3BPQ9;H3BT44;H3BP14	Q9H2V7-3;Q9H2V7-2;Q9H2V7;H3BMF4;Q9H2V7-4;H3BPT8;H3BR82	Protein spinster homolog 1	SPNS1	>sp|Q9H2V7-3|SPNS1_HUMAN Isoform 3 of Protein spinster homolog 1 OS=Homo sapiens GN=SPNS1;>sp|Q9H2V7-2|SPNS1_HUMAN Isoform 2 of Protein spinster homolog 1 OS=Homo sapiens GN=SPNS1;>sp|Q9H2V7|SPNS1_HUMAN Protein spinster homolog 1 OS=Homo sapiens GN=SPNS1 P			1	0	0	0	0	0	1	0	2	0	1	0	2	4	4	2	0	1	0	0	1	0	0	1	0	1	1	0	3	3	3	5	0	1	0	1	0	1	1	2	0	0	0
H3BMM5;Q96AX1;F5H2X5;F5H6Y0	H3BMM5;Q96AX1	Vacuolar protein sorting-associated protein 33A	VPS33A	>tr|H3BMM5|H3BMM5_HUMAN Uncharacterized protein OS=Homo sapiens PE=3 SV=1;>sp|Q96AX1|VP33A_HUMAN Vacuolar protein sorting-associated protein 33A OS=Homo sapiens GN=VPS33A PE=1 SV=1			0	0	0	0	0	0	1	0	1	0	0	0	0	0	0	0	0	0	0	0	0	0	0	0	1	0	1	0	0	0	0	0	0	0	0	0	0	0	0	0	0	0	0
H3BV80;Q15287-3;Q15287-2;H3BMM9;H3BTC0;Q15287;H3BPG5;H3BMS0	H3BV80;Q15287-3;Q15287-2;H3BMM9;H3BTC0;Q15287;H3BPG5;H3BMS0	RNA-binding protein with serine-rich domain 1	RNPS1	>tr|H3BV80|H3BV80_HUMAN RNA-binding protein with serine-rich domain 1 OS=Homo sapiens GN=RNPS1 PE=1 SV=2;>sp|Q15287-3|RNPS1_HUMAN Isoform 3 of RNA-binding protein with serine-rich domain 1 OS=Homo sapiens GN=RNPS1;>sp|Q15287-2|RNPS1_HUMAN Isoform 2 of RNA-			0	1	1	0	1	2	0	1	0	1	0	2	1	0	1	0	1	1	3	1	1	3	2	2	2	2	1	0	0	1	1	2	0	1	1	0	1	2	2	1	2	1	1
P49815-5;H3BMQ0;P49815-3;P49815-2;P49815-4;P49815;P49815-7;P49815-6;H3BQK4;P49815-8;Q5HYF7	P49815-5;H3BMQ0;P49815-3;P49815-2;P49815-4;P49815;P49815-7;P49815-6	Tuberin	TSC2	>sp|P49815-5|TSC2_HUMAN Isoform 5 of Tuberin OS=Homo sapiens GN=TSC2;>tr|H3BMQ0|H3BMQ0_HUMAN Tuberin OS=Homo sapiens GN=TSC2 PE=1 SV=1;>sp|P49815-3|TSC2_HUMAN Isoform 3 of Tuberin OS=Homo sapiens GN=TSC2;>sp|P49815-2|TSC2_HUMAN Isoform 2 of Tuberin OS=Homo			0	0	0	1	0	1	2	2	0	3	3	0	4	6	3	9	0	0	0	0	0	1	1	0	1	1	1	3	3	3	4	3	0	0	0	0	0	1	0	1	2	1	3
H3BN98;H3BPJ2;Q15041;Q15041-3;Q15041-2;H3BTX6;H3BS91	H3BN98			>tr|H3BN98|H3BN98_HUMAN Uncharacterized protein (Fragment) OS=Homo sapiens PE=4 SV=2			1	1	2	2	3	4	6	6	5	3	6	5	5	6	5	5	2	1	1	2	2	3	4	3	3	3	3	4	4	6	5	5	2	1	3	4	3	3	3	4	3	6	2
H3BNT2;O75208;H3BRC0;H3BSJ5;H3BPW3;O75208-2;H3BVA5;H3BPC6;H3BPY0	H3BNT2;O75208;H3BRC0;H3BSJ5;H3BPW3;O75208-2;H3BVA5;H3BPC6	Ubiquinone biosynthesis protein COQ9, mitochondrial	COQ9	>tr|H3BNT2|H3BNT2_HUMAN Ubiquinone biosynthesis protein COQ9, mitochondrial (Fragment) OS=Homo sapiens GN=COQ9 PE=1 SV=8;>sp|O75208|COQ9_HUMAN Ubiquinone biosynthesis protein COQ9, mitochondrial OS=Homo sapiens GN=COQ9 PE=1 SV=1;>tr|H3BRC0|H3BRC0_HUMAN Ubi			0	0	0	0	0	0	0	0	0	0	0	0	0	1	0	0	0	0	0	0	0	0	0	0	0	0	0	0	1	0	2	0	0	0	0	0	0	0	0	0	0	0	0
H3BPE1;H3BQK9;Q9UPN3-5;Q9UPN3;Q9UPN3-3;Q9UPN3-2;Q9UPN3-4;H0Y390;H0Y314;H0YD69;H0Y4F5;E9PS75;H0Y6T5;E9PLY5	H3BPE1;H3BQK9;Q9UPN3-5;Q9UPN3;Q9UPN3-3;Q9UPN3-2;Q9UPN3-4;H0Y390	Microtubule-actin cross-linking factor 1, isoforms 1/2/3/5	MACF1	>tr|H3BPE1|H3BPE1_HUMAN Microtubule-actin cross-linking factor 1, isoforms 1/2/3/5 OS=Homo sapiens GN=MACF1 PE=1 SV=1;>tr|H3BQK9|H3BQK9_HUMAN Microtubule-actin cross-linking factor 1, isoforms 1/2/3/5 OS=Homo sapiens GN=MACF1 PE=1 SV=1;>sp|Q9UPN3-5|MACF1_H			0	0	0	0	3	1	1	0	0	0	0	0	0	0	0	0	0	1	1	0	0	1	0	1	0	0	0	0	2	1	1	0	0	1	0	0	1	2	2	2	0	0	0
P35637-2;P35637;H3BPE7;A0A075B7D9;Q92804-2;Q92804	P35637-2;P35637;H3BPE7	RNA-binding protein FUS	FUS	>sp|P35637-2|FUS_HUMAN Isoform Short of RNA-binding protein FUS OS=Homo sapiens GN=FUS;>sp|P35637|FUS_HUMAN RNA-binding protein FUS OS=Homo sapiens GN=FUS PE=1 SV=1;>tr|H3BPE7|H3BPE7_HUMAN RNA-binding protein FUS OS=Homo sapiens GN=FUS PE=1 SV=1			2	2	0	2	3	4	2	3	2	2	4	4	3	3	6	3	3	1	1	2	3	1	2	4	1	2	1	0	2	3	3	4	1	1	1	1	2	2	3	4	2	4	4
H3BPJ9;O96000;H3BV16;O96000-2	H3BPJ9;O96000;H3BV16;O96000-2	NADH dehydrogenase [ubiquinone] 1 beta subcomplex subunit 10	NDUFB10	>tr|H3BPJ9|H3BPJ9_HUMAN NADH dehydrogenase [ubiquinone] 1 beta subcomplex subunit 10 OS=Homo sapiens GN=NDUFB10 PE=1 SV=1;>sp|O96000|NDUBA_HUMAN NADH dehydrogenase [ubiquinone] 1 beta subcomplex subunit 10 OS=Homo sapiens GN=NDUFB10 PE=1 SV=3;>tr|H3BV16|H3			0	0	0	0	1	0	1	0	1	0	0	0	2	3	2	3	0	0	0	0	0	1	0	0	1	0	0	1	2	2	0	3	0	1	0	0	0	0	0	1	0	0	1
Q9UF94;H3BQH3;Q8TBB5-2;Q8TBB5-3;Q8TBB5	Q9UF94;H3BQH3;Q8TBB5-2;Q8TBB5-3;Q8TBB5	Kelch domain-containing protein 4	DKFZp434G0522;KLHDC4	>tr|Q9UF94|Q9UF94_HUMAN Kelch domain containing 4, isoform CRA_a OS=Homo sapiens GN=DKFZp434G0522 PE=1 SV=1;>tr|H3BQH3|H3BQH3_HUMAN Kelch domain-containing protein 4 (Fragment) OS=Homo sapiens GN=KLHDC4 PE=1 SV=8;>sp|Q8TBB5-2|KLDC4_HUMAN Isoform 2 of Kelch			0	0	0	0	0	1	0	0	0	0	0	0	0	0	0	0	0	0	0	1	0	0	0	0	0	1	0	1	0	0	0	0	0	0	1	0	1	1	0	0	1	1	0
H3BQV3;Q96MW5;H3BUN2;H3BSH5;J3QRV3;A0A087X1T3;H3BMQ9	H3BQV3;Q96MW5	Conserved oligomeric Golgi complex subunit 8	COG8	>tr|H3BQV3|H3BQV3_HUMAN Conserved oligomeric Golgi complex subunit 8 OS=Homo sapiens GN=COG8 PE=1 SV=1;>sp|Q96MW5|COG8_HUMAN Conserved oligomeric Golgi complex subunit 8 OS=Homo sapiens GN=COG8 PE=1 SV=2			0	0	1	0	0	1	1	1	0	1	0	0	0	0	0	1	0	0	1	1	0	1	0	1	1	2	0	0	0	0	0	0	0	1	0	0	1	0	1	1	1	0	1
H3BQZ7;Q1KMD3	H3BQZ7;Q1KMD3	Heterogeneous nuclear ribonucleoprotein U-like protein 2	hCG_2044799;HNRNPUL2	>tr|H3BQZ7|H3BQZ7_HUMAN HCG2044799 OS=Homo sapiens GN=HNRNPUL2-BSCL2 PE=4 SV=1;>sp|Q1KMD3|HNRL2_HUMAN Heterogeneous nuclear ribonucleoprotein U-like protein 2 OS=Homo sapiens GN=HNRNPUL2 PE=1 SV=1			0	0	0	0	0	0	0	0	0	0	1	0	0	0	0	1	0	0	0	0	1	0	0	1	0	0	0	0	0	0	0	0	0	0	1	0	0	0	1	1	0	1	0
H3BR29;H3BSM7;Q96GQ5	H3BR29;H3BSM7;Q96GQ5	UPF0420 protein C16orf58	C16orf58	>tr|H3BR29|H3BR29_HUMAN RUS1 family protein C16orf58 OS=Homo sapiens GN=C16orf58 PE=1 SV=1;>tr|H3BSM7|H3BSM7_HUMAN RUS1 family protein C16orf58 OS=Homo sapiens GN=C16orf58 PE=1 SV=1;>sp|Q96GQ5|RUS1_HUMAN RUS1 family protein C16orf58 OS=Homo sapiens GN=C16o			0	0	0	0	0	0	0	0	0	0	0	0	1	1	2	0	0	0	0	0	0	0	0	0	0	0	0	0	0	1	1	0	0	0	0	0	0	0	0	0	0	0	0
H3BRE8;Q9BWH6-2;Q9BWH6;H3BPM3;H3BTJ6;Q9BWH6-3	H3BRE8;Q9BWH6-2;Q9BWH6	RNA polymerase II-associated protein 1	RPAP1	>tr|H3BRE8|H3BRE8_HUMAN RNA polymerase II-associated protein 1 OS=Homo sapiens GN=RPAP1 PE=1 SV=1;>sp|Q9BWH6-2|RPAP1_HUMAN Isoform 2 of RNA polymerase II-associated protein 1 OS=Homo sapiens GN=RPAP1;>sp|Q9BWH6|RPAP1_HUMAN RNA polymerase II-associated prot			0	0	0	0	0	0	1	0	0	0	1	0	1	0	0	2	0	0	0	0	0	0	1	0	0	0	0	0	1	1	0	1	0	0	0	0	0	0	0	0	0	0	0
H3BTL2;H3BS02;O14874-2;O14874-3;O14874;H3BNP3	H3BTL2;H3BS02;O14874-2;O14874-3;O14874;H3BNP3	[3-methyl-2-oxobutanoate dehydrogenase [lipoamide]] kinase, mitochondrial	BCKDK	>tr|H3BTL2|H3BTL2_HUMAN [3-methyl-2-oxobutanoate dehydrogenase [lipoamide]] kinase, mitochondrial (Fragment) OS=Homo sapiens GN=BCKDK PE=1 SV=8;>tr|H3BS02|H3BS02_HUMAN [3-methyl-2-oxobutanoate dehydrogenase [lipoamide]] kinase, mitochondrial OS=Homo sapien			0	0	0	0	0	0	0	0	0	0	0	0	0	0	0	0	0	0	0	0	0	0	0	0	0	0	0	0	0	0	0	0	0	0	0	0	0	0	0	0	0	0	0
H3BS74;Q96C12-2;Q96C12;J3KQ26;Q96C12-3;Q96C12-4	H3BS74;Q96C12-2;Q96C12;J3KQ26	Armadillo repeat-containing protein 5	ARMC5	>tr|H3BS74|H3BS74_HUMAN Armadillo repeat-containing protein 5 (Fragment) OS=Homo sapiens GN=ARMC5 PE=1 SV=1;>sp|Q96C12-2|ARMC5_HUMAN Isoform 2 of Armadillo repeat-containing protein 5 OS=Homo sapiens GN=ARMC5;>sp|Q96C12|ARMC5_HUMAN Armadillo repeat-contain			0	0	0	0	0	0	0	0	0	0	0	0	0	0	0	1	0	0	0	0	0	0	0	0	0	0	1	0	0	0	1	0	0	0	0	0	0	0	0	0	0	0	0
H3BU22;Q9NZC3	H3BU22;Q9NZC3	Glycerophosphodiester phosphodiesterase 1	GDE1	>tr|H3BU22|H3BU22_HUMAN Glycerophosphodiester phosphodiesterase 1 OS=Homo sapiens GN=GDE1 PE=1 SV=1;>sp|Q9NZC3|GDE1_HUMAN Glycerophosphodiester phosphodiesterase 1 OS=Homo sapiens GN=GDE1 PE=1 SV=1			0	0	0	0	0	0	0	0	0	0	0	0	1	1	0	1	0	0	0	0	0	0	0	0	0	0	0	0	0	0	0	0	0	0	0	0	0	0	0	0	0	0	0
H3BUR4;Q9ULX3	H3BUR4;Q9ULX3	RNA-binding protein NOB1	NOB1	>tr|H3BUR4|H3BUR4_HUMAN RNA-binding protein NOB1 OS=Homo sapiens GN=NOB1 PE=1 SV=1;>sp|Q9ULX3|NOB1_HUMAN RNA-binding protein NOB1 OS=Homo sapiens GN=NOB1 PE=1 SV=1			0	0	0	0	1	0	0	0	1	0	0	0	0	1	1	1	0	0	0	0	0	1	1	1	0	0	1	0	1	1	0	1	0	0	0	0	0	0	1	1	1	0	1
H7BXI1;A0FGR8-2;A0FGR8-6;A0FGR8;A0A087WXU3;A0FGR8-4;A0FGR8-5	H7BXI1;A0FGR8-2;A0FGR8-6;A0FGR8;A0A087WXU3;A0FGR8-4	Extended synaptotagmin-2	ESYT2	>tr|H7BXI1|H7BXI1_HUMAN Extended synaptotagmin-2 (Fragment) OS=Homo sapiens GN=ESYT2 PE=1 SV=1;>sp|A0FGR8-2|ESYT2_HUMAN Isoform 2 of Extended synaptotagmin-2 OS=Homo sapiens GN=ESYT2;>sp|A0FGR8-6|ESYT2_HUMAN Isoform 6 of Extended synaptotagmin-2 OS=Homo sa			2	7	4	4	8	18	12	12	11	13	15	10	16	17	15	18	4	3	6	3	7	11	12	11	14	11	12	11	14	16	16	17	4	8	10	6	9	13	10	16	15	13	17
H7BXY5;Q0ZGT2-4;Q0ZGT2-3;Q0ZGT2-2;Q0ZGT2;E7ETM8;E7EUA0	H7BXY5;Q0ZGT2-4;Q0ZGT2-3;Q0ZGT2-2;Q0ZGT2;E7ETM8;E7EUA0	Nexilin	NEXN	>tr|H7BXY5|H7BXY5_HUMAN Nexilin (Fragment) OS=Homo sapiens GN=NEXN PE=1 SV=1;>sp|Q0ZGT2-4|NEXN_HUMAN Isoform 4 of Nexilin OS=Homo sapiens GN=NEXN;>sp|Q0ZGT2-3|NEXN_HUMAN Isoform 3 of Nexilin OS=Homo sapiens GN=NEXN;>sp|Q0ZGT2-2|NEXN_HUMAN Isoform 2 of Nexi			0	0	0	0	0	0	0	0	0	0	0	0	2	0	2	2	0	0	0	0	0	0	0	0	0	0	0	0	1	0	2	2	0	0	0	0	0	0	0	0	1	0	0
Q02241-2;H7BYN4;Q02241;Q02241-3;H0YKQ5;H0YME6;H0YMJ4	Q02241-2;H7BYN4;Q02241;Q02241-3	Kinesin-like protein KIF23	KIF23	>sp|Q02241-2|KIF23_HUMAN Isoform 2 of Kinesin-like protein KIF23 OS=Homo sapiens GN=KIF23;>tr|H7BYN4|H7BYN4_HUMAN Kinesin-like protein OS=Homo sapiens GN=KIF23 PE=1 SV=1;>sp|Q02241|KIF23_HUMAN Kinesin-like protein KIF23 OS=Homo sapiens GN=KIF23 PE=1 SV=3;>			2	1	2	1	1	2	5	4	3	2	2	2	2	2	1	1	2	2	4	1	1	5	4	5	3	2	1	2	2	1	1	1	0	3	5	4	2	3	4	6	2	2	1
P48730-2;P48730;H7BYT1	P48730-2;P48730;H7BYT1	Casein kinase I isoform delta	CSNK1D	>sp|P48730-2|KC1D_HUMAN Isoform 2 of Casein kinase I isoform delta OS=Homo sapiens GN=CSNK1D;>sp|P48730|KC1D_HUMAN Casein kinase I isoform delta OS=Homo sapiens GN=CSNK1D PE=1 SV=2;>tr|H7BYT1|H7BYT1_HUMAN Casein kinase I isoform delta OS=Homo sapiens GN=CS			0	0	0	0	0	0	0	0	0	0	1	0	0	0	1	3	0	0	0	0	0	0	2	0	0	1	0	0	2	0	2	2	0	0	1	0	1	0	1	1	0	1	0
H7BYY1;F5H7S3;B7Z596	H7BYY1;F5H7S3;B7Z596		TPM1	>tr|H7BYY1|H7BYY1_HUMAN Tropomyosin 1 (Alpha), isoform CRA_m OS=Homo sapiens GN=TPM1 PE=1 SV=1;>tr|F5H7S3|F5H7S3_HUMAN Tropomyosin alpha-1 chain OS=Homo sapiens GN=TPM1 PE=1 SV=2;>tr|B7Z596|B7Z596_HUMAN Tropomyosin alpha-1 chain OS=Homo sapiens GN=TPM1 PE=			2	1	2	3	2	3	1	2	2	3	3	3	6	6	6	8	1	2	3	2	1	1	3	4	3	3	2	3	9	6	6	6	3	4	3	1	3	2	4	3	2	3	4
H7BZJ3	H7BZJ3	Thioredoxin	PDIA3	>tr|H7BZJ3|H7BZJ3_HUMAN Protein disulfide-isomerase A3 (Fragment) OS=Homo sapiens GN=PDIA3 PE=1 SV=1			1	0	1	1	2	2	2	2	2	2	1	2	3	3	4	1	0	1	1	0	1	2	1	2	2	2	0	2	4	3	3	2	1	1	1	1	2	1	1	1	2	2	2
H7C0D5;Q9BSR8	H7C0D5;Q9BSR8	Protein YIPF4	YIPF4	>tr|H7C0D5|H7C0D5_HUMAN Protein YIPF4 (Fragment) OS=Homo sapiens GN=YIPF4 PE=1 SV=1;>sp|Q9BSR8|YIPF4_HUMAN Protein YIPF4 OS=Homo sapiens GN=YIPF4 PE=1 SV=1			0	0	0	0	1	1	1	1	1	1	1	1	1	1	1	1	0	0	0	0	0	1	1	1	1	1	1	1	1	1	1	1	0	0	0	0	0	1	1	1	1	1	1
H7C155;P04049;P04049-2;H7C560;P15056;H7C4S5	H7C155;P04049;P04049-2;H7C560;P15056	RAF proto-oncogene serine/threonine-protein kinase;Serine/threonine-protein kinase B-raf	RAF1;BRAF	>tr|H7C155|H7C155_HUMAN RAF proto-oncogene serine/threonine-protein kinase (Fragment) OS=Homo sapiens GN=RAF1 PE=1 SV=1;>sp|P04049|RAF1_HUMAN RAF proto-oncogene serine/threonine-protein kinase OS=Homo sapiens GN=RAF1 PE=1 SV=1;>sp|P04049-2|RAF1_HUMAN Isofo			0	0	0	0	0	0	1	0	1	0	0	0	1	1	1	1	0	0	0	0	0	0	0	0	0	0	0	0	1	2	1	2	0	0	0	0	0	2	0	0	1	2	0
O75128-6;H7C1N2;J3KR05;O75128-3;O75128;O75128-7;O75128-2	O75128-6;H7C1N2;J3KR05;O75128-3;O75128;O75128-7;O75128-2	Protein cordon-bleu	COBL	>sp|O75128-6|COBL_HUMAN Isoform 6 of Protein cordon-bleu OS=Homo sapiens GN=COBL;>tr|H7C1N2|H7C1N2_HUMAN Protein cordon-bleu (Fragment) OS=Homo sapiens GN=COBL PE=1 SV=1;>tr|J3KR05|J3KR05_HUMAN Protein cordon-bleu (Fragment) OS=Homo sapiens GN=COBL PE=1 SV			0	0	0	0	0	0	0	0	0	0	0	0	2	2	1	2	0	0	0	0	0	0	0	1	0	0	1	0	2	0	0	1	0	0	0	0	0	1	0	1	0	0	1
O15155;H7C1N3;O15155-2;C9JTT8;Q68DU7	O15155;H7C1N3;O15155-2;C9JTT8;Q68DU7	BET1 homolog	BET1;DKFZp781C0425	>sp|O15155|BET1_HUMAN BET1 homolog OS=Homo sapiens GN=BET1 PE=1 SV=1;>tr|H7C1N3|H7C1N3_HUMAN BET1 homolog (Fragment) OS=Homo sapiens GN=BET1 PE=1 SV=1;>sp|O15155-2|BET1_HUMAN Isoform 2 of BET1 homolog OS=Homo sapiens GN=BET1;>tr|C9JTT8|C9JTT8_HUMAN BET1 ho			1	1	0	1	2	1	0	2	1	1	1	1	1	1	2	0	0	0	1	1	1	1	1	0	2	1	1	1	1	1	1	1	1	0	0	1	1	1	0	1	1	1	1
Q99848;H7C2Q8	Q99848;H7C2Q8	Probable rRNA-processing protein EBP2	EBNA1BP2	>sp|Q99848|EBP2_HUMAN Probable rRNA-processing protein EBP2 OS=Homo sapiens GN=EBNA1BP2 PE=1 SV=2;>tr|H7C2Q8|H7C2Q8_HUMAN EBNA1 binding protein 2, isoform CRA_d OS=Homo sapiens GN=EBNA1BP2 PE=1 SV=1			0	0	0	0	0	0	0	0	0	0	0	0	0	0	1	0	0	0	0	0	0	0	0	0	0	0	0	0	0	0	0	0	0	0	0	0	0	0	0	0	0	0	0
H7C3D5;Q8NC44	H7C3D5;Q8NC44	Protein FAM134A	FAM134A	>tr|H7C3D5|H7C3D5_HUMAN Protein FAM134A (Fragment) OS=Homo sapiens GN=FAM134A PE=1 SV=1;>sp|Q8NC44|F134A_HUMAN Protein FAM134A OS=Homo sapiens GN=FAM134A PE=1 SV=3			0	0	0	0	0	0	0	0	0	0	0	0	0	0	0	1	0	0	0	0	0	0	0	0	0	0	0	0	0	0	0	1	0	0	0	0	0	0	0	0	0	0	0
H7C5U3;Q9H3U5-2;H7C593;Q9H3U5-3;Q9H3U5;Q9H3U5-5;Q9H3U5-6	H7C5U3;Q9H3U5-2;H7C593;Q9H3U5-3;Q9H3U5;Q9H3U5-5;Q9H3U5-6	Major facilitator superfamily domain-containing protein 1	MFSD1	>tr|H7C5U3|H7C5U3_HUMAN Major facilitator superfamily domain-containing protein 1 (Fragment) OS=Homo sapiens GN=MFSD1 PE=1 SV=1;>sp|Q9H3U5-2|MFSD1_HUMAN Isoform 2 of Major facilitator superfamily domain-containing protein 1 OS=Homo sapiens GN=MFSD1;>tr|H7C			0	0	0	0	1	0	0	0	1	0	0	0	0	1	1	0	0	0	0	0	0	0	0	0	0	0	0	0	0	0	1	0	0	0	0	0	0	0	0	0	0	0	0
I3L0H8;Q9NUU7;Q9NUU7-2;I3L352;Q9UMR2-3;H3BTB3;J3QRH0;H3BSL8;H0YD26;A0A1B0GV69;Q9UHL0-2;E9PR46;J3QL17;Q9UHL0	I3L0H8;Q9NUU7;Q9NUU7-2;I3L352;Q9UMR2-3	ATP-dependent RNA helicase DDX19A;ATP-dependent RNA helicase DDX19B	DDX19A;DDX19B	>tr|I3L0H8|I3L0H8_HUMAN ATP-dependent RNA helicase DDX19A OS=Homo sapiens GN=DDX19A PE=1 SV=1;>sp|Q9NUU7|DD19A_HUMAN ATP-dependent RNA helicase DDX19A OS=Homo sapiens GN=DDX19A PE=1 SV=1;>sp|Q9NUU7-2|DD19A_HUMAN Isoform 2 of ATP-dependent RNA helicase DDX1			3	7	3	4	4	2	9	6	4	2	2	5	4	1	2	5	4	2	3	3	4	6	7	8	3	3	5	4	3	2	3	3	3	8	4	2	7	6	5	8	5	4	3
I3L0N3;P46459;P46459-2;I3L2G1;K7EQD6;I3L0L3;I3L338;I3L4Q9	I3L0N3;P46459;P46459-2	Vesicle-fusing ATPase	NSF	>tr|I3L0N3|I3L0N3_HUMAN Vesicle-fusing ATPase OS=Homo sapiens GN=NSF PE=1 SV=1;>sp|P46459|NSF_HUMAN Vesicle-fusing ATPase OS=Homo sapiens GN=NSF PE=1 SV=3;>sp|P46459-2|NSF_HUMAN Isoform 2 of Vesicle-fusing ATPase OS=Homo sapiens GN=NSF			3	6	2	3	10	8	9	8	9	6	4	7	12	13	13	16	5	7	9	7	4	5	11	10	6	5	8	8	16	13	15	12	5	7	10	3	12	10	11	9	11	11	5
Q6PK04;I3L0U5	Q6PK04;I3L0U5	Coiled-coil domain-containing protein 137	CCDC137	>sp|Q6PK04|CC137_HUMAN Coiled-coil domain-containing protein 137 OS=Homo sapiens GN=CCDC137 PE=1 SV=1;>tr|I3L0U5|I3L0U5_HUMAN Coiled-coil domain-containing protein 137 (Fragment) OS=Homo sapiens GN=CCDC137 PE=1 SV=1			0	0	0	0	0	1	0	1	1	0	0	0	0	0	0	0	0	0	0	0	0	1	2	1	1	1	1	0	1	1	0	0	0	0	0	0	0	0	0	0	0	0	0
I3L4P0;I3L1S9;Q68EM7-4;Q68EM7-2;Q68EM7-6;Q68EM7-5;Q68EM7;J3KRS3;C9IZD3;F5H6L3;Q17R89-2;E7ERK8;Q17R89-3;Q17R89	I3L4P0;I3L1S9;Q68EM7-4;Q68EM7-2;Q68EM7-6;Q68EM7-5;Q68EM7;J3KRS3;C9IZD3;F5H6L3;Q17R89-2;E7ERK8;Q17R89-3;Q17R89	Rho GTPase-activating protein 17;Rho GTPase-activating protein 44	ARHGAP17;ARHGAP44	>tr|I3L4P0|I3L4P0_HUMAN Rho GTPase-activating protein 17 OS=Homo sapiens GN=ARHGAP17 PE=1 SV=1;>tr|I3L1S9|I3L1S9_HUMAN Rho GTPase-activating protein 17 OS=Homo sapiens GN=ARHGAP17 PE=1 SV=1;>sp|Q68EM7-4|RHG17_HUMAN Isoform 4 of Rho GTPase-activating protei			0	0	0	0	0	0	0	1	0	1	0	0	0	0	1	0	0	0	0	0	0	1	1	1	1	0	0	1	0	0	0	0	0	1	1	0	0	0	1	0	1	1	0
J3QS48;I3L295;J3KT75;O75352-2;J3QW43;J3QRD5;O75352;J3KSI4;I3L1D2;I3L4E0;J3KTK8;J3QQZ4;I3L405;I3L261	J3QS48;I3L295;J3KT75;O75352-2;J3QW43;J3QRD5;O75352;J3KSI4;I3L1D2;I3L4E0;J3KTK8;J3QQZ4;I3L405;I3L261	Mannose-P-dolichol utilization defect 1 protein	MPDU1	>tr|J3QS48|J3QS48_HUMAN Mannose-P-dolichol utilization defect 1 protein OS=Homo sapiens GN=MPDU1 PE=1 SV=1;>tr|I3L295|I3L295_HUMAN Mannose-P-dolichol utilization defect 1 isoform 2 OS=Homo sapiens GN=MPDU1 PE=1 SV=1;>tr|J3KT75|J3KT75_HUMAN Mannose-P-dolich			1	1	1	1	0	1	1	1	3	2	2	0	2	2	2	2	1	0	1	1	0	1	1	2	1	2	2	2	1	1	2	2	1	0	1	1	0	2	2	2	2	4	3
I3L2C7;P57678;I3L399;I3L4A4;I3L4M4;E7EN12;I3L1J7	I3L2C7;P57678	Gem-associated protein 4	GEMIN4	>tr|I3L2C7|I3L2C7_HUMAN Gem-associated protein 4 OS=Homo sapiens GN=GEMIN4 PE=1 SV=1;>sp|P57678|GEMI4_HUMAN Gem-associated protein 4 OS=Homo sapiens GN=GEMIN4 PE=1 SV=2			6	8	6	7	7	7	8	9	7	11	11	9	12	17	16	12	5	5	7	6	6	6	7	6	10	9	9	8	15	13	14	13	3	5	6	4	6	7	9	11	10	7	12
I3L4N6;Q9UP95-5;Q9UP95-2;Q9UP95-6;Q9UP95;Q9UP95-7;Q9UP95-4;B3KXX3;Q9UP95-3;Q9UHW9-6;Q9UHW9-5;Q9UHW9-2;Q9UHW9-3;Q9UHW9-4;Q9UHW9;A0A1B0GVB1;J3QSF2;H0YMQ9;H0YKQ8;Q9H2X9-2;Q9H2X9	I3L4N6;Q9UP95-5;Q9UP95-2;Q9UP95-6;Q9UP95;Q9UP95-7;Q9UP95-4;B3KXX3;Q9UP95-3;Q9UHW9-6;Q9UHW9-5;Q9UHW9-2;Q9UHW9-3;Q9UHW9-4;Q9UHW9	Solute carrier family 12 member 4;Solute carrier family 12 member 6	SLC12A4;SLC12A6	>tr|I3L4N6|I3L4N6_HUMAN Solute carrier family 12 member 4 OS=Homo sapiens GN=SLC12A4 PE=1 SV=1;>sp|Q9UP95-5|S12A4_HUMAN Isoform 5 of Solute carrier family 12 member 4 OS=Homo sapiens GN=SLC12A4;>sp|Q9UP95-2|S12A4_HUMAN Isoform 2 of Solute carrier family 12			0	0	0	0	0	0	0	0	0	0	0	0	0	1	0	0	0	0	0	0	0	0	0	0	0	0	0	0	1	1	1	0	0	0	0	0	0	0	0	0	0	0	0
I3L505;O14561	I3L505;O14561	Acyl carrier protein;Acyl carrier protein, mitochondrial	NDUFAB1	>tr|I3L505|I3L505_HUMAN Acyl carrier protein (Fragment) OS=Homo sapiens GN=NDUFAB1 PE=1 SV=1;>sp|O14561|ACPM_HUMAN Acyl carrier protein, mitochondrial OS=Homo sapiens GN=NDUFAB1 PE=1 SV=3			0	0	0	0	1	1	1	0	1	0	0	0	0	0	0	0	0	0	0	0	0	1	0	0	1	0	0	0	0	0	0	0	0	0	0	0	0	0	0	0	1	0	0
J3KMZ7;Q9H0H0;J3KRH0	J3KMZ7;Q9H0H0	Integrator complex subunit 2	INTS2	>tr|J3KMZ7|J3KMZ7_HUMAN Integrator complex subunit 2 OS=Homo sapiens GN=INTS2 PE=1 SV=1;>sp|Q9H0H0|INT2_HUMAN Integrator complex subunit 2 OS=Homo sapiens GN=INTS2 PE=1 SV=2			0	0	0	0	0	0	0	0	0	0	0	0	0	2	1	4	0	0	0	0	0	0	0	0	0	0	0	0	2	2	0	1	0	0	0	0	0	0	0	0	0	0	0
Q5JPE7-2;P69849;Q5JPE7;J3KN36;Q5JPE7-3;A0A087WTD5	Q5JPE7-2;P69849;Q5JPE7;J3KN36;Q5JPE7-3	Nodal modulator 2;Nodal modulator 3	NOMO2;NOMO3	>sp|Q5JPE7-2|NOMO2_HUMAN Isoform 2 of Nodal modulator 2 OS=Homo sapiens GN=NOMO2;>sp|P69849|NOMO3_HUMAN Nodal modulator 3 OS=Homo sapiens GN=NOMO3 PE=3 SV=2;>sp|Q5JPE7|NOMO2_HUMAN Nodal modulator 2 OS=Homo sapiens GN=NOMO2 PE=1 SV=1;>tr|J3KN36|J3KN36_HUMAN			0	0	0	0	1	3	2	1	2	2	1	2	4	5	5	6	0	1	0	1	3	1	2	4	4	1	2	1	6	6	9	4	1	1	0	2	3	2	1	4	4	2	1
Q15070-2;S4R3Q9;Q15070;J3KNA0;E7EVY0;C9JC63;Q15070-3	Q15070-2;S4R3Q9;Q15070;J3KNA0;E7EVY0	Mitochondrial inner membrane protein OXA1L	OXA1L	>sp|Q15070-2|OXA1L_HUMAN Isoform 2 of Mitochondrial inner membrane protein OXA1L OS=Homo sapiens GN=OXA1L;>tr|S4R3Q9|S4R3Q9_HUMAN Mitochondrial inner membrane protein OXA1L OS=Homo sapiens GN=OXA1L PE=1 SV=1;>sp|Q15070|OXA1L_HUMAN Mitochondrial inner membr			3	3	3	3	2	4	4	3	4	5	4	5	5	4	3	4	2	2	5	2	2	2	2	4	4	5	4	3	5	4	4	4	5	2	5	1	3	3	2	4	5	4	4
J3KNF8;H3BUX2;O43169;D6RFH4;J3QR91	J3KNF8;H3BUX2;O43169;D6RFH4	Cytochrome b5 type B	CYB5B	>tr|J3KNF8|J3KNF8_HUMAN Cytochrome b5 type B OS=Homo sapiens GN=CYB5B PE=1 SV=1;>tr|H3BUX2|H3BUX2_HUMAN Cytochrome b5 type B OS=Homo sapiens GN=CYB5B PE=1 SV=1;>sp|O43169|CYB5B_HUMAN Cytochrome b5 type B OS=Homo sapiens GN=CYB5B PE=1 SV=2;>tr|D6RFH4|D6RFH4			0	3	3	0	3	3	2	2	4	2	3	3	3	5	5	5	2	2	1	1	2	2	2	1	2	3	1	2	5	4	4	4	2	1	2	1	1	2	2	2	3	2	2
O15027;O15027-5;J3KNL6;O15027-2;O15027-4;O15027-3;F1T0I1;X6RGP5;A0A0C4DH09;Q8N9G1	O15027;O15027-5;J3KNL6;O15027-2;O15027-4;O15027-3;F1T0I1;X6RGP5;A0A0C4DH09	Protein transport protein Sec16A	SEC16A	>sp|O15027|SC16A_HUMAN Protein transport protein Sec16A OS=Homo sapiens GN=SEC16A PE=1 SV=3;>sp|O15027-5|SC16A_HUMAN Isoform 5 of Protein transport protein Sec16A OS=Homo sapiens GN=SEC16A;>tr|J3KNL6|J3KNL6_HUMAN Protein transport protein Sec16A OS=Homo sa			1	2	2	0	4	3	2	0	3	3	2	3	4	3	6	5	2	0	0	1	0	1	4	2	2	2	2	2	5	3	4	2	2	2	3	0	0	2	4	4	3	1	3
Q9UJV9;J3KNN5	Q9UJV9;J3KNN5	Probable ATP-dependent RNA helicase DDX41	DDX41	>sp|Q9UJV9|DDX41_HUMAN Probable ATP-dependent RNA helicase DDX41 OS=Homo sapiens GN=DDX41 PE=1 SV=2;>tr|J3KNN5|J3KNN5_HUMAN Probable ATP-dependent RNA helicase DDX41 (Fragment) OS=Homo sapiens GN=DDX41 PE=1 SV=1			0	0	0	0	0	0	0	0	0	0	0	0	0	1	1	0	0	0	0	0	0	0	0	0	0	0	0	0	0	0	0	0	0	0	0	0	0	0	0	0	0	0	0
J3KNP2;Q12788;A0A087WYP7	J3KNP2;Q12788;A0A087WYP7	Transducin beta-like protein 3	TBL3	>tr|J3KNP2|J3KNP2_HUMAN Transducin beta-like protein 3 (Fragment) OS=Homo sapiens GN=TBL3 PE=1 SV=1;>sp|Q12788|TBL3_HUMAN Transducin beta-like protein 3 OS=Homo sapiens GN=TBL3 PE=1 SV=2;>tr|A0A087WYP7|A0A087WYP7_HUMAN Transducin beta-like protein 3 OS=Hom			0	0	0	0	0	1	1	1	1	0	0	0	1	0	0	0	0	0	0	0	0	0	0	1	1	0	0	0	1	0	1	1	0	0	0	0	1	1	0	0	1	0	0
Q9NVD7;J3KNQ4;E9PS97;Q9NVD7-2	Q9NVD7;J3KNQ4;E9PS97	Alpha-parvin	PARVA	>sp|Q9NVD7|PARVA_HUMAN Alpha-parvin OS=Homo sapiens GN=PARVA PE=1 SV=1;>tr|J3KNQ4|J3KNQ4_HUMAN Alpha-parvin OS=Homo sapiens GN=PARVA PE=1 SV=1;>tr|E9PS97|E9PS97_HUMAN Alpha-parvin (Fragment) OS=Homo sapiens GN=PARVA PE=1 SV=1			1	0	1	0	3	2	2	3	1	3	3	1	2	3	2	1	2	0	3	0	1	2	2	2	2	4	3	2	1	2	2	1	4	2	3	1	3	3	4	4	4	2	2
J3KNV5;Q75QN2-2;Q75QN2;H0YBS1;E5RJL5;E5RJF0;H0YBQ1;E5RIN8;E5RG48	J3KNV5;Q75QN2-2;Q75QN2;H0YBS1;E5RJL5;E5RJF0;H0YBQ1;E5RIN8;E5RG48	Integrator complex subunit 8	INTS8	>tr|J3KNV5|J3KNV5_HUMAN Integrator complex subunit 8 OS=Homo sapiens GN=INTS8 PE=1 SV=1;>sp|Q75QN2-2|INT8_HUMAN Isoform 2 of Integrator complex subunit 8 OS=Homo sapiens GN=INTS8;>sp|Q75QN2|INT8_HUMAN Integrator complex subunit 8 OS=Homo sapiens GN=INTS8 P			0	0	0	0	0	0	0	0	1	0	1	0	1	2	3	0	0	0	0	0	0	0	0	0	0	1	0	1	0	2	3	2	0	0	0	0	0	0	0	0	0	2	1
J3KP15;Q01130;J3QL05;Q01130-2;Q9BRL6-2;Q9BRL6	J3KP15;Q01130;J3QL05;Q01130-2	Serine/arginine-rich splicing factor 2	SRSF2	>tr|J3KP15|J3KP15_HUMAN Serine/arginine-rich-splicing factor 2 (Fragment) OS=Homo sapiens GN=SRSF2 PE=1 SV=8;>sp|Q01130|SRSF2_HUMAN Serine/arginine-rich splicing factor 2 OS=Homo sapiens GN=SRSF2 PE=1 SV=4;>tr|J3QL05|J3QL05_HUMAN Serine/arginine-rich-splic			2	1	2	1	2	1	2	2	2	2	2	2	3	5	4	3	2	2	2	2	1	2	2	2	1	1	1	1	2	2	3	2	2	3	3	1	1	3	2	4	2	3	2
O95232;J3KPP4;D6RDI2;E7EN55;O95232-2;C9JL41	O95232;J3KPP4;D6RDI2	Luc7-like protein 3	LUC7L3	>sp|O95232|LC7L3_HUMAN Luc7-like protein 3 OS=Homo sapiens GN=LUC7L3 PE=1 SV=2;>tr|J3KPP4|J3KPP4_HUMAN Cisplatin resistance-associated overexpressed protein, isoform CRA_b OS=Homo sapiens GN=LUC7L3 PE=1 SV=1;>tr|D6RDI2|D6RDI2_HUMAN Luc7-like protein 3 (Fra			1	1	1	1	0	1	2	1	1	1	1	1	2	1	1	2	1	0	1	1	1	1	1	2	1	1	1	0	2	2	2	2	1	0	1	0	1	1	2	2	2	0	1
Q9H4I3;J3KPT4;Q9H4I3-2	Q9H4I3;J3KPT4;Q9H4I3-2	TraB domain-containing protein	TRABD	>sp|Q9H4I3|TRABD_HUMAN TraB domain-containing protein OS=Homo sapiens GN=TRABD PE=1 SV=1;>tr|J3KPT4|J3KPT4_HUMAN TraB domain-containing protein OS=Homo sapiens GN=TRABD PE=1 SV=1;>sp|Q9H4I3-2|TRABD_HUMAN Isoform 2 of TraB domain-containing protein OS=Homo			0	0	0	1	0	1	1	1	0	1	1	1	1	2	1	0	0	0	0	0	0	1	1	0	1	1	1	1	1	0	1	0	0	1	1	0	1	0	1	1	1	1	1
J3KPX7;Q99623;F5GY37;Q99623-2;F5GWA7;F5H3X6;F5H0C5;F5H2D2;U3KPZ5	J3KPX7;Q99623;F5GY37;Q99623-2;F5GWA7;F5H3X6	Prohibitin-2	PHB2	>tr|J3KPX7|J3KPX7_HUMAN Prohibitin-2 OS=Homo sapiens GN=PHB2 PE=1 SV=2;>sp|Q99623|PHB2_HUMAN Prohibitin-2 OS=Homo sapiens GN=PHB2 PE=1 SV=2;>tr|F5GY37|F5GY37_HUMAN Prohibitin-2 OS=Homo sapiens GN=PHB2 PE=1 SV=1;>sp|Q99623-2|PHB2_HUMAN Isoform 2 of Prohibit			6	5	7	8	8	8	9	8	8	10	7	9	8	8	7	10	6	6	6	4	7	6	6	8	5	4	8	9	9	7	9	8	6	6	7	7	8	7	8	8	6	6	8
J3KQ34;Q9H9Q2;Q9H9Q2-2;J3QT73;A0A087X1P5;Q9H9Q2-3;J3KQ41;J3QT95	J3KQ34;Q9H9Q2;Q9H9Q2-2;J3QT73;A0A087X1P5;Q9H9Q2-3;J3KQ41	COP9 signalosome complex subunit 7b	COPS7B	>tr|J3KQ34|J3KQ34_HUMAN COP9 signalosome complex subunit 7b OS=Homo sapiens GN=COPS7B PE=1 SV=1;>sp|Q9H9Q2|CSN7B_HUMAN COP9 signalosome complex subunit 7b OS=Homo sapiens GN=COPS7B PE=1 SV=1;>sp|Q9H9Q2-2|CSN7B_HUMAN Isoform 2 of COP9 signalosome complex su			0	1	1	0	0	1	1	1	0	0	0	0	0	0	0	0	1	1	0	0	1	1	1	1	0	0	0	0	0	0	0	0	0	0	0	0	0	0	0	1	0	0	0
Q9Y3E5;J3KQ48	Q9Y3E5;J3KQ48	Peptidyl-tRNA hydrolase 2, mitochondrial	PTRH2	>sp|Q9Y3E5|PTH2_HUMAN Peptidyl-tRNA hydrolase 2, mitochondrial OS=Homo sapiens GN=PTRH2 PE=1 SV=1;>tr|J3KQ48|J3KQ48_HUMAN Peptidyl-tRNA hydrolase 2, mitochondrial OS=Homo sapiens GN=PTRH2 PE=1 SV=1			1	1	1	1	2	1	0	2	3	3	2	1	3	5	4	3	1	1	0	0	0	2	2	3	3	1	3	2	5	3	3	3	1	2	1	0	0	1	1	3	2	1	0
Q9BQE5;J3KQL8;E9PM95;B0QYK8	Q9BQE5;J3KQL8	Apolipoprotein L2	APOL2	>sp|Q9BQE5|APOL2_HUMAN Apolipoprotein L2 OS=Homo sapiens GN=APOL2 PE=1 SV=1;>tr|J3KQL8|J3KQL8_HUMAN Apolipoprotein L2 OS=Homo sapiens GN=APOL2 PE=1 SV=2			0	0	0	1	1	0	0	2	1	0	1	1	2	1	2	1	1	0	1	1	2	0	1	1	1	0	1	1	1	1	3	1	0	1	1	1	1	1	0	1	2	1	1
Q9BTW9;J3KR97;Q9BTW9-4;Q9BTW9-5;A0A0J9YWI5;A0A0J9YVR1;I3L439;I3L163;I3L0V3;I3L143;I3L500;I3L3H4;I3L131;I3L4D2;I3L1S3;Q9BTW9-2;A0A0J9YVU1;Q9BTW9-3;I3L120;A0A0J9YXU4;A0A0J9YYG2;A0A0J9YY08	Q9BTW9;J3KR97;Q9BTW9-4;Q9BTW9-5	Tubulin-specific chaperone D	TBCD	>sp|Q9BTW9|TBCD_HUMAN Tubulin-specific chaperone D OS=Homo sapiens GN=TBCD PE=1 SV=2;>tr|J3KR97|J3KR97_HUMAN Tubulin-specific chaperone D OS=Homo sapiens GN=TBCD PE=1 SV=1;>sp|Q9BTW9-4|TBCD_HUMAN Isoform 4 of Tubulin-specific chaperone D OS=Homo sapiens GN			6	6	3	7	6	10	7	8	7	11	11	8	9	13	13	13	4	2	6	4	4	13	10	11	10	13	9	8	12	16	15	13	1	4	8	3	4	11	9	9	13	17	13
Q96Q15-3;Q96Q15-2;J3KRA9;Q96Q15;Q96Q15-4;H3BQN7	Q96Q15-3;Q96Q15-2;J3KRA9;Q96Q15;Q96Q15-4	Serine/threonine-protein kinase SMG1	SMG1	>sp|Q96Q15-3|SMG1_HUMAN Isoform 3 of Serine/threonine-protein kinase SMG1 OS=Homo sapiens GN=SMG1;>sp|Q96Q15-2|SMG1_HUMAN Isoform 2 of Serine/threonine-protein kinase SMG1 OS=Homo sapiens GN=SMG1;>tr|J3KRA9|J3KRA9_HUMAN Serine/threonine-protein kinase SMG1			0	0	0	0	0	0	0	0	0	0	0	3	0	1	0	1	0	0	0	0	1	1	0	1	1	0	0	0	0	1	1	0	0	0	0	1	0	0	0	1	0	2	1
J3KRE2;J3KTF8;P52565;J3QQX2;J3KS60;P52565-2;J3KRY1	J3KRE2;J3KTF8;P52565;J3QQX2;J3KS60;P52565-2;J3KRY1	Rho GDP-dissociation inhibitor 1	ARHGDIA	>tr|J3KRE2|J3KRE2_HUMAN Rho GDP-dissociation inhibitor 1 OS=Homo sapiens GN=ARHGDIA PE=1 SV=1;>tr|J3KTF8|J3KTF8_HUMAN Rho GDP-dissociation inhibitor 1 (Fragment) OS=Homo sapiens GN=ARHGDIA PE=1 SV=8;>sp|P52565|GDIR1_HUMAN Rho GDP-dissociation inhibitor 1 O			0	0	0	0	0	0	0	0	0	0	0	0	0	0	0	0	0	0	0	0	0	0	0	0	0	0	1	0	0	0	0	0	0	0	0	0	0	0	0	0	0	0	0
J3KRP6;J3QS72;X6R3J2;J3QQM2;J3KT74;J3QQW2;Q15532-2;Q15532;F5GWN1;J3QSB3;J3QSG1;J3QQW6;J3QLJ7;J3QQX5;J3KT22;B4DLD3	J3KRP6;J3QS72;X6R3J2;J3QQM2;J3KT74;J3QQW2;Q15532-2;Q15532;F5GWN1	Protein SSXT	SS18	>tr|J3KRP6|J3KRP6_HUMAN Protein SSXT OS=Homo sapiens GN=SS18 PE=1 SV=1;>tr|J3QS72|J3QS72_HUMAN Protein SSXT OS=Homo sapiens GN=SS18 PE=1 SV=1;>tr|X6R3J2|X6R3J2_HUMAN Protein SSXT OS=Homo sapiens GN=SS18 PE=1 SV=1;>tr|J3QQM2|J3QQM2_HUMAN Protein SSXT OS=Hom			0	0	0	0	0	0	0	0	0	0	0	0	0	0	1	1	0	0	0	0	0	0	0	0	0	0	0	1	0	2	0	1	0	0	0	0	0	0	0	0	0	0	0
J3KS15;Q14197;J3QRF8	J3KS15;Q14197	Peptidyl-tRNA hydrolase ICT1, mitochondrial	ICT1	>tr|J3KS15|J3KS15_HUMAN Peptidyl-tRNA hydrolase ICT1, mitochondrial (Fragment) OS=Homo sapiens GN=MRPL58 PE=1 SV=1;>sp|Q14197|ICT1_HUMAN Peptidyl-tRNA hydrolase ICT1, mitochondrial OS=Homo sapiens GN=MRPL58 PE=1 SV=1			1	1	0	1	1	3	2	1	1	1	0	0	0	1	1	1	1	0	0	0	0	2	0	1	0	1	0	2	0	0	1	1	1	2	1	3	2	1	2	1	1	1	2
J3KS22;Q7Z4W1;J3QS36;J3QS45;J3KRZ4;J3KSZ5;J3QL34	J3KS22;Q7Z4W1;J3QS36;J3QS45;J3KRZ4;J3KSZ5;J3QL34	L-xylulose reductase	DCXR	>tr|J3KS22|J3KS22_HUMAN L-xylulose reductase (Fragment) OS=Homo sapiens GN=DCXR PE=1 SV=8;>sp|Q7Z4W1|DCXR_HUMAN L-xylulose reductase OS=Homo sapiens GN=DCXR PE=1 SV=2;>tr|J3QS36|J3QS36_HUMAN L-xylulose reductase (Fragment) OS=Homo sapiens GN=DCXR PE=1 SV=1			1	0	0	0	0	1	1	1	0	1	0	0	0	0	0	0	1	2	1	0	0	2	3	2	1	0	1	1	0	0	0	0	1	0	1	0	1	2	1	2	0	0	0
P17844;J3KTA4;P17844-2;J3KRZ1;J3QRQ7;J3QSF1;J3QR02;J3KRX8;X6RLV5;J3QRN5;J3QLG9;J3QR62;A0A0U1RQJ0	P17844;J3KTA4;P17844-2	Probable ATP-dependent RNA helicase DDX5	DDX5	>sp|P17844|DDX5_HUMAN Probable ATP-dependent RNA helicase DDX5 OS=Homo sapiens GN=DDX5 PE=1 SV=1;>tr|J3KTA4|J3KTA4_HUMAN Probable ATP-dependent RNA helicase DDX5 OS=Homo sapiens GN=DDX5 PE=1 SV=1;>sp|P17844-2|DDX5_HUMAN Isoform 2 of Probable ATP-dependent			12	11	11	11	12	12	14	14	9	13	17	15	14	16	15	17	8	10	9	7	10	13	13	12	13	13	12	13	13	14	15	15	10	11	15	13	14	17	17	17	18	18	16
J3QR09;J3KTE4;P84098;J3QL15	J3QR09;J3KTE4;P84098	Ribosomal protein L19;60S ribosomal protein L19	RPL19	>tr|J3QR09|J3QR09_HUMAN Ribosomal protein L19 OS=Homo sapiens GN=RPL19 PE=1 SV=1;>tr|J3KTE4|J3KTE4_HUMAN Ribosomal protein L19 OS=Homo sapiens GN=RPL19 PE=1 SV=1;>sp|P84098|RL19_HUMAN 60S ribosomal protein L19 OS=Homo sapiens GN=RPL19 PE=1 SV=1			5	4	4	8	7	7	7	8	8	8	8	10	10	9	8	9	5	5	5	6	5	6	7	8	8	7	8	10	9	8	11	9	4	3	8	6	7	9	7	6	7	8	7
Q07955;J3KTL2;Q07955-3;Q07955-2;J3KSR8;J3QQV5;J3KSW7	Q07955;J3KTL2;Q07955-3;Q07955-2;J3KSR8	Serine/arginine-rich splicing factor 1	SRSF1	>sp|Q07955|SRSF1_HUMAN Serine/arginine-rich splicing factor 1 OS=Homo sapiens GN=SRSF1 PE=1 SV=2;>tr|J3KTL2|J3KTL2_HUMAN Serine/arginine-rich-splicing factor 1 OS=Homo sapiens GN=SRSF1 PE=1 SV=1;>sp|Q07955-3|SRSF1_HUMAN Isoform ASF-3 of Serine/arginine-ric			3	3	4	3	4	5	6	7	5	4	5	9	8	10	7	9	4	2	4	3	2	4	6	5	6	6	7	6	9	10	8	6	5	3	4	4	4	4	7	7	5	7	7
Q8IWX8;J3QK89	Q8IWX8;J3QK89	Calcium homeostasis endoplasmic reticulum protein	CHERP	>sp|Q8IWX8|CHERP_HUMAN Calcium homeostasis endoplasmic reticulum protein OS=Homo sapiens GN=CHERP PE=1 SV=3;>tr|J3QK89|J3QK89_HUMAN Calcium homeostasis endoplasmic reticulum protein OS=Homo sapiens GN=CHERP PE=1 SV=1			0	0	0	0	0	0	0	0	0	0	0	0	0	0	0	0	0	0	0	0	0	0	0	0	1	0	0	0	0	0	1	0	0	0	1	0	0	1	0	2	0	0	0
J3QLE5;P14678-2;P63162;P14678;P63162-2;P14678-3;J3KRY3;S4R3P3	J3QLE5;P14678-2;P63162;P14678;P63162-2;P14678-3;J3KRY3;S4R3P3	Small nuclear ribonucleoprotein-associated proteins B and B;Small nuclear ribonucleoprotein-associated protein N	SNRPN;SNRPB	>tr|J3QLE5|J3QLE5_HUMAN Small nuclear ribonucleoprotein-associated protein N (Fragment) OS=Homo sapiens GN=SNRPN PE=1 SV=1;>sp|P14678-2|RSMB_HUMAN Isoform SM-B of Small nuclear ribonucleoprotein-associated proteins B and B OS=Homo sapiens GN=SNRPB;>sp|P63			3	5	4	3	5	6	6	6	5	5	5	5	5	5	6	5	4	4	5	3	4	6	6	6	5	5	5	5	5	6	4	4	4	3	4	3	4	4	5	5	4	4	4
J3QLR8;Q9Y3D9	J3QLR8;Q9Y3D9	28S ribosomal protein S23, mitochondrial	MRPS23	>tr|J3QLR8|J3QLR8_HUMAN 28S ribosomal protein S23, mitochondrial OS=Homo sapiens GN=MRPS23 PE=1 SV=1;>sp|Q9Y3D9|RT23_HUMAN 28S ribosomal protein S23, mitochondrial OS=Homo sapiens GN=MRPS23 PE=1 SV=2			0	0	0	0	0	1	0	0	1	1	0	1	1	0	0	0	0	0	0	0	0	0	1	1	1	0	0	0	0	0	0	1	0	0	0	0	0	0	0	1	1	0	0
Q9Y2R9;J3QLS3;J3QQS1;J3QKW2;J3KSI8	Q9Y2R9;J3QLS3;J3QQS1;J3QKW2;J3KSI8	28S ribosomal protein S7, mitochondrial	MRPS7	>sp|Q9Y2R9|RT07_HUMAN 28S ribosomal protein S7, mitochondrial OS=Homo sapiens GN=MRPS7 PE=1 SV=2;>tr|J3QLS3|J3QLS3_HUMAN 28S ribosomal protein S7, mitochondrial OS=Homo sapiens GN=MRPS7 PE=1 SV=1;>tr|J3QQS1|J3QQS1_HUMAN 28S ribosomal protein S7, mitochondr			1	0	0	1	0	0	2	2	2	2	3	3	4	2	3	2	0	0	0	2	1	1	1	1	1	2	3	1	3	3	4	3	0	0	1	0	0	0	2	2	3	3	2
Q07020;J3QQ67;Q07020-2;G3V203;H0YHA7;F8VYV2;A0A075B7A0;F8VUA6;F8VXR6	Q07020;J3QQ67;Q07020-2;G3V203;H0YHA7;F8VYV2;A0A075B7A0;F8VUA6	60S ribosomal protein L18	RPL18	>sp|Q07020|RL18_HUMAN 60S ribosomal protein L18 OS=Homo sapiens GN=RPL18 PE=1 SV=2;>tr|J3QQ67|J3QQ67_HUMAN 60S ribosomal protein L18 (Fragment) OS=Homo sapiens GN=RPL18 PE=1 SV=1;>sp|Q07020-2|RL18_HUMAN Isoform 2 of 60S ribosomal protein L18 OS=Homo sapien			4	4	4	3	5	4	4	6	5	4	6	6	6	7	6	5	3	4	3	4	3	4	4	3	4	5	3	5	7	6	7	5	4	4	3	3	4	6	4	5	4	4	4
J3QRG6;P42771;P42771-4;K7ES20;P42771-2;P42771-3;G3XAG3;K7ENC6;P42772	J3QRG6;P42771;P42771-4;K7ES20;P42771-2;P42771-3;G3XAG3;K7ENC6;P42772	Cyclin-dependent kinase inhibitor 2A, isoforms 1/2/3;Cyclin-dependent kinase 4 inhibitor B	CDKN2A;CDKN2B	>tr|J3QRG6|J3QRG6_HUMAN Cyclin-dependent kinase inhibitor 2A OS=Homo sapiens GN=CDKN2A PE=1 SV=1;>sp|P42771|CDN2A_HUMAN Cyclin-dependent kinase inhibitor 2A OS=Homo sapiens GN=CDKN2A PE=1 SV=2;>sp|P42771-4|CDN2A_HUMAN Isoform 5 of Cyclin-dependent kinase i			0	0	0	0	0	0	1	1	1	1	0	1	0	1	1	1	0	0	0	0	0	0	0	0	0	0	0	1	0	0	0	1	0	0	0	0	0	0	1	1	0	0	0
J3QRM9;Q8N138-4;Q8N138;J3KTF9	J3QRM9;Q8N138-4;Q8N138;J3KTF9	ORM1-like protein 3	ORMDL3	>tr|J3QRM9|J3QRM9_HUMAN ORM1-like protein 3 (Fragment) OS=Homo sapiens GN=ORMDL3 PE=1 SV=1;>sp|Q8N138-4|ORML3_HUMAN Isoform 2 of ORM1-like protein 3 OS=Homo sapiens GN=ORMDL3;>sp|Q8N138|ORML3_HUMAN ORM1-like protein 3 OS=Homo sapiens GN=ORMDL3 PE=1 SV=1;>t			0	0	0	0	1	1	0	0	1	1	1	0	1	2	1	1	1	0	1	0	1	1	1	1	1	0	1	1	1	1	2	1	1	0	1	0	1	1	1	1	1	1	1
P19105;O14950;J3QRS3;J3KTJ1	P19105;O14950;J3QRS3;J3KTJ1	Myosin regulatory light chain 12A;Myosin regulatory light chain 12B	MYL12A;MYL12B	>sp|P19105|ML12A_HUMAN Myosin regulatory light chain 12A OS=Homo sapiens GN=MYL12A PE=1 SV=2;>sp|O14950|ML12B_HUMAN Myosin regulatory light chain 12B OS=Homo sapiens GN=MYL12B PE=1 SV=2;>tr|J3QRS3|J3QRS3_HUMAN Myosin regulatory light chain 12A OS=Homo sapi			4	3	5	3	4	3	3	2	3	2	5	3	9	7	10	10	4	3	5	1	3	2	3	5	4	5	5	3	5	8	8	7	4	5	4	0	4	3	6	3	3	2	2
O43670-2;O43670;J3QRS9;O43670-4;X6R4W8;O43670-3;J3KS31;J3QS27;J3KTL1;J3KRB6;J3KRW6;H0Y3M2	O43670-2;O43670;J3QRS9;O43670-4;X6R4W8;O43670-3;J3KS31	Zinc finger protein 207	ZNF207	>sp|O43670-2|ZN207_HUMAN Isoform 2 of BUB3-interacting and GLEBS motif-containing protein ZNF207 OS=Homo sapiens GN=ZNF207;>sp|O43670|ZN207_HUMAN BUB3-interacting and GLEBS motif-containing protein ZNF207 OS=Homo sapiens GN=ZNF207 PE=1 SV=1;>tr|J3QRS9|J3QR			1	1	0	0	2	2	2	1	1	1	0	0	0	0	0	0	3	3	1	2	1	1	1	3	0	0	1	1	0	0	0	0	1	3	3	1	2	0	3	3	1	0	1
J3QT28;O43684-2;O43684;J3QSX4	J3QT28;O43684-2;O43684	Mitotic checkpoint protein BUB3	BUB3	>tr|J3QT28|J3QT28_HUMAN Mitotic checkpoint protein BUB3 (Fragment) OS=Homo sapiens GN=BUB3 PE=1 SV=1;>sp|O43684-2|BUB3_HUMAN Isoform 2 of Mitotic checkpoint protein BUB3 OS=Homo sapiens GN=BUB3;>sp|O43684|BUB3_HUMAN Mitotic checkpoint protein BUB3 OS=Homo			0	0	0	0	0	0	1	2	0	0	0	0	1	0	1	3	1	1	2	1	1	1	2	3	0	1	0	1	2	2	1	1	1	2	1	1	1	2	3	1	1	1	1
Q9UM00-2;Q9UM00;J9JIE6;J3QQY2;J3KS45;J3KTQ7	Q9UM00-2;Q9UM00;J9JIE6;J3QQY2;J3KS45	Transmembrane and coiled-coil domain-containing protein 1	TMCO1	>sp|Q9UM00-2|TMCO1_HUMAN Isoform 2 of Calcium load-activated calcium channel OS=Homo sapiens GN=TMCO1;>sp|Q9UM00|TMCO1_HUMAN Calcium load-activated calcium channel OS=Homo sapiens GN=TMCO1 PE=1 SV=1;>tr|J9JIE6|J9JIE6_HUMAN Calcium load-activated calcium ch			2	2	2	1	2	1	1	2	1	2	2	2	2	2	2	2	1	1	1	1	2	1	1	2	1	1	2	1	2	3	2	3	1	1	1	1	1	1	3	2	2	1	1
Q13620-1;K4DI93;Q13620;Q13620-3;A6NE76	Q13620-1;K4DI93;Q13620;Q13620-3	Cullin-4B	CUL4B	>sp|Q13620-1|CUL4B_HUMAN Isoform 2 of Cullin-4B OS=Homo sapiens GN=CUL4B;>tr|K4DI93|K4DI93_HUMAN Cullin 4B, isoform CRA_e OS=Homo sapiens GN=CUL4B PE=1 SV=1;>sp|Q13620|CUL4B_HUMAN Cullin-4B OS=Homo sapiens GN=CUL4B PE=1 SV=4;>sp|Q13620-3|CUL4B_HUMAN Isofor			8	6	8	4	7	12	15	12	12	14	11	10	12	12	13	10	8	7	7	7	7	8	11	11	13	8	11	8	12	11	14	10	4	8	9	8	9	9	9	14	15	18	16
K7EIE8;O95983-2;O95983	K7EIE8;O95983-2;O95983	Methyl-CpG-binding domain protein 3	MBD3	>tr|K7EIE8|K7EIE8_HUMAN Methyl-CpG binding domain protein 3, isoform CRA_b OS=Homo sapiens GN=MBD3 PE=1 SV=1;>sp|O95983-2|MBD3_HUMAN Isoform 2 of Methyl-CpG-binding domain protein 3 OS=Homo sapiens GN=MBD3;>sp|O95983|MBD3_HUMAN Methyl-CpG-binding domain pr			0	0	0	0	0	0	0	1	0	0	0	0	0	0	0	0	1	0	1	0	0	1	1	1	1	0	0	0	0	0	0	0	1	1	1	1	2	2	1	1	0	0	1
K7EIT2;Q9Y5L4	K7EIT2;Q9Y5L4	Mitochondrial import inner membrane translocase subunit Tim13	TIMM13	>tr|K7EIT2|K7EIT2_HUMAN Mitochondrial import inner membrane translocase subunit Tim13 OS=Homo sapiens GN=TIMM13 PE=1 SV=1;>sp|Q9Y5L4|TIM13_HUMAN Mitochondrial import inner membrane translocase subunit Tim13 OS=Homo sapiens GN=TIMM13 PE=1 SV=1			0	0	0	0	0	0	0	0	0	0	0	1	1	1	1	1	0	0	0	0	0	0	0	0	0	0	1	0	1	1	1	0	0	0	0	0	0	0	0	1	0	0	1
K7EMQ6;K7EIU7;K7EPK2;O43776-2;O43776;K7EJ19;K7EQ35	K7EMQ6;K7EIU7;K7EPK2;O43776-2;O43776;K7EJ19;K7EQ35	Asparagine--tRNA ligase, cytoplasmic	NARS	>tr|K7EMQ6|K7EMQ6_HUMAN Asparagine--tRNA ligase, cytoplasmic (Fragment) OS=Homo sapiens GN=NARS PE=1 SV=1;>tr|K7EIU7|K7EIU7_HUMAN Asparagine--tRNA ligase, cytoplasmic (Fragment) OS=Homo sapiens GN=NARS PE=1 SV=1;>tr|K7EPK2|K7EPK2_HUMAN Asparagine--tRNA lig			0	0	0	0	0	0	0	1	0	1	0	1	0	0	0	0	0	0	0	0	0	0	0	0	1	0	0	0	0	0	0	0	0	1	0	0	2	0	1	0	0	0	1
K7ELY2;X6R2W0;K7EIY4;Q5U8S2;O60499;K7EJ05;K7EPP9;K7EQ84;O60499-2	K7ELY2;X6R2W0;K7EIY4;Q5U8S2;O60499;K7EJ05;K7EPP9	Syntaxin-10	STX10	>tr|K7ELY2|K7ELY2_HUMAN Syntaxin-10 (Fragment) OS=Homo sapiens GN=STX10 PE=1 SV=1;>tr|X6R2W0|X6R2W0_HUMAN Syntaxin-10 OS=Homo sapiens GN=STX10 PE=1 SV=1;>tr|K7EIY4|K7EIY4_HUMAN Syntaxin-10 (Fragment) OS=Homo sapiens GN=STX10 PE=1 SV=1;>tr|Q5U8S2|Q5U8S2_HUM			0	0	0	0	1	0	0	0	0	0	0	0	2	0	1	2	0	1	0	0	0	0	0	0	0	0	0	0	1	0	1	1	0	0	0	0	0	0	0	0	0	0	0
K7EJ57;O96008-2;O96008;K7EKG4	K7EJ57;O96008-2;O96008;K7EKG4	Mitochondrial import receptor subunit TOM40 homolog	TOMM40	>tr|K7EJ57|K7EJ57_HUMAN Mitochondrial import receptor subunit TOM40 homolog (Fragment) OS=Homo sapiens GN=TOMM40 PE=1 SV=8;>sp|O96008-2|TOM40_HUMAN Isoform 2 of Mitochondrial import receptor subunit TOM40 homolog OS=Homo sapiens GN=TOMM40;>sp|O96008|TOM40_			0	0	0	0	0	0	0	0	0	0	1	0	1	1	1	1	0	0	0	0	0	0	0	0	0	0	0	0	0	0	0	0	1	1	1	0	1	1	1	1	1	0	1
Q8NBT2-2;K7EJH0;K7EMX1;K7EJV2;Q8NBT2;K7ESQ2;K7ERQ7;A0A0A0MSN0	Q8NBT2-2;K7EJH0;K7EMX1;K7EJV2;Q8NBT2;K7ESQ2;K7ERQ7;A0A0A0MSN0	Kinetochore protein Spc24	SPC24	>sp|Q8NBT2-2|SPC24_HUMAN Isoform 2 of Kinetochore protein Spc24 OS=Homo sapiens GN=SPC24;>tr|K7EJH0|K7EJH0_HUMAN Kinetochore protein Spc24 (Fragment) OS=Homo sapiens GN=SPC24 PE=1 SV=1;>tr|K7EMX1|K7EMX1_HUMAN Kinetochore protein Spc24 (Fragment) OS=Homo sa			0	0	0	0	0	0	0	1	0	0	0	0	0	0	0	0	0	0	0	0	0	0	0	1	0	0	0	0	0	0	0	0	0	0	0	1	0	0	0	0	1	0	0
K7EK07;P84243	K7EK07;P84243	Histone H3;Histone H3.3	H3F3B;H3F3A	>tr|K7EK07|K7EK07_HUMAN Histone H3 (Fragment) OS=Homo sapiens GN=H3F3B PE=1 SV=1;>sp|P84243|H33_HUMAN Histone H3.3 OS=Homo sapiens GN=H3F3A PE=1 SV=2			0	0	2	2	2	2	2	1	1	3	1	2	2	1	3	2	1	0	0	1	0	0	2	1	0	0	2	1	2	2	2	2	0	0	0	0	2	1	1	2	1	0	1
K7EKE6;P36776-2;P36776;K7EJE8;P36776-3;K7ER27;K7ERR6;K7EQF8;K7ER56	K7EKE6;P36776-2;P36776;K7EJE8;P36776-3	Lon protease homolog, mitochondrial	LONP1	>tr|K7EKE6|K7EKE6_HUMAN Lon protease homolog, mitochondrial OS=Homo sapiens GN=LONP1 PE=1 SV=1;>sp|P36776-2|LONM_HUMAN Isoform 2 of Lon protease homolog, mitochondrial OS=Homo sapiens GN=LONP1;>sp|P36776|LONM_HUMAN Lon protease homolog, mitochondrial OS=Ho			13	12	19	13	24	16	23	20	21	19	19	18	17	19	20	19	14	16	21	15	19	21	19	20	20	18	16	18	19	19	18	20	11	11	16	11	14	22	18	19	17	20	18
P62841;K7ELC2;K7EM56;A0A0B4J2B4;K7EJ78;S4R417;K7EQJ5;S4R456	P62841;K7ELC2;K7EM56;A0A0B4J2B4;K7EJ78;S4R417;K7EQJ5;S4R456	40S ribosomal protein S15	RPS15	>sp|P62841|RS15_HUMAN 40S ribosomal protein S15 OS=Homo sapiens GN=RPS15 PE=1 SV=2;>tr|K7ELC2|K7ELC2_HUMAN 40S ribosomal protein S15 OS=Homo sapiens GN=RPS15 PE=1 SV=1;>tr|K7EM56|K7EM56_HUMAN 40S ribosomal protein S15 OS=Homo sapiens GN=RPS15 PE=1 SV=2;>tr			1	1	0	1	2	0	0	3	1	1	1	0	2	2	2	1	1	2	1	1	0	0	1	1	2	0	1	2	2	3	3	1	1	0	1	1	1	1	2	3	3	0	1
P14314-2;P14314;K7ELL7;K7EPW7;A0A0C4DGP4;K7EKX1;K7EJ70;K7EIP3	P14314-2;P14314;K7ELL7	Glucosidase 2 subunit beta	PRKCSH	>sp|P14314-2|GLU2B_HUMAN Isoform 2 of Glucosidase 2 subunit beta OS=Homo sapiens GN=PRKCSH;>sp|P14314|GLU2B_HUMAN Glucosidase 2 subunit beta OS=Homo sapiens GN=PRKCSH PE=1 SV=2;>tr|K7ELL7|K7ELL7_HUMAN Glucosidase 2 subunit beta OS=Homo sapiens GN=PRKCSH PE			0	0	0	1	2	0	2	3	1	1	2	2	3	1	4	4	0	1	2	1	2	1	3	2	2	2	0	2	5	4	4	4	1	2	1	1	1	1	5	1	3	5	2
K7ELQ0;Q9BYD3-2;K7ES61;Q9BYD3;X6RAY8;K7EKI4;K7ELF1;K7EJ73	K7ELQ0;Q9BYD3-2;K7ES61;Q9BYD3;X6RAY8;K7EKI4;K7ELF1	39S ribosomal protein L4, mitochondrial	MRPL4	>tr|K7ELQ0|K7ELQ0_HUMAN 39S ribosomal protein L4, mitochondrial OS=Homo sapiens GN=MRPL4 PE=1 SV=1;>sp|Q9BYD3-2|RM04_HUMAN Isoform 2 of 39S ribosomal protein L4, mitochondrial OS=Homo sapiens GN=MRPL4;>tr|K7ES61|K7ES61_HUMAN 39S ribosomal protein L4, mitoc			0	0	2	0	1	1	2	2	2	0	0	0	1	0	0	1	1	0	0	0	1	0	0	3	2	0	1	1	0	1	2	1	0	0	0	0	1	2	0	2	2	1	0
K7ELQ8;Q08117	K7ELQ8;Q08117	Amino-terminal enhancer of split	AES	>tr|K7ELQ8|K7ELQ8_HUMAN Amino-terminal enhancer of split OS=Homo sapiens GN=AES PE=1 SV=1;>sp|Q08117|AES_HUMAN Amino-terminal enhancer of split OS=Homo sapiens GN=AES PE=1 SV=4			0	0	0	0	0	0	0	0	0	0	0	0	0	1	0	0	0	0	0	0	0	0	0	0	0	0	0	0	0	0	0	0	0	0	0	0	0	0	0	0	0	0	0
K7ELQ9;Q6UW68;K7ER05;K7EJQ9;K7EM09;K7EPR0;K7EMV9	K7ELQ9;Q6UW68;K7ER05;K7EJQ9;K7EM09;K7EPR0	Transmembrane protein 205	TMEM205	>tr|K7ELQ9|K7ELQ9_HUMAN Transmembrane protein 205 (Fragment) OS=Homo sapiens GN=TMEM205 PE=1 SV=1;>sp|Q6UW68|TM205_HUMAN Transmembrane protein 205 OS=Homo sapiens GN=TMEM205 PE=1 SV=1;>tr|K7ER05|K7ER05_HUMAN Transmembrane protein 205 (Fragment) OS=Homo sap			0	1	0	0	1	2	1	2	0	1	2	0	2	3	3	3	0	1	0	1	0	0	1	2	1	1	1	2	2	2	2	0	1	0	0	0	1	0	0	1	1	0	0
K7ELV2;Q96EE3;Q96EE3-1;K7ENI5;K7EP88	K7ELV2;Q96EE3;Q96EE3-1;K7ENI5;K7EP88	Nucleoporin SEH1	SEH1L	>tr|K7ELV2|K7ELV2_HUMAN Nucleoporin SEH1 (Fragment) OS=Homo sapiens GN=SEH1L PE=1 SV=1;>sp|Q96EE3|SEH1_HUMAN Nucleoporin SEH1 OS=Homo sapiens GN=SEH1L PE=1 SV=3;>sp|Q96EE3-1|SEH1_HUMAN Isoform B of Nucleoporin SEH1 OS=Homo sapiens GN=SEH1L;>tr|K7ENI5|K7ENI			0	0	0	0	0	0	0	0	0	0	0	0	1	1	0	0	0	0	0	0	0	0	0	0	0	0	0	0	0	1	0	1	0	0	0	0	0	0	0	0	0	0	0
K7ENI6;K7ERE1;Q8N2U0	K7ENI6;K7ERE1;Q8N2U0	Transmembrane protein 256	TMEM256	>tr|K7ENI6|K7ENI6_HUMAN Uncharacterized protein OS=Homo sapiens PE=4 SV=1;>tr|K7ERE1|K7ERE1_HUMAN Uncharacterized protein OS=Homo sapiens PE=4 SV=1;>sp|Q8N2U0|TM256_HUMAN Transmembrane protein 256 OS=Homo sapiens GN=TMEM256 PE=3 SV=1			0	0	0	0	0	0	0	0	0	0	0	0	0	0	0	0	0	0	0	0	0	0	0	0	0	0	0	0	0	0	0	0	0	0	0	0	0	0	0	0	0	0	0
K7ENL9;Q96DM3	K7ENL9;Q96DM3	Uncharacterized protein C18orf8	C18orf8	>tr|K7ENL9|K7ENL9_HUMAN Uncharacterized protein C18orf8 OS=Homo sapiens GN=C18orf8 PE=1 SV=1;>sp|Q96DM3|MIC1_HUMAN Uncharacterized protein C18orf8 OS=Homo sapiens GN=C18orf8 PE=1 SV=2			0	0	0	0	0	0	0	0	1	0	0	0	0	0	0	0	0	0	0	0	0	0	0	0	0	0	0	0	0	0	0	0	0	0	0	0	0	0	0	0	1	0	0
Q9NX61-2;K7EPA3;Q9NX61;K7EQ34;U3KQT6;K7EQE7;K7EJK6	Q9NX61-2;K7EPA3;Q9NX61;K7EQ34;U3KQT6;K7EQE7	Transmembrane protein 161A	TMEM161A	>sp|Q9NX61-2|T161A_HUMAN Isoform 2 of Transmembrane protein 161A OS=Homo sapiens GN=TMEM161A;>tr|K7EPA3|K7EPA3_HUMAN Transmembrane protein 161A OS=Homo sapiens GN=TMEM161A PE=1 SV=2;>sp|Q9NX61|T161A_HUMAN Transmembrane protein 161A OS=Homo sapiens GN=TMEM1			0	0	0	0	0	0	0	0	1	0	0	1	2	1	3	2	0	0	0	0	0	0	0	0	1	0	0	0	1	3	1	0	0	0	0	0	0	0	0	1	0	0	0
K7EQA9;Q16543;K7EKQ2;K7EL68;K7EIU0	K7EQA9;Q16543;K7EKQ2	Hsp90 co-chaperone Cdc37;Hsp90 co-chaperone Cdc37, N-terminally processed	CDC37	>tr|K7EQA9|K7EQA9_HUMAN Hsp90 co-chaperone Cdc37 (Fragment) OS=Homo sapiens GN=CDC37 PE=1 SV=1;>sp|Q16543|CDC37_HUMAN Hsp90 co-chaperone Cdc37 OS=Homo sapiens GN=CDC37 PE=1 SV=1;>tr|K7EKQ2|K7EKQ2_HUMAN Hsp90 co-chaperone Cdc37 (Fragment) OS=Homo sapiens GN			0	0	0	0	0	0	0	0	0	0	0	0	0	0	0	0	0	0	0	0	0	0	0	0	0	0	0	1	1	0	0	0	0	0	0	0	1	0	0	0	0	0	1
K7ERA3;Q92791	K7ERA3;Q92791	Synaptonemal complex protein SC65	LEPREL4	>tr|K7ERA3|K7ERA3_HUMAN Synaptonemal complex protein SC65 (Fragment) OS=Homo sapiens GN=P3H4 PE=1 SV=1;>sp|Q92791|SC65_HUMAN Synaptonemal complex protein SC65 OS=Homo sapiens GN=P3H4 PE=1 SV=1			1	0	0	0	1	0	0	1	0	0	1	0	0	1	0	1	0	1	1	1	1	1	1	2	0	0	0	0	0	0	0	0	0	0	0	0	0	1	1	1	1	0	0
K7ES31;K7ERF1;Q9UBQ5-2;Q9UBQ5;K7EQM4;A0A087WVB9	K7ES31;K7ERF1;Q9UBQ5-2;Q9UBQ5	Eukaryotic translation initiation factor 3 subunit K	EIF3K	>tr|K7ES31|K7ES31_HUMAN Eukaryotic translation initiation factor 3 subunit K OS=Homo sapiens GN=EIF3K PE=1 SV=1;>tr|K7ERF1|K7ERF1_HUMAN Eukaryotic translation initiation factor 3 subunit K OS=Homo sapiens GN=EIF3K PE=1 SV=1;>sp|Q9UBQ5-2|EIF3K_HUMAN Isoform			0	1	0	1	0	1	1	1	1	0	0	0	1	0	0	1	1	1	1	0	0	1	1	1	0	0	0	0	0	1	1	1	0	0	1	0	0	0	0	0	1	0	0
K7ESE6;Q9BUM1	K7ESE6;Q9BUM1	Glucose-6-phosphatase 3	G6PC3	>tr|K7ESE6|K7ESE6_HUMAN Glucose-6-phosphatase 3 (Fragment) OS=Homo sapiens GN=G6PC3 PE=1 SV=1;>sp|Q9BUM1|G6PC3_HUMAN Glucose-6-phosphatase 3 OS=Homo sapiens GN=G6PC3 PE=1 SV=2			1	0	1	1	1	1	1	1	1	2	2	1	1	1	1	1	1	0	1	0	0	1	0	1	1	1	1	0	1	1	2	1	0	0	1	0	0	1	1	1	1	1	2
K7ESP4;Q8WVC6;Q8WVC6-2	K7ESP4;Q8WVC6;Q8WVC6-2	Dephospho-CoA kinase domain-containing protein	DCAKD	>tr|K7ESP4|K7ESP4_HUMAN Dephospho-CoA kinase domain-containing protein (Fragment) OS=Homo sapiens GN=DCAKD PE=1 SV=1;>sp|Q8WVC6|DCAKD_HUMAN Dephospho-CoA kinase domain-containing protein OS=Homo sapiens GN=DCAKD PE=1 SV=1;>sp|Q8WVC6-2|DCAKD_HUMAN Isoform 2			0	0	1	0	1	1	0	1	0	0	1	1	0	2	2	1	0	0	0	0	1	1	1	1	1	1	0	0	2	2	2	1	0	0	0	0	0	0	0	1	0	1	0
K9J957;P61289;P61289-3;P61289-2;K7ENH2;B3KQ25;K7ESG5;A0A087WTV2;K7EMD0;K7EPX6;K7EKR3;B7Z8D3	K9J957;P61289;P61289-3;P61289-2;K7ENH2;B3KQ25;K7ESG5;A0A087WTV2	Proteasome activator complex subunit 3	PSME3	>tr|K9J957|K9J957_HUMAN Proteasome activator complex subunit 3 OS=Homo sapiens GN=PSME3 PE=1 SV=1;>sp|P61289|PSME3_HUMAN Proteasome activator complex subunit 3 OS=Homo sapiens GN=PSME3 PE=1 SV=1;>sp|P61289-3|PSME3_HUMAN Isoform 3 of Proteasome activator co			0	1	0	0	0	0	0	0	0	0	0	0	0	2	1	2	2	0	0	0	0	0	1	1	0	0	0	0	1	0	1	0	0	1	1	0	1	0	1	2	0	0	0
O14579;M0QXB4;O14579-2;O14579-3;M0R061	O14579;M0QXB4;O14579-2;O14579-3;M0R061	Coatomer subunit epsilon	COPE	>sp|O14579|COPE_HUMAN Coatomer subunit epsilon OS=Homo sapiens GN=COPE PE=1 SV=3;>tr|M0QXB4|M0QXB4_HUMAN Coatomer protein complex, subunit epsilon, isoform CRA_g OS=Homo sapiens GN=COPE PE=1 SV=1;>sp|O14579-2|COPE_HUMAN Isoform 2 of Coatomer subunit epsilo			2	2	3	1	3	5	5	4	3	5	3	2	6	7	6	7	1	2	3	0	0	2	3	3	4	3	3	0	5	7	6	3	1	1	3	3	4	4	4	4	5	3	5
M0R299;M0QXL5;P22087;M0R0P1;M0R2Q4;M0R2U2;M0R1H0;M0R2B0	M0R299;M0QXL5;P22087;M0R0P1;M0R2Q4	rRNA 2-O-methyltransferase fibrillarin	FBL	>tr|M0R299|M0R299_HUMAN rRNA 2-O-methyltransferase fibrillarin (Fragment) OS=Homo sapiens GN=FBL PE=1 SV=1;>tr|M0QXL5|M0QXL5_HUMAN rRNA 2-O-methyltransferase fibrillarin (Fragment) OS=Homo sapiens GN=FBL PE=1 SV=1;>sp|P22087|FBRL_HUMAN rRNA 2-O-methyltr			0	0	0	0	0	2	1	1	0	1	1	1	2	2	2	2	0	0	0	0	0	1	1	2	1	1	1	1	1	1	2	3	0	0	1	1	1	2	0	2	2	2	2
M0QXN5;P37198	M0QXN5;P37198	Nuclear pore glycoprotein p62	NUP62	>tr|M0QXN5|M0QXN5_HUMAN Nuclear pore glycoprotein p62 OS=Homo sapiens GN=NUP62 PE=1 SV=1;>sp|P37198|NUP62_HUMAN Nuclear pore glycoprotein p62 OS=Homo sapiens GN=NUP62 PE=1 SV=3			0	0	0	0	0	0	0	0	0	0	0	0	1	1	2	0	0	0	0	0	0	0	0	0	1	1	0	0	1	1	1	0	0	0	0	0	0	0	0	0	1	0	0
M0QXS5;P14866;P14866-2;M0QYL7;M0R1W6	M0QXS5;P14866;P14866-2	Heterogeneous nuclear ribonucleoprotein L	HNRNPL	>tr|M0QXS5|M0QXS5_HUMAN Heterogeneous nuclear ribonucleoprotein L (Fragment) OS=Homo sapiens GN=HNRNPL PE=1 SV=1;>sp|P14866|HNRPL_HUMAN Heterogeneous nuclear ribonucleoprotein L OS=Homo sapiens GN=HNRNPL PE=1 SV=2;>sp|P14866-2|HNRPL_HUMAN Isoform 2 of Hete			0	0	0	0	1	0	0	0	0	0	0	0	0	0	0	0	0	0	0	0	0	0	0	0	0	0	0	0	0	0	0	0	1	1	0	0	0	0	0	0	0	0	0
P53680;M0R0N4;M0QYZ2;P53680-2;X6R390;M0QZ21	P53680;M0R0N4;M0QYZ2;P53680-2;X6R390;M0QZ21	AP-2 complex subunit sigma	AP2S1	>sp|P53680|AP2S1_HUMAN AP-2 complex subunit sigma OS=Homo sapiens GN=AP2S1 PE=1 SV=2;>tr|M0R0N4|M0R0N4_HUMAN AP-2 complex subunit sigma OS=Homo sapiens GN=AP2S1 PE=1 SV=1;>tr|M0QYZ2|M0QYZ2_HUMAN AP-2 complex subunit sigma OS=Homo sapiens GN=AP2S1 PE=1 SV=1			0	1	2	1	0	0	0	0	0	0	0	0	0	1	1	1	1	1	1	1	0	1	2	2	0	2	1	0	0	0	1	0	1	1	0	0	2	0	1	2	1	1	2
Q92888-2;Q92888;Q92888-3;Q92888-4;M0QZR4;M0QYC1;M0QYS3;M0R2C7;M0QZH8	Q92888-2;Q92888;Q92888-3;Q92888-4;M0QZR4;M0QYC1	Rho guanine nucleotide exchange factor 1	ARHGEF1	>sp|Q92888-2|ARHG1_HUMAN Isoform 2 of Rho guanine nucleotide exchange factor 1 OS=Homo sapiens GN=ARHGEF1;>sp|Q92888|ARHG1_HUMAN Rho guanine nucleotide exchange factor 1 OS=Homo sapiens GN=ARHGEF1 PE=1 SV=2;>sp|Q92888-3|ARHG1_HUMAN Isoform 3 of Rho guanine			1	1	1	2	0	1	1	1	0	1	0	0	0	0	0	0	0	0	2	0	1	1	3	0	0	0	0	0	0	0	0	0	0	0	1	2	1	0	1	0	0	0	0
M0R0F0;P46782;M0R0R2;M0QZN2	M0R0F0;P46782;M0R0R2;M0QZN2	40S ribosomal protein S5;40S ribosomal protein S5, N-terminally processed	RPS5	>tr|M0R0F0|M0R0F0_HUMAN 40S ribosomal protein S5 (Fragment) OS=Homo sapiens GN=RPS5 PE=1 SV=1;>sp|P46782|RS5_HUMAN 40S ribosomal protein S5 OS=Homo sapiens GN=RPS5 PE=1 SV=4;>tr|M0R0R2|M0R0R2_HUMAN 40S ribosomal protein S5 OS=Homo sapiens GN=RPS5 PE=1 SV=1			4	4	4	3	7	3	2	5	5	6	4	4	6	4	7	5	4	5	5	6	6	7	6	7	7	6	5	6	7	8	5	7	3	5	5	4	5	6	5	6	7	7	8
Q13459-2;Q13459;M0R0P8;M0R300;M0R2J3;M0QZY4;M0R240;M0QXP0	Q13459-2;Q13459;M0R0P8;M0R300	Unconventional myosin-IXb	MYO9B	>sp|Q13459-2|MYO9B_HUMAN Isoform Short of Unconventional myosin-IXb OS=Homo sapiens GN=MYO9B;>sp|Q13459|MYO9B_HUMAN Unconventional myosin-IXb OS=Homo sapiens GN=MYO9B PE=1 SV=3;>tr|M0R0P8|M0R0P8_HUMAN Unconventional myosin-IXb OS=Homo sapiens GN=MYO9B PE=1			0	0	0	0	0	0	0	0	2	0	1	0	2	1	1	6	0	0	0	0	0	0	0	0	0	0	1	0	2	3	2	2	0	0	0	0	0	0	0	0	0	1	0
M0R117;Q02543;M0R3D6;M0R1A7;M0R0P7	M0R117;Q02543;M0R3D6;M0R1A7;M0R0P7	60S ribosomal protein L18a	RPL18A	>tr|M0R117|M0R117_HUMAN 60S ribosomal protein L18a OS=Homo sapiens GN=RPL18A PE=1 SV=1;>sp|Q02543|RL18A_HUMAN 60S ribosomal protein L18a OS=Homo sapiens GN=RPL18A PE=1 SV=2;>tr|M0R3D6|M0R3D6_HUMAN 60S ribosomal protein L18a (Fragment) OS=Homo sapiens GN=RP			5	4	5	4	5	4	3	5	4	4	5	5	7	7	7	6	3	5	3	3	4	3	5	3	5	4	5	4	6	7	6	5	3	5	3	3	4	5	5	5	5	5	6
M0R208;Q16740;M0QYV5	M0R208;Q16740;M0QYV5	ATP-dependent Clp protease proteolytic subunit;Putative ATP-dependent Clp protease proteolytic subunit, mitochondrial	CLPP	>tr|M0R208|M0R208_HUMAN ATP-dependent Clp protease proteolytic subunit OS=Homo sapiens GN=CLPP PE=1 SV=1;>sp|Q16740|CLPP_HUMAN ATP-dependent Clp protease proteolytic subunit, mitochondrial OS=Homo sapiens GN=CLPP PE=1 SV=1;>tr|M0QYV5|M0QYV5_HUMAN ATP-depen			1	1	1	0	0	0	0	0	0	0	0	0	2	0	1	3	1	1	2	1	1	1	0	2	0	0	0	0	1	0	0	1	0	0	0	1	1	0	2	1	0	0	0
Q9BQ48;M0R226	Q9BQ48;M0R226	39S ribosomal protein L34, mitochondrial;Ribosomal protein L34	MRPL34	>sp|Q9BQ48|RM34_HUMAN 39S ribosomal protein L34, mitochondrial OS=Homo sapiens GN=MRPL34 PE=1 SV=1;>tr|M0R226|M0R226_HUMAN 39S ribosomal protein L34, mitochondrial OS=Homo sapiens GN=MRPL34 PE=1 SV=1			0	0	0	0	0	0	0	0	0	0	0	0	0	0	0	0	0	0	0	0	0	0	0	0	0	0	0	0	1	0	0	0	0	1	0	0	1	1	0	0	1	0	1
Q5UCC4-2;Q5UCC4;M0R2A0	Q5UCC4-2;Q5UCC4;M0R2A0	ER membrane protein complex subunit 10	EMC10	>sp|Q5UCC4-2|EMC10_HUMAN Isoform 2 of ER membrane protein complex subunit 10 OS=Homo sapiens GN=EMC10;>sp|Q5UCC4|EMC10_HUMAN ER membrane protein complex subunit 10 OS=Homo sapiens GN=EMC10 PE=1 SV=1;>tr|M0R2A0|M0R2A0_HUMAN ER membrane protein complex subun			0	0	0	0	0	0	0	0	0	0	0	0	0	1	0	1	0	0	0	0	0	0	0	0	0	0	0	0	0	0	0	0	0	0	0	0	0	0	0	0	0	0	0
P28340;M0R2B7;M0QZR8;M0QXE6;M0QZB4;M0QXQ2;M0R3H8;M0R2J2;M0R2I8	P28340;M0R2B7;M0QZR8	DNA polymerase delta catalytic subunit;DNA polymerase	POLD1	>sp|P28340|DPOD1_HUMAN DNA polymerase delta catalytic subunit OS=Homo sapiens GN=POLD1 PE=1 SV=2;>tr|M0R2B7|M0R2B7_HUMAN DNA polymerase OS=Homo sapiens GN=POLD1 PE=1 SV=1;>tr|M0QZR8|M0QZR8_HUMAN DNA polymerase OS=Homo sapiens GN=POLD1 PE=1 SV=1			1	0	0	1	6	5	6	4	6	6	6	5	9	9	11	10	0	0	2	1	4	6	6	4	5	4	5	4	7	7	10	7	0	0	2	0	2	7	4	5	5	4	4
M0R3F6;Q8IX01-4;Q8IX01-3;Q8IX01;M0R2Z9	M0R3F6;Q8IX01-4;Q8IX01-3;Q8IX01;M0R2Z9	SURP and G-patch domain-containing protein 2	SUGP2	>tr|M0R3F6|M0R3F6_HUMAN SURP and G-patch domain-containing protein 2 OS=Homo sapiens GN=SUGP2 PE=1 SV=1;>sp|Q8IX01-4|SUGP2_HUMAN Isoform 4 of SURP and G-patch domain-containing protein 2 OS=Homo sapiens GN=SUGP2;>sp|Q8IX01-3|SUGP2_HUMAN Isoform 3 of SURP a			0	0	0	1	0	0	0	0	0	1	0	1	1	2	3	2	0	0	0	0	0	2	0	1	1	3	1	0	0	1	0	0	0	0	0	1	0	2	0	0	1	1	1
M0R3D4;Q9UI14;M0QXH1;M0R1H9	M0R3D4;Q9UI14;M0QXH1;M0R1H9	Prenylated Rab acceptor protein 1	RABAC1	>tr|M0R3D4|M0R3D4_HUMAN PRA1 family protein OS=Homo sapiens GN=RABAC1 PE=1 SV=1;>sp|Q9UI14|PRAF1_HUMAN Prenylated Rab acceptor protein 1 OS=Homo sapiens GN=RABAC1 PE=1 SV=1;>tr|M0QXH1|M0QXH1_HUMAN PRA1 family protein (Fragment) OS=Homo sapiens GN=RABAC1 PE			0	0	0	0	0	0	0	0	0	0	0	0	1	0	0	1	0	0	0	0	0	0	0	0	0	0	0	0	0	1	1	2	0	0	0	0	0	1	0	0	0	0	0
O00116;A0A1B0GWA2;B8ZZ81	O00116;A0A1B0GWA2	Alkyldihydroxyacetonephosphate synthase, peroxisomal	AGPS	>sp|O00116|ADAS_HUMAN Alkyldihydroxyacetonephosphate synthase, peroxisomal OS=Homo sapiens GN=AGPS PE=1 SV=1;>tr|A0A1B0GWA2|A0A1B0GWA2_HUMAN Alkyldihydroxyacetonephosphate synthase, peroxisomal (Fragment) OS=Homo sapiens GN=AGPS PE=1 SV=1			4	5	4	2	11	7	8	9	8	9	11	11	17	17	13	18	5	5	4	3	10	7	10	10	13	10	8	9	14	13	16	15	4	4	5	4	10	7	11	7	8	9	13
O00139-2;O00139-1;O00139-5;O00139;O00139-4;D6R9M0;H0Y8H2;H0Y5Z9;Q8N4N8	O00139-2;O00139-1;O00139-5;O00139;O00139-4	Kinesin-like protein KIF2A	KIF2A	>sp|O00139-2|KIF2A_HUMAN Isoform 2 of Kinesin-like protein KIF2A OS=Homo sapiens GN=KIF2A;>sp|O00139-1|KIF2A_HUMAN Isoform 1 of Kinesin-like protein KIF2A OS=Homo sapiens GN=KIF2A;>sp|O00139-5|KIF2A_HUMAN Isoform 5 of Kinesin-like protein KIF2A OS=Homo sap			0	0	0	1	0	1	2	3	0	0	0	0	0	0	0	0	0	0	3	1	2	4	2	1	1	0	0	0	0	0	0	0	1	2	5	5	2	1	4	5	0	0	0
O00148;O00148-2;K7EQN7;O00148-3;K7EPJ3;K7EN69;K7ENP6;K7EL56;K7EIL8;A0A140T9K2;A0A140T9N3;H0YCC6	O00148;O00148-2;K7EQN7;O00148-3	ATP-dependent RNA helicase DDX39A	DDX39A	>sp|O00148|DX39A_HUMAN ATP-dependent RNA helicase DDX39A OS=Homo sapiens GN=DDX39A PE=1 SV=2;>sp|O00148-2|DX39A_HUMAN Isoform 2 of ATP-dependent RNA helicase DDX39A OS=Homo sapiens GN=DDX39A;>tr|K7EQN7|K7EQN7_HUMAN ATP-dependent RNA helicase DDX39A (Fragme			6	8	8	6	10	9	8	10	7	11	7	8	11	10	10	10	4	1	7	2	7	7	9	11	9	10	10	7	10	12	13	10	4	7	8	5	7	7	11	9	6	9	10
O00159-2;I3L204;I3L4D4;I3L3Y6;I3L168;I3L3F5	O00159-2	Unconventional myosin-Ic	MYO1C	>sp|O00159-2|MYO1C_HUMAN Isoform 2 of Unconventional myosin-Ic OS=Homo sapiens GN=MYO1C			15	18	13	12	15	23	22	25	27	30	30	33	44	43	40	41	11	19	20	18	14	25	17	24	33	27	28	34	41	38	37	36	8	15	18	19	20	21	29	24	29	33	29
O00159-3;F5H6E2;O00159;I3L501;G3V342	O00159-3;F5H6E2;O00159	Unconventional myosin-Ic	MYO1C	>sp|O00159-3|MYO1C_HUMAN Isoform 3 of Unconventional myosin-Ic OS=Homo sapiens GN=MYO1C;>tr|F5H6E2|F5H6E2_HUMAN Unconventional myosin-Ic OS=Homo sapiens GN=MYO1C PE=1 SV=1;>sp|O00159|MYO1C_HUMAN Unconventional myosin-Ic OS=Homo sapiens GN=MYO1C PE=1 SV=4			15	18	13	12	15	23	21	24	27	30	30	32	44	43	41	41	11	19	20	18	15	24	17	24	32	27	27	33	42	38	37	36	8	15	18	19	20	21	28	23	29	33	28
O00161;O00161-2;H3BM38;H3BNE1;H3BR18;H3BPJ0;H3BV99;H3BP15;H3BQY9;H3BNG6;H3BU94;H3BR99	O00161;O00161-2;H3BM38;H3BNE1;H3BR18;H3BPJ0	Synaptosomal-associated protein 23;Synaptosomal-associated protein	SNAP23	>sp|O00161|SNP23_HUMAN Synaptosomal-associated protein 23 OS=Homo sapiens GN=SNAP23 PE=1 SV=1;>sp|O00161-2|SNP23_HUMAN Isoform SNAP-23b of Synaptosomal-associated protein 23 OS=Homo sapiens GN=SNAP23;>tr|H3BM38|H3BM38_HUMAN Synaptosomal-associated protein			0	0	0	0	1	0	0	1	0	0	0	0	1	2	3	2	0	0	0	0	1	0	0	1	0	0	0	0	1	2	1	2	0	0	0	0	0	0	0	0	0	0	0
O00165-5;O00165;O00165-2;E9PIQ7;O00165-3;Q5VYD6;O00165-4;O00165-6	O00165-5;O00165;O00165-2;E9PIQ7;O00165-3;Q5VYD6	HCLS1-associated protein X-1	HAX1	>sp|O00165-5|HAX1_HUMAN Isoform 5 of HCLS1-associated protein X-1 OS=Homo sapiens GN=HAX1;>sp|O00165|HAX1_HUMAN HCLS1-associated protein X-1 OS=Homo sapiens GN=HAX1 PE=1 SV=2;>sp|O00165-2|HAX1_HUMAN Isoform 2 of HCLS1-associated protein X-1 OS=Homo sapiens			0	0	0	0	0	0	0	2	2	1	2	2	2	2	3	2	0	0	0	0	0	1	0	0	1	1	0	1	1	1	2	3	0	0	1	0	0	0	0	0	2	0	1
O00170;E9PMH2	O00170;E9PMH2	AH receptor-interacting protein;Peptidyl-prolyl cis-trans isomerase	AIP	>sp|O00170|AIP_HUMAN AH receptor-interacting protein OS=Homo sapiens GN=AIP PE=1 SV=2;>tr|E9PMH2|E9PMH2_HUMAN AH receptor-interacting protein (Fragment) OS=Homo sapiens GN=AIP PE=1 SV=2			0	0	0	0	1	0	0	0	0	0	0	0	0	0	0	0	0	0	1	0	0	0	0	1	0	0	0	0	0	0	0	0	0	0	0	0	0	0	0	0	0	0	0
O00186	O00186	Syntaxin-binding protein 3	STXBP3	>sp|O00186|STXB3_HUMAN Syntaxin-binding protein 3 OS=Homo sapiens GN=STXBP3 PE=1 SV=2			0	0	0	0	0	0	0	0	0	0	0	0	0	2	0	1	0	0	0	0	0	0	0	1	0	0	0	0	2	0	0	0	1	2	2	1	2	0	1	2	0	0	0
O00203-3;O00203;Q13367;Q13367-4;Q13367-3;F5GWU4;F5GYB0;H0YBD0	O00203-3;O00203	AP-3 complex subunit beta-1	AP3B1	>sp|O00203-3|AP3B1_HUMAN Isoform 2 of AP-3 complex subunit beta-1 OS=Homo sapiens GN=AP3B1;>sp|O00203|AP3B1_HUMAN AP-3 complex subunit beta-1 OS=Homo sapiens GN=AP3B1 PE=1 SV=3			4	6	6	5	7	14	15	14	18	15	15	17	21	20	24	24	3	6	9	7	7	13	17	15	15	16	19	20	22	20	25	21	3	6	9	4	10	15	18	17	22	22	17
O00231;O00231-2;J3QRY4;J3QS13;J3KSW3	O00231;O00231-2	26S proteasome non-ATPase regulatory subunit 11	PSMD11	>sp|O00231|PSD11_HUMAN 26S proteasome non-ATPase regulatory subunit 11 OS=Homo sapiens GN=PSMD11 PE=1 SV=3;>sp|O00231-2|PSD11_HUMAN Isoform 2 of 26S proteasome non-ATPase regulatory subunit 11 OS=Homo sapiens GN=PSMD11			9	10	10	10	11	11	12	11	11	9	6	7	8	6	6	5	9	7	9	9	8	11	14	14	10	4	5	5	6	7	12	7	6	12	11	10	9	14	14	14	10	8	10
O00232;O00232-2;J3KTJ5;J3KSK1	O00232;O00232-2	26S proteasome non-ATPase regulatory subunit 12	PSMD12	>sp|O00232|PSD12_HUMAN 26S proteasome non-ATPase regulatory subunit 12 OS=Homo sapiens GN=PSMD12 PE=1 SV=3;>sp|O00232-2|PSD12_HUMAN Isoform 2 of 26S proteasome non-ATPase regulatory subunit 12 OS=Homo sapiens GN=PSMD12			5	4	4	6	9	6	8	6	7	6	8	5	5	7	5	6	8	7	9	5	4	7	6	7	8	5	5	4	6	7	9	4	4	4	9	3	4	7	7	8	6	5	5
O00264;O00264-2	O00264;O00264-2	Membrane-associated progesterone receptor component 1	PGRMC1	>sp|O00264|PGRC1_HUMAN Membrane-associated progesterone receptor component 1 OS=Homo sapiens GN=PGRMC1 PE=1 SV=3;>sp|O00264-2|PGRC1_HUMAN Isoform 2 of Membrane-associated progesterone receptor component 1 OS=Homo sapiens GN=PGRMC1			3	1	3	3	3	4	4	4	4	5	4	5	7	9	10	8	2	3	2	3	6	5	5	4	5	3	5	4	7	6	8	6	1	2	4	3	4	4	5	2	4	5	4
O00299	O00299	Chloride intracellular channel protein 1	CLIC1	>sp|O00299|CLIC1_HUMAN Chloride intracellular channel protein 1 OS=Homo sapiens GN=CLIC1 PE=1 SV=4			0	0	0	0	0	0	0	0	0	0	0	0	1	0	0	0	0	0	0	0	0	0	0	0	0	0	0	0	0	0	0	0	0	0	0	0	0	0	0	0	0	0	0
O00303;H0YDT6;A0A0D9SEZ9;E9PQV8	O00303	Eukaryotic translation initiation factor 3 subunit F	EIF3F	>sp|O00303|EIF3F_HUMAN Eukaryotic translation initiation factor 3 subunit F OS=Homo sapiens GN=EIF3F PE=1 SV=1			1	2	1	0	3	1	0	1	0	0	0	0	3	1	3	2	0	1	0	0	3	2	2	3	0	0	0	0	2	2	3	3	1	1	2	1	3	0	1	3	0	0	0
O00408-6;O00408-2;F5H5P8;F5H130;E9PEF1;O00408-4;O00408-3;O00408	O00408-6;O00408-2;F5H5P8;F5H130;E9PEF1;O00408-4;O00408-3;O00408	cGMP-dependent 3,5-cyclic phosphodiesterase	PDE2A	>sp|O00408-6|PDE2A_HUMAN Isoform 6 of cGMP-dependent 3,5-cyclic phosphodiesterase OS=Homo sapiens GN=PDE2A;>sp|O00408-2|PDE2A_HUMAN Isoform PDE2A1 of cGMP-dependent 3,5-cyclic phosphodiesterase OS=Homo sapiens GN=PDE2A;>tr|F5H5P8|F5H5P8_HUMAN cGMP-depe			0	0	0	0	0	0	0	0	0	0	0	0	0	0	0	0	0	0	0	0	0	0	0	0	0	0	0	0	0	0	0	0	0	0	0	0	0	0	0	0	0	0	0
O00410;O00410-3;H0Y8C6;E7ETV3;E7EQT5;E7EV12;C9JMV5;C9JZD8;E7EWK4;E7EX05;C9JQT6;E7ESA1;E7ESZ1;E7ETV8;C9J875;C9JXE0	O00410;O00410-3;H0Y8C6	Importin-5	IPO5	>sp|O00410|IPO5_HUMAN Importin-5 OS=Homo sapiens GN=IPO5 PE=1 SV=4;>sp|O00410-3|IPO5_HUMAN Isoform 3 of Importin-5 OS=Homo sapiens GN=IPO5;>tr|H0Y8C6|H0Y8C6_HUMAN Importin-5 (Fragment) OS=Homo sapiens GN=IPO5 PE=1 SV=1			13	13	14	11	15	22	22	19	19	21	19	19	27	21	20	23	11	13	14	15	11	17	22	19	22	20	26	27	24	21	24	27	10	12	14	14	15	17	21	17	18	23	24
O00411;K7EMH3;K7ESD1	O00411	DNA-directed RNA polymerase, mitochondrial	POLRMT	>sp|O00411|RPOM_HUMAN DNA-directed RNA polymerase, mitochondrial OS=Homo sapiens GN=POLRMT PE=1 SV=2			4	4	6	4	4	12	9	12	12	16	16	16	14	17	14	18	2	3	4	5	2	11	6	10	15	13	14	15	16	14	12	15	1	4	9	7	5	12	11	8	7	13	18
O00422;X6RAL5;H7BZW6;U3KQ12;U3KPY7	O00422;X6RAL5;H7BZW6	Histone deacetylase complex subunit SAP18	SAP18	>sp|O00422|SAP18_HUMAN Histone deacetylase complex subunit SAP18 OS=Homo sapiens GN=SAP18 PE=1 SV=1;>tr|X6RAL5|X6RAL5_HUMAN Histone deacetylase complex subunit SAP18 OS=Homo sapiens GN=SAP18 PE=1 SV=1;>tr|H7BZW6|H7BZW6_HUMAN Histone deacetylase complex sub			0	1	0	0	1	1	0	1	1	1	0	0	1	0	0	0	0	0	0	1	0	0	0	1	0	0	0	0	0	0	0	1	0	0	0	1	0	1	0	1	0	0	0
O00425;O00425-2;F8WD15	O00425;O00425-2	Insulin-like growth factor 2 mRNA-binding protein 3	IGF2BP3	>sp|O00425|IF2B3_HUMAN Insulin-like growth factor 2 mRNA-binding protein 3 OS=Homo sapiens GN=IGF2BP3 PE=1 SV=2;>sp|O00425-2|IF2B3_HUMAN Isoform 2 of Insulin-like growth factor 2 mRNA-binding protein 3 OS=Homo sapiens GN=IGF2BP3			1	1	2	0	2	4	4	3	1	4	5	4	6	6	6	4	2	2	1	4	3	3	5	6	4	2	6	2	6	5	5	4	1	2	4	1	4	4	7	7	8	6	5
O00429;O00429-3;O00429-6;O00429-5;O00429-7;F8VZ52;F8W1W3;B4DPZ9;F8VUJ9;B4DDQ3;F8VR28;F8VYL3;H0YHY4	O00429;O00429-3;O00429-6;O00429-5;O00429-7	Dynamin-1-like protein	DNM1L	>sp|O00429|DNM1L_HUMAN Dynamin-1-like protein OS=Homo sapiens GN=DNM1L PE=1 SV=2;>sp|O00429-3|DNM1L_HUMAN Isoform 2 of Dynamin-1-like protein OS=Homo sapiens GN=DNM1L;>sp|O00429-6|DNM1L_HUMAN Isoform 6 of Dynamin-1-like protein OS=Homo sapiens GN=DNM1L;>sp			6	5	7	4	4	8	11	11	3	3	2	2	5	4	3	3	5	3	2	5	4	11	9	9	6	6	5	3	3	5	3	5	3	3	10	5	2	8	9	7	2	2	4
O00429-2;O00429-4;O00429-8;G8JLD5	O00429-2;O00429-4;O00429-8;G8JLD5	Dynamin-1-like protein	DNM1L	>sp|O00429-2|DNM1L_HUMAN Isoform 4 of Dynamin-1-like protein OS=Homo sapiens GN=DNM1L;>sp|O00429-4|DNM1L_HUMAN Isoform 3 of Dynamin-1-like protein OS=Homo sapiens GN=DNM1L;>sp|O00429-8|DNM1L_HUMAN Isoform 8 of Dynamin-1-like protein OS=Homo sapiens GN=DNM1			6	5	7	4	4	8	11	11	3	3	2	2	5	4	3	3	5	3	2	5	4	12	9	10	6	6	5	3	3	5	3	5	3	3	10	5	2	8	10	8	2	2	4
O00443;O00443-2;A0A0C4DGF9	O00443	Phosphatidylinositol 4-phosphate 3-kinase C2 domain-containing subunit alpha	PIK3C2A	>sp|O00443|P3C2A_HUMAN Phosphatidylinositol 4-phosphate 3-kinase C2 domain-containing subunit alpha OS=Homo sapiens GN=PIK3C2A PE=1 SV=2			0	0	0	0	1	1	2	1	2	2	1	3	2	1	1	2	0	0	0	0	0	0	1	0	0	1	1	1	1	1	2	2	0	0	0	1	0	0	1	1	1	2	2
O00461;F8W785	O00461;F8W785	Golgi integral membrane protein 4	GOLIM4	>sp|O00461|GOLI4_HUMAN Golgi integral membrane protein 4 OS=Homo sapiens GN=GOLIM4 PE=1 SV=1;>tr|F8W785|F8W785_HUMAN Golgi integral membrane protein 4 OS=Homo sapiens GN=GOLIM4 PE=1 SV=1			0	0	0	0	2	2	2	3	3	3	3	3	6	7	7	6	1	1	0	1	2	2	3	2	4	1	3	3	4	6	9	6	0	0	1	0	1	0	2	3	6	3	2
O00471;A0A0A0MSI8;F8W9B8;G3V377;G3V4Z7	O00471;A0A0A0MSI8;F8W9B8	Exocyst complex component 5	EXOC5	>sp|O00471|EXOC5_HUMAN Exocyst complex component 5 OS=Homo sapiens GN=EXOC5 PE=1 SV=1;>tr|A0A0A0MSI8|A0A0A0MSI8_HUMAN Exocyst complex component 5 OS=Homo sapiens GN=EXOC5 PE=1 SV=1;>tr|F8W9B8|F8W9B8_HUMAN Exocyst complex component 5 OS=Homo sapiens GN=EXOC			1	0	2	4	3	8	8	8	15	14	13	8	18	17	20	19	0	0	3	3	0	12	9	9	10	13	13	13	18	19	16	18	0	1	2	3	2	11	10	10	12	13	13
O00483	O00483	NADH dehydrogenase [ubiquinone] 1 alpha subcomplex subunit 4	NDUFA4	>sp|O00483|NDUA4_HUMAN Cytochrome c oxidase subunit NDUFA4 OS=Homo sapiens GN=NDUFA4 PE=1 SV=1			0	1	0	0	0	2	1	3	1	1	1	2	1	3	2	2	0	0	1	1	0	2	1	0	2	0	2	0	2	3	3	2	0	1	1	1	2	1	2	1	2	2	1
O00487;C9JW37	O00487	26S proteasome non-ATPase regulatory subunit 14	PSMD14	>sp|O00487|PSDE_HUMAN 26S proteasome non-ATPase regulatory subunit 14 OS=Homo sapiens GN=PSMD14 PE=1 SV=1			2	2	2	2	4	5	7	4	2	2	3	4	5	5	6	5	2	2	2	2	4	2	4	4	3	3	2	3	6	5	4	4	2	3	2	3	3	5	5	4	5	1	3
O00505;H0Y4S9	O00505	Importin subunit alpha-4	KPNA3	>sp|O00505|IMA4_HUMAN Importin subunit alpha-4 OS=Homo sapiens GN=KPNA3 PE=1 SV=2			0	0	0	0	1	0	1	0	1	1	1	0	1	2	1	1	0	0	0	0	0	1	0	0	0	0	1	1	1	1	2	1	0	0	0	0	0	0	1	1	0	0	0
O00507;O00507-2;H7C2M9	O00507;O00507-2	Probable ubiquitin carboxyl-terminal hydrolase FAF-Y	USP9Y	>sp|O00507|USP9Y_HUMAN Probable ubiquitin carboxyl-terminal hydrolase FAF-Y OS=Homo sapiens GN=USP9Y PE=2 SV=2;>sp|O00507-2|USP9Y_HUMAN Isoform Short of Probable ubiquitin carboxyl-terminal hydrolase FAF-Y OS=Homo sapiens GN=USP9Y			3	5	3	3	4	8	11	5	15	20	13	12	19	19	15	15	3	2	6	3	4	6	11	7	11	15	14	12	15	16	18	17	3	2	4	5	6	9	11	9	10	13	13
O00560;O00560-3;O00560-2;G5EA09;B4DHN5;E9PBU7	O00560;O00560-3;O00560-2;G5EA09;B4DHN5;E9PBU7	Syntenin-1	SDCBP	>sp|O00560|SDCB1_HUMAN Syntenin-1 OS=Homo sapiens GN=SDCBP PE=1 SV=1;>sp|O00560-3|SDCB1_HUMAN Isoform 3 of Syntenin-1 OS=Homo sapiens GN=SDCBP;>sp|O00560-2|SDCB1_HUMAN Isoform 2 of Syntenin-1 OS=Homo sapiens GN=SDCBP;>tr|G5EA09|G5EA09_HUMAN Syndecan bindin			0	0	0	0	0	0	0	0	0	0	0	1	3	3	3	2	0	0	0	0	0	0	0	0	0	1	0	0	2	2	4	2	1	0	0	0	0	0	1	3	1	1	1
O00567;H0Y653;H0YDU4	O00567;H0Y653;H0YDU4	Nucleolar protein 56	NOP56	>sp|O00567|NOP56_HUMAN Nucleolar protein 56 OS=Homo sapiens GN=NOP56 PE=1 SV=4;>tr|H0Y653|H0Y653_HUMAN Nucleolar protein 56 (Fragment) OS=Homo sapiens GN=NOP56 PE=1 SV=1;>tr|H0YDU4|H0YDU4_HUMAN Nucleolar protein 56 (Fragment) OS=Homo sapiens GN=NOP56 PE=1			0	0	0	0	0	0	0	0	0	0	0	2	0	1	0	1	0	0	0	0	0	0	0	0	1	0	1	0	0	2	0	0	0	0	0	0	0	0	0	1	0	2	0
O00592-2;O00592	O00592-2;O00592	Podocalyxin	PODXL	>sp|O00592-2|PODXL_HUMAN Isoform 2 of Podocalyxin OS=Homo sapiens GN=PODXL;>sp|O00592|PODXL_HUMAN Podocalyxin OS=Homo sapiens GN=PODXL PE=1 SV=2			1	2	0	2	2	2	1	2	1	2	2	2	4	2	3	5	1	2	1	2	1	2	2	2	2	1	2	1	3	3	3	4	1	2	1	1	1	1	3	4	1	1	1
O00629;H7C4F6	O00629;H7C4F6	Importin subunit alpha-3	KPNA4	>sp|O00629|IMA3_HUMAN Importin subunit alpha-3 OS=Homo sapiens GN=KPNA4 PE=1 SV=1;>tr|H7C4F6|H7C4F6_HUMAN Importin subunit alpha-3 (Fragment) OS=Homo sapiens GN=KPNA4 PE=1 SV=1			0	0	0	0	0	0	0	0	1	0	0	0	0	1	1	1	0	0	0	0	0	0	0	1	0	0	0	0	1	0	1	0	0	0	0	0	0	0	0	0	0	0	1
O00743-3;O00743-2;O00743;Q5T1S7	O00743-3;O00743-2;O00743	Serine/threonine-protein phosphatase 6 catalytic subunit	PPP6C	>sp|O00743-3|PPP6_HUMAN Isoform 3 of Serine/threonine-protein phosphatase 6 catalytic subunit OS=Homo sapiens GN=PPP6C;>sp|O00743-2|PPP6_HUMAN Isoform 2 of Serine/threonine-protein phosphatase 6 catalytic subunit OS=Homo sapiens GN=PPP6C;>sp|O00743|PPP6_HU			0	0	0	0	0	0	0	0	0	0	0	0	0	0	1	0	0	0	0	0	0	0	0	0	0	0	0	0	1	0	0	0	0	0	0	0	0	0	0	0	0	0	0
O00767	O00767	Acyl-CoA desaturase	SCD	>sp|O00767|ACOD_HUMAN Acyl-CoA desaturase OS=Homo sapiens GN=SCD PE=1 SV=2			2	2	2	2	2	2	2	2	2	2	1	2	1	3	1	1	2	1	2	2	2	2	2	2	2	2	2	1	2	1	2	2	1	1	3	1	0	1	2	1	1	2	3
O14519-2;O14519;F5GZF0;O75956	O14519-2;O14519;F5GZF0;O75956	Cyclin-dependent kinase 2-associated protein 1;Cyclin-dependent kinase 2-associated protein 2	CDK2AP1;CDK2AP2	>sp|O14519-2|CDKA1_HUMAN Isoform 2 of Cyclin-dependent kinase 2-associated protein 1 OS=Homo sapiens GN=CDK2AP1;>sp|O14519|CDKA1_HUMAN Cyclin-dependent kinase 2-associated protein 1 OS=Homo sapiens GN=CDK2AP1 PE=1 SV=1;>tr|F5GZF0|F5GZF0_HUMAN Cyclin-depend			0	0	0	0	0	0	0	0	0	0	0	0	0	0	0	0	0	0	0	0	0	0	0	0	0	0	0	0	0	0	0	0	0	0	0	0	0	0	0	0	0	0	0
U3KQU4;O14569	U3KQU4;O14569	Cytochrome b561 domain-containing protein 2	CYB561D2	>tr|U3KQU4|U3KQU4_HUMAN Uncharacterized protein OS=Homo sapiens PE=4 SV=1;>sp|O14569|C56D2_HUMAN Cytochrome b561 domain-containing protein 2 OS=Homo sapiens GN=CYB561D2 PE=1 SV=1			0	0	0	0	0	0	0	0	0	0	0	0	1	1	1	1	0	0	0	0	0	0	0	0	0	0	0	0	0	1	1	1	0	0	0	0	0	0	0	0	0	0	0
O14617;O14617-5;O14617-4;O14617-2;O14617-3;K7ELX8;A0A087WYN6;K7ERW8	O14617;O14617-5;O14617-4;O14617-2;O14617-3	AP-3 complex subunit delta-1	AP3D1	>sp|O14617|AP3D1_HUMAN AP-3 complex subunit delta-1 OS=Homo sapiens GN=AP3D1 PE=1 SV=1;>sp|O14617-5|AP3D1_HUMAN Isoform 5 of AP-3 complex subunit delta-1 OS=Homo sapiens GN=AP3D1;>sp|O14617-4|AP3D1_HUMAN Isoform 4 of AP-3 complex subunit delta-1 OS=Homo sa			4	5	5	6	7	11	11	12	11	18	15	13	16	19	17	17	3	5	8	4	5	11	9	8	15	13	14	12	13	17	17	16	0	4	8	5	10	6	10	13	13	16	17
O14653-3;O14653;O14653-2;E7EQ34;I3L1K7;I3L4Z6;I3L0K1;I3L3V4	O14653-3;O14653;O14653-2;E7EQ34;I3L1K7;I3L4Z6	Golgi SNAP receptor complex member 2	GOSR2	>sp|O14653-3|GOSR2_HUMAN Isoform 3 of Golgi SNAP receptor complex member 2 OS=Homo sapiens GN=GOSR2;>sp|O14653|GOSR2_HUMAN Golgi SNAP receptor complex member 2 OS=Homo sapiens GN=GOSR2 PE=1 SV=2;>sp|O14653-2|GOSR2_HUMAN Isoform B of Golgi SNAP receptor com			1	0	0	0	1	1	1	1	1	1	1	1	2	2	2	2	1	1	0	0	1	1	2	1	2	1	2	2	2	3	3	1	0	1	2	1	2	1	2	2	0	1	2
O14656	O14656	Torsin-1A	TOR1A	>sp|O14656|TOR1A_HUMAN Torsin-1A OS=Homo sapiens GN=TOR1A PE=1 SV=1			0	0	0	0	0	0	0	0	0	0	0	0	1	1	0	0	0	0	0	0	0	0	0	1	1	1	0	0	1	0	0	0	0	0	0	0	0	0	0	1	0	0	0
O14672;O14672-2;H3BS53;H0YNC5	O14672;O14672-2	Disintegrin and metalloproteinase domain-containing protein 10	ADAM10	>sp|O14672|ADA10_HUMAN Disintegrin and metalloproteinase domain-containing protein 10 OS=Homo sapiens GN=ADAM10 PE=1 SV=1;>sp|O14672-2|ADA10_HUMAN Isoform 2 of Disintegrin and metalloproteinase domain-containing protein 10 OS=Homo sapiens GN=ADAM10			0	0	0	0	0	0	0	0	0	0	1	0	2	2	2	4	0	0	0	0	0	0	0	0	0	0	0	0	2	2	3	2	0	0	0	0	0	0	0	0	0	0	0
O14681;O14681-3;E9PL33;E9PM05;E9PS58;E9PK61;E9PLB8;B7ZB74;E9PQN7;A0A087WV44	O14681;O14681-3;E9PL33;E9PM05;E9PS58;E9PK61	Etoposide-induced protein 2.4 homolog	EI24	>sp|O14681|EI24_HUMAN Etoposide-induced protein 2.4 homolog OS=Homo sapiens GN=EI24 PE=1 SV=4;>sp|O14681-3|EI24_HUMAN Isoform 2 of Etoposide-induced protein 2.4 homolog OS=Homo sapiens GN=EI24;>tr|E9PL33|E9PL33_HUMAN Etoposide-induced protein 2.4 homolog (			0	1	1	1	0	1	3	2	2	0	2	2	1	3	2	3	0	0	0	1	2	1	2	1	1	0	1	2	2	2	1	1	0	0	2	0	0	1	2	1	2	2	2
O14684	O14684	Prostaglandin E synthase	PTGES	>sp|O14684|PTGES_HUMAN Prostaglandin E synthase OS=Homo sapiens GN=PTGES PE=1 SV=2			0	1	0	0	1	0	0	1	1	0	0	0	1	1	1	1	1	0	0	1	0	0	0	0	0	0	0	0	1	0	0	0	0	1	0	0	0	0	0	0	0	0	0
O14733;O14733-4;O14733-3;O14733-2	O14733;O14733-4;O14733-3;O14733-2	Dual specificity mitogen-activated protein kinase kinase 7	MAP2K7	>sp|O14733|MP2K7_HUMAN Dual specificity mitogen-activated protein kinase kinase 7 OS=Homo sapiens GN=MAP2K7 PE=1 SV=2;>sp|O14733-4|MP2K7_HUMAN Isoform 4 of Dual specificity mitogen-activated protein kinase kinase 7 OS=Homo sapiens GN=MAP2K7;>sp|O14733-3|MP			0	0	0	0	0	0	0	0	0	0	0	0	0	0	0	0	0	0	0	0	0	0	0	0	0	0	1	0	1	1	0	0	0	0	0	0	0	0	0	0	0	0	0
O14737;O14737-2;K7EQA1;K7ESJ4;Q3HM38;X6R2P6	O14737;O14737-2;K7EQA1;K7ESJ4	Programmed cell death protein 5	PDCD5	>sp|O14737|PDCD5_HUMAN Programmed cell death protein 5 OS=Homo sapiens GN=PDCD5 PE=1 SV=3;>sp|O14737-2|PDCD5_HUMAN Isoform 2 of Programmed cell death protein 5 OS=Homo sapiens GN=PDCD5;>tr|K7EQA1|K7EQA1_HUMAN Programmed cell death protein 5 OS=Homo sapiens			0	0	1	1	1	0	0	0	1	1	0	0	0	0	0	0	0	0	0	0	0	0	0	0	1	0	0	1	1	0	0	0	1	1	0	0	1	0	0	0	0	1	0
O14744-5;O14744;G3V580;G3V2X6;H0YJX6;O14744-3;O14744-2;G3V507;G3V2F5;G3V5T6;H0YJ77;G3V5L5;G3V2L6;C9JSX3;O14744-4	O14744-5;O14744;G3V580;G3V2X6;H0YJX6;O14744-3;O14744-2	Protein arginine N-methyltransferase 5;Protein arginine N-methyltransferase 5, N-terminally processed	PRMT5	>sp|O14744-5|ANM5_HUMAN Isoform 5 of Protein arginine N-methyltransferase 5 OS=Homo sapiens GN=PRMT5;>sp|O14744|ANM5_HUMAN Protein arginine N-methyltransferase 5 OS=Homo sapiens GN=PRMT5 PE=1 SV=4;>tr|G3V580|G3V580_HUMAN Protein arginine N-methyltransferas			0	0	0	0	0	0	0	0	0	0	0	0	0	0	0	0	0	0	0	0	0	0	0	0	0	0	0	0	0	0	0	0	0	0	0	0	0	0	0	0	0	0	0
O14745;J3QRP6;O14745-2	O14745;J3QRP6	Na(+)/H(+) exchange regulatory cofactor NHE-RF1	SLC9A3R1	>sp|O14745|NHRF1_HUMAN Na(+)/H(+) exchange regulatory cofactor NHE-RF1 OS=Homo sapiens GN=SLC9A3R1 PE=1 SV=4;>tr|J3QRP6|J3QRP6_HUMAN Na(+)/H(+) exchange regulatory cofactor NHE-RF1 (Fragment) OS=Homo sapiens GN=SLC9A3R1 PE=1 SV=1			0	0	0	0	0	0	0	0	0	0	0	0	0	0	0	0	0	0	0	0	0	0	0	0	0	0	0	0	0	0	0	0	0	0	0	0	0	0	0	0	0	0	0
O14757;J3KN87;O14757-3;O14757-2;E7EPP6;E9PQW7;E9PJI4;E9PKQ3;A0A087WY91;A0A087WT52;E9PPA5;E9PM65	O14757;J3KN87;O14757-3;O14757-2;E7EPP6	Serine/threonine-protein kinase Chk1	CHEK1	>sp|O14757|CHK1_HUMAN Serine/threonine-protein kinase Chk1 OS=Homo sapiens GN=CHEK1 PE=1 SV=2;>tr|J3KN87|J3KN87_HUMAN Serine/threonine-protein kinase Chk1 OS=Homo sapiens GN=CHEK1 PE=1 SV=1;>sp|O14757-3|CHK1_HUMAN Isoform 3 of Serine/threonine-protein kina			0	0	0	0	0	1	0	0	1	2	0	1	1	0	3	3	0	0	0	0	0	0	1	1	1	1	1	0	2	2	2	5	0	0	0	0	0	1	1	0	1	1	0
O14773-2;O14773	O14773-2;O14773	Tripeptidyl-peptidase 1	TPP1	>sp|O14773-2|TPP1_HUMAN Isoform 2 of Tripeptidyl-peptidase 1 OS=Homo sapiens GN=TPP1;>sp|O14773|TPP1_HUMAN Tripeptidyl-peptidase 1 OS=Homo sapiens GN=TPP1 PE=1 SV=2			0	0	0	0	0	0	0	0	0	0	0	0	0	2	1	0	0	0	0	0	0	0	0	0	0	0	0	0	0	1	1	0	0	0	0	0	0	0	0	0	0	0	0
O14776-2;O14776;G3V220	O14776-2;O14776;G3V220	Transcription elongation regulator 1	TCERG1	>sp|O14776-2|TCRG1_HUMAN Isoform 2 of Transcription elongation regulator 1 OS=Homo sapiens GN=TCERG1;>sp|O14776|TCRG1_HUMAN Transcription elongation regulator 1 OS=Homo sapiens GN=TCERG1 PE=1 SV=2;>tr|G3V220|G3V220_HUMAN Transcription elongation regulator			3	5	4	0	5	6	6	4	6	3	0	1	0	1	1	0	4	3	4	1	1	2	4	7	4	0	1	1	0	0	0	0	5	6	4	5	6	8	6	4	2	3	2
O14777;I3L4G3;V9GYM9	O14777	Kinetochore protein NDC80 homolog	NDC80	>sp|O14777|NDC80_HUMAN Kinetochore protein NDC80 homolog OS=Homo sapiens GN=NDC80 PE=1 SV=1			0	0	0	0	0	0	0	1	0	0	0	0	0	0	1	0	0	0	0	0	0	0	0	0	0	0	0	0	0	0	1	0	0	0	0	0	0	0	0	0	0	0	0
O14787-2;O14787;A0A075B780;K7ENW1;K7ESC1;K7EMA3	O14787-2;O14787;A0A075B780	Transportin-2	TNPO2	>sp|O14787-2|TNPO2_HUMAN Isoform 2 of Transportin-2 OS=Homo sapiens GN=TNPO2;>sp|O14787|TNPO2_HUMAN Transportin-2 OS=Homo sapiens GN=TNPO2 PE=1 SV=3;>tr|A0A075B780|A0A075B780_HUMAN Transportin-2 OS=Homo sapiens GN=TNPO2 PE=1 SV=1			4	2	3	3	4	4	4	3	8	5	7	8	7	7	6	8	3	3	4	3	4	4	4	6	5	7	8	6	7	8	7	7	4	2	2	3	4	6	4	6	7	7	7
O14818;O14818-2;H0Y586;Q8TAA3-2;Q8TAA3-5;Q8TAA3;O14818-4;A0A087WYS6;F5GY34	O14818;O14818-2;H0Y586;Q8TAA3-2;Q8TAA3-5;Q8TAA3	Proteasome subunit alpha type-7;Proteasome subunit alpha type-7-like	PSMA7;PSMA8	>sp|O14818|PSA7_HUMAN Proteasome subunit alpha type-7 OS=Homo sapiens GN=PSMA7 PE=1 SV=1;>sp|O14818-2|PSA7_HUMAN Isoform 2 of Proteasome subunit alpha type-7 OS=Homo sapiens GN=PSMA7;>tr|H0Y586|H0Y586_HUMAN Proteasome subunit alpha type-7 (Fragment) OS=Hom			0	2	1	0	2	2	1	2	4	2	1	4	7	3	3	2	3	0	1	2	2	3	5	1	2	1	3	4	6	3	5	4	0	1	3	0	2	4	4	2	2	5	4
O14828;O14828-2	O14828;O14828-2	Secretory carrier-associated membrane protein 3	SCAMP3	>sp|O14828|SCAM3_HUMAN Secretory carrier-associated membrane protein 3 OS=Homo sapiens GN=SCAMP3 PE=1 SV=3;>sp|O14828-2|SCAM3_HUMAN Isoform 2 of Secretory carrier-associated membrane protein 3 OS=Homo sapiens GN=SCAMP3			2	2	1	1	2	1	2	3	2	2	1	1	3	4	4	4	1	1	2	0	2	2	1	4	1	3	2	1	3	3	2	4	1	2	2	2	3	2	4	4	3	3	3
O14880;Q5VV89;Q5VV87	O14880;Q5VV89;Q5VV87	Microsomal glutathione S-transferase 3	MGST3	>sp|O14880|MGST3_HUMAN Microsomal glutathione S-transferase 3 OS=Homo sapiens GN=MGST3 PE=1 SV=1;>tr|Q5VV89|Q5VV89_HUMAN Microsomal glutathione S-transferase 3 OS=Homo sapiens GN=MGST3 PE=1 SV=1;>tr|Q5VV87|Q5VV87_HUMAN Microsomal glutathione S-transferase			0	0	0	0	1	2	1	1	2	0	0	2	2	1	2	2	0	0	0	0	0	0	0	1	2	0	1	0	0	2	2	2	0	0	0	0	1	0	1	1	2	2	3
O14920;O14920-3;E5RGW5;G3V105;O14920-4;O14920-2;E5RJH2;E5RGA0;E5RIW0;E5RFT3;E5RFG5;J3KNS5;O15111	O14920;O14920-3;E5RGW5;G3V105;O14920-4;O14920-2	Inhibitor of nuclear factor kappa-B kinase subunit beta	IKBKB	>sp|O14920|IKKB_HUMAN Inhibitor of nuclear factor kappa-B kinase subunit beta OS=Homo sapiens GN=IKBKB PE=1 SV=1;>sp|O14920-3|IKKB_HUMAN Isoform 3 of Inhibitor of nuclear factor kappa-B kinase subunit beta OS=Homo sapiens GN=IKBKB;>tr|E5RGW5|E5RGW5_HUMAN I			0	0	0	0	0	0	0	0	0	0	1	0	0	0	0	0	0	0	0	0	0	0	0	0	0	0	0	0	0	0	0	0	0	0	1	0	0	0	0	1	0	0	1
O14925;Q5SRD1;B4DDK6	O14925;Q5SRD1;B4DDK6	Mitochondrial import inner membrane translocase subunit Tim23;Putative mitochondrial import inner membrane translocase subunit Tim23B	TIMM23;TIMM23B	>sp|O14925|TIM23_HUMAN Mitochondrial import inner membrane translocase subunit Tim23 OS=Homo sapiens GN=TIMM23 PE=1 SV=1;>sp|Q5SRD1|TI23B_HUMAN Putative mitochondrial import inner membrane translocase subunit Tim23B OS=Homo sapiens GN=TIMM23B PE=5 SV=2;>tr			0	0	0	0	0	0	0	0	0	0	0	0	2	0	1	0	0	0	0	0	0	1	0	0	0	0	0	0	1	1	1	0	0	0	0	0	0	0	0	0	0	0	0
O14929;O14929-2;F8WEW1;F8W9G7	O14929;O14929-2	Histone acetyltransferase type B catalytic subunit	HAT1	>sp|O14929|HAT1_HUMAN Histone acetyltransferase type B catalytic subunit OS=Homo sapiens GN=HAT1 PE=1 SV=1;>sp|O14929-2|HAT1_HUMAN Isoform B of Histone acetyltransferase type B catalytic subunit OS=Homo sapiens GN=HAT1			2	2	2	1	3	3	2	2	3	2	2	3	1	0	1	2	0	1	1	1	1	1	1	3	1	1	1	1	1	1	1	0	2	2	2	2	2	3	2	2	2	1	2
O14949	O14949	Cytochrome b-c1 complex subunit 8	UQCRQ	>sp|O14949|QCR8_HUMAN Cytochrome b-c1 complex subunit 8 OS=Homo sapiens GN=UQCRQ PE=1 SV=4			0	1	0	1	1	3	2	1	2	3	2	1	2	3	5	5	0	0	1	0	1	4	1	2	2	2	2	1	2	3	1	0	1	0	1	1	2	1	3	2	2	2	1
O14964-2;O14964;I3L1P5;I3L165;I3L2H4	O14964-2;O14964;I3L1P5;I3L165	Hepatocyte growth factor-regulated tyrosine kinase substrate	HGS	>sp|O14964-2|HGS_HUMAN Isoform 2 of Hepatocyte growth factor-regulated tyrosine kinase substrate OS=Homo sapiens GN=HGS;>sp|O14964|HGS_HUMAN Hepatocyte growth factor-regulated tyrosine kinase substrate OS=Homo sapiens GN=HGS PE=1 SV=1;>tr|I3L1P5|I3L1P5_HUM			0	0	2	0	0	1	1	0	0	1	0	0	0	0	0	0	1	0	0	0	0	0	0	2	0	0	0	0	0	0	0	0	0	0	1	0	0	0	1	1	0	0	0
O14965;Q5QPD4;A3KFJ0;A3KFJ1;A3KFJ2;Q5QPD1;Q5QPD2	O14965;Q5QPD4;A3KFJ0	Aurora kinase A	AURKA	>sp|O14965|AURKA_HUMAN Aurora kinase A OS=Homo sapiens GN=AURKA PE=1 SV=2;>tr|Q5QPD4|Q5QPD4_HUMAN Aurora kinase A (Fragment) OS=Homo sapiens GN=AURKA PE=1 SV=1;>tr|A3KFJ0|A3KFJ0_HUMAN Aurora kinase A OS=Homo sapiens GN=AURKA PE=1 SV=1			0	0	0	0	0	0	0	0	1	0	0	0	0	1	1	1	0	0	0	0	0	0	0	0	0	0	1	1	1	0	0	1	0	0	0	0	0	0	0	1	1	0	1
O14966;O14966-2;E9PL56;O14966-3	O14966;O14966-2	Ras-related protein Rab-7L1	RAB7L1	>sp|O14966|RAB7L_HUMAN Ras-related protein Rab-7L1 OS=Homo sapiens GN=RAB29 PE=1 SV=1;>sp|O14966-2|RAB7L_HUMAN Isoform 2 of Ras-related protein Rab-7L1 OS=Homo sapiens GN=RAB29			0	0	0	0	0	1	0	0	2	0	1	0	3	1	1	2	0	0	1	0	0	0	0	1	1	1	1	0	2	2	1	2	0	0	1	0	0	0	0	0	1	1	1
O14974-5;O14974;O14974-4;O14974-3;O14974-2;H0YHI8;H0YIM2;H0YIS3;H0YIS4;F8VZN8;A0A0U1RQZ1	O14974-5;O14974;O14974-4;O14974-3;O14974-2;H0YHI8	Protein phosphatase 1 regulatory subunit 12A	PPP1R12A	>sp|O14974-5|MYPT1_HUMAN Isoform 5 of Protein phosphatase 1 regulatory subunit 12A OS=Homo sapiens GN=PPP1R12A;>sp|O14974|MYPT1_HUMAN Protein phosphatase 1 regulatory subunit 12A OS=Homo sapiens GN=PPP1R12A PE=1 SV=1;>sp|O14974-4|MYPT1_HUMAN Isoform 4 of P			0	0	0	0	0	0	0	0	0	0	0	0	0	0	2	0	0	1	0	0	0	0	0	0	0	0	0	0	0	1	0	0	0	2	0	1	0	0	0	0	0	0	0
O14975-2;O14975;G3V1R7	O14975-2;O14975;G3V1R7	Very long-chain acyl-CoA synthetase	SLC27A2	>sp|O14975-2|S27A2_HUMAN Isoform 2 of Very long-chain acyl-CoA synthetase OS=Homo sapiens GN=SLC27A2;>sp|O14975|S27A2_HUMAN Very long-chain acyl-CoA synthetase OS=Homo sapiens GN=SLC27A2 PE=1 SV=2;>tr|G3V1R7|G3V1R7_HUMAN Solute carrier family 27 (Fatty aci			0	0	0	0	0	0	0	0	0	0	0	0	4	2	4	3	0	0	0	0	0	0	0	1	0	0	0	0	0	2	2	3	0	0	0	0	0	0	0	0	0	0	0
O14976;O14976-2;D6RAW3;D6RF16;D6RAQ7;D6RE78;A0A087X1U9	O14976;O14976-2	Cyclin-G-associated kinase	GAK	>sp|O14976|GAK_HUMAN Cyclin-G-associated kinase OS=Homo sapiens GN=GAK PE=1 SV=2;>sp|O14976-2|GAK_HUMAN Isoform 2 of Cyclin-G-associated kinase OS=Homo sapiens GN=GAK			0	0	0	0	0	1	0	0	0	0	0	0	0	0	0	1	0	0	0	0	0	0	0	0	0	0	0	0	0	0	1	1	0	0	0	0	0	0	0	0	1	0	0
O14980;C9JKM9;C9J673;C9IZS4;C9JQ02;C9JV99;F8WF71;C9IYM2;C9JF49;H7BZC5	O14980	Exportin-1	XPO1	>sp|O14980|XPO1_HUMAN Exportin-1 OS=Homo sapiens GN=XPO1 PE=1 SV=1			19	20	16	17	19	26	30	27	36	37	38	34	42	41	47	41	16	18	18	23	17	30	27	28	36	36	37	39	43	45	41	42	10	13	24	19	21	31	28	31	34	34	42
O15031;E2PU09;A6QRG9;A6QRH1;A0A087WU36;H0Y7X5;H0Y6J7	O15031	Plexin-B2	PLXNB2	>sp|O15031|PLXB2_HUMAN Plexin-B2 OS=Homo sapiens GN=PLXNB2 PE=1 SV=3			2	4	4	2	4	5	4	3	6	6	5	7	7	4	5	4	2	3	4	3	3	3	4	5	5	2	3	4	3	8	7	5	1	2	4	3	3	3	4	6	6	5	3
O15042-2;O15042;E7ET15;O15042-3;H0Y8D9;E7EW00;C9JDJ7;C9J5L1;H7C4V2	O15042-2;O15042;E7ET15;O15042-3	U2 snRNP-associated SURP motif-containing protein	U2SURP	>sp|O15042-2|SR140_HUMAN Isoform 2 of U2 snRNP-associated SURP motif-containing protein OS=Homo sapiens GN=U2SURP;>sp|O15042|SR140_HUMAN U2 snRNP-associated SURP motif-containing protein OS=Homo sapiens GN=U2SURP PE=1 SV=2;>tr|E7ET15|E7ET15_HUMAN U2 snRNP-			0	1	0	0	0	1	1	1	3	2	1	1	2	2	1	3	1	0	0	0	0	0	1	1	1	0	0	1	0	1	2	1	0	0	0	0	0	0	1	0	1	1	0
O15091;O15091-4;O15091-2;O15091-3;A0A0A0MTQ0	O15091;O15091-4;O15091-2	Mitochondrial ribonuclease P protein 3	KIAA0391	>sp|O15091|MRRP3_HUMAN Mitochondrial ribonuclease P protein 3 OS=Homo sapiens GN=KIAA0391 PE=1 SV=2;>sp|O15091-4|MRRP3_HUMAN Isoform 4 of Mitochondrial ribonuclease P protein 3 OS=Homo sapiens GN=KIAA0391;>sp|O15091-2|MRRP3_HUMAN Isoform 2 of Mitochondrial			1	1	1	0	0	4	5	4	5	4	7	3	7	7	7	8	0	0	0	0	0	4	2	1	1	5	6	4	7	4	10	7	0	0	0	0	0	5	5	4	3	5	8
O15121	O15121	Sphingolipid delta(4)-desaturase DES1	DEGS1	>sp|O15121|DEGS1_HUMAN Sphingolipid delta(4)-desaturase DES1 OS=Homo sapiens GN=DEGS1 PE=1 SV=1			0	0	1	0	0	0	0	0	0	0	0	0	2	3	2	2	0	0	0	0	0	0	0	0	0	1	0	0	2	2	1	1	0	0	0	0	0	0	0	0	1	0	1
O15127;H3BV04;H3BN93;H3BUB6;H3BPL9	O15127	Secretory carrier-associated membrane protein 2	SCAMP2	>sp|O15127|SCAM2_HUMAN Secretory carrier-associated membrane protein 2 OS=Homo sapiens GN=SCAMP2 PE=1 SV=2			0	0	0	0	1	1	1	1	2	1	1	1	2	2	1	3	0	1	0	0	1	0	1	1	0	0	0	0	2	2	2	0	1	1	1	0	1	1	1	1	2	2	2
O15143;C9JBJ7;C9K057;C9J4Z7;F8VXW2;C9JEY1;C9JQM8;C9JFG9;C9J6C8;C9JM51;F8WEB3;C9JTT6	O15143	Actin-related protein 2/3 complex subunit 1B	ARPC1B	>sp|O15143|ARC1B_HUMAN Actin-related protein 2/3 complex subunit 1B OS=Homo sapiens GN=ARPC1B PE=1 SV=3			0	0	0	0	0	0	0	0	0	0	0	0	0	0	0	0	0	0	0	0	0	0	0	0	0	0	0	0	0	0	0	0	0	0	0	0	0	0	0	0	0	0	0
O15144;C9JTV5;G5E9J0;G5E9S7	O15144	Actin-related protein 2/3 complex subunit 2	ARPC2	>sp|O15144|ARPC2_HUMAN Actin-related protein 2/3 complex subunit 2 OS=Homo sapiens GN=ARPC2 PE=1 SV=1			0	0	0	0	1	0	1	1	1	0	1	1	2	2	2	2	0	0	0	0	0	1	0	1	0	1	1	1	1	2	3	1	0	0	1	0	1	1	2	2	1	0	1
O15145;C9JZD1	O15145	Actin-related protein 2/3 complex subunit 3	ARPC3	>sp|O15145|ARPC3_HUMAN Actin-related protein 2/3 complex subunit 3 OS=Homo sapiens GN=ARPC3 PE=1 SV=3			1	1	1	1	1	1	1	0	1	0	1	2	2	1	1	1	0	1	0	1	1	0	1	1	1	1	1	1	2	1	2	2	0	1	1	1	1	1	1	1	1	1	1
O15164-2;O15164	O15164-2;O15164	Transcription intermediary factor 1-alpha	TRIM24	>sp|O15164-2|TIF1A_HUMAN Isoform Short of Transcription intermediary factor 1-alpha OS=Homo sapiens GN=TRIM24;>sp|O15164|TIF1A_HUMAN Transcription intermediary factor 1-alpha OS=Homo sapiens GN=TRIM24 PE=1 SV=3			0	0	0	0	0	0	0	0	0	0	0	0	0	0	0	0	0	0	0	0	0	0	0	1	0	0	0	0	0	0	0	0	0	0	0	0	0	0	0	0	0	0	0
O15173;O15173-2;U3KQM0;D3DNX8	O15173;O15173-2	Membrane-associated progesterone receptor component 2	PGRMC2	>sp|O15173|PGRC2_HUMAN Membrane-associated progesterone receptor component 2 OS=Homo sapiens GN=PGRMC2 PE=1 SV=1;>sp|O15173-2|PGRC2_HUMAN Isoform 2 of Membrane-associated progesterone receptor component 2 OS=Homo sapiens GN=PGRMC2			2	1	3	3	3	3	3	3	3	3	3	3	5	6	6	7	1	3	2	3	3	4	3	3	3	2	3	3	6	5	4	5	2	4	4	3	4	4	3	4	4	5	5
O15212;A2AB88	O15212;A2AB88	Prefoldin subunit 6	PFDN6	>sp|O15212|PFD6_HUMAN Prefoldin subunit 6 OS=Homo sapiens GN=PFDN6 PE=1 SV=1;>tr|A2AB88|A2AB88_HUMAN Prefoldin subunit 6 OS=Homo sapiens GN=PFDN6 PE=1 SV=1			0	0	0	0	0	0	0	0	0	0	0	0	0	0	0	0	0	0	0	0	0	0	0	0	0	0	0	0	0	0	0	0	0	0	0	0	0	0	0	0	0	0	0
O15235	O15235	28S ribosomal protein S12, mitochondrial	MRPS12	>sp|O15235|RT12_HUMAN 28S ribosomal protein S12, mitochondrial OS=Homo sapiens GN=MRPS12 PE=1 SV=1			0	0	0	0	0	0	0	0	0	0	0	0	0	0	0	0	0	0	0	0	0	0	0	0	0	0	0	0	0	1	1	0	0	0	0	0	0	0	0	0	0	0	0
O15258;Q5T092;A0A0A0MR06;Q5T091;Q5T093	O15258;Q5T092;A0A0A0MR06;Q5T091;Q5T093	Protein RER1	RER1	>sp|O15258|RER1_HUMAN Protein RER1 OS=Homo sapiens GN=RER1 PE=1 SV=1;>tr|Q5T092|Q5T092_HUMAN Protein RER1 (Fragment) OS=Homo sapiens GN=RER1 PE=1 SV=1;>tr|A0A0A0MR06|A0A0A0MR06_HUMAN Protein RER1 (Fragment) OS=Homo sapiens GN=RER1 PE=1 SV=1;>tr|Q5T091|Q5T0			3	3	4	2	3	3	3	4	4	4	4	4	4	5	5	5	2	1	4	3	2	4	5	4	4	5	3	5	4	4	5	6	3	4	5	2	5	2	4	3	5	4	5
O15260-2;Q5T8U5;O15260;O15260-3;B7Z1G8	O15260-2;Q5T8U5;O15260;O15260-3;B7Z1G8	Surfeit locus protein 4	SURF4	>sp|O15260-2|SURF4_HUMAN Isoform 2 of Surfeit locus protein 4 OS=Homo sapiens GN=SURF4;>tr|Q5T8U5|Q5T8U5_HUMAN Surfeit 4 OS=Homo sapiens GN=SURF4 PE=1 SV=1;>sp|O15260|SURF4_HUMAN Surfeit locus protein 4 OS=Homo sapiens GN=SURF4 PE=1 SV=3;>sp|O15260-3|SURF4			3	2	2	3	2	4	3	2	3	2	2	2	4	4	3	2	2	2	1	2	2	2	3	2	3	4	3	2	4	2	3	3	2	2	2	2	3	4	5	4	2	5	3
O15269;O15269-2	O15269	Serine palmitoyltransferase 1	SPTLC1	>sp|O15269|SPTC1_HUMAN Serine palmitoyltransferase 1 OS=Homo sapiens GN=SPTLC1 PE=1 SV=1			2	1	2	0	3	1	6	3	7	6	5	5	7	9	7	9	1	2	1	0	3	2	4	4	5	2	5	3	8	6	8	10	1	2	0	2	5	3	6	6	6	7	7
O15287;C9JSE3	O15287	Fanconi anemia group G protein	FANCG	>sp|O15287|FANCG_HUMAN Fanconi anemia group G protein OS=Homo sapiens GN=FANCG PE=1 SV=1			0	0	0	0	0	0	0	0	0	1	1	0	0	0	0	0	0	0	0	0	0	0	0	0	0	0	0	0	0	0	0	0	0	0	0	0	0	0	0	0	0	0	0
O15357;A0A0A0MTP6;O15357-2;F5GY16;H7BXR2;H0YFZ4;H0Y5Q9;Q92835-3;Q92835-2;Q92835	O15357;A0A0A0MTP6;O15357-2	Phosphatidylinositol 3,4,5-trisphosphate 5-phosphatase 2	INPPL1	>sp|O15357|SHIP2_HUMAN Phosphatidylinositol 3,4,5-trisphosphate 5-phosphatase 2 OS=Homo sapiens GN=INPPL1 PE=1 SV=2;>tr|A0A0A0MTP6|A0A0A0MTP6_HUMAN Phosphatidylinositol 3,4,5-trisphosphate 5-phosphatase 2 OS=Homo sapiens GN=INPPL1 PE=1 SV=1;>sp|O15357-2|SH			0	1	1	0	0	3	3	1	0	0	0	1	1	0	2	0	1	4	4	2	3	5	6	4	6	5	3	4	2	3	3	3	0	4	5	4	5	7	8	6	5	6	4
O15360;O15360-3;H3BQW7;H3BS03;H3BS84	O15360;O15360-3	Fanconi anemia group A protein	FANCA	>sp|O15360|FANCA_HUMAN Fanconi anemia group A protein OS=Homo sapiens GN=FANCA PE=1 SV=2;>sp|O15360-3|FANCA_HUMAN Isoform 3 of Fanconi anemia group A protein OS=Homo sapiens GN=FANCA			0	0	0	0	0	0	0	0	0	0	0	0	1	1	0	1	0	0	0	0	0	0	0	0	0	0	0	0	1	0	0	0	0	0	0	0	0	0	0	0	0	0	0
O15371-2;O15371-3;O15371;B0QYA5;B0QYA4;B0QYA6	O15371-2;O15371-3;O15371;B0QYA5	Eukaryotic translation initiation factor 3 subunit D	EIF3D	>sp|O15371-2|EIF3D_HUMAN Isoform 2 of Eukaryotic translation initiation factor 3 subunit D OS=Homo sapiens GN=EIF3D;>sp|O15371-3|EIF3D_HUMAN Isoform 3 of Eukaryotic translation initiation factor 3 subunit D OS=Homo sapiens GN=EIF3D;>sp|O15371|EIF3D_HUMAN E			0	2	1	2	1	0	2	1	1	0	1	1	1	0	1	1	2	1	3	1	2	3	1	1	1	1	1	1	1	1	2	1	2	1	3	1	3	1	1	2	4	1	0
O15397;O15397-2;F5H244;F5H2I3;F5GXT5;H0YH64;F5H292;A0A087WXH2	O15397;O15397-2	Importin-8	IPO8	>sp|O15397|IPO8_HUMAN Importin-8 OS=Homo sapiens GN=IPO8 PE=1 SV=2;>sp|O15397-2|IPO8_HUMAN Isoform 2 of Importin-8 OS=Homo sapiens GN=IPO8			6	7	3	6	5	9	10	7	10	14	15	9	18	17	16	17	6	5	6	3	6	8	9	7	15	12	15	13	17	15	14	16	2	2	10	3	6	10	11	8	11	15	16
O15400-2;O15400	O15400-2;O15400	Syntaxin-7	STX7	>sp|O15400-2|STX7_HUMAN Isoform 2 of Syntaxin-7 OS=Homo sapiens GN=STX7;>sp|O15400|STX7_HUMAN Syntaxin-7 OS=Homo sapiens GN=STX7 PE=1 SV=4			0	0	0	0	0	0	0	0	0	0	0	0	0	1	0	1	0	0	0	0	0	0	0	0	0	0	0	0	1	1	1	0	0	0	0	0	0	0	0	0	0	0	0
O15427;J3QQV2;J3QSC3;J3QQS9;J3KTI8;J3KT83;J3QRA0;J3QLE3;J3KTM6;J3QRU2;J3QRP8	O15427;J3QQV2;J3QSC3	Monocarboxylate transporter 4	SLC16A3	>sp|O15427|MOT4_HUMAN Monocarboxylate transporter 4 OS=Homo sapiens GN=SLC16A3 PE=1 SV=1;>tr|J3QQV2|J3QQV2_HUMAN Monocarboxylate transporter 4 (Fragment) OS=Homo sapiens GN=SLC16A3 PE=1 SV=8;>tr|J3QSC3|J3QSC3_HUMAN Monocarboxylate transporter 4 (Fragment)			3	5	2	3	5	2	3	6	2	3	2	2	5	5	7	5	4	3	2	3	1	2	3	4	4	2	2	2	4	6	6	4	3	5	3	3	2	3	3	4	3	3	3
O15446;O15446-2	O15446;O15446-2	DNA-directed RNA polymerase I subunit RPA34	CD3EAP	>sp|O15446|RPA34_HUMAN DNA-directed RNA polymerase I subunit RPA34 OS=Homo sapiens GN=CD3EAP PE=1 SV=1;>sp|O15446-2|RPA34_HUMAN Isoform 2 of DNA-directed RNA polymerase I subunit RPA34 OS=Homo sapiens GN=CD3EAP			0	0	1	0	0	1	2	1	0	0	1	2	1	2	1	1	0	0	1	0	1	1	0	1	1	0	0	0	3	3	1	1	0	1	3	1	3	2	4	1	3	1	1
O15460-2;O15460;C9JFJ1;C9JN43;C9JIG4;C9JCP0;C9JX45;A8MXE0;E7ERI1;E7ENX0;E7EPI9	O15460-2;O15460	Prolyl 4-hydroxylase subunit alpha-2	P4HA2	>sp|O15460-2|P4HA2_HUMAN Isoform IIa of Prolyl 4-hydroxylase subunit alpha-2 OS=Homo sapiens GN=P4HA2;>sp|O15460|P4HA2_HUMAN Prolyl 4-hydroxylase subunit alpha-2 OS=Homo sapiens GN=P4HA2 PE=1 SV=1			0	0	0	0	0	0	0	0	0	0	0	0	0	0	0	0	0	0	0	0	0	0	0	0	0	0	0	0	0	0	0	0	0	1	0	0	0	0	0	1	0	0	0
O15511;O15511-2;B1ALC0	O15511;O15511-2;B1ALC0	Actin-related protein 2/3 complex subunit 5	ARPC5	>sp|O15511|ARPC5_HUMAN Actin-related protein 2/3 complex subunit 5 OS=Homo sapiens GN=ARPC5 PE=1 SV=3;>sp|O15511-2|ARPC5_HUMAN Isoform 2 of Actin-related protein 2/3 complex subunit 5 OS=Homo sapiens GN=ARPC5;>tr|B1ALC0|B1ALC0_HUMAN Actin-related protein 2			1	0	0	0	1	0	0	0	0	0	0	0	0	1	0	2	0	0	0	0	1	0	0	0	0	0	0	0	0	0	0	0	0	0	0	0	0	0	0	0	0	0	0
O43143;A0A140T947;O60231	O43143	Putative pre-mRNA-splicing factor ATP-dependent RNA helicase DHX15	DHX15	>sp|O43143|DHX15_HUMAN Pre-mRNA-splicing factor ATP-dependent RNA helicase DHX15 OS=Homo sapiens GN=DHX15 PE=1 SV=2			0	0	0	0	1	1	2	0	1	1	1	4	4	3	1	3	1	1	0	1	0	0	0	0	1	1	1	0	5	2	4	2	1	2	1	0	3	2	3	2	1	1	2
O43149;O43149-3;O43149-2;I3L141	O43149;O43149-3	Zinc finger ZZ-type and EF-hand domain-containing protein 1	ZZEF1	>sp|O43149|ZZEF1_HUMAN Zinc finger ZZ-type and EF-hand domain-containing protein 1 OS=Homo sapiens GN=ZZEF1 PE=1 SV=6;>sp|O43149-3|ZZEF1_HUMAN Isoform 3 of Zinc finger ZZ-type and EF-hand domain-containing protein 1 OS=Homo sapiens GN=ZZEF1			0	0	0	0	0	1	2	1	1	0	0	1	0	0	1	0	0	0	0	0	0	1	1	0	0	1	1	0	0	0	0	0	0	0	0	0	0	0	0	0	0	0	0
O43150-2;O43150;H0YBF7;A0A0A0MRE5;Q9ULH1;Q9ULH1-2	O43150-2;O43150;H0YBF7;A0A0A0MRE5;Q9ULH1;Q9ULH1-2	Arf-GAP with SH3 domain, ANK repeat and PH domain-containing protein 2;Arf-GAP with SH3 domain, ANK repeat and PH domain-containing protein 1	ASAP2;ASAP1	>sp|O43150-2|ASAP2_HUMAN Isoform 2 of Arf-GAP with SH3 domain, ANK repeat and PH domain-containing protein 2 OS=Homo sapiens GN=ASAP2;>sp|O43150|ASAP2_HUMAN Arf-GAP with SH3 domain, ANK repeat and PH domain-containing protein 2 OS=Homo sapiens GN=ASAP2 PE=			0	0	0	0	0	0	0	0	0	0	0	0	0	0	0	0	0	0	0	0	0	0	0	0	0	0	0	0	0	0	1	0	0	0	0	0	0	0	0	0	0	0	0
O43156	O43156	TELO2-interacting protein 1 homolog	TTI1	>sp|O43156|TTI1_HUMAN TELO2-interacting protein 1 homolog OS=Homo sapiens GN=TTI1 PE=1 SV=3			1	2	3	2	3	3	3	3	6	5	5	6	9	10	11	10	2	1	2	1	1	4	4	2	6	7	6	3	10	9	8	11	1	1	2	1	2	4	3	2	3	6	8
O43159;E9PPY3;E9PPP6	O43159;E9PPY3	Ribosomal RNA-processing protein 8	RRP8	>sp|O43159|RRP8_HUMAN Ribosomal RNA-processing protein 8 OS=Homo sapiens GN=RRP8 PE=1 SV=2;>tr|E9PPY3|E9PPY3_HUMAN Ribosomal RNA-processing protein 8 OS=Homo sapiens GN=RRP8 PE=1 SV=1			0	1	0	0	2	1	1	1	0	0	0	0	0	0	0	0	0	1	1	0	1	3	3	1	0	0	1	0	0	0	0	0	0	0	1	2	0	2	3	2	0	0	0
O43172-2;O43172	O43172-2;O43172	U4/U6 small nuclear ribonucleoprotein Prp4	PRPF4	>sp|O43172-2|PRP4_HUMAN Isoform 2 of U4/U6 small nuclear ribonucleoprotein Prp4 OS=Homo sapiens GN=PRPF4;>sp|O43172|PRP4_HUMAN U4/U6 small nuclear ribonucleoprotein Prp4 OS=Homo sapiens GN=PRPF4 PE=1 SV=2			0	1	2	1	2	5	6	6	5	6	9	4	4	5	4	5	1	2	2	1	1	4	6	5	4	4	3	2	6	4	2	2	0	0	2	2	7	3	4	9	5	5	6
O43175;Q5SZU1	O43175;Q5SZU1	D-3-phosphoglycerate dehydrogenase	PHGDH	>sp|O43175|SERA_HUMAN D-3-phosphoglycerate dehydrogenase OS=Homo sapiens GN=PHGDH PE=1 SV=4;>tr|Q5SZU1|Q5SZU1_HUMAN D-3-phosphoglycerate dehydrogenase OS=Homo sapiens GN=PHGDH PE=1 SV=1			15	12	13	12	13	15	15	14	18	15	16	14	19	20	20	19	10	13	14	12	16	16	12	19	12	17	16	15	23	20	23	20	11	11	12	7	12	16	13	15	16	16	14
O43237;O43237-2;J3KRI4;J3KRZ2;B4E2E0;H3BUM4;J3KSD2	O43237;O43237-2;J3KRI4	Cytoplasmic dynein 1 light intermediate chain 2	DYNC1LI2	>sp|O43237|DC1L2_HUMAN Cytoplasmic dynein 1 light intermediate chain 2 OS=Homo sapiens GN=DYNC1LI2 PE=1 SV=1;>sp|O43237-2|DC1L2_HUMAN Isoform 2 of Cytoplasmic dynein 1 light intermediate chain 2 OS=Homo sapiens GN=DYNC1LI2;>tr|J3KRI4|J3KRI4_HUMAN Cytoplasm			0	0	0	0	4	3	3	2	1	3	2	4	4	4	5	4	0	0	1	0	0	1	2	2	3	3	4	5	5	5	6	3	0	0	1	0	2	4	4	6	5	5	6
O43242;O43242-2;H0YGV8;F5H8K4	O43242;O43242-2	26S proteasome non-ATPase regulatory subunit 3	PSMD3	>sp|O43242|PSMD3_HUMAN 26S proteasome non-ATPase regulatory subunit 3 OS=Homo sapiens GN=PSMD3 PE=1 SV=2;>sp|O43242-2|PSMD3_HUMAN Isoform 2 of 26S proteasome non-ATPase regulatory subunit 3 OS=Homo sapiens GN=PSMD3			15	14	18	12	15	22	22	17	17	15	15	15	14	13	12	8	13	13	16	15	15	23	20	19	16	13	17	13	16	15	11	13	12	14	18	15	20	19	17	21	16	16	20
O43264;O43264-2;F5H3C1	O43264;O43264-2	Centromere/kinetochore protein zw10 homolog	ZW10	>sp|O43264|ZW10_HUMAN Centromere/kinetochore protein zw10 homolog OS=Homo sapiens GN=ZW10 PE=1 SV=3;>sp|O43264-2|ZW10_HUMAN Isoform 2 of Centromere/kinetochore protein zw10 homolog OS=Homo sapiens GN=ZW10			1	2	2	2	2	1	9	4	6	5	4	7	10	8	5	8	0	0	3	1	0	2	4	1	4	4	6	6	10	8	7	9	0	0	1	3	5	5	6	3	9	8	10
O43272-1	O43272-1			>sp|O43272-1|PROD_HUMAN Isoform 3 of Proline dehydrogenase 1, mitochondrial OS=Homo sapiens GN=PRODH			0	0	0	0	0	0	0	0	0	0	0	0	0	0	1	0	0	0	0	0	0	0	0	0	0	0	0	0	0	0	0	0	0	0	0	0	0	0	0	0	0	0	0
O43290;E9PQI8	O43290	U4/U6.U5 tri-snRNP-associated protein 1	SART1	>sp|O43290|SNUT1_HUMAN U4/U6.U5 tri-snRNP-associated protein 1 OS=Homo sapiens GN=SART1 PE=1 SV=1			0	0	0	0	2	2	2	1	2	2	2	3	4	5	5	4	0	1	1	0	2	2	2	2	2	2	5	4	4	5	5	5	0	0	0	1	0	3	4	1	2	3	2
O43292;O43292-2;E9PLV6;E9PPZ9;E9PLG8;E9PM11;E9PQ31;E9PM94	O43292;O43292-2;E9PLV6;E9PPZ9	Glycosylphosphatidylinositol anchor attachment 1 protein	GPAA1	>sp|O43292|GPAA1_HUMAN Glycosylphosphatidylinositol anchor attachment 1 protein OS=Homo sapiens GN=GPAA1 PE=1 SV=3;>sp|O43292-2|GPAA1_HUMAN Isoform 2 of Glycosylphosphatidylinositol anchor attachment 1 protein OS=Homo sapiens GN=GPAA1;>tr|E9PLV6|E9PLV6_HUM			2	3	1	2	2	1	3	3	4	3	4	3	4	2	4	2	1	2	1	1	0	1	1	2	1	2	2	2	2	1	1	2	3	2	1	1	2	3	2	2	3	2	1
O43324;O43324-2;D6RBD7;C9J1V9;H0YAL7;D6RCQ0;H0YAH9	O43324;O43324-2;D6RBD7;C9J1V9;H0YAL7	Eukaryotic translation elongation factor 1 epsilon-1	EEF1E1;hCG_2043275	>sp|O43324|MCA3_HUMAN Eukaryotic translation elongation factor 1 epsilon-1 OS=Homo sapiens GN=EEF1E1 PE=1 SV=1;>sp|O43324-2|MCA3_HUMAN Isoform 2 of Eukaryotic translation elongation factor 1 epsilon-1 OS=Homo sapiens GN=EEF1E1;>tr|D6RBD7|D6RBD7_HUMAN Eukar			4	3	4	3	4	3	5	2	5	4	3	5	6	4	6	6	2	5	3	3	3	5	4	4	4	4	3	6	4	3	4	4	2	3	3	6	3	4	5	5	4	5	6
O43390;O43390-3;O43390-2;B4DT28;O43390-4	O43390;O43390-3;O43390-2;B4DT28;O43390-4	Heterogeneous nuclear ribonucleoprotein R	HNRNPR;HNRPR	>sp|O43390|HNRPR_HUMAN Heterogeneous nuclear ribonucleoprotein R OS=Homo sapiens GN=HNRNPR PE=1 SV=1;>sp|O43390-3|HNRPR_HUMAN Isoform 3 of Heterogeneous nuclear ribonucleoprotein R OS=Homo sapiens GN=HNRNPR;>sp|O43390-2|HNRPR_HUMAN Isoform 2 of Heterogeneo			1	2	1	2	3	1	3	3	3	3	5	4	4	4	3	2	4	3	3	3	3	2	6	5	4	4	3	3	3	3	4	5	1	1	5	2	4	3	5	6	5	4	5
O43395;O43395-3	O43395	U4/U6 small nuclear ribonucleoprotein Prp3	PRPF3	>sp|O43395|PRPF3_HUMAN U4/U6 small nuclear ribonucleoprotein Prp3 OS=Homo sapiens GN=PRPF3 PE=1 SV=2			1	0	1	0	2	3	4	4	5	3	4	2	3	3	3	4	1	1	2	0	3	4	4	6	4	6	6	2	5	7	6	3	0	3	2	3	2	5	4	7	5	2	7
O43396;K7ER96;K7EKG2;K7EPB7;K7EML9	O43396;K7ER96	Thioredoxin-like protein 1	TXNL1	>sp|O43396|TXNL1_HUMAN Thioredoxin-like protein 1 OS=Homo sapiens GN=TXNL1 PE=1 SV=3;>tr|K7ER96|K7ER96_HUMAN Thioredoxin-like protein 1 (Fragment) OS=Homo sapiens GN=TXNL1 PE=1 SV=1			0	0	0	0	0	0	0	0	0	0	0	0	0	0	0	0	0	0	0	0	0	0	0	0	0	0	0	0	0	0	0	0	0	0	0	0	0	0	0	0	0	0	0
O43399;O43399-5;O43399-7;A0A087WYR3;O43399-2;O43399-4;O43399-3;A0A087WZ51;O43399-6	O43399;O43399-5;O43399-7;A0A087WYR3;O43399-2;O43399-4;O43399-3;A0A087WZ51;O43399-6	Tumor protein D54	TPD52L2	>sp|O43399|TPD54_HUMAN Tumor protein D54 OS=Homo sapiens GN=TPD52L2 PE=1 SV=2;>sp|O43399-5|TPD54_HUMAN Isoform 5 of Tumor protein D54 OS=Homo sapiens GN=TPD52L2;>sp|O43399-7|TPD54_HUMAN Isoform 7 of Tumor protein D54 OS=Homo sapiens GN=TPD52L2;>tr|A0A087WY			1	0	0	0	3	2	2	2	2	2	4	4	4	5	4	5	1	2	2	1	2	2	3	5	3	2	2	3	4	5	5	6	0	0	0	0	2	3	4	5	2	3	4
O43402;M0R1B0;O43402-2	O43402;M0R1B0;O43402-2	ER membrane protein complex subunit 8	EMC8	>sp|O43402|EMC8_HUMAN ER membrane protein complex subunit 8 OS=Homo sapiens GN=EMC8 PE=1 SV=1;>tr|M0R1B0|M0R1B0_HUMAN ER membrane protein complex subunit 8 (Fragment) OS=Homo sapiens GN=EMC8 PE=1 SV=1;>sp|O43402-2|EMC8_HUMAN Isoform 2 of ER membrane protei			0	0	0	0	0	0	0	0	0	0	0	0	0	1	1	1	0	0	0	0	0	0	0	0	0	0	1	0	1	2	0	0	0	0	0	0	0	0	0	0	0	0	0
O43491;O43491-4;E9PHY5;O43491-3;E9PK52;O43491-2;E9PII3;Q6R5J7;Q6ZSX4;H0Y5B0;E9PQD2;E9PN54;E9PJP4;E9PPC9;E9PQN0;E9PRG1;E9PIG0;E9PMV8;J3QS55;E9PMG5;A0A1B0GTF8;Q9Y2J2-3;A8K968;Q9Y2J2-2;Q9Y2J2-4;A0A0A0MRA8;Q9Y2J2	O43491;O43491-4;E9PHY5;O43491-3;E9PK52;O43491-2;E9PII3	Band 4.1-like protein 2	EPB41L2	>sp|O43491|E41L2_HUMAN Band 4.1-like protein 2 OS=Homo sapiens GN=EPB41L2 PE=1 SV=1;>sp|O43491-4|E41L2_HUMAN Isoform 4 of Band 4.1-like protein 2 OS=Homo sapiens GN=EPB41L2;>tr|E9PHY5|E9PHY5_HUMAN Band 4.1-like protein 2 OS=Homo sapiens GN=EPB41L2 PE=1 SV=			0	0	0	0	0	1	0	0	0	0	1	0	0	0	0	0	0	0	0	0	1	1	0	1	1	0	1	0	0	0	0	0	0	0	1	0	1	2	2	3	2	0	0
O43504;R4GMU8;E9PLX3;A0A0C4DGV4	O43504;R4GMU8;E9PLX3;A0A0C4DGV4	Ragulator complex protein LAMTOR5	LAMTOR5	>sp|O43504|LTOR5_HUMAN Ragulator complex protein LAMTOR5 OS=Homo sapiens GN=LAMTOR5 PE=1 SV=1;>tr|R4GMU8|R4GMU8_HUMAN Ragulator complex protein LAMTOR5 OS=Homo sapiens GN=LAMTOR5 PE=1 SV=1;>tr|E9PLX3|E9PLX3_HUMAN Ragulator complex protein LAMTOR5 OS=Homo s			0	0	0	0	0	0	0	0	0	0	0	0	1	1	2	1	0	0	0	0	0	0	0	0	0	0	0	0	1	1	2	1	0	0	0	0	0	0	0	0	0	0	0
O43592;F8WDU6;F5GYW6;F5GZM3	O43592	Exportin-T	XPOT	>sp|O43592|XPOT_HUMAN Exportin-T OS=Homo sapiens GN=XPOT PE=1 SV=2			0	1	2	1	3	4	6	6	9	9	13	6	16	10	13	14	1	2	3	2	3	5	2	3	8	10	12	6	12	14	12	18	0	1	4	1	5	5	5	5	7	11	9
O43615;M0QXU7;M0R301;M0QXM9;M0R124	O43615;M0QXU7	Mitochondrial import inner membrane translocase subunit TIM44	TIMM44	>sp|O43615|TIM44_HUMAN Mitochondrial import inner membrane translocase subunit TIM44 OS=Homo sapiens GN=TIMM44 PE=1 SV=2;>tr|M0QXU7|M0QXU7_HUMAN Mitochondrial import inner membrane translocase subunit TIM44 (Fragment) OS=Homo sapiens GN=TIMM44 PE=1 SV=1			2	1	1	3	4	4	6	5	3	3	7	5	8	8	5	9	5	2	6	3	2	4	5	7	5	3	4	4	8	6	9	7	4	6	7	3	7	6	7	10	8	6	7
O43633;M0R1L7;M0R1T5;M0QXX8	O43633;M0R1L7;M0R1T5	Charged multivesicular body protein 2a	CHMP2A	>sp|O43633|CHM2A_HUMAN Charged multivesicular body protein 2a OS=Homo sapiens GN=CHMP2A PE=1 SV=1;>tr|M0R1L7|M0R1L7_HUMAN Charged multivesicular body protein 2a (Fragment) OS=Homo sapiens GN=CHMP2A PE=1 SV=1;>tr|M0R1T5|M0R1T5_HUMAN Charged multivesicular b			0	0	0	0	0	1	0	0	0	0	0	0	1	0	0	0	0	0	1	0	1	1	1	1	1	1	0	0	0	0	0	0	1	1	0	0	1	2	1	3	1	0	0
O43663-3;O43663-2;O43663-4;O43663;H0YL53;G3V3N7	O43663-3;O43663-2;O43663-4;O43663	Protein regulator of cytokinesis 1	PRC1	>sp|O43663-3|PRC1_HUMAN Isoform 3 of Protein regulator of cytokinesis 1 OS=Homo sapiens GN=PRC1;>sp|O43663-2|PRC1_HUMAN Isoform 2 of Protein regulator of cytokinesis 1 OS=Homo sapiens GN=PRC1;>sp|O43663-4|PRC1_HUMAN Isoform 4 of Protein regulator of cytoki			0	1	1	0	0	0	1	1	0	0	0	0	1	0	0	0	0	0	0	1	1	1	0	1	1	0	1	0	0	0	0	0	1	1	0	0	1	1	2	0	0	0	0
O43676;C9JKQ2	O43676;C9JKQ2	NADH dehydrogenase [ubiquinone] 1 beta subcomplex subunit 3	NDUFB3	>sp|O43676|NDUB3_HUMAN NADH dehydrogenase [ubiquinone] 1 beta subcomplex subunit 3 OS=Homo sapiens GN=NDUFB3 PE=1 SV=3;>tr|C9JKQ2|C9JKQ2_HUMAN NADH dehydrogenase [ubiquinone] 1 beta subcomplex subunit 3 (Fragment) OS=Homo sapiens GN=NDUFB3 PE=1 SV=1			0	0	0	0	0	1	0	0	1	1	0	1	2	2	2	2	0	0	0	0	0	0	0	0	0	0	0	0	2	2	2	1	0	0	0	0	0	0	0	2	1	1	1
O43678	O43678	NADH dehydrogenase [ubiquinone] 1 alpha subcomplex subunit 2	NDUFA2	>sp|O43678|NDUA2_HUMAN NADH dehydrogenase [ubiquinone] 1 alpha subcomplex subunit 2 OS=Homo sapiens GN=NDUFA2 PE=1 SV=3			0	0	0	0	0	0	0	0	0	0	0	0	0	0	0	0	0	0	0	0	0	0	0	0	0	0	0	0	0	0	0	0	0	0	0	0	0	0	0	0	0	0	0
O43707;O43707-2;O43707-3;F5GXS2;H7C144;K7EJH8;P35609-2;P35609;K7EP19;G3V5M4;F6THM6;G3V2E8;Q9H254-2;M0QZQ3;Q9H254-4;Q9H254;C9JY79	O43707;O43707-2;O43707-3;F5GXS2	Alpha-actinin-4	ACTN4	>sp|O43707|ACTN4_HUMAN Alpha-actinin-4 OS=Homo sapiens GN=ACTN4 PE=1 SV=2;>sp|O43707-2|ACTN4_HUMAN Isoform ACTN4ISO of Alpha-actinin-4 OS=Homo sapiens GN=ACTN4;>sp|O43707-3|ACTN4_HUMAN Isoform 3 of Alpha-actinin-4 OS=Homo sapiens GN=ACTN4;>tr|F5GXS2|F5GXS2			2	1	2	2	2	1	3	3	1	2	2	4	14	7	11	13	4	1	1	1	2	1	5	6	2	2	4	4	19	13	7	12	2	6	4	0	7	4	7	3	5	4	4
O43752-2;O43752	O43752-2;O43752	Syntaxin-6	STX6	>sp|O43752-2|STX6_HUMAN Isoform 2 of Syntaxin-6 OS=Homo sapiens GN=STX6;>sp|O43752|STX6_HUMAN Syntaxin-6 OS=Homo sapiens GN=STX6 PE=1 SV=1			0	0	0	0	0	0	0	0	0	0	0	0	1	0	0	1	0	0	0	0	0	0	0	0	0	0	0	0	1	1	0	1	0	0	0	0	0	0	0	0	0	0	0
O43760;O43760-2;K7ELD9;K7ENG9;K7ELS8;K7EJ35	O43760;O43760-2	Synaptogyrin-2	SYNGR2	>sp|O43760|SNG2_HUMAN Synaptogyrin-2 OS=Homo sapiens GN=SYNGR2 PE=1 SV=1;>sp|O43760-2|SNG2_HUMAN Isoform 2 of Synaptogyrin-2 OS=Homo sapiens GN=SYNGR2			0	0	0	0	0	0	1	0	0	0	0	0	2	2	3	3	0	0	0	0	0	0	0	0	0	0	0	0	2	2	0	2	0	0	0	0	0	0	0	0	0	0	0
O43765;K7EMD6	O43765;K7EMD6	Small glutamine-rich tetratricopeptide repeat-containing protein alpha	SGTA	>sp|O43765|SGTA_HUMAN Small glutamine-rich tetratricopeptide repeat-containing protein alpha OS=Homo sapiens GN=SGTA PE=1 SV=1;>tr|K7EMD6|K7EMD6_HUMAN Small glutamine-rich tetratricopeptide repeat-containing protein alpha (Fragment) OS=Homo sapiens GN=SGTA			0	0	0	0	2	0	1	1	0	1	0	2	3	1	2	1	0	0	0	0	0	0	1	1	1	0	1	0	2	2	2	3	0	0	0	0	1	0	0	4	0	0	2
O43795-2	O43795-2	Unconventional myosin-Ib	MYO1B	>sp|O43795-2|MYO1B_HUMAN Isoform 2 of Unconventional myosin-Ib OS=Homo sapiens GN=MYO1B			1	6	3	6	2	6	11	10	14	17	13	19	19	18	27	20	1	4	4	2	2	5	8	4	12	13	14	12	22	23	21	27	1	1	5	2	6	8	9	6	15	16	12
O43809;H3BND3;H3BV41	O43809;H3BND3	Cleavage and polyadenylation specificity factor subunit 5	NUDT21	>sp|O43809|CPSF5_HUMAN Cleavage and polyadenylation specificity factor subunit 5 OS=Homo sapiens GN=NUDT21 PE=1 SV=1;>tr|H3BND3|H3BND3_HUMAN Cleavage and polyadenylation-specificity factor subunit 5 (Fragment) OS=Homo sapiens GN=NUDT21 PE=1 SV=8			0	0	0	0	1	0	1	1	1	0	2	1	6	2	2	3	1	0	1	0	2	1	4	2	1	2	2	2	3	2	2	3	0	0	1	1	3	3	5	2	2	2	1
O43819	O43819	Protein SCO2 homolog, mitochondrial	SCO2	>sp|O43819|SCO2_HUMAN Protein SCO2 homolog, mitochondrial OS=Homo sapiens GN=SCO2 PE=1 SV=3			0	0	0	0	2	0	1	1	1	0	0	3	2	3	2	2	0	1	0	0	0	1	1	1	1	1	0	1	1	2	1	1	0	0	1	0	0	0	1	0	0	0	0
O43823	O43823	A-kinase anchor protein 8	AKAP8	>sp|O43823|AKAP8_HUMAN A-kinase anchor protein 8 OS=Homo sapiens GN=AKAP8 PE=1 SV=1			0	0	0	0	0	0	1	0	0	0	1	0	2	2	2	2	0	0	0	0	0	0	1	1	0	1	0	0	1	1	1	1	0	0	1	0	1	0	0	1	2	0	1
U3KPU7;O43826;U3KQS2;O43826-2;U3KQL4	U3KPU7;O43826;U3KQS2;O43826-2;U3KQL4	Glucose-6-phosphate translocase	SLC37A4	>tr|U3KPU7|U3KPU7_HUMAN Glucose-6-phosphate exchanger SLC37A4 OS=Homo sapiens GN=SLC37A4 PE=1 SV=2;>sp|O43826|G6PT1_HUMAN Glucose-6-phosphate exchanger SLC37A4 OS=Homo sapiens GN=SLC37A4 PE=1 SV=1;>tr|U3KQS2|U3KQS2_HUMAN Glucose-6-phosphate exchanger SLC37			0	0	0	0	0	0	0	0	0	0	0	0	0	0	0	1	0	0	0	0	0	0	0	0	0	0	0	0	0	0	0	0	0	0	1	0	1	1	0	1	0	0	0
O43852;O43852-3;O43852-2;O43852-4;O43852-10;O43852-5;O43852-6;H0Y875;O43852-9;O43852-15;O43852-13;O43852-14;O43852-11;O43852-12;O43852-7;O43852-8	O43852;O43852-3;O43852-2;O43852-4;O43852-10;O43852-5;O43852-6;H0Y875;O43852-9;O43852-15	Calumenin	CALU	>sp|O43852|CALU_HUMAN Calumenin OS=Homo sapiens GN=CALU PE=1 SV=2;>sp|O43852-3|CALU_HUMAN Isoform 3 of Calumenin OS=Homo sapiens GN=CALU;>sp|O43852-2|CALU_HUMAN Isoform 2 of Calumenin OS=Homo sapiens GN=CALU;>sp|O43852-4|CALU_HUMAN Isoform 4 of Calumenin O			1	1	1	1	2	3	2	1	1	3	2	2	2	1	1	2	1	2	2	1	1	1	3	1	3	2	2	2	2	0	1	2	1	3	2	2	1	3	3	3	2	4	4
O43854-2;O43854	O43854-2;O43854	EGF-like repeat and discoidin I-like domain-containing protein 3	EDIL3	>sp|O43854-2|EDIL3_HUMAN Isoform 2 of EGF-like repeat and discoidin I-like domain-containing protein 3 OS=Homo sapiens GN=EDIL3;>sp|O43854|EDIL3_HUMAN EGF-like repeat and discoidin I-like domain-containing protein 3 OS=Homo sapiens GN=EDIL3 PE=1 SV=1			4	3	5	2	10	6	8	10	10	10	11	9	12	17	14	13	5	5	3	5	5	10	9	10	9	6	9	8	11	15	13	10	3	5	4	4	10	7	7	11	10	13	12
O43865-2;O43865;Q96HN2-4;Q96HN2-3;H0Y8B3;Q96HN2-2;Q96HN2	O43865-2;O43865;Q96HN2-4;Q96HN2-3;H0Y8B3;Q96HN2-2;Q96HN2	Putative adenosylhomocysteinase 2;Putative adenosylhomocysteinase 3;Adenosylhomocysteinase	AHCYL1;AHCYL2	>sp|O43865-2|SAHH2_HUMAN Isoform 2 of Adenosylhomocysteinase 2 OS=Homo sapiens GN=AHCYL1;>sp|O43865|SAHH2_HUMAN Adenosylhomocysteinase 2 OS=Homo sapiens GN=AHCYL1 PE=1 SV=2;>sp|Q96HN2-4|SAHH3_HUMAN Isoform 4 of Adenosylhomocysteinase 3 OS=Homo sapiens GN=A			0	0	0	0	1	0	0	0	0	0	0	0	0	0	0	0	0	0	0	0	0	0	0	0	0	0	0	0	0	0	0	0	0	0	0	0	0	0	0	0	0	0	0
O43896;H7C0K6;O60333-3;F8W8V9;Q12756;O60333-2;Q12756-3;A0A087WWA3;Q12756-2;Q4R9M9;O60333;O60333-4	O43896;H7C0K6;O60333-3;F8W8V9;Q12756;O60333-2;Q12756-3;A0A087WWA3;Q12756-2;Q4R9M9;O60333;O60333-4	Kinesin-like protein KIF1C;Kinesin-like protein KIF1B;Kinesin-like protein KIF1A	KIF1C;KIF1A;KIF1B;KIF1Bbeta	>sp|O43896|KIF1C_HUMAN Kinesin-like protein KIF1C OS=Homo sapiens GN=KIF1C PE=1 SV=3;>tr|H7C0K6|H7C0K6_HUMAN Kinesin-like protein KIF1A (Fragment) OS=Homo sapiens GN=KIF1A PE=1 SV=1;>sp|O60333-3|KIF1B_HUMAN Isoform 3 of Kinesin-like protein KIF1B OS=Homo s			0	0	1	0	0	0	0	0	0	0	0	0	0	0	0	0	0	0	0	0	0	0	0	0	0	0	0	0	0	0	0	0	0	0	0	0	0	0	0	0	0	0	0
O43913;O43913-2;G3V0H0	O43913;O43913-2	Origin recognition complex subunit 5	ORC5	>sp|O43913|ORC5_HUMAN Origin recognition complex subunit 5 OS=Homo sapiens GN=ORC5 PE=1 SV=1;>sp|O43913-2|ORC5_HUMAN Isoform 2 of Origin recognition complex subunit 5 OS=Homo sapiens GN=ORC5			1	0	1	1	0	2	2	3	2	5	4	1	4	6	6	5	0	0	0	1	1	3	1	0	4	1	5	4	5	5	5	5	0	0	0	0	1	4	3	1	3	3	2
O43920	O43920	NADH dehydrogenase [ubiquinone] iron-sulfur protein 5	NDUFS5	>sp|O43920|NDUS5_HUMAN NADH dehydrogenase [ubiquinone] iron-sulfur protein 5 OS=Homo sapiens GN=NDUFS5 PE=1 SV=3			0	0	0	0	0	0	0	0	0	0	0	0	0	1	0	1	0	0	0	0	0	0	0	0	0	0	0	0	0	1	2	0	0	0	0	0	0	0	0	0	0	0	0
O43929;O43929-2;O43929-3;C9JGH7;C9J2X8;Q53SE3;CON__Q2YDI2;Q5THS9;Q96NJ5-3;Q96NJ5-2;Q96NJ5	O43929;O43929-2;O43929-3	Origin recognition complex subunit 4	ORC4	>sp|O43929|ORC4_HUMAN Origin recognition complex subunit 4 OS=Homo sapiens GN=ORC4 PE=1 SV=2;>sp|O43929-2|ORC4_HUMAN Isoform 2 of Origin recognition complex subunit 4 OS=Homo sapiens GN=ORC4;>sp|O43929-3|ORC4_HUMAN Isoform 3 of Origin recognition complex s			2	1	2	3	2	3	6	4	4	6	8	4	6	8	8	8	2	1	3	1	2	3	4	3	7	3	4	6	9	7	12	9	0	0	3	1	3	2	3	2	5	6	8
O60216;E5RFV8;E5RIN7;E5RJW1;E5RJK5;E5RI01;E5RFZ5;A0A140T8W2;E5RG18;Q9H4I0-2;Q9H4I0	O60216	Double-strand-break repair protein rad21 homolog	RAD21	>sp|O60216|RAD21_HUMAN Double-strand-break repair protein rad21 homolog OS=Homo sapiens GN=RAD21 PE=1 SV=2			3	3	1	1	3	3	3	2	3	1	3	2	3	2	4	3	0	1	2	1	2	2	0	4	3	1	2	1	2	1	2	2	1	1	3	1	2	2	4	5	4	2	2
O60220	O60220	Mitochondrial import inner membrane translocase subunit Tim8 A	TIMM8A	>sp|O60220|TIM8A_HUMAN Mitochondrial import inner membrane translocase subunit Tim8 A OS=Homo sapiens GN=TIMM8A PE=1 SV=1			0	0	0	0	0	0	0	0	0	0	0	0	0	0	0	0	0	0	0	0	0	0	0	0	0	0	0	0	1	1	0	0	0	0	0	0	0	0	0	1	0	0	0
O60244	O60244	Mediator of RNA polymerase II transcription subunit 14	MED14	>sp|O60244|MED14_HUMAN Mediator of RNA polymerase II transcription subunit 14 OS=Homo sapiens GN=MED14 PE=1 SV=2			0	0	0	0	0	1	0	0	1	0	0	0	1	1	1	1	0	0	0	0	0	0	0	1	0	0	0	0	0	1	0	0	0	0	0	0	0	0	0	0	1	0	0
O60264	O60264	SWI/SNF-related matrix-associated actin-dependent regulator of chromatin subfamily A member 5	SMARCA5	>sp|O60264|SMCA5_HUMAN SWI/SNF-related matrix-associated actin-dependent regulator of chromatin subfamily A member 5 OS=Homo sapiens GN=SMARCA5 PE=1 SV=1			1	2	4	1	1	3	7	9	4	4	4	3	6	3	2	5	2	2	3	3	4	6	7	9	7	5	10	4	4	3	5	5	2	0	4	1	7	4	8	7	9	10	6
O60287	O60287	Nucleolar pre-ribosomal-associated protein 1	URB1	>sp|O60287|NPA1P_HUMAN Nucleolar pre-ribosomal-associated protein 1 OS=Homo sapiens GN=URB1 PE=1 SV=4			0	0	0	0	0	0	0	0	1	1	1	2	3	5	3	6	0	0	0	0	0	0	0	0	0	2	1	1	2	3	4	5	0	0	0	0	0	1	0	0	1	2	2
O60293;O60293-2;O60293-4;G3V1X1	O60293;O60293-2	Zinc finger C3H1 domain-containing protein	ZFC3H1	>sp|O60293|ZC3H1_HUMAN Zinc finger C3H1 domain-containing protein OS=Homo sapiens GN=ZFC3H1 PE=1 SV=3;>sp|O60293-2|ZC3H1_HUMAN Isoform 2 of Zinc finger C3H1 domain-containing protein OS=Homo sapiens GN=ZFC3H1			2	1	0	1	1	1	4	1	2	2	2	4	1	1	1	1	0	0	0	1	0	2	2	1	1	4	4	1	2	0	1	1	0	1	0	0	0	1	2	1	1	4	3
O60306;H0YH15;H0YLN9	O60306	Intron-binding protein aquarius	AQR	>sp|O60306|AQR_HUMAN Intron-binding protein aquarius OS=Homo sapiens GN=AQR PE=1 SV=4			1	2	2	2	2	2	2	5	2	1	1	2	1	0	0	1	3	3	6	4	0	5	3	3	2	0	1	0	0	2	0	2	2	1	4	3	2	4	6	4	2	2	3
O60313-2;O60313;E5KLJ5;E5KLJ6;E5KLK1;E5KLJ9;H7C141;H7C321;C9JMB8;C9JY58;A8MXB6	O60313-2;O60313;E5KLJ5;E5KLJ6;E5KLK1;E5KLJ9	Dynamin-like 120 kDa protein, mitochondrial;Dynamin-like 120 kDa protein, form S1	OPA1	>sp|O60313-2|OPA1_HUMAN Isoform 2 of Dynamin-like 120 kDa protein, mitochondrial OS=Homo sapiens GN=OPA1;>sp|O60313|OPA1_HUMAN Dynamin-like 120 kDa protein, mitochondrial OS=Homo sapiens GN=OPA1 PE=1 SV=3;>tr|E5KLJ5|E5KLJ5_HUMAN Dynamin-like 120 kDa protei			9	13	14	11	14	16	25	18	25	22	21	28	34	38	33	35	12	11	15	11	12	23	20	20	24	22	25	27	38	31	33	33	9	12	17	14	16	25	28	23	26	30	32
O60341;O60341-2	O60341;O60341-2	Lysine-specific histone demethylase 1A	KDM1A	>sp|O60341|KDM1A_HUMAN Lysine-specific histone demethylase 1A OS=Homo sapiens GN=KDM1A PE=1 SV=2;>sp|O60341-2|KDM1A_HUMAN Isoform 2 of Lysine-specific histone demethylase 1A OS=Homo sapiens GN=KDM1A			0	0	0	0	0	1	0	0	0	0	0	0	0	0	0	0	0	0	0	0	0	0	0	0	0	0	0	0	0	0	0	0	0	0	0	0	0	0	0	0	0	0	0
O60343-2;O60343-3;O60343;O60343-5;Q5JU47;O60343-4	O60343-2;O60343-3;O60343	TBC1 domain family member 4	TBC1D4	>sp|O60343-2|TBCD4_HUMAN Isoform 2 of TBC1 domain family member 4 OS=Homo sapiens GN=TBC1D4;>sp|O60343-3|TBCD4_HUMAN Isoform 3 of TBC1 domain family member 4 OS=Homo sapiens GN=TBC1D4;>sp|O60343|TBCD4_HUMAN TBC1 domain family member 4 OS=Homo sapiens GN=TB			0	0	1	0	1	0	0	0	0	0	0	0	0	0	0	0	0	0	0	0	1	0	1	2	1	0	0	1	0	1	1	0	0	1	0	0	0	0	1	1	0	1	0
O60427;O60427-2;H7C2V0;F5H3P6;F5H3U5;F5H8G5;H0YB97;F5H852;F5GWE3;C9J425;F5H1Q7;F5H0Y2;F5H2H3;F5H5X5;C9JJB3;F5GYH4	O60427;O60427-2	Fatty acid desaturase 1	FADS1	>sp|O60427|FADS1_HUMAN Fatty acid desaturase 1 OS=Homo sapiens GN=FADS1 PE=1 SV=3;>sp|O60427-2|FADS1_HUMAN Isoform 2 of Fatty acid desaturase 1 OS=Homo sapiens GN=FADS1			4	5	3	6	4	5	5	5	5	6	6	5	7	5	8	10	4	5	6	3	4	5	6	6	6	7	5	5	7	5	8	7	3	4	6	6	4	6	5	8	6	8	5
O60443;H7C3W1;O60443-3;O60443-2;H7C147	O60443;H7C3W1;O60443-3	Non-syndromic hearing impairment protein 5	DFNA5	>sp|O60443|DFNA5_HUMAN Non-syndromic hearing impairment protein 5 OS=Homo sapiens GN=DFNA5 PE=1 SV=2;>tr|H7C3W1|H7C3W1_HUMAN Non-syndromic hearing impairment protein 5 (Fragment) OS=Homo sapiens GN=DFNA5 PE=1 SV=1;>sp|O60443-3|DFNA5_HUMAN Isoform 3 of Non-			0	0	0	0	0	0	0	0	0	0	0	0	0	0	0	0	0	0	0	0	0	0	0	0	0	0	0	0	0	0	0	0	0	0	0	0	1	0	0	1	0	0	0
O60488-2;O60488;D6RF95;H0Y9A0;D6RFW9;D6RDA8;D6RD96	O60488-2;O60488	Long-chain-fatty-acid--CoA ligase 4	ACSL4	>sp|O60488-2|ACSL4_HUMAN Isoform Short of Long-chain-fatty-acid--CoA ligase 4 OS=Homo sapiens GN=ACSL4;>sp|O60488|ACSL4_HUMAN Long-chain-fatty-acid--CoA ligase 4 OS=Homo sapiens GN=ACSL4 PE=1 SV=2			0	1	0	0	1	2	3	5	2	2	4	2	8	10	9	8	0	0	0	1	0	2	2	3	2	1	3	0	8	7	9	6	0	0	0	1	3	0	5	3	1	4	3
O60493-2;O60493-4;O60493;O60493-3	O60493-2;O60493-4;O60493;O60493-3	Sorting nexin-3	SNX3	>sp|O60493-2|SNX3_HUMAN Isoform 2 of Sorting nexin-3 OS=Homo sapiens GN=SNX3;>sp|O60493-4|SNX3_HUMAN Isoform 4 of Sorting nexin-3 OS=Homo sapiens GN=SNX3;>sp|O60493|SNX3_HUMAN Sorting nexin-3 OS=Homo sapiens GN=SNX3 PE=1 SV=3;>sp|O60493-3|SNX3_HUMAN Isofor			0	0	0	0	0	0	0	0	0	0	0	0	0	0	0	0	0	0	0	0	0	0	0	0	0	0	0	0	0	0	0	0	0	0	0	0	0	0	1	0	0	1	2
O60506-4;O60506-3;O60506-2;O60506;B7Z645;O60506-5;F6UXX1	O60506-4;O60506-3;O60506-2;O60506;B7Z645;O60506-5	Heterogeneous nuclear ribonucleoprotein Q	SYNCRIP	>sp|O60506-4|HNRPQ_HUMAN Isoform 4 of Heterogeneous nuclear ribonucleoprotein Q OS=Homo sapiens GN=SYNCRIP;>sp|O60506-3|HNRPQ_HUMAN Isoform 3 of Heterogeneous nuclear ribonucleoprotein Q OS=Homo sapiens GN=SYNCRIP;>sp|O60506-2|HNRPQ_HUMAN Isoform 2 of Hete			1	2	1	2	4	3	3	4	6	6	5	5	7	6	5	4	4	3	2	4	4	2	4	4	4	7	3	3	6	5	6	8	1	2	5	3	5	3	7	7	4	5	8
O60518;A0A096LPA6;A0A096LNS2	O60518	Ran-binding protein 6	RANBP6	>sp|O60518|RNBP6_HUMAN Ran-binding protein 6 OS=Homo sapiens GN=RANBP6 PE=1 SV=2			2	2	3	1	3	4	3	5	3	6	8	4	8	9	10	9	2	2	2	2	1	3	3	3	4	5	5	4	8	7	10	8	3	2	3	4	4	3	5	4	3	6	5
O60524-4;O60524-5;O60524-3;O60524;G3V5V3;G3V4D9;O60524-2	O60524-4;O60524-5;O60524-3;O60524;G3V5V3	Nuclear export mediator factor NEMF	NEMF	>sp|O60524-4|NEMF_HUMAN Isoform 4 of Nuclear export mediator factor NEMF OS=Homo sapiens GN=NEMF;>sp|O60524-5|NEMF_HUMAN Isoform 5 of Nuclear export mediator factor NEMF OS=Homo sapiens GN=NEMF;>sp|O60524-3|NEMF_HUMAN Isoform 3 of Nuclear export mediator f			0	0	0	0	1	1	1	2	0	0	0	0	0	0	0	0	0	0	1	0	0	1	0	0	0	0	0	0	0	0	0	0	0	0	1	0	1	1	1	2	1	0	0
O60563	O60563	Cyclin-T1	CCNT1	>sp|O60563|CCNT1_HUMAN Cyclin-T1 OS=Homo sapiens GN=CCNT1 PE=1 SV=1			0	0	0	0	0	0	0	0	0	0	0	0	0	0	1	1	0	0	0	0	0	1	0	0	1	0	1	1	0	1	2	1	0	0	0	0	0	0	1	0	0	0	2
O60568;H7C2V1;H7C2S8	O60568	Procollagen-lysine,2-oxoglutarate 5-dioxygenase 3	PLOD3	>sp|O60568|PLOD3_HUMAN Procollagen-lysine,2-oxoglutarate 5-dioxygenase 3 OS=Homo sapiens GN=PLOD3 PE=1 SV=1			0	0	0	0	1	0	0	0	0	0	0	0	0	1	0	0	0	0	0	0	0	0	0	0	0	0	0	0	0	0	1	0	0	0	0	0	0	0	0	0	0	0	0
O60645-2;O60645-3;O60645;D6RB59;H0Y995;D6RBR9	O60645-2;O60645-3;O60645;D6RB59	Exocyst complex component 3	EXOC3	>sp|O60645-2|EXOC3_HUMAN Isoform 2 of Exocyst complex component 3 OS=Homo sapiens GN=EXOC3;>sp|O60645-3|EXOC3_HUMAN Isoform 3 of Exocyst complex component 3 OS=Homo sapiens GN=EXOC3;>sp|O60645|EXOC3_HUMAN Exocyst complex component 3 OS=Homo sapiens GN=EXOC			7	3	2	3	3	3	5	6	6	5	7	6	10	11	8	10	2	1	3	3	4	4	5	5	8	5	5	5	7	7	8	7	1	1	3	1	3	4	5	4	6	10	6
O60664-4;O60664;O60664-3;K7ERZ3;O60664-2;K7EL96;K7ER39	O60664-4;O60664;O60664-3;K7ERZ3;O60664-2	Perilipin-3	PLIN3	>sp|O60664-4|PLIN3_HUMAN Isoform 4 of Perilipin-3 OS=Homo sapiens GN=PLIN3;>sp|O60664|PLIN3_HUMAN Perilipin-3 OS=Homo sapiens GN=PLIN3 PE=1 SV=3;>sp|O60664-3|PLIN3_HUMAN Isoform 3 of Perilipin-3 OS=Homo sapiens GN=PLIN3;>tr|K7ERZ3|K7ERZ3_HUMAN Perilipin-3			1	3	0	2	4	5	4	3	5	4	2	3	6	5	3	7	2	3	1	1	4	4	4	3	2	4	2	3	5	5	5	6	3	5	4	4	4	3	6	5	4	3	2
O60669;F8W0N3	O60669;F8W0N3	Monocarboxylate transporter 2	SLC16A7	>sp|O60669|MOT2_HUMAN Monocarboxylate transporter 2 OS=Homo sapiens GN=SLC16A7 PE=1 SV=2;>tr|F8W0N3|F8W0N3_HUMAN Monocarboxylate transporter 2 (Fragment) OS=Homo sapiens GN=SLC16A7 PE=1 SV=1			0	0	1	0	0	0	0	0	0	1	0	1	1	2	2	1	0	1	1	0	0	1	0	0	1	0	1	0	2	0	1	1	0	0	0	0	0	0	0	0	0	0	0
O60684;Q5TFJ7;S4R3E5;O15131	O60684;Q5TFJ7	Importin subunit alpha-7	KPNA6	>sp|O60684|IMA7_HUMAN Importin subunit alpha-7 OS=Homo sapiens GN=KPNA6 PE=1 SV=1;>tr|Q5TFJ7|Q5TFJ7_HUMAN Importin subunit alpha-7 (Fragment) OS=Homo sapiens GN=KPNA6 PE=1 SV=1			0	0	0	1	0	0	0	0	0	0	0	0	0	0	0	0	0	0	0	0	0	0	1	0	0	0	0	0	0	1	0	0	0	0	0	0	0	0	1	2	0	0	0
O60701-3;O60701-2;O60701	O60701-3;O60701-2;O60701	UDP-glucose 6-dehydrogenase	UGDH	>sp|O60701-3|UGDH_HUMAN Isoform 3 of UDP-glucose 6-dehydrogenase OS=Homo sapiens GN=UGDH;>sp|O60701-2|UGDH_HUMAN Isoform 2 of UDP-glucose 6-dehydrogenase OS=Homo sapiens GN=UGDH;>sp|O60701|UGDH_HUMAN UDP-glucose 6-dehydrogenase OS=Homo sapiens GN=UGDH PE=1			0	0	0	0	1	0	0	0	0	0	0	0	0	0	0	0	0	0	0	0	0	0	0	0	0	0	0	0	0	0	0	0	0	0	0	0	1	0	0	0	0	0	0
[truncated: 2,135 more rows]
[truncated: 101 more columns]
