# Supplementary material for: A Universal Peptide Matrix Interactomics Approach to Disclose Motif-Dependent Protein Binding
Source: Mol Cell Proteomics. 2021 Aug 13;20:100135. doi: 10.1016/j.mcpro.2021.100135 (PMC8453223; doi:10.1016/j.mcpro.2021.100135)
Supplement: Supplemental Table S3 [file mmc4.xlsx]

## Sheet: Sheet1
Protein.IDs	Majority.protein.IDs	Protein.names	Gene.names	Fasta.headers	Reverse	Potential.contaminant	Peptides.EGFR_IncTime_10min_rep1	Peptides.EGFR_IncTime_10min_rep2	Peptides.EGFR_IncTime_10min_rep3	Peptides.EGFR_IncTime_10min_rep4	Peptides.EGFR_IncTime_20min_rep1	Peptides.EGFR_IncTime_20min_rep2	Peptides.EGFR_IncTime_20min_rep3	Peptides.EGFR_IncTime_20min_rep4	Peptides.EGFR_IncTime_45min_rep1	Peptides.EGFR_IncTime_45min_rep2	Peptides.EGFR_IncTime_45min_rep3	Peptides.EGFR_IncTime_45min_rep4	Peptides.EGFR_IncTime_90min_rep1	Peptides.EGFR_IncTime_90min_rep2	Peptides.EGFR_IncTime_90min_rep3	Peptides.EGFR_IncTime_90min_rep4	Peptides.EGFR_phos_IncTime_10min_rep1	Peptides.EGFR_phos_IncTime_10min_rep2	Peptides.EGFR_phos_IncTime_10min_rep3	Peptides.EGFR_phos_IncTime_10min_rep4	Peptides.EGFR_phos_IncTime_20min_rep1	Peptides.EGFR_phos_IncTime_20min_rep2	Peptides.EGFR_phos_IncTime_20min_rep3	Peptides.EGFR_phos_IncTime_20min_rep4	Peptides.EGFR_phos_IncTime_45min_rep1	Peptides.EGFR_phos_IncTime_45min_rep2	Peptides.EGFR_phos_IncTime_45min_rep3	Peptides.EGFR_phos_IncTime_45min_rep4	Peptides.EGFR_phos_IncTime_90min_rep1	Peptides.EGFR_phos_IncTime_90min_rep2	Peptides.EGFR_phos_IncTime_90min_rep3	Peptides.EGFR_phos_IncTime_90min_rep4	Peptides.EGFR_phos_mut_IncTime_10min_rep1	Peptides.EGFR_phos_mut_IncTime_10min_rep2	Peptides.EGFR_phos_mut_IncTime_10min_rep3	Peptides.EGFR_phos_mut_IncTime_10min_rep4	Peptides.EGFR_phos_mut_IncTime_20min_rep1	Peptides.EGFR_phos_mut_IncTime_20min_rep2	Peptides.EGFR_phos_mut_IncTime_20min_rep3	Peptides.EGFR_phos_mut_IncTime_20min_rep4	Peptides.EGFR_phos_mut_IncTime_45min_rep1	Peptides.EGFR_phos_mut_IncTime_45min_rep2	Peptides.EGFR_phos_mut_IncTime_45min_rep3
M0R3J1;T2HUW8;A0A087WYX0;P06731-2;P06731;A0A024R0K5	M0R3J1;T2HUW8;A0A087WYX0;P06731-2;P06731;A0A024R0K5	Carcinoembryonic antigen-related cell adhesion molecule 5	CEACAM5	>tr|M0R3J1|M0R3J1_HUMAN Carcinoembryonic antigen-related cell adhesion molecule 5 (Fragment) OS=Homo sapiens GN=CEACAM5 PE=1 SV=1;>tr|T2HUW8|T2HUW8_HUMAN Carcinoembryonic antigen-related cell adhesion molecule 5 OS=Homo sapiens GN=CEACAM5 PE=1 SV=1;>tr|A0A			0	0	0	0	0	0	0	0	0	0	0	0	0	0	0	0	0	0	0	0	0	0	0	0	0	0	0	0	0	1	0	0	0	0	0	0	0	0	0	0	0	0	0
Q00341;A0A024R4E5;Q00341-2;H0Y394;H7C0A4;C9J5E5;C9JIZ1;H7C2D1;C9JHZ8;C9JES8;C9JZI8;C9JHS7;H7BZC3;C9JT62;C9JK79;C9JMQ6;C9JQ82;C9JBS3;C9JEJ8;C9JHN6;C9JHS9;C9J739;H7C3D0	Q00341;A0A024R4E5;Q00341-2;H0Y394	Vigilin	HDLBP	>sp|Q00341|VIGLN_HUMAN Vigilin OS=Homo sapiens GN=HDLBP PE=1 SV=2;>tr|A0A024R4E5|A0A024R4E5_HUMAN High density lipoprotein binding protein (Vigilin), isoform CRA_a OS=Homo sapiens GN=HDLBP PE=1 SV=1;>sp|Q00341-2|VIGLN_HUMAN Isoform 2 of Vigilin OS=Homo sap			17	13	14	14	6	9	9	9	5	6	4	10	11	11	3	6	14	11	16	17	11	9	11	9	8	9	5	5	8	13	12	6	17	11	19	20	15	15	11	9	11	10	5
A0A087WZA9;Q9BXJ8-2;A0A024R4K9;Q9BXJ8;A0A087X266	A0A087WZA9;Q9BXJ8-2;A0A024R4K9;Q9BXJ8;A0A087X266	Transmembrane protein 120A	TMEM120A	>tr|A0A087WZA9|A0A087WZA9_HUMAN Transmembrane protein 120A (Fragment) OS=Homo sapiens GN=TMEM120A PE=1 SV=1;>sp|Q9BXJ8-2|T120A_HUMAN Isoform 2 of Transmembrane protein 120A OS=Homo sapiens GN=TMEM120A;>tr|A0A024R4K9|A0A024R4K9_HUMAN Transmembrane protein 1			0	1	0	0	0	1	0	0	0	1	0	0	0	0	0	0	0	0	1	0	0	0	0	0	1	0	1	0	1	0	0	0	1	1	1	0	0	0	0	0	1	1	0
P46781;A0A024R4M0;B5MCT8;C9JM19;F2Z3C0;A8MXK4	P46781;A0A024R4M0;B5MCT8;C9JM19	40S ribosomal protein S9	RPS9	>sp|P46781|RS9_HUMAN 40S ribosomal protein S9 OS=Homo sapiens GN=RPS9 PE=1 SV=3;>tr|A0A024R4M0|A0A024R4M0_HUMAN 40S ribosomal protein S9 OS=Homo sapiens GN=RPS9 PE=1 SV=1;>tr|B5MCT8|B5MCT8_HUMAN 40S ribosomal protein S9 OS=Homo sapiens GN=RPS9 PE=1 SV=1;>t			13	13	15	12	10	12	14	14	14	11	11	13	12	14	12	14	11	12	18	14	14	11	15	13	11	13	10	15	15	15	12	13	12	16	14	16	16	13	11	13	13	14	13
P01009;A0A024R6I7;P01009-2;A0A0G2JRN3	P01009;A0A024R6I7;P01009-2;A0A0G2JRN3	Alpha-1-antitrypsin;Short peptide from AAT	SERPINA1	>sp|P01009|A1AT_HUMAN Alpha-1-antitrypsin OS=Homo sapiens GN=SERPINA1 PE=1 SV=3;>tr|A0A024R6I7|A0A024R6I7_HUMAN Alpha-1-antitrypsin OS=Homo sapiens GN=SERPINA1 PE=1 SV=1;>sp|P01009-2|A1AT_HUMAN Isoform 2 of Alpha-1-antitrypsin OS=Homo sapiens GN=SERPINA1;>			0	0	0	0	0	0	0	0	0	0	0	0	0	0	4	0	0	0	0	0	0	0	0	0	0	0	0	0	0	0	0	0	0	0	0	0	0	0	0	0	0	0	0
A0A024RAC6;Q14241	A0A024RAC6;Q14241	Transcription elongation factor B polypeptide 3	TCEB3	>tr|A0A024RAC6|A0A024RAC6_HUMAN Transcription elongation factor B (SIII), polypeptide 3 (110kDa, elongin A), isoform CRA_a OS=Homo sapiens GN=TCEB3 PE=1 SV=1;>sp|Q14241|ELOA1_HUMAN Transcription elongation factor B polypeptide 3 OS=Homo sapiens GN=TCEB3 PE			3	2	2	2	1	3	0	2	1	3	0	1	0	1	0	2	4	2	3	2	1	2	2	4	2	5	3	0	3	3	2	3	3	1	1	0	4	1	3	2	3	2	0
F5GXT8;F5H796;A0A024RBT2;Q9NR28-2;Q9NR28-3;Q9NR28;F5GYH3;F5GX50	F5GXT8;F5H796;A0A024RBT2;Q9NR28-2;Q9NR28-3;Q9NR28	Diablo homolog, mitochondrial	DIABLO	>tr|F5GXT8|F5GXT8_HUMAN Diablo homolog, mitochondrial (Fragment) OS=Homo sapiens GN=DIABLO PE=1 SV=1;>tr|F5H796|F5H796_HUMAN Diablo homolog, mitochondrial (Fragment) OS=Homo sapiens GN=DIABLO PE=1 SV=8;>tr|A0A024RBT2|A0A024RBT2_HUMAN Diablo homolog, mitoch			0	0	0	1	0	0	0	0	0	0	0	0	0	0	0	0	0	0	1	0	0	0	0	1	0	0	0	1	0	0	1	2	0	0	1	0	0	1	0	0	0	1	1
E9PRM7;A0A0J9YWM3;Q96BI1;A0A024RCG2	E9PRM7;A0A0J9YWM3;Q96BI1;A0A024RCG2	Solute carrier family 22 member 18	SLC22A18	>tr|E9PRM7|E9PRM7_HUMAN Solute carrier family 22 member 18 OS=Homo sapiens GN=SLC22A18 PE=1 SV=1;>tr|A0A0J9YWM3|A0A0J9YWM3_HUMAN Solute carrier family 22 member 18 OS=Homo sapiens GN=SLC22A18 PE=1 SV=1;>sp|Q96BI1|S22AI_HUMAN Solute carrier family 22 member			0	0	1	0	0	1	1	0	0	1	1	0	1	1	0	0	0	0	0	0	0	0	0	0	0	0	1	0	0	0	0	1	0	0	0	0	0	0	0	0	1	0	0
P46379-2;A0A024RCR6;P46379;A0A0G2JK23;P46379-3;P46379-5;A0A0G2JL47;P46379-4;X6REW1;A0A0G2JJM1;F6S6P2;F6UR09;F6U1F2;F6XTU0;A0A0G2JJR8;A0A1B0GX79;F6WML8;F6VEM6;F6X9W3;F6U341;F6TC96;H0Y710;H0Y4L1;H0Y7K4;H0Y759;A0A0G2JJ92;A0A0G2JIB3;A0A0G2JIA9	P46379-2;A0A024RCR6;P46379;A0A0G2JK23;P46379-3;P46379-5;A0A0G2JL47;P46379-4;X6REW1;A0A0G2JJM1	Large proline-rich protein BAG6	BAG6	>sp|P46379-2|BAG6_HUMAN Isoform 2 of Large proline-rich protein BAG6 OS=Homo sapiens GN=BAG6;>tr|A0A024RCR6|A0A024RCR6_HUMAN HLA-B associated transcript 3, isoform CRA_a OS=Homo sapiens GN=BAT3 PE=1 SV=1;>sp|P46379|BAG6_HUMAN Large proline-rich protein BAG			4	6	4	5	3	4	3	2	2	2	0	3	4	3	5	4	2	3	4	5	4	4	5	5	3	0	1	0	7	4	7	6	4	4	5	3	5	5	4	3	6	2	1
P11532-4;A0A087WV90;E9PDN5;A0A087WTU7;P11532;A0A075B6G3;P11532-3;P11532-2	P11532-4;A0A087WV90;E9PDN5;A0A087WTU7;P11532;A0A075B6G3;P11532-3;P11532-2	Dystrophin	DMD	>sp|P11532-4|DMD_HUMAN Isoform 3 of Dystrophin OS=Homo sapiens GN=DMD;>tr|A0A087WV90|A0A087WV90_HUMAN Dystrophin OS=Homo sapiens GN=DMD PE=1 SV=1;>tr|E9PDN5|E9PDN5_HUMAN Dystrophin OS=Homo sapiens GN=DMD PE=1 SV=1;>tr|A0A087WTU7|A0A087WTU7_HUMAN Dystrophin			2	4	5	2	1	3	4	2	0	1	1	2	4	3	1	1	1	2	2	1	0	0	2	2	3	1	1	1	2	3	5	2	1	4	1	1	2	1	3	2	3	3	2
P01834;A0A075B6H6	P01834;A0A075B6H6	Ig kappa chain C region	IGKC	>sp|P01834|IGKC_HUMAN Ig kappa chain C region OS=Homo sapiens GN=IGKC PE=1 SV=1;>tr|A0A075B6H6|A0A075B6H6_HUMAN Ig kappa chain C region (Fragment) OS=Homo sapiens GN=IGKC PE=1 SV=1			0	0	0	0	0	0	1	0	0	0	0	0	0	0	1	0	0	0	0	0	0	0	0	0	0	0	0	0	0	0	0	0	0	0	0	0	0	0	0	0	0	0	0
P82921;A0A075B746	P82921;A0A075B746	28S ribosomal protein S21, mitochondrial	MRPS21	>sp|P82921|RT21_HUMAN 28S ribosomal protein S21, mitochondrial OS=Homo sapiens GN=MRPS21 PE=1 SV=2;>tr|A0A075B746|A0A075B746_HUMAN 28S ribosomal protein S21, mitochondrial OS=Homo sapiens GN=MRPS21 PE=1 SV=1			0	0	0	0	0	1	0	0	0	0	0	1	0	0	0	0	0	0	0	0	0	0	0	0	0	0	0	0	0	0	0	0	0	0	0	0	0	0	0	0	0	0	0
P0DN26;F5H284;A0A0H2UH34;A0A075B759	P0DN26;F5H284;A0A0H2UH34;A0A075B759	Peptidyl-prolyl cis-trans isomerase A-like 4D	PPIAL4D	>sp|P0DN26|PAL4F_HUMAN Peptidyl-prolyl cis-trans isomerase A-like 4F OS=Homo sapiens GN=PPIAL4F PE=3 SV=1;>sp|F5H284|PAL4D_HUMAN Peptidyl-prolyl cis-trans isomerase A-like 4D OS=Homo sapiens GN=PPIAL4D PE=3 SV=1;>tr|A0A0H2UH34|A0A0H2UH34_HUMAN Peptidyl-pro			0	0	0	1	1	0	0	1	0	0	0	1	2	0	1	2	0	0	0	0	0	0	0	0	1	0	0	0	0	0	0	0	0	0	1	0	0	0	0	0	1	0	0
A8CG34;A0A075B7F8;Q96HA1;Q96HA1-2;A8CG34-2;A0A087WY75;Q96HA1-3;A8MY32	A8CG34;A0A075B7F8;Q96HA1;Q96HA1-2;A8CG34-2;A0A087WY75;Q96HA1-3	Nuclear envelope pore membrane protein POM 121C;Nuclear envelope pore membrane protein POM 121	POM121C;POM121	>sp|A8CG34|P121C_HUMAN Nuclear envelope pore membrane protein POM 121C OS=Homo sapiens GN=POM121C PE=1 SV=2;>tr|A0A075B7F8|A0A075B7F8_HUMAN Nuclear envelope pore membrane protein POM 121C OS=Homo sapiens GN=POM121C PE=1 SV=2;>sp|Q96HA1|P121A_HUMAN Nuclear			0	0	0	1	1	0	0	0	0	0	0	1	1	0	0	1	1	0	0	1	0	0	0	1	1	0	1	1	0	1	2	1	1	1	0	0	1	1	0	0	0	0	0
Q2L696;V9HW75;P80303-2;P80303;A0A087WSV8;E9PKG6;E9PLR0;E9PLE9;E9PM22;H0YEG8;E9PJP3	Q2L696;V9HW75;P80303-2;P80303;A0A087WSV8;E9PKG6;E9PLR0;E9PLE9	Nucleobindin-2;Nesfatin-1	Nucb2;NUCB2	>tr|Q2L696|Q2L696_HUMAN Nucb2 splice variant OS=Homo sapiens GN=Nucb2 PE=1 SV=1;>tr|V9HW75|V9HW75_HUMAN Epididymis secretory protein Li 109 OS=Homo sapiens GN=HEL-S-109 PE=1 SV=1;>sp|P80303-2|NUCB2_HUMAN Isoform 2 of Nucleobindin-2 OS=Homo sapiens GN=NUCB2			0	0	0	0	0	0	0	0	0	1	0	0	0	0	2	0	0	0	0	0	0	0	0	0	0	0	1	0	1	0	0	0	0	0	0	0	0	0	0	0	0	1	0
E9PIR7;F8W809;Q16881-5;Q16881-2;A0A087WSW9;Q16881-4;A0A182DWI3;Q16881-3;Q16881-6;A0A087WSY9;Q16881;E2QRB9;Q16881-7;E9PKD3;A0A0B4J225;E9PIZ5;E9PRI8;E9PQI3;E9PLT3;E9PKI4	E9PIR7;F8W809;Q16881-5;Q16881-2;A0A087WSW9;Q16881-4;A0A182DWI3;Q16881-3;Q16881-6;A0A087WSY9;Q16881;E2QRB9;Q16881-7;E9PKD3	Thioredoxin reductase 1, cytoplasmic	TXNRD1	>tr|E9PIR7|E9PIR7_HUMAN Thioredoxin reductase 1, cytoplasmic OS=Homo sapiens GN=TXNRD1 PE=1 SV=1;>tr|F8W809|F8W809_HUMAN Thioredoxin reductase 1, cytoplasmic OS=Homo sapiens GN=TXNRD1 PE=1 SV=1;>sp|Q16881-5|TRXR1_HUMAN Isoform 5 of Thioredoxin reductase 1,			0	0	0	0	0	0	0	0	0	0	0	0	0	0	0	1	0	0	0	0	0	0	0	0	0	0	0	0	0	0	0	0	0	0	0	0	0	0	0	0	0	0	0
P30519-2;P30519;A0A087WT44;I3L159;I3L1F5;I3L1Y2;I3L276;I3L4P8;A0A1B0GXH0;I3L463	P30519-2;P30519;A0A087WT44;I3L159;I3L1F5	Heme oxygenase 2	HMOX2	>sp|P30519-2|HMOX2_HUMAN Isoform 2 of Heme oxygenase 2 OS=Homo sapiens GN=HMOX2;>sp|P30519|HMOX2_HUMAN Heme oxygenase 2 OS=Homo sapiens GN=HMOX2 PE=1 SV=2;>tr|A0A087WT44|A0A087WT44_HUMAN Heme oxygenase 2 OS=Homo sapiens GN=HMOX2 PE=1 SV=1;>tr|I3L159|I3L159			1	0	0	0	1	2	0	2	1	1	0	0	2	0	2	1	0	0	0	0	0	0	0	1	0	0	0	0	0	0	2	0	0	0	0	0	2	1	1	0	0	1	0
A0A087WTD7;A8MYJ1;Q12802-4;Q12802;Q12802-2;A0A087WY36;H0YLH1;H0YMW2	A0A087WTD7;A8MYJ1;Q12802-4;Q12802;Q12802-2	A-kinase anchor protein 13	AKAP13	>tr|A0A087WTD7|A0A087WTD7_HUMAN A-kinase anchor protein 13 OS=Homo sapiens GN=AKAP13 PE=1 SV=1;>tr|A8MYJ1|A8MYJ1_HUMAN A-kinase anchor protein 13 OS=Homo sapiens GN=AKAP13 PE=1 SV=3;>sp|Q12802-4|AKP13_HUMAN Isoform 3 of A-kinase anchor protein 13 OS=Homo s			1	1	2	1	0	2	1	2	0	0	0	1	1	3	0	1	1	2	1	1	1	1	1	1	1	0	0	1	2	0	1	0	0	1	0	2	0	0	1	1	0	1	1
Q92945;A0A087WTP3;M0R0I5;M0QYH3;M0QXW7;M0R3J3	Q92945;A0A087WTP3;M0R0I5	Far upstream element-binding protein 2	KHSRP	>sp|Q92945|FUBP2_HUMAN Far upstream element-binding protein 2 OS=Homo sapiens GN=KHSRP PE=1 SV=4;>tr|A0A087WTP3|A0A087WTP3_HUMAN Far upstream element-binding protein 2 OS=Homo sapiens GN=KHSRP PE=1 SV=1;>tr|M0R0I5|M0R0I5_HUMAN Far upstream element-binding			6	9	6	8	5	5	6	7	5	5	5	5	5	5	6	6	6	6	5	5	4	4	6	5	6	4	5	4	5	4	6	3	8	6	5	3	6	7	6	5	5	5	2
A0A087WTY9;Q9Y605	A0A087WTY9;Q9Y605	MORF4 family-associated protein 1	MRFAP1	>tr|A0A087WTY9|A0A087WTY9_HUMAN MORF4 family-associated protein 1 OS=Homo sapiens GN=MRFAP1 PE=1 SV=1;>sp|Q9Y605|MOFA1_HUMAN MORF4 family-associated protein 1 OS=Homo sapiens GN=MRFAP1 PE=1 SV=1			0	0	0	1	1	0	0	0	0	1	0	0	0	0	0	0	0	0	0	0	0	0	0	0	0	0	0	0	0	0	0	0	0	0	0	0	0	0	0	0	1	0	0
Q96RQ1;A0A087WU02;H0YI50;H0YI58;F8VPA6;F8W0R1;F8VR88;F8VUZ2;H0YHJ8	Q96RQ1;A0A087WU02;H0YI50;H0YI58;F8VPA6	Endoplasmic reticulum-Golgi intermediate compartment protein 2	ERGIC2	>sp|Q96RQ1|ERGI2_HUMAN Endoplasmic reticulum-Golgi intermediate compartment protein 2 OS=Homo sapiens GN=ERGIC2 PE=1 SV=2;>tr|A0A087WU02|A0A087WU02_HUMAN Endoplasmic reticulum-Golgi intermediate compartment protein 2 OS=Homo sapiens GN=ERGIC2 PE=1 SV=1;>tr			2	1	1	2	3	3	3	2	2	1	2	2	2	2	2	1	2	3	1	1	2	2	2	2	2	3	2	2	2	1	3	3	3	3	1	2	2	2	2	2	2	2	2
A0A087WU08;P00738-2;A0A0C4DGL8;J3QR68;P00738;H0Y300;H3BS21;J3QLC9;A0A0A0MRD9;P00739;P00739-2	A0A087WU08;P00738-2;A0A0C4DGL8;J3QR68;P00738;H0Y300;H3BS21;J3QLC9	Haptoglobin;Haptoglobin alpha chain;Haptoglobin beta chain	HP	>tr|A0A087WU08|A0A087WU08_HUMAN Haptoglobin OS=Homo sapiens GN=HP PE=1 SV=1;>sp|P00738-2|HPT_HUMAN Isoform 2 of Haptoglobin OS=Homo sapiens GN=HP;>tr|A0A0C4DGL8|A0A0C4DGL8_HUMAN Haptoglobin OS=Homo sapiens GN=HP PE=1 SV=1;>tr|J3QR68|J3QR68_HUMAN Haptoglobi			0	0	0	0	0	0	0	0	0	0	0	0	0	0	3	0	0	0	0	0	0	0	0	0	0	0	0	0	0	0	0	0	0	0	0	0	0	0	0	0	0	0	0
M0R176;A0A087WU28;A0A0B4J2C1;Q4U2R6	M0R176;A0A087WU28;A0A0B4J2C1;Q4U2R6	39S ribosomal protein L51, mitochondrial	MRPL51	>tr|M0R176|M0R176_HUMAN 39S ribosomal protein L51, mitochondrial OS=Homo sapiens GN=MRPL51 PE=1 SV=1;>tr|A0A087WU28|A0A087WU28_HUMAN 39S ribosomal protein L51, mitochondrial (Fragment) OS=Homo sapiens GN=MRPL51 PE=1 SV=1;>tr|A0A0B4J2C1|A0A0B4J2C1_HUMAN 39S			0	0	0	0	0	0	0	1	0	0	0	0	0	0	0	0	0	0	0	0	0	0	0	0	0	0	0	0	0	0	0	0	0	0	0	0	0	0	0	0	0	0	0
P51790-4;A0A087WU31;P51790-5;A0A0A0MTB7;P51790;P51790-2;E9PE15;P51793-2;G3XAG5;P51795;P51793;P51795-2	P51790-4;A0A087WU31;P51790-5;A0A0A0MTB7;P51790;P51790-2;E9PE15	H(+)/Cl(-) exchange transporter 3	CLCN3	>sp|P51790-4|CLCN3_HUMAN Isoform 3 of H(+)/Cl(-) exchange transporter 3 OS=Homo sapiens GN=CLCN3;>tr|A0A087WU31|A0A087WU31_HUMAN Chloride channel protein OS=Homo sapiens GN=CLCN3 PE=1 SV=1;>sp|P51790-5|CLCN3_HUMAN Isoform 4 of H(+)/Cl(-) exchange transport			1	1	1	2	0	0	0	0	0	0	0	0	0	0	0	0	0	0	1	0	1	0	0	1	0	0	0	0	0	0	0	0	1	0	2	1	1	0	0	0	0	0	0
Q9H0U3;A0A087WU53;Q9H0U3-2	Q9H0U3;A0A087WU53;Q9H0U3-2	Magnesium transporter protein 1	MAGT1	>sp|Q9H0U3|MAGT1_HUMAN Magnesium transporter protein 1 OS=Homo sapiens GN=MAGT1 PE=1 SV=1;>tr|A0A087WU53|A0A087WU53_HUMAN Magnesium transporter protein 1 OS=Homo sapiens GN=MAGT1 PE=1 SV=1;>sp|Q9H0U3-2|MAGT1_HUMAN Isoform 2 of Magnesium transporter protein			5	4	3	6	4	5	4	2	2	5	4	4	4	3	4	6	5	5	4	5	4	4	4	3	4	4	4	4	3	5	4	3	4	4	4	6	4	4	4	3	4	5	1
Q8WYA6;A0A087WUB9;Q8WYA6-4;A2A2P1;Q8WYA6-3;Q8WYA6-2	Q8WYA6;A0A087WUB9;Q8WYA6-4;A2A2P1	Beta-catenin-like protein 1	CTNNBL1	>sp|Q8WYA6|CTBL1_HUMAN Beta-catenin-like protein 1 OS=Homo sapiens GN=CTNNBL1 PE=1 SV=1;>tr|A0A087WUB9|A0A087WUB9_HUMAN Beta-catenin-like protein 1 OS=Homo sapiens GN=CTNNBL1 PE=1 SV=1;>sp|Q8WYA6-4|CTBL1_HUMAN Isoform 4 of Beta-catenin-like protein 1 OS=Ho			1	0	0	1	0	0	0	0	0	0	0	0	0	0	0	0	0	0	0	0	0	0	0	1	0	0	0	0	0	0	1	0	1	0	0	0	1	0	1	0	0	0	0
Q15005;A0A087WUC6;E9PI68;E9PL01;E9PRB9;H0YE04	Q15005;A0A087WUC6;E9PI68;E9PL01	Signal peptidase complex subunit 2	SPCS2	>sp|Q15005|SPCS2_HUMAN Signal peptidase complex subunit 2 OS=Homo sapiens GN=SPCS2 PE=1 SV=3;>tr|A0A087WUC6|A0A087WUC6_HUMAN Signal peptidase complex subunit 2 OS=Homo sapiens GN=SPCS2 PE=1 SV=1;>tr|E9PI68|E9PI68_HUMAN Signal peptidase complex subunit 2 OS			4	4	3	4	5	5	4	3	5	4	3	5	4	4	2	4	3	3	2	2	3	4	4	3	5	4	3	3	4	3	4	4	4	2	4	3	4	3	3	4	2	3	5
A0A087WUD3;Q9NRP0;Q9NRP0-2	A0A087WUD3;Q9NRP0;Q9NRP0-2	Oligosaccharyltransferase complex subunit OSTC	OSTC	>tr|A0A087WUD3|A0A087WUD3_HUMAN Oligosaccharyltransferase complex subunit OSTC OS=Homo sapiens GN=OSTC PE=1 SV=1;>sp|Q9NRP0|OSTC_HUMAN Oligosaccharyltransferase complex subunit OSTC OS=Homo sapiens GN=OSTC PE=1 SV=1;>sp|Q9NRP0-2|OSTC_HUMAN Isoform 2 of Oli			1	1	1	1	1	1	1	1	0	1	1	1	1	1	1	1	1	1	1	1	1	1	1	1	1	1	1	1	1	1	0	1	1	0	0	0	0	1	0	0	0	1	1
P09038-2;P09038-3;P09038-1;P09038;A0A087WUF6	P09038-2;P09038-3;P09038-1;P09038;A0A087WUF6	Fibroblast growth factor 2	FGF2	>sp|P09038-2|FGF2_HUMAN Isoform 3 of Fibroblast growth factor 2 OS=Homo sapiens GN=FGF2;>sp|P09038-3|FGF2_HUMAN Isoform 4 of Fibroblast growth factor 2 OS=Homo sapiens GN=FGF2;>sp|P09038-1|FGF2_HUMAN Isoform 2 of Fibroblast growth factor 2 OS=Homo sapiens			0	0	0	0	0	0	0	0	0	0	0	0	1	0	0	0	0	0	0	0	0	0	0	0	0	0	0	0	0	0	0	0	0	0	0	0	1	0	0	0	0	0	0
O14979-3;O14979-2;A0A087WUK2;O14979	O14979-3;O14979-2;A0A087WUK2;O14979	Heterogeneous nuclear ribonucleoprotein D-like	HNRPDL	>sp|O14979-3|HNRDL_HUMAN Isoform 3 of Heterogeneous nuclear ribonucleoprotein D-like OS=Homo sapiens GN=HNRNPDL;>sp|O14979-2|HNRDL_HUMAN Isoform 2 of Heterogeneous nuclear ribonucleoprotein D-like OS=Homo sapiens GN=HNRNPDL;>tr|A0A087WUK2|A0A087WUK2_HUMAN			0	0	0	0	0	0	0	0	0	0	0	0	0	0	0	0	0	0	0	1	0	0	0	0	0	0	0	0	0	0	0	0	0	0	0	2	0	0	0	0	0	0	0
A0A087WUL4;A0A087WX23;A0A087WXK2;Q86TG7;A0A087WZG9;B4DSP0;Q86TG7-2	A0A087WUL4;A0A087WX23;A0A087WXK2;Q86TG7;A0A087WZG9;B4DSP0;Q86TG7-2	Retrotransposon-derived protein PEG10	PEG10;hCG_1642748	>tr|A0A087WUL4|A0A087WUL4_HUMAN Retrotransposon-derived protein PEG10 OS=Homo sapiens GN=PEG10 PE=1 SV=1;>tr|A0A087WX23|A0A087WX23_HUMAN Retrotransposon-derived protein PEG10 OS=Homo sapiens GN=PEG10 PE=1 SV=1;>tr|A0A087WXK2|A0A087WXK2_HUMAN Retrotransposo			4	0	2	3	2	4	2	3	0	2	2	2	1	1	0	2	1	2	2	2	1	2	1	1	1	1	1	1	2	2	3	2	2	6	3	3	4	2	1	4	1	3	3
A0A087WUM0;P57105;A0A087X1F5;A0A087WYV9;A0A087WTA2;A0A087WX56;Q9P0S2	A0A087WUM0;P57105;A0A087X1F5;A0A087WYV9	Synaptojanin-2-binding protein	SYNJ2BP	>tr|A0A087WUM0|A0A087WUM0_HUMAN Protein SYNJ2BP-COX16 (Fragment) OS=Homo sapiens GN=SYNJ2BP-COX16 PE=4 SV=1;>sp|P57105|SYJ2B_HUMAN Synaptojanin-2-binding protein OS=Homo sapiens GN=SYNJ2BP PE=1 SV=2;>tr|A0A087X1F5|A0A087X1F5_HUMAN Protein SYNJ2BP-COX16 (Fr			0	0	0	0	1	1	0	0	0	0	0	0	0	1	0	1	0	0	0	0	0	0	0	0	0	0	0	0	1	0	1	1	0	0	0	0	0	0	0	0	0	0	0
P62847-2;E7ETK0;P62847-3;A0A087WUS0;P62847;P62847-4	P62847-2;E7ETK0;P62847-3;A0A087WUS0;P62847;P62847-4	40S ribosomal protein S24	RPS24	>sp|P62847-2|RS24_HUMAN Isoform 2 of 40S ribosomal protein S24 OS=Homo sapiens GN=RPS24;>tr|E7ETK0|E7ETK0_HUMAN 40S ribosomal protein S24 OS=Homo sapiens GN=RPS24 PE=1 SV=1;>sp|P62847-3|RS24_HUMAN Isoform 3 of 40S ribosomal protein S24 OS=Homo sapiens GN=R			3	2	3	2	3	2	3	2	3	4	4	3	2	3	4	3	3	3	1	1	2	1	1	1	1	2	0	0	3	1	4	1	3	5	3	3	2	2	4	3	1	2	4
A0A087WUT5;Q6XQN6-3;Q6XQN6;Q6XQN6-2;G5E977;C9J8U2	A0A087WUT5;Q6XQN6-3;Q6XQN6;Q6XQN6-2;G5E977;C9J8U2	Nicotinate phosphoribosyltransferase	NAPRT1	>tr|A0A087WUT5|A0A087WUT5_HUMAN Nicotinate phosphoribosyltransferase (Fragment) OS=Homo sapiens GN=NAPRT PE=1 SV=1;>sp|Q6XQN6-3|PNCB_HUMAN Isoform 3 of Nicotinate phosphoribosyltransferase OS=Homo sapiens GN=NAPRT;>sp|Q6XQN6|PNCB_HUMAN Nicotinate phosphori			0	0	0	0	0	0	0	0	0	0	0	0	0	0	1	0	0	0	0	0	0	0	0	0	0	0	0	0	0	0	0	0	0	0	0	0	0	0	0	0	0	0	0
O60841;A0A087WUT6	O60841;A0A087WUT6	Eukaryotic translation initiation factor 5B	EIF5B	>sp|O60841|IF2P_HUMAN Eukaryotic translation initiation factor 5B OS=Homo sapiens GN=EIF5B PE=1 SV=4;>tr|A0A087WUT6|A0A087WUT6_HUMAN Eukaryotic translation initiation factor 5B OS=Homo sapiens GN=EIF5B PE=1 SV=1			10	11	10	9	5	7	11	8	11	8	9	3	13	5	10	12	9	14	11	11	9	12	14	8	4	7	11	10	13	13	10	10	16	13	12	14	16	11	12	8	13	11	9
A0A087X0G7;A0A087WUW6;A0A087X1B1;Q9Y6K9;Q9Y6K9-2;Q9Y6K9-3;A0A087WV30;C9JH59;C9J2V2;C9JN51	A0A087X0G7;A0A087WUW6;A0A087X1B1;Q9Y6K9;Q9Y6K9-2;Q9Y6K9-3	NF-kappa-B essential modulator	IKBKG	>tr|A0A087X0G7|A0A087X0G7_HUMAN NF-kappa-B essential modulator OS=Homo sapiens GN=IKBKG PE=1 SV=1;>tr|A0A087WUW6|A0A087WUW6_HUMAN NF-kappa-B essential modulator OS=Homo sapiens GN=IKBKG PE=1 SV=1;>tr|A0A087X1B1|A0A087X1B1_HUMAN NF-kappa-B essential modulat			0	1	1	1	0	0	0	0	0	0	0	0	0	0	0	0	0	2	0	0	0	0	0	0	0	0	0	0	0	0	0	0	0	2	0	2	0	1	0	0	0	0	0
Q99417;A0A087WV05;A0A0D9SEI7	Q99417;A0A087WV05	C-Myc-binding protein	MYCBP	>sp|Q99417|MYCBP_HUMAN C-Myc-binding protein OS=Homo sapiens GN=MYCBP PE=1 SV=3;>tr|A0A087WV05|A0A087WV05_HUMAN Uncharacterized protein OS=Homo sapiens PE=4 SV=1			0	0	0	0	0	0	0	0	0	0	0	0	0	0	0	0	0	0	0	0	0	0	0	0	0	0	0	0	0	0	0	0	0	0	0	0	0	0	0	0	0	0	0
A0A087WVC1;Q9BQ39	A0A087WVC1;Q9BQ39	ATP-dependent RNA helicase DDX50	DDX50	>tr|A0A087WVC1|A0A087WVC1_HUMAN ATP-dependent RNA helicase DDX50 OS=Homo sapiens GN=DDX50 PE=1 SV=1;>sp|Q9BQ39|DDX50_HUMAN ATP-dependent RNA helicase DDX50 OS=Homo sapiens GN=DDX50 PE=1 SV=1			4	3	3	2	3	3	3	1	2	0	3	1	3	3	4	1	3	2	4	5	3	2	3	3	1	2	0	1	4	5	5	3	3	3	3	4	1	3	4	2	3	1	1
P22694-4;A0A087WVC4;P22694-3;P22694;P22694-5;P22694-7;P22694-6;A0A0A0MS54;P22694-9;P22694-2;P22694-10;B1APF7;B1APG1;B1APG0;B1APG2;B1APF8;B1APF9;P22694-8;B1APG3;K7ERP6;P22612	P22694-4;A0A087WVC4;P22694-3;P22694;P22694-5;P22694-7;P22694-6;A0A0A0MS54;P22694-9;P22694-2;P22694-10;B1APF7;B1APG1;B1APG0;B1APG2;B1APF8;B1APF9;P22694-8;B1APG3	cAMP-dependent protein kinase catalytic subunit beta	PRKACB	>sp|P22694-4|KAPCB_HUMAN Isoform 4 of cAMP-dependent protein kinase catalytic subunit beta OS=Homo sapiens GN=PRKACB;>tr|A0A087WVC4|A0A087WVC4_HUMAN cAMP-dependent protein kinase catalytic subunit beta OS=Homo sapiens GN=PRKACB PE=1 SV=1;>sp|P22694-3|KAPCB			2	2	3	3	0	1	1	3	1	1	0	0	1	3	0	2	4	2	4	2	1	1	2	2	0	1	1	1	2	3	2	0	3	4	4	3	2	0	2	2	0	2	2
Q00610-2;Q00610;A0A087WVQ6;J3KS13;K7EJJ5;J3KRF5;J3KSQ2;J3QL20;F5H5N6;A0A087WV74;A0A087WXH4	Q00610-2;Q00610;A0A087WVQ6	Clathrin heavy chain 1	CLTC	>sp|Q00610-2|CLH1_HUMAN Isoform 2 of Clathrin heavy chain 1 OS=Homo sapiens GN=CLTC;>sp|Q00610|CLH1_HUMAN Clathrin heavy chain 1 OS=Homo sapiens GN=CLTC PE=1 SV=5;>tr|A0A087WVQ6|A0A087WVQ6_HUMAN Clathrin heavy chain OS=Homo sapiens GN=CLTC PE=1 SV=1			50	62	65	59	59	58	60	62	56	53	49	55	57	57	66	66	65	59	58	62	63	54	61	52	56	50	47	50	65	65	63	62	62	65	65	65	63	60	59	60	63	58	58
A0A087WWX0;A0A087WVZ9;P19388;A0A0A0MQR7;A0A087WVN5	A0A087WWX0;A0A087WVZ9;P19388;A0A0A0MQR7	DNA-directed RNA polymerases I, II, and III subunit RPABC1	POLR2E	>tr|A0A087WWX0|A0A087WWX0_HUMAN DNA-directed RNA polymerases I, II, and III subunit RPABC1 (Fragment) OS=Homo sapiens GN=POLR2E PE=1 SV=1;>tr|A0A087WVZ9|A0A087WVZ9_HUMAN DNA-directed RNA polymerases I, II, and III subunit RPABC1 OS=Homo sapiens GN=POLR2E P			1	2	2	2	2	2	2	1	2	0	1	2	2	1	1	1	2	1	2	2	1	2	2	1	0	1	2	2	2	0	3	2	2	1	2	2	2	3	3	2	2	1	1
A0A087WW58;Q9C0D9;C9JAG1	A0A087WW58;Q9C0D9;C9JAG1	Ethanolaminephosphotransferase 1	EPT1	>tr|A0A087WW58|A0A087WW58_HUMAN Protein SELENOI OS=Homo sapiens GN=SELENOI PE=1 SV=1;>sp|Q9C0D9|EPT1_HUMAN Ethanolaminephosphotransferase 1 OS=Homo sapiens GN=EPT1 PE=1 SV=3;>tr|C9JAG1|C9JAG1_HUMAN Protein SELENOI (Fragment) OS=Homo sapiens GN=SELENOI PE=1			0	0	0	0	0	0	0	0	0	0	0	0	0	0	0	0	0	0	0	1	0	0	0	0	0	0	0	0	0	0	0	0	0	0	0	1	0	0	0	0	0	0	0
H7C0K6;O43896;O60333-3;F8W8V9;Q12756;O60333-2;Q12756-3;A0A087WWA3;Q12756-2;Q4R9M9;O60333;O60333-4	H7C0K6;O43896;O60333-3;F8W8V9;Q12756;O60333-2;Q12756-3;A0A087WWA3;Q12756-2;Q4R9M9;O60333;O60333-4	Kinesin-like protein KIF1C;Kinesin-like protein KIF1B;Kinesin-like protein KIF1A	KIF1A;KIF1C;KIF1B;KIF1Bbeta	>tr|H7C0K6|H7C0K6_HUMAN Kinesin-like protein KIF1A (Fragment) OS=Homo sapiens GN=KIF1A PE=1 SV=1;>sp|O43896|KIF1C_HUMAN Kinesin-like protein KIF1C OS=Homo sapiens GN=KIF1C PE=1 SV=3;>sp|O60333-3|KIF1B_HUMAN Isoform 3 of Kinesin-like protein KIF1B OS=Homo s			0	0	0	0	0	0	0	0	0	0	0	0	0	0	0	0	0	0	0	0	0	0	0	0	0	0	0	0	0	0	0	0	1	0	1	0	0	0	0	0	0	0	0
C9JHC7;F8W8R3;P49005;A0A087WWF6;C9IZD2;C9J8Z7;C9JLE1	C9JHC7;F8W8R3;P49005;A0A087WWF6;C9IZD2;C9J8Z7;C9JLE1	DNA polymerase delta subunit 2	POLD2	>tr|C9JHC7|C9JHC7_HUMAN DNA polymerase delta subunit 2 (Fragment) OS=Homo sapiens GN=POLD2 PE=1 SV=1;>tr|F8W8R3|F8W8R3_HUMAN DNA polymerase delta subunit 2 OS=Homo sapiens GN=POLD2 PE=1 SV=1;>sp|P49005|DPOD2_HUMAN DNA polymerase delta subunit 2 OS=Homo sap			0	0	0	1	0	0	0	0	0	0	0	0	0	0	0	0	0	0	0	0	0	0	0	0	0	0	0	0	0	1	0	0	1	0	0	0	1	0	1	0	0	0	0
A0A087WX29;Q13148;B1AKP7;G3V162;A0A087X260;A0A087WYY0;K7EJM5;K7EN94;A0A087WXQ5;A0A087WV68;Q13148-4;A0A087WW61;A0A087WX67;A0A087WXV3;A0A087WTZ4;K7EL26;A0A087WYE7;A0A087WZC9	A0A087WX29;Q13148;B1AKP7;G3V162;A0A087X260;A0A087WYY0;K7EJM5;K7EN94;A0A087WXQ5;A0A087WV68;Q13148-4	TAR DNA-binding protein 43	TARDBP	>tr|A0A087WX29|A0A087WX29_HUMAN TAR DNA-binding protein 43 (Fragment) OS=Homo sapiens GN=TARDBP PE=1 SV=1;>sp|Q13148|TADBP_HUMAN TAR DNA-binding protein 43 OS=Homo sapiens GN=TARDBP PE=1 SV=1;>tr|B1AKP7|B1AKP7_HUMAN TAR DNA-binding protein 43 OS=Homo sapie			1	3	2	2	3	2	1	0	1	2	2	1	1	1	2	2	0	1	1	2	2	1	1	2	0	1	2	3	1	0	3	1	2	1	1	1	2	1	2	1	2	2	2
A0A087WX60;Q86TC9-2;Q86TC9	A0A087WX60;Q86TC9-2;Q86TC9	Myopalladin	MYPN	>tr|A0A087WX60|A0A087WX60_HUMAN Myopalladin OS=Homo sapiens GN=MYPN PE=1 SV=1;>sp|Q86TC9-2|MYPN_HUMAN Isoform 2 of Myopalladin OS=Homo sapiens GN=MYPN;>sp|Q86TC9|MYPN_HUMAN Myopalladin OS=Homo sapiens GN=MYPN PE=1 SV=2			1	1	0	1	0	0	0	0	0	1	0	0	1	0	0	0	0	1	1	0	0	2	1	0	1	0	0	0	0	0	0	1	1	0	0	0	1	1	0	1	0	0	0
A0A087WXB0;O15126;O15126-2;A0A087WU14;A0A087WTX8;A0A087WZA6	A0A087WXB0;O15126;O15126-2;A0A087WU14	Secretory carrier-associated membrane protein 1	SCAMP1	>tr|A0A087WXB0|A0A087WXB0_HUMAN Secretory carrier-associated membrane protein 1 OS=Homo sapiens GN=SCAMP1 PE=1 SV=1;>sp|O15126|SCAM1_HUMAN Secretory carrier-associated membrane protein 1 OS=Homo sapiens GN=SCAMP1 PE=1 SV=2;>sp|O15126-2|SCAM1_HUMAN Isoform			0	0	1	1	3	1	1	2	0	0	0	2	0	1	0	1	1	0	0	1	1	0	0	1	0	0	1	1	1	1	1	1	1	1	1	0	1	1	1	0	1	1	2
A0A087WXU5;A0A087WYF0;Q9NP64-2;Q9NP64-3;Q9NP64;A0A0D9SEW3;A0A087WXF8	A0A087WXU5;A0A087WYF0;Q9NP64-2;Q9NP64-3;Q9NP64;A0A0D9SEW3;A0A087WXF8	Nucleolar protein of 40 kDa	ZCCHC17	>tr|A0A087WXU5|A0A087WXU5_HUMAN Nucleolar protein of 40 kDa OS=Homo sapiens GN=ZCCHC17 PE=1 SV=1;>tr|A0A087WYF0|A0A087WYF0_HUMAN Nucleolar protein of 40 kDa OS=Homo sapiens GN=ZCCHC17 PE=1 SV=1;>sp|Q9NP64-2|NO40_HUMAN Isoform 2 of Nucleolar protein of 40 k			0	0	0	0	0	0	0	0	0	0	0	0	0	0	0	0	0	0	0	0	0	0	0	0	0	0	0	0	0	0	0	0	0	0	0	0	0	0	0	1	0	0	0
B7Z879;Q9H270;A0A087WXL6;A0A0G2JS92;A0A087X2J4	B7Z879;Q9H270;A0A087WXL6	Vacuolar protein sorting-associated protein 11 homolog	VPS11	>tr|B7Z879|B7Z879_HUMAN Vacuolar protein sorting-associated protein 11 homolog OS=Homo sapiens GN=VPS11 PE=1 SV=1;>sp|Q9H270|VPS11_HUMAN Vacuolar protein sorting-associated protein 11 homolog OS=Homo sapiens GN=VPS11 PE=1 SV=1;>tr|A0A087WXL6|A0A087WXL6_HUM			0	1	1	2	0	1	0	0	0	0	0	1	1	0	1	0	0	1	0	0	0	0	0	0	0	0	0	0	2	2	0	0	0	0	0	0	0	0	0	0	0	0	1
A0A087WXM6;J3QQT2;J3KRX5;P18621;P18621-3;A0A0A6YYL6;P18621-2;J3QLC8;A0A0A0MRF8;J3KRB3;A0A087WWH0;J3QS96;A0A087WY81;J3KSJ0	A0A087WXM6;J3QQT2;J3KRX5;P18621;P18621-3;A0A0A6YYL6;P18621-2;J3QLC8;A0A0A0MRF8;J3KRB3;A0A087WWH0;J3QS96;A0A087WY81	60S ribosomal protein L17	RPL17	>tr|A0A087WXM6|A0A087WXM6_HUMAN 60S ribosomal protein L17 (Fragment) OS=Homo sapiens GN=RPL17 PE=3 SV=1;>tr|J3QQT2|J3QQT2_HUMAN 60S ribosomal protein L17 (Fragment) OS=Homo sapiens GN=RPL17 PE=3 SV=1;>tr|J3KRX5|J3KRX5_HUMAN 60S ribosomal protein L17 (Fragm			6	7	7	7	6	7	6	7	8	5	6	9	8	6	7	4	6	6	6	8	8	6	7	7	6	9	8	7	6	8	9	9	6	7	7	8	8	7	6	7	7	7	8
A0A087WXS7;O43681;K7ERW9	A0A087WXS7;O43681	ATPase ASNA1	ASNA1	>tr|A0A087WXS7|A0A087WXS7_HUMAN ATPase ASNA1 OS=Homo sapiens GN=ASNA1 PE=1 SV=1;>sp|O43681|ASNA_HUMAN ATPase ASNA1 OS=Homo sapiens GN=ASNA1 PE=1 SV=2			1	2	1	0	3	2	1	0	1	0	0	0	1	0	1	1	1	1	2	0	2	1	2	1	1	0	1	1	2	1	3	2	1	0	1	1	3	1	2	1	1	1	0
P20908;A0A087WXW9;H7BY82	P20908;A0A087WXW9;H7BY82	Collagen alpha-1(V) chain	COL5A1	>sp|P20908|CO5A1_HUMAN Collagen alpha-1(V) chain OS=Homo sapiens GN=COL5A1 PE=1 SV=3;>tr|A0A087WXW9|A0A087WXW9_HUMAN Collagen alpha-1(V) chain OS=Homo sapiens GN=COL5A1 PE=1 SV=1;>tr|H7BY82|H7BY82_HUMAN Collagen alpha-1(V) chain (Fragment) OS=Homo sapiens			1	0	0	0	1	0	0	0	0	1	1	0	1	0	0	0	0	0	0	1	0	0	0	1	1	0	1	1	0	0	0	0	1	0	0	0	0	0	1	0	0	0	1
Q9Y4I1-2;A0A087WY00;G3V394;Q9Y4I1;F8WE88;F8W6H6;Q9Y4I1-3;E7ERV5;Q9UES5;O95317;G3V3C9;H0YM93	Q9Y4I1-2;A0A087WY00;G3V394;Q9Y4I1;F8WE88;F8W6H6;Q9Y4I1-3	Unconventional myosin-Va	MYO5A	>sp|Q9Y4I1-2|MYO5A_HUMAN Isoform 2 of Unconventional myosin-Va OS=Homo sapiens GN=MYO5A;>tr|A0A087WY00|A0A087WY00_HUMAN Unconventional myosin-Va OS=Homo sapiens GN=MYO5A PE=1 SV=1;>tr|G3V394|G3V394_HUMAN Unconventional myosin-Va OS=Homo sapiens GN=MYO5A PE			0	0	0	0	1	0	2	1	0	0	3	3	1	3	1	2	0	3	0	1	0	2	0	3	0	2	2	1	4	2	1	1	1	3	1	2	2	2	0	1	0	4	2
Q96CW1-2;A0A087WY71;Q96CW1;E9PFW3;C9JJ47;C9JTK4;C9JGT8;C9JJD3;C9JPV8;H7C4C3	Q96CW1-2;A0A087WY71;Q96CW1;E9PFW3;C9JJ47	AP-2 complex subunit mu	AP2M1	>sp|Q96CW1-2|AP2M1_HUMAN Isoform 2 of AP-2 complex subunit mu OS=Homo sapiens GN=AP2M1;>tr|A0A087WY71|A0A087WY71_HUMAN AP-2 complex subunit mu OS=Homo sapiens GN=AP2M1 PE=1 SV=1;>sp|Q96CW1|AP2M1_HUMAN AP-2 complex subunit mu OS=Homo sapiens GN=AP2M1 PE=1 S			9	8	9	8	8	7	8	6	4	8	6	8	9	8	6	7	6	8	6	8	6	6	6	5	6	5	6	5	6	7	8	6	8	7	6	6	9	7	7	6	7	8	9
Q16378;A0A087WY73	Q16378;A0A087WY73	Proline-rich protein 4	PRR4	>sp|Q16378|PROL4_HUMAN Proline-rich protein 4 OS=Homo sapiens GN=PRR4 PE=1 SV=3;>tr|A0A087WY73|A0A087WY73_HUMAN Proline-rich protein 4 OS=Homo sapiens GN=PRR4 PE=4 SV=1			0	0	0	0	0	0	0	0	0	0	0	0	0	0	5	0	0	0	0	0	0	0	0	0	0	0	0	0	0	0	0	0	0	0	0	0	0	0	0	0	0	0	0
Q03519;A0A087WYD6;X5CMH5;A0A0G2JLV0;Q03519-2;E7ENX8;A0A140T9S0;Q9NUT2-5;Q9NUT2-4;Q9NUT2-2;Q9NUT2	Q03519;A0A087WYD6;X5CMH5;A0A0G2JLV0;Q03519-2;E7ENX8;A0A140T9S0	Antigen peptide transporter 2	TAP2	>sp|Q03519|TAP2_HUMAN Antigen peptide transporter 2 OS=Homo sapiens GN=TAP2 PE=1 SV=1;>tr|A0A087WYD6|A0A087WYD6_HUMAN Antigen peptide transporter 2 OS=Homo sapiens GN=TAP2 PE=1 SV=1;>tr|X5CMH5|X5CMH5_HUMAN Antigen peptide transporter 2 OS=Homo sapiens GN=T			6	3	4	4	2	3	4	5	4	4	3	2	4	6	3	4	2	3	5	5	2	4	3	3	5	3	4	2	4	4	6	4	4	4	3	3	5	3	5	4	6	2	3
Q7Z478;A0A087WYN9;Q6P158	Q7Z478;A0A087WYN9	ATP-dependent RNA helicase DHX29	DHX29	>sp|Q7Z478|DHX29_HUMAN ATP-dependent RNA helicase DHX29 OS=Homo sapiens GN=DHX29 PE=1 SV=2;>tr|A0A087WYN9|A0A087WYN9_HUMAN ATP-dependent RNA helicase DHX29 OS=Homo sapiens GN=DHX29 PE=1 SV=1			1	0	1	1	1	1	0	1	1	1	0	0	0	1	0	0	0	0	0	0	0	0	1	1	0	0	0	0	1	0	0	0	2	1	1	1	0	0	1	0	0	1	0
A0A087WZ13;E9PAU2;Q8IY67-2;K7EQG2;Q8IY67-3;K7EKR9;Q8IY67	A0A087WZ13;E9PAU2;Q8IY67-2	Ribonucleoprotein PTB-binding 1	RAVER1	>tr|A0A087WZ13|A0A087WZ13_HUMAN Ribonucleoprotein PTB-binding 1 OS=Homo sapiens GN=RAVER1 PE=1 SV=1;>tr|E9PAU2|E9PAU2_HUMAN Ribonucleoprotein PTB-binding 1 OS=Homo sapiens GN=RAVER1 PE=1 SV=1;>sp|Q8IY67-2|RAVR1_HUMAN Isoform 2 of Ribonucleoprotein PTB-bind			1	1	1	2	1	2	0	1	2	1	1	1	1	1	1	1	2	1	1	1	1	1	1	1	2	2	2	2	1	2	2	1	1	2	2	1	1	1	2	2	2	2	1
A0A087X072;O94761;A0A087WZ30;V9GZ64;A0A087WTJ0;V9GY60;V9GYA3	A0A087X072;O94761;A0A087WZ30;V9GZ64	ATP-dependent DNA helicase Q4	RECQL4	>tr|A0A087X072|A0A087X072_HUMAN ATP-dependent DNA helicase Q4 OS=Homo sapiens GN=RECQL4 PE=1 SV=1;>sp|O94761|RECQ4_HUMAN ATP-dependent DNA helicase Q4 OS=Homo sapiens GN=RECQL4 PE=1 SV=1;>tr|A0A087WZ30|A0A087WZ30_HUMAN ATP-dependent DNA helicase Q4 OS=Homo			1	1	2	0	0	0	1	1	0	0	0	1	2	1	0	0	0	1	1	1	0	1	1	0	1	2	0	0	0	1	1	2	2	2	1	1	2	1	1	1	0	1	2
Q15651-2;Q15651;A0A087WZE9	Q15651-2;Q15651;A0A087WZE9	High mobility group nucleosome-binding domain-containing protein 3	HMGN3	>sp|Q15651-2|HMGN3_HUMAN Isoform 2 of High mobility group nucleosome-binding domain-containing protein 3 OS=Homo sapiens GN=HMGN3;>sp|Q15651|HMGN3_HUMAN High mobility group nucleosome-binding domain-containing protein 3 OS=Homo sapiens GN=HMGN3 PE=1 SV=2;>			0	0	0	0	0	1	0	0	1	0	0	0	0	0	0	0	0	0	0	2	0	0	1	0	1	1	1	0	0	2	1	1	0	0	1	0	0	0	0	0	1	0	0
O43837;A0A087WZN1;A0A087X2E5;O43837-2;O43837-3;A0A0D9SG66	O43837;A0A087WZN1;A0A087X2E5;O43837-2;O43837-3	Isocitrate dehydrogenase [NAD] subunit beta, mitochondrial	IDH3B	>sp|O43837|IDH3B_HUMAN Isocitrate dehydrogenase [NAD] subunit beta, mitochondrial OS=Homo sapiens GN=IDH3B PE=1 SV=2;>tr|A0A087WZN1|A0A087WZN1_HUMAN Isocitrate dehydrogenase [NAD] subunit, mitochondrial OS=Homo sapiens GN=IDH3B PE=1 SV=1;>tr|A0A087X2E5|A0A			1	1	1	1	1	0	0	1	0	1	0	0	2	0	0	1	1	1	0	1	0	1	2	3	0	0	0	1	1	0	1	1	1	1	1	1	1	3	0	0	2	2	2
Q9H3K6;A0A087WZT3;Q9H3K6-2;H3BV85;H3BTW0;A0A0B4J295;H3BVE0	Q9H3K6;A0A087WZT3	BolA-like protein 2	BOLA2	>sp|Q9H3K6|BOLA2_HUMAN BolA-like protein 2 OS=Homo sapiens GN=BOLA2 PE=1 SV=1;>tr|A0A087WZT3|A0A087WZT3_HUMAN BolA-like protein 2 OS=Homo sapiens GN=BOLA2 PE=1 SV=2			0	0	0	0	0	0	0	0	0	0	0	0	0	0	0	1	0	0	0	0	0	0	0	0	0	0	0	0	0	0	0	0	0	0	0	0	0	0	0	0	0	0	0
A0A087WZX2;O95139	A0A087WZX2;O95139	NADH dehydrogenase [ubiquinone] 1 beta subcomplex subunit 6	NDUFB6	>tr|A0A087WZX2|A0A087WZX2_HUMAN NADH dehydrogenase [ubiquinone] 1 beta subcomplex subunit 6 OS=Homo sapiens GN=NDUFB6 PE=1 SV=1;>sp|O95139|NDUB6_HUMAN NADH dehydrogenase [ubiquinone] 1 beta subcomplex subunit 6 OS=Homo sapiens GN=NDUFB6 PE=1 SV=3			0	0	0	0	0	0	0	0	0	0	0	0	0	0	0	0	0	0	0	0	0	0	0	0	0	0	0	0	0	0	0	0	0	0	0	0	0	0	0	0	0	0	0
A0A087WZX7;K7EJL1;E7ENJ6;Q9BXS5;Q9BXS5-2;K7EPJ8	A0A087WZX7;K7EJL1;E7ENJ6;Q9BXS5;Q9BXS5-2;K7EPJ8	AP-1 complex subunit mu-1	AP1M1	>tr|A0A087WZX7|A0A087WZX7_HUMAN AP-1 complex subunit mu-1 (Fragment) OS=Homo sapiens GN=AP1M1 PE=1 SV=1;>tr|K7EJL1|K7EJL1_HUMAN AP-1 complex subunit mu-1 OS=Homo sapiens GN=AP1M1 PE=1 SV=1;>tr|E7ENJ6|E7ENJ6_HUMAN AP-1 complex subunit mu-1 OS=Homo sapiens G			0	0	0	0	0	0	0	0	0	0	0	0	0	0	0	0	0	0	0	0	0	0	0	0	0	0	0	0	0	0	0	0	0	0	0	0	0	0	0	0	0	0	0
Q9Y3A5;A0A087X020;F8WE72	Q9Y3A5;A0A087X020	Ribosome maturation protein SBDS	SBDS	>sp|Q9Y3A5|SBDS_HUMAN Ribosome maturation protein SBDS OS=Homo sapiens GN=SBDS PE=1 SV=4;>tr|A0A087X020|A0A087X020_HUMAN Ribosome maturation protein SBDS OS=Homo sapiens GN=SBDS PE=1 SV=1			0	0	0	0	0	0	0	0	0	0	0	0	0	0	0	0	0	0	0	0	0	0	0	0	0	0	0	0	0	0	0	0	0	0	1	0	0	0	2	1	0	0	0
A0A087X054;Q9Y4L1;E9PJ21;A0A087WWI4;K7EQK2;Q9Y4L1-2;J3QL06;J3KTF1;Q9BST8;J3QQH7;J3QLE9;A0A087X214;A0A087WW13	A0A087X054;Q9Y4L1;E9PJ21;A0A087WWI4;K7EQK2	Hypoxia up-regulated protein 1	HYOU1	>tr|A0A087X054|A0A087X054_HUMAN Hypoxia up-regulated protein 1 OS=Homo sapiens GN=HYOU1 PE=1 SV=1;>sp|Q9Y4L1|HYOU1_HUMAN Hypoxia up-regulated protein 1 OS=Homo sapiens GN=HYOU1 PE=1 SV=1;>tr|E9PJ21|E9PJ21_HUMAN Hypoxia up-regulated protein 1 (Fragment) OS=			1	1	1	3	3	2	3	1	1	1	0	0	2	2	2	0	0	2	4	2	0	3	0	0	0	0	1	0	1	0	6	1	3	0	2	2	1	0	1	0	2	1	0
Q5T8P6-3;A0A087X0H9;Q5T8P6-5;Q5T8P6-4	Q5T8P6-3;A0A087X0H9;Q5T8P6-5;Q5T8P6-4	RNA-binding protein 26	RBM26	>sp|Q5T8P6-3|RBM26_HUMAN Isoform 3 of RNA-binding protein 26 OS=Homo sapiens GN=RBM26;>tr|A0A087X0H9|A0A087X0H9_HUMAN RNA-binding protein 26 OS=Homo sapiens GN=RBM26 PE=1 SV=1;>sp|Q5T8P6-5|RBM26_HUMAN Isoform 5 of RNA-binding protein 26 OS=Homo sapiens GN=			5	5	4	6	3	5	4	2	3	4	3	4	2	3	2	6	6	3	4	6	4	4	3	7	2	3	4	5	5	5	6	5	4	5	4	3	4	4	2	6	5	1	2
A0A087X0K1;Q9Y376;B7ZBJ4;Q5TAW7;Q9H9S4	A0A087X0K1;Q9Y376	Calcium-binding protein 39	CAB39	>tr|A0A087X0K1|A0A087X0K1_HUMAN Calcium-binding protein 39 OS=Homo sapiens GN=CAB39 PE=1 SV=1;>sp|Q9Y376|CAB39_HUMAN Calcium-binding protein 39 OS=Homo sapiens GN=CAB39 PE=1 SV=1			0	0	0	0	0	0	0	0	0	0	0	0	0	0	0	0	0	0	0	0	0	0	0	1	0	0	0	0	0	1	0	0	1	0	0	1	0	2	1	0	0	0	0
Q07157-2;A0A087X0K9;G5E9E7;Q07157;G3V1L9;H0YKB1;H0YLT6	Q07157-2;A0A087X0K9;G5E9E7;Q07157;G3V1L9	Tight junction protein ZO-1	TJP1	>sp|Q07157-2|ZO1_HUMAN Isoform Short of Tight junction protein ZO-1 OS=Homo sapiens GN=TJP1;>tr|A0A087X0K9|A0A087X0K9_HUMAN Tight junction protein ZO-1 OS=Homo sapiens GN=TJP1 PE=1 SV=1;>tr|G5E9E7|G5E9E7_HUMAN Tight junction protein 1 (Zona occludens 1), i			2	3	4	3	0	2	1	1	1	1	0	0	4	2	1	2	4	4	5	3	2	5	4	5	2	2	1	1	1	5	3	2	4	2	4	3	2	3	2	1	3	3	1
H0YKH1;A0A087X0P4;H0YLF5;A0A0A0MTI0;P40424-2;P40424-3;P40424;H0YLD4;H0YLT4;F8WA05;H0YLB0;H0YLM3;P40425;U3KQA2;H0Y5D0	H0YKH1;A0A087X0P4;H0YLF5;A0A0A0MTI0;P40424-2;P40424-3;P40424;H0YLD4;H0YLT4;F8WA05;H0YLB0;H0YLM3;P40425	Pre-B-cell leukemia transcription factor 1;Pre-B-cell leukemia transcription factor 2	PBX1;PBX2	>tr|H0YKH1|H0YKH1_HUMAN Pre-B-cell leukemia transcription factor 1 (Fragment) OS=Homo sapiens GN=PBX1 PE=1 SV=1;>tr|A0A087X0P4|A0A087X0P4_HUMAN Pre-B-cell leukemia transcription factor 1 OS=Homo sapiens GN=PBX1 PE=1 SV=1;>tr|H0YLF5|H0YLF5_HUMAN Pre-B-cell			0	0	1	1	2	2	0	1	1	1	0	2	0	1	0	1	3	3	1	2	1	2	2	3	2	2	1	2	0	1	2	2	2	2	2	2	3	1	1	2	2	2	1
Q15155;A0A0G2JN29;A0A087X117;Q5JPE7-2;P69849;Q5JPE7;J3KN36;A0A0G2JP90;A0A087WW46;Q5JPE7-3;A0A087WTD5;H3BUC9;H3BPS9	Q15155;A0A0G2JN29;A0A087X117;Q5JPE7-2;P69849;Q5JPE7;J3KN36;A0A0G2JP90;A0A087WW46;Q5JPE7-3	Nodal modulator 1;Nodal modulator 2;Nodal modulator 3	NOMO1;NOMO2;NOMO3	>sp|Q15155|NOMO1_HUMAN Nodal modulator 1 OS=Homo sapiens GN=NOMO1 PE=1 SV=5;>tr|A0A0G2JN29|A0A0G2JN29_HUMAN Nodal modulator 1 OS=Homo sapiens GN=NOMO1 PE=1 SV=1;>tr|A0A087X117|A0A087X117_HUMAN Nodal modulator 1 OS=Homo sapiens GN=NOMO1 PE=1 SV=1;>sp|Q5JPE7			3	3	3	1	5	4	4	1	2	2	2	3	3	2	3	1	1	2	2	3	1	6	3	2	4	1	2	2	3	5	3	1	1	3	2	2	4	4	4	3	4	2	2
F8WAS3;C9IZN5;A0A087X1G1;H7BYD0;Q16718-2;Q16718	F8WAS3;C9IZN5;A0A087X1G1;H7BYD0;Q16718-2;Q16718	NADH dehydrogenase [ubiquinone] 1 alpha subcomplex subunit 5	NDUFA5	>tr|F8WAS3|F8WAS3_HUMAN NADH dehydrogenase [ubiquinone] 1 alpha subcomplex subunit 5 OS=Homo sapiens GN=NDUFA5 PE=1 SV=1;>tr|C9IZN5|C9IZN5_HUMAN NADH dehydrogenase [ubiquinone] 1 alpha subcomplex subunit 5 (Fragment) OS=Homo sapiens GN=NDUFA5 PE=1 SV=1;>tr			0	0	0	1	1	1	1	1	1	0	0	0	0	0	0	1	0	0	0	0	1	0	0	0	0	1	0	0	0	1	1	1	0	0	0	0	1	1	0	0	0	1	0
P20929-3;P20929-2;A0A087X1N7;H0Y786;P20929-4;P20929	P20929-3;P20929-2;A0A087X1N7;H0Y786;P20929-4;P20929	Nebulin	NEB	>sp|P20929-3|NEBU_HUMAN Isoform 3 of Nebulin OS=Homo sapiens GN=NEB;>sp|P20929-2|NEBU_HUMAN Isoform 2 of Nebulin OS=Homo sapiens GN=NEB;>tr|A0A087X1N7|A0A087X1N7_HUMAN Nebulin OS=Homo sapiens GN=NEB PE=1 SV=1;>tr|H0Y786|H0Y786_HUMAN Nebulin (Fragment) OS=H			0	0	0	0	0	0	0	0	0	0	0	0	0	0	0	0	0	0	0	0	0	0	0	0	0	0	0	0	0	0	0	0	0	0	0	0	1	0	0	0	0	0	0
A0A087X1S3	A0A087X1S3			>tr|A0A087X1S3|A0A087X1S3_HUMAN E3 ubiquitin-protein ligase HUWE1 (Fragment) OS=Homo sapiens GN=HUWE1 PE=1 SV=1			2	1	2	3	3	5	1	0	2	0	1	2	2	0	1	1	3	4	1	2	3	1	1	0	3	0	1	2	2	1	4	1	3	2	3	3	1	3	2	1	2	2	4
Q9UL46;A0A087X1Z3;H0YM70	Q9UL46;A0A087X1Z3;H0YM70	Proteasome activator complex subunit 2	PSME2	>sp|Q9UL46|PSME2_HUMAN Proteasome activator complex subunit 2 OS=Homo sapiens GN=PSME2 PE=1 SV=4;>tr|A0A087X1Z3|A0A087X1Z3_HUMAN Proteasome activator complex subunit 2 OS=Homo sapiens GN=PSME2 PE=1 SV=1;>tr|H0YM70|H0YM70_HUMAN Proteasome activator complex			0	0	0	0	0	0	0	0	0	0	0	0	0	0	1	0	0	0	0	0	0	0	0	0	0	0	0	0	0	0	0	0	0	0	0	0	0	0	0	0	0	0	0
Q8TCG1;A0A087X211;Q8TCG1-2;F8WAX6;F8WF26	Q8TCG1;A0A087X211;Q8TCG1-2	Protein CIP2A	KIAA1524	>sp|Q8TCG1|CIP2A_HUMAN Protein CIP2A OS=Homo sapiens GN=KIAA1524 PE=1 SV=2;>tr|A0A087X211|A0A087X211_HUMAN Protein CIP2A OS=Homo sapiens GN=KIAA1524 PE=1 SV=1;>sp|Q8TCG1-2|CIP2A_HUMAN Isoform 2 of Protein CIP2A OS=Homo sapiens GN=KIAA1524			9	5	7	8	4	4	5	8	13	12	10	11	6	10	4	9	8	10	4	6	7	7	7	7	8	11	10	9	8	8	6	8	9	11	10	6	6	5	4	7	8	11	9
Q2M389;A0A087X256;Q2M389-2;F8W1W1;F8VNZ5;F8VYH7	Q2M389;A0A087X256;Q2M389-2	WASH complex subunit 7	KIAA1033	>sp|Q2M389|WASH7_HUMAN WASH complex subunit SWIP OS=Homo sapiens GN=KIAA1033 PE=1 SV=2;>tr|A0A087X256|A0A087X256_HUMAN WASH complex subunit SWIP OS=Homo sapiens GN=KIAA1033 PE=1 SV=1;>sp|Q2M389-2|WASH7_HUMAN Isoform 2 of WASH complex subunit SWIP OS=Homo s			1	1	2	0	0	1	0	1	0	0	0	0	1	2	0	0	2	1	1	1	0	0	1	0	1	2	1	1	1	0	0	2	1	1	1	1	0	0	0	1	0	1	4
Q9H334-2;G5E965;H0Y882;A0A0B4J2F3;Q9H334-3;Q9H334-6;C9J0F0;Q9H334-4;Q9H334-7;Q9H334;E9PFD3;Q9H334-8;A0A087X299	Q9H334-2;G5E965;H0Y882;A0A0B4J2F3;Q9H334-3;Q9H334-6;C9J0F0;Q9H334-4;Q9H334-7;Q9H334;E9PFD3;Q9H334-8;A0A087X299	Forkhead box protein P1	FOXP1	>sp|Q9H334-2|FOXP1_HUMAN Isoform 2 of Forkhead box protein P1 OS=Homo sapiens GN=FOXP1;>tr|G5E965|G5E965_HUMAN Forkhead box P1, isoform CRA_f OS=Homo sapiens GN=FOXP1 PE=1 SV=1;>tr|H0Y882|H0Y882_HUMAN Forkhead box protein P1 (Fragment) OS=Homo sapiens GN=F			0	0	1	0	1	0	0	0	0	1	0	0	0	1	1	1	1	1	1	0	0	0	1	0	0	0	1	0	0	0	1	0	1	0	0	0	0	1	0	1	1	0	1
Q9BRJ2;A0A087X2D5;A0A0G2JMS5;A0A087WU62	Q9BRJ2;A0A087X2D5;A0A0G2JMS5;A0A087WU62	39S ribosomal protein L45, mitochondrial	MRPL45	>sp|Q9BRJ2|RM45_HUMAN 39S ribosomal protein L45, mitochondrial OS=Homo sapiens GN=MRPL45 PE=1 SV=2;>tr|A0A087X2D5|A0A087X2D5_HUMAN 39S ribosomal protein L45, mitochondrial OS=Homo sapiens GN=MRPL45 PE=1 SV=1;>tr|A0A0G2JMS5|A0A0G2JMS5_HUMAN 39S ribosomal pr			3	2	2	0	0	2	0	3	1	0	1	1	1	1	1	1	2	2	2	1	2	1	1	1	1	1	0	1	1	0	1	2	1	0	2	3	1	2	2	2	1	1	1
D6RIC3;Q9Y3C1;A0A0C4DGU5;Q9Y3C1-3;Q9Y3C1-2;A0A087X2G6;D6RC60	D6RIC3;Q9Y3C1;A0A0C4DGU5;Q9Y3C1-3;Q9Y3C1-2;A0A087X2G6	Nucleolar protein 16	NOP16	>tr|D6RIC3|D6RIC3_HUMAN Nucleolar protein 16 OS=Homo sapiens GN=NOP16 PE=1 SV=1;>sp|Q9Y3C1|NOP16_HUMAN Nucleolar protein 16 OS=Homo sapiens GN=NOP16 PE=1 SV=2;>tr|A0A0C4DGU5|A0A0C4DGU5_HUMAN Nucleolar protein 16 OS=Homo sapiens GN=NOP16 PE=1 SV=1;>sp|Q9Y3C			0	0	1	1	0	0	1	0	1	1	1	1	0	0	1	1	1	2	1	2	1	0	2	1	1	1	1	1	1	2	1	1	2	1	2	1	2	2	2	1	1	2	1
P62333;A0A087X2I1;H0YJC0;H0YJS8;H0YJX2;H0YJE9;H0YJT1	P62333;A0A087X2I1;H0YJC0	26S protease regulatory subunit 10B	PSMC6	>sp|P62333|PRS10_HUMAN 26S protease regulatory subunit 10B OS=Homo sapiens GN=PSMC6 PE=1 SV=1;>tr|A0A087X2I1|A0A087X2I1_HUMAN 26S protease regulatory subunit 10B OS=Homo sapiens GN=PSMC6 PE=1 SV=1;>tr|H0YJC0|H0YJC0_HUMAN 26S protease regulatory subunit 10B			10	10	11	11	11	10	6	10	9	8	7	7	13	10	10	13	13	10	8	12	6	7	14	14	8	6	6	5	12	10	16	16	12	10	9	12	13	7	12	10	11	9	8
Q9BZ29-3;Q9BZ29-5;Q9BZ29;A0A088AWN3;Q9BZ29-4;A0A0A0MSY4;Q6ZSL5;Q9BZ29-6;A0A0A0MT38;A0A1B0GVL8;X6RGR3	Q9BZ29-3;Q9BZ29-5;Q9BZ29;A0A088AWN3;Q9BZ29-4;A0A0A0MSY4;Q6ZSL5;Q9BZ29-6;A0A0A0MT38	Dedicator of cytokinesis protein 9	DOCK9	>sp|Q9BZ29-3|DOCK9_HUMAN Isoform 3 of Dedicator of cytokinesis protein 9 OS=Homo sapiens GN=DOCK9;>sp|Q9BZ29-5|DOCK9_HUMAN Isoform 2 of Dedicator of cytokinesis protein 9 OS=Homo sapiens GN=DOCK9;>sp|Q9BZ29|DOCK9_HUMAN Dedicator of cytokinesis protein 9 OS			1	1	2	2	1	0	0	0	1	1	0	0	0	1	0	1	2	1	2	1	0	1	1	1	1	0	1	0	2	1	1	1	1	0	0	1	0	2	1	0	1	1	2
Q14185;A0A096LNH6	Q14185;A0A096LNH6	Dedicator of cytokinesis protein 1	DOCK1	>sp|Q14185|DOCK1_HUMAN Dedicator of cytokinesis protein 1 OS=Homo sapiens GN=DOCK1 PE=1 SV=2;>tr|A0A096LNH6|A0A096LNH6_HUMAN Dedicator of cytokinesis protein 1 OS=Homo sapiens GN=DOCK1 PE=1 SV=1			4	2	3	3	1	1	1	1	0	0	0	3	2	2	0	2	1	4	2	4	1	3	1	2	2	4	3	4	0	2	2	1	0	4	3	4	3	1	1	1	1	2	4
E7EWK1;A0A096LPK7;D3YTF8;A0A182DWF3;Q9NNW7	E7EWK1;A0A096LPK7;D3YTF8;A0A182DWF3;Q9NNW7	Thioredoxin reductase 2, mitochondrial	TXNRD2	>tr|E7EWK1|E7EWK1_HUMAN Thioredoxin reductase 2, mitochondrial OS=Homo sapiens GN=TXNRD2 PE=1 SV=1;>tr|A0A096LPK7|A0A096LPK7_HUMAN Thioredoxin reductase 2, mitochondrial OS=Homo sapiens GN=TXNRD2 PE=1 SV=1;>tr|D3YTF8|D3YTF8_HUMAN Thioredoxin reductase 2, m			0	1	1	0	0	0	0	1	0	1	0	0	0	1	0	1	0	0	0	0	0	0	0	0	1	0	0	0	0	0	1	0	0	0	0	0	1	0	0	0	0	0	0
P27448-6;A0A0A0MQR8;P27448-3;P27448-4;P27448;A0A0A0MT23;P27448-8;A0A0A0MST9;P27448-2;A0A0A0MSZ1;P27448-7;J3KNR0;H0YIY6;A2SY06	P27448-6;A0A0A0MQR8;P27448-3;P27448-4;P27448;A0A0A0MT23;P27448-8;A0A0A0MST9;P27448-2;A0A0A0MSZ1;P27448-7;J3KNR0;H0YIY6	MAP/microtubule affinity-regulating kinase 3	MARK3	>sp|P27448-6|MARK3_HUMAN Isoform 5 of MAP/microtubule affinity-regulating kinase 3 OS=Homo sapiens GN=MARK3;>tr|A0A0A0MQR8|A0A0A0MQR8_HUMAN Non-specific serine/threonine protein kinase OS=Homo sapiens GN=MARK3 PE=1 SV=1;>sp|P27448-3|MARK3_HUMAN Isoform 3 o			0	0	1	1	0	0	1	0	0	1	0	0	0	0	0	0	0	0	1	0	0	0	0	0	0	0	0	0	0	0	0	0	0	0	0	0	1	1	0	0	0	0	0
Q53H96-2;Q53H96;A0A0A0MQS1;B5MD87;F8WEI0	Q53H96-2;Q53H96;A0A0A0MQS1;B5MD87	Pyrroline-5-carboxylate reductase 3	PYCRL	>sp|Q53H96-2|P5CR3_HUMAN Isoform 2 of Pyrroline-5-carboxylate reductase 3 OS=Homo sapiens GN=PYCRL;>sp|Q53H96|P5CR3_HUMAN Pyrroline-5-carboxylate reductase 3 OS=Homo sapiens GN=PYCRL PE=1 SV=3;>tr|A0A0A0MQS1|A0A0A0MQS1_HUMAN Pyrroline-5-carboxylate reducta			2	3	2	1	3	2	2	3	2	2	3	2	2	4	2	3	2	2	1	2	3	2	2	2	2	3	3	2	2	3	4	3	3	2	2	1	1	3	2	3	2	2	2
U3KQC1;A0A0A0MQU0;Q9BV38;K7EIR0;K7EML4	U3KQC1;A0A0A0MQU0;Q9BV38;K7EIR0	WD repeat-containing protein 18	WDR18	>tr|U3KQC1|U3KQC1_HUMAN WD repeat-containing protein 18 (Fragment) OS=Homo sapiens GN=WDR18 PE=1 SV=1;>tr|A0A0A0MQU0|A0A0A0MQU0_HUMAN WD repeat-containing protein 18 (Fragment) OS=Homo sapiens GN=WDR18 PE=1 SV=1;>sp|Q9BV38|WDR18_HUMAN WD repeat-containing			3	4	3	3	2	2	2	5	3	2	2	2	3	5	2	2	4	2	4	1	1	3	3	3	2	1	2	1	3	2	3	4	2	3	3	2	2	4	2	3	2	2	2
Q9HD67;A0A0A0MQX1;Q9HD67-3;E9PEW5;D6RGD1;E9PCN3	Q9HD67;A0A0A0MQX1;Q9HD67-3;E9PEW5	Unconventional myosin-X	MYO10	>sp|Q9HD67|MYO10_HUMAN Unconventional myosin-X OS=Homo sapiens GN=MYO10 PE=1 SV=3;>tr|A0A0A0MQX1|A0A0A0MQX1_HUMAN Unconventional myosin-X OS=Homo sapiens GN=MYO10 PE=1 SV=1;>sp|Q9HD67-3|MYO10_HUMAN Isoform Headless of Unconventional myosin-X OS=Homo sapien			4	6	7	9	6	3	6	5	5	7	4	5	7	8	5	5	4	6	6	5	7	5	5	7	4	5	5	5	7	8	5	3	1	6	5	6	5	6	3	4	5	6	6
Q9NR56-3;Q9NR56-4;Q9NR56-7;Q9NR56-6;C9JP00;Q9NR56-2;Q9NR56-5;Q9NR56;A0A0A0MQX8	Q9NR56-3;Q9NR56-4;Q9NR56-7;Q9NR56-6;C9JP00;Q9NR56-2;Q9NR56-5;Q9NR56;A0A0A0MQX8	Muscleblind-like protein 1	MBNL1	>sp|Q9NR56-3|MBNL1_HUMAN Isoform 3 of Muscleblind-like protein 1 OS=Homo sapiens GN=MBNL1;>sp|Q9NR56-4|MBNL1_HUMAN Isoform 4 of Muscleblind-like protein 1 OS=Homo sapiens GN=MBNL1;>sp|Q9NR56-7|MBNL1_HUMAN Isoform 7 of Muscleblind-like protein 1 OS=Homo sap			0	0	0	0	0	0	0	0	0	0	1	0	0	0	0	0	0	0	0	0	0	0	0	0	0	0	0	0	0	1	1	0	0	0	0	0	0	0	0	0	0	0	0
A0A0A0MQZ6;O95478;H0YAI9	A0A0A0MQZ6;O95478;H0YAI9	Ribosome biogenesis protein NSA2 homolog	NSA2	>tr|A0A0A0MQZ6|A0A0A0MQZ6_HUMAN Ribosome biogenesis protein NSA2 homolog OS=Homo sapiens GN=NSA2 PE=1 SV=1;>sp|O95478|NSA2_HUMAN Ribosome biogenesis protein NSA2 homolog OS=Homo sapiens GN=NSA2 PE=1 SV=1;>tr|H0YAI9|H0YAI9_HUMAN Ribosome biogenesis protein			1	1	1	1	1	1	0	1	1	1	0	1	2	0	0	1	1	2	2	1	1	3	2	2	2	2	3	2	1	1	3	1	1	3	2	1	1	2	1	2	1	1	2
A0A0A0MR02;P45880-2;P45880;P45880-1;Q5JSD2;Q5JSD1;A2A3S1	A0A0A0MR02;P45880-2;P45880;P45880-1;Q5JSD2;Q5JSD1	Voltage-dependent anion-selective channel protein 2	VDAC2	>tr|A0A0A0MR02|A0A0A0MR02_HUMAN Voltage-dependent anion-selective channel protein 2 (Fragment) OS=Homo sapiens GN=VDAC2 PE=1 SV=1;>sp|P45880-2|VDAC2_HUMAN Isoform 2 of Voltage-dependent anion-selective channel protein 2 OS=Homo sapiens GN=VDAC2;>sp|P45880|			8	9	9	9	8	10	8	7	7	8	6	7	6	7	9	9	7	11	8	10	6	6	9	7	7	7	7	8	10	9	10	7	10	9	9	10	10	10	9	11	8	6	9
A0A0A0MR51	A0A0A0MR51			>tr|A0A0A0MR51|A0A0A0MR51_HUMAN Fatty acid desaturase 1 OS=Homo sapiens GN=FADS1 PE=1 SV=1			4	5	5	6	6	5	5	6	6	5	5	4	7	5	9	6	4	5	3	7	5	3	5	5	6	6	4	4	5	7	7	5	7	5	7	5	4	7	4	7	5	7	5
A0A0C4DG68;A0A0A0MR59;Q8TB72-4;Q8TB72-3;Q8TB72-2;Q8TB72	A0A0C4DG68;A0A0A0MR59;Q8TB72-4;Q8TB72-3;Q8TB72-2;Q8TB72	Pumilio homolog 2	PUM2	>tr|A0A0C4DG68|A0A0C4DG68_HUMAN Pumilio homolog 2 (Fragment) OS=Homo sapiens GN=PUM2 PE=1 SV=1;>tr|A0A0A0MR59|A0A0A0MR59_HUMAN Pumilio homolog 2 OS=Homo sapiens GN=PUM2 PE=1 SV=1;>sp|Q8TB72-4|PUM2_HUMAN Isoform 4 of Pumilio homolog 2 OS=Homo sapiens GN=PUM			4	5	4	1	2	3	3	4	3	2	3	1	5	2	2	1	3	4	1	1	3	2	0	1	3	1	2	3	4	3	4	2	3	3	2	4	3	3	2	4	2	3	2
P98175-4;P98175-3;P98175-2;P98175;A0A0A0MR66	P98175-4;P98175-3;P98175-2;P98175;A0A0A0MR66	RNA-binding protein 10	RBM10	>sp|P98175-4|RBM10_HUMAN Isoform 4 of RNA-binding protein 10 OS=Homo sapiens GN=RBM10;>sp|P98175-3|RBM10_HUMAN Isoform 3 of RNA-binding protein 10 OS=Homo sapiens GN=RBM10;>sp|P98175-2|RBM10_HUMAN Isoform 2 of RNA-binding protein 10 OS=Homo sapiens GN=RBM1			0	0	1	0	0	0	0	0	0	0	0	0	0	0	0	0	0	0	0	0	0	0	0	0	0	0	0	0	0	0	0	0	0	0	0	0	0	0	0	0	0	0	0
Q9BUJ2-4;A0A0A0MRA5;B7Z4B8;Q9BUJ2-2;Q9BUJ2;M0R3F1;Q9BUJ2-3;M0QYZ0;M0QYI8;M0QYM5;M0R203;M0QZV6;M0R0K8;Q9BUJ2-5	Q9BUJ2-4;A0A0A0MRA5;B7Z4B8;Q9BUJ2-2;Q9BUJ2;M0R3F1;Q9BUJ2-3;M0QYZ0	Heterogeneous nuclear ribonucleoprotein U-like protein 1	HNRNPUL1	>sp|Q9BUJ2-4|HNRL1_HUMAN Isoform 4 of Heterogeneous nuclear ribonucleoprotein U-like protein 1 OS=Homo sapiens GN=HNRNPUL1;>tr|A0A0A0MRA5|A0A0A0MRA5_HUMAN Heterogeneous nuclear ribonucleoprotein U-like protein 1 OS=Homo sapiens GN=HNRNPUL1 PE=1 SV=1;>tr|B7			1	1	1	0	2	0	0	0	0	1	0	1	0	1	0	1	0	1	0	0	1	0	0	0	1	0	0	1	2	1	0	0	0	1	1	1	1	0	0	0	1	0	0
H0YGS2;P28347-2;H0YEJ9;Q15561-3;A0A0A0MRF3;P28347;H0YE88;Q53GI4;Q15561;Q99594;Q15562;Q15562-2;Q15562-4;H0Y7B0;H0YCZ6;H0YG62	H0YGS2;P28347-2;H0YEJ9;Q15561-3;A0A0A0MRF3;P28347;H0YE88;Q53GI4;Q15561;Q99594;Q15562;Q15562-2;Q15562-4;H0Y7B0;H0YCZ6;H0YG62	Transcriptional enhancer factor TEF-1;Transcriptional enhancer factor TEF-3;Transcriptional enhancer factor TEF-5;Transcriptional enhancer factor TEF-4	TEAD4;TEAD1;TEAD3;TEAD2	>tr|H0YGS2|H0YGS2_HUMAN Transcriptional enhancer factor TEF-3 (Fragment) OS=Homo sapiens GN=TEAD4 PE=4 SV=1;>sp|P28347-2|TEAD1_HUMAN Isoform 2 of Transcriptional enhancer factor TEF-1 OS=Homo sapiens GN=TEAD1;>tr|H0YEJ9|H0YEJ9_HUMAN Transcriptional enhance			0	0	0	0	0	0	0	0	0	0	0	0	0	0	0	0	0	0	1	0	0	0	0	0	0	0	0	0	0	0	0	0	0	0	0	0	0	0	0	0	0	0	0
Q99996-5;Q99996-3;Q99996-2;A0A0A0MRF6;Q99996;Q99996-6;A0A0A0MRE9;H7BYL6;A0A087WX84;Q99996-4	Q99996-5;Q99996-3;Q99996-2;A0A0A0MRF6;Q99996;Q99996-6;A0A0A0MRE9;H7BYL6	A-kinase anchor protein 9	AKAP9	>sp|Q99996-5|AKAP9_HUMAN Isoform 5 of A-kinase anchor protein 9 OS=Homo sapiens GN=AKAP9;>sp|Q99996-3|AKAP9_HUMAN Isoform 3 of A-kinase anchor protein 9 OS=Homo sapiens GN=AKAP9;>sp|Q99996-2|AKAP9_HUMAN Isoform 2 of A-kinase anchor protein 9 OS=Homo sapien			1	1	0	1	0	0	1	0	0	0	0	0	0	0	0	0	0	0	0	0	0	0	1	0	0	0	0	1	1	1	1	0	0	0	0	0	0	0	0	0	0	0	0
H7C0V9;P05067-10;A0A0A0MRG2;P05067-3;P05067-4;P05067-5;P05067-6;E9PG40;P05067-7;P05067-11;P05067-8;P05067-9;P05067;Q06481-5;Q06481-4;Q06481-2;Q06481-3;Q06481-6;Q06481	H7C0V9;P05067-10;A0A0A0MRG2;P05067-3;P05067-4;P05067-5;P05067-6;E9PG40;P05067-7;P05067-11;P05067-8;P05067-9;P05067	Amyloid beta A4 protein;N-APP;Soluble APP-alpha;Soluble APP-beta;C99;Beta-amyloid protein 42;Beta-amyloid protein 40;C83;P3(42);P3(40);C80;Gamma-secretase C-terminal fragment 59;Gamma-secretase C-terminal fragment 57;Gamma-secretase C-terminal fragment 50;C31	APP	>tr|H7C0V9|H7C0V9_HUMAN Amyloid beta A4 protein (Fragment) OS=Homo sapiens GN=APP PE=1 SV=1;>sp|P05067-10|A4_HUMAN Isoform APP639 of Amyloid beta A4 protein OS=Homo sapiens GN=APP;>tr|A0A0A0MRG2|A0A0A0MRG2_HUMAN Amyloid beta A4 protein OS=Homo sapiens GN=A			0	0	0	0	1	1	0	0	0	0	0	0	0	0	1	0	0	0	0	0	0	0	0	1	0	0	1	0	1	0	1	0	0	0	0	0	1	0	0	0	0	0	0
Q5VT25-4;A0A0A0MRJ0;Q5VT25-5;Q5VT25;Q5VT25-2;Q5VT25-6;Q5VT25-3;H0Y7V8;A0A0A0MRJ1;H0Y5V1;H0Y6R0;H0Y6V3	Q5VT25-4;A0A0A0MRJ0;Q5VT25-5;Q5VT25;Q5VT25-2;Q5VT25-6;Q5VT25-3;H0Y7V8;A0A0A0MRJ1;H0Y5V1	Serine/threonine-protein kinase MRCK alpha	CDC42BPA	>sp|Q5VT25-4|MRCKA_HUMAN Isoform 4 of Serine/threonine-protein kinase MRCK alpha OS=Homo sapiens GN=CDC42BPA;>tr|A0A0A0MRJ0|A0A0A0MRJ0_HUMAN Serine/threonine-protein kinase MRCK alpha OS=Homo sapiens GN=CDC42BPA PE=1 SV=1;>sp|Q5VT25-5|MRCKA_HUMAN Isoform 5			1	2	0	0	0	0	0	0	0	0	1	0	0	0	0	0	0	0	0	0	0	0	0	0	0	0	1	0	0	0	0	0	0	0	0	0	1	0	0	0	0	0	0
P22061;P22061-2;F6S8N6;A0A0A0MRJ6;H7BY58;F8WDT3;F8WAV5;F8WAX2	P22061;P22061-2;F6S8N6;A0A0A0MRJ6;H7BY58	Protein-L-isoaspartate(D-aspartate) O-methyltransferase;Protein-L-isoaspartate O-methyltransferase	PCMT1	>sp|P22061|PIMT_HUMAN Protein-L-isoaspartate(D-aspartate) O-methyltransferase OS=Homo sapiens GN=PCMT1 PE=1 SV=4;>sp|P22061-2|PIMT_HUMAN Isoform 2 of Protein-L-isoaspartate(D-aspartate) O-methyltransferase OS=Homo sapiens GN=PCMT1;>tr|F6S8N6|F6S8N6_HUMAN P			1	0	1	0	0	0	0	1	1	1	1	1	0	0	0	1	1	0	0	0	0	0	0	0	1	1	1	1	0	0	1	0	0	0	1	0	0	0	0	0	0	1	1
Q13505-3;Q13505;A0A0A0MRK6;Q13505-2;A0A0C4DFQ1	Q13505-3;Q13505;A0A0A0MRK6;Q13505-2;A0A0C4DFQ1	Metaxin-1	MTX1	>sp|Q13505-3|MTX1_HUMAN Isoform 3 of Metaxin-1 OS=Homo sapiens GN=MTX1;>sp|Q13505|MTX1_HUMAN Metaxin-1 OS=Homo sapiens GN=MTX1 PE=1 SV=2;>tr|A0A0A0MRK6|A0A0A0MRK6_HUMAN Metaxin 1, isoform CRA_b OS=Homo sapiens GN=MTX1 PE=1 SV=1;>sp|Q13505-2|MTX1_HUMAN Isof			1	2	2	4	1	1	0	4	1	1	1	0	2	4	1	3	2	1	3	1	3	2	1	3	1	1	1	1	3	3	2	2	2	1	1	3	2	0	1	1	1	2	1
P28370-2;P28370;A0A0A0MRP6;B7ZLQ5	P28370-2;P28370;A0A0A0MRP6;B7ZLQ5	Probable global transcription activator SNF2L1	SMARCA1	>sp|P28370-2|SMCA1_HUMAN Isoform 2 of Probable global transcription activator SNF2L1 OS=Homo sapiens GN=SMARCA1;>sp|P28370|SMCA1_HUMAN Probable global transcription activator SNF2L1 OS=Homo sapiens GN=SMARCA1 PE=1 SV=2;>tr|A0A0A0MRP6|A0A0A0MRP6_HUMAN Proba			3	3	6	5	2	4	4	4	3	3	1	1	1	5	4	4	2	6	2	6	3	2	5	2	3	0	6	1	4	6	4	7	6	6	4	6	3	4	2	3	5	4	4
P09234;A0A0A0MRR7;Q5TAL2	P09234;A0A0A0MRR7	U1 small nuclear ribonucleoprotein C	SNRPC	>sp|P09234|RU1C_HUMAN U1 small nuclear ribonucleoprotein C OS=Homo sapiens GN=SNRPC PE=1 SV=1;>tr|A0A0A0MRR7|A0A0A0MRR7_HUMAN U1 small nuclear ribonucleoprotein C OS=Homo sapiens GN=SNRPC PE=1 SV=1			1	1	1	1	1	0	1	1	1	1	0	1	1	1	1	1	0	1	1	1	1	1	1	1	1	1	1	1	1	1	1	1	0	1	1	1	1	0	1	1	1	1	1
Q9P2E9-2;Q9P2E9;A0A0A0MRV0;Q9P2E9-3;F8W7S5;A0A087WVV2;A0A087WU26;A2A2S5;Q8N4C6-6;Q8N4C6-11;H0YDJ4;H9KV85;E9PN67;Q8N4C6-4;C9J066;Q8N4C6-9;Q8N4C6-2;Q8N4C6;Q8N4C6-5;Q8N4C6-10;Q8N4C6-7	Q9P2E9-2;Q9P2E9;A0A0A0MRV0;Q9P2E9-3;F8W7S5;A0A087WVV2	Ribosome-binding protein 1	RRBP1	>sp|Q9P2E9-2|RRBP1_HUMAN Isoform 1 of Ribosome-binding protein 1 OS=Homo sapiens GN=RRBP1;>sp|Q9P2E9|RRBP1_HUMAN Ribosome-binding protein 1 OS=Homo sapiens GN=RRBP1 PE=1 SV=4;>tr|A0A0A0MRV0|A0A0A0MRV0_HUMAN Ribosome-binding protein 1 OS=Homo sapiens GN=RRB			6	7	1	5	11	7	3	1	7	4	5	6	8	3	10	5	6	5	5	6	4	2	6	5	6	4	4	6	6	6	14	5	6	6	2	5	6	4	7	5	7	5	5
A0A1B0GW37;U3KQE8;O00712;A0A1B0GWJ4;A0A0A0MRX8;O00712-4;A0A1B0GU97;A0A1B0GWI9;Q5VW27;O00712-5;Q5VW30;Q5VW26;A0A1B0GWB8;A0A1B0GVN4;S4R308;K7ESG9;K7EKH0;U3KPY9;Q5VW31;A0A1B0GTC1;K7EJB0;S4R3K4;O00712-2;A0A087WXP2;Q5W0Y9;O00712-6;B1AKN6;C9JWJ8;Q14938-6;Q14938-5;Q14938-3;K7EN08;Q14938-2;B1AKN7;B1AKN5;Q14938-4;Q12857-2;Q12857-3;Q14938;Q12857;B1AKN8;Q12857-4	A0A1B0GW37;U3KQE8;O00712;A0A1B0GWJ4;A0A0A0MRX8;O00712-4;A0A1B0GU97;A0A1B0GWI9;Q5VW27;O00712-5;Q5VW30;Q5VW26;A0A1B0GWB8;A0A1B0GVN4	Nuclear factor 1 B-type;Nuclear factor 1	NFIB	>tr|A0A1B0GW37|A0A1B0GW37_HUMAN Nuclear factor 1 OS=Homo sapiens GN=NFIB PE=1 SV=1;>tr|U3KQE8|U3KQE8_HUMAN Nuclear factor 1 OS=Homo sapiens GN=NFIB PE=1 SV=2;>sp|O00712|NFIB_HUMAN Nuclear factor 1 B-type OS=Homo sapiens GN=NFIB PE=1 SV=2;>tr|A0A1B0GWJ4|A0A			0	0	1	1	0	0	1	1	0	0	0	0	0	0	1	0	0	0	0	0	0	0	1	0	1	0	0	1	0	0	0	0	0	0	0	1	0	0	0	0	0	0	0
A0A0A0MS29;Q9GZY8-2;Q9GZY8;H7C433;E9PQX8;Q9GZY8-4;Q9GZY8-5;Q9GZY8-3;C9JHF5;E9PPW6	A0A0A0MS29;Q9GZY8-2;Q9GZY8;H7C433;E9PQX8;Q9GZY8-4;Q9GZY8-5;Q9GZY8-3	Mitochondrial fission factor	MFF	>tr|A0A0A0MS29|A0A0A0MS29_HUMAN Mitochondrial fission factor OS=Homo sapiens GN=MFF PE=1 SV=1;>sp|Q9GZY8-2|MFF_HUMAN Isoform 2 of Mitochondrial fission factor OS=Homo sapiens GN=MFF;>sp|Q9GZY8|MFF_HUMAN Mitochondrial fission factor OS=Homo sapiens GN=MFF P			1	1	0	2	2	3	1	0	0	2	2	1	0	1	1	0	1	2	0	2	0	0	0	1	2	1	0	1	1	1	2	1	3	1	1	1	1	0	1	1	0	0	1
A0A0A0MS41;Q9BWM7;S4R3N9	A0A0A0MS41;Q9BWM7;S4R3N9	Sideroflexin-3	SFXN3	>tr|A0A0A0MS41|A0A0A0MS41_HUMAN Sideroflexin OS=Homo sapiens GN=SFXN3 PE=1 SV=1;>sp|Q9BWM7|SFXN3_HUMAN Sideroflexin-3 OS=Homo sapiens GN=SFXN3 PE=1 SV=2;>tr|S4R3N9|S4R3N9_HUMAN Sideroflexin-3 OS=Homo sapiens GN=SFXN3 PE=1 SV=1			5	4	2	5	3	4	4	5	4	5	5	3	4	5	2	4	4	5	4	4	2	2	3	4	4	2	3	2	4	5	4	4	5	4	5	5	4	3	4	2	3	5	4
A0A0A0MS45;Q9H9E3;J3KNI1;Q9H9E3-3;Q9H9E3-2;J3KRB5;H3BMV9;H3BSD2;E9PRT5;J3QLW1	A0A0A0MS45;Q9H9E3;J3KNI1;Q9H9E3-3;Q9H9E3-2	Conserved oligomeric Golgi complex subunit 4	COG4	>tr|A0A0A0MS45|A0A0A0MS45_HUMAN Conserved oligomeric Golgi complex subunit 4 OS=Homo sapiens GN=COG4 PE=1 SV=1;>sp|Q9H9E3|COG4_HUMAN Conserved oligomeric Golgi complex subunit 4 OS=Homo sapiens GN=COG4 PE=1 SV=3;>tr|J3KNI1|J3KNI1_HUMAN Conserved oligomeric			2	1	1	3	0	2	1	3	1	3	1	2	0	4	0	2	3	3	0	2	1	2	1	2	2	3	0	2	4	1	0	2	0	2	1	2	3	0	1	3	2	3	4
P15151-3;P15151-2;P15151-4;A0A0A0MSA9;P15151;A0A0C4DG49	P15151-3;P15151-2;P15151-4;A0A0A0MSA9;P15151;A0A0C4DG49	Poliovirus receptor	PVR	>sp|P15151-3|PVR_HUMAN Isoform Gamma of Poliovirus receptor OS=Homo sapiens GN=PVR;>sp|P15151-2|PVR_HUMAN Isoform Beta of Poliovirus receptor OS=Homo sapiens GN=PVR;>sp|P15151-4|PVR_HUMAN Isoform Delta of Poliovirus receptor OS=Homo sapiens GN=PVR;>tr|A0A0			0	1	0	0	2	1	0	0	0	1	1	1	0	1	1	1	0	0	0	0	0	0	0	0	0	0	0	0	0	0	1	0	0	0	0	0	0	0	0	0	1	0	0
A0A0A0MSB8;Q9UPT5-6;Q9UPT5;Q9UPT5-5;Q9UPT5-1;Q9UPT5-2;A0A0A0MRE1;B4DJ07;Q9UPT5-4;B5MCY9;K7ERQ5;C9JME6;C9JKC2	A0A0A0MSB8;Q9UPT5-6;Q9UPT5;Q9UPT5-5;Q9UPT5-1;Q9UPT5-2;A0A0A0MRE1;B4DJ07	Exocyst complex component 7	EXOC7	>tr|A0A0A0MSB8|A0A0A0MSB8_HUMAN Exocyst complex component 7 OS=Homo sapiens GN=EXOC7 PE=1 SV=1;>sp|Q9UPT5-6|EXOC7_HUMAN Isoform 6 of Exocyst complex component 7 OS=Homo sapiens GN=EXOC7;>sp|Q9UPT5|EXOC7_HUMAN Exocyst complex component 7 OS=Homo sapiens GN=			7	9	9	9	10	8	6	10	9	11	11	6	7	9	8	10	8	10	12	16	7	7	8	10	8	11	12	7	11	6	9	9	10	12	11	11	12	13	9	9	9	10	16
Q14192;J3KNW4;A0A0A0MSG2	Q14192;J3KNW4;A0A0A0MSG2	Four and a half LIM domains protein 2	FHL2	>sp|Q14192|FHL2_HUMAN Four and a half LIM domains protein 2 OS=Homo sapiens GN=FHL2 PE=1 SV=3;>tr|J3KNW4|J3KNW4_HUMAN Four and a half LIM domains protein 2 OS=Homo sapiens GN=FHL2 PE=1 SV=1;>tr|A0A0A0MSG2|A0A0A0MSG2_HUMAN Four and a half LIM domains protei			1	0	0	0	0	0	0	0	0	1	0	0	0	0	0	0	0	0	0	0	0	0	0	0	0	0	0	0	0	0	0	1	0	0	0	0	0	0	0	0	0	0	0
K7ERQ7;A0A0A0MSN0;Q8NBT2-2;K7EJH0;K7EMX1;K7EJV2;Q8NBT2;K7ESQ2	K7ERQ7;A0A0A0MSN0;Q8NBT2-2;K7EJH0;K7EMX1;K7EJV2;Q8NBT2;K7ESQ2	Kinetochore protein Spc24	SPC24	>tr|K7ERQ7|K7ERQ7_HUMAN Kinetochore protein Spc24 (Fragment) OS=Homo sapiens GN=SPC24 PE=1 SV=1;>tr|A0A0A0MSN0|A0A0A0MSN0_HUMAN Kinetochore protein Spc24 OS=Homo sapiens GN=SPC24 PE=1 SV=1;>sp|Q8NBT2-2|SPC24_HUMAN Isoform 2 of Kinetochore protein Spc24 OS=			0	0	0	0	0	0	0	0	0	0	0	0	0	0	0	0	0	0	0	0	0	0	0	0	1	0	0	0	0	0	0	0	0	0	0	0	0	0	0	0	1	0	0
P13797-3;P13797-2;A0A0A0MSQ0;P13797;H7C4N2;U3KQI3;Q5TBN3;Q14651;C9JAM8	P13797-3;P13797-2;A0A0A0MSQ0;P13797	Plastin-3	PLS3	>sp|P13797-3|PLST_HUMAN Isoform 3 of Plastin-3 OS=Homo sapiens GN=PLS3;>sp|P13797-2|PLST_HUMAN Isoform 2 of Plastin-3 OS=Homo sapiens GN=PLS3;>tr|A0A0A0MSQ0|A0A0A0MSQ0_HUMAN Plastin-3 OS=Homo sapiens GN=PLS3 PE=1 SV=1;>sp|P13797|PLST_HUMAN Plastin-3 OS=Hom			2	3	4	0	0	1	1	0	2	3	3	3	1	1	3	1	0	1	4	4	2	1	5	3	4	3	2	1	1	3	6	2	2	2	6	2	4	2	3	3	0	4	3
O15533-2;O15533;A0A0G2JKZ1;A2AB90;A0A0G2JH37;O15533-3;A0A0A0MSV9;Q6P1N7;C9JA35;O15533-4;A0A0A0MT98;A0A140T9B2;A0A0G2JJI5	O15533-2;O15533;A0A0G2JKZ1;A2AB90;A0A0G2JH37;O15533-3;A0A0A0MSV9;Q6P1N7;C9JA35	Tapasin	TAPBP	>sp|O15533-2|TPSN_HUMAN Isoform 2 of Tapasin OS=Homo sapiens GN=TAPBP;>sp|O15533|TPSN_HUMAN Tapasin OS=Homo sapiens GN=TAPBP PE=1 SV=1;>tr|A0A0G2JKZ1|A0A0G2JKZ1_HUMAN Tapasin OS=Homo sapiens GN=TAPBP PE=1 SV=1;>tr|A2AB90|A2AB90_HUMAN Tapasin OS=Homo sapien			3	2	3	3	3	3	2	2	2	2	1	2	1	2	3	2	3	3	3	3	2	3	3	3	3	2	2	3	3	3	3	3	2	1	2	2	3	2	3	2	2	2	2
P48739;A0A0A0MSW4;P48739-2;P48739-3;B3KYB6;B3KYB7	P48739;A0A0A0MSW4;P48739-2;P48739-3;B3KYB6;B3KYB7	Phosphatidylinositol transfer protein beta isoform	PITPNB	>sp|P48739|PIPNB_HUMAN Phosphatidylinositol transfer protein beta isoform OS=Homo sapiens GN=PITPNB PE=1 SV=2;>tr|A0A0A0MSW4|A0A0A0MSW4_HUMAN Phosphatidylinositol transfer protein beta isoform OS=Homo sapiens GN=PITPNB PE=1 SV=1;>sp|P48739-2|PIPNB_HUMAN Is			0	1	0	0	1	1	0	0	0	1	0	0	0	1	0	0	0	1	0	0	0	1	1	0	0	0	1	0	0	0	1	1	1	0	1	0	1	1	1	2	0	0	0
Q9UPN6;Q9UPN6-2;A0A0A0MT33	Q9UPN6;Q9UPN6-2;A0A0A0MT33	Protein SCAF8	SCAF8	>sp|Q9UPN6|SCAF8_HUMAN Protein SCAF8 OS=Homo sapiens GN=SCAF8 PE=1 SV=1;>sp|Q9UPN6-2|SCAF8_HUMAN Isoform 2 of Protein SCAF8 OS=Homo sapiens GN=SCAF8;>tr|A0A0A0MT33|A0A0A0MT33_HUMAN Protein SCAF8 OS=Homo sapiens GN=SCAF8 PE=1 SV=1			2	2	2	2	0	2	2	2	2	0	2	2	2	2	1	2	2	2	2	2	1	2	2	2	0	1	2	2	2	2	2	1	0	3	2	1	1	1	2	1	2	1	1
D6RDV0;D6RA37;A0A0A0MTC2;D6RIY7;Q13454-2;Q13454	D6RDV0;D6RA37;A0A0A0MTC2;D6RIY7;Q13454-2;Q13454	Tumor suppressor candidate 3	TUSC3	>tr|D6RDV0|D6RDV0_HUMAN Tumor suppressor candidate 3 OS=Homo sapiens GN=TUSC3 PE=1 SV=1;>tr|D6RA37|D6RA37_HUMAN Tumor suppressor candidate 3 OS=Homo sapiens GN=TUSC3 PE=1 SV=1;>tr|A0A0A0MTC2|A0A0A0MTC2_HUMAN Tumor suppressor candidate 3 (Fragment) OS=Homo			1	0	0	1	0	1	0	0	0	0	0	0	1	0	0	1	0	1	1	1	0	0	0	0	0	0	0	0	0	0	0	0	0	1	0	1	0	0	0	0	0	0	0
Q13418;A0A0A0MTH3;Q13418-2;Q13418-3;A0A087WWY6	Q13418;A0A0A0MTH3;Q13418-2;Q13418-3	Integrin-linked protein kinase	ILK	>sp|Q13418|ILK_HUMAN Integrin-linked protein kinase OS=Homo sapiens GN=ILK PE=1 SV=2;>tr|A0A0A0MTH3|A0A0A0MTH3_HUMAN Integrin-linked protein kinase OS=Homo sapiens GN=ILK PE=1 SV=1;>sp|Q13418-2|ILK_HUMAN Isoform 2 of Integrin-linked protein kinase OS=Homo			7	5	5	6	7	8	5	7	4	7	4	4	5	5	5	7	6	5	6	5	5	4	4	5	4	4	4	6	5	4	7	4	6	5	5	6	5	6	4	4	5	5	7
O14981;A0A0A0MTH9;O14981-2	O14981;A0A0A0MTH9	TATA-binding protein-associated factor 172	BTAF1	>sp|O14981|BTAF1_HUMAN TATA-binding protein-associated factor 172 OS=Homo sapiens GN=BTAF1 PE=1 SV=2;>tr|A0A0A0MTH9|A0A0A0MTH9_HUMAN TATA-binding protein-associated factor 172 OS=Homo sapiens GN=BTAF1 PE=1 SV=1			9	9	10	14	8	11	12	11	11	15	16	10	11	13	6	11	14	15	10	12	8	7	8	9	14	14	12	10	6	11	9	9	12	17	9	13	12	11	10	7	12	14	12
Q6PIU2;Q6PIU2-2;A0A0R4J2G3;A0A0A0MTJ9;Q6PIU2-3;H7C046	Q6PIU2;Q6PIU2-2;A0A0R4J2G3;A0A0A0MTJ9;Q6PIU2-3;H7C046	Neutral cholesterol ester hydrolase 1	NCEH1	>sp|Q6PIU2|NCEH1_HUMAN Neutral cholesterol ester hydrolase 1 OS=Homo sapiens GN=NCEH1 PE=1 SV=3;>sp|Q6PIU2-2|NCEH1_HUMAN Isoform 2 of Neutral cholesterol ester hydrolase 1 OS=Homo sapiens GN=NCEH1;>tr|A0A0R4J2G3|A0A0R4J2G3_HUMAN Arylacetamide deacetylase-l			1	2	1	0	2	0	2	0	0	0	0	1	0	1	1	3	0	0	1	0	2	0	1	1	0	0	0	0	1	1	2	2	0	0	0	0	2	2	0	1	0	0	0
Q13617;A0A0A0MTN0;Q13617-2;Q5T2B5;Q5T2B7	Q13617;A0A0A0MTN0;Q13617-2;Q5T2B5	Cullin-2	CUL2	>sp|Q13617|CUL2_HUMAN Cullin-2 OS=Homo sapiens GN=CUL2 PE=1 SV=2;>tr|A0A0A0MTN0|A0A0A0MTN0_HUMAN Cullin-2 OS=Homo sapiens GN=CUL2 PE=1 SV=1;>sp|Q13617-2|CUL2_HUMAN Isoform 2 of Cullin-2 OS=Homo sapiens GN=CUL2;>tr|Q5T2B5|Q5T2B5_HUMAN Cullin-2 OS=Homo sapie			9	12	10	12	5	8	10	8	8	5	6	6	8	7	7	12	6	12	8	9	7	4	9	8	8	5	5	5	11	9	10	10	8	9	7	10	10	11	10	7	5	5	5
A0A0A0MTP7;Q99590-2;F8VXG7;Q99590	A0A0A0MTP7;Q99590-2;F8VXG7;Q99590	Protein SCAF11	SCAF11	>tr|A0A0A0MTP7|A0A0A0MTP7_HUMAN Protein SCAF11 OS=Homo sapiens GN=SCAF11 PE=1 SV=1;>sp|Q99590-2|SCAFB_HUMAN Isoform 2 of Protein SCAF11 OS=Homo sapiens GN=SCAF11;>tr|F8VXG7|F8VXG7_HUMAN Protein SCAF11 OS=Homo sapiens GN=SCAF11 PE=1 SV=1;>sp|Q99590|SCAFB_HU			0	0	2	1	0	0	0	0	0	1	0	0	1	0	0	0	0	1	0	1	0	0	0	0	0	0	0	0	0	1	0	0	0	1	1	0	1	0	1	0	0	0	0
Q63HN8;A0A0A0MTR7;Q63HN8-4;A0A0A0MTC1;Q63HN8-5;Q63HN8-6;I3L3H9	Q63HN8;A0A0A0MTR7;Q63HN8-4;A0A0A0MTC1	E3 ubiquitin-protein ligase RNF213	RNF213	>sp|Q63HN8|RN213_HUMAN E3 ubiquitin-protein ligase RNF213 OS=Homo sapiens GN=RNF213 PE=1 SV=3;>tr|A0A0A0MTR7|A0A0A0MTR7_HUMAN E3 ubiquitin-protein ligase RNF213 OS=Homo sapiens GN=RNF213 PE=1 SV=1;>sp|Q63HN8-4|RN213_HUMAN Isoform 2 of E3 ubiquitin-protein			32	35	33	39	23	22	31	32	35	37	41	37	31	31	27	30	38	42	25	41	25	31	33	33	30	33	40	42	30	36	32	36	36	42	39	36	33	34	32	26	35	40	41
Q8WZ42-12;A0A0A0MTS7;Q8WZ42-5;Q8WZ42-11;Q8WZ42-4;Q8WZ42-7;Q8WZ42-2;Q8WZ42;Q8WZ42-8;Q8WZ42-13;Q8WZ42-3;Q8WZ42-10;Q8WZ42-9;A0A0A0MRA3;H7C0U7;H7C1P9	Q8WZ42-12;A0A0A0MTS7;Q8WZ42-5;Q8WZ42-11;Q8WZ42-4;Q8WZ42-7;Q8WZ42-2;Q8WZ42;Q8WZ42-8;Q8WZ42-13;Q8WZ42-3;Q8WZ42-10;Q8WZ42-9;A0A0A0MRA3	Titin	TTN	>sp|Q8WZ42-12|TITIN_HUMAN Isoform 12 of Titin OS=Homo sapiens GN=TTN;>tr|A0A0A0MTS7|A0A0A0MTS7_HUMAN Titin OS=Homo sapiens GN=TTN PE=1 SV=1;>sp|Q8WZ42-5|TITIN_HUMAN Isoform 5 of Titin OS=Homo sapiens GN=TTN;>sp|Q8WZ42-11|TITIN_HUMAN Isoform 11 of Titin OS=			0	0	0	0	1	0	0	0	1	0	0	0	1	0	0	0	0	0	0	0	0	0	0	0	0	1	1	0	0	0	0	0	0	0	0	0	1	0	0	0	0	0	0
A0A1B0GWJ0;A0A1B0GTJ7;P30566;A0A0A6YY92;B4DEP1;A0A096LP72;A0A096LNY4;A0A096LNY5;A0A096LNY6;A0A1B0GTG9;A0A1B0GWF8;P30566-2	A0A1B0GWJ0;A0A1B0GTJ7;P30566;A0A0A6YY92;B4DEP1;A0A096LP72;A0A096LNY4;A0A096LNY5;A0A096LNY6;A0A1B0GTG9;A0A1B0GWF8;P30566-2	Adenylosuccinate lyase	ADSL	>tr|A0A1B0GWJ0|A0A1B0GWJ0_HUMAN Adenylosuccinate lyase OS=Homo sapiens GN=ADSL PE=1 SV=1;>tr|A0A1B0GTJ7|A0A1B0GTJ7_HUMAN Adenylosuccinate lyase OS=Homo sapiens GN=ADSL PE=1 SV=1;>sp|P30566|PUR8_HUMAN Adenylosuccinate lyase OS=Homo sapiens GN=ADSL PE=1 SV=2			0	0	0	0	0	0	0	0	0	0	0	0	0	0	0	1	0	0	0	0	0	0	0	0	0	0	0	0	0	0	0	0	0	0	0	0	0	0	0	0	0	0	0
Q9Y3B3-2;A0A0A6YYA0;Q9Y3B3;Q86XR7-2;G3V2Y2	Q9Y3B3-2;A0A0A6YYA0;Q9Y3B3;Q86XR7-2	Transmembrane emp24 domain-containing protein 7	TMED7	>sp|Q9Y3B3-2|TMED7_HUMAN Isoform 2 of Transmembrane emp24 domain-containing protein 7 OS=Homo sapiens GN=TMED7;>tr|A0A0A6YYA0|A0A0A6YYA0_HUMAN Protein TMED7-TICAM2 OS=Homo sapiens GN=TMED7-TICAM2 PE=3 SV=1;>sp|Q9Y3B3|TMED7_HUMAN Transmembrane emp24 domain-			2	3	1	2	3	3	2	1	0	1	0	2	2	1	2	2	0	1	0	0	1	0	1	1	1	1	1	0	3	2	3	3	0	2	1	1	2	1	2	0	1	0	2
Q96JP5-2;A0A0A6YYC7;Q96JP5;H3BTR0	Q96JP5-2;A0A0A6YYC7;Q96JP5	E3 ubiquitin-protein ligase ZFP91	ZFP91	>sp|Q96JP5-2|ZFP91_HUMAN Isoform 2 of E3 ubiquitin-protein ligase ZFP91 OS=Homo sapiens GN=ZFP91;>tr|A0A0A6YYC7|A0A0A6YYC7_HUMAN HCG2042749, isoform CRA_d OS=Homo sapiens GN=ZFP91-CNTF PE=4 SV=1;>sp|Q96JP5|ZFP91_HUMAN E3 ubiquitin-protein ligase ZFP91 OS=H			0	1	2	1	0	0	0	1	0	0	0	0	0	1	0	1	1	3	0	2	0	0	2	1	1	0	0	0	1	1	1	0	2	1	2	1	2	2	2	1	1	0	0
A0A0A6YYG7;Q6IBW4;Q6IBW4-4;E5RJN3;Q6IBW4-2;Q6IBW4-5;H0YC55	A0A0A6YYG7;Q6IBW4;Q6IBW4-4;E5RJN3;Q6IBW4-2	Condensin-2 complex subunit H2	NCAPH2	>tr|A0A0A6YYG7|A0A0A6YYG7_HUMAN Condensin-2 complex subunit H2 OS=Homo sapiens GN=NCAPH2 PE=1 SV=1;>sp|Q6IBW4|CNDH2_HUMAN Condensin-2 complex subunit H2 OS=Homo sapiens GN=NCAPH2 PE=1 SV=1;>sp|Q6IBW4-4|CNDH2_HUMAN Isoform 4 of Condensin-2 complex subunit H			1	2	0	1	1	2	0	1	1	2	1	2	0	0	0	1	0	0	1	0	0	0	0	0	2	0	0	0	1	1	1	0	1	0	3	0	1	1	0	1	3	1	1
Q9Y3D7;I3L1U7;I3L0X9;I3L3T0;P57737-3;A0A0A6YYL4	Q9Y3D7;I3L1U7;I3L0X9;I3L3T0;P57737-3;A0A0A6YYL4	Mitochondrial import inner membrane translocase subunit TIM16	PAM16	>sp|Q9Y3D7|TIM16_HUMAN Mitochondrial import inner membrane translocase subunit TIM16 OS=Homo sapiens GN=PAM16 PE=1 SV=2;>tr|I3L1U7|I3L1U7_HUMAN Mitochondrial import inner membrane translocase subunit TIM16 OS=Homo sapiens GN=PAM16 PE=4 SV=1;>tr|I3L0X9|I3L0			1	1	1	4	1	2	3	3	1	2	2	0	2	3	2	3	3	3	3	3	1	3	3	3	2	3	1	1	2	3	4	3	1	3	1	3	3	0	3	1	1	2	1
Q9NRZ9-3;Q9NRZ9-2;Q9NRZ9;A0A0B4J1V9;Q9NRZ9-6;Q9NRZ9-5;Q9NRZ9-4;F6XU50;A0A087WSW7;Q9NRZ9-8;Q9NRZ9-7;Q9NW36;B1ALG6;Q9NRZ9-9	Q9NRZ9-3;Q9NRZ9-2;Q9NRZ9;A0A0B4J1V9;Q9NRZ9-6;Q9NRZ9-5;Q9NRZ9-4;F6XU50;A0A087WSW7	Lymphoid-specific helicase	HELLS	>sp|Q9NRZ9-3|HELLS_HUMAN Isoform 3 of Lymphoid-specific helicase OS=Homo sapiens GN=HELLS;>sp|Q9NRZ9-2|HELLS_HUMAN Isoform 2 of Lymphoid-specific helicase OS=Homo sapiens GN=HELLS;>sp|Q9NRZ9|HELLS_HUMAN Lymphoid-specific helicase OS=Homo sapiens GN=HELLS P			11	11	13	10	10	15	10	11	12	11	9	12	9	10	12	13	15	13	12	13	10	12	12	13	15	11	13	12	12	12	14	14	13	14	13	11	16	15	15	11	12	11	12
O75448-2;O75448;F5GY88;A0A0B4J1W0;B4DDR8;F5H5K2;B9TX62;E9PFL1	O75448-2;O75448;F5GY88;A0A0B4J1W0;B4DDR8;F5H5K2	Mediator of RNA polymerase II transcription subunit 24	MED24	>sp|O75448-2|MED24_HUMAN Isoform 2 of Mediator of RNA polymerase II transcription subunit 24 OS=Homo sapiens GN=MED24;>sp|O75448|MED24_HUMAN Mediator of RNA polymerase II transcription subunit 24 OS=Homo sapiens GN=MED24 PE=1 SV=1;>tr|F5GY88|F5GY88_HUMAN M			0	0	0	0	0	0	0	0	0	0	0	1	0	0	0	1	0	2	0	0	0	0	0	0	0	0	0	0	1	2	0	0	0	0	1	1	0	0	0	0	0	0	0
A0A0B4J1W3;Q9BXJ9;Q9BXJ9-4;Q6N069-5;Q6N069-4;Q6N069-3;Q6N069-2;Q6N069	A0A0B4J1W3;Q9BXJ9;Q9BXJ9-4	N-alpha-acetyltransferase 15, NatA auxiliary subunit	NAA15	>tr|A0A0B4J1W3|A0A0B4J1W3_HUMAN N-alpha-acetyltransferase 15, NatA auxiliary subunit OS=Homo sapiens GN=NAA15 PE=1 SV=1;>sp|Q9BXJ9|NAA15_HUMAN N-alpha-acetyltransferase 15, NatA auxiliary subunit OS=Homo sapiens GN=NAA15 PE=1 SV=1;>sp|Q9BXJ9-4|NAA15_HUMAN			0	0	0	0	0	0	0	0	0	0	0	0	0	0	0	0	0	0	0	0	0	0	0	1	0	0	0	0	0	0	0	0	0	0	1	1	1	0	0	0	0	0	0
Q16629-3;Q16629-2;A0A0B4J1Z1;Q16629-4;C9JAB2;Q16629;F8WEA1	Q16629-3;Q16629-2;A0A0B4J1Z1;Q16629-4;C9JAB2;Q16629	Serine/arginine-rich splicing factor 7	SRSF7	>sp|Q16629-3|SRSF7_HUMAN Isoform 3 of Serine/arginine-rich splicing factor 7 OS=Homo sapiens GN=SRSF7;>sp|Q16629-2|SRSF7_HUMAN Isoform 2 of Serine/arginine-rich splicing factor 7 OS=Homo sapiens GN=SRSF7;>tr|A0A0B4J1Z1|A0A0B4J1Z1_HUMAN Serine/arginine-rich			3	1	1	2	2	1	0	0	1	2	3	2	2	2	1	2	3	1	2	2	0	2	1	2	1	3	0	4	1	3	2	0	1	4	2	1	1	2	2	1	2	1	2
A0A0B4J220;E9PLD3;E9PRG8	A0A0B4J220			>tr|A0A0B4J220|A0A0B4J220_HUMAN Chromosome 11 open reading frame 48, isoform CRA_c OS=Homo sapiens GN=C11orf98 PE=1 SV=1			2	2	1	1	1	3	2	1	2	1	1	2	1	3	0	1	2	3	3	2	1	1	3	2	2	3	2	2	2	2	2	2	2	4	2	1	1	1	3	3	2	1	2
Q9UII2-3;Q9UII2-2;A0A0B4J230;Q9UII2	Q9UII2-3;Q9UII2-2;A0A0B4J230;Q9UII2	ATPase inhibitor, mitochondrial	ATPIF1	>sp|Q9UII2-3|ATIF1_HUMAN Isoform 3 of ATPase inhibitor, mitochondrial OS=Homo sapiens GN=ATPIF1;>sp|Q9UII2-2|ATIF1_HUMAN Isoform 2 of ATPase inhibitor, mitochondrial OS=Homo sapiens GN=ATPIF1;>tr|A0A0B4J230|A0A0B4J230_HUMAN ATPase inhibitor, mitochondrial			1	1	0	1	1	1	0	1	0	0	1	1	1	0	1	1	0	0	1	1	0	1	1	1	1	0	0	1	1	0	1	1	0	1	0	1	1	0	1	0	1	0	1
Q13509;A0A0B4J269;Q13509-2;G3V2A3;G3V5W4;G3V2R8;G3V3R4;G3V2N6	Q13509;A0A0B4J269;Q13509-2	Tubulin beta-3 chain	TUBB3	>sp|Q13509|TBB3_HUMAN Tubulin beta-3 chain OS=Homo sapiens GN=TUBB3 PE=1 SV=2;>tr|A0A0B4J269|A0A0B4J269_HUMAN Uncharacterized protein OS=Homo sapiens PE=1 SV=1;>sp|Q13509-2|TBB3_HUMAN Isoform 2 of Tubulin beta-3 chain OS=Homo sapiens GN=TUBB3			11	14	14	12	14	12	12	13	12	11	13	13	12	12	11	15	13	14	11	12	12	10	11	11	14	12	10	12	12	11	14	11	12	13	12	14	12	13	15	13	11	9	12
P13693;Q5W0H4;A0A0B4J2C3;P13693-2;J3KPG2;E9PJF7;H0YCX0;Q56UQ5;Q9HAU6	P13693;Q5W0H4;A0A0B4J2C3;P13693-2;J3KPG2;E9PJF7	Translationally-controlled tumor protein	TPT1	>sp|P13693|TCTP_HUMAN Translationally-controlled tumor protein OS=Homo sapiens GN=TPT1 PE=1 SV=1;>tr|Q5W0H4|Q5W0H4_HUMAN Translationally-controlled tumor protein OS=Homo sapiens GN=TPT1 PE=1 SV=1;>tr|A0A0B4J2C3|A0A0B4J2C3_HUMAN Translationally-controlled t			0	0	0	0	0	0	0	0	0	0	0	0	0	0	1	0	0	0	0	0	0	0	0	0	0	1	0	0	0	0	0	0	0	0	0	0	0	0	0	0	0	0	0
A0A0B4J2G4;Q15345;Q15345-3;A0A087X0S7;A0A087WTU1;A0A0C4DH00	A0A0B4J2G4;Q15345;Q15345-3;A0A087X0S7;A0A087WTU1;A0A0C4DH00	Leucine-rich repeat-containing protein 41	LRRC41	>tr|A0A0B4J2G4|A0A0B4J2G4_HUMAN Leucine-rich repeat-containing protein 41 OS=Homo sapiens GN=LRRC41 PE=1 SV=1;>sp|Q15345|LRC41_HUMAN Leucine-rich repeat-containing protein 41 OS=Homo sapiens GN=LRRC41 PE=1 SV=3;>sp|Q15345-3|LRC41_HUMAN Isoform 3 of Leucine			0	1	1	1	0	1	1	0	0	0	1	0	1	1	1	1	1	2	1	1	1	0	0	0	1	2	2	1	2	1	0	0	0	0	0	0	0	2	0	0	0	1	0
Q16850;A0A0C4DFL7;Q16850-2;H7C0D0;C9IYR8	Q16850;A0A0C4DFL7;Q16850-2	Lanosterol 14-alpha demethylase	CYP51A1	>sp|Q16850|CP51A_HUMAN Lanosterol 14-alpha demethylase OS=Homo sapiens GN=CYP51A1 PE=1 SV=3;>tr|A0A0C4DFL7|A0A0C4DFL7_HUMAN Lanosterol 14-alpha demethylase OS=Homo sapiens GN=CYP51A1 PE=1 SV=1;>sp|Q16850-2|CP51A_HUMAN Isoform 2 of Lanosterol 14-alpha demet			0	2	0	1	3	4	2	2	1	1	1	0	2	3	0	2	0	0	0	2	3	2	2	2	2	0	2	0	4	3	6	2	2	0	2	2	4	2	0	1	0	0	0
A0A0C4DFM1;Q92544	A0A0C4DFM1;Q92544	Transmembrane 9 superfamily member 4	TM9SF4	>tr|A0A0C4DFM1|A0A0C4DFM1_HUMAN Transmembrane 9 superfamily member OS=Homo sapiens GN=TM9SF4 PE=1 SV=1;>sp|Q92544|TM9S4_HUMAN Transmembrane 9 superfamily member 4 OS=Homo sapiens GN=TM9SF4 PE=1 SV=2			0	1	0	0	1	1	0	1	0	0	1	0	1	0	1	1	0	0	0	0	0	0	0	0	0	0	0	0	1	0	2	2	0	1	1	0	2	2	0	1	0	0	0
Q8IWA4;A0A0C4DFN1;Q8IWA4-3;H7C5H5;Q8IWA4-2;C9JQT7;C9JXQ1	Q8IWA4;A0A0C4DFN1;Q8IWA4-3;H7C5H5;Q8IWA4-2	Mitofusin-1	MFN1	>sp|Q8IWA4|MFN1_HUMAN Mitofusin-1 OS=Homo sapiens GN=MFN1 PE=1 SV=2;>tr|A0A0C4DFN1|A0A0C4DFN1_HUMAN Mitofusin-1 OS=Homo sapiens GN=MFN1 PE=1 SV=1;>sp|Q8IWA4-3|MFN1_HUMAN Isoform 3 of Mitofusin-1 OS=Homo sapiens GN=MFN1;>tr|H7C5H5|H7C5H5_HUMAN Mitofusin-1 (			3	1	0	2	0	1	1	0	1	1	0	2	0	2	1	1	1	2	1	1	1	0	2	2	1	1	0	1	3	1	3	2	2	2	2	4	3	2	0	1	2	1	2
Q6NUS6-3;Q6NUS6-5;Q6NUS6;A0A0C4DFN5	Q6NUS6-3;Q6NUS6-5;Q6NUS6;A0A0C4DFN5	Tectonic-3	TCTN3	>sp|Q6NUS6-3|TECT3_HUMAN Isoform 3 of Tectonic-3 OS=Homo sapiens GN=TCTN3;>sp|Q6NUS6-5|TECT3_HUMAN Isoform 5 of Tectonic-3 OS=Homo sapiens GN=TCTN3;>sp|Q6NUS6|TECT3_HUMAN Tectonic-3 OS=Homo sapiens GN=TCTN3 PE=1 SV=2;>tr|A0A0C4DFN5|A0A0C4DFN5_HUMAN Chromos			0	0	0	0	0	0	0	0	0	0	0	0	0	0	0	0	0	0	0	0	0	0	0	0	0	0	0	0	0	0	0	0	0	0	0	0	0	0	0	0	0	0	0
A0A0C4DFU5;Q8NGY3	A0A0C4DFU5;Q8NGY3	Olfactory receptor 6K3	OR6K3	>tr|A0A0C4DFU5|A0A0C4DFU5_HUMAN Olfactory receptor OS=Homo sapiens GN=OR6K3 PE=3 SV=1;>sp|Q8NGY3|OR6K3_HUMAN Olfactory receptor 6K3 OS=Homo sapiens GN=OR6K3 PE=3 SV=2			0	0	0	0	0	0	0	0	0	0	0	0	0	0	0	0	0	0	0	0	0	0	0	0	0	0	0	0	1	0	0	1	0	0	0	0	0	0	0	0	0	0	0
Q9H3P2;A0A0C4DFX9;C9JHL4;H0Y3X6;F8W954;F8WF98;H7C0W2;C9JEM7;H7C2C7;Q9H3P2-7;H7C2M8;H7C3C2	Q9H3P2;A0A0C4DFX9;C9JHL4;H0Y3X6	Negative elongation factor A	NELFA	>sp|Q9H3P2|NELFA_HUMAN Negative elongation factor A OS=Homo sapiens GN=NELFA PE=1 SV=3;>tr|A0A0C4DFX9|A0A0C4DFX9_HUMAN Negative elongation factor A OS=Homo sapiens GN=NELFA PE=1 SV=1;>tr|C9JHL4|C9JHL4_HUMAN Negative elongation factor A (Fragment) OS=Homo s			0	0	0	1	0	1	0	0	0	0	0	0	1	0	0	0	1	0	2	0	0	0	1	1	0	0	0	0	0	0	0	0	0	0	1	0	0	1	1	0	0	0	0
C9J9K3;P08865;A0A0C4DG17;F8WD59	C9J9K3;P08865;A0A0C4DG17;F8WD59	40S ribosomal protein SA	RPSA	>tr|C9J9K3|C9J9K3_HUMAN 40S ribosomal protein SA (Fragment) OS=Homo sapiens GN=RPSA PE=1 SV=8;>sp|P08865|RSSA_HUMAN 40S ribosomal protein SA OS=Homo sapiens GN=RPSA PE=1 SV=4;>tr|A0A0C4DG17|A0A0C4DG17_HUMAN 40S ribosomal protein SA OS=Homo sapiens GN=RPSA			7	6	8	7	9	7	8	7	6	4	4	5	7	7	7	7	7	6	7	6	7	7	7	6	4	2	4	4	6	7	7	8	6	8	7	6	7	9	7	6	6	6	7
Q8NF91-4;A0A0C4DG40;Q8NF91;E7ENN3;Q8NF91-8;Q8NF91-2;Q8NF91-7;F5GZ83;F5H6R8;H0Y326;H0Y325;Q8WXH0-10;A0A0C4DH87;Q8WXH0-4;Q5JV20;F8WAI0;Q8NF91-9;Q8NF91-3;Q8NF91-11;Q8NF91-6;Q8NF91-10	Q8NF91-4;A0A0C4DG40;Q8NF91;E7ENN3;Q8NF91-8;Q8NF91-2	Nesprin-1	SYNE1	>sp|Q8NF91-4|SYNE1_HUMAN Isoform 4 of Nesprin-1 OS=Homo sapiens GN=SYNE1;>tr|A0A0C4DG40|A0A0C4DG40_HUMAN Nesprin-1 OS=Homo sapiens GN=SYNE1 PE=1 SV=1;>sp|Q8NF91|SYNE1_HUMAN Nesprin-1 OS=Homo sapiens GN=SYNE1 PE=1 SV=4;>tr|E7ENN3|E7ENN3_HUMAN Nesprin-1 OS=H			0	0	0	2	0	0	0	0	0	1	1	2	1	1	0	2	1	1	1	1	0	1	0	2	1	0	1	0	1	1	1	1	3	2	1	1	1	1	0	0	1	0	1
A0A0C4DG51;Q9NP80-3;Q9NP80;Q9NP80-2	A0A0C4DG51;Q9NP80-3;Q9NP80;Q9NP80-2	Calcium-independent phospholipase A2-gamma	PNPLA8	>tr|A0A0C4DG51|A0A0C4DG51_HUMAN Calcium-independent phospholipase A2-gamma (Fragment) OS=Homo sapiens GN=PNPLA8 PE=1 SV=1;>sp|Q9NP80-3|PLPL8_HUMAN Isoform 3 of Calcium-independent phospholipase A2-gamma OS=Homo sapiens GN=PNPLA8;>sp|Q9NP80|PLPL8_HUMAN Calc			1	3	1	2	2	2	1	3	2	2	2	2	1	2	2	3	1	1	1	3	2	3	1	1	4	2	2	2	2	2	3	3	1	3	2	2	2	1	2	2	2	3	2
O75521-2;A0A0C4DGA2;O75521;F1LLU7;F8WAW4;C9JB63;F8W6J1	O75521-2;A0A0C4DGA2;O75521;F1LLU7	Enoyl-CoA delta isomerase 2, mitochondrial	ECI2	>sp|O75521-2|ECI2_HUMAN Isoform 2 of Enoyl-CoA delta isomerase 2, mitochondrial OS=Homo sapiens GN=ECI2;>tr|A0A0C4DGA2|A0A0C4DGA2_HUMAN Enoyl-CoA delta isomerase 2, mitochondrial OS=Homo sapiens GN=ECI2 PE=1 SV=1;>sp|O75521|ECI2_HUMAN Enoyl-CoA delta isome			5	6	4	5	8	4	5	7	3	4	7	3	4	2	4	6	8	6	6	8	6	7	4	6	6	5	5	2	8	4	6	7	8	7	8	3	5	6	4	3	4	3	6
Q14527-2;A0A0C4DGA6;Q14527;H7C5K0	Q14527-2;A0A0C4DGA6;Q14527;H7C5K0	Helicase-like transcription factor	HLTF	>sp|Q14527-2|HLTF_HUMAN Isoform 2 of Helicase-like transcription factor OS=Homo sapiens GN=HLTF;>tr|A0A0C4DGA6|A0A0C4DGA6_HUMAN Helicase-like transcription factor OS=Homo sapiens GN=HLTF PE=1 SV=1;>sp|Q14527|HLTF_HUMAN Helicase-like transcription factor OS			0	1	1	1	0	0	1	0	0	0	0	0	0	1	1	1	0	0	0	0	0	1	1	1	0	0	0	0	0	2	1	1	1	2	1	1	2	0	1	0	0	1	0
P20810-9;A0A0C4DGB5;P20810-5;P20810-10;P20810-7;P20810-6;E7ES10;P20810-4;E9PCH5;P20810-8;E7EVY3;B7Z574;P20810-2;P20810;P20810-3;H0Y9H6;E9PDE4;E7EQ12;A0A0A0MR45;E7EQA0;H0Y7F0;H0YD33;F8W7E0;A0A0C4DGD1;H0Y944;H0YA91;E9PSG1;D6RGF7;D6RBR1;E7EN75;E7EQK6	P20810-9;A0A0C4DGB5;P20810-5;P20810-10;P20810-7;P20810-6;E7ES10;P20810-4;E9PCH5;P20810-8;E7EVY3;B7Z574;P20810-2;P20810;P20810-3;H0Y9H6;E9PDE4;E7EQ12;A0A0A0MR45;E7EQA0;H0Y7F0;H0YD33	Calpastatin	CAST	>sp|P20810-9|ICAL_HUMAN Isoform 9 of Calpastatin OS=Homo sapiens GN=CAST;>tr|A0A0C4DGB5|A0A0C4DGB5_HUMAN Calpastatin OS=Homo sapiens GN=CAST PE=1 SV=1;>sp|P20810-5|ICAL_HUMAN Isoform 5 of Calpastatin OS=Homo sapiens GN=CAST;>sp|P20810-10|ICAL_HUMAN Isoform			1	0	0	1	1	1	0	0	0	0	0	2	0	0	1	1	0	0	0	1	0	0	1	2	1	0	0	0	2	1	3	0	1	0	0	0	2	1	0	0	1	0	0
A0A1B0GWF6;A0A0C4DGF8;A0A1B0GU48;Q9H9B1-3;A0A1B0GV09;Q9H9B1	A0A1B0GWF6;A0A0C4DGF8;A0A1B0GU48;Q9H9B1-3;A0A1B0GV09;Q9H9B1	Histone-lysine N-methyltransferase EHMT1	EHMT1	>tr|A0A1B0GWF6|A0A1B0GWF6_HUMAN Histone-lysine N-methyltransferase EHMT1 (Fragment) OS=Homo sapiens GN=EHMT1 PE=1 SV=1;>tr|A0A0C4DGF8|A0A0C4DGF8_HUMAN Histone-lysine N-methyltransferase EHMT1 (Fragment) OS=Homo sapiens GN=EHMT1 PE=1 SV=1;>tr|A0A1B0GU48|A0A			0	0	0	0	0	0	0	0	0	0	0	0	0	0	0	0	0	0	0	0	0	0	0	0	0	0	0	0	0	1	0	0	0	0	0	0	0	1	0	0	0	0	0
A0A0C4DGG1;Q9UKS6;E9PIY1;E9PJ33;H0YDM6;E9PJ75;E9PNM9	A0A0C4DGG1;Q9UKS6;E9PIY1	Protein kinase C and casein kinase substrate in neurons protein 3	PACSIN3	>tr|A0A0C4DGG1|A0A0C4DGG1_HUMAN Protein kinase C and casein kinase substrate in neurons protein 3 (Fragment) OS=Homo sapiens GN=PACSIN3 PE=1 SV=1;>sp|Q9UKS6|PACN3_HUMAN Protein kinase C and casein kinase substrate in neurons protein 3 OS=Homo sapiens GN=PA			0	0	0	0	0	0	0	0	0	0	0	0	0	0	0	0	0	0	0	0	0	0	0	0	0	0	0	0	0	0	0	0	1	0	0	0	1	0	0	0	0	0	0
F5GWX5;Q14839;A0A0C4DGG9;Q14839-2;F5H6N4;F2Z2R5;K7EPV1;K7ESA5	F5GWX5;Q14839;A0A0C4DGG9;Q14839-2	Chromodomain-helicase-DNA-binding protein 4	CHD4	>tr|F5GWX5|F5GWX5_HUMAN Chromodomain-helicase-DNA-binding protein 4 OS=Homo sapiens GN=CHD4 PE=1 SV=1;>sp|Q14839|CHD4_HUMAN Chromodomain-helicase-DNA-binding protein 4 OS=Homo sapiens GN=CHD4 PE=1 SV=2;>tr|A0A0C4DGG9|A0A0C4DGG9_HUMAN Chromodomain-helicase-			25	22	25	18	16	22	18	20	11	11	15	15	20	17	14	22	19	20	23	22	17	16	16	19	12	12	8	11	19	20	21	15	22	23	13	21	24	19	19	16	19	19	15
A0A0C4DGH0;Q5ZPR3-3;Q5ZPR3-4;Q5ZPR3;H0YK40;H0YK59;H0YL10;Q5ZPR3-2;H0YLT8;H0YN85	A0A0C4DGH0;Q5ZPR3-3;Q5ZPR3-4;Q5ZPR3;H0YK40;H0YK59;H0YL10;Q5ZPR3-2	CD276 antigen	CD276	>tr|A0A0C4DGH0|A0A0C4DGH0_HUMAN CD276 antigen OS=Homo sapiens GN=CD276 PE=1 SV=1;>sp|Q5ZPR3-3|CD276_HUMAN Isoform 3 of CD276 antigen OS=Homo sapiens GN=CD276;>sp|Q5ZPR3-4|CD276_HUMAN Isoform 4 of CD276 antigen OS=Homo sapiens GN=CD276;>sp|Q5ZPR3|CD276_HUMA			1	1	1	0	3	0	1	1	0	1	1	1	0	1	1	1	0	0	1	0	1	0	1	1	0	1	1	1	1	1	1	1	1	0	1	0	2	1	0	1	1	1	1
A0A0C4DGI3;B4DJV2;O75390;F8VPF9;F8VPA1;F8W1S4;H0YH82;F8VRP1;F8VX68;H0YIC4;F8VRI6;F8VZK9;F8VX07;F8W4S1;F8W642;F8VWQ5;F8VR34;F8VTT8	A0A0C4DGI3;B4DJV2;O75390	Citrate synthase;Citrate synthase, mitochondrial	CS	>tr|A0A0C4DGI3|A0A0C4DGI3_HUMAN Citrate synthase OS=Homo sapiens GN=CS PE=1 SV=1;>tr|B4DJV2|B4DJV2_HUMAN Citrate synthase OS=Homo sapiens GN=CS PE=1 SV=1;>sp|O75390|CISY_HUMAN Citrate synthase, mitochondrial OS=Homo sapiens GN=CS PE=1 SV=2			0	0	1	1	1	0	0	0	0	0	0	1	1	0	1	1	0	0	0	1	1	1	1	1	1	1	1	1	1	1	1	1	0	0	1	1	1	0	1	1	1	1	1
A0A0C4DGN4;Q96DA0;I3L1H9;I3L3X0	A0A0C4DGN4;Q96DA0	Zymogen granule protein 16 homolog B	ZG16B	>tr|A0A0C4DGN4|A0A0C4DGN4_HUMAN Zymogen granule protein 16 homolog B OS=Homo sapiens GN=ZG16B PE=1 SV=1;>sp|Q96DA0|ZG16B_HUMAN Zymogen granule protein 16 homolog B OS=Homo sapiens GN=ZG16B PE=1 SV=3			1	0	0	0	0	0	0	0	0	0	0	0	0	0	3	0	0	0	0	0	0	0	0	0	0	0	0	0	0	0	0	0	0	0	0	0	0	0	0	0	0	0	0
J3QRU8;A0A0C4DGN6;Q9Y2X7;Q9Y2X7-3;J3QQI0;K7EN79;J3QLH1;F8W822;Q14161-2;Q14161-11;R4GNG3;Q14161-7;Q14161-9;Q14161-6;Q14161-10;F8WAK2;Q14161-8;F8VXI9;Q14161-4;Q14161-5;Q14161-3;Q14161	J3QRU8;A0A0C4DGN6;Q9Y2X7;Q9Y2X7-3	ARF GTPase-activating protein GIT1	GIT1	>tr|J3QRU8|J3QRU8_HUMAN ARF GTPase-activating protein GIT1 OS=Homo sapiens GN=GIT1 PE=1 SV=1;>tr|A0A0C4DGN6|A0A0C4DGN6_HUMAN ARF GTPase-activating protein GIT1 OS=Homo sapiens GN=GIT1 PE=1 SV=1;>sp|Q9Y2X7|GIT1_HUMAN ARF GTPase-activating protein GIT1 OS=Ho			0	0	0	0	0	0	1	1	0	0	0	0	0	0	0	0	0	0	0	0	0	0	0	0	0	0	0	0	0	0	0	0	0	0	0	0	0	0	0	0	0	0	0
A0A0C4DGQ4;Q86W25	A0A0C4DGQ4;Q86W25	NACHT, LRR and PYD domains-containing protein 13	NLRP13	>tr|A0A0C4DGQ4|A0A0C4DGQ4_HUMAN NACHT, LRR and PYD domains-containing protein 13 OS=Homo sapiens GN=NLRP13 PE=4 SV=1;>sp|Q86W25|NAL13_HUMAN NACHT, LRR and PYD domains-containing protein 13 OS=Homo sapiens GN=NLRP13 PE=2 SV=2			0	0	1	1	1	0	1	1	0	1	1	1	0	1	1	0	0	1	0	1	0	1	1	1	1	1	1	1	0	1	0	1	0	0	1	0	1	0	0	0	0	1	0
P04632;A0A0C4DGQ5;K7EIV0;A0A075B7C0;K7ELJ7;U3KQE2;K7EM73;K7EKD8;U3KPR7;Q96L46;K7ES78;K7EMQ1	P04632;A0A0C4DGQ5;K7EIV0;A0A075B7C0;K7ELJ7;U3KQE2;K7EM73;K7EKD8;U3KPR7	Calpain small subunit 1	CAPNS1	>sp|P04632|CPNS1_HUMAN Calpain small subunit 1 OS=Homo sapiens GN=CAPNS1 PE=1 SV=1;>tr|A0A0C4DGQ5|A0A0C4DGQ5_HUMAN Calpain small subunit 1 OS=Homo sapiens GN=CAPNS1 PE=1 SV=1;>tr|K7EIV0|K7EIV0_HUMAN Calpain small subunit 1 (Fragment) OS=Homo sapiens GN=CAP			3	3	2	3	3	3	1	3	3	3	3	3	3	2	3	2	2	2	2	2	3	2	2	2	3	0	4	1	1	3	3	2	4	3	4	2	4	3	3	2	2	4	2
A0A0C4DGQ8;Q6IAN0;J3KRS1;J3QKT1;J3QLJ8;J3QLK1	A0A0C4DGQ8;Q6IAN0	Dehydrogenase/reductase SDR family member 7B	DHRS7B	>tr|A0A0C4DGQ8|A0A0C4DGQ8_HUMAN Dehydrogenase/reductase SDR family member 7B OS=Homo sapiens GN=DHRS7B PE=1 SV=1;>sp|Q6IAN0|DRS7B_HUMAN Dehydrogenase/reductase SDR family member 7B OS=Homo sapiens GN=DHRS7B PE=1 SV=2			4	6	5	5	2	3	4	5	4	5	6	5	6	4	3	4	2	3	4	4	4	3	4	3	5	4	7	5	3	3	4	4	2	4	3	3	4	2	4	3	3	4	4
A0A0C4DGS0;P56556;R4GN43	A0A0C4DGS0;P56556;R4GN43	NADH dehydrogenase [ubiquinone] 1 alpha subcomplex subunit 6	NDUFA6	>tr|A0A0C4DGS0|A0A0C4DGS0_HUMAN NADH dehydrogenase [ubiquinone] 1 alpha subcomplex subunit 6 OS=Homo sapiens GN=NDUFA6 PE=1 SV=1;>sp|P56556|NDUA6_HUMAN NADH dehydrogenase [ubiquinone] 1 alpha subcomplex subunit 6 OS=Homo sapiens GN=NDUFA6 PE=1 SV=3;>tr|R4G			2	3	2	2	2	2	2	2	2	2	2	2	2	2	2	2	1	2	2	2	2	3	2	2	1	1	2	2	3	3	3	2	2	2	2	2	3	3	2	2	1	1	4
A0A0C4DGS1;P39656;P39656-3;P39656-2;U3KQ84	A0A0C4DGS1;P39656;P39656-3;P39656-2	Dolichyl-diphosphooligosaccharide--protein glycosyltransferase 48 kDa subunit	DDOST	>tr|A0A0C4DGS1|A0A0C4DGS1_HUMAN Dolichyl-diphosphooligosaccharide--protein glycosyltransferase 48 kDa subunit OS=Homo sapiens GN=DDOST PE=1 SV=1;>sp|P39656|OST48_HUMAN Dolichyl-diphosphooligosaccharide--protein glycosyltransferase 48 kDa subunit OS=Homo sa			7	5	4	7	4	4	5	8	4	4	6	3	6	4	5	6	9	4	4	5	8	6	8	6	3	3	4	3	8	5	7	6	7	7	5	8	7	6	4	5	5	3	3
A0A0C4DGS5;Q08379;Q08379-2;B7ZC06;H0Y7B8;A0A087WYC0;R4GND7	A0A0C4DGS5;Q08379;Q08379-2	Golgin subfamily A member 2	GOLGA2	>tr|A0A0C4DGS5|A0A0C4DGS5_HUMAN Golgi autoantigen, golgin subfamily a, 2, isoform CRA_a OS=Homo sapiens GN=GOLGA2 PE=1 SV=1;>sp|Q08379|GOGA2_HUMAN Golgin subfamily A member 2 OS=Homo sapiens GN=GOLGA2 PE=1 SV=3;>sp|Q08379-2|GOGA2_HUMAN Isoform 2 of Golgin			8	7	4	4	5	5	6	4	4	5	5	4	3	4	3	5	4	7	5	6	4	4	7	7	2	2	4	4	6	6	8	5	5	3	7	6	6	4	2	5	5	2	3
R4GMU8;E9PLX3;O43504;A0A0C4DGV4	R4GMU8;E9PLX3;O43504;A0A0C4DGV4	Ragulator complex protein LAMTOR5	LAMTOR5	>tr|R4GMU8|R4GMU8_HUMAN Ragulator complex protein LAMTOR5 OS=Homo sapiens GN=LAMTOR5 PE=1 SV=1;>tr|E9PLX3|E9PLX3_HUMAN Ragulator complex protein LAMTOR5 OS=Homo sapiens GN=LAMTOR5 PE=1 SV=1;>sp|O43504|LTOR5_HUMAN Ragulator complex protein LAMTOR5 OS=Homo s			1	0	0	0	0	0	0	0	0	0	0	0	0	0	0	0	0	0	0	0	0	0	0	0	0	0	0	0	0	0	0	0	0	0	0	0	1	0	0	0	0	0	0
B4DGY6;A0A0C4DGW0;Q9NV92;H7C5F7	B4DGY6;A0A0C4DGW0;Q9NV92;H7C5F7	NEDD4 family-interacting protein 2	NDFIP2	>tr|B4DGY6|B4DGY6_HUMAN NEDD4 family-interacting protein 2 OS=Homo sapiens GN=NDFIP2 PE=1 SV=1;>tr|A0A0C4DGW0|A0A0C4DGW0_HUMAN NEDD4 family-interacting protein 2 OS=Homo sapiens GN=NDFIP2 PE=1 SV=1;>sp|Q9NV92|NFIP2_HUMAN NEDD4 family-interacting protein 2			1	0	1	1	1	2	0	0	1	0	0	1	1	0	0	2	0	0	0	0	1	1	0	0	0	0	0	0	1	0	2	1	1	0	0	0	1	0	0	0	0	0	0
A0A0C4DGX4;Q13616	A0A0C4DGX4;Q13616	Cullin-1	CUL1	>tr|A0A0C4DGX4|A0A0C4DGX4_HUMAN Cullin-1 OS=Homo sapiens GN=CUL1 PE=1 SV=1;>sp|Q13616|CUL1_HUMAN Cullin-1 OS=Homo sapiens GN=CUL1 PE=1 SV=2			3	2	5	4	5	4	4	4	3	2	3	3	5	4	5	4	3	3	4	3	3	3	4	2	3	3	3	2	3	5	3	4	3	5	4	5	4	3	2	3	3	4	3
Q9NVU0-3;Q9NVU0-2;Q9NVU0-5;A0A0C4DH01;Q9NVU0-4;Q9NVU0	Q9NVU0-3;Q9NVU0-2;Q9NVU0-5;A0A0C4DH01;Q9NVU0-4;Q9NVU0	DNA-directed RNA polymerase III subunit RPC5	POLR3E	>sp|Q9NVU0-3|RPC5_HUMAN Isoform 3 of DNA-directed RNA polymerase III subunit RPC5 OS=Homo sapiens GN=POLR3E;>sp|Q9NVU0-2|RPC5_HUMAN Isoform 2 of DNA-directed RNA polymerase III subunit RPC5 OS=Homo sapiens GN=POLR3E;>sp|Q9NVU0-5|RPC5_HUMAN Isoform 5 of DNA			0	0	1	0	0	0	0	0	0	0	0	0	0	0	0	0	0	1	1	1	0	0	0	0	0	0	0	0	0	0	1	0	0	0	0	0	0	0	0	0	0	0	0
P21127-8;A0A0D9SEI3;P21127-3;P21127-2;B7ZVY7;A0A0D9SER5;A0A0D9SEN2;P21127;J3QR44;P21127-6;P21127-9;J3QR29;P21127-12;P21127-4;P21127-5;P21127-10;Q9UQ88-9;Q9UQ88-8;J3KS35;E7ESP2;Q5QPQ9;E9PFJ2;A0A087WYI9;A0A087X1I0;Q13882	P21127-8;A0A0D9SEI3;P21127-3;P21127-2;B7ZVY7;A0A0D9SER5;A0A0D9SEN2;P21127;J3QR44;P21127-6;P21127-9;J3QR29;P21127-12;P21127-4;P21127-5;P21127-10;Q9UQ88-9	Cyclin-dependent kinase 11B;Cyclin-dependent kinase 11A	CDK11B;CDC2L1;CDK11A	>sp|P21127-8|CD11B_HUMAN Isoform 8 of Cyclin-dependent kinase 11B OS=Homo sapiens GN=CDK11B;>tr|A0A0D9SEI3|A0A0D9SEI3_HUMAN Cyclin-dependent kinase 11B OS=Homo sapiens GN=CDK11B PE=1 SV=1;>sp|P21127-3|CD11B_HUMAN Isoform 2 of Cyclin-dependent kinase 11B OS			7	7	6	7	6	8	8	6	6	6	6	7	6	7	5	9	8	9	6	7	8	7	6	7	8	7	6	7	8	10	8	7	9	10	9	6	9	6	6	7	7	8	9
Q04726-2;Q04726-7;Q04726-3;Q04726-6;Q04726-5;Q04726-4;Q04726;A0A0D9SES8;H0YKT5;H0YKN8;H0YL70;F5H7D6;H0YNT2;H0YNI7;H0YKH0;H0YLW9;H0YLI3;Q04725-2;Q04727-2;Q04725;K7EMK7;Q04727-4;Q04724;Q04727;Q04727-3;K7EJR7;Q04725-3	Q04726-2;Q04726-7;Q04726-3;Q04726-6;Q04726-5;Q04726-4;Q04726;A0A0D9SES8;H0YKT5;H0YKN8;H0YL70;F5H7D6;H0YNT2;H0YNI7;H0YKH0;H0YLW9;H0YLI3;Q04725-2;Q04727-2;Q04725;K7EMK7;Q04727-4;Q04724;Q04727;Q04727-3	Transducin-like enhancer protein 3;Transducin-like enhancer protein 2;Transducin-like enhancer protein 4;Transducin-like enhancer protein 1	TLE3;TLE2;TLE4;TLE1	>sp|Q04726-2|TLE3_HUMAN Isoform 2 of Transducin-like enhancer protein 3 OS=Homo sapiens GN=TLE3;>sp|Q04726-7|TLE3_HUMAN Isoform 7 of Transducin-like enhancer protein 3 OS=Homo sapiens GN=TLE3;>sp|Q04726-3|TLE3_HUMAN Isoform 3 of Transducin-like enhancer pr			1	2	1	0	1	1	0	0	0	1	0	0	0	0	0	0	0	0	1	1	0	1	1	0	0	0	0	0	0	0	1	0	0	0	0	1	1	1	1	0	0	0	0
E7ENQ1;O95819-4;G3XAA2;H7C360;O95819-2;G5E948;O95819;O95819-5;E7EN19;E7ESS2;O95819-3;A0A0D9SEY1;E7EX83;A0A0D9SG62;C9J840;Q9UKE5-8;Q8N4C8-5;Q9UKE5-5;Q9UKE5-7;Q9UKE5-3;Q8N4C8-4;Q9UKE5-6;Q9UKE5-2;Q9UKE5-4;Q9UKE5;H7C0P6;C9J338;E7ETN6;I3L2I2;I3L203;H7C3Z6	E7ENQ1;O95819-4;G3XAA2;H7C360;O95819-2;G5E948;O95819;O95819-5;E7EN19;E7ESS2;O95819-3;A0A0D9SEY1;E7EX83;A0A0D9SG62;C9J840;Q9UKE5-8;Q8N4C8-5;Q9UKE5-5;Q9UKE5-7;Q9UKE5-3;Q8N4C8-4;Q9UKE5-6;Q9UKE5-2;Q9UKE5-4;Q9UKE5;H7C0P6	Mitogen-activated protein kinase kinase kinase kinase 4;TRAF2 and NCK-interacting protein kinase;Misshapen-like kinase 1	MAP4K4;TNIK;MINK1	>tr|E7ENQ1|E7ENQ1_HUMAN Mitogen-activated protein kinase kinase kinase kinase 4 OS=Homo sapiens GN=MAP4K4 PE=1 SV=1;>sp|O95819-4|M4K4_HUMAN Isoform 4 of Mitogen-activated protein kinase kinase kinase kinase 4 OS=Homo sapiens GN=MAP4K4;>tr|G3XAA2|G3XAA2_HUM			3	3	4	2	2	1	3	4	4	5	4	2	2	3	2	3	2	2	2	4	3	4	4	2	5	4	6	4	1	2	3	3	3	4	3	4	2	2	1	1	5	4	3
A0A0D9SFB3;O00571-2;A0A0D9SG12;O00571;A0A0D9SF53;O15523-2;O15523;A0A0J9YVQ7;O15523-3;C9J081;A0A087WVZ1;C9J8G5;A0A0J9YYH6;B4DLA0;D6RCM4;Q9NQI0-3;Q9NQI0-2;Q9NQI0-4;Q9NQI0;A0A087WX09;H0Y960	A0A0D9SFB3;O00571-2;A0A0D9SG12;O00571;A0A0D9SF53;O15523-2;O15523	ATP-dependent RNA helicase DDX3X;ATP-dependent RNA helicase DDX3Y	DDX3X;DDX3Y	>tr|A0A0D9SFB3|A0A0D9SFB3_HUMAN ATP-dependent RNA helicase DDX3X OS=Homo sapiens GN=DDX3X PE=1 SV=1;>sp|O00571-2|DDX3X_HUMAN Isoform 2 of ATP-dependent RNA helicase DDX3X OS=Homo sapiens GN=DDX3X;>tr|A0A0D9SG12|A0A0D9SG12_HUMAN ATP-dependent RNA helicase D			10	12	16	17	12	15	9	14	10	10	11	10	12	14	13	12	13	10	14	15	11	10	13	13	9	8	13	10	14	16	14	12	12	14	13	19	11	13	10	8	15	12	8
A0A0D9SF63;Q9BZK7;C9JLJ1;C9JCK0;C9JBN1;A0A0D9SF25;A0A1B0GUU2;F8W9D8;C9IYU9;A0A1B0GVH3;Q9BQ87;O60907-2;O60907	A0A0D9SF63;Q9BZK7;C9JLJ1;C9JCK0;C9JBN1;A0A0D9SF25;A0A1B0GUU2;F8W9D8;C9IYU9;A0A1B0GVH3;Q9BQ87;O60907-2;O60907	F-box-like/WD repeat-containing protein TBL1XR1;F-box-like/WD repeat-containing protein TBL1Y;F-box-like/WD repeat-containing protein TBL1X	TBL1XR1;TBL1Y;TBL1X	>tr|A0A0D9SF63|A0A0D9SF63_HUMAN F-box-like/WD repeat-containing protein TBL1XR1 OS=Homo sapiens GN=TBL1XR1 PE=1 SV=1;>sp|Q9BZK7|TBL1R_HUMAN F-box-like/WD repeat-containing protein TBL1XR1 OS=Homo sapiens GN=TBL1XR1 PE=1 SV=1;>tr|C9JLJ1|C9JLJ1_HUMAN F-box-l			0	0	0	0	0	0	0	0	0	0	0	1	0	0	0	0	0	0	0	0	0	0	1	1	0	0	0	0	0	0	0	0	0	0	0	1	0	0	0	0	0	0	0
A0A0D9SFE5;E9PBF6;P20700;A0A0D9SFY5	A0A0D9SFE5;E9PBF6;P20700;A0A0D9SFY5	Lamin-B1	LMNB1	>tr|A0A0D9SFE5|A0A0D9SFE5_HUMAN Lamin B1, isoform CRA_a OS=Homo sapiens GN=LMNB1 PE=1 SV=1;>tr|E9PBF6|E9PBF6_HUMAN Lamin-B1 OS=Homo sapiens GN=LMNB1 PE=1 SV=1;>sp|P20700|LMNB1_HUMAN Lamin-B1 OS=Homo sapiens GN=LMNB1 PE=1 SV=2;>tr|A0A0D9SFY5|A0A0D9SFY5_HUMA			0	0	1	0	0	1	0	0	0	1	0	2	0	0	1	0	0	1	0	0	0	0	0	0	0	0	0	0	1	1	1	1	1	1	0	0	1	0	0	0	0	0	0
A0A0D9SFS3;Q02218;Q02218-2;E9PDF2;E9PCR7;E9PFG7;Q02218-3;Q9ULD0;Q9ULD0-3;Q9ULD0-2;C9J4G7	A0A0D9SFS3;Q02218;Q02218-2;E9PDF2;E9PCR7;E9PFG7;Q02218-3;Q9ULD0	2-oxoglutarate dehydrogenase, mitochondrial;2-oxoglutarate dehydrogenase-like, mitochondrial	OGDH;OGDHL	>tr|A0A0D9SFS3|A0A0D9SFS3_HUMAN 2-oxoglutarate dehydrogenase, mitochondrial OS=Homo sapiens GN=OGDH PE=1 SV=1;>sp|Q02218|ODO1_HUMAN 2-oxoglutarate dehydrogenase, mitochondrial OS=Homo sapiens GN=OGDH PE=1 SV=3;>sp|Q02218-2|ODO1_HUMAN Isoform 2 of 2-oxoglut			0	1	0	0	1	0	1	0	0	0	0	1	0	0	0	1	0	0	0	1	1	0	1	0	0	0	0	0	0	0	1	0	1	1	1	0	1	1	1	0	1	0	0
A0A1B0GW76;A0A1B0GWF2;A0A1B0GVQ5;A0A0D9SG72;A0A1B0GTP9;P61764;P61764-2	A0A1B0GW76;A0A1B0GWF2;A0A1B0GVQ5;A0A0D9SG72;A0A1B0GTP9;P61764;P61764-2	Syntaxin-binding protein 1	STXBP1	>tr|A0A1B0GW76|A0A1B0GW76_HUMAN Syntaxin-binding protein 1 OS=Homo sapiens GN=STXBP1 PE=1 SV=1;>tr|A0A1B0GWF2|A0A1B0GWF2_HUMAN Syntaxin-binding protein 1 OS=Homo sapiens GN=STXBP1 PE=1 SV=1;>tr|A0A1B0GVQ5|A0A1B0GVQ5_HUMAN Syntaxin-binding protein 1 OS=Homo			0	0	0	0	0	0	0	0	0	0	0	0	0	0	0	0	1	0	0	0	0	0	0	1	0	0	0	0	0	0	0	0	0	0	0	1	0	0	0	0	0	0	0
Q5JRC6;Q8IWS0-5;Q8IWS0-3;Q8IWS0;A0A0D9SGE8;Q8IWS0-4;Q8IWS0-2	Q5JRC6;Q8IWS0-5;Q8IWS0-3;Q8IWS0;A0A0D9SGE8;Q8IWS0-4;Q8IWS0-2	PHD finger protein 6	PHF6	>tr|Q5JRC6|Q5JRC6_HUMAN PHD finger protein 6 OS=Homo sapiens GN=PHF6 PE=1 SV=1;>sp|Q8IWS0-5|PHF6_HUMAN Isoform 5 of PHD finger protein 6 OS=Homo sapiens GN=PHF6;>sp|Q8IWS0-3|PHF6_HUMAN Isoform 3 of PHD finger protein 6 OS=Homo sapiens GN=PHF6;>sp|Q8IWS0|PH			1	2	1	1	1	0	1	1	3	2	1	2	0	0	1	1	1	1	1	2	0	1	1	1	1	2	3	1	1	2	3	1	1	1	1	1	1	0	1	1	1	2	0
O60610;A0A0G2JH68;O60610-2;O60610-3;A0A140T8Z0;H9KV28;B4E2I7;E5RJ79;H7C2W8	O60610;A0A0G2JH68;O60610-2;O60610-3;A0A140T8Z0;H9KV28	Protein diaphanous homolog 1	DIAPH1	>sp|O60610|DIAP1_HUMAN Protein diaphanous homolog 1 OS=Homo sapiens GN=DIAPH1 PE=1 SV=2;>tr|A0A0G2JH68|A0A0G2JH68_HUMAN Protein diaphanous homolog 1 OS=Homo sapiens GN=DIAPH1 PE=1 SV=1;>sp|O60610-2|DIAP1_HUMAN Isoform 2 of Protein diaphanous homolog 1 OS=H			0	1	2	5	1	0	0	0	1	0	0	0	0	1	1	0	1	0	4	6	2	0	0	1	0	0	0	0	1	0	1	0	3	1	11	10	1	0	2	2	1	0	0
P0DMV9;P0DMV8;A0A0G2JIW1;P0DMV8-2;V9GZ37	P0DMV9;P0DMV8;A0A0G2JIW1;P0DMV8-2;V9GZ37			>sp|P0DMV9|HS71B_HUMAN Heat shock 70 kDa protein 1B OS=Homo sapiens GN=HSPA1B PE=1 SV=1;>sp|P0DMV8|HS71A_HUMAN Heat shock 70 kDa protein 1A OS=Homo sapiens GN=HSPA1A PE=1 SV=1;>tr|A0A0G2JIW1|A0A0G2JIW1_HUMAN Heat shock 70 kDa protein 1B OS=Homo sapiens GN=			16	15	19	18	21	22	17	20	17	15	14	19	19	17	20	20	26	19	22	21	19	20	23	23	17	13	18	14	21	24	24	17	17	22	20	24	22	25	15	15	19	17	14
O95870-2;O95870;A0A0G2JJD3;A0A0G2JI89	O95870-2;O95870;A0A0G2JJD3;A0A0G2JI89	Abhydrolase domain-containing protein 16A	ABHD16A	>sp|O95870-2|ABHGA_HUMAN Isoform 2 of Protein ABHD16A OS=Homo sapiens GN=ABHD16A;>sp|O95870|ABHGA_HUMAN Protein ABHD16A OS=Homo sapiens GN=ABHD16A PE=1 SV=3;>tr|A0A0G2JJD3|A0A0G2JJD3_HUMAN HLA-B associated transcript 5, isoform CRA_b OS=Homo sapiens GN=ABH			1	1	0	1	1	1	0	1	0	0	0	0	1	1	0	1	0	0	0	0	0	0	0	0	0	0	0	0	0	0	0	0	0	0	0	0	0	0	0	0	0	0	0
P0C0L4-2;F5GXS0;A0A140TA49;A0A140TA44;A0A140TA32;A0A140TA29;A0A0G2JL54;P0C0L5;P0C0L4;A0A0G2JPR0	P0C0L4-2;F5GXS0;A0A140TA49;A0A140TA44;A0A140TA32;A0A140TA29;A0A0G2JL54;P0C0L5;P0C0L4;A0A0G2JPR0	Complement C4-A;Complement C4 beta chain;Complement C4-A alpha chain;C4a anaphylatoxin;C4b-A;C4d-A;Complement C4 gamma chain;Complement C4-B;Complement C4 beta chain;Complement C4-B alpha chain;C4a anaphylatoxin;C4b-B;C4d-B;Complement C4 gamma chain	C4A;C4B	>sp|P0C0L4-2|CO4A_HUMAN Isoform 2 of Complement C4-A OS=Homo sapiens GN=C4A;>tr|F5GXS0|F5GXS0_HUMAN Complement C4-B OS=Homo sapiens GN=C4B PE=1 SV=1;>tr|A0A140TA49|A0A140TA49_HUMAN Complement C4-A OS=Homo sapiens GN=C4A PE=1 SV=1;>tr|A0A140TA44|A0A140TA44_			0	0	0	0	0	0	0	0	0	0	0	0	0	0	1	0	0	0	0	0	0	0	0	0	0	0	0	0	0	0	0	0	0	0	0	0	0	0	0	0	0	0	0
P04062-4;A0A0G2JNZ5;P04062-2;P04062;A0A0G2JLB3;P04062-5;A0A0G2JNZ0;P04062-3	P04062-4;A0A0G2JNZ5;P04062-2;P04062;A0A0G2JLB3;P04062-5;A0A0G2JNZ0	Glucosylceramidase	GBA	>sp|P04062-4|GLCM_HUMAN Isoform 4 of Glucosylceramidase OS=Homo sapiens GN=GBA;>tr|A0A0G2JNZ5|A0A0G2JNZ5_HUMAN Glucosylceramidase OS=Homo sapiens GN=GBA PE=1 SV=1;>sp|P04062-2|GLCM_HUMAN Isoform Short of Glucosylceramidase OS=Homo sapiens GN=GBA;>sp|P04062			0	0	0	0	1	1	0	0	0	0	0	0	0	1	1	0	0	0	0	0	0	0	1	0	0	0	0	0	0	0	2	0	0	0	0	2	0	1	1	1	0	0	1
Q14160-2;A0A0G2JMS7;Q14160;A0A0G2JNZ2;Q14160-3;A0A0G2JPP5;H0YCG0	Q14160-2;A0A0G2JMS7;Q14160;A0A0G2JNZ2;Q14160-3;A0A0G2JPP5	Protein scribble homolog	SCRIB	>sp|Q14160-2|SCRIB_HUMAN Isoform 2 of Protein scribble homolog OS=Homo sapiens GN=SCRIB;>tr|A0A0G2JMS7|A0A0G2JMS7_HUMAN Protein scribble homolog OS=Homo sapiens GN=SCRIB PE=1 SV=1;>sp|Q14160|SCRIB_HUMAN Protein scribble homolog OS=Homo sapiens GN=SCRIB PE=			0	0	0	0	1	0	0	0	0	0	0	0	0	0	0	0	0	0	0	0	0	0	0	0	0	0	0	0	0	0	0	0	0	1	0	0	0	0	0	0	0	0	0
H0Y9J8;O75943-3;A0A0G2JNH5;O75943-4;A0A0G2JP78;O75943-2;O75943;A0A0G2JPT5	H0Y9J8;O75943-3;A0A0G2JNH5;O75943-4;A0A0G2JP78;O75943-2;O75943;A0A0G2JPT5	Cell cycle checkpoint protein RAD17	RAD17	>tr|H0Y9J8|H0Y9J8_HUMAN Cell cycle checkpoint protein RAD17 (Fragment) OS=Homo sapiens GN=RAD17 PE=1 SV=1;>sp|O75943-3|RAD17_HUMAN Isoform 3 of Cell cycle checkpoint protein RAD17 OS=Homo sapiens GN=RAD17;>tr|A0A0G2JNH5|A0A0G2JNH5_HUMAN Cell cycle checkpoi			0	0	0	0	0	0	0	0	0	0	0	0	0	0	0	0	0	0	0	0	0	0	0	0	0	0	0	0	0	0	0	0	0	0	0	0	0	0	0	0	0	0	0
Q8MH48;P17693;Q5RJ85;A0A0G2JPQ3	Q8MH48;P17693;Q5RJ85;A0A0G2JPQ3	HLA class I histocompatibility antigen, alpha chain G	HLA-G	>tr|Q8MH48|Q8MH48_HUMAN HLA class I histocompatibility antigen, alpha chain G OS=Homo sapiens GN=HLA-G PE=1 SV=1;>sp|P17693|HLAG_HUMAN HLA class I histocompatibility antigen, alpha chain G OS=Homo sapiens GN=HLA-G PE=1 SV=1;>tr|Q5RJ85|Q5RJ85_HUMAN HLA clas			0	0	0	0	0	0	0	0	1	0	1	1	0	0	0	1	0	1	0	1	0	0	0	0	0	0	0	0	0	0	0	0	0	0	0	0	0	0	0	0	0	1	1
A0A0G2JS82;O94973;O94973-2;A0A0G2JQM1;O94973-3;A0A0G2JRF9;A0A0G2JQA4;E9PR62;A0A0G2JS17;A0A0G2JQT9;H0YDE9;H0YEG0;E9PQP4;A0A0G2JRS3	A0A0G2JS82;O94973;O94973-2;A0A0G2JQM1;O94973-3	AP-2 complex subunit alpha-2	AP2A2	>tr|A0A0G2JS82|A0A0G2JS82_HUMAN AP-2 complex subunit alpha-2 (Fragment) OS=Homo sapiens GN=AP2A2 PE=1 SV=1;>sp|O94973|AP2A2_HUMAN AP-2 complex subunit alpha-2 OS=Homo sapiens GN=AP2A2 PE=1 SV=2;>sp|O94973-2|AP2A2_HUMAN Isoform 2 of AP-2 complex subunit alp			3	4	4	3	4	3	3	1	5	5	6	4	5	5	4	3	4	4	3	3	4	1	2	4	2	5	4	4	3	2	7	2	5	4	5	3	3	2	4	4	4	5	4
C9JTA6;A0A0G2JSE9;Q12824-2;Q12824;G5E975;A0A0U1RQQ2;A0A0U1RRB8;B5MCL5	C9JTA6;A0A0G2JSE9;Q12824-2;Q12824;G5E975;A0A0U1RQQ2;A0A0U1RRB8;B5MCL5	SWI/SNF-related matrix-associated actin-dependent regulator of chromatin subfamily B member 1	SMARCB1	>tr|C9JTA6|C9JTA6_HUMAN SWI/SNF-related matrix-associated actin-dependent regulator of chromatin subfamily B member 1 (Fragment) OS=Homo sapiens GN=SMARCB1 PE=1 SV=1;>tr|A0A0G2JSE9|A0A0G2JSE9_HUMAN SWI/SNF-related matrix-associated actin-dependent regulato			2	1	2	1	0	1	1	0	0	1	1	1	1	0	0	1	2	2	2	1	0	1	1	2	1	1	0	0	2	1	0	1	1	1	1	1	1	0	1	0	0	0	0
A0A0J9YXF2;Q15165-1;Q15165;A0A0J9YYG4;Q15165-3;J3QT77;G3XAK4;A0A0J9YYJ1;A0A0J9YXU7;A0A0J9YYF0;A0A0J9YYF3;A0A0J9YXM1	A0A0J9YXF2;Q15165-1;Q15165;A0A0J9YYG4;Q15165-3;J3QT77;G3XAK4	Serum paraoxonase/arylesterase 2	PON2	>tr|A0A0J9YXF2|A0A0J9YXF2_HUMAN Paraoxonase 2, isoform CRA_a OS=Homo sapiens GN=PON2 PE=1 SV=1;>sp|Q15165-1|PON2_HUMAN Isoform 1 of Serum paraoxonase/arylesterase 2 OS=Homo sapiens GN=PON2;>sp|Q15165|PON2_HUMAN Serum paraoxonase/arylesterase 2 OS=Homo sapi			6	4	4	6	5	3	2	2	3	2	3	4	3	4	5	6	7	4	5	5	7	4	3	4	3	3	4	2	4	5	7	5	4	4	4	5	4	6	4	3	4	4	4
A0A0M3HER1;P48059;P48059-4;P48059-2;P48059-5;P48059-3;Q7Z4I7-4;Q7Z4I7-3;Q7Z4I7;Q7Z4I7-5;Q7Z4I7-2;A0A0J9YXC7;H0Y592	A0A0M3HER1;P48059;P48059-4;P48059-2;P48059-5;P48059-3;Q7Z4I7-4;Q7Z4I7-3;Q7Z4I7;Q7Z4I7-5;Q7Z4I7-2;A0A0J9YXC7	LIM and senescent cell antigen-like-containing domain protein 1;LIM and senescent cell antigen-like-containing domain protein 2	LIMS1;LIMS2	>tr|A0A0M3HER1|A0A0M3HER1_HUMAN LIM and senescent cell antigen-like-containing domain protein 1 (Fragment) OS=Homo sapiens GN=LIMS1 PE=1 SV=1;>sp|P48059|LIMS1_HUMAN LIM and senescent cell antigen-like-containing domain protein 1 OS=Homo sapiens GN=LIMS1 PE			2	1	0	2	0	1	0	0	0	1	0	0	1	0	0	2	1	0	1	1	2	1	2	0	1	0	1	0	1	1	3	1	3	1	2	0	1	1	1	1	1	1	0
P43243;A0A0R4J2E8;A8MXP9;D6REM6;D6R991;H0Y8T4;B3KM87;P43243-2;D6R8Z5;D6RBK5;Q68E03;D6RCM3;D6REK4;D6RBI2;D6RE02;D6RIA2;D6RB45;A0A1B0GX04;D6R9F3;D6RAM9;D6RAY2;D6RBS2	P43243;A0A0R4J2E8;A8MXP9;D6REM6;D6R991	Matrin-3	MATR3	>sp|P43243|MATR3_HUMAN Matrin-3 OS=Homo sapiens GN=MATR3 PE=1 SV=2;>tr|A0A0R4J2E8|A0A0R4J2E8_HUMAN Matrin-3 OS=Homo sapiens GN=MATR3 PE=1 SV=1;>tr|A8MXP9|A8MXP9_HUMAN Matrin-3 OS=Homo sapiens GN=MATR3 PE=1 SV=1;>tr|D6REM6|D6REM6_HUMAN Matrin-3 OS=Homo sapi			12	12	13	11	8	13	9	11	6	9	9	8	12	11	4	12	11	10	12	9	11	6	12	11	7	7	8	5	10	15	10	9	13	11	13	11	14	10	10	11	11	8	8
A0A0S2Z5D0;H3BUV4;A0A1B0GTU6;Q9NWW5;A0A1B0GW73;H3BNF1;A0A1B0GTV3;A0A1B0GUD2;H3BUT1;Q9NWW5-2;A0A1B0GU90;H3BRN7;H3BTY4	A0A0S2Z5D0;H3BUV4;A0A1B0GTU6;Q9NWW5;A0A1B0GW73;H3BNF1;A0A1B0GTV3;A0A1B0GUD2;H3BUT1;Q9NWW5-2	Ceroid-lipofuscinosis neuronal protein 6	CLN6	>tr|A0A0S2Z5D0|A0A0S2Z5D0_HUMAN Ceroid-lipofuscinosis neuronal 6 late infantile variant isoform 2 OS=Homo sapiens GN=CLN6 PE=1 SV=1;>tr|H3BUV4|H3BUV4_HUMAN Ceroid-lipofuscinosis neuronal protein 6 OS=Homo sapiens GN=CLN6 PE=1 SV=1;>tr|A0A1B0GTU6|A0A1B0GTU6			2	2	2	2	2	2	2	2	2	1	2	2	2	2	3	2	2	2	2	2	1	2	3	2	2	2	2	2	2	2	2	2	1	1	3	2	2	2	2	2	2	2	2
Q6P3W7;A0A0U1RQQ9;F8VSC5;H0YI32;F8VPW3	Q6P3W7;A0A0U1RQQ9;F8VSC5	SCY1-like protein 2	SCYL2	>sp|Q6P3W7|SCYL2_HUMAN SCY1-like protein 2 OS=Homo sapiens GN=SCYL2 PE=1 SV=1;>tr|A0A0U1RQQ9|A0A0U1RQQ9_HUMAN SCY1-like protein 2 OS=Homo sapiens GN=SCYL2 PE=1 SV=1;>tr|F8VSC5|F8VSC5_HUMAN SCY1-like protein 2 (Fragment) OS=Homo sapiens GN=SCYL2 PE=1 SV=1			2	3	2	1	2	1	1	0	1	1	1	1	5	2	0	2	0	1	1	1	2	2	4	1	1	1	1	0	0	2	0	1	3	3	2	4	2	2	2	0	2	2	2
A0A0U1RQV4;Q13464	A0A0U1RQV4;Q13464	Rho-associated protein kinase 1	ROCK1	>tr|A0A0U1RQV4|A0A0U1RQV4_HUMAN Rho-associated protein kinase 1 OS=Homo sapiens GN=ROCK1 PE=1 SV=1;>sp|Q13464|ROCK1_HUMAN Rho-associated protein kinase 1 OS=Homo sapiens GN=ROCK1 PE=1 SV=1			0	1	0	0	0	0	1	0	0	1	0	0	0	0	2	0	0	1	0	1	0	0	0	1	0	0	0	0	0	1	0	0	0	0	0	1	1	0	0	0	0	0	1
Q9Y2D4;A0A0U1RRB6;Q9Y2D4-2;J3QT38;F8W6R7	Q9Y2D4;A0A0U1RRB6;Q9Y2D4-2;J3QT38	Exocyst complex component 6B	EXOC6B	>sp|Q9Y2D4|EXC6B_HUMAN Exocyst complex component 6B OS=Homo sapiens GN=EXOC6B PE=1 SV=3;>tr|A0A0U1RRB6|A0A0U1RRB6_HUMAN Exocyst complex component 6B OS=Homo sapiens GN=EXOC6B PE=1 SV=1;>sp|Q9Y2D4-2|EXC6B_HUMAN Isoform 2 of Exocyst complex component 6B OS=H			2	3	6	5	2	2	3	4	6	5	4	3	6	3	3	4	1	3	4	2	2	2	1	3	2	2	4	6	1	1	1	2	3	6	3	3	4	5	1	4	3	5	7
Q9BPX6;Q9BPX6-3;F6XEV2;A0A0U1RRK1;Q9BPX6-2;Q9BPX6-5;Q9BPX6-4;E9PQV6;S4R3D7;S4R3V1;S4R3W3	Q9BPX6;Q9BPX6-3;F6XEV2;A0A0U1RRK1;Q9BPX6-2;Q9BPX6-5;Q9BPX6-4;E9PQV6	Calcium uptake protein 1, mitochondrial	MICU1	>sp|Q9BPX6|MICU1_HUMAN Calcium uptake protein 1, mitochondrial OS=Homo sapiens GN=MICU1 PE=1 SV=1;>sp|Q9BPX6-3|MICU1_HUMAN Isoform 3 of Calcium uptake protein 1, mitochondrial OS=Homo sapiens GN=MICU1;>tr|F6XEV2|F6XEV2_HUMAN Calcium uptake protein 1, mitoc			3	3	2	4	3	3	3	2	3	2	3	1	6	4	2	3	4	5	3	2	1	3	2	2	2	3	2	2	4	3	2	2	3	4	3	5	4	2	1	3	2	2	3
A0A0U1RRM1;Q8WXI9;A0A0U1RR34;A0A0U1RRK3;A0A0U1RR30;A0A1B0GVS4;A0A1B0GW07	A0A0U1RRM1;Q8WXI9	Transcriptional repressor p66-beta	GATAD2B	>tr|A0A0U1RRM1|A0A0U1RRM1_HUMAN Transcriptional repressor p66-beta OS=Homo sapiens GN=GATAD2B PE=1 SV=1;>sp|Q8WXI9|P66B_HUMAN Transcriptional repressor p66-beta OS=Homo sapiens GN=GATAD2B PE=1 SV=1			6	7	7	7	6	8	6	5	5	4	2	5	5	6	6	4	4	7	6	8	1	5	5	7	5	3	3	3	8	5	8	5	11	8	7	10	6	8	4	6	4	4	2
P26599;P26599-2;P26599-3;A0A0U1RRM4;A6NLN1;A0A0D9SF20;K7EKJ7;K7EK45;A0A087WUW5;K7ELW5;K7ES59;O95758-1;O95758-6;O95758-2;O95758;O95758-5;O95758-4;A0A087WU68;O95758-7;X6R242	P26599;P26599-2;P26599-3;A0A0U1RRM4;A6NLN1;A0A0D9SF20	Polypyrimidine tract-binding protein 1	PTBP1	>sp|P26599|PTBP1_HUMAN Polypyrimidine tract-binding protein 1 OS=Homo sapiens GN=PTBP1 PE=1 SV=1;>sp|P26599-2|PTBP1_HUMAN Isoform 2 of Polypyrimidine tract-binding protein 1 OS=Homo sapiens GN=PTBP1;>sp|P26599-3|PTBP1_HUMAN Isoform 3 of Polypyrimidine trac			3	5	6	5	4	6	2	2	2	3	3	4	4	3	5	2	3	4	3	5	2	3	4	6	5	1	2	4	3	3	4	4	6	4	3	6	4	5	4	3	4	5	3
A0A0X1KG71;Q8WX92	A0A0X1KG71;Q8WX92	Negative elongation factor B	NELFB	>tr|A0A0X1KG71|A0A0X1KG71_HUMAN Negative elongation factor B OS=Homo sapiens GN=NELFB PE=1 SV=1;>sp|Q8WX92|NELFB_HUMAN Negative elongation factor B OS=Homo sapiens GN=NELFB PE=1 SV=1			6	6	6	4	5	9	4	5	5	5	4	5	4	8	3	6	6	6	4	4	5	5	5	5	7	4	5	3	5	8	7	6	7	6	5	9	5	5	7	5	4	7	6
A0A0X1KG72;Q3YEC7;Q3YEC7-2;H0Y4Z8;Q3YEC7-4;Q3YEC7-5;Q3YEC7-6;F2Z2T0;Q3YEC7-3;H0Y7H6;G3V154	A0A0X1KG72;Q3YEC7;Q3YEC7-2;H0Y4Z8;Q3YEC7-4;Q3YEC7-5;Q3YEC7-6;F2Z2T0;Q3YEC7-3	Rab-like protein 6	RABL6	>tr|A0A0X1KG72|A0A0X1KG72_HUMAN Rab-like protein 6 (Fragment) OS=Homo sapiens GN=RABL6 PE=1 SV=1;>sp|Q3YEC7|RABL6_HUMAN Rab-like protein 6 OS=Homo sapiens GN=RABL6 PE=1 SV=2;>sp|Q3YEC7-2|RABL6_HUMAN Isoform 2 of Rab-like protein 6 OS=Homo sapiens GN=RABL6;			0	0	0	0	0	0	0	0	0	0	0	0	0	0	0	0	0	0	0	0	0	1	0	1	0	0	0	0	0	0	1	0	0	1	0	0	0	0	0	0	1	0	0
A0A140T936;P26640;P26640-2;A0A140T954;A0A140T904;A2ABF4;A0A0G2JJT9;H0Y426	A0A140T936;P26640	Valine--tRNA ligase	VARS	>tr|A0A140T936|A0A140T936_HUMAN Valine--tRNA ligase (Fragment) OS=Homo sapiens GN=VARS PE=1 SV=1;>sp|P26640|SYVC_HUMAN Valine--tRNA ligase OS=Homo sapiens GN=VARS PE=1 SV=4			0	1	0	0	4	1	0	0	1	1	1	1	2	0	0	0	0	0	0	1	1	0	0	0	0	0	2	1	0	0	2	1	0	0	1	2	0	1	1	0	1	0	1
Q29963;A0A140T962;A0A140T9J9;A0A140T9B3;P10321;A2AEA2;Q29865;P30499;O19617;A0A140T921;A0A140T9H5;A0A140T9U8;A0A140T9E1;A0A140T942;A0A140TA05;A0A140T9L3;P30501;F8W9Z8;A0A140T9Z7;P01893;A0A140TA12;A0A0G2JPT2	Q29963;A0A140T962;A0A140T9J9;A0A140T9B3;P10321;A2AEA2;Q29865;P30499;O19617;A0A140T921;A0A140T9H5;A0A140T9U8;A0A140T9E1;A0A140T942;A0A140TA05;A0A140T9L3;P30501	HLA class I histocompatibility antigen, Cw-6 alpha chain;HLA class I histocompatibility antigen, Cw-7 alpha chain;HLA class I histocompatibility antigen, Cw-18 alpha chain;HLA class I histocompatibility antigen, Cw-1 alpha chain;HLA class I histocompatibility antigen, Cw-2 alpha chain	HLA-C	>sp|Q29963|1C06_HUMAN HLA class I histocompatibility antigen, Cw-6 alpha chain OS=Homo sapiens GN=HLA-C PE=1 SV=2;>tr|A0A140T962|A0A140T962_HUMAN HLA class I histocompatibility antigen, Cw-6 alpha chain OS=Homo sapiens GN=HLA-C PE=1 SV=1;>tr|A0A140T9J9|A0A			5	6	3	6	6	5	5	5	4	6	5	6	6	4	9	9	4	5	5	5	3	5	3	5	3	4	6	3	7	7	9	5	5	5	3	3	7	4	5	3	5	4	5
Q8NBI6-3;Q8NBI6-2;A0A140T9D0;Q8NBI6	Q8NBI6-3;Q8NBI6-2;A0A140T9D0;Q8NBI6	Xyloside xylosyltransferase 1	XXYLT1	>sp|Q8NBI6-3|XXLT1_HUMAN Isoform 3 of Xyloside xylosyltransferase 1 OS=Homo sapiens GN=XXYLT1;>sp|Q8NBI6-2|XXLT1_HUMAN Isoform 2 of Xyloside xylosyltransferase 1 OS=Homo sapiens GN=XXYLT1;>tr|A0A140T9D0|A0A140T9D0_HUMAN Xyloside xylosyltransferase 1 OS=Hom			0	0	0	0	1	1	0	0	0	0	0	0	0	0	0	1	0	0	0	0	0	0	1	0	0	0	0	0	0	0	0	0	0	0	0	0	0	0	0	0	0	1	0
Q03518;A0A140T9T7	Q03518;A0A140T9T7	Antigen peptide transporter 1	TAP1	>sp|Q03518|TAP1_HUMAN Antigen peptide transporter 1 OS=Homo sapiens GN=TAP1 PE=1 SV=2;>tr|A0A140T9T7|A0A140T9T7_HUMAN Antigen peptide transporter 1 OS=Homo sapiens GN=TAP1 PE=1 SV=1			3	3	5	3	2	4	3	3	5	5	3	3	4	2	4	3	4	6	5	5	2	3	6	3	5	2	4	3	5	5	4	3	4	4	3	4	3	3	2	3	3	3	3
K7EMZ9;A0A140TA76;Q8ND56-3;Q8ND56-2;Q8ND56	K7EMZ9;A0A140TA76;Q8ND56-3;Q8ND56-2;Q8ND56	Protein LSM14 homolog A	LSM14A	>tr|K7EMZ9|K7EMZ9_HUMAN Protein LSM14 homolog A (Fragment) OS=Homo sapiens GN=LSM14A PE=1 SV=2;>tr|A0A140TA76|A0A140TA76_HUMAN Protein LSM14 homolog A (Fragment) OS=Homo sapiens GN=LSM14A PE=1 SV=1;>sp|Q8ND56-3|LS14A_HUMAN Isoform 3 of Protein LSM14 homolo			1	1	1	1	1	1	1	0	1	1	1	1	1	1	1	1	0	1	0	1	1	1	1	1	1	1	1	0	1	1	1	1	1	1	1	1	1	1	1	1	1	1	1
A0A1B0GV06;A0A1B0GTP7;A0A1B0GUE3;A0A1B0GUG1;A0A1B0GUW4;E7EMM4;A0A1B0GW68;A0A1B0GUA4;A0A1B0GTM3;A0A1B0GTZ5;Q13510-3;A0A1B0GUH5;Q13510;Q13510-2	A0A1B0GV06;A0A1B0GTP7;A0A1B0GUE3;A0A1B0GUG1;A0A1B0GUW4;E7EMM4;A0A1B0GW68;A0A1B0GUA4;A0A1B0GTM3;A0A1B0GTZ5;Q13510-3;A0A1B0GUH5;Q13510;Q13510-2	Acid ceramidase;Acid ceramidase subunit alpha;Acid ceramidase subunit beta	ASAH1	>tr|A0A1B0GV06|A0A1B0GV06_HUMAN Acid ceramidase (Fragment) OS=Homo sapiens GN=ASAH1 PE=1 SV=1;>tr|A0A1B0GTP7|A0A1B0GTP7_HUMAN Acid ceramidase OS=Homo sapiens GN=ASAH1 PE=1 SV=1;>tr|A0A1B0GUE3|A0A1B0GUE3_HUMAN Acid ceramidase OS=Homo sapiens GN=ASAH1 PE=1 S			0	0	0	0	1	0	0	0	0	0	0	0	0	0	0	0	0	0	0	0	0	0	0	1	0	0	0	0	0	0	0	0	0	0	0	0	0	0	0	0	0	0	0
H0Y488;O14497-3;A0A1B0GTU5;O14497-2;O14497;H0YEW5	H0Y488;O14497-3;A0A1B0GTU5;O14497-2;O14497	AT-rich interactive domain-containing protein 1A	ARID1A	>tr|H0Y488|H0Y488_HUMAN AT-rich interactive domain-containing protein 1A OS=Homo sapiens GN=ARID1A PE=1 SV=2;>sp|O14497-3|ARI1A_HUMAN Isoform 3 of AT-rich interactive domain-containing protein 1A OS=Homo sapiens GN=ARID1A;>tr|A0A1B0GTU5|A0A1B0GTU5_HUMAN AT			0	0	0	0	1	0	1	0	0	0	0	0	0	0	0	0	0	0	0	0	0	0	0	0	0	0	0	0	0	0	1	0	0	0	0	1	0	1	0	0	0	0	0
Q9UDY2-3;Q9UDY2;Q9UDY2-7;A0A1B0GTW1;Q9UDY2-6;Q9UDY2-5;Q9UDY2-4;Q9UDY2-2;U3KQJ2;B1AN86	Q9UDY2-3;Q9UDY2;Q9UDY2-7;A0A1B0GTW1;Q9UDY2-6;Q9UDY2-5;Q9UDY2-4;Q9UDY2-2	Tight junction protein ZO-2	TJP2	>sp|Q9UDY2-3|ZO2_HUMAN Isoform C1 of Tight junction protein ZO-2 OS=Homo sapiens GN=TJP2;>sp|Q9UDY2|ZO2_HUMAN Tight junction protein ZO-2 OS=Homo sapiens GN=TJP2 PE=1 SV=2;>sp|Q9UDY2-7|ZO2_HUMAN Isoform 7 of Tight junction protein ZO-2 OS=Homo sapiens GN=T			4	4	2	2	3	3	2	1	3	1	1	2	3	2	2	4	4	6	3	5	2	2	5	4	2	1	1	1	3	3	2	3	7	8	4	3	4	7	6	5	6	5	2
Q96EK5;A0A1B0GUA3;A0A1B0GUH6;A0A0D9SFK7;A0A1B0GU96;A0A1B0GVY9;A0A1B0GTE6	Q96EK5;A0A1B0GUA3	KIF1-binding protein	KIAA1279	>sp|Q96EK5|KBP_HUMAN KIF1-binding protein OS=Homo sapiens GN=KIF1BP PE=1 SV=1;>tr|A0A1B0GUA3|A0A1B0GUA3_HUMAN KIF1-binding protein OS=Homo sapiens GN=KIF1BP PE=1 SV=1			1	2	3	1	0	1	1	0	1	1	0	1	1	1	1	1	3	2	2	2	1	0	1	3	1	1	1	1	3	1	3	1	2	1	1	2	1	1	0	2	1	1	1
A0A1B0GUB2;Q6P1J9	A0A1B0GUB2;Q6P1J9	Parafibromin	CDC73	>tr|A0A1B0GUB2|A0A1B0GUB2_HUMAN Parafibromin OS=Homo sapiens GN=CDC73 PE=1 SV=1;>sp|Q6P1J9|CDC73_HUMAN Parafibromin OS=Homo sapiens GN=CDC73 PE=1 SV=1			0	0	1	0	1	0	0	0	0	0	0	0	0	0	0	1	1	0	0	0	0	0	0	1	1	0	0	0	0	1	1	0	0	0	0	0	0	0	0	1	1	0	0
A0A1B0GUB4;Q5SXM2	A0A1B0GUB4;Q5SXM2	snRNA-activating protein complex subunit 4	SNAPC4	>tr|A0A1B0GUB4|A0A1B0GUB4_HUMAN snRNA-activating protein complex subunit 4 (Fragment) OS=Homo sapiens GN=SNAPC4 PE=1 SV=1;>sp|Q5SXM2|SNPC4_HUMAN snRNA-activating protein complex subunit 4 OS=Homo sapiens GN=SNAPC4 PE=1 SV=1			0	0	0	0	0	0	0	0	0	0	0	0	0	0	0	0	0	0	0	1	0	1	0	0	0	0	0	0	0	0	0	0	0	0	0	0	0	0	0	0	0	0	0
A0A1B0GUS7;O14795;O14795-2;B1AM27;I6L9J0;F8W8M9;A0A1B0GVW8;F8VZH8;F8W0P6;Q9UPW8;F8W059;Q8NB66;A0A0U1RRL2	A0A1B0GUS7;O14795;O14795-2;B1AM27;I6L9J0;F8W8M9;A0A1B0GVW8;F8VZH8;F8W0P6;Q9UPW8;F8W059	Protein unc-13 homolog B;Protein unc-13 homolog A	UNC13B;UNC13A	>tr|A0A1B0GUS7|A0A1B0GUS7_HUMAN Protein unc-13 homolog B OS=Homo sapiens GN=UNC13B PE=1 SV=1;>sp|O14795|UN13B_HUMAN Protein unc-13 homolog B OS=Homo sapiens GN=UNC13B PE=1 SV=2;>sp|O14795-2|UN13B_HUMAN Isoform 2 of Protein unc-13 homolog B OS=Homo sapiens			0	1	1	1	0	0	0	0	0	0	0	1	0	0	0	0	1	0	0	0	0	0	0	0	0	0	0	0	0	1	0	0	0	0	0	0	0	1	1	0	0	0	0
Q14156-3;Q14156-2;Q14156;A0A1B0GUZ7;E5RJS1	Q14156-3;Q14156-2;Q14156;A0A1B0GUZ7	Protein EFR3 homolog A	EFR3A	>sp|Q14156-3|EFR3A_HUMAN Isoform 3 of Protein EFR3 homolog A OS=Homo sapiens GN=EFR3A;>sp|Q14156-2|EFR3A_HUMAN Isoform 2 of Protein EFR3 homolog A OS=Homo sapiens GN=EFR3A;>sp|Q14156|EFR3A_HUMAN Protein EFR3 homolog A OS=Homo sapiens GN=EFR3A PE=1 SV=2;>tr			2	1	2	1	1	1	1	1	0	0	0	0	2	2	1	0	0	0	2	1	1	0	2	0	0	1	1	1	0	1	1	1	1	2	0	1	0	1	1	1	1	0	1
A0A1B0GW44;A0A1B0GV23;A0A1B0GVD5;A0A1B0GWE8;P07339;A0A1B0GVP3;A0A1B0GU92;A0A1B0GU03;H7C1V0;F8W787;F8WD96;C9JH19;H7C469;A0A1B0GVF1;A0A1B0GV01	A0A1B0GW44;A0A1B0GV23;A0A1B0GVD5;A0A1B0GWE8;P07339;A0A1B0GVP3;A0A1B0GU92;A0A1B0GU03;H7C1V0;F8W787;F8WD96;C9JH19;H7C469	Cathepsin D;Cathepsin D light chain;Cathepsin D heavy chain	CTSD	>tr|A0A1B0GW44|A0A1B0GW44_HUMAN Cathepsin D OS=Homo sapiens GN=CTSD PE=1 SV=1;>tr|A0A1B0GV23|A0A1B0GV23_HUMAN Cathepsin D OS=Homo sapiens GN=CTSD PE=1 SV=1;>tr|A0A1B0GVD5|A0A1B0GVD5_HUMAN Cathepsin D OS=Homo sapiens GN=CTSD PE=1 SV=1;>tr|A0A1B0GWE8|A0A1B0G			0	0	0	0	0	1	0	0	0	0	0	0	0	0	0	0	0	0	0	0	0	0	0	0	0	0	0	0	0	0	0	0	0	0	0	1	0	0	0	1	0	0	0
H0YIM7;Q7Z4S6-6;Q7Z4S6-3;Q7Z4S6-5;A0A1B0GV47;Q7Z4S6-2;Q7Z4S6;Q7Z4S6-4	H0YIM7;Q7Z4S6-6;Q7Z4S6-3;Q7Z4S6-5;A0A1B0GV47;Q7Z4S6-2;Q7Z4S6;Q7Z4S6-4	Kinesin-like protein KIF21A	KIF21A	>tr|H0YIM7|H0YIM7_HUMAN Kinesin-like protein (Fragment) OS=Homo sapiens GN=KIF21A PE=1 SV=1;>sp|Q7Z4S6-6|KI21A_HUMAN Isoform 6 of Kinesin-like protein KIF21A OS=Homo sapiens GN=KIF21A;>sp|Q7Z4S6-3|KI21A_HUMAN Isoform 3 of Kinesin-like protein KIF21A OS=Hom			0	1	0	0	0	0	0	0	0	0	0	0	0	0	0	0	0	0	0	0	0	0	0	0	0	0	0	0	0	0	0	0	0	0	0	1	0	0	0	0	0	0	0
A0A1B0GW05;Q2PZI1;H7C3M5;Q2PZI1-2;Q6NUT2;F5H1L7;H7C1I8	A0A1B0GW05;Q2PZI1	Probable C-mannosyltransferase DPY19L1	DPY19L1	>tr|A0A1B0GW05|A0A1B0GW05_HUMAN Probable C-mannosyltransferase DPY19L1 OS=Homo sapiens GN=DPY19L1 PE=1 SV=1;>sp|Q2PZI1|D19L1_HUMAN Probable C-mannosyltransferase DPY19L1 OS=Homo sapiens GN=DPY19L1 PE=2 SV=1			3	3	3	6	3	5	4	5	4	3	4	4	4	3	6	4	2	6	4	5	1	4	6	3	3	3	4	3	2	4	4	2	6	6	3	5	4	6	4	5	3	4	4
Q16555-2;Q16555;A0A1C7CYX9;E5RFU4	Q16555-2;Q16555;A0A1C7CYX9	Dihydropyrimidinase-related protein 2	DPYSL2	>sp|Q16555-2|DPYL2_HUMAN Isoform 2 of Dihydropyrimidinase-related protein 2 OS=Homo sapiens GN=DPYSL2;>sp|Q16555|DPYL2_HUMAN Dihydropyrimidinase-related protein 2 OS=Homo sapiens GN=DPYSL2 PE=1 SV=1;>tr|A0A1C7CYX9|A0A1C7CYX9_HUMAN Dihydropyrimidinase-relat			0	0	0	0	0	0	0	0	0	0	0	0	0	0	0	0	0	0	0	0	0	0	0	0	0	0	0	0	0	0	0	0	0	0	0	0	0	0	0	0	0	0	0
F8WC54;Q13443-2;A0AVL1;Q13443;C9J6H5;C9JPM3	F8WC54;Q13443-2;A0AVL1;Q13443	Disintegrin and metalloproteinase domain-containing protein 9	ADAM9	>tr|F8WC54|F8WC54_HUMAN Disintegrin and metalloproteinase domain-containing protein 9 OS=Homo sapiens GN=ADAM9 PE=1 SV=1;>sp|Q13443-2|ADAM9_HUMAN Isoform 2 of Disintegrin and metalloproteinase domain-containing protein 9 OS=Homo sapiens GN=ADAM9;>tr|A0AVL1			0	0	1	0	1	0	0	0	0	0	0	0	0	0	0	1	0	0	0	1	0	0	1	1	1	0	0	0	1	1	1	0	0	1	0	0	0	1	0	0	0	1	0
A0PJW6	A0PJW6	Transmembrane protein 223	TMEM223	>sp|A0PJW6|TM223_HUMAN Transmembrane protein 223 OS=Homo sapiens GN=TMEM223 PE=1 SV=1			0	0	1	1	1	0	1	2	1	0	0	0	0	0	1	0	1	1	1	2	0	1	1	2	1	0	0	1	1	1	2	1	1	0	1	0	1	2	0	0	1	0	0
A1L0T0;M0R026;E9PJS0;M0R1B5;E9PL44;M0QZX5	A1L0T0;M0R026;E9PJS0	Acetolactate synthase-like protein	ILVBL	>sp|A1L0T0|ILVBL_HUMAN Acetolactate synthase-like protein OS=Homo sapiens GN=ILVBL PE=1 SV=2;>tr|M0R026|M0R026_HUMAN Acetolactate synthase-like protein OS=Homo sapiens GN=ILVBL PE=1 SV=1;>tr|E9PJS0|E9PJS0_HUMAN Acetolactate synthase-like protein (Fragment)			8	6	7	7	6	8	7	9	8	9	7	6	7	7	7	7	5	10	8	6	6	6	8	6	7	5	4	8	8	9	7	8	8	7	7	7	6	7	11	6	8	8	8
A1L390;A1L390-3;A0A0U1RR71;G3V311;A1L390-2;G3V3I3;G3V278	A1L390;A1L390-3	Pleckstrin homology domain-containing family G member 3	PLEKHG3	>sp|A1L390|PKHG3_HUMAN Pleckstrin homology domain-containing family G member 3 OS=Homo sapiens GN=PLEKHG3 PE=1 SV=1;>sp|A1L390-3|PKHG3_HUMAN Isoform 3 of Pleckstrin homology domain-containing family G member 3 OS=Homo sapiens GN=PLEKHG3			0	0	0	0	0	0	0	0	1	0	0	0	0	1	0	0	0	0	0	0	0	0	0	0	0	0	1	1	0	0	0	0	0	0	0	0	0	0	1	0	1	0	0
A2A2D0;P16949;P16949-2	A2A2D0;P16949;P16949-2	Stathmin	STMN1	>tr|A2A2D0|A2A2D0_HUMAN Stathmin (Fragment) OS=Homo sapiens GN=STMN1 PE=1 SV=8;>sp|P16949|STMN1_HUMAN Stathmin OS=Homo sapiens GN=STMN1 PE=1 SV=3;>sp|P16949-2|STMN1_HUMAN Isoform 2 of Stathmin OS=Homo sapiens GN=STMN1			0	0	0	0	0	0	0	0	0	0	0	0	0	0	1	0	0	0	0	0	0	0	0	0	0	0	0	0	0	0	0	0	0	0	0	0	0	0	0	0	0	0	0
Q9Y312;A2A2Q9	Q9Y312;A2A2Q9	Protein AAR2 homolog	AAR2	>sp|Q9Y312|AAR2_HUMAN Protein AAR2 homolog OS=Homo sapiens GN=AAR2 PE=1 SV=2;>tr|A2A2Q9|A2A2Q9_HUMAN Protein AAR2 homolog OS=Homo sapiens GN=AAR2 PE=1 SV=1			0	0	1	0	0	0	0	0	0	0	0	0	0	1	0	1	0	0	1	0	0	0	1	0	0	0	0	0	0	0	0	1	0	1	0	0	0	0	1	1	1	0	0
A2A3N6	A2A3N6	Putative PIP5K1A and PSMD4-like protein	PIPSL	>sp|A2A3N6|PIPSL_HUMAN Putative PIP5K1A and PSMD4-like protein OS=Homo sapiens GN=PIPSL PE=5 SV=1			0	1	1	1	2	2	1	1	1	1	0	1	1	1	2	1	1	1	1	0	0	0	0	1	0	2	0	0	2	2	1	0	1	0	1	0	1	0	0	1	0	0	0
A2RRP1;A2RRP1-2;H0Y5G7;H7BZU5;H7C007;H7BZR3;C9JCM7;H7C1Y9	A2RRP1;A2RRP1-2;H0Y5G7	Neuroblastoma-amplified sequence	NBAS	>sp|A2RRP1|NBAS_HUMAN Neuroblastoma-amplified sequence OS=Homo sapiens GN=NBAS PE=1 SV=2;>sp|A2RRP1-2|NBAS_HUMAN Isoform 2 of Neuroblastoma-amplified sequence OS=Homo sapiens GN=NBAS;>tr|H0Y5G7|H0Y5G7_HUMAN Neuroblastoma-amplified sequence (Fragment) OS=Ho			8	6	8	10	1	6	5	4	2	2	5	5	7	8	3	5	6	8	8	9	3	5	3	5	5	1	1	7	7	9	7	5	8	12	7	8	4	3	2	3	7	6	5
A2RUS2-2;A2RUS2;H0YAY3;E9PF32	A2RUS2-2;A2RUS2;H0YAY3;E9PF32	DENN domain-containing protein 3	DENND3	>sp|A2RUS2-2|DEND3_HUMAN Isoform 2 of DENN domain-containing protein 3 OS=Homo sapiens GN=DENND3;>sp|A2RUS2|DEND3_HUMAN DENN domain-containing protein 3 OS=Homo sapiens GN=DENND3 PE=1 SV=2;>tr|H0YAY3|H0YAY3_HUMAN DENN domain-containing protein 3 (Fragment)			0	0	0	0	0	0	0	0	0	0	0	0	0	1	0	0	0	0	0	0	0	0	0	0	0	0	0	0	1	0	0	0	0	0	1	0	0	0	0	0	0	0	0
A3KMH1-3;A3KMH1;A3KMH1-2	A3KMH1-3;A3KMH1;A3KMH1-2	von Willebrand factor A domain-containing protein 8	VWA8	>sp|A3KMH1-3|VWA8_HUMAN Isoform 3 of von Willebrand factor A domain-containing protein 8 OS=Homo sapiens GN=VWA8;>sp|A3KMH1|VWA8_HUMAN von Willebrand factor A domain-containing protein 8 OS=Homo sapiens GN=VWA8 PE=1 SV=2;>sp|A3KMH1-2|VWA8_HUMAN Isoform 2 o			6	9	6	14	3	8	8	7	11	9	10	6	9	12	8	7	7	11	7	9	3	11	7	6	9	4	6	5	10	9	7	5	9	10	10	10	9	8	7	5	11	7	9
C9J8R7;C9JNI1;A4D1E9;A4D1E9-2	C9J8R7;C9JNI1;A4D1E9;A4D1E9-2	GTP-binding protein 10	GTPBP10	>tr|C9J8R7|C9J8R7_HUMAN GTP-binding protein 10 (Fragment) OS=Homo sapiens GN=GTPBP10 PE=1 SV=1;>tr|C9JNI1|C9JNI1_HUMAN GTP-binding protein 10 (Fragment) OS=Homo sapiens GN=GTPBP10 PE=1 SV=1;>sp|A4D1E9|GTPBA_HUMAN GTP-binding protein 10 OS=Homo sapiens GN=G			0	1	0	1	1	0	0	0	0	0	0	0	0	0	0	0	0	0	1	0	0	0	0	0	0	0	0	0	0	0	1	0	0	1	2	2	0	0	0	0	0	0	0
A5YKK6;A5YKK6-2;A5YKK6-3;A5YKK6-4;H3BNB1;H3BVC9;H3BTH2;H3BMH0;H3BR89;H3BT18;H3BU44	A5YKK6;A5YKK6-2;A5YKK6-3;A5YKK6-4	CCR4-NOT transcription complex subunit 1	CNOT1	>sp|A5YKK6|CNOT1_HUMAN CCR4-NOT transcription complex subunit 1 OS=Homo sapiens GN=CNOT1 PE=1 SV=2;>sp|A5YKK6-2|CNOT1_HUMAN Isoform 2 of CCR4-NOT transcription complex subunit 1 OS=Homo sapiens GN=CNOT1;>sp|A5YKK6-3|CNOT1_HUMAN Isoform 3 of CCR4-NOT transc			24	25	30	27	17	18	22	24	19	21	27	22	22	18	19	25	17	32	28	25	18	17	20	14	19	17	14	21	27	24	26	14	23	25	20	27	18	20	19	14	22	23	18
H3BTL1;Q9GZQ8;A6NCE7;Q9H492;Q9H492-2	H3BTL1;Q9GZQ8;A6NCE7;Q9H492;Q9H492-2	Microtubule-associated proteins 1A/1B light chain 3B;Microtubule-associated proteins 1A/1B light chain 3 beta 2;Microtubule-associated proteins 1A/1B light chain 3A	MAP1LC3B;MAP1LC3B2;MAP1LC3A	>tr|H3BTL1|H3BTL1_HUMAN Microtubule-associated protein 1 light chain 3 beta, isoform CRA_f OS=Homo sapiens GN=MAP1LC3B PE=3 SV=1;>sp|Q9GZQ8|MLP3B_HUMAN Microtubule-associated proteins 1A/1B light chain 3B OS=Homo sapiens GN=MAP1LC3B PE=1 SV=3;>sp|A6NCE7|MP			0	0	0	0	0	0	0	0	0	0	0	0	0	0	0	0	0	0	1	0	0	0	0	0	0	0	0	0	0	0	0	1	1	1	0	1	0	1	1	0	0	1	0
A6ND22;Q9Y3D3-2;Q9Y3D3	A6ND22;Q9Y3D3-2;Q9Y3D3	28S ribosomal protein S16, mitochondrial	MRPS16	>tr|A6ND22|A6ND22_HUMAN 28S ribosomal protein S16, mitochondrial OS=Homo sapiens GN=MRPS16 PE=1 SV=1;>sp|Q9Y3D3-2|RT16_HUMAN Isoform 2 of 28S ribosomal protein S16, mitochondrial OS=Homo sapiens GN=MRPS16;>sp|Q9Y3D3|RT16_HUMAN 28S ribosomal protein S16, mi			1	1	0	1	0	1	1	1	0	0	0	0	0	1	0	0	0	0	0	1	0	0	0	0	0	0	0	0	0	0	0	0	1	0	0	1	0	1	1	0	0	0	0
A6NDU8;A0A0C4DGW6	A6NDU8;A0A0C4DGW6	UPF0600 protein C5orf51	C5orf51	>sp|A6NDU8|CE051_HUMAN UPF0600 protein C5orf51 OS=Homo sapiens GN=C5orf51 PE=1 SV=1;>tr|A0A0C4DGW6|A0A0C4DGW6_HUMAN UPF0600 protein C5orf51 OS=Homo sapiens GN=C5orf51 PE=1 SV=1			0	0	0	1	0	0	0	0	0	0	0	0	0	0	0	0	0	1	1	0	0	0	0	1	1	0	0	0	0	0	1	0	0	0	0	0	0	0	2	0	0	0	0
P51610-2;P51610;P51610-4;A6NEM2;P51610-3;H7C1C4	P51610-2;P51610;P51610-4;A6NEM2;P51610-3	Host cell factor 1;HCF N-terminal chain 1;HCF N-terminal chain 2;HCF N-terminal chain 3;HCF N-terminal chain 4;HCF N-terminal chain 5;HCF N-terminal chain 6;HCF C-terminal chain 1;HCF C-terminal chain 2;HCF C-terminal chain 3;HCF C-terminal chain 4;HCF C-terminal chain 5;HCF C-terminal chain 6	HCFC1	>sp|P51610-2|HCFC1_HUMAN Isoform 2 of Host cell factor 1 OS=Homo sapiens GN=HCFC1;>sp|P51610|HCFC1_HUMAN Host cell factor 1 OS=Homo sapiens GN=HCFC1 PE=1 SV=2;>sp|P51610-4|HCFC1_HUMAN Isoform 4 of Host cell factor 1 OS=Homo sapiens GN=HCFC1;>tr|A6NEM2|A6NE			1	3	1	2	1	1	1	1	0	1	0	1	0	1	1	0	0	1	3	2	0	0	1	0	0	0	1	2	2	0	0	0	2	1	2	2	1	1	0	1	1	2	1
A6NGW1;O95070;E9PIZ0;C9JST7;E9PS11	A6NGW1;O95070;E9PIZ0;C9JST7	Protein YIF1A	YIF1A	>tr|A6NGW1|A6NGW1_HUMAN Protein YIF1A OS=Homo sapiens GN=YIF1A PE=1 SV=1;>sp|O95070|YIF1A_HUMAN Protein YIF1A OS=Homo sapiens GN=YIF1A PE=1 SV=2;>tr|E9PIZ0|E9PIZ0_HUMAN Protein YIF1A (Fragment) OS=Homo sapiens GN=YIF1A PE=1 SV=1;>tr|C9JST7|C9JST7_HUMAN Pro			2	1	3	3	2	1	2	2	2	0	1	2	2	3	3	3	2	2	2	2	2	2	2	1	0	2	2	1	0	2	3	2	3	2	3	3	3	3	2	3	1	1	2
Q5JSL3;A6NIW2;A0A0J9YW64	Q5JSL3;A6NIW2;A0A0J9YW64	Dedicator of cytokinesis protein 11	DOCK11	>sp|Q5JSL3|DOC11_HUMAN Dedicator of cytokinesis protein 11 OS=Homo sapiens GN=DOCK11 PE=1 SV=2;>tr|A6NIW2|A6NIW2_HUMAN Dedicator of cytokinesis protein 11 OS=Homo sapiens GN=DOCK11 PE=1 SV=2;>tr|A0A0J9YW64|A0A0J9YW64_HUMAN Dedicator of cytokinesis protein			1	1	1	2	1	0	0	0	1	0	0	0	0	0	1	1	1	0	1	2	0	1	1	1	1	0	1	0	2	1	1	1	0	0	1	1	0	0	0	0	1	0	1
A6NJ78;A6NJ78-2;A0A0U1RR76;A0A0U1RRF2;B5MC64;A6NJ78-3;A0A0U1RR64;A0A0U1RRD2;F8WD83;A6NJ78-4;P0C7V9	A6NJ78;A6NJ78-2;A0A0U1RR76	Probable methyltransferase-like protein 15	METTL15	>sp|A6NJ78|MET15_HUMAN Probable methyltransferase-like protein 15 OS=Homo sapiens GN=METTL15 PE=1 SV=1;>sp|A6NJ78-2|MET15_HUMAN Isoform 2 of Probable methyltransferase-like protein 15 OS=Homo sapiens GN=METTL15;>tr|A0A0U1RR76|A0A0U1RR76_HUMAN Probable meth			3	1	4	4	2	2	1	0	1	2	1	1	3	4	1	3	3	3	2	2	3	1	2	3	1	2	3	2	3	3	4	4	3	3	3	3	3	2	3	4	2	2	2
A6NJA2;P54578-2;P54578-3;P54578;J3QQT6;J3KS55	A6NJA2;P54578-2;P54578-3;P54578	Ubiquitin carboxyl-terminal hydrolase;Ubiquitin carboxyl-terminal hydrolase 14	USP14	>tr|A6NJA2|A6NJA2_HUMAN Ubiquitin carboxyl-terminal hydrolase 14 OS=Homo sapiens GN=USP14 PE=1 SV=2;>sp|P54578-2|UBP14_HUMAN Isoform 2 of Ubiquitin carboxyl-terminal hydrolase 14 OS=Homo sapiens GN=USP14;>sp|P54578-3|UBP14_HUMAN Isoform 3 of Ubiquitin carb			0	0	0	0	1	0	0	0	0	0	0	0	0	0	0	0	0	0	0	1	0	0	0	0	0	0	0	0	0	0	0	0	1	0	0	1	1	0	0	0	0	0	0
Q16540;A6NJD9;A8MVT4;A8MYK1;H7C2P7	Q16540;A6NJD9;A8MVT4;A8MYK1;H7C2P7	39S ribosomal protein L23, mitochondrial	MRPL23	>sp|Q16540|RM23_HUMAN 39S ribosomal protein L23, mitochondrial OS=Homo sapiens GN=MRPL23 PE=1 SV=1;>tr|A6NJD9|A6NJD9_HUMAN 39S ribosomal protein L23, mitochondrial OS=Homo sapiens GN=MRPL23 PE=1 SV=1;>tr|A8MVT4|A8MVT4_HUMAN 39S ribosomal protein L23, mitoc			2	1	1	1	0	0	1	0	0	0	0	0	0	0	0	0	2	2	0	1	0	0	2	1	0	0	1	0	1	1	2	1	1	1	2	1	2	0	0	1	0	0	0
A6NKT7;J3KNE0;Q7Z3J3;P0DJD0;P0DJD1;F8VYC4	A6NKT7;J3KNE0;Q7Z3J3;P0DJD0;P0DJD1;F8VYC4	RanBP2-like and GRIP domain-containing protein 3;RanBP2-like and GRIP domain-containing protein 4;RANBP2-like and GRIP domain-containing protein 1;RANBP2-like and GRIP domain-containing protein 2	RGPD3;RGPD4;RGPD1;RGPD2	>sp|A6NKT7|RGPD3_HUMAN RanBP2-like and GRIP domain-containing protein 3 OS=Homo sapiens GN=RGPD3 PE=3 SV=2;>tr|J3KNE0|J3KNE0_HUMAN RanBP2-like and GRIP domain-containing protein 3 OS=Homo sapiens GN=RGPD3 PE=4 SV=2;>sp|Q7Z3J3|RGPD4_HUMAN RanBP2-like and GR			3	4	3	6	2	1	3	2	3	2	4	5	4	5	3	3	5	4	2	3	2	2	6	4	5	3	5	3	5	4	3	3	8	6	5	6	5	5	6	4	8	3	6
A6NLH6;Q9P003	A6NLH6;Q9P003	Protein cornichon homolog 4	CNIH4	>tr|A6NLH6|A6NLH6_HUMAN Protein cornichon homolog 4 OS=Homo sapiens GN=CNIH4 PE=1 SV=1;>sp|Q9P003|CNIH4_HUMAN Protein cornichon homolog 4 OS=Homo sapiens GN=CNIH4 PE=1 SV=1			1	1	1	1	1	1	1	1	1	1	1	1	1	1	1	1	1	1	1	1	1	1	1	1	1	1	1	1	1	1	1	1	1	1	1	1	1	1	1	1	1	1	1
O60879-2;A6NML8;O60879;K4DI95;C9J6U3;O60879-3	O60879-2;A6NML8;O60879;K4DI95;C9J6U3;O60879-3	Protein diaphanous homolog 2	DIAPH2	>sp|O60879-2|DIAP2_HUMAN Isoform 2 of Protein diaphanous homolog 2 OS=Homo sapiens GN=DIAPH2;>tr|A6NML8|A6NML8_HUMAN Diaphanous homolog 2 (Drosophila), isoform CRA_c OS=Homo sapiens GN=DIAPH2 PE=1 SV=3;>sp|O60879|DIAP2_HUMAN Protein diaphanous homolog 2 OS			3	2	5	2	3	3	4	0	0	0	1	3	5	3	2	4	1	3	4	2	2	1	2	3	2	0	0	0	3	3	2	1	3	2	1	2	4	0	3	2	2	2	1
A6NNI4;P21926;G8JLH6;A0A087WU13;F5GXT1	A6NNI4;P21926;G8JLH6;A0A087WU13	CD9 antigen	CD9	>tr|A6NNI4|A6NNI4_HUMAN Tetraspanin OS=Homo sapiens GN=CD9 PE=1 SV=1;>sp|P21926|CD9_HUMAN CD9 antigen OS=Homo sapiens GN=CD9 PE=1 SV=4;>tr|G8JLH6|G8JLH6_HUMAN Tetraspanin (Fragment) OS=Homo sapiens GN=CD9 PE=1 SV=1;>tr|A0A087WU13|A0A087WU13_HUMAN Tetraspan			1	2	1	1	1	1	1	1	1	2	0	1	1	1	3	2	1	3	1	1	1	2	1	2	1	1	2	1	3	1	0	2	1	1	2	2	2	2	2	1	0	2	0
A6NNN6;Q15154-2;E7ETA6;Q15154;E7EV93;H0YBA1;E5RGQ4;Q15154-3;E9PGW9	A6NNN6;Q15154-2;E7ETA6;Q15154	Pericentriolar material 1 protein	PCM1	>tr|A6NNN6|A6NNN6_HUMAN Pericentriolar material 1 protein OS=Homo sapiens GN=PCM1 PE=1 SV=5;>sp|Q15154-2|PCM1_HUMAN Isoform 2 of Pericentriolar material 1 protein OS=Homo sapiens GN=PCM1;>tr|E7ETA6|E7ETA6_HUMAN Pericentriolar material 1 protein OS=Homo sap			0	1	1	1	1	0	0	0	0	0	0	0	0	1	0	0	0	2	1	1	0	0	0	0	0	0	0	0	1	1	1	1	0	0	0	0	0	0	0	0	1	0	0
Q99755-4;Q99755-3;A6PW57;Q99755;Q99755-2;O60331-4;O60331;O60331-2;O60331-3;A6PW58;A2A5X0;O14986-3;O14986;O14986-2	Q99755-4;Q99755-3;A6PW57;Q99755;Q99755-2	Phosphatidylinositol 4-phosphate 5-kinase type-1 alpha	PIP5K1A	>sp|Q99755-4|PI51A_HUMAN Isoform 4 of Phosphatidylinositol 4-phosphate 5-kinase type-1 alpha OS=Homo sapiens GN=PIP5K1A;>sp|Q99755-3|PI51A_HUMAN Isoform 3 of Phosphatidylinositol 4-phosphate 5-kinase type-1 alpha OS=Homo sapiens GN=PIP5K1A;>tr|A6PW57|A6PW5			0	0	2	2	1	2	0	1	2	0	0	1	1	1	2	1	0	1	1	1	0	0	0	2	0	1	0	0	1	1	2	0	1	1	1	1	1	0	0	0	0	1	0
A6ZKI3	A6ZKI3	Protein FAM127A	FAM127A	>sp|A6ZKI3|F127A_HUMAN Protein FAM127A OS=Homo sapiens GN=FAM127A PE=1 SV=1			1	1	1	1	1	1	1	1	1	1	1	1	1	1	1	1	1	1	1	1	1	1	1	1	1	1	1	1	1	1	1	1	1	1	1	1	1	1	1	1	1	1	1
A8K7Q2	A8K7Q2		HSPA8	>tr|A8K7Q2|A8K7Q2_HUMAN Heat shock cognate 71 kDa protein OS=Homo sapiens GN=HSPA8 PE=1 SV=1			9	9	11	11	11	10	11	10	7	8	9	7	11	10	12	13	16	12	14	13	12	12	14	15	9	6	11	11	12	13	13	12	12	14	13	15	12	12	10	11	9	11	11
P61956-2;Q6EEV6;P61956;P55854;A8MUA9;P55854-2;A8MU27	P61956-2;Q6EEV6;P61956;P55854;A8MUA9;P55854-2;A8MU27	Small ubiquitin-related modifier 2;Small ubiquitin-related modifier 4;Small ubiquitin-related modifier 3	SUMO2;SUMO4;SUMO3	>sp|P61956-2|SUMO2_HUMAN Isoform 2 of Small ubiquitin-related modifier 2 OS=Homo sapiens GN=SUMO2;>sp|Q6EEV6|SUMO4_HUMAN Small ubiquitin-related modifier 4 OS=Homo sapiens GN=SUMO4 PE=1 SV=2;>sp|P61956|SUMO2_HUMAN Small ubiquitin-related modifier 2 OS=Homo			0	0	0	0	0	0	0	0	0	0	0	0	0	0	1	0	0	0	0	0	0	0	0	0	0	0	0	0	0	0	1	0	0	0	0	0	0	0	1	0	0	0	0
Q49AN9;F5H013;P62308;A8MWD9;C9JVQ0	Q49AN9;F5H013;P62308;A8MWD9	Small nuclear ribonucleoprotein G;Small nuclear ribonucleoprotein G-like protein	SNRPG	>tr|Q49AN9|Q49AN9_HUMAN SNRPG protein OS=Homo sapiens GN=SNRPG PE=1 SV=1;>tr|F5H013|F5H013_HUMAN Small nuclear ribonucleoprotein G OS=Homo sapiens GN=SNRPG PE=1 SV=1;>sp|P62308|RUXG_HUMAN Small nuclear ribonucleoprotein G OS=Homo sapiens GN=SNRPG PE=1 SV=1			0	0	0	0	0	0	0	0	0	0	0	0	0	0	0	0	0	0	0	0	0	0	0	0	1	1	0	0	0	0	0	0	0	1	0	0	0	0	0	0	0	1	0
A8MX75;P18074;E7EVE9;P18074-2;K7EIT8;K7ENL1;B4E0F6;K7EKF3	A8MX75;P18074;E7EVE9;P18074-2;K7EIT8	TFIIH basal transcription factor complex helicase XPD subunit	ERCC2	>tr|A8MX75|A8MX75_HUMAN TFIIH basal transcription factor complex helicase XPD subunit (Fragment) OS=Homo sapiens GN=ERCC2 PE=1 SV=2;>sp|P18074|ERCC2_HUMAN TFIIH basal transcription factor complex helicase XPD subunit OS=Homo sapiens GN=ERCC2 PE=1 SV=1;>tr|			0	0	0	1	0	0	0	0	0	0	0	0	0	0	1	0	0	0	0	0	0	0	0	0	0	0	0	0	0	1	0	1	1	1	1	0	2	1	0	0	0	1	0
A9X3U0;Q96GF1	A9X3U0;Q96GF1	E3 ubiquitin-protein ligase RNF185	RNF185	>tr|A9X3U0|A9X3U0_HUMAN BSK65-TEST2 OS=Homo sapiens GN=RNF185 PE=1 SV=1;>sp|Q96GF1|RN185_HUMAN E3 ubiquitin-protein ligase RNF185 OS=Homo sapiens GN=RNF185 PE=1 SV=1			0	0	1	1	0	0	0	1	0	0	0	1	0	0	0	0	1	0	0	0	0	0	1	0	0	0	0	0	0	0	1	0	0	1	0	0	1	0	0	0	0	0	1
Q8IYB3-2;Q8IYB3;A9Z1X7;E9PCT1;M0R088;M0R1E7;M0QXG5	Q8IYB3-2;Q8IYB3;A9Z1X7;E9PCT1;M0R088	Serine/arginine repetitive matrix protein 1	SRRM1	>sp|Q8IYB3-2|SRRM1_HUMAN Isoform 2 of Serine/arginine repetitive matrix protein 1 OS=Homo sapiens GN=SRRM1;>sp|Q8IYB3|SRRM1_HUMAN Serine/arginine repetitive matrix protein 1 OS=Homo sapiens GN=SRRM1 PE=1 SV=2;>tr|A9Z1X7|A9Z1X7_HUMAN Serine/arginine repetit			1	1	1	1	1	2	0	1	0	0	0	1	0	1	3	1	2	2	2	2	2	1	3	3	0	0	1	0	2	2	2	2	2	3	2	1	2	3	2	2	2	2	2
Q9Y262;B0QY89;Q9Y262-2;B0QY90;C9JHP4;C9K0Q7;H7C3A0;H0Y7E6	Q9Y262;B0QY89;Q9Y262-2;B0QY90	Eukaryotic translation initiation factor 3 subunit L	EIF3L	>sp|Q9Y262|EIF3L_HUMAN Eukaryotic translation initiation factor 3 subunit L OS=Homo sapiens GN=EIF3L PE=1 SV=1;>tr|B0QY89|B0QY89_HUMAN Eukaryotic translation initiation factor 3 subunit L OS=Homo sapiens GN=EIF3L PE=1 SV=1;>sp|Q9Y262-2|EIF3L_HUMAN Isoform			9	9	10	11	9	10	9	8	7	7	6	7	10	10	8	10	9	7	10	6	7	4	6	10	5	3	3	5	8	8	16	7	10	11	10	12	11	8	11	7	10	5	5
Q01844-6;B0QYK0;Q01844-3;Q01844;Q01844-5;Q01844-2;A0A0D9SFL3;C9JGE3;H7BY36;Q01844-4	Q01844-6;B0QYK0;Q01844-3;Q01844;Q01844-5;Q01844-2;A0A0D9SFL3;C9JGE3;H7BY36	RNA-binding protein EWS	EWSR1	>sp|Q01844-6|EWS_HUMAN Isoform 6 of RNA-binding protein EWS OS=Homo sapiens GN=EWSR1;>tr|B0QYK0|B0QYK0_HUMAN RNA-binding protein EWS OS=Homo sapiens GN=EWSR1 PE=1 SV=1;>sp|Q01844-3|EWS_HUMAN Isoform 3 of RNA-binding protein EWS OS=Homo sapiens GN=EWSR1;>sp			4	4	3	4	3	4	3	4	2	3	3	1	3	3	4	4	3	3	4	3	2	3	3	4	4	3	3	2	3	4	4	3	2	2	3	3	3	3	3	3	3	3	2
P02656;B0YIW2	P02656;B0YIW2	Apolipoprotein C-III	APOC3	>sp|P02656|APOC3_HUMAN Apolipoprotein C-III OS=Homo sapiens GN=APOC3 PE=1 SV=1;>tr|B0YIW2|B0YIW2_HUMAN Apolipoprotein C-III OS=Homo sapiens GN=APOC3 PE=1 SV=1			0	0	0	0	0	0	0	0	0	0	0	0	0	0	1	0	0	0	0	0	0	0	0	0	0	0	0	0	0	0	0	0	0	0	0	0	0	0	0	0	0	0	0
B1AH87;P30536	B1AH87;P30536	Translocator protein	TSPO	>tr|B1AH87|B1AH87_HUMAN Putative peripheral benzodiazepine receptor-related protein (Fragment) OS=Homo sapiens GN=TSPO PE=1 SV=1;>sp|P30536|TSPO_HUMAN Translocator protein OS=Homo sapiens GN=TSPO PE=1 SV=3			3	2	2	3	3	3	3	2	3	3	3	2	3	2	3	2	3	2	3	3	2	1	3	1	2	2	1	1	3	3	3	2	2	2	3	2	2	3	3	3	1	3	2
B1AHC9;P12956;P12956-2	B1AHC9;P12956;P12956-2	X-ray repair cross-complementing protein 6	XRCC6	>tr|B1AHC9|B1AHC9_HUMAN X-ray repair cross-complementing protein 6 OS=Homo sapiens GN=XRCC6 PE=1 SV=1;>sp|P12956|XRCC6_HUMAN X-ray repair cross-complementing protein 6 OS=Homo sapiens GN=XRCC6 PE=1 SV=2;>sp|P12956-2|XRCC6_HUMAN Isoform 2 of X-ray repair cr			3	4	6	5	8	4	0	4	4	3	4	4	2	3	4	3	5	4	6	4	5	0	7	6	2	4	4	4	4	4	8	5	3	7	4	6	5	5	6	4	8	8	7
P55769;B1AHD1	P55769;B1AHD1	NHP2-like protein 1;NHP2-like protein 1, N-terminally processed	NHP2L1	>sp|P55769|NH2L1_HUMAN NHP2-like protein 1 OS=Homo sapiens GN=SNU13 PE=1 SV=3;>tr|B1AHD1|B1AHD1_HUMAN NHP2-like protein 1 OS=Homo sapiens GN=SNU13 PE=1 SV=1			1	1	1	1	1	1	0	0	0	0	0	1	1	1	1	1	1	1	0	2	0	0	0	0	0	0	0	0	1	1	1	1	1	1	0	1	0	0	0	0	0	0	0
B1AJY5;B1AJY7;O75832;B1AJY6;O75832-2	B1AJY5;B1AJY7;O75832	26S proteasome non-ATPase regulatory subunit 10	PSMD10	>tr|B1AJY5|B1AJY5_HUMAN 26S proteasome non-ATPase regulatory subunit 10 OS=Homo sapiens GN=PSMD10 PE=1 SV=1;>tr|B1AJY7|B1AJY7_HUMAN 26S proteasome non-ATPase regulatory subunit 10 OS=Homo sapiens GN=PSMD10 PE=1 SV=1;>sp|O75832|PSD10_HUMAN 26S proteasome no			1	1	1	1	1	1	1	1	1	1	1	1	1	1	1	4	1	2	1	2	1	2	1	1	1	1	0	1	2	2	2	2	3	1	1	1	2	1	1	1	1	1	1
B1AK87;P47756-2;B1AK88;P47756;B1AK85	B1AK87;P47756-2;B1AK88;P47756;B1AK85	F-actin-capping protein subunit beta	CAPZB	>tr|B1AK87|B1AK87_HUMAN Capping protein (Actin filament) muscle Z-line, beta, isoform CRA_a OS=Homo sapiens GN=CAPZB PE=1 SV=1;>sp|P47756-2|CAPZB_HUMAN Isoform 2 of F-actin-capping protein subunit beta OS=Homo sapiens GN=CAPZB;>tr|B1AK88|B1AK88_HUMAN Cappi			2	1	1	1	3	0	1	2	1	1	1	0	2	1	3	2	1	2	1	0	2	0	0	0	2	1	2	2	2	2	1	4	2	2	1	2	2	1	0	0	2	1	4
B1AKY9;P50993;H0Y7C1	B1AKY9;P50993;H0Y7C1	Sodium/potassium-transporting ATPase subunit alpha-2	ATP1A2	>tr|B1AKY9|B1AKY9_HUMAN Sodium/potassium-transporting ATPase subunit alpha OS=Homo sapiens GN=ATP1A2 PE=1 SV=1;>sp|P50993|AT1A2_HUMAN Sodium/potassium-transporting ATPase subunit alpha-2 OS=Homo sapiens GN=ATP1A2 PE=1 SV=1;>tr|H0Y7C1|H0Y7C1_HUMAN Sodium/po			4	6	5	3	5	7	6	6	6	5	6	8	5	8	7	7	6	6	4	6	5	5	5	7	5	6	7	5	7	7	7	6	6	6	6	7	7	6	7	5	5	6	5
Q14155-1;B1ALK7;Q14155-5;Q14155-6;Q14155-2;Q14155-3;Q14155;E9PDQ5;E7EUY6;Q15052-2;Q15052;E7EU80	Q14155-1;B1ALK7;Q14155-5;Q14155-6;Q14155-2;Q14155-3;Q14155;E9PDQ5;E7EUY6	Rho guanine nucleotide exchange factor 7	ARHGEF7	>sp|Q14155-1|ARHG7_HUMAN Isoform 1 of Rho guanine nucleotide exchange factor 7 OS=Homo sapiens GN=ARHGEF7;>tr|B1ALK7|B1ALK7_HUMAN Rho guanine nucleotide exchange factor 7 OS=Homo sapiens GN=ARHGEF7 PE=1 SV=1;>sp|Q14155-5|ARHG7_HUMAN Isoform 5 of Rho guanin			0	0	0	0	0	1	1	0	0	0	0	0	1	0	0	0	0	1	0	0	0	0	1	0	0	0	0	0	0	0	0	0	0	0	0	0	2	1	1	0	0	0	0
B1AN99;P35030-5;P35030-3;P35030-2;P35030-4;P35030	B1AN99;P35030-5;P35030-3;P35030-2;P35030-4;P35030	Trypsin-3	PRSS3	>tr|B1AN99|B1AN99_HUMAN Trypsin-3 (Fragment) OS=Homo sapiens GN=PRSS3 PE=1 SV=8;>sp|P35030-5|TRY3_HUMAN Isoform 5 of Trypsin-3 OS=Homo sapiens GN=PRSS3;>sp|P35030-3|TRY3_HUMAN Isoform 3 of Trypsin-3 OS=Homo sapiens GN=PRSS3;>sp|P35030-2|TRY3_HUMAN Isoform			1	0	1	1	1	0	1	0	0	1	1	0	1	0	0	0	1	1	1	0	1	1	0	1	1	1	0	1	1	1	1	0	0	1	1	0	1	1	0	0	1	1	1
H3BLV0;P08174-4;P08174;P08174-3;P08174-5;P08174-2;B1AP13;P08174-6;H7BY55;P08174-7;B1AP15	H3BLV0;P08174-4;P08174;P08174-3;P08174-5;P08174-2;B1AP13;P08174-6;H7BY55;P08174-7	Complement decay-accelerating factor	CD55	>tr|H3BLV0|H3BLV0_HUMAN Complement decay-accelerating factor (Fragment) OS=Homo sapiens GN=CD55 PE=1 SV=1;>sp|P08174-4|DAF_HUMAN Isoform 4 of Complement decay-accelerating factor OS=Homo sapiens GN=CD55;>sp|P08174|DAF_HUMAN Complement decay-accelerating fa			1	1	1	1	3	1	0	2	1	0	1	1	1	0	1	1	0	1	2	2	0	1	1	1	1	1	1	1	1	1	3	1	1	2	1	0	3	2	0	1	2	1	1
B1APE1;B1APE2;Q00403	B1APE1;B1APE2;Q00403	Transcription initiation factor IIB	GTF2B	>tr|B1APE1|B1APE1_HUMAN Transcription initiation factor IIB (Fragment) OS=Homo sapiens GN=GTF2B PE=1 SV=1;>tr|B1APE2|B1APE2_HUMAN Transcription initiation factor IIB (Fragment) OS=Homo sapiens GN=GTF2B PE=1 SV=1;>sp|Q00403|TF2B_HUMAN Transcription initiati			0	0	0	0	0	0	0	0	0	0	0	0	0	0	0	0	0	0	0	0	0	0	0	0	0	0	0	0	0	0	1	0	0	0	0	0	0	0	0	0	0	0	0
G3V576;G3V4W0;B4DY08;B2R5W2;G3V4C1;P07910-2;G3V2Q1;P07910;G3V555;G3V575;P07910-4;G3V5X6;G3V3K6;G3V251;B4DSU6;G3V4M8;P07910-3;G3V2H6;G3V5V7;G3V2D6;P0DMR1;O60812;B7ZW38;B2RXH8;A0A0G2JPF8;A0A0G2JNQ3	G3V576;G3V4W0;B4DY08;B2R5W2;G3V4C1;P07910-2;G3V2Q1;P07910;G3V555;G3V575;P07910-4;G3V5X6;G3V3K6;G3V251;B4DSU6;G3V4M8;P07910-3	Heterogeneous nuclear ribonucleoproteins C1/C2	HNRNPC	>tr|G3V576|G3V576_HUMAN Heterogeneous nuclear ribonucleoproteins C1/C2 OS=Homo sapiens GN=HNRNPC PE=1 SV=1;>tr|G3V4W0|G3V4W0_HUMAN Heterogeneous nuclear ribonucleoproteins C1/C2 (Fragment) OS=Homo sapiens GN=HNRNPC PE=1 SV=1;>tr|B4DY08|B4DY08_HUMAN Heterog			3	2	1	3	2	1	1	1	1	0	1	1	2	1	3	0	2	1	0	1	1	1	0	3	2	0	1	1	1	1	1	1	2	2	2	0	2	2	0	1	3	1	2
B2WTI3;B2WTI4;Q6NYC1-2;K7EJU9;Q6NYC1;Q6NYC1-3	B2WTI3;B2WTI4;Q6NYC1-2;K7EJU9;Q6NYC1;Q6NYC1-3	Bifunctional arginine demethylase and lysyl-hydroxylase JMJD6	JMJD6	>tr|B2WTI3|B2WTI3_HUMAN Bifunctional arginine demethylase and lysyl-hydroxylase JMJD6 OS=Homo sapiens GN=JMJD6 PE=1 SV=1;>tr|B2WTI4|B2WTI4_HUMAN Bifunctional arginine demethylase and lysyl-hydroxylase JMJD6 OS=Homo sapiens GN=JMJD6 PE=1 SV=1;>sp|Q6NYC1-2|J			0	0	0	0	0	0	0	0	0	0	0	0	0	1	0	0	1	0	0	0	0	0	0	0	0	0	0	0	0	0	0	0	0	0	0	0	0	0	0	0	0	0	0
M0R054;M0QX65;Q9UBE0-2;Q9UBE0-3;B3KNJ4;Q9UBE0;M0QYM8;M0R286;M0QZS6	M0R054;M0QX65;Q9UBE0-2;Q9UBE0-3;B3KNJ4;Q9UBE0;M0QYM8	SUMO-activating enzyme subunit 1;SUMO-activating enzyme subunit 1, N-terminally processed	SAE1	>tr|M0R054|M0R054_HUMAN SUMO-activating enzyme subunit 1 (Fragment) OS=Homo sapiens GN=SAE1 PE=1 SV=1;>tr|M0QX65|M0QX65_HUMAN SUMO-activating enzyme subunit 1 (Fragment) OS=Homo sapiens GN=SAE1 PE=1 SV=1;>sp|Q9UBE0-2|SAE1_HUMAN Isoform 2 of SUMO-activating			0	0	1	0	0	1	0	0	0	0	1	0	1	0	0	1	1	1	1	0	1	0	0	0	1	0	0	1	0	0	0	0	0	0	0	0	0	0	0	1	0	0	0
O15372;B3KS98;A0A087WZK9;E5RGU4;E5RJT0;E5RFW7;E5RFH0;E5RHC7;E5RH59	O15372;B3KS98;A0A087WZK9	Eukaryotic translation initiation factor 3 subunit H	EIF3H;EIF3S3	>sp|O15372|EIF3H_HUMAN Eukaryotic translation initiation factor 3 subunit H OS=Homo sapiens GN=EIF3H PE=1 SV=1;>tr|B3KS98|B3KS98_HUMAN Eukaryotic translation initiation factor 3 subunit H OS=Homo sapiens GN=EIF3H PE=1 SV=1;>tr|A0A087WZK9|A0A087WZK9_HUMAN E			3	4	3	2	2	3	1	3	0	0	0	0	1	2	2	1	2	4	4	1	2	2	2	2	1	2	1	2	2	3	4	2	2	2	1	3	1	2	3	2	1	3	2
H0YMJ0;H0YLJ3;Q9UBU8-2;B3KTM8;Q9UBU8	H0YMJ0;H0YLJ3;Q9UBU8-2;B3KTM8;Q9UBU8	Mortality factor 4-like protein 1	MORF4L1	>tr|H0YMJ0|H0YMJ0_HUMAN Mortality factor 4-like protein 1 (Fragment) OS=Homo sapiens GN=MORF4L1 PE=1 SV=1;>tr|H0YLJ3|H0YLJ3_HUMAN Mortality factor 4-like protein 1 OS=Homo sapiens GN=MORF4L1 PE=1 SV=1;>sp|Q9UBU8-2|MO4L1_HUMAN Isoform 2 of Mortality factor			0	0	0	0	0	0	0	0	0	0	0	0	0	0	0	0	0	1	0	0	0	0	0	0	0	0	0	0	0	0	1	0	0	0	0	0	0	0	0	0	0	0	0
O14735-3;O14735;B3KY94;H3BUR9	O14735-3;O14735;B3KY94	CDP-diacylglycerol--inositol 3-phosphatidyltransferase	CDIPT	>sp|O14735-3|CDIPT_HUMAN Isoform 3 of CDP-diacylglycerol--inositol 3-phosphatidyltransferase OS=Homo sapiens GN=CDIPT;>sp|O14735|CDIPT_HUMAN CDP-diacylglycerol--inositol 3-phosphatidyltransferase OS=Homo sapiens GN=CDIPT PE=1 SV=1;>tr|B3KY94|B3KY94_HUMAN C			0	1	0	1	1	0	0	1	2	1	1	1	1	1	1	1	1	2	2	2	1	1	2	2	2	2	1	2	1	1	2	2	2	2	2	2	1	1	1	1	2	2	2
B4DDF4;Q99439;B4DUT8;A0A087X271;Q99439-2;A0A087X1X5;H3BVI6;K7ES69;H3BQH0;A0A087WV51;U3KPS3	B4DDF4;Q99439;B4DUT8;A0A087X271;Q99439-2;A0A087X1X5;H3BVI6	Calponin-2	CNN2	>tr|B4DDF4|B4DDF4_HUMAN Calponin OS=Homo sapiens GN=CNN2 PE=1 SV=1;>sp|Q99439|CNN2_HUMAN Calponin-2 OS=Homo sapiens GN=CNN2 PE=1 SV=4;>tr|B4DUT8|B4DUT8_HUMAN Calponin OS=Homo sapiens GN=CNN2 PE=1 SV=1;>tr|A0A087X271|A0A087X271_HUMAN Calponin (Fragment) OS=			4	4	3	5	7	7	4	6	4	6	4	5	6	4	4	4	5	5	6	6	3	3	6	6	7	5	5	6	5	6	7	5	5	5	3	4	8	6	3	5	5	5	7
B4DEM9;Q9Y2S7	B4DEM9;Q9Y2S7	Polymerase delta-interacting protein 2	POLDIP2	>tr|B4DEM9|B4DEM9_HUMAN Polymerase delta-interacting protein 2 OS=Homo sapiens GN=POLDIP2 PE=1 SV=1;>sp|Q9Y2S7|PDIP2_HUMAN Polymerase delta-interacting protein 2 OS=Homo sapiens GN=POLDIP2 PE=1 SV=1			0	0	0	1	0	0	0	0	0	0	1	0	0	0	0	0	0	0	0	0	0	0	0	0	0	0	0	0	0	0	0	0	0	0	0	0	0	0	0	0	0	0	1
Q969G3-2;B4DGM3;Q969G3;J3QKS7;Q969G3-6;Q969G3-5;Q969G3-3;Q969G3-4;H7C048;K7EMQ8;J3QR61;J3KS99;J3QL66;J3KT85;J3QKX6	Q969G3-2;B4DGM3;Q969G3;J3QKS7;Q969G3-6;Q969G3-5;Q969G3-3;Q969G3-4;H7C048;K7EMQ8	SWI/SNF-related matrix-associated actin-dependent regulator of chromatin subfamily E member 1	SMARCE1	>sp|Q969G3-2|SMCE1_HUMAN Isoform 2 of SWI/SNF-related matrix-associated actin-dependent regulator of chromatin subfamily E member 1 OS=Homo sapiens GN=SMARCE1;>tr|B4DGM3|B4DGM3_HUMAN SWI/SNF-related matrix-associated actin-dependent regulator of chromatin			2	2	4	2	2	2	1	2	2	2	1	1	4	2	2	3	1	3	1	2	1	1	2	3	0	2	1	2	2	2	4	2	4	1	2	2	1	2	1	3	2	1	1
B4DGU4;P35222;P35222-2;E7EMJ5	B4DGU4;P35222	Catenin beta-1	CTNNB1	>tr|B4DGU4|B4DGU4_HUMAN Catenin beta-1 OS=Homo sapiens GN=CTNNB1 PE=1 SV=1;>sp|P35222|CTNB1_HUMAN Catenin beta-1 OS=Homo sapiens GN=CTNNB1 PE=1 SV=1			3	5	3	2	7	1	2	2	2	1	4	1	2	2	3	3	3	6	3	2	1	4	2	5	3	0	1	4	3	1	4	2	3	3	4	2	5	4	2	5	6	0	3
J3KTC1;Q96DH6-2;B4DHE8;Q96DH6;J3QKT5;Q96DH6-3;B4DM51	J3KTC1;Q96DH6-2;B4DHE8;Q96DH6;J3QKT5	RNA-binding protein Musashi homolog 2	MSI2	>tr|J3KTC1|J3KTC1_HUMAN RNA-binding protein Musashi homolog 2 (Fragment) OS=Homo sapiens GN=MSI2 PE=1 SV=8;>sp|Q96DH6-2|MSI2H_HUMAN Isoform 2 of RNA-binding protein Musashi homolog 2 OS=Homo sapiens GN=MSI2;>tr|B4DHE8|B4DHE8_HUMAN RNA-binding protein Musas			1	0	0	0	0	0	0	0	0	0	0	0	0	0	0	0	1	0	0	0	0	0	0	1	0	0	0	0	0	0	0	0	1	0	0	0	0	0	0	0	0	1	0
B4DJ81;P28331-3;P28331-4;P28331-5;P28331;P28331-2	B4DJ81;P28331-3;P28331-4;P28331-5;P28331;P28331-2	NADH-ubiquinone oxidoreductase 75 kDa subunit, mitochondrial	NDUFS1	>tr|B4DJ81|B4DJ81_HUMAN NADH-ubiquinone oxidoreductase 75 kDa subunit, mitochondrial OS=Homo sapiens GN=NDUFS1 PE=1 SV=1;>sp|P28331-3|NDUS1_HUMAN Isoform 3 of NADH-ubiquinone oxidoreductase 75 kDa subunit, mitochondrial OS=Homo sapiens GN=NDUFS1;>sp|P28331			0	0	0	1	0	0	0	0	0	0	0	0	0	1	0	1	0	0	0	1	0	0	0	1	0	0	0	0	0	0	2	0	0	1	0	0	0	0	0	0	0	0	0
Q96SY0-4;Q96SY0-3;H3BRY6;B4DVT3;Q96SY0;B4DJL6	Q96SY0-4;Q96SY0-3;H3BRY6;B4DVT3;Q96SY0;B4DJL6	von Willebrand factor A domain-containing protein 9	VWA9	>sp|Q96SY0-4|VWA9_HUMAN Isoform 4 of von Willebrand factor A domain-containing protein 9 OS=Homo sapiens GN=VWA9;>sp|Q96SY0-3|VWA9_HUMAN Isoform 3 of von Willebrand factor A domain-containing protein 9 OS=Homo sapiens GN=VWA9;>tr|H3BRY6|H3BRY6_HUMAN von Wi			1	1	1	1	1	1	1	0	0	0	1	0	1	0	0	1	0	2	0	1	1	1	0	1	1	2	0	0	1	1	1	0	0	1	0	0	1	1	0	1	0	1	1
P49589-2;B4DKY1;P49589;P49589-3	P49589-2;B4DKY1;P49589;P49589-3	Cysteine--tRNA ligase, cytoplasmic	CARS	>sp|P49589-2|SYCC_HUMAN Isoform 2 of Cysteine--tRNA ligase, cytoplasmic OS=Homo sapiens GN=CARS;>tr|B4DKY1|B4DKY1_HUMAN Cysteine--tRNA ligase, cytoplasmic OS=Homo sapiens GN=CARS PE=1 SV=1;>sp|P49589|SYCC_HUMAN Cysteine--tRNA ligase, cytoplasmic OS=Homo sa			0	0	0	0	0	0	0	0	0	0	0	0	0	0	0	0	0	0	1	0	0	0	0	0	0	0	0	0	0	0	0	0	0	0	0	0	0	0	0	0	0	0	0
B4DLN1	B4DLN1		SLC25A10	>tr|B4DLN1|B4DLN1_HUMAN Uncharacterized protein OS=Homo sapiens PE=2 SV=1			6	7	6	7	9	8	8	6	6	8	9	5	9	7	9	7	9	8	9	7	8	9	10	9	7	8	10	6	10	8	7	12	9	10	8	6	9	5	8	7	5	7	7
B4DLR8;P15559-3;P15559-2;P15559;H3BRK3;H3BNV2	B4DLR8;P15559-3;P15559-2;P15559;H3BRK3;H3BNV2	NAD(P)H dehydrogenase [quinone] 1	NQO1	>tr|B4DLR8|B4DLR8_HUMAN NAD(P)H dehydrogenase [quinone] 1 OS=Homo sapiens GN=NQO1 PE=1 SV=1;>sp|P15559-3|NQO1_HUMAN Isoform 3 of NAD(P)H dehydrogenase [quinone] 1 OS=Homo sapiens GN=NQO1;>sp|P15559-2|NQO1_HUMAN Isoform 2 of NAD(P)H dehydrogenase [quinone]			2	1	2	4	4	3	3	3	3	4	3	2	3	3	1	5	1	1	1	1	1	1	2	2	1	2	2	2	3	1	2	4	3	4	2	2	2	0	2	3	2	3	3
B4DP61;Q16637-4;Q16637-2;Q16637-3;Q16637;E7EQZ4;H0YBZ9;A0A0G2JRX5;A0A0G2JRY6	B4DP61;Q16637-4;Q16637-2;Q16637-3;Q16637;E7EQZ4	Survival motor neuron protein	SMN1	>tr|B4DP61|B4DP61_HUMAN Survival motor neuron protein OS=Homo sapiens GN=SMN2 PE=1 SV=1;>sp|Q16637-4|SMN_HUMAN Isoform SMN-delta57 of Survival motor neuron protein OS=Homo sapiens GN=SMN1;>sp|Q16637-2|SMN_HUMAN Isoform SMN-delta5 of Survival motor neuron p			0	0	0	1	0	0	0	0	0	0	0	1	0	0	0	1	0	1	1	0	1	1	1	1	0	0	1	0	0	1	1	1	0	1	0	1	1	0	0	1	0	0	0
B4DQA8;K7EJC8;E9PCW1;O95249;G5E9T8;O95249-2;F6RU00	B4DQA8;K7EJC8;E9PCW1;O95249;G5E9T8;O95249-2	Golgi SNAP receptor complex member 1	GOSR1	>tr|B4DQA8|B4DQA8_HUMAN Golgi SNAP receptor complex member 1 OS=Homo sapiens GN=GOSR1 PE=1 SV=1;>tr|K7EJC8|K7EJC8_HUMAN Golgi SNAP receptor complex member 1 OS=Homo sapiens GN=GOSR1 PE=1 SV=1;>tr|E9PCW1|E9PCW1_HUMAN Golgi SNAP receptor complex member 1 OS=			3	2	2	1	1	2	1	2	1	2	0	0	4	3	2	2	1	3	3	3	3	3	3	4	0	1	1	1	4	2	4	3	3	1	0	2	2	1	2	2	2	0	1
P61619;B4DR61;P61619-3	P61619;B4DR61;P61619-3	Protein transport protein Sec61 subunit alpha isoform 1	SEC61A1	>sp|P61619|S61A1_HUMAN Protein transport protein Sec61 subunit alpha isoform 1 OS=Homo sapiens GN=SEC61A1 PE=1 SV=2;>tr|B4DR61|B4DR61_HUMAN Protein transport protein Sec61 subunit alpha isoform 1 OS=Homo sapiens GN=SEC61A1 PE=1 SV=1;>sp|P61619-3|S61A1_HUMA			9	8	9	9	7	8	9	9	7	7	9	8	8	8	7	6	11	8	9	11	12	9	10	9	9	8	10	9	9	9	9	9	9	12	8	8	10	8	9	9	9	8	9
P51114-2;B4DXZ6;P51114;E7EU85;E9PFF5;P51114-3;C9JZE0;C9JY20;C9JAJ4	P51114-2;B4DXZ6;P51114;E7EU85;E9PFF5;P51114-3	Fragile X mental retardation syndrome-related protein 1	FXR1	>sp|P51114-2|FXR1_HUMAN Isoform 2 of Fragile X mental retardation syndrome-related protein 1 OS=Homo sapiens GN=FXR1;>tr|B4DXZ6|B4DXZ6_HUMAN Fragile X mental retardation syndrome-related protein 1 OS=Homo sapiens GN=FXR1 PE=1 SV=1;>sp|P51114|FXR1_HUMAN Fra			2	1	1	1	1	1	1	1	0	0	1	1	1	1	1	1	0	1	1	0	1	1	1	1	1	0	1	1	2	1	1	1	1	0	1	2	1	0	1	0	1	1	0
B4DY09;Q12905;X6R6Z1;A0A0A0MRL0	B4DY09;Q12905	Interleukin enhancer-binding factor 2	ILF2	>tr|B4DY09|B4DY09_HUMAN Interleukin enhancer-binding factor 2 OS=Homo sapiens GN=ILF2 PE=1 SV=1;>sp|Q12905|ILF2_HUMAN Interleukin enhancer-binding factor 2 OS=Homo sapiens GN=ILF2 PE=1 SV=2			1	1	2	1	3	3	2	1	1	1	1	0	2	1	1	1	2	2	0	0	1	1	2	2	2	2	1	1	2	1	1	4	1	3	3	2	1	1	1	1	1	1	2
Q9P289-2;Q8NBY1;Q9P289;B4E0Y9;Q9P289-3;C9JDH9;C9JCC0;C9J232;H7C279;O00506-3;O00506-2;O00506;C9JJV0;Q5JV98	Q9P289-2;Q8NBY1;Q9P289;B4E0Y9;Q9P289-3;C9JDH9;C9JCC0;C9J232;H7C279;O00506-3;O00506-2;O00506;C9JJV0	Serine/threonine-protein kinase MST4;Serine/threonine-protein kinase 25	MST4;STK25	>sp|Q9P289-2|STK26_HUMAN Isoform 2 of Serine/threonine-protein kinase 26 OS=Homo sapiens GN=STK26;>tr|Q8NBY1|Q8NBY1_HUMAN Serine/threonine-protein kinase 26 OS=Homo sapiens GN=STK26 PE=1 SV=1;>sp|Q9P289|STK26_HUMAN Serine/threonine-protein kinase 26 OS=Hom			1	1	0	2	2	2	1	0	1	0	1	0	2	2	3	1	1	1	2	1	0	0	1	3	2	0	1	1	2	2	2	1	4	3	2	2	3	2	3	3	2	1	0
B4E1G1;Q9BUN8-2;Q9BUN8;E5RGY0	B4E1G1;Q9BUN8-2;Q9BUN8	Derlin-1	DERL1	>tr|B4E1G1|B4E1G1_HUMAN Derlin OS=Homo sapiens GN=DERL1 PE=1 SV=1;>sp|Q9BUN8-2|DERL1_HUMAN Isoform 2 of Derlin-1 OS=Homo sapiens GN=DERL1;>sp|Q9BUN8|DERL1_HUMAN Derlin-1 OS=Homo sapiens GN=DERL1 PE=1 SV=1			0	0	1	1	1	1	0	1	1	0	1	1	1	0	1	0	0	0	0	1	0	0	0	0	0	0	0	0	0	0	0	0	0	0	1	1	0	0	1	0	1	1	0
P00751;E7ETN3;B4E1Z4;A0A0G2JH38;P00751-2;H7C5H1	P00751;E7ETN3;B4E1Z4;A0A0G2JH38;P00751-2	Complement factor B;Complement factor B Ba fragment;Complement factor B Bb fragment	CFB	>sp|P00751|CFAB_HUMAN Complement factor B OS=Homo sapiens GN=CFB PE=1 SV=2;>tr|E7ETN3|E7ETN3_HUMAN Uncharacterized protein OS=Homo sapiens PE=1 SV=1;>tr|B4E1Z4|B4E1Z4_HUMAN Uncharacterized protein OS=Homo sapiens PE=1 SV=1;>tr|A0A0G2JH38|A0A0G2JH38_HUMAN C			0	0	0	0	0	0	0	0	0	0	0	0	0	0	6	0	0	0	0	0	0	0	0	0	0	0	0	0	0	0	0	0	0	0	0	0	0	0	0	0	0	0	0
P98194-2;P98194-4;H0Y9V7;P98194;P98194-3;P98194-5;P98194-8;P98194-9;B4E2Q0;P98194-6;P98194-7;H0Y9S7;H0Y8X9	P98194-2;P98194-4;H0Y9V7;P98194;P98194-3;P98194-5;P98194-8;P98194-9;B4E2Q0;P98194-6;P98194-7	Calcium-transporting ATPase type 2C member 1	ATP2C1	>sp|P98194-2|AT2C1_HUMAN Isoform 2 of Calcium-transporting ATPase type 2C member 1 OS=Homo sapiens GN=ATP2C1;>sp|P98194-4|AT2C1_HUMAN Isoform 4 of Calcium-transporting ATPase type 2C member 1 OS=Homo sapiens GN=ATP2C1;>tr|H0Y9V7|H0Y9V7_HUMAN Calcium-transp			1	2	2	1	1	3	1	1	1	1	0	0	1	2	2	1	3	2	1	3	1	3	2	1	1	1	0	0	4	2	4	1	1	1	0	2	1	2	0	1	1	1	1
G5E9F5;B5MC53;B5MCF8;P39210	G5E9F5;B5MC53;B5MCF8;P39210	Protein Mpv17	MPV17	>tr|G5E9F5|G5E9F5_HUMAN MpV17 transgene, murine homolog, glomerulosclerosis, isoform CRA_d OS=Homo sapiens GN=MPV17 PE=1 SV=1;>tr|B5MC53|B5MC53_HUMAN MpV17 transgene, murine homolog, glomerulosclerosis, isoform CRA_f OS=Homo sapiens GN=MPV17 PE=1 SV=1;>tr|			0	0	0	0	0	0	1	0	0	0	0	0	0	1	0	0	0	1	0	0	0	0	0	0	0	0	0	0	1	0	0	0	1	1	0	1	1	0	1	0	0	1	0
B5MCF9;O00541;O00541-2;B3KXD6;H7C267;H7BYY8	B5MCF9;O00541;O00541-2;B3KXD6	Pescadillo homolog	PES1	>tr|B5MCF9|B5MCF9_HUMAN Pescadillo homolog OS=Homo sapiens GN=PES1 PE=1 SV=1;>sp|O00541|PESC_HUMAN Pescadillo homolog OS=Homo sapiens GN=PES1 PE=1 SV=1;>sp|O00541-2|PESC_HUMAN Isoform 2 of Pescadillo homolog OS=Homo sapiens GN=PES1;>tr|B3KXD6|B3KXD6_HUMAN			7	8	9	11	5	6	6	10	7	8	5	8	6	7	6	10	8	8	8	9	6	5	6	6	5	5	7	5	6	8	6	7	6	10	10	7	8	7	6	8	7	10	7
B5MCR8;Q6NXT4-4;Q6NXT4-3;Q6NXT4;Q6NXT4-2;C9JZR9	B5MCR8;Q6NXT4-4;Q6NXT4-3;Q6NXT4;Q6NXT4-2	Zinc transporter 6	SLC30A6	>tr|B5MCR8|B5MCR8_HUMAN Solute carrier family 30 (Zinc transporter), member 6, isoform CRA_b OS=Homo sapiens GN=SLC30A6 PE=1 SV=1;>sp|Q6NXT4-4|ZNT6_HUMAN Isoform 4 of Zinc transporter 6 OS=Homo sapiens GN=SLC30A6;>sp|Q6NXT4-3|ZNT6_HUMAN Isoform 3 of Zinc t			3	1	1	1	0	1	2	1	0	2	2	0	0	2	1	1	1	1	1	1	1	0	1	1	1	0	1	0	1	0	1	1	1	1	1	1	1	2	0	1	0	0	1
B5MDE0;Q96AA3;U3KQE9;C9JP01	B5MDE0;Q96AA3	Protein RFT1 homolog	RFT1	>tr|B5MDE0|B5MDE0_HUMAN Protein RFT1 homolog OS=Homo sapiens GN=RFT1 PE=1 SV=1;>sp|Q96AA3|RFT1_HUMAN Protein RFT1 homolog OS=Homo sapiens GN=RFT1 PE=1 SV=1			3	2	3	3	2	2	1	2	3	3	4	3	4	2	3	4	2	2	3	3	3	1	2	2	4	2	1	2	3	2	3	1	3	1	2	1	1	2	3	2	1	3	3
P62826;B5MDF5;J3KQE5;F5H018;H0YFC6;B4DV51;A0A087X0W0	P62826;B5MDF5;J3KQE5;F5H018	GTP-binding nuclear protein Ran	RAN	>sp|P62826|RAN_HUMAN GTP-binding nuclear protein Ran OS=Homo sapiens GN=RAN PE=1 SV=3;>tr|B5MDF5|B5MDF5_HUMAN GTP-binding nuclear protein Ran OS=Homo sapiens GN=RAN PE=1 SV=1;>tr|J3KQE5|J3KQE5_HUMAN GTP-binding nuclear protein Ran (Fragment) OS=Homo sapien			4	4	6	6	5	4	2	4	4	5	3	4	5	4	6	7	4	4	4	7	2	4	6	6	4	3	4	1	5	6	6	8	6	5	5	7	5	4	4	5	5	4	3
Q9H6V9;Q9H6V9-2;B5MDU6;C9JHU6;B5MCE2;B4DRG3;Q9H6V9-4;B5MCU4;Q9H6V9-3;A0A0A0MSH6	Q9H6V9;Q9H6V9-2;B5MDU6;C9JHU6;B5MCE2;B4DRG3;Q9H6V9-4;B5MCU4;Q9H6V9-3;A0A0A0MSH6	UPF0554 protein C2orf43	C2orf43;FLJ21820	>sp|Q9H6V9|LDAH_HUMAN Lipid droplet-associated hydrolase OS=Homo sapiens GN=LDAH PE=1 SV=1;>sp|Q9H6V9-2|LDAH_HUMAN Isoform 2 of Lipid droplet-associated hydrolase OS=Homo sapiens GN=LDAH;>tr|B5MDU6|B5MDU6_HUMAN Lipid droplet-associated hydrolase OS=Homo sa			0	0	0	0	0	0	0	0	0	0	0	0	0	0	0	0	0	0	0	0	0	0	0	0	0	0	0	0	0	0	1	0	0	0	0	1	0	0	0	0	1	0	0
Q9P0V9-3;E7EW69;Q9P0V9;E7EX04;Q9P0V9-2;B5ME97;F5GYV2;F5H1F2	Q9P0V9-3;E7EW69;Q9P0V9;E7EX04;Q9P0V9-2;B5ME97;F5GYV2;F5H1F2	Septin-10	2010-09-01	>sp|Q9P0V9-3|SEP10_HUMAN Isoform 3 of Septin-10 OS=Homo sapiens GN=SEPT10;>tr|E7EW69|E7EW69_HUMAN Septin-10 OS=Homo sapiens GN=SEPT10 PE=1 SV=1;>sp|Q9P0V9|SEP10_HUMAN Septin-10 OS=Homo sapiens GN=SEPT10 PE=1 SV=2;>tr|E7EX04|E7EX04_HUMAN Septin-10 OS=Homo s			0	0	1	0	0	0	1	0	0	0	0	0	0	0	1	0	0	1	0	0	0	0	0	0	0	0	0	0	0	0	0	0	0	0	0	0	0	0	0	0	0	0	0
P14927;P14927-2;B7Z2R2;E5RHG9	P14927;P14927-2;B7Z2R2	Cytochrome b-c1 complex subunit 7	UQCRB	>sp|P14927|QCR7_HUMAN Cytochrome b-c1 complex subunit 7 OS=Homo sapiens GN=UQCRB PE=1 SV=2;>sp|P14927-2|QCR7_HUMAN Isoform 2 of Cytochrome b-c1 complex subunit 7 OS=Homo sapiens GN=UQCRB;>tr|B7Z2R2|B7Z2R2_HUMAN Cytochrome b-c1 complex subunit 7 OS=Homo sap			2	1	0	0	0	0	1	0	0	1	0	1	1	0	1	1	0	1	0	0	0	0	0	0	0	0	0	0	1	1	1	0	0	0	1	0	0	0	0	0	1	0	1
Q5T8D3-4;Q5T8D3-2;B7Z2R7;Q5T8D3-3;Q5T8D3;X6RDD7;Q5T8E0	Q5T8D3-4;Q5T8D3-2;B7Z2R7;Q5T8D3-3;Q5T8D3;X6RDD7;Q5T8E0	Acyl-CoA-binding domain-containing protein 5	ACBD5	>sp|Q5T8D3-4|ACBD5_HUMAN Isoform 4 of Acyl-CoA-binding domain-containing protein 5 OS=Homo sapiens GN=ACBD5;>sp|Q5T8D3-2|ACBD5_HUMAN Isoform 2 of Acyl-CoA-binding domain-containing protein 5 OS=Homo sapiens GN=ACBD5;>tr|B7Z2R7|B7Z2R7_HUMAN Acyl-CoA-binding			0	1	0	0	0	1	0	0	1	0	0	0	0	0	0	0	1	0	0	0	0	0	0	0	0	0	0	0	1	1	0	0	0	0	0	0	1	0	0	0	1	0	0
B7Z6D5;Q96GQ7;A0A087X059;A0A087WYH5	B7Z6D5;Q96GQ7	Probable ATP-dependent RNA helicase DDX27	DDX27	>tr|B7Z6D5|B7Z6D5_HUMAN Probable ATP-dependent RNA helicase DDX27 OS=Homo sapiens GN=DDX27 PE=1 SV=1;>sp|Q96GQ7|DDX27_HUMAN Probable ATP-dependent RNA helicase DDX27 OS=Homo sapiens GN=DDX27 PE=1 SV=2			1	0	3	1	0	2	0	0	0	0	0	0	2	2	0	0	1	0	0	0	0	0	0	0	1	1	0	1	4	1	0	1	0	4	0	0	1	1	1	0	1	0	0
B7Z9I1;P11310;P11310-2;Q5T4U5;E9PJM9;H0YDT5;E9PRX4	B7Z9I1;P11310;P11310-2;Q5T4U5	Medium-chain specific acyl-CoA dehydrogenase, mitochondrial	ACADM	>tr|B7Z9I1|B7Z9I1_HUMAN Medium-chain-specific acyl-CoA dehydrogenase, mitochondrial OS=Homo sapiens GN=ACADM PE=1 SV=1;>sp|P11310|ACADM_HUMAN Medium-chain specific acyl-CoA dehydrogenase, mitochondrial OS=Homo sapiens GN=ACADM PE=1 SV=1;>sp|P11310-2|ACADM_			0	0	0	0	1	0	0	0	0	0	0	0	0	0	0	0	0	0	0	0	0	0	0	0	0	0	0	0	0	0	0	0	0	0	0	0	0	0	0	0	0	0	0
B7ZAQ6-2;B7ZAQ6-3;P0CG08;B7ZAQ6;A0A087WW78;A0A087WW82;U3KPV2;E9PKY3	B7ZAQ6-2;B7ZAQ6-3;P0CG08;B7ZAQ6;A0A087WW78;A0A087WW82;U3KPV2;E9PKY3	Golgi pH regulator A;Golgi pH regulator B	GPR89A;GPR89B	>sp|B7ZAQ6-2|GPHRA_HUMAN Isoform 2 of Golgi pH regulator A OS=Homo sapiens GN=GPR89A;>sp|B7ZAQ6-3|GPHRA_HUMAN Isoform 3 of Golgi pH regulator A OS=Homo sapiens GN=GPR89A;>sp|P0CG08|GPHRB_HUMAN Golgi pH regulator B OS=Homo sapiens GN=GPR89B PE=1 SV=1;>sp|B7			0	0	2	1	0	1	1	1	1	1	2	1	0	0	1	1	2	3	1	1	0	1	1	1	0	3	1	0	2	0	0	0	1	2	2	2	0	0	0	1	1	2	2
F8WFB9;B7ZC39;Q9NR46;B7ZC38;Q9NR46-2;Q9Y371;Q9Y371-2;A0A087WW40	F8WFB9;B7ZC39;Q9NR46;B7ZC38;Q9NR46-2;Q9Y371;Q9Y371-2;A0A087WW40	Endophilin-B2;Endophilin-B1	SH3GLB2;SH3GLB1	>tr|F8WFB9|F8WFB9_HUMAN Endophilin-B2 OS=Homo sapiens GN=SH3GLB2 PE=1 SV=1;>tr|B7ZC39|B7ZC39_HUMAN Endophilin-B2 OS=Homo sapiens GN=SH3GLB2 PE=1 SV=1;>sp|Q9NR46|SHLB2_HUMAN Endophilin-B2 OS=Homo sapiens GN=SH3GLB2 PE=1 SV=1;>tr|B7ZC38|B7ZC38_HUMAN Endophil			0	0	0	0	1	0	0	0	0	0	0	0	0	0	0	0	0	0	0	0	0	0	0	0	0	0	0	0	0	0	0	0	0	0	0	0	0	0	0	0	0	0	0
Q8WTV0-4;B7ZKQ9;Q8WTV0-2;Q8WTV0-5;Q8WTV0;Q8WTV0-3;F5H4X0;F5H5E8	Q8WTV0-4;B7ZKQ9;Q8WTV0-2;Q8WTV0-5;Q8WTV0;Q8WTV0-3;F5H4X0	Scavenger receptor class B member 1	SCARB1	>sp|Q8WTV0-4|SCRB1_HUMAN Isoform 4 of Scavenger receptor class B member 1 OS=Homo sapiens GN=SCARB1;>tr|B7ZKQ9|B7ZKQ9_HUMAN SCARB1 protein OS=Homo sapiens GN=SCARB1 PE=1 SV=1;>sp|Q8WTV0-2|SCRB1_HUMAN Isoform 1 of Scavenger receptor class B member 1 OS=Homo			2	2	1	1	2	1	1	0	2	1	0	2	1	2	2	1	2	1	1	1	0	1	2	1	1	0	1	1	1	2	1	1	1	0	1	1	2	1	0	0	1	1	0
Q6UB35;B7ZM99;A0A087WVM4;H0Y327;Q6UB35-2;Q4VXM0;Q5JYA8;Q5JYA3;Q4VXM1;Q4VXV2	Q6UB35;B7ZM99;A0A087WVM4	Monofunctional C1-tetrahydrofolate synthase, mitochondrial	MTHFD1L	>sp|Q6UB35|C1TM_HUMAN Monofunctional C1-tetrahydrofolate synthase, mitochondrial OS=Homo sapiens GN=MTHFD1L PE=1 SV=1;>tr|B7ZM99|B7ZM99_HUMAN MTHFD1L protein OS=Homo sapiens GN=MTHFD1L PE=1 SV=1;>tr|A0A087WVM4|A0A087WVM4_HUMAN Monofunctional C1-tetrahydrof			10	12	13	12	11	10	9	9	8	7	7	9	12	12	7	10	9	10	10	13	10	9	11	10	7	9	8	9	11	13	12	11	6	9	10	8	12	11	11	10	9	11	12
B8ZZ47;H0Y714;Q96G21;B9A008;E7ENR5;F8WCN0	B8ZZ47;H0Y714;Q96G21;B9A008;E7ENR5	U3 small nucleolar ribonucleoprotein protein IMP4	IMP4	>tr|B8ZZ47|B8ZZ47_HUMAN U3 small nucleolar ribonucleoprotein protein IMP4 OS=Homo sapiens GN=IMP4 PE=1 SV=1;>tr|H0Y714|H0Y714_HUMAN U3 small nucleolar ribonucleoprotein protein IMP4 (Fragment) OS=Homo sapiens GN=IMP4 PE=1 SV=1;>sp|Q96G21|IMP4_HUMAN U3 smal			0	1	1	0	0	1	0	1	0	0	0	0	0	0	0	0	1	0	0	0	0	1	0	0	0	0	0	0	1	0	1	0	0	0	0	0	0	0	0	1	0	0	0
Q6NZ67;B8ZZ87;H7BZ50;H7C173;Q6P582;H7C202	Q6NZ67;B8ZZ87;H7BZ50;H7C173;Q6P582;H7C202	Mitotic-spindle organizing protein 2B;Mitotic-spindle organizing protein 2A	MZT2B;MZT2A	>sp|Q6NZ67|MZT2B_HUMAN Mitotic-spindle organizing protein 2B OS=Homo sapiens GN=MZT2B PE=1 SV=1;>tr|B8ZZ87|B8ZZ87_HUMAN Mitotic-spindle organizing protein 2B OS=Homo sapiens GN=MZT2B PE=1 SV=1;>tr|H7BZ50|H7BZ50_HUMAN Mitotic-spindle organizing protein 2B (			1	1	0	1	0	0	1	1	1	0	1	1	2	1	0	1	1	1	1	1	1	2	1	0	1	2	0	1	1	1	0	1	1	1	1	1	0	1	1	0	1	1	2
Q8WVK2;B8ZZ98	Q8WVK2;B8ZZ98	U4/U6.U5 small nuclear ribonucleoprotein 27 kDa protein	SNRNP27	>sp|Q8WVK2|SNR27_HUMAN U4/U6.U5 small nuclear ribonucleoprotein 27 kDa protein OS=Homo sapiens GN=SNRNP27 PE=1 SV=1;>tr|B8ZZ98|B8ZZ98_HUMAN U4/U6.U5 small nuclear ribonucleoprotein 27 kDa protein OS=Homo sapiens GN=SNRNP27 PE=1 SV=1			1	0	1	0	0	0	0	0	0	0	0	0	0	0	1	0	0	0	0	0	0	0	0	0	0	0	0	0	0	0	0	0	1	0	1	0	0	0	0	0	0	0	0
P63165;B8ZZN6;B8ZZJ0;B8ZZ67;P63165-2;B9A032	P63165;B8ZZN6;B8ZZJ0;B8ZZ67;P63165-2;B9A032	Small ubiquitin-related modifier 1	SUMO1	>sp|P63165|SUMO1_HUMAN Small ubiquitin-related modifier 1 OS=Homo sapiens GN=SUMO1 PE=1 SV=1;>tr|B8ZZN6|B8ZZN6_HUMAN Small ubiquitin-related modifier 1 OS=Homo sapiens GN=SUMO1 PE=1 SV=1;>tr|B8ZZJ0|B8ZZJ0_HUMAN Small ubiquitin-related modifier 1 OS=Homo sa			0	0	1	2	0	0	1	1	0	1	1	0	0	0	1	1	1	2	1	1	1	0	1	2	0	0	1	0	1	1	1	2	1	1	1	1	1	0	1	1	2	1	1
B8ZZQ6;P06454-2;P06454;B8ZZA1;B8ZZW7;H7C2N1	B8ZZQ6;P06454-2;P06454;B8ZZA1;B8ZZW7;H7C2N1	Prothymosin alpha;Prothymosin alpha, N-terminally processed;Thymosin alpha-1	PTMA	>tr|B8ZZQ6|B8ZZQ6_HUMAN Prothymosin alpha OS=Homo sapiens GN=PTMA PE=1 SV=1;>sp|P06454-2|PTMA_HUMAN Isoform 2 of Prothymosin alpha OS=Homo sapiens GN=PTMA;>sp|P06454|PTMA_HUMAN Prothymosin alpha OS=Homo sapiens GN=PTMA PE=1 SV=2;>tr|B8ZZA1|B8ZZA1_HUMAN Pro			0	0	0	0	2	0	0	0	0	0	0	0	1	0	1	3	0	0	0	0	0	0	0	1	1	1	0	1	1	0	1	2	0	1	0	1	0	0	0	0	1	0	1
F8WBN3;B9A031;P84101-4;P84101;C9JQZ0;B8ZZY7;F8WBV6;P84101-3;P84101-2	F8WBN3;B9A031;P84101-4;P84101;C9JQZ0;B8ZZY7;F8WBV6;P84101-3;P84101-2	Small EDRK-rich factor 2	SERF2	>tr|F8WBN3|F8WBN3_HUMAN Small EDRK-rich factor 2 OS=Homo sapiens GN=SERF2 PE=1 SV=1;>tr|B9A031|B9A031_HUMAN Small EDRK-rich factor 2 OS=Homo sapiens GN=SERF2 PE=1 SV=1;>sp|P84101-4|SERF2_HUMAN Isoform 4 of Small EDRK-rich factor 2 OS=Homo sapiens GN=SERF2;			0	0	0	0	0	0	0	0	0	0	0	0	1	1	0	1	0	0	0	0	1	1	1	0	0	1	0	1	1	0	1	0	1	0	0	0	0	0	1	1	0	0	0
B9A018;Q53GS9;A0A087X1B2;Q53GS9-2;Q53GS9-3;C9JIU2;F8WC91;A0A087WW31;C9J0X5	B9A018;Q53GS9;A0A087X1B2;Q53GS9-2;Q53GS9-3	U4/U6.U5 tri-snRNP-associated protein 2	USP39	>tr|B9A018|B9A018_HUMAN U4/U6.U5 tri-snRNP-associated protein 2 OS=Homo sapiens GN=USP39 PE=1 SV=1;>sp|Q53GS9|SNUT2_HUMAN U4/U6.U5 tri-snRNP-associated protein 2 OS=Homo sapiens GN=USP39 PE=1 SV=2;>tr|A0A087X1B2|A0A087X1B2_HUMAN U4/U6.U5 tri-snRNP-associat			3	5	5	5	1	4	2	2	1	2	1	4	3	5	2	2	3	3	2	2	2	3	2	3	2	0	1	0	5	3	3	3	5	4	3	3	3	3	2	3	5	0	2
B9A041;P40925-2;P40925;P40925-3;B8ZZ51;C9JF79;C9JRL4	B9A041;P40925-2;P40925;P40925-3;B8ZZ51	Malate dehydrogenase, cytoplasmic	MDH1	>tr|B9A041|B9A041_HUMAN Malate dehydrogenase, cytoplasmic OS=Homo sapiens GN=MDH1 PE=1 SV=1;>sp|P40925-2|MDHC_HUMAN Isoform 2 of Malate dehydrogenase, cytoplasmic OS=Homo sapiens GN=MDH1;>sp|P40925|MDHC_HUMAN Malate dehydrogenase, cytoplasmic OS=Homo sapie			0	0	0	0	0	0	0	0	0	0	0	0	0	0	0	0	0	0	0	0	0	0	0	0	0	0	0	0	0	0	0	2	0	0	0	0	0	0	0	0	0	0	0
B9A067;Q16891-2;Q16891-4;Q16891;C9J406;Q16891-3;H7C463;A0A087WYS0;D6RAW4	B9A067;Q16891-2;Q16891-4;Q16891;C9J406;Q16891-3;H7C463	Mitochondrial inner membrane protein	IMMT	>tr|B9A067|B9A067_HUMAN MICOS complex subunit MIC60 OS=Homo sapiens GN=IMMT PE=1 SV=2;>sp|Q16891-2|MIC60_HUMAN Isoform 2 of MICOS complex subunit MIC60 OS=Homo sapiens GN=IMMT;>sp|Q16891-4|MIC60_HUMAN Isoform 4 of MICOS complex subunit MIC60 OS=Homo sapien			3	7	4	7	3	7	4	6	4	6	5	1	5	7	4	6	2	5	3	5	6	6	3	6	5	3	4	2	7	9	5	6	4	8	2	5	4	3	4	3	3	5	3
J3KMX2;Q92925-3;B9EGA3;Q92925-2;Q92925;J3QWB6	J3KMX2;Q92925-3;B9EGA3;Q92925-2;Q92925;J3QWB6	SWI/SNF-related matrix-associated actin-dependent regulator of chromatin subfamily D member 2	SMARCD2	>tr|J3KMX2|J3KMX2_HUMAN SWI/SNF-related matrix-associated actin-dependent regulator of chromatin subfamily D member 2 OS=Homo sapiens GN=SMARCD2 PE=1 SV=1;>sp|Q92925-3|SMRD2_HUMAN Isoform 3 of SWI/SNF-related matrix-associated actin-dependent regulator of			0	0	1	0	0	1	1	0	0	0	0	0	0	0	0	0	0	0	1	0	0	0	0	0	0	0	0	0	1	0	0	0	0	0	1	0	0	1	0	0	1	0	0
B9EGQ5;O95785-4;O95785-3;M0QXA7;O95785;O95785-2	B9EGQ5;O95785-4;O95785-3;M0QXA7;O95785;O95785-2	Protein Wiz	WIZ	>tr|B9EGQ5|B9EGQ5_HUMAN Protein Wiz OS=Homo sapiens GN=WIZ PE=1 SV=1;>sp|O95785-4|WIZ_HUMAN Isoform 4 of Protein Wiz OS=Homo sapiens GN=WIZ;>sp|O95785-3|WIZ_HUMAN Isoform 3 of Protein Wiz OS=Homo sapiens GN=WIZ;>tr|M0QXA7|M0QXA7_HUMAN Protein Wiz OS=Homo s			1	0	2	0	0	0	0	0	0	0	0	0	0	0	0	0	1	0	0	0	0	0	0	0	0	0	0	0	0	0	0	0	0	0	1	0	0	0	0	0	0	0	0
C4B7M2;Q96JI7;Q96JI7-2;Q96JI7-3;H0YKY8;H0YLR8;H0YLK7	C4B7M2;Q96JI7;Q96JI7-2;Q96JI7-3	Spatacsin	SPG11	>tr|C4B7M2|C4B7M2_HUMAN Spatacsin OS=Homo sapiens GN=SPG11 PE=1 SV=1;>sp|Q96JI7|SPTCS_HUMAN Spatacsin OS=Homo sapiens GN=SPG11 PE=1 SV=3;>sp|Q96JI7-2|SPTCS_HUMAN Isoform 2 of Spatacsin OS=Homo sapiens GN=SPG11;>sp|Q96JI7-3|SPTCS_HUMAN Isoform 3 of Spatacsi			0	0	0	1	0	0	0	0	0	0	0	0	0	0	0	0	0	0	0	1	0	0	0	0	0	0	0	0	0	0	1	0	0	0	0	1	0	0	0	0	1	0	0
C9IZF6;P41247;P41247-2	C9IZF6;P41247;P41247-2	Patatin-like phospholipase domain-containing protein 4	PNPLA4	>tr|C9IZF6|C9IZF6_HUMAN Patatin-like phospholipase domain-containing protein 4 (Fragment) OS=Homo sapiens GN=PNPLA4 PE=1 SV=1;>sp|P41247|PLPL4_HUMAN Patatin-like phospholipase domain-containing protein 4 OS=Homo sapiens GN=PNPLA4 PE=2 SV=3;>sp|P41247-2|PLP			0	0	0	0	0	0	0	0	0	0	0	0	0	0	0	0	1	0	0	0	0	0	0	0	0	0	0	0	0	0	0	0	0	0	0	0	0	0	0	0	0	0	0
C9J050;P49585;C9JEJ2;H7C1T3;C9JVS0;C9JPY0;F8WAZ5;H7BZN1;C9J2E1;Q9Y5K3-2;Q9Y5K3-4;Q9Y5K3-3;Q9Y5K3	C9J050;P49585;C9JEJ2;H7C1T3	Choline-phosphate cytidylyltransferase A	PCYT1A	>tr|C9J050|C9J050_HUMAN Choline-phosphate cytidylyltransferase A (Fragment) OS=Homo sapiens GN=PCYT1A PE=1 SV=1;>sp|P49585|PCY1A_HUMAN Choline-phosphate cytidylyltransferase A OS=Homo sapiens GN=PCYT1A PE=1 SV=2;>tr|C9JEJ2|C9JEJ2_HUMAN Choline-phosphate cy			0	0	0	0	0	0	0	0	0	0	0	1	0	0	0	0	0	0	0	0	0	0	0	0	0	0	0	0	1	0	0	0	0	0	0	0	0	0	0	0	0	0	0
C9JE98;Q9Y618-5;C9J0Q5;Q9Y618-4;C9JFD3;Q9Y618-3;Q9Y618;C9JQE8;C9J7T7;C9J330	C9JE98;Q9Y618-5;C9J0Q5;Q9Y618-4;C9JFD3;Q9Y618-3;Q9Y618;C9JQE8;C9J7T7	Nuclear receptor corepressor 2	NCOR2	>tr|C9JE98|C9JE98_HUMAN Nuclear receptor corepressor 2 OS=Homo sapiens GN=NCOR2 PE=1 SV=1;>sp|Q9Y618-5|NCOR2_HUMAN Isoform 5 of Nuclear receptor corepressor 2 OS=Homo sapiens GN=NCOR2;>tr|C9J0Q5|C9J0Q5_HUMAN Nuclear receptor corepressor 2 OS=Homo sapiens G			0	0	0	1	0	0	0	0	0	1	0	0	0	2	0	0	0	0	0	0	0	0	0	0	0	0	0	0	0	0	0	1	0	0	0	1	0	0	0	0	1	1	0
C9J2Y9;P30876;C9J4M6	C9J2Y9;P30876;C9J4M6	DNA-directed RNA polymerase;DNA-directed RNA polymerase II subunit RPB2	POLR2B	>tr|C9J2Y9|C9J2Y9_HUMAN DNA-directed RNA polymerase subunit beta OS=Homo sapiens GN=POLR2B PE=1 SV=2;>sp|P30876|RPB2_HUMAN DNA-directed RNA polymerase II subunit RPB2 OS=Homo sapiens GN=POLR2B PE=1 SV=1;>tr|C9J4M6|C9J4M6_HUMAN DNA-directed RNA polymerase s			5	2	1	4	1	2	4	2	5	2	2	2	4	7	1	4	4	2	3	2	2	2	2	1	1	1	1	2	3	5	2	2	1	2	3	2	3	3	2	3	1	1	2
C9J4Z3;P61513;M0R0A1;Q6P4E4;E9PEL3;M0R2L6;G5E9R3;A6NKH3	C9J4Z3;P61513;M0R0A1;Q6P4E4;E9PEL3;M0R2L6;G5E9R3	60S ribosomal protein L37a	RPL37A	>tr|C9J4Z3|C9J4Z3_HUMAN 60S ribosomal protein L37a OS=Homo sapiens GN=RPL37A PE=1 SV=1;>sp|P61513|RL37A_HUMAN 60S ribosomal protein L37a OS=Homo sapiens GN=RPL37A PE=1 SV=2;>tr|M0R0A1|M0R0A1_HUMAN 60S ribosomal protein L37a OS=Homo sapiens GN=RPL37A PE=1 S			3	5	4	3	5	4	4	4	4	4	4	4	4	4	4	4	1	2	5	3	5	3	3	4	4	2	4	3	5	4	5	3	4	4	5	5	4	4	3	4	4	4	5
C9J5D1;E7EQ69;Q9GZZ1;Q9GZZ1-2;A0A087WWJ2;B0AZT5;C9JZU6;C9J5J3;A0A0D9SF32;F8WCK0	C9J5D1;E7EQ69;Q9GZZ1;Q9GZZ1-2;A0A087WWJ2;B0AZT5	N-alpha-acetyltransferase 50	NAA50	>tr|C9J5D1|C9J5D1_HUMAN N-alpha-acetyltransferase 50 OS=Homo sapiens GN=NAA50 PE=1 SV=1;>tr|E7EQ69|E7EQ69_HUMAN N-alpha-acetyltransferase 50 OS=Homo sapiens GN=NAA50 PE=1 SV=1;>sp|Q9GZZ1|NAA50_HUMAN N-alpha-acetyltransferase 50 OS=Homo sapiens GN=NAA50 PE=			1	3	1	0	1	2	0	1	0	0	0	1	0	2	0	0	1	0	0	1	1	0	2	1	0	1	1	1	2	0	2	1	0	0	1	1	2	2	0	1	2	1	3
C9JJV6;C9JZL8;C9J5M0;C9JC07;Q96S97	C9JJV6;C9JZL8;C9J5M0;C9JC07;Q96S97	Myeloid-associated differentiation marker	MYADM	>tr|C9JJV6|C9JJV6_HUMAN Myeloid-associated differentiation marker (Fragment) OS=Homo sapiens GN=MYADM PE=1 SV=8;>tr|C9JZL8|C9JZL8_HUMAN Myeloid-associated differentiation marker (Fragment) OS=Homo sapiens GN=MYADM PE=1 SV=1;>tr|C9J5M0|C9J5M0_HUMAN Myeloid-			2	1	1	1	1	1	1	1	1	0	0	0	1	1	1	1	1	1	1	1	1	1	0	0	1	1	0	1	1	1	1	1	1	1	1	1	1	1	1	1	1	1	0
C9J931;Q15382	C9J931;Q15382	GTP-binding protein Rheb	RHEB	>tr|C9J931|C9J931_HUMAN GTP-binding protein Rheb OS=Homo sapiens GN=RHEB PE=1 SV=1;>sp|Q15382|RHEB_HUMAN GTP-binding protein Rheb OS=Homo sapiens GN=RHEB PE=1 SV=1			0	0	1	0	0	2	0	0	0	0	0	0	0	0	0	0	1	1	0	2	0	0	1	1	0	0	0	0	0	0	1	1	1	1	0	1	0	0	1	0	0	1	1
C9JA05;D6RHJ6;D6RD17;P01591	C9JA05;D6RHJ6;D6RD17;P01591	Immunoglobulin J chain	IGJ	>tr|C9JA05|C9JA05_HUMAN Immunoglobulin J chain (Fragment) OS=Homo sapiens GN=JCHAIN PE=1 SV=1;>tr|D6RHJ6|D6RHJ6_HUMAN Immunoglobulin J chain (Fragment) OS=Homo sapiens GN=JCHAIN PE=1 SV=1;>tr|D6RD17|D6RD17_HUMAN Immunoglobulin J chain (Fragment) OS=Homo sa			0	0	0	0	0	0	0	0	0	0	0	0	0	0	1	0	0	0	0	0	0	0	0	0	0	0	0	0	0	0	0	0	0	0	0	0	0	0	0	0	0	0	0
C9JA28;Q9UNL2;Q9UNL2-2	C9JA28;Q9UNL2;Q9UNL2-2	Translocon-associated protein subunit gamma	SSR3	>tr|C9JA28|C9JA28_HUMAN Translocon-associated protein subunit gamma OS=Homo sapiens GN=SSR3 PE=1 SV=1;>sp|Q9UNL2|SSRG_HUMAN Translocon-associated protein subunit gamma OS=Homo sapiens GN=SSR3 PE=1 SV=1;>sp|Q9UNL2-2|SSRG_HUMAN Isoform 2 of Translocon-associ			1	1	1	1	1	1	1	1	1	1	1	1	1	1	1	1	1	1	1	1	1	1	1	1	1	1	0	1	1	1	1	1	1	1	1	0	1	1	1	1	1	1	1
C9JA69;Q8WY36-2;Q8WY36;C9JYU6;C9JZA0;C9J8D0	C9JA69;Q8WY36-2;Q8WY36;C9JYU6;C9JZA0;C9J8D0	HMG box transcription factor BBX	BBX	>tr|C9JA69|C9JA69_HUMAN HMG box transcription factor BBX OS=Homo sapiens GN=BBX PE=1 SV=1;>sp|Q8WY36-2|BBX_HUMAN Isoform 2 of HMG box transcription factor BBX OS=Homo sapiens GN=BBX;>sp|Q8WY36|BBX_HUMAN HMG box transcription factor BBX OS=Homo sapiens GN=B			0	0	0	0	0	0	0	0	0	0	0	0	0	1	0	0	0	0	0	0	0	0	0	1	0	0	0	0	0	0	1	0	0	0	0	0	0	1	0	0	0	0	0
Q6H3X3-2;C9JAK3;Q9BZM5;Q5VY80;Q6H3X3	Q6H3X3-2;C9JAK3;Q9BZM5;Q5VY80;Q6H3X3	Retinoic acid early transcript 1G protein;NKG2D ligand 2;Retinoic acid early transcript 1L protein	RAET1G;ULBP2;RAET1L	>sp|Q6H3X3-2|RET1G_HUMAN Isoform 2 of Retinoic acid early transcript 1G protein OS=Homo sapiens GN=RAET1G;>tr|C9JAK3|C9JAK3_HUMAN Retinoic acid early transcript 1G protein OS=Homo sapiens GN=RAET1G PE=1 SV=1;>sp|Q9BZM5|N2DL2_HUMAN NKG2D ligand 2 OS=Homo sa			0	0	0	0	1	1	0	1	0	0	0	1	1	1	0	0	0	0	0	1	0	0	0	0	0	0	1	0	0	0	0	0	0	0	0	0	0	0	0	0	0	0	0
C9JAW5;Q9Y241;C9JNU6;Q9Y241-2	C9JAW5;Q9Y241;C9JNU6;Q9Y241-2	HIG1 domain family member 1A, mitochondrial	HIGD1A	>tr|C9JAW5|C9JAW5_HUMAN Uncharacterized protein OS=Homo sapiens PE=4 SV=1;>sp|Q9Y241|HIG1A_HUMAN HIG1 domain family member 1A, mitochondrial OS=Homo sapiens GN=HIGD1A PE=1 SV=1;>tr|C9JNU6|C9JNU6_HUMAN HIG1 domain family member 1A, mitochondrial OS=Homo sap			1	1	1	1	1	1	1	1	0	1	0	0	1	1	1	1	2	1	1	1	1	1	1	1	1	1	1	0	0	1	1	1	0	1	1	1	1	2	0	0	0	0	1
Q14919;Q14919-2;C9JCC6;E9PNC7;E9PQX9;E9PMW2	Q14919;Q14919-2;C9JCC6;E9PNC7;E9PQX9	Dr1-associated corepressor	DRAP1	>sp|Q14919|NC2A_HUMAN Dr1-associated corepressor OS=Homo sapiens GN=DRAP1 PE=1 SV=3;>sp|Q14919-2|NC2A_HUMAN Isoform 2 of Dr1-associated corepressor OS=Homo sapiens GN=DRAP1;>tr|C9JCC6|C9JCC6_HUMAN Dr1-associated corepressor OS=Homo sapiens GN=DRAP1 PE=1 SV			1	1	1	0	1	0	0	0	0	0	0	0	0	0	0	0	0	1	0	1	1	0	1	1	1	0	0	0	0	1	1	0	0	0	1	1	1	0	1	0	1	0	0
C9JFE4;Q13098-5;Q13098;Q13098-7;A0A096LP07;A0A096LPJ3;A8K070;Q13098-6;J3QQX0;J3QS84;J3QS88;J3KTB0;J3QLE8;J3QLT0;J3QL53;J3KRE8;J3KSA5;J3KRJ4	C9JFE4;Q13098-5;Q13098;Q13098-7;A0A096LP07;A0A096LPJ3;A8K070;Q13098-6	COP9 signalosome complex subunit 1	GPS1	>tr|C9JFE4|C9JFE4_HUMAN COP9 signalosome complex subunit 1 OS=Homo sapiens GN=GPS1 PE=1 SV=2;>sp|Q13098-5|CSN1_HUMAN Isoform 4 of COP9 signalosome complex subunit 1 OS=Homo sapiens GN=GPS1;>sp|Q13098|CSN1_HUMAN COP9 signalosome complex subunit 1 OS=Homo sa			5	4	3	1	4	5	5	6	6	4	3	4	4	5	4	3	5	4	4	2	5	3	5	6	5	1	3	3	4	7	6	7	6	3	1	3	4	6	5	4	2	3	2
C9JFK9;O95817	C9JFK9;O95817	BAG family molecular chaperone regulator 3	BAG3	>tr|C9JFK9|C9JFK9_HUMAN BAG family molecular chaperone regulator 3 (Fragment) OS=Homo sapiens GN=BAG3 PE=1 SV=1;>sp|O95817|BAG3_HUMAN BAG family molecular chaperone regulator 3 OS=Homo sapiens GN=BAG3 PE=1 SV=3			0	0	0	0	0	1	0	0	0	0	0	0	1	0	0	1	0	0	1	1	0	0	0	0	0	0	0	0	0	1	1	0	0	0	0	1	0	0	0	0	0	0	0
C9JFM5;Q12846;H3BMK2;A0A087WWW0;Q12846-2	C9JFM5;Q12846;H3BMK2;A0A087WWW0	Syntaxin-4	STX4	>tr|C9JFM5|C9JFM5_HUMAN Syntaxin-4 (Fragment) OS=Homo sapiens GN=STX4 PE=1 SV=1;>sp|Q12846|STX4_HUMAN Syntaxin-4 OS=Homo sapiens GN=STX4 PE=1 SV=2;>tr|H3BMK2|H3BMK2_HUMAN Syntaxin-4 OS=Homo sapiens GN=STX4 PE=1 SV=1;>tr|A0A087WWW0|A0A087WWW0_HUMAN Syntaxin			0	0	0	0	2	1	0	0	0	0	0	0	1	0	0	1	0	1	1	0	0	0	1	1	1	0	0	0	1	1	2	1	1	0	0	1	1	0	0	0	1	0	1
C9JFR7;P99999;CON__P62894	C9JFR7;P99999	Cytochrome c	CYCS	>tr|C9JFR7|C9JFR7_HUMAN Cytochrome c (Fragment) OS=Homo sapiens GN=CYCS PE=1 SV=1;>sp|P99999|CYC_HUMAN Cytochrome c OS=Homo sapiens GN=CYCS PE=1 SV=2			0	0	1	0	2	1	0	0	0	0	1	1	2	0	0	3	0	1	0	0	0	1	0	0	0	1	1	0	2	1	1	2	0	0	0	2	2	0	0	1	1	0	1
C9JG87;Q9NYK5;Q9NYK5-2	C9JG87;Q9NYK5;Q9NYK5-2	39S ribosomal protein L39, mitochondrial	MRPL39	>tr|C9JG87|C9JG87_HUMAN 39S ribosomal protein L39, mitochondrial (Fragment) OS=Homo sapiens GN=MRPL39 PE=1 SV=1;>sp|Q9NYK5|RM39_HUMAN 39S ribosomal protein L39, mitochondrial OS=Homo sapiens GN=MRPL39 PE=1 SV=3;>sp|Q9NYK5-2|RM39_HUMAN Isoform 2 of 39S ribo			1	1	0	1	1	0	0	1	0	0	0	0	0	0	0	0	1	0	1	2	1	0	0	0	0	0	1	0	0	0	1	1	1	0	0	1	0	0	0	0	0	0	0
C9JHD8	C9JHD8		ELL3	>tr|C9JHD8|C9JHD8_HUMAN RNA polymerase II elongation factor ELL3 (Fragment) OS=Homo sapiens GN=ELL3 PE=4 SV=1			0	0	0	0	0	0	0	0	0	0	0	0	0	0	0	0	0	0	0	0	0	0	0	0	0	0	0	0	0	0	1	0	0	0	0	0	1	0	0	0	0	0	0
P07602;P07602-2;P07602-3;C9JIZ6;Q5BJH1;A0A0J9YXB8	P07602;P07602-2;P07602-3;C9JIZ6;Q5BJH1	Proactivator polypeptide;Saposin-A;Saposin-B-Val;Saposin-B;Saposin-C;Saposin-D	PSAP	>sp|P07602|SAP_HUMAN Prosaposin OS=Homo sapiens GN=PSAP PE=1 SV=2;>sp|P07602-2|SAP_HUMAN Isoform Sap-mu-6 of Prosaposin OS=Homo sapiens GN=PSAP;>sp|P07602-3|SAP_HUMAN Isoform Sap-mu-9 of Prosaposin OS=Homo sapiens GN=PSAP;>tr|C9JIZ6|C9JIZ6_HUMAN Prosaposin			1	2	2	1	1	0	0	1	3	2	2	1	0	1	0	1	1	2	2	1	0	1	1	2	0	1	2	1	1	1	2	2	3	1	1	3	2	0	2	1	1	2	1
P82930;C9JJ19	P82930;C9JJ19	28S ribosomal protein S34, mitochondrial	MRPS34	>sp|P82930|RT34_HUMAN 28S ribosomal protein S34, mitochondrial OS=Homo sapiens GN=MRPS34 PE=1 SV=2;>tr|C9JJ19|C9JJ19_HUMAN 28S ribosomal protein S34, mitochondrial OS=Homo sapiens GN=MRPS34 PE=1 SV=2			3	2	1	2	2	2	2	2	2	2	2	1	3	1	2	3	2	2	1	3	1	0	2	0	0	0	3	1	3	3	1	3	2	2	3	2	3	1	2	2	1	0	2
C9JPX5;C9JKL2;O95772-2;O95772	C9JPX5;C9JKL2;O95772-2;O95772	MLN64 N-terminal domain homolog	STARD3NL	>tr|C9JPX5|C9JPX5_HUMAN MLN64 N-terminal domain homolog (Fragment) OS=Homo sapiens GN=STARD3NL PE=1 SV=1;>tr|C9JKL2|C9JKL2_HUMAN MLN64 N-terminal domain homolog OS=Homo sapiens GN=STARD3NL PE=1 SV=1;>sp|O95772-2|MENTO_HUMAN Isoform 2 of MLN64 N-terminal do			1	1	0	0	0	0	0	0	0	0	0	0	0	0	0	0	0	0	0	1	0	0	0	0	0	0	1	0	0	0	0	0	0	0	1	0	0	0	0	0	0	0	0
C9JKQ2;O43676	C9JKQ2;O43676	NADH dehydrogenase [ubiquinone] 1 beta subcomplex subunit 3	NDUFB3	>tr|C9JKQ2|C9JKQ2_HUMAN NADH dehydrogenase [ubiquinone] 1 beta subcomplex subunit 3 (Fragment) OS=Homo sapiens GN=NDUFB3 PE=1 SV=1;>sp|O43676|NDUB3_HUMAN NADH dehydrogenase [ubiquinone] 1 beta subcomplex subunit 3 OS=Homo sapiens GN=NDUFB3 PE=1 SV=3			2	1	0	2	2	2	2	1	1	1	0	1	1	1	2	2	0	1	0	1	2	1	1	2	0	0	0	0	1	1	1	1	2	1	2	2	1	1	2	2	1	1	1
Q9Y4F1;Q9Y4F1-2;C9JME2;A0A1B0GV68;M0QYB0;M0R262;M0QXT1;Q9Y4F1-3;H0Y783	Q9Y4F1;Q9Y4F1-2;C9JME2;A0A1B0GV68	FERM, RhoGEF and pleckstrin domain-containing protein 1	FARP1	>sp|Q9Y4F1|FARP1_HUMAN FERM, RhoGEF and pleckstrin domain-containing protein 1 OS=Homo sapiens GN=FARP1 PE=1 SV=1;>sp|Q9Y4F1-2|FARP1_HUMAN Isoform 2 of FERM, RhoGEF and pleckstrin domain-containing protein 1 OS=Homo sapiens GN=FARP1;>tr|C9JME2|C9JME2_HUMAN			6	7	9	10	5	10	4	8	3	1	8	5	6	8	6	8	6	7	7	6	7	7	5	8	5	5	7	8	9	11	7	8	8	10	9	13	9	9	5	7	7	6	5
C9JXB8;C9JNW5;P83731	C9JXB8;C9JNW5;P83731	60S ribosomal protein L24	RPL24	>tr|C9JXB8|C9JXB8_HUMAN 60S ribosomal protein L24 OS=Homo sapiens GN=RPL24 PE=1 SV=1;>tr|C9JNW5|C9JNW5_HUMAN 60S ribosomal protein L24 OS=Homo sapiens GN=RPL24 PE=1 SV=1;>sp|P83731|RL24_HUMAN 60S ribosomal protein L24 OS=Homo sapiens GN=RPL24 PE=1 SV=1			5	5	5	5	5	4	6	5	6	5	5	6	5	6	6	6	5	6	4	6	5	5	4	4	5	6	3	5	5	5	4	5	5	5	6	5	4	5	3	5	5	6	5
C9JP16;O75718	C9JP16;O75718	Cartilage-associated protein	CRTAP	>tr|C9JP16|C9JP16_HUMAN Cartilage-associated protein OS=Homo sapiens GN=CRTAP PE=1 SV=1;>sp|O75718|CRTAP_HUMAN Cartilage-associated protein OS=Homo sapiens GN=CRTAP PE=1 SV=1			4	4	4	4	4	5	1	4	2	0	2	2	5	4	4	3	3	4	3	5	2	2	2	4	2	3	1	2	6	3	5	2	2	2	5	4	1	2	1	2	2	3	2
H0YEL5;O43447-2;C9JQD4;O43447	H0YEL5;O43447-2;C9JQD4;O43447	Peptidyl-prolyl cis-trans isomerase H;Peptidyl-prolyl cis-trans isomerase	PPIH	>tr|H0YEL5|H0YEL5_HUMAN Peptidyl-prolyl cis-trans isomerase (Fragment) OS=Homo sapiens GN=PPIH PE=1 SV=1;>sp|O43447-2|PPIH_HUMAN Isoform 2 of Peptidyl-prolyl cis-trans isomerase H OS=Homo sapiens GN=PPIH;>tr|C9JQD4|C9JQD4_HUMAN Peptidyl-prolyl cis-trans is			2	3	2	3	2	1	0	2	1	0	1	2	0	1	2	1	1	0	0	3	0	1	1	1	1	1	1	2	2	1	1	1	1	1	0	1	2	1	1	3	1	1	3
C9JQV0;Q9BRJ6;H7C0T1;H7C2R9	C9JQV0;Q9BRJ6;H7C0T1;H7C2R9	Uncharacterized protein C7orf50	C7orf50	>tr|C9JQV0|C9JQV0_HUMAN Uncharacterized protein C7orf50 (Fragment) OS=Homo sapiens GN=C7orf50 PE=1 SV=1;>sp|Q9BRJ6|CG050_HUMAN Uncharacterized protein C7orf50 OS=Homo sapiens GN=C7orf50 PE=1 SV=1;>tr|H7C0T1|H7C0T1_HUMAN Uncharacterized protein C7orf50 (Fra			2	1	1	1	1	1	1	0	0	0	0	0	1	1	1	2	2	1	1	0	2	1	0	2	0	1	0	1	2	1	2	1	3	1	1	1	2	1	0	1	0	1	1
Q9NX63;C9JRZ6;F8WAR4;F8WD73	Q9NX63;C9JRZ6;F8WAR4	Coiled-coil-helix-coiled-coil-helix domain-containing protein 3, mitochondrial	CHCHD3	>sp|Q9NX63|MIC19_HUMAN MICOS complex subunit MIC19 OS=Homo sapiens GN=CHCHD3 PE=1 SV=1;>tr|C9JRZ6|C9JRZ6_HUMAN MICOS complex subunit OS=Homo sapiens GN=CHCHD3 PE=1 SV=1;>tr|F8WAR4|F8WAR4_HUMAN MICOS complex subunit OS=Homo sapiens GN=CHCHD3 PE=1 SV=1			3	2	0	3	2	2	1	1	2	1	1	1	2	3	1	2	1	0	2	1	3	2	2	1	2	0	1	1	0	1	2	1	2	1	1	2	2	2	2	2	1	1	2
C9JSC3;Q9NZQ3-5;Q9NZQ3-4;Q9NZQ3-3;Q9NZQ3-2;Q9NZQ3;C9JMQ4;H7C2K2	C9JSC3;Q9NZQ3-5;Q9NZQ3-4;Q9NZQ3-3;Q9NZQ3-2;Q9NZQ3	NCK-interacting protein with SH3 domain	NCKIPSD	>tr|C9JSC3|C9JSC3_HUMAN NCK-interacting protein with SH3 domain (Fragment) OS=Homo sapiens GN=NCKIPSD PE=1 SV=1;>sp|Q9NZQ3-5|SPN90_HUMAN Isoform 5 of NCK-interacting protein with SH3 domain OS=Homo sapiens GN=NCKIPSD;>sp|Q9NZQ3-4|SPN90_HUMAN Isoform 4 of N			1	0	0	0	0	0	1	0	0	0	1	1	0	0	0	0	0	0	0	1	1	0	1	0	0	0	0	0	0	0	0	1	0	0	0	1	0	0	1	0	1	0	0
C9JTE9;Q9UHQ4;H7C5E2;Q9UHQ4-2;C9JGJ9;F8WB99;C9IYK6;B7Z2L0;H0Y7N8	C9JTE9;Q9UHQ4;H7C5E2;Q9UHQ4-2;C9JGJ9;F8WB99;C9IYK6	B-cell receptor-associated protein 29	BCAP29	>tr|C9JTE9|C9JTE9_HUMAN B-cell receptor-associated protein 29 (Fragment) OS=Homo sapiens GN=BCAP29 PE=1 SV=1;>sp|Q9UHQ4|BAP29_HUMAN B-cell receptor-associated protein 29 OS=Homo sapiens GN=BCAP29 PE=1 SV=2;>tr|H7C5E2|H7C5E2_HUMAN B-cell receptor-associated			0	0	0	0	0	1	0	0	0	0	0	0	0	0	0	0	0	0	0	0	0	0	0	0	0	0	0	0	0	0	0	0	0	1	0	0	0	0	0	0	0	0	0
G3V5S1;G3V272;Q9H9P8-2;C9JVN9;Q9H9P8	G3V5S1;G3V272;Q9H9P8-2;C9JVN9;Q9H9P8	L-2-hydroxyglutarate dehydrogenase, mitochondrial	L2HGDH	>tr|G3V5S1|G3V5S1_HUMAN L-2-hydroxyglutarate dehydrogenase, mitochondrial OS=Homo sapiens GN=L2HGDH PE=1 SV=1;>tr|G3V272|G3V272_HUMAN L-2-hydroxyglutarate dehydrogenase, mitochondrial OS=Homo sapiens GN=L2HGDH PE=1 SV=1;>sp|Q9H9P8-2|L2HDH_HUMAN Isoform 2 o			0	1	0	0	0	0	0	0	0	0	0	0	0	0	1	0	0	0	0	0	0	1	1	0	0	0	0	0	0	0	0	0	0	1	0	0	1	0	0	0	0	0	0
R4GN52;C9JW74;Q5EB52-2;Q5EB52	R4GN52;C9JW74;Q5EB52-2;Q5EB52	Mesoderm-specific transcript homolog protein	MEST	>tr|R4GN52|R4GN52_HUMAN Mesoderm-specific transcript homolog protein (Fragment) OS=Homo sapiens GN=MEST PE=1 SV=1;>tr|C9JW74|C9JW74_HUMAN Mesoderm-specific transcript homolog protein OS=Homo sapiens GN=MEST PE=1 SV=1;>sp|Q5EB52-2|MEST_HUMAN Isoform 2 of Me			0	0	0	0	0	0	0	0	0	0	0	0	0	0	0	0	0	0	0	0	1	0	0	0	0	0	0	0	0	0	0	0	1	0	0	0	0	0	0	0	0	0	0
K7ENL4;J3QL63;J3QL47;Q96ET8-3;J3KS67;Q9NYZ1;C9JYS5	K7ENL4;J3QL63;J3QL47;Q96ET8-3;J3KS67;Q9NYZ1;C9JYS5	Golgi apparatus membrane protein TVP23 homolog C;Golgi apparatus membrane protein TVP23 homolog B	TVP23B;TVP23C	>tr|K7ENL4|K7ENL4_HUMAN Golgi apparatus membrane protein TVP23 homolog (Fragment) OS=Homo sapiens GN=TVP23B PE=3 SV=1;>tr|J3QL63|J3QL63_HUMAN Golgi apparatus membrane protein TVP23 homolog OS=Homo sapiens GN=TVP23B PE=3 SV=2;>tr|J3QL47|J3QL47_HUMAN Golgi a			1	0	1	0	1	0	0	0	0	0	0	0	0	0	1	0	0	0	0	0	0	0	0	0	0	0	0	0	0	0	0	0	0	0	0	1	1	0	0	0	0	0	0
D1MQ08;O15554;M0R1J0;M0QZ70;M0R2E8	D1MQ08;O15554	Intermediate conductance calcium-activated potassium channel protein 4	KCNN4	>tr|D1MQ08|D1MQ08_HUMAN Intermediate conductance calcium-activated potassium channel protein 4 OS=Homo sapiens GN=KCNN4 PE=1 SV=1;>sp|O15554|KCNN4_HUMAN Intermediate conductance calcium-activated potassium channel protein 4 OS=Homo sapiens GN=KCNN4 PE=1 SV			0	0	0	0	0	0	0	0	1	0	1	0	0	0	0	0	0	0	0	0	1	0	0	0	0	0	0	0	0	0	0	0	0	1	0	0	0	0	0	0	0	0	0
D3YTB1;P62910;F8W727;D3YTI8	D3YTB1;P62910;F8W727	60S ribosomal protein L32	RPL32	>tr|D3YTB1|D3YTB1_HUMAN 60S ribosomal protein L32 (Fragment) OS=Homo sapiens GN=RPL32 PE=1 SV=1;>sp|P62910|RL32_HUMAN 60S ribosomal protein L32 OS=Homo sapiens GN=RPL32 PE=1 SV=2;>tr|F8W727|F8W727_HUMAN 60S ribosomal protein L32 OS=Homo sapiens GN=RPL32 PE			7	6	5	6	5	6	6	6	3	5	7	7	7	7	6	7	6	5	6	4	5	5	3	7	6	6	5	5	6	6	5	5	8	7	8	8	6	6	6	6	7	8	7
H7C2I6;H7C224;P51617-4;P51617-2;P51617-3;D3YTB5;P51617;P51955-3;P51955-2;F6U4U2;P51955-4;P51955	H7C2I6;H7C224;P51617-4;P51617-2;P51617-3;D3YTB5;P51617;P51955-3;P51955-2;F6U4U2;P51955-4;P51955	Interleukin-1 receptor-associated kinase 1;Serine/threonine-protein kinase Nek2	IRAK1;NEK2	>tr|H7C2I6|H7C2I6_HUMAN Interleukin-1 receptor-associated kinase 1 (Fragment) OS=Homo sapiens GN=IRAK1 PE=1 SV=1;>tr|H7C224|H7C224_HUMAN Interleukin-1 receptor-associated kinase 1 (Fragment) OS=Homo sapiens GN=IRAK1 PE=1 SV=1;>sp|P51617-4|IRAK1_HUMAN Isofo			1	0	1	0	0	1	0	0	1	0	1	0	1	2	0	1	1	0	0	1	0	0	0	0	1	0	0	0	0	0	0	0	0	0	1	1	1	0	0	0	0	0	1
Q13557-8;Q13557-12;Q13557-10;D6R938;Q13557;E9PBG7;Q13557-6;Q13557-11;E9PF82;Q13557-9;Q13557-5;Q13557-3;Q13557-4;H0Y9J2;H0Y9C2;Q13554-7;Q13554-4;Q13554-6;Q13554-3;Q13554-8;Q13554-5;Q13554-2;Q13554;H7BZC6;H0Y6G2;H7BXS4;Q8WU40;Q9UQM7;Q9UQM7-2;Q13555-10;Q5SWX3;Q13555-3;Q13555-5;Q13555-4;Q13555-7;A0A0A0MS52;Q13555-9;Q13555-2;Q13555-8;Q13555;A0A0A0MT11;Q13555-6	Q13557-8;Q13557-12;Q13557-10;D6R938;Q13557;E9PBG7;Q13557-6;Q13557-11;E9PF82;Q13557-9;Q13557-5;Q13557-3;Q13557-4	Calcium/calmodulin-dependent protein kinase type II subunit delta	CAMK2D	>sp|Q13557-8|KCC2D_HUMAN Isoform Delta 6 of Calcium/calmodulin-dependent protein kinase type II subunit delta OS=Homo sapiens GN=CAMK2D;>sp|Q13557-12|KCC2D_HUMAN Isoform Delta 12 of Calcium/calmodulin-dependent protein kinase type II subunit delta OS=Homo			1	0	2	2	1	1	0	0	0	2	0	1	1	1	1	2	1	2	1	2	0	0	2	0	0	0	1	0	3	3	1	1	1	2	0	1	1	0	1	0	1	0	1
D6R967;H0Y9D8;Q9H2U2;Q9H2U2-2;D6RGV9;Q9H2U2-6;Q9H2U2-3	D6R967;H0Y9D8;Q9H2U2;Q9H2U2-2;D6RGV9;Q9H2U2-6;Q9H2U2-3	Inorganic pyrophosphatase 2, mitochondrial	PPA2	>tr|D6R967|D6R967_HUMAN Inorganic pyrophosphatase 2, mitochondrial (Fragment) OS=Homo sapiens GN=PPA2 PE=1 SV=1;>tr|H0Y9D8|H0Y9D8_HUMAN Inorganic pyrophosphatase 2, mitochondrial (Fragment) OS=Homo sapiens GN=PPA2 PE=1 SV=1;>sp|Q9H2U2|IPYR2_HUMAN Inorganic			0	0	0	0	0	0	0	0	0	0	0	0	0	0	0	1	0	0	0	0	0	0	0	0	0	0	0	0	0	0	0	1	0	0	0	0	0	0	0	0	0	0	0
D6R9I9;P61221;D6RGF4;H0Y990	D6R9I9;P61221;D6RGF4;H0Y990	ATP-binding cassette sub-family E member 1	ABCE1	>tr|D6R9I9|D6R9I9_HUMAN ATP-binding cassette sub-family E member 1 OS=Homo sapiens GN=ABCE1 PE=1 SV=1;>sp|P61221|ABCE1_HUMAN ATP-binding cassette sub-family E member 1 OS=Homo sapiens GN=ABCE1 PE=1 SV=1;>tr|D6RGF4|D6RGF4_HUMAN ATP-binding cassette sub-fami			0	0	0	0	0	0	0	0	0	0	0	0	0	1	0	1	0	0	0	1	0	0	0	0	0	0	0	0	0	0	2	0	0	0	0	1	1	0	0	0	0	0	0
D6R9P3;D6RD18;Q99729-3;D6RBZ0;Q99729-2;Q99729-4;Q99729	D6R9P3;D6RD18;Q99729-3;D6RBZ0;Q99729-2;Q99729-4;Q99729	Heterogeneous nuclear ribonucleoprotein A/B	HNRNPAB	>tr|D6R9P3|D6R9P3_HUMAN Heterogeneous nuclear ribonucleoprotein A/B OS=Homo sapiens GN=HNRNPAB PE=1 SV=1;>tr|D6RD18|D6RD18_HUMAN Heterogeneous nuclear ribonucleoprotein A/B OS=Homo sapiens GN=HNRNPAB PE=1 SV=1;>sp|Q99729-3|ROAA_HUMAN Isoform 3 of Heterogen			0	0	2	1	1	0	0	0	0	0	0	0	1	0	1	0	0	0	0	0	0	0	0	0	1	0	0	1	0	0	1	0	0	0	2	1	0	0	0	0	1	1	0
D6RA26;O43660;B7Z982;O43660-2	D6RA26;O43660;B7Z982;O43660-2	Pleiotropic regulator 1	PLRG1	>tr|D6RA26|D6RA26_HUMAN Pleiotropic regulator 1 (Fragment) OS=Homo sapiens GN=PLRG1 PE=1 SV=1;>sp|O43660|PLRG1_HUMAN Pleiotropic regulator 1 OS=Homo sapiens GN=PLRG1 PE=1 SV=1;>tr|B7Z982|B7Z982_HUMAN Pleiotropic regulator 1 OS=Homo sapiens GN=PLRG1 PE=1 SV			1	0	0	0	0	1	1	1	0	0	1	0	0	0	0	0	0	1	0	0	0	1	0	0	1	0	0	0	1	0	1	1	1	0	0	0	0	0	0	1	1	1	1
D6RAN8;H7C5U8;Q9P0M9	D6RAN8;H7C5U8;Q9P0M9	39S ribosomal protein L27, mitochondrial	MRPL27	>tr|D6RAN8|D6RAN8_HUMAN 39S ribosomal protein L27, mitochondrial OS=Homo sapiens GN=MRPL27 PE=1 SV=1;>tr|H7C5U8|H7C5U8_HUMAN 39S ribosomal protein L27, mitochondrial (Fragment) OS=Homo sapiens GN=MRPL27 PE=1 SV=1;>sp|Q9P0M9|RM27_HUMAN 39S ribosomal protein			1	0	1	0	0	0	0	0	0	0	0	0	0	0	0	0	0	0	0	0	1	0	0	0	0	0	0	0	0	1	0	1	0	0	0	0	1	0	1	0	0	1	0
D6RBS5;Q8IZ81;V9GY58	D6RBS5;Q8IZ81;V9GY58	ELMO domain-containing protein 2	ELMOD2	>tr|D6RBS5|D6RBS5_HUMAN ELMO domain-containing protein 2 (Fragment) OS=Homo sapiens GN=ELMOD2 PE=1 SV=8;>sp|Q8IZ81|ELMD2_HUMAN ELMO domain-containing protein 2 OS=Homo sapiens GN=ELMOD2 PE=1 SV=1;>tr|V9GY58|V9GY58_HUMAN ELMO domain-containing protein 2 OS=			0	0	0	0	0	0	0	0	0	0	0	0	0	0	0	0	0	0	0	0	0	0	0	0	0	0	0	0	0	0	2	0	0	0	0	0	0	0	0	0	0	0	0
P06730;P06730-3;D6RBW1;P06730-2;H0Y8J7;D6RFJ3	P06730;P06730-3;D6RBW1;P06730-2;H0Y8J7	Eukaryotic translation initiation factor 4E	EIF4E	>sp|P06730|IF4E_HUMAN Eukaryotic translation initiation factor 4E OS=Homo sapiens GN=EIF4E PE=1 SV=2;>sp|P06730-3|IF4E_HUMAN Isoform 3 of Eukaryotic translation initiation factor 4E OS=Homo sapiens GN=EIF4E;>tr|D6RBW1|D6RBW1_HUMAN Eukaryotic translation in			4	2	4	4	3	2	1	1	1	1	1	2	1	2	1	1	3	3	4	4	2	1	3	2	2	1	2	1	2	4	2	2	2	3	3	2	4	2	3	2	3	2	2
D6RCD0;Q8NBQ5	D6RCD0;Q8NBQ5	Estradiol 17-beta-dehydrogenase 11	HSD17B11	>tr|D6RCD0|D6RCD0_HUMAN Estradiol 17-beta-dehydrogenase 11 OS=Homo sapiens GN=HSD17B11 PE=1 SV=2;>sp|Q8NBQ5|DHB11_HUMAN Estradiol 17-beta-dehydrogenase 11 OS=Homo sapiens GN=HSD17B11 PE=1 SV=3			5	3	2	5	3	2	3	4	4	3	4	2	1	4	4	2	3	4	4	4	4	4	4	3	4	4	1	1	2	3	5	2	5	3	5	3	4	3	5	3	4	5	3
O95379-3;O95379-2;O95379;D6RCM8;O95379-4;E5RIJ3	O95379-3;O95379-2;O95379;D6RCM8;O95379-4;E5RIJ3	Tumor necrosis factor alpha-induced protein 8	TNFAIP8	>sp|O95379-3|TFIP8_HUMAN Isoform 3 of Tumor necrosis factor alpha-induced protein 8 OS=Homo sapiens GN=TNFAIP8;>sp|O95379-2|TFIP8_HUMAN Isoform 2 of Tumor necrosis factor alpha-induced protein 8 OS=Homo sapiens GN=TNFAIP8;>sp|O95379|TFIP8_HUMAN Tumor necro			1	0	0	0	0	1	0	1	0	1	1	0	1	0	0	0	0	0	0	0	0	0	0	0	0	0	0	0	0	0	0	2	0	0	1	0	1	1	0	0	0	0	0
D6RD24	D6RD24		UBE3D	>tr|D6RD24|D6RD24_HUMAN E3 ubiquitin-protein ligase E3D OS=Homo sapiens GN=UBE3D PE=1 SV=1			0	0	0	0	0	0	0	0	0	0	0	0	0	0	0	0	0	0	0	0	0	1	0	0	0	0	0	0	0	0	0	0	0	0	0	0	0	0	0	0	0	0	0
D6RD46;Q9UPQ0-10;Q9UPQ0-2;Q9UPQ0-4;Q9UPQ0;Q9UPQ0-8;E7EPK0;Q9UPQ0-5;H0Y8P3;Q9UPQ0-3;G5EA03;D6R8Y0;Q9UPQ0-7;D6RJ93;Q6NVB9	D6RD46;Q9UPQ0-10;Q9UPQ0-2;Q9UPQ0-4;Q9UPQ0;Q9UPQ0-8;E7EPK0;Q9UPQ0-5;H0Y8P3;Q9UPQ0-3;G5EA03	LIM and calponin homology domains-containing protein 1	LIMCH1	>tr|D6RD46|D6RD46_HUMAN LIM and calponin homology domains-containing protein 1 OS=Homo sapiens GN=LIMCH1 PE=1 SV=1;>sp|Q9UPQ0-10|LIMC1_HUMAN Isoform 10 of LIM and calponin homology domains-containing protein 1 OS=Homo sapiens GN=LIMCH1;>sp|Q9UPQ0-2|LIMC1_H			1	0	1	0	1	0	0	0	1	0	0	0	0	1	0	0	0	0	1	1	0	0	1	0	0	0	1	0	1	0	0	0	0	0	0	0	1	0	0	0	1	0	0
D6RD58	D6RD58		LECT2	>tr|D6RD58|D6RD58_HUMAN Leukocyte cell-derived chemotaxin-2 OS=Homo sapiens GN=LECT2 PE=1 SV=2			0	0	0	0	0	0	0	0	0	0	0	0	0	0	0	0	0	0	0	0	0	0	0	0	0	0	0	0	0	1	0	0	0	0	0	0	0	0	0	0	0	0	0
D6RIZ4;Q14728;D6RE79;D6RA47	D6RIZ4;Q14728;D6RE79	Major facilitator superfamily domain-containing protein 10	MFSD10	>tr|D6RIZ4|D6RIZ4_HUMAN Major facilitator superfamily domain-containing protein 10 OS=Homo sapiens GN=MFSD10 PE=1 SV=1;>sp|Q14728|MFS10_HUMAN Major facilitator superfamily domain-containing protein 10 OS=Homo sapiens GN=MFSD10 PE=1 SV=1;>tr|D6RE79|D6RE79_H			1	1	1	1	1	1	0	0	1	0	1	1	1	1	0	1	0	0	1	0	1	0	2	1	0	0	1	0	1	1	1	0	1	0	0	0	1	0	0	0	0	0	0
D6REB4;Q9H074-3;Q9H074-2;Q9H074;D6RD97;D6RJ02;D6RJF2;D6R9H8	D6REB4;Q9H074-3;Q9H074-2;Q9H074	Polyadenylate-binding protein-interacting protein 1	PAIP1	>tr|D6REB4|D6REB4_HUMAN Polyadenylate-binding protein-interacting protein 1 OS=Homo sapiens GN=PAIP1 PE=1 SV=1;>sp|Q9H074-3|PAIP1_HUMAN Isoform 3 of Polyadenylate-binding protein-interacting protein 1 OS=Homo sapiens GN=PAIP1;>sp|Q9H074-2|PAIP1_HUMAN Isofo			0	0	0	1	0	0	0	0	0	0	0	0	0	0	0	0	0	0	0	0	0	0	0	0	0	0	0	0	0	0	0	0	0	0	0	0	0	0	0	0	0	0	0
D6RGI3;Q9NVA2;D6RER5;Q9NVA2-2;D6RDU5;H0Y961;Q14141-2;Q14141-4;B1AMS2;Q14141;H0Y9G8;D6RDP1;D6R9Y6;Q92599-3;A0A087X142;Q92599-2;A6NMH6;A6NFQ9;Q92599-4;F8W8I8;Q92599;C9JV02;Q14141-3	D6RGI3;Q9NVA2;D6RER5;Q9NVA2-2;D6RDU5;H0Y961	Septin-11	2011-09-01	>tr|D6RGI3|D6RGI3_HUMAN Septin 11, isoform CRA_b OS=Homo sapiens GN=SEPT11 PE=1 SV=1;>sp|Q9NVA2|SEP11_HUMAN Septin-11 OS=Homo sapiens GN=SEPT11 PE=1 SV=3;>tr|D6RER5|D6RER5_HUMAN Septin-11 OS=Homo sapiens GN=SEPT11 PE=1 SV=1;>sp|Q9NVA2-2|SEP11_HUMAN Isoform			2	4	2	2	3	1	1	1	2	3	2	1	2	2	4	1	3	3	1	2	1	3	2	2	2	2	1	1	2	3	5	1	2	1	4	4	4	1	2	0	3	2	3
O94979-3;O94979-9;O94979-2;O94979;O94979-8;D6REX3;O94979-6;O94979-10;O94979-4;D6RHZ5;O94979-7;H7BXG7;O94979-5;H0YAB3;H0Y8V7;H0Y9K1;H0Y8W8;H0Y9T9;H0YAF5;D6RE64;D6RCQ9;D6RBT0;D6RHE8;H0Y9V3	O94979-3;O94979-9;O94979-2;O94979;O94979-8;D6REX3;O94979-6;O94979-10;O94979-4;D6RHZ5;O94979-7;H7BXG7;O94979-5	Protein transport protein Sec31A	SEC31A	>sp|O94979-3|SC31A_HUMAN Isoform 3 of Protein transport protein Sec31A OS=Homo sapiens GN=SEC31A;>sp|O94979-9|SC31A_HUMAN Isoform 9 of Protein transport protein Sec31A OS=Homo sapiens GN=SEC31A;>sp|O94979-2|SC31A_HUMAN Isoform 2 of Protein transport protei			17	15	19	17	19	23	16	17	15	13	13	12	12	20	10	17	20	16	21	16	18	17	17	19	13	9	10	10	17	16	23	12	19	15	20	17	18	17	17	14	18	8	14
D6RF48;Q9P2W9;D6RC71	D6RF48;Q9P2W9	Syntaxin-18	STX18	>tr|D6RF48|D6RF48_HUMAN Syntaxin-18 OS=Homo sapiens GN=STX18 PE=1 SV=1;>sp|Q9P2W9|STX18_HUMAN Syntaxin-18 OS=Homo sapiens GN=STX18 PE=1 SV=1			0	0	0	0	0	0	0	0	0	0	1	1	0	0	0	0	1	1	0	1	0	0	1	0	0	0	0	0	0	0	0	0	2	0	1	1	1	1	0	0	0	1	0
Q99715-4;D6RGG3;Q99715;A0A087X0A8;Q99715-2;H0Y4P7;H0Y5N9	Q99715-4;D6RGG3;Q99715	Collagen alpha-1(XII) chain	COL12A1	>sp|Q99715-4|COCA1_HUMAN Isoform 4 of Collagen alpha-1(XII) chain OS=Homo sapiens GN=COL12A1;>tr|D6RGG3|D6RGG3_HUMAN Collagen alpha-1(XII) chain OS=Homo sapiens GN=COL12A1 PE=1 SV=1;>sp|Q99715|COCA1_HUMAN Collagen alpha-1(XII) chain OS=Homo sapiens GN=COL1			1	3	3	4	3	2	0	0	0	0	0	1	0	1	3	0	3	0	3	3	1	1	1	1	1	0	0	0	0	4	6	0	2	0	1	2	1	0	2	0	4	1	1
D6RH20;G5EA06;Q92552;Q92552-2;D6RJC7;E5RJ73	D6RH20;G5EA06;Q92552;Q92552-2	28S ribosomal protein S27, mitochondrial	MRPS27	>tr|D6RH20|D6RH20_HUMAN 28S ribosomal protein S27, mitochondrial (Fragment) OS=Homo sapiens GN=MRPS27 PE=1 SV=1;>tr|G5EA06|G5EA06_HUMAN 28S ribosomal protein S27, mitochondrial OS=Homo sapiens GN=MRPS27 PE=1 SV=1;>sp|Q92552|RT27_HUMAN 28S ribosomal protein			0	0	0	0	0	0	0	0	0	0	0	0	0	0	0	0	0	0	1	0	0	0	0	0	0	0	0	0	1	0	1	0	0	0	0	0	0	0	0	0	0	0	0
Q06265-3;Q06265-4;D6RIY6;Q06265;Q06265-2	Q06265-3;Q06265-4;D6RIY6;Q06265;Q06265-2	Exosome complex component RRP45	EXOSC9	>sp|Q06265-3|EXOS9_HUMAN Isoform 3 of Exosome complex component RRP45 OS=Homo sapiens GN=EXOSC9;>sp|Q06265-4|EXOS9_HUMAN Isoform 4 of Exosome complex component RRP45 OS=Homo sapiens GN=EXOSC9;>tr|D6RIY6|D6RIY6_HUMAN Exosome complex component RRP45 OS=Homo			0	0	0	0	0	0	0	0	0	0	0	0	0	0	0	0	0	0	1	0	0	0	0	0	0	0	0	0	0	1	0	0	0	0	0	0	0	0	0	0	0	0	0
E2QRD4;Q6ZRQ5;H0Y8J1;H0YAJ2	E2QRD4;Q6ZRQ5	Protein MMS22-like	MMS22L	>tr|E2QRD4|E2QRD4_HUMAN Protein MMS22-like OS=Homo sapiens GN=MMS22L PE=1 SV=1;>sp|Q6ZRQ5|MMS22_HUMAN Protein MMS22-like OS=Homo sapiens GN=MMS22L PE=1 SV=3			0	0	1	1	0	0	1	0	0	1	1	0	0	1	0	1	0	0	0	1	0	1	1	0	0	0	1	1	0	0	1	1	0	2	0	1	0	0	0	0	0	1	2
E3W994;J3KR49;O75122;H7C4X8	E3W994;J3KR49;O75122	CLIP-associating protein 2	CLASP2	>tr|E3W994|E3W994_HUMAN CLIP-associating protein 2 OS=Homo sapiens GN=CLASP2 PE=1 SV=2;>tr|J3KR49|J3KR49_HUMAN CLIP-associating protein 2 OS=Homo sapiens GN=CLASP2 PE=1 SV=1;>sp|O75122|CLAP2_HUMAN CLIP-associating protein 2 OS=Homo sapiens GN=CLASP2 PE=1 S			15	18	15	19	9	18	13	13	11	15	13	16	17	13	13	15	19	14	14	16	12	15	13	16	18	13	17	13	12	14	12	13	15	21	15	19	13	18	12	18	16	20	21
E5RGG1;H9KVE0;Q9UJW0-2;Q9UJW0;Q9UJW0-3;E5RK21	E5RGG1;H9KVE0;Q9UJW0-2;Q9UJW0;Q9UJW0-3;E5RK21	Dynactin subunit 4	DCTN4	>tr|E5RGG1|E5RGG1_HUMAN Dynactin subunit 4 (Fragment) OS=Homo sapiens GN=DCTN4 PE=1 SV=1;>tr|H9KVE0|H9KVE0_HUMAN Dynactin subunit 4 (Fragment) OS=Homo sapiens GN=DCTN4 PE=1 SV=1;>sp|Q9UJW0-2|DCTN4_HUMAN Isoform 2 of Dynactin subunit 4 OS=Homo sapiens GN=DC			0	0	0	0	0	0	0	0	0	0	0	0	0	0	0	0	0	1	0	0	0	0	0	0	0	0	0	0	0	0	0	0	0	0	0	0	0	0	0	0	0	0	0
E5RGS2;Q9H6H4;Q9H6H4-2	E5RGS2;Q9H6H4;Q9H6H4-2	Receptor expression-enhancing protein 4	REEP4	>tr|E5RGS2|E5RGS2_HUMAN Receptor expression-enhancing protein OS=Homo sapiens GN=REEP4 PE=1 SV=1;>sp|Q9H6H4|REEP4_HUMAN Receptor expression-enhancing protein 4 OS=Homo sapiens GN=REEP4 PE=1 SV=1;>sp|Q9H6H4-2|REEP4_HUMAN Isoform 2 of Receptor expression-enh			2	1	3	1	1	2	2	1	0	1	2	0	0	1	0	2	0	2	1	2	2	1	1	3	2	1	0	0	3	2	2	2	2	1	1	3	1	1	0	1	3	0	2
E5RGX5;Q93045;Q93045-2	E5RGX5;Q93045;Q93045-2	Stathmin;Stathmin-2	STMN2	>tr|E5RGX5|E5RGX5_HUMAN Stathmin OS=Homo sapiens GN=STMN2 PE=1 SV=1;>sp|Q93045|STMN2_HUMAN Stathmin-2 OS=Homo sapiens GN=STMN2 PE=1 SV=3;>sp|Q93045-2|STMN2_HUMAN Isoform 2 of Stathmin-2 OS=Homo sapiens GN=STMN2			1	0	0	0	0	1	0	0	0	0	0	0	1	0	0	0	0	1	0	0	0	1	0	1	0	0	1	0	0	0	1	1	0	0	1	0	1	0	1	1	0	0	0
E5RHT6;E5RHC5;F8W1U7;F8VWH9;Q8N6T3-5;Q8N6T3-3;Q8N6T3;Q8N6T3-2;F8VWB3;Q8N6T3-4	E5RHT6;E5RHC5;F8W1U7;F8VWH9;Q8N6T3-5;Q8N6T3-3;Q8N6T3;Q8N6T3-2;F8VWB3;Q8N6T3-4	ADP-ribosylation factor GTPase-activating protein 1	ARFGAP1	>tr|E5RHT6|E5RHT6_HUMAN ADP-ribosylation factor GTPase-activating protein 1 (Fragment) OS=Homo sapiens GN=ARFGAP1 PE=1 SV=2;>tr|E5RHC5|E5RHC5_HUMAN ADP-ribosylation factor GTPase-activating protein 1 (Fragment) OS=Homo sapiens GN=ARFGAP1 PE=1 SV=2;>tr|F8W1			0	1	0	0	1	1	0	0	1	1	0	0	0	1	0	1	0	0	0	1	0	1	1	1	1	1	1	1	1	0	1	0	1	0	0	1	1	0	1	0	1	1	1
E5RHG8;Q15369;Q15369-2;R4GMY8	E5RHG8;Q15369;Q15369-2;R4GMY8	Transcription elongation factor B polypeptide 1	TCEB1	>tr|E5RHG8|E5RHG8_HUMAN Transcription elongation factor B polypeptide 1 (Fragment) OS=Homo sapiens GN=TCEB1 PE=1 SV=1;>sp|Q15369|ELOC_HUMAN Transcription elongation factor B polypeptide 1 OS=Homo sapiens GN=TCEB1 PE=1 SV=1;>sp|Q15369-2|ELOC_HUMAN Isoform 2			0	2	2	4	1	2	1	2	2	1	1	2	2	4	0	3	1	1	2	1	1	2	0	2	2	2	2	1	3	2	1	2	2	2	2	0	3	2	2	2	2	2	1
E5RJB8;E5RHU3;E7ESK6;E9PBI9;P34741	E5RJB8;E5RHU3;E7ESK6;E9PBI9;P34741	Syndecan;Syndecan-2	SDC2	>tr|E5RJB8|E5RJB8_HUMAN Syndecan-2 (Fragment) OS=Homo sapiens GN=SDC2 PE=1 SV=1;>tr|E5RHU3|E5RHU3_HUMAN Syndecan-2 (Fragment) OS=Homo sapiens GN=SDC2 PE=1 SV=2;>tr|E7ESK6|E7ESK6_HUMAN Syndecan OS=Homo sapiens GN=SDC2 PE=1 SV=1;>tr|E9PBI9|E9PBI9_HUMAN Synde			1	1	0	0	1	1	1	1	0	0	0	0	0	1	1	1	1	0	0	1	1	0	0	1	1	0	1	1	0	1	2	0	0	1	0	1	1	1	0	0	0	0	0
E5RHW4;O94905;E5RJ09	E5RHW4;O94905;E5RJ09	Erlin-2	ERLIN2	>tr|E5RHW4|E5RHW4_HUMAN Erlin-2 (Fragment) OS=Homo sapiens GN=ERLIN2 PE=1 SV=1;>sp|O94905|ERLN2_HUMAN Erlin-2 OS=Homo sapiens GN=ERLIN2 PE=1 SV=1;>tr|E5RJ09|E5RJ09_HUMAN Erlin-2 (Fragment) OS=Homo sapiens GN=ERLIN2 PE=1 SV=1			6	7	5	4	3	4	3	6	5	5	4	7	4	5	5	3	6	5	5	5	4	3	2	6	4	3	4	5	5	5	3	4	4	5	5	5	6	4	4	3	4	5	4
E5RIH5;Q6NXR4;E5RHM7	E5RIH5;Q6NXR4	TELO2-interacting protein 2	TTI2	>tr|E5RIH5|E5RIH5_HUMAN TELO2-interacting protein 2 OS=Homo sapiens GN=TTI2 PE=1 SV=1;>sp|Q6NXR4|TTI2_HUMAN TELO2-interacting protein 2 OS=Homo sapiens GN=TTI2 PE=1 SV=1			0	1	0	1	0	1	1	1	2	3	1	0	2	0	0	1	0	5	1	2	4	1	1	2	2	1	5	2	2	1	1	1	1	1	1	2	1	1	0	1	0	2	5
E7EM64;Q7L5N1;H7C3T0	E7EM64;Q7L5N1	COP9 signalosome complex subunit 6	COPS6	>tr|E7EM64|E7EM64_HUMAN COP9 signalosome complex subunit 6 OS=Homo sapiens GN=COPS6 PE=1 SV=1;>sp|Q7L5N1|CSN6_HUMAN COP9 signalosome complex subunit 6 OS=Homo sapiens GN=COPS6 PE=1 SV=1			0	1	2	1	2	0	1	0	0	1	0	0	1	1	0	0	1	1	0	0	1	0	0	1	1	0	0	0	2	0	1	0	1	0	1	0	1	0	0	0	0	0	0
Q14254;J3QLD9;E7EMK3;K7EKW9	Q14254;J3QLD9;E7EMK3	Flotillin-2	FLOT2	>sp|Q14254|FLOT2_HUMAN Flotillin-2 OS=Homo sapiens GN=FLOT2 PE=1 SV=2;>tr|J3QLD9|J3QLD9_HUMAN Flotillin-2 OS=Homo sapiens GN=FLOT2 PE=1 SV=1;>tr|E7EMK3|E7EMK3_HUMAN Flotillin-2 OS=Homo sapiens GN=FLOT2 PE=1 SV=1			3	1	0	1	1	0	2	2	1	2	2	1	0	0	3	2	0	2	0	1	0	0	0	0	1	1	1	0	0	1	1	1	0	1	1	1	1	0	1	1	1	0	0
E7EMW7;O95071-2;O95071	E7EMW7;O95071-2;O95071	E3 ubiquitin-protein ligase UBR5	UBR5	>tr|E7EMW7|E7EMW7_HUMAN E3 ubiquitin-protein ligase UBR5 OS=Homo sapiens GN=UBR5 PE=1 SV=1;>sp|O95071-2|UBR5_HUMAN Isoform 2 of E3 ubiquitin-protein ligase UBR5 OS=Homo sapiens GN=UBR5;>sp|O95071|UBR5_HUMAN E3 ubiquitin-protein ligase UBR5 OS=Homo sapiens			0	0	0	0	0	0	0	0	0	0	0	0	0	0	0	0	0	0	0	0	0	0	0	0	0	0	0	0	0	0	1	0	0	1	0	0	0	0	0	0	0	0	0
E7EN32;O00255-3;O00255-2;O00255	E7EN32;O00255-3;O00255-2;O00255	Menin	MEN1	>tr|E7EN32|E7EN32_HUMAN Menin OS=Homo sapiens GN=MEN1 PE=1 SV=1;>sp|O00255-3|MEN1_HUMAN Isoform 3 of Menin OS=Homo sapiens GN=MEN1;>sp|O00255-2|MEN1_HUMAN Isoform 2 of Menin OS=Homo sapiens GN=MEN1;>sp|O00255|MEN1_HUMAN Menin OS=Homo sapiens GN=MEN1 PE=1 S			0	0	0	0	0	0	0	0	1	0	0	1	0	0	0	0	0	0	0	0	0	0	0	0	0	0	0	0	0	0	1	0	0	0	0	0	0	0	0	0	0	0	0
F5H3K2;F5H8B7;E7ENF1;Q96C57;F5H7W8;G5EA44	F5H3K2;F5H8B7;E7ENF1;Q96C57;F5H7W8	Uncharacterized protein C12orf43	C12orf43	>tr|F5H3K2|F5H3K2_HUMAN Uncharacterized protein C12orf43 (Fragment) OS=Homo sapiens GN=C12orf43 PE=1 SV=1;>tr|F5H8B7|F5H8B7_HUMAN Uncharacterized protein C12orf43 (Fragment) OS=Homo sapiens GN=C12orf43 PE=1 SV=2;>tr|E7ENF1|E7ENF1_HUMAN Uncharacterized prot			0	0	0	0	0	0	0	0	0	0	0	0	0	0	0	0	0	0	0	0	0	0	0	1	0	0	0	0	0	1	0	0	0	0	0	0	0	0	0	1	0	0	0
Q9UFG5;E7EP72;K7EK56;Q9UFG5-2;K7ER12;K7EQW1;A0A087WUU5;K7ELZ1	Q9UFG5;E7EP72;K7EK56;Q9UFG5-2	UPF0449 protein C19orf25	C19orf25	>sp|Q9UFG5|CS025_HUMAN UPF0449 protein C19orf25 OS=Homo sapiens GN=C19orf25 PE=1 SV=2;>tr|E7EP72|E7EP72_HUMAN UPF0449 protein C19orf25 OS=Homo sapiens GN=C19orf25 PE=1 SV=1;>tr|K7EK56|K7EK56_HUMAN UPF0449 protein C19orf25 OS=Homo sapiens GN=C19orf25 PE=1 S			0	0	0	0	0	0	0	0	0	0	0	0	0	0	0	1	1	1	0	0	0	0	0	0	0	0	0	0	0	0	0	0	0	1	0	0	0	0	0	0	0	0	0
E7EPB3;P50914	E7EPB3;P50914	60S ribosomal protein L14	RPL14	>tr|E7EPB3|E7EPB3_HUMAN 60S ribosomal protein L14 OS=Homo sapiens GN=RPL14 PE=1 SV=1;>sp|P50914|RL14_HUMAN 60S ribosomal protein L14 OS=Homo sapiens GN=RPL14 PE=1 SV=4			5	4	5	5	4	4	3	4	4	4	4	4	4	2	3	4	3	4	4	2	3	1	3	4	4	2	3	4	4	4	4	2	3	4	5	4	3	3	3	2	5	3	4
E7ES33;Q16181-2;Q16181;E7EPK1;G3V1Q4;A0A0U1RRE1;Q5JXL7;A0A0U1RRM2;A0A0U1RRH9;A0A0U1RQK0;A0A0U1RRD1;Q6ZU15	E7ES33;Q16181-2;Q16181;E7EPK1;G3V1Q4	Septin-7	2007-09-01	>tr|E7ES33|E7ES33_HUMAN Septin-7 OS=Homo sapiens GN=SEPT7 PE=1 SV=3;>sp|Q16181-2|SEPT7_HUMAN Isoform 2 of Septin-7 OS=Homo sapiens GN=SEPT7;>sp|Q16181|SEPT7_HUMAN Septin-7 OS=Homo sapiens GN=SEPT7 PE=1 SV=2;>tr|E7EPK1|E7EPK1_HUMAN Septin-7 OS=Homo sapiens			5	4	6	5	4	4	2	3	3	4	3	5	4	3	3	2	2	3	3	2	2	3	3	3	3	2	3	4	2	3	5	2	3	3	3	3	5	4	4	2	3	4	6
Q9Y520-3;Q9Y520-6;Q9Y520-4;E7EPN9;Q9Y520-5;Q9Y520;Q9Y520-7;Q9Y520-2;H7C5N8;A0A0A0MS30	Q9Y520-3;Q9Y520-6;Q9Y520-4;E7EPN9;Q9Y520-5;Q9Y520;Q9Y520-7;Q9Y520-2	Protein PRRC2C	PRRC2C	>sp|Q9Y520-3|PRC2C_HUMAN Isoform 3 of Protein PRRC2C OS=Homo sapiens GN=PRRC2C;>sp|Q9Y520-6|PRC2C_HUMAN Isoform 6 of Protein PRRC2C OS=Homo sapiens GN=PRRC2C;>sp|Q9Y520-4|PRC2C_HUMAN Isoform 4 of Protein PRRC2C OS=Homo sapiens GN=PRRC2C;>tr|E7EPN9|E7EPN9_H			2	1	3	0	3	2	3	0	1	1	0	0	1	2	0	0	1	2	3	1	0	0	3	3	1	0	0	0	2	1	0	1	2	1	4	1	3	4	3	1	1	1	0
O14653;O14653-2;E7EQ34;I3L4Z6;O14653-3;I3L0K1;I3L1K7;I3L3V4;I3NI02	O14653;O14653-2;E7EQ34;I3L4Z6;O14653-3;I3L0K1;I3L1K7	Golgi SNAP receptor complex member 2	GOSR2	>sp|O14653|GOSR2_HUMAN Golgi SNAP receptor complex member 2 OS=Homo sapiens GN=GOSR2 PE=1 SV=2;>sp|O14653-2|GOSR2_HUMAN Isoform B of Golgi SNAP receptor complex member 2 OS=Homo sapiens GN=GOSR2;>tr|E7EQ34|E7EQ34_HUMAN Golgi SNAP receptor complex member 2			1	1	1	2	1	1	2	0	1	1	1	1	1	2	2	2	2	3	2	1	1	3	2	2	2	1	2	2	1	2	2	2	1	2	2	1	1	2	2	1	0	1	2
P02788-2;E7EQB2;E7ER44;P02788;C9JCF5	P02788-2;E7EQB2;E7ER44;P02788	Lactotransferrin;Lactoferricin-H;Kaliocin-1;Lactoferroxin-A;Lactoferroxin-B;Lactoferroxin-C	LTF	>sp|P02788-2|TRFL_HUMAN Isoform DeltaLf of Lactotransferrin OS=Homo sapiens GN=LTF;>tr|E7EQB2|E7EQB2_HUMAN Lactotransferrin (Fragment) OS=Homo sapiens GN=LTF PE=1 SV=1;>tr|E7ER44|E7ER44_HUMAN Lactotransferrin OS=Homo sapiens GN=LTF PE=1 SV=1;>sp|P02788|TRF			0	0	0	0	0	0	5	0	0	0	0	0	0	0	17	0	0	0	0	0	0	0	0	0	0	0	0	0	0	0	0	0	0	0	0	0	0	0	0	0	0	0	0
E7EQI7;Q12768;E5RFU6	E7EQI7;Q12768	WASH complex subunit strumpellin	KIAA0196	>tr|E7EQI7|E7EQI7_HUMAN WASH complex subunit strumpellin OS=Homo sapiens GN=KIAA0196 PE=1 SV=1;>sp|Q12768|STRUM_HUMAN WASH complex subunit strumpellin OS=Homo sapiens GN=KIAA0196 PE=1 SV=1			2	2	0	1	0	0	1	0	2	2	3	1	0	2	0	0	0	2	0	0	1	0	0	1	2	2	2	0	0	0	0	0	0	1	1	1	1	0	1	0	0	1	3
P15311;E7EQR4;E9PNP4	P15311;E7EQR4	Ezrin	EZR	>sp|P15311|EZRI_HUMAN Ezrin OS=Homo sapiens GN=EZR PE=1 SV=4;>tr|E7EQR4|E7EQR4_HUMAN Ezrin OS=Homo sapiens GN=EZR PE=1 SV=3			6	6	6	7	7	6	6	6	7	6	2	6	7	5	9	6	5	4	8	9	3	6	9	7	5	4	3	5	7	6	8	7	8	6	8	8	9	9	10	7	6	4	7
Q9GZM5;E7EQR8;D6RFI3;D6RGY8;D6RBQ1;D6RA04;D6RAY4;H0Y9A1	Q9GZM5;E7EQR8;D6RFI3;D6RGY8	Protein YIPF3;Protein YIPF3, 36 kDa form III	YIPF3	>sp|Q9GZM5|YIPF3_HUMAN Protein YIPF3 OS=Homo sapiens GN=YIPF3 PE=1 SV=1;>tr|E7EQR8|E7EQR8_HUMAN Protein YIPF3 OS=Homo sapiens GN=YIPF3 PE=1 SV=1;>tr|D6RFI3|D6RFI3_HUMAN Protein YIPF3 (Fragment) OS=Homo sapiens GN=YIPF3 PE=1 SV=1;>tr|D6RGY8|D6RGY8_HUMAN Pro			1	1	1	1	1	2	1	1	0	1	1	0	1	2	2	0	0	0	1	3	2	0	1	1	2	1	0	0	0	0	1	1	2	3	1	2	2	2	1	2	0	1	2
E7ER77;Q7Z2K6;Q7Z2K6-2;A0A0C4DGF0	E7ER77;Q7Z2K6	Endoplasmic reticulum metallopeptidase 1	ERMP1	>tr|E7ER77|E7ER77_HUMAN Endoplasmic reticulum metallopeptidase 1 OS=Homo sapiens GN=ERMP1 PE=1 SV=1;>sp|Q7Z2K6|ERMP1_HUMAN Endoplasmic reticulum metallopeptidase 1 OS=Homo sapiens GN=ERMP1 PE=1 SV=2			2	0	1	0	2	0	2	2	0	0	0	0	0	1	2	1	0	1	0	1	0	0	4	2	0	0	0	0	2	1	3	0	1	1	2	1	1	1	1	0	1	0	2
E7ERI8;E7EW49;O75122-3;A0A0U1RQI6;O75122-2;B3KR06;E7ENG2;D6RBU8;H7C4I5;C9J668;H7C5M8;H7C4M5	E7ERI8;E7EW49;O75122-3;A0A0U1RQI6	CLIP-associating protein 2	CLASP2	>tr|E7ERI8|E7ERI8_HUMAN CLIP-associating protein 2 OS=Homo sapiens GN=CLASP2 PE=1 SV=1;>tr|E7EW49|E7EW49_HUMAN CLIP-associating protein 2 OS=Homo sapiens GN=CLASP2 PE=1 SV=1;>sp|O75122-3|CLAP2_HUMAN Isoform 3 of CLIP-associating protein 2 OS=Homo sapiens G			17	19	16	19	9	18	14	14	11	16	13	18	18	13	13	15	20	15	15	16	14	15	13	17	19	14	18	14	12	14	12	14	16	21	15	19	14	18	13	19	17	20	22
Q86VM9;E7ERS3;H3BRN6;Q86VM9-2	Q86VM9;E7ERS3;H3BRN6;Q86VM9-2	Zinc finger CCCH domain-containing protein 18	ZC3H18	>sp|Q86VM9|ZCH18_HUMAN Zinc finger CCCH domain-containing protein 18 OS=Homo sapiens GN=ZC3H18 PE=1 SV=2;>tr|E7ERS3|E7ERS3_HUMAN Zinc finger CCCH domain-containing protein 18 OS=Homo sapiens GN=ZC3H18 PE=1 SV=1;>tr|H3BRN6|H3BRN6_HUMAN Zinc finger CCCH doma			0	0	0	0	0	0	1	1	0	0	0	1	1	0	1	0	0	0	0	0	0	0	0	0	1	0	0	0	1	0	0	0	0	1	0	0	0	1	0	0	0	0	0
E7ERX9;Q9NQT8	E7ERX9;Q9NQT8	Kinesin-like protein KIF13B	KIF13B	>tr|E7ERX9|E7ERX9_HUMAN Kinesin-like protein OS=Homo sapiens GN=KIF13B PE=1 SV=1;>sp|Q9NQT8|KI13B_HUMAN Kinesin-like protein KIF13B OS=Homo sapiens GN=KIF13B PE=1 SV=2			0	0	0	0	0	0	0	0	0	0	0	0	0	0	0	0	0	0	0	0	0	0	0	0	0	0	0	0	0	0	0	0	0	0	0	0	0	1	0	0	0	0	0
Q9NWU5;E7ESL0;J3KQY1;Q9NWU5-2;Q9NWU5-3	Q9NWU5;E7ESL0;J3KQY1;Q9NWU5-2;Q9NWU5-3	39S ribosomal protein L22, mitochondrial	MRPL22	>sp|Q9NWU5|RM22_HUMAN 39S ribosomal protein L22, mitochondrial OS=Homo sapiens GN=MRPL22 PE=1 SV=1;>tr|E7ESL0|E7ESL0_HUMAN 39S ribosomal protein L22, mitochondrial OS=Homo sapiens GN=MRPL22 PE=1 SV=1;>tr|J3KQY1|J3KQY1_HUMAN 39S ribosomal protein L22, mitoc			3	3	2	4	5	4	1	3	0	3	3	1	2	2	4	5	1	3	2	3	2	2	3	1	2	1	1	1	3	1	2	1	3	2	5	3	2	4	3	3	3	3	4
Q13330-3;E7ESY4;Q13330;Q13330-2;H0Y4T7;F8W9Y9	Q13330-3;E7ESY4;Q13330;Q13330-2;H0Y4T7	Metastasis-associated protein MTA1	MTA1	>sp|Q13330-3|MTA1_HUMAN Isoform 3 of Metastasis-associated protein MTA1 OS=Homo sapiens GN=MTA1;>tr|E7ESY4|E7ESY4_HUMAN Metastasis-associated protein MTA1 OS=Homo sapiens GN=MTA1 PE=1 SV=1;>sp|Q13330|MTA1_HUMAN Metastasis-associated protein MTA1 OS=Homo sa			4	3	5	4	2	4	1	1	1	2	0	1	2	1	2	1	4	4	3	2	0	2	2	3	1	1	2	0	1	2	3	0	3	6	6	6	4	2	2	3	2	2	1
E7ETD6;Q12830-4;Q12830-2;Q12830;J3KSK9;E9PE19;J3QQQ8;A0A0A0MR81;F5GXF5	E7ETD6;Q12830-4;Q12830-2;Q12830;J3KSK9;E9PE19;J3QQQ8	Nucleosome-remodeling factor subunit BPTF	BPTF	>tr|E7ETD6|E7ETD6_HUMAN Nucleosome-remodeling factor subunit BPTF (Fragment) OS=Homo sapiens GN=BPTF PE=1 SV=3;>sp|Q12830-4|BPTF_HUMAN Isoform 4 of Nucleosome-remodeling factor subunit BPTF OS=Homo sapiens GN=BPTF;>sp|Q12830-2|BPTF_HUMAN Isoform 2 of Nucle			1	1	1	2	1	1	1	1	1	1	0	1	1	2	1	1	2	1	2	1	1	1	2	1	1	1	1	1	1	2	1	1	2	1	1	1	1	1	1	2	1	1	1
P09001;H0Y9G6;E7ETU7;D6RC14;E9PF06;D6RBQ5	P09001;H0Y9G6;E7ETU7;D6RC14	39S ribosomal protein L3, mitochondrial	MRPL3	>sp|P09001|RM03_HUMAN 39S ribosomal protein L3, mitochondrial OS=Homo sapiens GN=MRPL3 PE=1 SV=1;>tr|H0Y9G6|H0Y9G6_HUMAN 39S ribosomal protein L3, mitochondrial (Fragment) OS=Homo sapiens GN=MRPL3 PE=1 SV=1;>tr|E7ETU7|E7ETU7_HUMAN 39S ribosomal protein L3,			2	2	2	1	1	1	1	1	2	1	0	2	1	0	0	1	0	3	3	3	0	2	2	1	1	1	1	0	3	1	3	2	1	2	2	3	0	2	3	0	2	2	3
E7ETZ4;Q9Y6E2;Q75MG1;B5MCH7;B5MCE7;E9PFD4;E7EMS9;Q9Y6E2-2;E9PFE3;C9JF98;F8WDX8	E7ETZ4;Q9Y6E2;Q75MG1;B5MCH7;B5MCE7	Basic leucine zipper and W2 domain-containing protein 2	BZW2	>tr|E7ETZ4|E7ETZ4_HUMAN Basic leucine zipper and W2 domain-containing protein 2 (Fragment) OS=Homo sapiens GN=BZW2 PE=1 SV=1;>sp|Q9Y6E2|BZW2_HUMAN Basic leucine zipper and W2 domain-containing protein 2 OS=Homo sapiens GN=BZW2 PE=1 SV=1;>tr|Q75MG1|Q75MG1_H			17	14	15	15	13	15	14	13	12	12	11	10	14	14	8	15	14	14	17	15	17	15	16	16	13	11	11	10	13	15	14	13	13	15	12	11	17	14	13	12	14	15	16
E7EU96;P68400;Q8NEV1;P68400-2;A0A087WY74;V9GYA2;V9GY80	E7EU96;P68400;Q8NEV1;P68400-2	Casein kinase II subunit alpha;Casein kinase II subunit alpha 3	CSNK2A1;CSNK2A3	>tr|E7EU96|E7EU96_HUMAN Casein kinase II subunit alpha OS=Homo sapiens GN=CSNK2A1 PE=1 SV=1;>sp|P68400|CSK21_HUMAN Casein kinase II subunit alpha OS=Homo sapiens GN=CSNK2A1 PE=1 SV=1;>sp|Q8NEV1|CSK23_HUMAN Casein kinase II subunit alpha 3 OS=Homo sapiens G			0	2	2	2	2	0	1	0	0	2	0	0	1	0	0	1	0	1	2	1	0	0	1	1	0	0	1	1	1	2	3	1	1	2	1	1	1	1	1	1	0	1	1
E7EUU4;Q04637-8;E7EX73;E9PGM1;Q04637-7;C9K073;C9J2Z7	E7EUU4;Q04637-8;E7EX73;E9PGM1;Q04637-7	Eukaryotic translation initiation factor 4 gamma 1	EIF4G1	>tr|E7EUU4|E7EUU4_HUMAN Eukaryotic translation initiation factor 4 gamma 1 OS=Homo sapiens GN=EIF4G1 PE=1 SV=1;>sp|Q04637-8|IF4G1_HUMAN Isoform 8 of Eukaryotic translation initiation factor 4 gamma 1 OS=Homo sapiens GN=EIF4G1;>tr|E7EX73|E7EX73_HUMAN Eukary			28	24	29	30	23	28	24	27	21	16	19	19	21	23	19	29	24	29	28	32	23	22	28	23	23	14	18	14	28	29	31	23	28	24	24	29	25	26	26	24	23	19	22
E7EV84;Q14457;K7EN35;K7ELY9;K7EQQ7;K7EKK2;K7ER46	E7EV84;Q14457;K7EN35;K7ELY9	Beclin-1	BECN1	>tr|E7EV84|E7EV84_HUMAN Beclin-1 OS=Homo sapiens GN=BECN1 PE=1 SV=1;>sp|Q14457|BECN1_HUMAN Beclin-1 OS=Homo sapiens GN=BECN1 PE=1 SV=2;>tr|K7EN35|K7EN35_HUMAN Beclin-1 (Fragment) OS=Homo sapiens GN=BECN1 PE=1 SV=1;>tr|K7ELY9|K7ELY9_HUMAN Beclin-1 (Fragment			0	0	0	0	0	0	0	0	0	0	0	0	0	0	0	1	0	0	0	0	0	0	1	0	0	0	0	0	0	0	0	0	0	2	0	0	0	1	0	0	0	0	0
E7EVA0;P27816-6;P27816;P27816-2;P27816-4;P27816-5;H7C4C5;B5MEG9;H0Y2V1;H7C456;A0A0J9YVV8;P27816-7;A0A0J9YW37	E7EVA0;P27816-6;P27816;P27816-2;P27816-4;P27816-5	Microtubule-associated protein;Microtubule-associated protein 4	MAP4	>tr|E7EVA0|E7EVA0_HUMAN Microtubule-associated protein OS=Homo sapiens GN=MAP4 PE=1 SV=1;>sp|P27816-6|MAP4_HUMAN Isoform 6 of Microtubule-associated protein 4 OS=Homo sapiens GN=MAP4;>sp|P27816|MAP4_HUMAN Microtubule-associated protein 4 OS=Homo sapiens GN			5	5	7	5	7	6	2	1	7	6	8	9	7	3	7	9	2	4	5	7	1	4	6	5	5	5	10	7	8	5	11	8	6	6	7	8	4	4	6	4	9	7	8
Q07866-8;G3V2E7;Q07866-2;Q07866-3;Q07866;F8W6L3;Q07866-7;G3V3H3;Q07866-5;Q07866-10;Q07866-6;G3V5R9;Q07866-4;Q07866-9;E7EVH7;G5E9S8;G3V2P7;H0YJU9;H0YJL0;H0YJT3;H0YG16	Q07866-8;G3V2E7;Q07866-2;Q07866-3;Q07866;F8W6L3;Q07866-7;G3V3H3;Q07866-5;Q07866-10;Q07866-6;G3V5R9;Q07866-4;Q07866-9;E7EVH7;G5E9S8	Kinesin light chain 1	KLC1	>sp|Q07866-8|KLC1_HUMAN Isoform S of Kinesin light chain 1 OS=Homo sapiens GN=KLC1;>tr|G3V2E7|G3V2E7_HUMAN Kinesin light chain 1 OS=Homo sapiens GN=KLC1 PE=1 SV=1;>sp|Q07866-2|KLC1_HUMAN Isoform C of Kinesin light chain 1 OS=Homo sapiens GN=KLC1;>sp|Q07866			5	2	3	4	1	2	2	1	2	2	3	3	3	4	3	3	2	3	3	2	4	3	6	5	1	1	1	2	6	6	7	6	3	2	5	5	4	3	6	3	6	4	1
E7EW84;Q8TAG9;Q8TAG9-2;B1AP46;F2Z3K0	E7EW84;Q8TAG9;Q8TAG9-2	Exocyst complex component 6	EXOC6	>tr|E7EW84|E7EW84_HUMAN Exocyst complex component 6 OS=Homo sapiens GN=EXOC6 PE=1 SV=1;>sp|Q8TAG9|EXOC6_HUMAN Exocyst complex component 6 OS=Homo sapiens GN=EXOC6 PE=1 SV=3;>sp|Q8TAG9-2|EXOC6_HUMAN Isoform 2 of Exocyst complex component 6 OS=Homo sapiens G			3	3	6	5	2	4	5	3	4	8	5	2	6	5	3	6	4	5	5	5	1	4	2	6	3	4	6	6	3	5	4	6	4	10	3	5	5	7	4	4	2	7	8
O43674-2;E7EWP0;O43674;H0Y886	O43674-2;E7EWP0;O43674;H0Y886	NADH dehydrogenase [ubiquinone] 1 beta subcomplex subunit 5, mitochondrial	NDUFB5	>sp|O43674-2|NDUB5_HUMAN Isoform 2 of NADH dehydrogenase [ubiquinone] 1 beta subcomplex subunit 5, mitochondrial OS=Homo sapiens GN=NDUFB5;>tr|E7EWP0|E7EWP0_HUMAN NADH dehydrogenase [ubiquinone] 1 beta subcomplex subunit 5, mitochondrial OS=Homo sapiens GN			1	0	0	1	0	0	0	0	0	2	0	0	0	0	1	0	1	1	0	1	0	1	0	0	0	0	0	0	0	0	1	0	0	1	0	1	0	0	2	1	1	0	1
Q14203-3;E7EX90;Q14203-4;Q14203-6;Q14203;Q14203-5;Q14203-2;Q6AWB1;E7EWF7;C9JJD0;C9J1B7;C9JZA4;C9JTE5;C9JJN7;C9JKG6;E9PCY0;C9JUI8	Q14203-3;E7EX90;Q14203-4;Q14203-6;Q14203;Q14203-5;Q14203-2;Q6AWB1	Dynactin subunit 1	DCTN1;DKFZp686E0752	>sp|Q14203-3|DCTN1_HUMAN Isoform 3 of Dynactin subunit 1 OS=Homo sapiens GN=DCTN1;>tr|E7EX90|E7EX90_HUMAN Dynactin subunit 1 OS=Homo sapiens GN=DCTN1 PE=1 SV=1;>sp|Q14203-4|DCTN1_HUMAN Isoform 4 of Dynactin subunit 1 OS=Homo sapiens GN=DCTN1;>sp|Q14203-6|D			3	2	5	5	2	4	5	2	3	2	2	3	8	4	4	5	5	4	4	6	3	3	5	3	3	1	4	3	6	6	5	4	4	5	5	5	1	4	5	6	6	3	2
Q8WVB6;E7EXA6;Q8WVB6-2;A0A0D9SF58;F8WCC1;Q8WVB6-3;H0Y7D3	Q8WVB6;E7EXA6;Q8WVB6-2;A0A0D9SF58;F8WCC1	Chromosome transmission fidelity protein 18 homolog	CHTF18	>sp|Q8WVB6|CTF18_HUMAN Chromosome transmission fidelity protein 18 homolog OS=Homo sapiens GN=CHTF18 PE=1 SV=1;>tr|E7EXA6|E7EXA6_HUMAN Chromosome transmission fidelity protein 18 homolog OS=Homo sapiens GN=CHTF18 PE=1 SV=2;>sp|Q8WVB6-2|CTF18_HUMAN Isoform			1	0	0	1	0	0	0	2	1	0	0	0	1	0	0	1	0	0	1	2	0	0	0	0	1	0	0	0	0	1	0	1	1	1	2	1	1	1	0	1	0	1	0
F8VZJ2;H0YHX9;Q13765;E9PAV3-2;E9PAV3;F8W0W4;F8W1N5;F8VNW4;F8VZ58;Q9BZK3	F8VZJ2;H0YHX9;Q13765;E9PAV3-2;E9PAV3;F8W0W4;F8W1N5;F8VNW4	Nascent polypeptide-associated complex subunit alpha	NACA	>tr|F8VZJ2|F8VZJ2_HUMAN Nascent polypeptide-associated complex subunit alpha OS=Homo sapiens GN=NACA PE=1 SV=1;>tr|H0YHX9|H0YHX9_HUMAN Nascent polypeptide-associated complex subunit alpha (Fragment) OS=Homo sapiens GN=NACA PE=1 SV=1;>sp|Q13765|NACA_HUMAN N			1	1	1	0	2	2	4	2	1	1	1	2	0	1	1	1	1	3	4	2	2	2	3	2	2	3	0	2	1	4	4	3	2	2	2	3	3	4	3	3	2	3	3
E9PBS1;P22234;P22234-2;D6RF62	E9PBS1;P22234;P22234-2;D6RF62	Multifunctional protein ADE2;Phosphoribosylaminoimidazole-succinocarboxamide synthase;Phosphoribosylaminoimidazole carboxylase	PAICS	>tr|E9PBS1|E9PBS1_HUMAN Multifunctional protein ADE2 (Fragment) OS=Homo sapiens GN=PAICS PE=1 SV=1;>sp|P22234|PUR6_HUMAN Multifunctional protein ADE2 OS=Homo sapiens GN=PAICS PE=1 SV=3;>sp|P22234-2|PUR6_HUMAN Isoform 2 of Multifunctional protein ADE2 OS=Ho			0	0	0	0	1	1	0	0	0	0	0	2	1	0	0	1	0	0	0	0	0	0	0	0	0	0	0	0	0	0	1	1	0	0	1	1	0	0	0	0	0	0	1
E9PC15;Q53H12;E9PG39;A0A0G2JLG5;A0A0G2JLD0	E9PC15;Q53H12;E9PG39;A0A0G2JLG5	Acylglycerol kinase, mitochondrial	AGK	>tr|E9PC15|E9PC15_HUMAN Acylglycerol kinase, mitochondrial OS=Homo sapiens GN=AGK PE=1 SV=1;>sp|Q53H12|AGK_HUMAN Acylglycerol kinase, mitochondrial OS=Homo sapiens GN=AGK PE=1 SV=2;>tr|E9PG39|E9PG39_HUMAN Acylglycerol kinase, mitochondrial OS=Homo sapiens			2	1	2	1	2	1	1	0	2	1	1	0	0	1	2	1	3	0	0	0	1	0	2	1	0	0	0	0	1	1	2	1	1	3	2	1	2	1	1	1	0	0	0
E9PC54;Q03113-2;Q03113;Q03113-3;Q14344-2;P19086;Q14344	E9PC54;Q03113-2;Q03113;Q03113-3	Guanine nucleotide-binding protein subunit alpha-12	GNA12	>tr|E9PC54|E9PC54_HUMAN Guanine nucleotide-binding protein subunit alpha-12 OS=Homo sapiens GN=GNA12 PE=1 SV=1;>sp|Q03113-2|GNA12_HUMAN Isoform 2 of Guanine nucleotide-binding protein subunit alpha-12 OS=Homo sapiens GN=GNA12;>sp|Q03113|GNA12_HUMAN Guanine			0	1	0	1	1	0	0	1	0	1	0	0	0	0	0	0	0	0	0	1	0	1	0	1	0	1	0	0	0	0	1	0	1	0	1	1	1	0	0	1	0	0	0
Q7KZI7-15;Q7KZI7-5;Q7KZI7-16;Q7KZI7-4;Q7KZI7-9;Q7KZI7-11;E9PC69;Q7KZI7-8;Q7KZI7;Q7KZI7-10;Q7KZI7-13;Q7KZI7-7;E7ETY4;Q7KZI7-2;Q7KZI7-12;Q7KZI7-14;Q7KZI7-3;Q7KZI7-6;F5H4F6;F5H6N2;H0YNV4;F5H4J8	Q7KZI7-15;Q7KZI7-5;Q7KZI7-16;Q7KZI7-4;Q7KZI7-9;Q7KZI7-11;E9PC69;Q7KZI7-8;Q7KZI7;Q7KZI7-10;Q7KZI7-13;Q7KZI7-7;E7ETY4;Q7KZI7-2;Q7KZI7-12;Q7KZI7-14;Q7KZI7-3;Q7KZI7-6;F5H4F6	Serine/threonine-protein kinase MARK2	MARK2	>sp|Q7KZI7-15|MARK2_HUMAN Isoform 15 of Serine/threonine-protein kinase MARK2 OS=Homo sapiens GN=MARK2;>sp|Q7KZI7-5|MARK2_HUMAN Isoform 5 of Serine/threonine-protein kinase MARK2 OS=Homo sapiens GN=MARK2;>sp|Q7KZI7-16|MARK2_HUMAN Isoform 16 of Serine/threo			0	0	1	0	0	0	1	0	0	1	0	0	0	0	1	0	1	0	1	0	0	0	0	0	0	0	0	0	0	0	1	0	0	0	1	0	1	1	0	0	0	0	0
E9PCG9;Q02338;H7C2W1;C9K0G7	E9PCG9;Q02338;H7C2W1;C9K0G7	D-beta-hydroxybutyrate dehydrogenase, mitochondrial	BDH1	>tr|E9PCG9|E9PCG9_HUMAN D-beta-hydroxybutyrate dehydrogenase, mitochondrial OS=Homo sapiens GN=BDH1 PE=1 SV=1;>sp|Q02338|BDH_HUMAN D-beta-hydroxybutyrate dehydrogenase, mitochondrial OS=Homo sapiens GN=BDH1 PE=1 SV=3;>tr|H7C2W1|H7C2W1_HUMAN D-beta-hydroxyb			0	0	0	0	0	0	0	0	0	0	0	1	1	1	1	1	1	0	0	0	0	0	1	0	0	0	0	0	0	0	0	0	1	0	0	0	0	1	0	0	0	0	0
E9PCY5;Q02880-2;Q02880	E9PCY5;Q02880-2;Q02880	DNA topoisomerase 2;DNA topoisomerase 2-beta	TOP2B	>tr|E9PCY5|E9PCY5_HUMAN DNA topoisomerase 2 (Fragment) OS=Homo sapiens GN=TOP2B PE=1 SV=1;>sp|Q02880-2|TOP2B_HUMAN Isoform Beta-1 of DNA topoisomerase 2-beta OS=Homo sapiens GN=TOP2B;>sp|Q02880|TOP2B_HUMAN DNA topoisomerase 2-beta OS=Homo sapiens GN=TOP2B			4	7	5	5	5	4	3	2	0	2	2	5	2	3	3	4	6	6	5	5	5	6	1	4	3	3	4	1	9	5	7	5	3	6	6	7	4	3	2	2	4	2	3
E9PCY7;P31943;G8JLB6;D6RIT2;D6RIU0;D6RBM0;D6RAM1;D6R9T0;D6RFM3;D6RDU3;D6RJ04;D6RIH9;E7EQJ0;E5RGV0;H0YB39;P55795;E5RGH4;E7EN40;H0YBG7;H0YBD7;D6RDL0;H0YAQ2;D6RF17;D6R9D3	E9PCY7;P31943;G8JLB6;D6RIT2;D6RIU0;D6RBM0;D6RAM1;D6R9T0;D6RFM3;D6RDU3;D6RJ04;D6RIH9	Heterogeneous nuclear ribonucleoprotein H;Heterogeneous nuclear ribonucleoprotein H, N-terminally processed	HNRNPH1	>tr|E9PCY7|E9PCY7_HUMAN Heterogeneous nuclear ribonucleoprotein H OS=Homo sapiens GN=HNRNPH1 PE=1 SV=1;>sp|P31943|HNRH1_HUMAN Heterogeneous nuclear ribonucleoprotein H OS=Homo sapiens GN=HNRNPH1 PE=1 SV=4;>tr|G8JLB6|G8JLB6_HUMAN Heterogeneous nuclear ribon			4	4	4	4	6	4	4	5	4	5	4	5	5	4	5	3	3	4	4	5	4	2	2	4	4	5	4	3	4	3	4	5	4	4	6	4	5	4	4	3	5	6	3
E9PDF6;O43795;E7EQD9;H7C2Y7;C9JYW1;C9JUP5;A0A0U1RRI3;C9K0I9;Q8N1T3-3;Q8N1T3;A0A140TA25	E9PDF6;O43795	Unconventional myosin-Ib	MYO1B	>tr|E9PDF6|E9PDF6_HUMAN Unconventional myosin-Ib OS=Homo sapiens GN=MYO1B PE=1 SV=1;>sp|O43795|MYO1B_HUMAN Unconventional myosin-Ib OS=Homo sapiens GN=MYO1B PE=1 SV=3			13	15	14	17	15	10	14	12	12	17	14	19	15	12	14	13	13	10	12	12	8	8	8	10	13	14	14	12	16	11	10	9	12	13	13	11	10	15	9	11	15	16	12
E9PEM5;P50851-2;P50851;H0YAC6;H0Y9N9;Q5T321;Q8NFP9;A0A0D9SF28;F5GXV7;Q8NFP9-3	E9PEM5;P50851-2;P50851;H0YAC6	Lipopolysaccharide-responsive and beige-like anchor protein	LRBA	>tr|E9PEM5|E9PEM5_HUMAN Lipopolysaccharide-responsive and beige-like anchor protein OS=Homo sapiens GN=LRBA PE=1 SV=1;>sp|P50851-2|LRBA_HUMAN Isoform 2 of Lipopolysaccharide-responsive and beige-like anchor protein OS=Homo sapiens GN=LRBA;>sp|P50851|LRBA_H			0	0	0	0	0	0	1	0	0	0	0	0	0	0	0	0	0	0	0	0	0	0	0	0	0	0	0	0	0	0	1	0	0	0	0	1	0	0	0	1	0	0	0
E9PF19;Q9Y4P3;Q96E41;A0A087WXC6;F8WDI9;F8WCR3	E9PF19;Q9Y4P3;Q96E41	Transducin beta-like protein 2	TBL2	>tr|E9PF19|E9PF19_HUMAN Transducin beta-like protein 2 OS=Homo sapiens GN=TBL2 PE=1 SV=1;>sp|Q9Y4P3|TBL2_HUMAN Transducin beta-like protein 2 OS=Homo sapiens GN=TBL2 PE=1 SV=1;>tr|Q96E41|Q96E41_HUMAN TBL2 protein OS=Homo sapiens GN=TBL2 PE=1 SV=1			7	10	11	9	10	7	9	10	8	8	8	7	6	9	9	7	9	8	8	10	10	10	11	8	9	6	8	8	11	14	8	9	8	11	9	10	9	11	8	7	8	7	7
E9PF49;E9PH64;E7EWZ0;Q9Y6M9	E9PF49;E9PH64;E7EWZ0;Q9Y6M9	NADH dehydrogenase [ubiquinone] 1 beta subcomplex subunit 9	NDUFB9	>tr|E9PF49|E9PF49_HUMAN NADH dehydrogenase [ubiquinone] 1 beta subcomplex subunit 9 OS=Homo sapiens GN=NDUFB9 PE=1 SV=1;>tr|E9PH64|E9PH64_HUMAN NADH dehydrogenase [ubiquinone] 1 beta subcomplex subunit 9 OS=Homo sapiens GN=NDUFB9 PE=1 SV=1;>tr|E7EWZ0|E7EWZ			0	0	0	0	0	0	0	0	0	0	1	0	0	0	0	0	0	0	0	0	0	0	0	0	0	0	0	0	0	0	0	0	0	0	0	0	0	0	0	0	0	0	0
Q504U8;E9PFD7;P00533;P00533-2;P00533-4;P00533-3;C9JYS6;J3KTI5;P04626-3;P04626-2;H3BLT0;P04626-6;B4DTR1;J3QLU9;P04626-5;P04626-4;P04626;A0A0A0MSE1;Q15303-4;Q15303-3;Q15303-2;Q15303	Q504U8;E9PFD7;P00533;P00533-2;P00533-4;P00533-3	Epidermal growth factor receptor	EGFR	>tr|Q504U8|Q504U8_HUMAN Receptor protein-tyrosine kinase OS=Homo sapiens GN=EGFR PE=1 SV=1;>tr|E9PFD7|E9PFD7_HUMAN Receptor protein-tyrosine kinase OS=Homo sapiens GN=EGFR PE=1 SV=3;>sp|P00533|EGFR_HUMAN Epidermal growth factor receptor OS=Homo sapiens GN=			0	1	1	0	1	1	0	0	0	1	0	0	0	0	1	0	0	2	2	1	0	0	0	2	0	0	1	1	1	3	3	1	1	1	1	1	2	2	1	0	1	0	1
H7C5R1;E9PFZ2;P00450	H7C5R1;E9PFZ2;P00450	Ceruloplasmin	CP	>tr|H7C5R1|H7C5R1_HUMAN Ceruloplasmin (Fragment) OS=Homo sapiens GN=CP PE=1 SV=1;>tr|E9PFZ2|E9PFZ2_HUMAN Ceruloplasmin OS=Homo sapiens GN=CP PE=1 SV=1;>sp|P00450|CERU_HUMAN Ceruloplasmin OS=Homo sapiens GN=CP PE=1 SV=1			0	0	0	0	0	0	0	0	0	0	0	0	0	0	3	0	0	0	0	0	0	0	0	0	0	0	0	0	0	0	0	0	0	0	0	0	0	0	0	0	0	0	0
Q15418-4;E9PGT3;Q15418;Q15418-2;Q15418-3;E9PAN7;B1AXG1;E9PMM7;Q5SVM7;Q5SVM6;D6R910;D6RHW7;B1AXG2;D6RA62;D6RE03;V9GXZ1;E7ERL6;Q96GX5-2;Q96GX5-3;Q96GX5;O60307;O15021-2;O15021-3;O15021-1;E7EWQ5;J3QT34;O15021	Q15418-4;E9PGT3;Q15418;Q15418-2;Q15418-3	Ribosomal protein S6 kinase alpha-1;Ribosomal protein S6 kinase	RPS6KA1	>sp|Q15418-4|KS6A1_HUMAN Isoform 4 of Ribosomal protein S6 kinase alpha-1 OS=Homo sapiens GN=RPS6KA1;>tr|E9PGT3|E9PGT3_HUMAN Ribosomal protein S6 kinase OS=Homo sapiens GN=RPS6KA1 PE=1 SV=1;>sp|Q15418|KS6A1_HUMAN Ribosomal protein S6 kinase alpha-1 OS=Homo			2	2	2	3	4	2	2	4	3	4	3	3	4	3	5	3	1	1	2	5	1	0	4	4	3	2	2	0	4	3	5	5	6	2	3	2	1	1	1	4	1	3	2
Q99627-2;E9PGT6;Q99627;H7C3S9	Q99627-2;E9PGT6;Q99627;H7C3S9	COP9 signalosome complex subunit 8	COPS8	>sp|Q99627-2|CSN8_HUMAN Isoform 2 of COP9 signalosome complex subunit 8 OS=Homo sapiens GN=COPS8;>tr|E9PGT6|E9PGT6_HUMAN COP9 signalosome complex subunit 8 OS=Homo sapiens GN=COPS8 PE=1 SV=1;>sp|Q99627|CSN8_HUMAN COP9 signalosome complex subunit 8 OS=Homo			2	0	1	1	0	1	0	1	0	0	0	0	1	0	1	1	0	1	0	0	0	0	0	0	0	0	0	0	1	0	1	0	1	0	0	1	0	0	0	0	0	0	0
E9PH82;Q8NCA5-2;Q8NCA5;C9J3G8	E9PH82;Q8NCA5-2;Q8NCA5	Protein FAM98A	FAM98A	>tr|E9PH82|E9PH82_HUMAN Protein FAM98A OS=Homo sapiens GN=FAM98A PE=1 SV=1;>sp|Q8NCA5-2|FA98A_HUMAN Isoform 2 of Protein FAM98A OS=Homo sapiens GN=FAM98A;>sp|Q8NCA5|FA98A_HUMAN Protein FAM98A OS=Homo sapiens GN=FAM98A PE=1 SV=1			0	0	1	0	0	0	0	1	0	1	1	1	1	2	1	1	0	0	0	0	0	0	0	0	0	0	0	0	0	0	1	0	0	0	2	0	1	0	0	0	1	0	0
E9PHM6;F6QMI7;Q03001;Q03001-8;E7ERU0;F8W9J4;E7ETB9;A0A0U1RQJ2;Q03001-9;Q6P0N6;Q03001-3;Q03001-13;Q03001-10;H0YC82;Q5T0V7	E9PHM6;F6QMI7;Q03001;Q03001-8;E7ERU0;F8W9J4	Dystonin	DST	>tr|E9PHM6|E9PHM6_HUMAN Dystonin OS=Homo sapiens GN=DST PE=1 SV=3;>tr|F6QMI7|F6QMI7_HUMAN Dystonin OS=Homo sapiens GN=DST PE=1 SV=2;>sp|Q03001|DYST_HUMAN Dystonin OS=Homo sapiens GN=DST PE=1 SV=4;>sp|Q03001-8|DYST_HUMAN Isoform 2 of Dystonin OS=Homo sapien			1	3	1	1	0	1	0	0	0	0	1	1	2	1	0	1	2	2	3	1	0	1	1	1	0	0	1	0	1	4	4	0	1	1	1	3	2	0	1	0	2	0	0
E9PHS0;O43813;F8WDS9	E9PHS0;O43813;F8WDS9	LanC-like protein 1	LANCL1	>tr|E9PHS0|E9PHS0_HUMAN LanC-like protein 1 (Fragment) OS=Homo sapiens GN=LANCL1 PE=1 SV=1;>sp|O43813|LANC1_HUMAN LanC-like protein 1 OS=Homo sapiens GN=LANCL1 PE=1 SV=1;>tr|F8WDS9|F8WDS9_HUMAN LanC-like protein 1 OS=Homo sapiens GN=LANCL1 PE=1 SV=1			0	0	0	0	1	1	0	0	0	0	0	0	1	0	1	0	0	0	0	0	0	0	0	0	1	0	1	1	0	0	2	1	0	0	1	0	0	0	0	1	0	0	0
E9PHY8;Q8NDA8;Q8NDA8-7;Q8NDA8-3;Q8NDA8-2;Q8NDA8-6;Q8NDA8-4	E9PHY8;Q8NDA8;Q8NDA8-7;Q8NDA8-3;Q8NDA8-2	Maestro heat-like repeat-containing protein family member 1	MROH1	>tr|E9PHY8|E9PHY8_HUMAN Maestro heat-like repeat-containing protein family member 1 OS=Homo sapiens GN=MROH1 PE=1 SV=1;>sp|Q8NDA8|MROH1_HUMAN Maestro heat-like repeat-containing protein family member 1 OS=Homo sapiens GN=MROH1 PE=2 SV=3;>sp|Q8NDA8-7|MROH1_			0	0	0	1	0	0	0	0	0	0	0	0	0	1	0	1	1	0	0	1	0	0	0	0	0	0	1	0	0	0	0	0	0	1	0	0	0	0	0	0	0	0	1
E9PJV6;E9PIC2;P56962	E9PJV6;E9PIC2;P56962	Syntaxin-17	STX17	>tr|E9PJV6|E9PJV6_HUMAN Syntaxin-17 OS=Homo sapiens GN=STX17 PE=1 SV=1;>tr|E9PIC2|E9PIC2_HUMAN Syntaxin-17 OS=Homo sapiens GN=STX17 PE=1 SV=1;>sp|P56962|STX17_HUMAN Syntaxin-17 OS=Homo sapiens GN=STX17 PE=1 SV=2			0	0	0	0	0	0	0	0	0	0	0	0	0	0	0	0	0	0	1	0	0	0	0	0	0	0	0	0	1	0	0	1	0	0	0	0	0	0	0	0	0	0	0
Q969G5;E9PIE3	Q969G5;E9PIE3	Protein kinase C delta-binding protein	PRKCDBP	>sp|Q969G5|PRDBP_HUMAN Protein kinase C delta-binding protein OS=Homo sapiens GN=PRKCDBP PE=1 SV=3;>tr|E9PIE3|E9PIE3_HUMAN Protein kinase C delta-binding protein OS=Homo sapiens GN=PRKCDBP PE=1 SV=1			2	2	1	1	2	3	2	2	1	0	0	0	2	4	1	3	3	1	2	2	1	2	2	2	0	0	2	1	1	4	3	3	2	1	0	0	2	2	2	1	3	0	1
E9PIM6;P04216;E9PNQ8;J3QRJ3	E9PIM6;P04216;E9PNQ8;J3QRJ3	Thy-1 membrane glycoprotein	THY1	>tr|E9PIM6|E9PIM6_HUMAN Thy-1 membrane glycoprotein (Fragment) OS=Homo sapiens GN=THY1 PE=1 SV=8;>sp|P04216|THY1_HUMAN Thy-1 membrane glycoprotein OS=Homo sapiens GN=THY1 PE=1 SV=2;>tr|E9PNQ8|E9PNQ8_HUMAN Thy-1 membrane glycoprotein (Fragment) OS=Homo sapi			1	1	0	0	2	1	1	0	0	0	0	0	1	0	0	1	0	1	1	1	1	0	1	0	0	0	0	1	1	1	2	0	1	1	0	0	1	1	0	1	0	0	0
E9PJN0;O14734;H7C5A7;E9PRD4;Q9BR14;E9PMC4;F6VBM3;E9PIS4	E9PJN0;O14734;H7C5A7;E9PRD4	Acyl-coenzyme A thioesterase 8	ACOT8	>tr|E9PJN0|E9PJN0_HUMAN Acyl-coenzyme A thioesterase 8 OS=Homo sapiens GN=ACOT8 PE=1 SV=1;>sp|O14734|ACOT8_HUMAN Acyl-coenzyme A thioesterase 8 OS=Homo sapiens GN=ACOT8 PE=1 SV=1;>tr|H7C5A7|H7C5A7_HUMAN Acyl-coenzyme A thioesterase 8 (Fragment) OS=Homo sap			1	1	2	1	1	1	1	1	1	1	1	1	2	1	1	2	1	1	1	1	1	0	1	2	1	1	1	1	2	1	2	2	1	1	1	3	2	2	0	3	1	1	1
E9PJN1;O75676-2;O75676;A0A0A6YYC0;E9PKU3;O75582-3;O75582	E9PJN1;O75676-2;O75676;A0A0A6YYC0	Ribosomal protein S6 kinase;Ribosomal protein S6 kinase alpha-4	RPS6KA4	>tr|E9PJN1|E9PJN1_HUMAN Ribosomal protein S6 kinase OS=Homo sapiens GN=RPS6KA4 PE=1 SV=1;>sp|O75676-2|KS6A4_HUMAN Isoform 2 of Ribosomal protein S6 kinase alpha-4 OS=Homo sapiens GN=RPS6KA4;>sp|O75676|KS6A4_HUMAN Ribosomal protein S6 kinase alpha-4 OS=Homo			1	0	0	0	0	0	2	0	0	1	0	0	1	2	0	1	0	0	1	3	0	0	0	3	0	0	1	0	1	1	2	1	0	0	2	1	1	2	0	1	0	0	1
E9PK01;P29692;P29692-2;E9PRY8;P29692-3;A0A087X1X7;E9PQ49;E9PI39;P29692-4;E9PPR1;E9PL12;E9PQZ1;E9PMW7;E9PL71;E9PIZ1;H0YCK7;E9PN91;E9PK06;E9PK72;H0YE58;H0YE72;E9PKK3;E9PNW6;E9PQC9;E9PJD0	E9PK01;P29692;P29692-2;E9PRY8;P29692-3;A0A087X1X7;E9PQ49;E9PI39;P29692-4;E9PPR1;E9PL12;E9PQZ1;E9PMW7;E9PL71;E9PIZ1;H0YCK7	Elongation factor 1-delta	EEF1D	>tr|E9PK01|E9PK01_HUMAN Elongation factor 1-delta (Fragment) OS=Homo sapiens GN=EEF1D PE=1 SV=1;>sp|P29692|EF1D_HUMAN Elongation factor 1-delta OS=Homo sapiens GN=EEF1D PE=1 SV=5;>sp|P29692-2|EF1D_HUMAN Isoform 2 of Elongation factor 1-delta OS=Homo sapien			5	7	5	7	6	6	4	6	7	5	5	8	6	4	10	7	7	7	6	5	2	7	6	6	4	4	5	5	6	6	8	7	4	8	5	6	8	4	5	3	6	6	4
P06737-2;E9PK47;P06737;P11217-2;P11217;P11216;H0Y4Z6	P06737-2;E9PK47;P06737;P11217-2;P11217;P11216	Glycogen phosphorylase, liver form;Phosphorylase;Glycogen phosphorylase, muscle form;Glycogen phosphorylase, brain form	PYGL;PYGM;PYGB	>sp|P06737-2|PYGL_HUMAN Isoform 2 of Glycogen phosphorylase, liver form OS=Homo sapiens GN=PYGL;>tr|E9PK47|E9PK47_HUMAN Alpha-1,4 glucan phosphorylase OS=Homo sapiens GN=PYGL PE=1 SV=1;>sp|P06737|PYGL_HUMAN Glycogen phosphorylase, liver form OS=Homo sapien			0	0	0	0	0	0	0	0	0	0	0	0	0	0	1	0	0	0	0	0	0	0	0	0	0	0	0	0	0	0	0	0	0	1	0	0	0	0	0	0	1	0	0
E9PQN2;E9PKI6;Q9NYF8-3;E9PK91;Q9NYF8-2;Q9NYF8;E9PK09;Q9NYF8-4;E9PJA7;H0YF00	E9PQN2;E9PKI6;Q9NYF8-3;E9PK91;Q9NYF8-2;Q9NYF8;E9PK09;Q9NYF8-4;E9PJA7	Bcl-2-associated transcription factor 1	BCLAF1	>tr|E9PQN2|E9PQN2_HUMAN Bcl-2-associated transcription factor 1 OS=Homo sapiens GN=BCLAF1 PE=1 SV=1;>tr|E9PKI6|E9PKI6_HUMAN Bcl-2-associated transcription factor 1 OS=Homo sapiens GN=BCLAF1 PE=1 SV=1;>sp|Q9NYF8-3|BCLF1_HUMAN Isoform 3 of Bcl-2-associated t			1	3	1	2	0	1	0	0	0	0	0	1	0	1	2	3	0	0	2	1	0	2	1	0	2	0	0	0	2	1	1	1	3	2	2	2	1	1	2	2	1	0	1
P17480-2;E9PKP7;P17480;E9PLT2;E9PMM2	P17480-2;E9PKP7;P17480	Nucleolar transcription factor 1	UBTF	>sp|P17480-2|UBF1_HUMAN Isoform UBF2 of Nucleolar transcription factor 1 OS=Homo sapiens GN=UBTF;>tr|E9PKP7|E9PKP7_HUMAN Nucleolar transcription factor 1 OS=Homo sapiens GN=UBTF PE=1 SV=1;>sp|P17480|UBF1_HUMAN Nucleolar transcription factor 1 OS=Homo sapie			8	10	8	13	6	5	10	7	7	6	7	9	7	7	6	10	10	8	8	11	10	8	9	10	8	7	5	8	7	9	10	11	10	11	11	10	10	11	9	7	7	8	8
F8VSA6;E9PS38;Q15843;S4R3E9;E9PL57	F8VSA6;E9PS38;Q15843;S4R3E9;E9PL57	NEDD8	NEDD8;NEDD8-MDP1	>tr|F8VSA6|F8VSA6_HUMAN NEDD8 OS=Homo sapiens GN=NEDD8 PE=4 SV=1;>tr|E9PS38|E9PS38_HUMAN Protein NEDD8-MDP1 OS=Homo sapiens GN=NEDD8-MDP1 PE=4 SV=2;>sp|Q15843|NEDD8_HUMAN NEDD8 OS=Homo sapiens GN=NEDD8 PE=1 SV=1;>tr|S4R3E9|S4R3E9_HUMAN Protein NEDD8-MDP1 O			0	1	1	1	1	0	0	0	1	1	0	0	0	0	1	1	0	1	1	1	1	1	0	0	0	0	0	1	1	1	1	1	0	0	0	1	1	0	1	0	0	0	1
Q9BQB6-3;I3L3B4;F8W9H0;Q9BQB6-2;Q9BQB6;E9PLN8	Q9BQB6-3;I3L3B4;F8W9H0;Q9BQB6-2;Q9BQB6;E9PLN8	Vitamin K epoxide reductase complex subunit 1	VKORC1	>sp|Q9BQB6-3|VKOR1_HUMAN Isoform 3 of Vitamin K epoxide reductase complex subunit 1 OS=Homo sapiens GN=VKORC1;>tr|I3L3B4|I3L3B4_HUMAN Uncharacterized protein (Fragment) OS=Homo sapiens PE=4 SV=1;>tr|F8W9H0|F8W9H0_HUMAN Vitamin K epoxide reductase complex s			1	1	1	1	0	0	1	1	1	1	0	1	1	1	0	1	1	1	1	0	1	0	1	0	0	1	1	1	1	1	1	1	1	1	1	1	0	1	1	1	0	1	1
E9PLT0;O75534-2;O75534;O75534-3;O75534-4	E9PLT0;O75534-2;O75534;O75534-3;O75534-4	Cold shock domain-containing protein E1	CSDE1	>tr|E9PLT0|E9PLT0_HUMAN Cold shock domain-containing protein E1 OS=Homo sapiens GN=CSDE1 PE=1 SV=1;>sp|O75534-2|CSDE1_HUMAN Isoform 2 of Cold shock domain-containing protein E1 OS=Homo sapiens GN=CSDE1;>sp|O75534|CSDE1_HUMAN Cold shock domain-containing pr			0	0	0	0	0	0	0	0	0	0	0	0	0	0	0	0	0	0	0	0	0	0	0	0	0	0	0	0	0	0	0	0	0	0	0	0	0	0	0	0	1	0	0
E9PMR4;P48509;E9PRJ3	E9PMR4;P48509;E9PRJ3	CD151 antigen	CD151	>tr|E9PMR4|E9PMR4_HUMAN Tetraspanin OS=Homo sapiens GN=CD151 PE=1 SV=1;>sp|P48509|CD151_HUMAN CD151 antigen OS=Homo sapiens GN=CD151 PE=1 SV=3;>tr|E9PRJ3|E9PRJ3_HUMAN Tetraspanin (Fragment) OS=Homo sapiens GN=CD151 PE=1 SV=1			0	0	0	1	0	0	0	0	1	0	0	0	0	0	0	0	0	0	0	0	1	0	0	0	1	0	1	1	0	0	0	0	0	0	0	0	0	0	0	0	0	0	0
E9PMS6;Q8WWI1-3;Q8WWI1-4;F8WD26;J3KP06;Q8WWI1-2;Q8WWI1;E9PMP7;Q8WWI1-5;A0A0A0MTE2;E9PMT2;H0Y424;E9PK58;E9PJ10;E9PLU6;E9PRE3;E9PRJ0;H0YDQ3;H0YE95;H0YDG6	E9PMS6;Q8WWI1-3;Q8WWI1-4;F8WD26;J3KP06;Q8WWI1-2;Q8WWI1;E9PMP7;Q8WWI1-5;A0A0A0MTE2;E9PMT2;H0Y424	LIM domain only protein 7	LMO7	>tr|E9PMS6|E9PMS6_HUMAN LIM domain only protein 7 OS=Homo sapiens GN=LMO7 PE=1 SV=1;>sp|Q8WWI1-3|LMO7_HUMAN Isoform 3 of LIM domain only protein 7 OS=Homo sapiens GN=LMO7;>sp|Q8WWI1-4|LMO7_HUMAN Isoform 4 of LIM domain only protein 7 OS=Homo sapiens GN=LMO			0	2	2	1	3	3	0	0	1	1	1	2	0	3	1	1	0	0	1	1	1	0	1	1	0	0	1	0	2	3	1	0	1	1	1	1	1	1	0	2	2	1	0
E9PN04;Q92785-2;Q92785;J3KMZ8	E9PN04;Q92785-2;Q92785;J3KMZ8	Zinc finger protein ubi-d4	DPF2	>tr|E9PN04|E9PN04_HUMAN Zinc finger protein ubi-d4 OS=Homo sapiens GN=DPF2 PE=1 SV=1;>sp|Q92785-2|REQU_HUMAN Isoform 2 of Zinc finger protein ubi-d4 OS=Homo sapiens GN=DPF2;>sp|Q92785|REQU_HUMAN Zinc finger protein ubi-d4 OS=Homo sapiens GN=DPF2 PE=1 SV=2;			0	0	0	0	0	0	0	0	0	0	0	0	0	0	0	0	0	0	0	1	0	0	0	0	0	0	0	0	0	2	1	0	1	1	0	0	0	0	0	0	0	0	0
E9PN17;O75964	E9PN17;O75964	ATP synthase subunit g, mitochondrial	ATP5L	>tr|E9PN17|E9PN17_HUMAN ATP synthase subunit g, mitochondrial OS=Homo sapiens GN=ATP5L PE=1 SV=1;>sp|O75964|ATP5L_HUMAN ATP synthase subunit g, mitochondrial OS=Homo sapiens GN=ATP5L PE=1 SV=3			0	3	3	3	2	3	1	2	2	1	2	2	3	2	2	3	3	3	3	3	3	3	3	3	2	3	2	1	2	3	3	3	3	3	2	2	3	3	3	3	2	2	2
E9PN51;F8W9K7;E9PPW7;O00217	E9PN51;F8W9K7;E9PPW7;O00217	NADH dehydrogenase [ubiquinone] iron-sulfur protein 8, mitochondrial	NDUFS8	>tr|E9PN51|E9PN51_HUMAN NADH dehydrogenase [ubiquinone] iron-sulfur protein 8, mitochondrial (Fragment) OS=Homo sapiens GN=NDUFS8 PE=1 SV=1;>tr|F8W9K7|F8W9K7_HUMAN NADH dehydrogenase [ubiquinone] iron-sulfur protein 8, mitochondrial (Fragment) OS=Homo sapi			1	1	0	0	1	1	1	0	0	0	1	0	0	0	1	1	0	0	1	0	0	0	0	1	1	0	0	0	0	1	1	1	0	1	0	0	1	0	0	0	0	0	0
E9PNW4;P13987;E9PR17;H0YET2	E9PNW4;P13987;E9PR17;H0YET2	CD59 glycoprotein	CD59	>tr|E9PNW4|E9PNW4_HUMAN CD59 glycoprotein OS=Homo sapiens GN=CD59 PE=1 SV=1;>sp|P13987|CD59_HUMAN CD59 glycoprotein OS=Homo sapiens GN=CD59 PE=1 SV=1;>tr|E9PR17|E9PR17_HUMAN CD59 glycoprotein OS=Homo sapiens GN=CD59 PE=1 SV=1;>tr|H0YET2|H0YET2_HUMAN CD59 g			2	2	2	2	3	2	0	2	2	3	2	2	2	1	3	2	2	2	2	2	3	0	2	2	2	2	3	2	3	1	3	1	3	1	3	2	2	2	2	2	3	2	2
P0DJI8;E9PQD6	P0DJI8;E9PQD6	Serum amyloid A-1 protein;Amyloid protein A;Serum amyloid protein A(2-104);Serum amyloid protein A(3-104);Serum amyloid protein A(2-103);Serum amyloid protein A(2-102);Serum amyloid protein A(4-101);Serum amyloid A protein	SAA1	>sp|P0DJI8|SAA1_HUMAN Serum amyloid A-1 protein OS=Homo sapiens GN=SAA1 PE=1 SV=1;>tr|E9PQD6|E9PQD6_HUMAN Serum amyloid A protein OS=Homo sapiens GN=SAA1 PE=1 SV=1			0	0	0	0	0	0	0	0	0	0	0	0	0	0	1	0	0	0	0	0	0	0	0	0	0	0	0	0	0	0	0	0	0	0	0	0	0	0	0	0	0	0	0
P62861;E9PR30	P62861;E9PR30	40S ribosomal protein S30	FAU	>sp|P62861|RS30_HUMAN 40S ribosomal protein S30 OS=Homo sapiens GN=FAU PE=1 SV=1;>tr|E9PR30|E9PR30_HUMAN 40S ribosomal protein S30 OS=Homo sapiens GN=FAU PE=1 SV=1			3	3	2	2	1	2	1	1	2	2	2	2	2	2	3	3	3	2	2	2	2	1	1	1	1	2	1	2	2	2	3	2	3	3	3	3	3	3	2	2	1	2	3
E9PR44;P02511;A0A024R3B9;E9PJL7;E9PRA8;E9PNH7;H0YCW8;E9PS12	E9PR44;P02511;A0A024R3B9;E9PJL7;E9PRA8	Alpha-crystallin B chain	CRYAB	>tr|E9PR44|E9PR44_HUMAN Alpha-crystallin B chain (Fragment) OS=Homo sapiens GN=CRYAB PE=1 SV=1;>sp|P02511|CRYAB_HUMAN Alpha-crystallin B chain OS=Homo sapiens GN=CRYAB PE=1 SV=2;>tr|A0A024R3B9|A0A024R3B9_HUMAN Alpha-crystallin B chain OS=Homo sapiens GN=CR			0	1	0	0	0	0	1	0	0	0	0	0	0	0	0	0	0	2	0	2	0	1	1	1	0	0	0	0	1	1	2	2	2	1	2	2	0	1	1	1	0	0	0
E9PS00;Q9Y5Q0	E9PS00;Q9Y5Q0	Fatty acid desaturase 3	FADS3	>tr|E9PS00|E9PS00_HUMAN Fatty acid desaturase 3 OS=Homo sapiens GN=FADS3 PE=1 SV=1;>sp|Q9Y5Q0|FADS3_HUMAN Fatty acid desaturase 3 OS=Homo sapiens GN=FADS3 PE=2 SV=1			1	1	1	2	1	1	1	3	1	1	1	0	2	1	3	2	1	2	1	0	1	1	1	1	1	1	1	1	2	1	1	2	1	1	1	1	1	1	1	1	1	1	1
Q96KG9-3;E9PS17;Q96KG9-2;Q96KG9;E9PK59;Q96KG9-4;Q96KG9-5;Q96KG9-6;E9PPN3;A0A0A0MQX4;H0YCI6;H0YDH0	Q96KG9-3;E9PS17;Q96KG9-2;Q96KG9;E9PK59;Q96KG9-4;Q96KG9-5;Q96KG9-6;E9PPN3	N-terminal kinase-like protein	SCYL1	>sp|Q96KG9-3|SCYL1_HUMAN Isoform 3 of N-terminal kinase-like protein OS=Homo sapiens GN=SCYL1;>tr|E9PS17|E9PS17_HUMAN N-terminal kinase-like protein OS=Homo sapiens GN=SCYL1 PE=1 SV=1;>sp|Q96KG9-2|SCYL1_HUMAN Isoform 2 of N-terminal kinase-like protein OS=			8	12	10	17	9	9	8	11	7	9	7	7	12	10	6	10	13	12	9	12	12	7	11	10	8	4	9	8	8	12	11	11	10	12	5	8	9	7	8	9	10	11	8
P24468-3;P24468-2;F1DAL9;P24468;P10589;H3BTC2	P24468-3;P24468-2;F1DAL9;P24468;P10589	COUP transcription factor 2;COUP transcription factor 1	NR2F2;NR2F1	>sp|P24468-3|COT2_HUMAN Isoform 3 of COUP transcription factor 2 OS=Homo sapiens GN=NR2F2;>sp|P24468-2|COT2_HUMAN Isoform 2 of COUP transcription factor 2 OS=Homo sapiens GN=NR2F2;>tr|F1DAL9|F1DAL9_HUMAN COUP transcription factor 1 OS=Homo sapiens GN=NR2F1			1	0	0	1	0	1	0	0	0	1	0	0	2	1	0	0	0	1	0	0	1	1	0	1	0	0	2	0	0	1	1	0	1	0	0	0	0	1	1	0	1	2	0
F2Z2U4	F2Z2U4		TRRAP	>tr|F2Z2U4|F2Z2U4_HUMAN Transformation/transcription domain-associated protein OS=Homo sapiens GN=TRRAP PE=1 SV=3			11	13	18	22	6	9	13	13	18	20	21	20	14	14	3	19	8	18	12	12	9	10	13	16	12	21	36	26	14	8	8	10	13	29	17	18	16	13	9	10	16	22	24
Q8IZ69;F2Z2W7;Q8IZ69-2;C9K041;H7C100	Q8IZ69;F2Z2W7;Q8IZ69-2	tRNA (uracil-5-)-methyltransferase homolog A	TRMT2A	>sp|Q8IZ69|TRM2A_HUMAN tRNA (uracil-5-)-methyltransferase homolog A OS=Homo sapiens GN=TRMT2A PE=1 SV=2;>tr|F2Z2W7|F2Z2W7_HUMAN tRNA (uracil-5-)-methyltransferase homolog A OS=Homo sapiens GN=TRMT2A PE=1 SV=1;>sp|Q8IZ69-2|TRM2A_HUMAN Isoform 2 of tRNA (ura			2	2	0	1	0	0	0	1	0	1	0	0	1	1	0	3	0	0	1	1	0	0	1	1	0	0	0	0	1	1	0	1	2	1	1	1	0	1	0	1	2	0	1
Q9C0E2;F2Z2X4	Q9C0E2;F2Z2X4	Exportin-4	XPO4	>sp|Q9C0E2|XPO4_HUMAN Exportin-4 OS=Homo sapiens GN=XPO4 PE=1 SV=2;>tr|F2Z2X4|F2Z2X4_HUMAN Exportin-4 OS=Homo sapiens GN=XPO4 PE=1 SV=1			1	2	3	2	1	1	4	4	4	4	4	2	5	4	1	5	1	3	1	4	2	1	2	4	3	3	3	3	2	1	3	2	3	6	2	3	1	4	5	4	4	4	5
F5GWH5;P61165	F5GWH5;P61165	Transmembrane protein 258	TMEM258	>tr|F5GWH5|F5GWH5_HUMAN Transmembrane protein 258 OS=Homo sapiens GN=TMEM258 PE=1 SV=1;>sp|P61165|TM258_HUMAN Transmembrane protein 258 OS=Homo sapiens GN=TMEM258 PE=1 SV=1			1	0	1	1	1	0	1	1	1	1	1	0	1	0	0	0	1	1	1	1	1	0	1	1	1	1	1	1	1	1	1	1	1	1	1	1	1	1	1	1	1	1	1
F5H5V4;F5GX23;O00233-2;J3KN29;O00233;F5H7X1;F5H169;O00233-3	F5H5V4;F5GX23;O00233-2;J3KN29;O00233;F5H7X1;F5H169	26S proteasome non-ATPase regulatory subunit 9	PSMD9	>tr|F5H5V4|F5H5V4_HUMAN 26S proteasome non-ATPase regulatory subunit 9 (Fragment) OS=Homo sapiens GN=PSMD9 PE=1 SV=1;>tr|F5GX23|F5GX23_HUMAN 26S proteasome non-ATPase regulatory subunit 9 OS=Homo sapiens GN=PSMD9 PE=1 SV=1;>sp|O00233-2|PSMD9_HUMAN Isoform			0	0	1	0	0	0	0	0	0	0	0	0	0	0	1	0	0	0	0	0	0	0	0	0	0	0	0	0	0	0	0	0	0	0	0	0	0	0	0	0	0	0	0
F5GX77;Q9UI30-2;Q9UI30;F5GYQ2	F5GX77;Q9UI30-2;Q9UI30	tRNA methyltransferase 112 homolog	TRMT112	>tr|F5GX77|F5GX77_HUMAN Multifunctional methyltransferase subunit TRM112-like protein OS=Homo sapiens GN=TRMT112 PE=1 SV=1;>sp|Q9UI30-2|TR112_HUMAN Isoform 2 of Multifunctional methyltransferase subunit TRM112-like protein OS=Homo sapiens GN=TRMT112;>sp|Q9			1	1	1	1	0	1	1	1	0	0	0	0	0	0	0	0	0	0	1	0	0	0	1	0	0	0	0	0	0	0	0	1	1	1	0	0	1	1	1	0	0	0	0
U3KQ85;F5GXW5;Q99622	U3KQ85;F5GXW5;Q99622	Protein C10	C12orf57	>tr|U3KQ85|U3KQ85_HUMAN Protein C10 OS=Homo sapiens GN=C12orf57 PE=1 SV=1;>tr|F5GXW5|F5GXW5_HUMAN Protein C10 OS=Homo sapiens GN=C12orf57 PE=1 SV=1;>sp|Q99622|C10_HUMAN Protein C10 OS=Homo sapiens GN=C12orf57 PE=1 SV=1			0	0	0	0	0	0	0	0	0	0	0	0	0	0	0	1	0	0	0	0	0	0	0	1	0	0	1	1	0	0	0	0	0	0	0	1	0	0	1	1	0	0	0
F5GXX5;P61803;F5H895;A0A0B4J239	F5GXX5;P61803;F5H895;A0A0B4J239	Dolichyl-diphosphooligosaccharide--protein glycosyltransferase subunit DAD1	DAD1	>tr|F5GXX5|F5GXX5_HUMAN Dolichyl-diphosphooligosaccharide--protein glycosyltransferase subunit DAD1 OS=Homo sapiens GN=DAD1 PE=1 SV=1;>sp|P61803|DAD1_HUMAN Dolichyl-diphosphooligosaccharide--protein glycosyltransferase subunit DAD1 OS=Homo sapiens GN=DAD1			3	4	3	3	4	2	4	3	3	3	4	3	4	4	2	4	3	3	4	3	4	4	4	3	4	4	4	3	4	4	4	3	4	4	4	4	2	3	4	4	4	4	4
J3QL14;R4GN72;P61421;F5GYQ1	J3QL14;R4GN72;P61421;F5GYQ1	V-type proton ATPase subunit d 1	ATP6V0D1	>tr|J3QL14|J3QL14_HUMAN V-type proton ATPase subunit d 1 (Fragment) OS=Homo sapiens GN=ATP6V0D1 PE=1 SV=1;>tr|R4GN72|R4GN72_HUMAN V-type proton ATPase subunit d 1 OS=Homo sapiens GN=ATP6V0D1 PE=1 SV=1;>sp|P61421|VA0D1_HUMAN V-type proton ATPase subunit d 1			1	1	1	1	0	2	1	1	0	0	1	0	0	1	0	2	0	1	2	1	1	1	0	1	0	1	1	2	1	1	2	1	0	2	0	0	1	1	1	0	0	1	1
P08195-3;F5GZS6;P08195;J3KPF3;P08195-4;H0YFS2;F5GZI0;H0YFX4	P08195-3;F5GZS6;P08195;J3KPF3;P08195-4	4F2 cell-surface antigen heavy chain	SLC3A2	>sp|P08195-3|4F2_HUMAN Isoform 3 of 4F2 cell-surface antigen heavy chain OS=Homo sapiens GN=SLC3A2;>tr|F5GZS6|F5GZS6_HUMAN 4F2 cell-surface antigen heavy chain OS=Homo sapiens GN=SLC3A2 PE=1 SV=1;>sp|P08195|4F2_HUMAN 4F2 cell-surface antigen heavy chain OS			18	21	21	24	24	22	19	23	20	17	18	21	24	22	23	24	24	22	25	24	26	25	21	25	24	23	22	24	23	24	27	21	26	25	24	24	24	24	24	25	26	22	19
F8VWA9;F5H5T2;F8VXJ0;F5GZZ6;Q5I7T1;Q5BKT4	F8VWA9;F5H5T2;F8VXJ0;F5GZZ6;Q5I7T1;Q5BKT4	Putative Dol-P-Glc:Glc(2)Man(9)GlcNAc(2)-PP-Dol alpha-1,2-glucosyltransferase;Dol-P-Glc:Glc(2)Man(9)GlcNAc(2)-PP-Dol alpha-1,2-glucosyltransferase	ALG10B;ALG10	>tr|F8VWA9|F8VWA9_HUMAN Putative Dol-P-Glc:Glc(2)Man(9)GlcNAc(2)-PP-Dol alpha-1,2-glucosyltransferase OS=Homo sapiens GN=ALG10B PE=4 SV=1;>tr|F5H5T2|F5H5T2_HUMAN Dol-P-Glc:Glc(2)Man(9)GlcNAc(2)-PP-Dol alpha-1,2-glucosyltransferase OS=Homo sapiens GN=ALG10			0	0	0	0	0	0	0	0	0	0	0	1	1	1	0	0	0	1	0	0	0	0	0	0	0	0	0	0	0	0	0	0	0	0	0	0	0	0	0	0	0	0	0
F5H0M4;Q6P1A2;F5H680;F5H7K7;B7Z3N5;F5GYT3;Q6P1A2-2	F5H0M4;Q6P1A2;F5H680;F5H7K7;B7Z3N5;F5GYT3;Q6P1A2-2	Lysophospholipid acyltransferase 5	LPCAT3	>tr|F5H0M4|F5H0M4_HUMAN Lysophospholipid acyltransferase 5 OS=Homo sapiens GN=LPCAT3 PE=1 SV=1;>sp|Q6P1A2|MBOA5_HUMAN Lysophospholipid acyltransferase 5 OS=Homo sapiens GN=LPCAT3 PE=1 SV=1;>tr|F5H680|F5H680_HUMAN Lysophospholipid acyltransferase 5 OS=Homo			0	1	1	1	1	1	1	1	1	1	1	1	1	1	0	1	1	0	1	1	1	0	1	1	0	1	0	1	1	1	1	1	0	0	0	0	0	0	0	0	0	0	0
Q9NYV6-2;F5H148;H3BMT1;Q9NYV6;Q9NYV6-3	Q9NYV6-2;F5H148;H3BMT1;Q9NYV6;Q9NYV6-3	RNA polymerase I-specific transcription initiation factor RRN3	RRN3	>sp|Q9NYV6-2|RRN3_HUMAN Isoform 2 of RNA polymerase I-specific transcription initiation factor RRN3 OS=Homo sapiens GN=RRN3;>tr|F5H148|F5H148_HUMAN RNA polymerase I-specific transcription initiation factor RRN3 OS=Homo sapiens GN=RRN3 PE=1 SV=1;>tr|H3BMT1|			0	0	1	0	0	0	0	0	0	0	0	0	0	0	1	0	0	0	0	0	0	0	0	0	0	0	0	0	0	0	0	0	0	0	0	0	0	0	0	0	0	0	0
F5H157;Q15286;F5H7F8;Q15286-2	F5H157;Q15286	Ras-related protein Rab-35	RAB35	>tr|F5H157|F5H157_HUMAN Ras-related protein Rab-35 (Fragment) OS=Homo sapiens GN=RAB35 PE=1 SV=1;>sp|Q15286|RAB35_HUMAN Ras-related protein Rab-35 OS=Homo sapiens GN=RAB35 PE=1 SV=1			0	0	0	1	0	0	0	0	1	1	0	0	0	0	0	0	0	0	0	0	0	1	0	0	1	1	1	1	0	0	0	1	1	0	0	0	0	0	0	0	0	0	0
F5H170;Q8WW22-3;Q8WW22;Q8WW22-2;C9JDE6	F5H170;Q8WW22-3;Q8WW22;Q8WW22-2;C9JDE6	DnaJ homolog subfamily A member 4	DNAJA4	>tr|F5H170|F5H170_HUMAN DnaJ homolog subfamily A member 4 OS=Homo sapiens GN=DNAJA4 PE=1 SV=1;>sp|Q8WW22-3|DNJA4_HUMAN Isoform 3 of DnaJ homolog subfamily A member 4 OS=Homo sapiens GN=DNAJA4;>sp|Q8WW22|DNJA4_HUMAN DnaJ homolog subfamily A member 4 OS=Homo			0	1	0	0	1	0	0	0	0	0	0	0	0	0	0	0	0	0	0	0	0	0	0	0	0	0	1	0	0	0	1	0	0	0	0	0	0	0	0	0	0	0	0
F5H1D6;Q07864;F5H7E4;A0A087WW42;A0A087WX51	F5H1D6;Q07864	DNA polymerase;DNA polymerase epsilon catalytic subunit A	POLE	>tr|F5H1D6|F5H1D6_HUMAN DNA polymerase epsilon catalytic subunit A OS=Homo sapiens GN=POLE PE=1 SV=1;>sp|Q07864|DPOE1_HUMAN DNA polymerase epsilon catalytic subunit A OS=Homo sapiens GN=POLE PE=1 SV=5			2	1	1	2	0	2	1	2	1	4	1	2	1	0	0	1	1	2	1	4	2	0	1	2	0	0	1	0	2	4	3	4	2	2	4	2	3	1	3	1	0	0	0
F5H2B9;H0YNH8;Q9BZF9-2;Q9BZF9;H0YN48	F5H2B9;H0YNH8;Q9BZF9-2;Q9BZF9;H0YN48	Uveal autoantigen with coiled-coil domains and ankyrin repeats	UACA	>tr|F5H2B9|F5H2B9_HUMAN Uveal autoantigen with coiled-coil domains and ankyrin repeats OS=Homo sapiens GN=UACA PE=1 SV=1;>tr|H0YNH8|H0YNH8_HUMAN Uveal autoantigen with coiled-coil domains and ankyrin repeats OS=Homo sapiens GN=UACA PE=1 SV=1;>sp|Q9BZF9-2|U			0	0	0	0	0	0	0	0	0	0	0	0	0	0	0	0	0	0	0	0	0	0	0	0	0	0	0	0	0	0	0	0	0	0	0	0	0	0	0	0	0	0	0
F5H365;Q15436;Q15436-2;G3V5X8;G3V4Q2;G3V4V1;G3V1W4;G3V3G5;G3V2R6	F5H365;Q15436;Q15436-2	Protein transport protein Sec23A	SEC23A	>tr|F5H365|F5H365_HUMAN Protein transport protein Sec23A OS=Homo sapiens GN=SEC23A PE=1 SV=1;>sp|Q15436|SC23A_HUMAN Protein transport protein Sec23A OS=Homo sapiens GN=SEC23A PE=1 SV=2;>sp|Q15436-2|SC23A_HUMAN Isoform 2 of Protein transport protein Sec23A			1	0	0	1	0	0	0	0	0	1	0	0	0	0	0	1	0	1	0	2	0	0	0	1	0	0	0	0	1	0	1	0	0	0	1	1	0	0	0	1	1	0	0
F8VY35;P55209-2;F5H4R6;H0YIV4;P55209;F8W118;F8VUX1;F8VV59;F8W0J6;H0YH88;H0YHC3;F8W020;F8VXI6;P55209-3;F8W543;B7Z9C2;F8VRJ2;F8VVB5;B7Z4K9	F8VY35;P55209-2;F5H4R6;H0YIV4;P55209;F8W118;F8VUX1;F8VV59;F8W0J6;H0YH88;H0YHC3;F8W020;F8VXI6;P55209-3;F8W543;B7Z9C2;F8VRJ2	Nucleosome assembly protein 1-like 1	NAP1L1	>tr|F8VY35|F8VY35_HUMAN Nucleosome assembly protein 1-like 1 (Fragment) OS=Homo sapiens GN=NAP1L1 PE=1 SV=1;>sp|P55209-2|NP1L1_HUMAN Isoform 2 of Nucleosome assembly protein 1-like 1 OS=Homo sapiens GN=NAP1L1;>tr|F5H4R6|F5H4R6_HUMAN Nucleosome assembly pro			1	3	4	2	3	4	0	4	2	2	2	1	4	4	3	3	3	2	4	2	2	1	2	1	2	0	2	1	1	3	2	2	3	2	4	3	3	2	0	1	2	2	4
Q9BQE3;F5H5D3;F8VVB9;Q9H853	Q9BQE3;F5H5D3	Tubulin alpha-1C chain	TUBA1C	>sp|Q9BQE3|TBA1C_HUMAN Tubulin alpha-1C chain OS=Homo sapiens GN=TUBA1C PE=1 SV=1;>tr|F5H5D3|F5H5D3_HUMAN Tubulin alpha chain OS=Homo sapiens GN=TUBA1C PE=1 SV=1			17	17	20	21	19	16	19	22	22	17	18	23	21	23	23	19	24	18	18	21	21	19	21	21	20	21	20	16	24	21	19	19	20	19	22	18	20	19	20	21	20	21	21
F5H5U2;Q8NHQ9;E7EX41;Q8NHQ9-2	F5H5U2;Q8NHQ9	ATP-dependent RNA helicase DDX55	DDX55	>tr|F5H5U2|F5H5U2_HUMAN ATP-dependent RNA helicase DDX55 OS=Homo sapiens GN=DDX55 PE=1 SV=1;>sp|Q8NHQ9|DDX55_HUMAN ATP-dependent RNA helicase DDX55 OS=Homo sapiens GN=DDX55 PE=1 SV=3			0	0	0	2	0	0	0	0	0	0	0	0	1	0	0	0	0	2	0	0	0	0	0	0	0	0	0	0	1	0	0	0	1	1	2	1	0	0	0	0	0	0	0
Q86XA9-2;Q86XA9;F5H619;H7C5W6;H0YIW3;F8VQQ6;Q86XA9-3;H0YHE0;H0YHS5	Q86XA9-2;Q86XA9;F5H619;H7C5W6;H0YIW3	HEAT repeat-containing protein 5A	HEATR5A	>sp|Q86XA9-2|HTR5A_HUMAN Isoform 2 of HEAT repeat-containing protein 5A OS=Homo sapiens GN=HEATR5A;>sp|Q86XA9|HTR5A_HUMAN HEAT repeat-containing protein 5A OS=Homo sapiens GN=HEATR5A PE=1 SV=2;>tr|F5H619|F5H619_HUMAN HEAT repeat-containing protein 5A OS=Ho			2	1	3	2	1	3	3	3	4	6	6	4	4	4	0	7	1	2	0	4	3	1	2	2	4	2	6	5	5	4	2	4	3	2	1	3	4	2	1	1	0	6	4
F5H658;Q14562;K7EJH9;K7END7;A0A140T947;O60231	F5H658;Q14562	ATP-dependent RNA helicase DHX8	DHX8	>tr|F5H658|F5H658_HUMAN ATP-dependent RNA helicase DHX8 OS=Homo sapiens GN=DHX8 PE=1 SV=1;>sp|Q14562|DHX8_HUMAN ATP-dependent RNA helicase DHX8 OS=Homo sapiens GN=DHX8 PE=1 SV=1			0	0	1	1	0	0	1	0	0	0	0	1	0	1	0	1	0	1	0	0	0	0	0	1	0	0	0	0	0	1	0	1	1	1	1	1	1	0	1	1	0	1	1
F5H669;Q8N684-2;Q8N684;Q8N684-3;F5H6M0;F5H047;J3QT54;C9J286;C9J323;F5H5B7;F5H1W4;F5H2K8;F5H6P5;F5H6A8;F5GXA3;C9JM38	F5H669;Q8N684-2;Q8N684;Q8N684-3	Cleavage and polyadenylation specificity factor subunit 7	CPSF7	>tr|F5H669|F5H669_HUMAN Cleavage and polyadenylation-specificity factor subunit 7 (Fragment) OS=Homo sapiens GN=CPSF7 PE=1 SV=1;>sp|Q8N684-2|CPSF7_HUMAN Isoform 2 of Cleavage and polyadenylation specificity factor subunit 7 OS=Homo sapiens GN=CPSF7;>sp|Q8N			4	3	3	3	3	4	2	3	2	2	2	3	3	2	4	2	5	6	3	5	2	3	4	3	2	2	4	4	3	3	4	3	5	3	3	5	3	3	2	3	2	2	2
F5H6I7	F5H6I7		ATL3	>tr|F5H6I7|F5H6I7_HUMAN Atlastin-3 OS=Homo sapiens GN=ATL3 PE=1 SV=1			8	16	13	14	10	15	15	13	13	9	13	12	10	14	13	16	18	15	15	16	13	14	12	17	12	12	9	12	17	19	18	18	17	13	13	13	16	11	14	12	10	11	11
F5H702;Q96GC5-3;Q96GC5;F5H8D0	F5H702;Q96GC5-3;Q96GC5	39S ribosomal protein L48, mitochondrial	MRPL48	>tr|F5H702|F5H702_HUMAN 39S ribosomal protein L48, mitochondrial OS=Homo sapiens GN=MRPL48 PE=1 SV=1;>sp|Q96GC5-3|RM48_HUMAN Isoform 2 of 39S ribosomal protein L48, mitochondrial OS=Homo sapiens GN=MRPL48;>sp|Q96GC5|RM48_HUMAN 39S ribosomal protein L48, mi			1	1	2	2	2	2	1	1	0	0	0	0	1	2	1	0	2	2	1	2	1	0	1	1	1	0	0	0	2	1	1	1	2	1	2	1	1	0	0	0	1	1	0
Q9UMR2-2;Q9UMR2-4;Q9UMR2;F6QDS0;H3BQK0;Q9UMR2-3;Q9NUU7-2;I3L352;H3BN59;H3BMQ5	Q9UMR2-2;Q9UMR2-4;Q9UMR2;F6QDS0;H3BQK0;Q9UMR2-3;Q9NUU7-2;I3L352	ATP-dependent RNA helicase DDX19B;ATP-dependent RNA helicase DDX19A	DDX19B;DDX19A	>sp|Q9UMR2-2|DD19B_HUMAN Isoform 2 of ATP-dependent RNA helicase DDX19B OS=Homo sapiens GN=DDX19B;>sp|Q9UMR2-4|DD19B_HUMAN Isoform 4 of ATP-dependent RNA helicase DDX19B OS=Homo sapiens GN=DDX19B;>sp|Q9UMR2|DD19B_HUMAN ATP-dependent RNA helicase DDX19B OS=			5	7	6	6	5	4	4	6	2	2	2	5	7	8	4	4	7	2	4	6	5	6	5	7	3	3	5	4	5	6	6	6	5	6	4	8	6	5	5	10	6	4	4
F6RTR7;O43808;B0QYW5;F8WE74;F2Z2I9;F8WCH6;F8WA85;F8WEC6	F6RTR7;O43808;B0QYW5;F8WE74	Peroxisomal membrane protein PMP34	SLC25A17	>tr|F6RTR7|F6RTR7_HUMAN Peroxisomal membrane protein PMP34 OS=Homo sapiens GN=SLC25A17 PE=1 SV=1;>sp|O43808|PM34_HUMAN Peroxisomal membrane protein PMP34 OS=Homo sapiens GN=SLC25A17 PE=1 SV=1;>tr|B0QYW5|B0QYW5_HUMAN Peroxisomal membrane protein PMP34 OS=Ho			2	3	1	2	1	1	2	2	3	3	1	1	2	2	1	3	2	3	3	3	2	3	2	2	2	2	4	2	3	1	2	3	2	3	3	2	2	2	2	1	0	2	2
H7C3P4;P15586-2;P15586;F6S8M0;F5H4C6;H0YFA9	H7C3P4;P15586-2;P15586;F6S8M0;F5H4C6;H0YFA9	N-acetylglucosamine-6-sulfatase	GNS	>tr|H7C3P4|H7C3P4_HUMAN N-acetylglucosamine-6-sulfatase OS=Homo sapiens GN=GNS PE=1 SV=1;>sp|P15586-2|GNS_HUMAN Isoform 2 of N-acetylglucosamine-6-sulfatase OS=Homo sapiens GN=GNS;>sp|P15586|GNS_HUMAN N-acetylglucosamine-6-sulfatase OS=Homo sapiens GN=GNS			0	0	0	0	1	0	0	0	0	0	0	0	0	0	0	0	0	0	0	0	0	0	0	0	0	0	0	0	0	0	0	0	0	0	0	0	0	0	0	0	0	0	0
F6T1Q0;Q6L8Q7-2;Q6L8Q7	F6T1Q0;Q6L8Q7-2;Q6L8Q7	2,5-phosphodiesterase 12	PDE12	>tr|F6T1Q0|F6T1Q0_HUMAN 2,5-phosphodiesterase 12 OS=Homo sapiens GN=PDE12 PE=1 SV=1;>sp|Q6L8Q7-2|PDE12_HUMAN Isoform 2 of 2,5-phosphodiesterase 12 OS=Homo sapiens GN=PDE12;>sp|Q6L8Q7|PDE12_HUMAN 2,5-phosphodiesterase 12 OS=Homo sapiens GN=PDE12 PE=1			0	0	0	0	1	0	0	0	0	0	0	0	0	0	0	0	0	0	0	0	0	0	0	0	0	0	0	0	0	0	0	0	0	0	0	0	0	0	0	0	0	0	0
P43487-2;P43487;F6WQW2;C9JXG8;C9JJ34;C9JGV6;C9JDM3;C9JIC6;Q9C010;Q9C010-2;Q5T0Z6	P43487-2;P43487;F6WQW2;C9JXG8;C9JJ34;C9JGV6	Ran-specific GTPase-activating protein	RANBP1	>sp|P43487-2|RANG_HUMAN Isoform 2 of Ran-specific GTPase-activating protein OS=Homo sapiens GN=RANBP1;>sp|P43487|RANG_HUMAN Ran-specific GTPase-activating protein OS=Homo sapiens GN=RANBP1 PE=1 SV=1;>tr|F6WQW2|F6WQW2_HUMAN Ran-specific GTPase-activating pr			1	1	1	1	1	0	1	1	0	1	1	1	1	1	0	2	1	2	2	1	2	1	2	3	2	1	1	1	2	2	3	3	1	1	2	2	2	1	3	1	2	3	1
F6XHT0;Q9Y6D0;F8WAX7	F6XHT0;Q9Y6D0;F8WAX7	Selenoprotein K	SELK	>tr|F6XHT0|F6XHT0_HUMAN Selenoprotein K OS=Homo sapiens GN=SELK PE=1 SV=1;>sp|Q9Y6D0|SELK_HUMAN Selenoprotein K OS=Homo sapiens GN=SELK PE=1 SV=3;>tr|F8WAX7|F8WAX7_HUMAN Selenoprotein K OS=Homo sapiens GN=SELK PE=1 SV=1			0	0	0	1	0	1	0	0	1	1	0	1	0	0	1	1	0	0	0	1	0	0	1	1	1	2	0	1	0	1	0	0	0	0	0	2	0	0	0	0	0	0	0
F8VNT9;F8VV56;P08962-3;P08962-2;F8W022;F8VWK8;P08962	F8VNT9;F8VV56;P08962-3;P08962-2;F8W022;F8VWK8;P08962	CD63 antigen	CD63	>tr|F8VNT9|F8VNT9_HUMAN CD63 antigen (Fragment) OS=Homo sapiens GN=CD63 PE=1 SV=1;>tr|F8VV56|F8VV56_HUMAN CD63 antigen OS=Homo sapiens GN=CD63 PE=1 SV=1;>sp|P08962-3|CD63_HUMAN Isoform 3 of CD63 antigen OS=Homo sapiens GN=CD63;>sp|P08962-2|CD63_HUMAN Isofo			1	1	1	1	1	0	0	0	1	1	1	0	0	0	2	0	1	0	1	1	0	0	1	0	1	1	0	1	0	1	1	1	2	1	1	1	1	1	0	1	1	0	1
F8VP53;F8VVW7;F8VVX6;Q5HYK3	F8VP53;F8VVW7;F8VVX6;Q5HYK3	2-methoxy-6-polyprenyl-1,4-benzoquinol methylase, mitochondrial	COQ5	>tr|F8VP53|F8VP53_HUMAN 2-methoxy-6-polyprenyl-1,4-benzoquinol methylase, mitochondrial (Fragment) OS=Homo sapiens GN=COQ5 PE=1 SV=1;>tr|F8VVW7|F8VVW7_HUMAN 2-methoxy-6-polyprenyl-1,4-benzoquinol methylase, mitochondrial (Fragment) OS=Homo sapiens GN=COQ5			0	0	0	0	0	0	0	0	0	0	0	0	1	1	0	0	0	0	0	0	1	0	1	0	0	0	0	0	1	0	0	0	0	0	0	0	0	0	0	0	0	0	0
F8VPD4;P27708;H7C2E4;H7C3Z5;H7BZB3	F8VPD4;P27708	CAD protein;Glutamine-dependent carbamoyl-phosphate synthase;Aspartate carbamoyltransferase;Dihydroorotase	CAD	>tr|F8VPD4|F8VPD4_HUMAN CAD protein OS=Homo sapiens GN=CAD PE=1 SV=1;>sp|P27708|PYR1_HUMAN CAD protein OS=Homo sapiens GN=CAD PE=1 SV=3			11	16	17	15	12	15	11	11	12	12	14	15	15	14	16	10	12	13	11	14	8	10	15	11	14	8	10	12	12	15	14	11	14	13	15	11	18	10	13	11	8	9	12
F8VQW0;F8VX73;F8VPI1;F8W201;F8W086;F8VR05;F8VQQ5;F8VSI7;F8VVJ4;P55061;F8W1G3;P55061-2;A0A0G2JKZ4;F8VY06	F8VQW0;F8VX73;F8VPI1;F8W201;F8W086;F8VR05;F8VQQ5;F8VSI7;F8VVJ4;P55061;F8W1G3;P55061-2	Bax inhibitor 1	TMBIM6	>tr|F8VQW0|F8VQW0_HUMAN Bax inhibitor 1 (Fragment) OS=Homo sapiens GN=TMBIM6 PE=1 SV=1;>tr|F8VX73|F8VX73_HUMAN Bax inhibitor 1 (Fragment) OS=Homo sapiens GN=TMBIM6 PE=1 SV=1;>tr|F8VPI1|F8VPI1_HUMAN Bax inhibitor 1 (Fragment) OS=Homo sapiens GN=TMBIM6 PE=1			2	1	2	2	2	2	2	2	2	2	2	2	1	2	2	1	1	2	2	2	2	2	2	2	1	1	2	2	2	1	1	2	2	2	1	2	2	2	2	2	2	2	2
Q9NYL4-2;F8VU90;Q9NYL4;E9PAR0	Q9NYL4-2;F8VU90;Q9NYL4;E9PAR0	Peptidyl-prolyl cis-trans isomerase FKBP11;Peptidyl-prolyl cis-trans isomerase	FKBP11	>sp|Q9NYL4-2|FKB11_HUMAN Isoform 2 of Peptidyl-prolyl cis-trans isomerase FKBP11 OS=Homo sapiens GN=FKBP11;>tr|F8VU90|F8VU90_HUMAN Peptidyl-prolyl cis-trans isomerase FKBP11 OS=Homo sapiens GN=FKBP11 PE=1 SV=1;>sp|Q9NYL4|FKB11_HUMAN Peptidyl-prolyl cis-tra			2	1	1	1	2	1	2	1	2	2	1	1	1	1	2	1	1	1	1	1	1	1	1	1	1	1	1	1	2	1	1	1	1	1	1	1	1	1	2	1	1	1	1
F8VV52;Q9NZN8;Q9NZN8-4;Q9NZN8-5;F8VP97;F8VUB4;F8VQD8;F8VVY1;F8VX63;A0A087X050;F8W145;Q9NZN8-2;F8VRS8;F8VWH8;F8VQF4;H0YI11;H0YH84;F8VVD4;F8VRJ3;H0YHT6;Q9NZN8-3	F8VV52;Q9NZN8;Q9NZN8-4;Q9NZN8-5;F8VP97;F8VUB4;F8VQD8;F8VVY1;F8VX63	CCR4-NOT transcription complex subunit 2	CNOT2	>tr|F8VV52|F8VV52_HUMAN CCR4-NOT transcription complex subunit 2 (Fragment) OS=Homo sapiens GN=CNOT2 PE=1 SV=1;>sp|Q9NZN8|CNOT2_HUMAN CCR4-NOT transcription complex subunit 2 OS=Homo sapiens GN=CNOT2 PE=1 SV=1;>sp|Q9NZN8-4|CNOT2_HUMAN Isoform 4 of CCR4-NOT			4	5	5	4	1	4	2	6	2	4	4	4	2	2	2	2	3	5	6	4	2	2	1	3	4	5	5	3	4	4	3	3	3	6	5	6	1	4	3	1	5	2	2
F8W651;P61923;F8VVA7;F8VYK5;F8VXB1;F8VUC5;F8W156;P61923-2;P61923-3;P61923-5;F8VYZ4;P61923-4	F8W651;P61923;F8VVA7;F8VYK5;F8VXB1;F8VUC5;F8W156;P61923-2;P61923-3;P61923-5;F8VYZ4;P61923-4	Coatomer subunit zeta-1	COPZ1	>tr|F8W651|F8W651_HUMAN Coatomer subunit zeta-1 OS=Homo sapiens GN=COPZ1 PE=1 SV=1;>sp|P61923|COPZ1_HUMAN Coatomer subunit zeta-1 OS=Homo sapiens GN=COPZ1 PE=1 SV=1;>tr|F8VVA7|F8VVA7_HUMAN Coatomer subunit zeta-1 OS=Homo sapiens GN=COPZ1 PE=1 SV=1;>tr|F8VY			1	0	1	0	0	0	1	0	0	0	0	0	0	0	0	0	0	0	0	0	0	0	1	1	0	0	0	0	1	0	0	0	1	0	1	0	1	0	0	0	0	0	0
Q9H2H9;F8VX04;F8VX12	Q9H2H9;F8VX04	Sodium-coupled neutral amino acid transporter 1	SLC38A1	>sp|Q9H2H9|S38A1_HUMAN Sodium-coupled neutral amino acid transporter 1 OS=Homo sapiens GN=SLC38A1 PE=1 SV=1;>tr|F8VX04|F8VX04_HUMAN Sodium-coupled neutral amino acid transporter 1 OS=Homo sapiens GN=SLC38A1 PE=1 SV=1			4	2	2	2	3	3	3	3	1	2	2	2	4	3	2	2	3	2	2	2	3	3	2	2	2	2	2	2	2	2	2	2	2	2	3	2	3	2	3	3	2	3	3
Q8TAQ2-2;Q8TAQ2-3;Q8TAQ2;F8VXC8;F8VZW6	Q8TAQ2-2;Q8TAQ2-3;Q8TAQ2;F8VXC8	SWI/SNF complex subunit SMARCC2	SMARCC2	>sp|Q8TAQ2-2|SMRC2_HUMAN Isoform 2 of SWI/SNF complex subunit SMARCC2 OS=Homo sapiens GN=SMARCC2;>sp|Q8TAQ2-3|SMRC2_HUMAN Isoform 3 of SWI/SNF complex subunit SMARCC2 OS=Homo sapiens GN=SMARCC2;>sp|Q8TAQ2|SMRC2_HUMAN SWI/SNF complex subunit SMARCC2 OS=Homo			6	6	3	3	4	3	3	1	0	3	0	1	3	2	1	4	4	5	3	3	2	0	3	1	0	1	1	1	3	2	4	3	6	8	5	8	4	3	5	3	5	2	3
Q49AQ3;H0YI10;Q8N5B7-2;F8VXY1;Q8N5B7	Q49AQ3;H0YI10;Q8N5B7-2;F8VXY1;Q8N5B7	Ceramide synthase 5	LASS5;CERS5	>tr|Q49AQ3|Q49AQ3_HUMAN Ceramide synthase 5 OS=Homo sapiens GN=LASS5 PE=1 SV=1;>tr|H0YI10|H0YI10_HUMAN Ceramide synthase 5 (Fragment) OS=Homo sapiens GN=CERS5 PE=1 SV=2;>sp|Q8N5B7-2|CERS5_HUMAN Isoform 2 of Ceramide synthase 5 OS=Homo sapiens GN=CERS5;>tr|			1	1	1	1	1	1	1	0	1	1	1	1	1	2	0	1	1	1	1	1	1	1	1	1	2	2	1	1	1	1	1	2	1	1	1	1	1	1	1	1	1	1	1
F8VY04;P54819-2;F8W1A4;P54819;F8VZG5;P54819-3;P54819-5;P54819-6;F8VPP1;P54819-4;G3V213	F8VY04;P54819-2;F8W1A4;P54819;F8VZG5;P54819-3;P54819-5;P54819-6	Adenylate kinase 2, mitochondrial;Adenylate kinase 2, mitochondrial, N-terminally processed	AK2	>tr|F8VY04|F8VY04_HUMAN Adenylate kinase 2, mitochondrial OS=Homo sapiens GN=AK2 PE=1 SV=1;>sp|P54819-2|KAD2_HUMAN Isoform 2 of Adenylate kinase 2, mitochondrial OS=Homo sapiens GN=AK2;>tr|F8W1A4|F8W1A4_HUMAN Adenylate kinase 2, mitochondrial OS=Homo sapie			0	0	0	0	0	0	0	0	0	0	0	0	0	0	0	1	0	0	0	0	0	0	0	0	0	0	0	0	0	0	0	0	0	0	0	0	0	0	0	0	0	0	0
F8VYE8;P36873;F8W0W8;P36873-2;A0A087WYY5;F8VR82;E7ETD8;F8WE71;F5H1L6;F5H037	F8VYE8;P36873;F8W0W8;P36873-2;A0A087WYY5;F8VR82;E7ETD8	Serine/threonine-protein phosphatase;Serine/threonine-protein phosphatase PP1-gamma catalytic subunit	PPP1CC;PPP1CB	>tr|F8VYE8|F8VYE8_HUMAN Serine/threonine-protein phosphatase OS=Homo sapiens GN=PPP1CC PE=1 SV=1;>sp|P36873|PP1G_HUMAN Serine/threonine-protein phosphatase PP1-gamma catalytic subunit OS=Homo sapiens GN=PPP1CC PE=1 SV=1;>tr|F8W0W8|F8W0W8_HUMAN Serine/threo			1	1	0	2	1	0	0	0	1	0	0	0	1	1	1	0	0	1	1	1	1	0	0	0	1	0	0	0	1	1	1	1	1	1	0	1	1	1	1	0	1	1	0
F8VZ44;Q9NRG9;H3BU82;Q9NRG9-2;F8VUB6	F8VZ44;Q9NRG9;H3BU82;Q9NRG9-2	Aladin	AAAS	>tr|F8VZ44|F8VZ44_HUMAN Aladin OS=Homo sapiens GN=AAAS PE=1 SV=1;>sp|Q9NRG9|AAAS_HUMAN Aladin OS=Homo sapiens GN=AAAS PE=1 SV=1;>tr|H3BU82|H3BU82_HUMAN Aladin (Fragment) OS=Homo sapiens GN=AAAS PE=1 SV=1;>sp|Q9NRG9-2|AAAS_HUMAN Isoform 2 of Aladin OS=Homo			5	4	3	5	3	5	5	3	2	3	4	2	3	5	5	5	2	4	3	4	2	2	6	3	2	2	3	1	4	2	5	2	3	2	4	5	4	2	4	4	4	3	2
F8W1Z2;F8VZA2;Q6P1Q0;Q6P1Q0-7;Q6P1Q0-5;F8VR33;H0YIV5;Q6P1Q0-4;F8VP71;F8VVQ3;Q6P1Q0-2;H0YHF4;F8VS60;F8W0R0;Q6P1Q0-6;F8VXQ4;F8VQE7;F8WCD9;F8VTR1;F8W6J0;Q6P1Q0-3;F8VPY5	F8W1Z2;F8VZA2;Q6P1Q0;Q6P1Q0-7;Q6P1Q0-5;F8VR33;H0YIV5;Q6P1Q0-4;F8VP71;F8VVQ3;Q6P1Q0-2;H0YHF4;F8VS60;F8W0R0	LETM1 domain-containing protein 1	LETMD1	>tr|F8W1Z2|F8W1Z2_HUMAN LETM1 domain-containing protein 1 OS=Homo sapiens GN=LETMD1 PE=1 SV=1;>tr|F8VZA2|F8VZA2_HUMAN LETM1 domain-containing protein 1 (Fragment) OS=Homo sapiens GN=LETMD1 PE=1 SV=8;>sp|Q6P1Q0|LTMD1_HUMAN LETM1 domain-containing protein 1			0	1	1	0	0	0	0	0	1	2	0	1	0	0	0	0	0	0	0	1	1	0	0	0	1	0	0	0	1	0	0	0	1	0	0	0	0	0	0	0	1	1	0
P09651-3;F8W6I7;P09651-2;P09651;F8VTQ5;F8VZ49;Q32P51;F8W646;H0YH80;F8VYN5	P09651-3;F8W6I7;P09651-2;P09651;F8VTQ5;F8VZ49;Q32P51	Heterogeneous nuclear ribonucleoprotein A1;Heterogeneous nuclear ribonucleoprotein A1-like 2	HNRNPA1;HNRNPA1L2	>sp|P09651-3|ROA1_HUMAN Isoform 2 of Heterogeneous nuclear ribonucleoprotein A1 OS=Homo sapiens GN=HNRNPA1;>tr|F8W6I7|F8W6I7_HUMAN Heterogeneous nuclear ribonucleoprotein A1 OS=Homo sapiens GN=HNRNPA1 PE=1 SV=2;>sp|P09651-2|ROA1_HUMAN Isoform A1-A of Heter			4	5	5	4	3	4	2	3	4	4	2	4	3	4	5	5	6	6	6	4	3	3	3	3	3	2	5	3	2	4	6	5	4	4	3	5	2	4	2	6	1	5	4
Q14157-4;Q14157-1;Q14157-3;F8W726;Q14157;Q14157-5;Q5VU81;Q5VU80;Q5VU79;Q5VU78;Q5VU77;H0Y5H6;H7C2T8	Q14157-4;Q14157-1;Q14157-3;F8W726;Q14157;Q14157-5	Ubiquitin-associated protein 2-like	UBAP2L	>sp|Q14157-4|UBP2L_HUMAN Isoform 4 of Ubiquitin-associated protein 2-like OS=Homo sapiens GN=UBAP2L;>sp|Q14157-1|UBP2L_HUMAN Isoform 2 of Ubiquitin-associated protein 2-like OS=Homo sapiens GN=UBAP2L;>sp|Q14157-3|UBP2L_HUMAN Isoform 3 of Ubiquitin-associat			1	1	1	1	2	1	1	1	1	0	0	1	1	0	0	0	1	1	1	1	1	1	0	1	1	1	1	1	1	1	1	0	1	0	0	1	1	1	1	0	1	0	1
F8W776;Q8TC24;Q9H9S3-2;Q9H9S3-3;Q9H9S3;H7C1Q9;C9JXC6;H7C069;A6NK38;F2Z2C7;A6NIF9;C9JJV4;H7C1S8	F8W776;Q8TC24;Q9H9S3-2;Q9H9S3-3;Q9H9S3;H7C1Q9;C9JXC6;H7C069;A6NK38;F2Z2C7;A6NIF9;C9JJV4	Protein transport protein Sec61 subunit alpha isoform 2	SEC61A2;SEC61A1	>tr|F8W776|F8W776_HUMAN Protein transport protein Sec61 subunit alpha isoform 2 OS=Homo sapiens GN=SEC61A2 PE=1 SV=1;>tr|Q8TC24|Q8TC24_HUMAN Protein transport protein Sec61 subunit alpha isoform 2 OS=Homo sapiens GN=SEC61A2 PE=1 SV=1;>sp|Q9H9S3-2|S61A2_HUM			4	4	4	4	4	3	4	5	3	3	5	4	4	4	3	3	5	2	2	5	5	2	3	3	3	3	4	4	4	2	3	4	3	5	2	2	3	4	3	3	4	5	2
Q5BJE1-3;Q5BJE1-2;Q5BJE1-4;Q5BJE1;F8W7A7	Q5BJE1-3;Q5BJE1-2;Q5BJE1-4;Q5BJE1;F8W7A7	Coiled-coil domain-containing protein 178	CCDC178	>sp|Q5BJE1-3|CC178_HUMAN Isoform 3 of Coiled-coil domain-containing protein 178 OS=Homo sapiens GN=CCDC178;>sp|Q5BJE1-2|CC178_HUMAN Isoform 2 of Coiled-coil domain-containing protein 178 OS=Homo sapiens GN=CCDC178;>sp|Q5BJE1-4|CC178_HUMAN Isoform 4 of Coil			0	0	0	0	0	1	0	0	0	0	0	0	0	0	1	0	0	0	0	0	0	0	0	0	0	0	1	0	0	0	0	0	0	0	0	0	0	0	0	1	0	0	0
F8W7Q4;Q96A26;E9PH05	F8W7Q4;Q96A26;E9PH05	Protein FAM162A	FAM162A	>tr|F8W7Q4|F8W7Q4_HUMAN Protein FAM162A OS=Homo sapiens GN=FAM162A PE=1 SV=1;>sp|Q96A26|F162A_HUMAN Protein FAM162A OS=Homo sapiens GN=FAM162A PE=1 SV=2;>tr|E9PH05|E9PH05_HUMAN Protein FAM162A OS=Homo sapiens GN=FAM162A PE=1 SV=1			2	2	2	1	2	2	1	1	2	2	2	1	2	2	2	2	2	2	2	1	2	2	2	2	1	2	2	2	2	2	2	2	2	2	1	2	1	2	1	2	2	2	2
F8W7U8;P49959;P49959-3;P49959-2;F5GXT0;F5H742;F5H256	F8W7U8;P49959;P49959-3;P49959-2	Double-strand break repair protein MRE11A	MRE11A	>tr|F8W7U8|F8W7U8_HUMAN Double-strand break repair protein MRE11A OS=Homo sapiens GN=MRE11 PE=1 SV=1;>sp|P49959|MRE11_HUMAN Double-strand break repair protein MRE11A OS=Homo sapiens GN=MRE11A PE=1 SV=3;>sp|P49959-3|MRE11_HUMAN Isoform 3 of Double-strand br			1	2	2	2	3	2	1	1	0	1	1	1	2	1	2	1	1	1	1	0	1	0	1	1	0	0	0	0	2	1	2	1	2	3	2	2	3	0	0	0	1	2	1
F8W9U3;Q96IU4;Q96IU4-2;B4DQI4	F8W9U3;Q96IU4;Q96IU4-2;B4DQI4	Alpha/beta hydrolase domain-containing protein 14B	ABHD14B	>tr|F8W9U3|F8W9U3_HUMAN Protein ABHD14B OS=Homo sapiens GN=ABHD14B PE=1 SV=1;>sp|Q96IU4|ABHEB_HUMAN Protein ABHD14B OS=Homo sapiens GN=ABHD14B PE=1 SV=1;>sp|Q96IU4-2|ABHEB_HUMAN Isoform 2 of Protein ABHD14B OS=Homo sapiens GN=ABHD14B;>tr|B4DQI4|B4DQI4_HUMA			2	1	0	0	1	1	0	0	0	1	0	0	1	0	2	2	0	0	0	0	1	0	2	0	1	1	1	0	2	1	0	2	1	0	0	0	0	0	1	0	1	1	0
F8W9X7;Q567U6;H7C050	F8W9X7;Q567U6	Coiled-coil domain-containing protein 93	CCDC93	>tr|F8W9X7|F8W9X7_HUMAN Coiled-coil domain-containing protein 93 OS=Homo sapiens GN=CCDC93 PE=1 SV=1;>sp|Q567U6|CCD93_HUMAN Coiled-coil domain-containing protein 93 OS=Homo sapiens GN=CCDC93 PE=1 SV=2			3	2	4	3	2	0	2	0	3	1	2	1	1	1	1	2	0	2	1	2	2	2	3	1	0	1	2	0	2	4	0	1	2	0	2	1	2	1	2	1	2	1	2
Q7Z460-2;Q7Z460-4;F8WA11;Q7Z460-5;Q7Z460-3;Q7Z460;H0Y5T1;C9J151;C9JP76	Q7Z460-2;Q7Z460-4;F8WA11;Q7Z460-5;Q7Z460-3;Q7Z460;H0Y5T1	CLIP-associating protein 1	CLASP1	>sp|Q7Z460-2|CLAP1_HUMAN Isoform 2 of CLIP-associating protein 1 OS=Homo sapiens GN=CLASP1;>sp|Q7Z460-4|CLAP1_HUMAN Isoform 4 of CLIP-associating protein 1 OS=Homo sapiens GN=CLASP1;>tr|F8WA11|F8WA11_HUMAN CLIP-associating protein 1 OS=Homo sapiens GN=CLAS			15	16	19	23	14	17	12	19	13	21	16	21	20	20	10	15	16	22	18	19	13	15	18	19	20	18	19	21	23	17	12	18	19	19	16	16	15	18	16	11	18	19	24
F8WAJ0;Q9H8H2;Q9H8H2-2;Q9H8H2-4;Q9H8H2-3	F8WAJ0;Q9H8H2;Q9H8H2-2;Q9H8H2-4	Probable ATP-dependent RNA helicase DDX31	DDX31	>tr|F8WAJ0|F8WAJ0_HUMAN Probable ATP-dependent RNA helicase DDX31 OS=Homo sapiens GN=DDX31 PE=1 SV=2;>sp|Q9H8H2|DDX31_HUMAN Probable ATP-dependent RNA helicase DDX31 OS=Homo sapiens GN=DDX31 PE=1 SV=2;>sp|Q9H8H2-2|DDX31_HUMAN Isoform 2 of Probable ATP-depe			3	4	4	2	0	1	1	2	3	2	3	3	5	6	3	2	3	3	4	3	2	2	1	1	2	4	4	3	1	3	4	1	3	4	2	5	4	4	2	2	3	3	2
F8WF27;F8WBG6;P30408	F8WF27;F8WBG6;P30408	Transmembrane 4 L6 family member 1	TM4SF1	>tr|F8WF27|F8WF27_HUMAN Transmembrane 4 L6 family member 1 OS=Homo sapiens GN=TM4SF1 PE=1 SV=1;>tr|F8WBG6|F8WBG6_HUMAN Transmembrane 4 L6 family member 1 OS=Homo sapiens GN=TM4SF1 PE=1 SV=1;>sp|P30408|T4S1_HUMAN Transmembrane 4 L6 family member 1 OS=Homo s			0	0	0	0	0	0	0	0	1	1	1	1	0	0	0	0	0	0	0	0	0	0	0	1	1	1	1	1	0	0	0	0	1	0	1	0	0	0	0	0	0	0	0
J3QRU4;P63027;F8WCA0;L7N2F9;K7ENK9;K7EKX0;P23763-2;F5GZV7;P23763-3;P23763	J3QRU4;P63027;F8WCA0;L7N2F9;K7ENK9;K7EKX0	Vesicle-associated membrane protein 2	VAMP2;VAMP3	>tr|J3QRU4|J3QRU4_HUMAN Vesicle-associated membrane protein 2 OS=Homo sapiens GN=VAMP2 PE=4 SV=2;>sp|P63027|VAMP2_HUMAN Vesicle-associated membrane protein 2 OS=Homo sapiens GN=VAMP2 PE=1 SV=3;>tr|F8WCA0|F8WCA0_HUMAN Vesicle-associated membrane protein 2 O			2	3	2	2	2	2	1	2	3	2	2	0	2	2	2	2	1	2	2	2	1	2	2	1	0	1	3	1	2	2	2	3	2	1	1	2	1	2	2	2	1	2	1
P59998;F8WCF6;F8WDD7;P59998-3;P59998-2;A0A0A6YYG9;H7C0A3;F8WE39;R4GN08;P59998-4;F8WDW3	P59998;F8WCF6;F8WDD7;P59998-3;P59998-2;A0A0A6YYG9;H7C0A3	Actin-related protein 2/3 complex subunit 4	ARPC4;ARPC4-TTLL3	>sp|P59998|ARPC4_HUMAN Actin-related protein 2/3 complex subunit 4 OS=Homo sapiens GN=ARPC4 PE=1 SV=3;>tr|F8WCF6|F8WCF6_HUMAN Actin-related protein 2/3 complex subunit 4 OS=Homo sapiens GN=ARPC4-TTLL3 PE=3 SV=1;>tr|F8WDD7|F8WDD7_HUMAN Actin-related protein			3	2	4	4	3	3	4	5	3	4	3	3	4	3	6	4	5	4	3	5	4	4	5	5	3	4	5	5	4	5	6	6	4	5	5	4	4	3	5	4	3	3	4
F8WF93;H7BZZ2;F8WE30;H7C0X4;Q92685	F8WF93;H7BZZ2;F8WE30;H7C0X4;Q92685	Dol-P-Man:Man(5)GlcNAc(2)-PP-Dol alpha-1,3-mannosyltransferase	ALG3	>tr|F8WF93|F8WF93_HUMAN Dol-P-Man:Man(5)GlcNAc(2)-PP-Dol alpha-1,3-mannosyltransferase OS=Homo sapiens GN=ALG3 PE=1 SV=1;>tr|H7BZZ2|H7BZZ2_HUMAN Dol-P-Man:Man(5)GlcNAc(2)-PP-Dol alpha-1,3-mannosyltransferase (Fragment) OS=Homo sapiens GN=ALG3 PE=1 SV=1;>tr			0	1	1	1	1	1	0	0	0	1	1	1	1	0	0	1	1	1	0	1	0	1	0	1	0	1	1	1	1	1	1	1	1	1	1	1	0	1	1	1	0	1	0
Q16630-3;F8WJN3;Q16630;Q16630-2;F8W084	Q16630-3;F8WJN3;Q16630;Q16630-2	Cleavage and polyadenylation specificity factor subunit 6	CPSF6	>sp|Q16630-3|CPSF6_HUMAN Isoform 3 of Cleavage and polyadenylation specificity factor subunit 6 OS=Homo sapiens GN=CPSF6;>tr|F8WJN3|F8WJN3_HUMAN Cleavage and polyadenylation-specificity factor subunit 6 OS=Homo sapiens GN=CPSF6 PE=1 SV=1;>sp|Q16630|CPSF6_H			3	3	4	4	2	3	3	4	1	1	1	3	3	2	2	2	2	5	3	3	3	0	1	1	3	5	0	3	2	2	3	2	4	3	1	1	4	2	3	2	2	2	3
Q13586-2;Q13586;G0XQ39;H0YDB2;E9PNJ4	Q13586-2;Q13586;G0XQ39;H0YDB2;E9PNJ4	Stromal interaction molecule 1	STIM1	>sp|Q13586-2|STIM1_HUMAN Isoform 2 of Stromal interaction molecule 1 OS=Homo sapiens GN=STIM1;>sp|Q13586|STIM1_HUMAN Stromal interaction molecule 1 OS=Homo sapiens GN=STIM1 PE=1 SV=3;>tr|G0XQ39|G0XQ39_HUMAN STIM1L OS=Homo sapiens GN=STIM1 PE=1 SV=1;>tr|H0Y			1	0	0	0	0	0	0	0	0	0	0	0	0	0	0	0	0	0	1	0	0	0	1	0	0	0	0	0	0	0	1	0	0	0	0	0	1	0	1	0	0	0	0
G3V126;Q9UI12-2;Q9UI12;E5RG49;E5RHH0	G3V126;Q9UI12-2;Q9UI12	V-type proton ATPase subunit H	ATP6V1H	>tr|G3V126|G3V126_HUMAN ATPase, H+ transporting, lysosomal 50/57kDa, V1 subunit H, isoform CRA_c OS=Homo sapiens GN=ATP6V1H PE=1 SV=1;>sp|Q9UI12-2|VATH_HUMAN Isoform 2 of V-type proton ATPase subunit H OS=Homo sapiens GN=ATP6V1H;>sp|Q9UI12|VATH_HUMAN V-typ			6	4	3	7	5	7	4	4	5	6	7	7	7	5	3	6	5	9	4	6	4	5	6	7	6	6	5	7	7	8	4	6	7	6	5	5	5	6	5	5	7	8	10
G3V150;E9PNA1;O94766-2;O94766;G3V3J2	G3V150;E9PNA1;O94766-2;O94766	Galactosylgalactosylxylosylprotein 3-beta-glucuronosyltransferase 3	B3GAT3	>tr|G3V150|G3V150_HUMAN Beta-1,3-glucuronyltransferase 3 (Glucuronosyltransferase I), isoform CRA_a OS=Homo sapiens GN=B3GAT3 PE=1 SV=1;>tr|E9PNA1|E9PNA1_HUMAN Galactosylgalactosylxylosylprotein 3-beta-glucuronosyltransferase 3 (Fragment) OS=Homo sapiens G			0	0	0	0	0	0	0	0	0	0	0	0	0	0	0	1	1	0	0	0	0	0	0	0	0	0	0	0	0	0	0	0	0	0	1	0	1	0	0	0	0	0	0
G3V1D4;Q9NUP9	G3V1D4;Q9NUP9	Protein lin-7 homolog C	LIN7C	>tr|G3V1D4|G3V1D4_HUMAN Lin-7 homolog C (C. elegans), isoform CRA_b OS=Homo sapiens GN=LIN7C PE=1 SV=1;>sp|Q9NUP9|LIN7C_HUMAN Protein lin-7 homolog C OS=Homo sapiens GN=LIN7C PE=1 SV=1			0	0	0	0	1	0	0	0	0	0	0	0	0	0	1	1	0	0	0	0	0	0	1	1	0	0	0	0	0	0	0	1	1	1	0	0	1	0	0	0	0	0	0
G3V1M9;A0A0D9SET1;G5E9X6;P04280;A0A0G2JQ42;A0A0G2JRP6;A0A0G2JMN8;P02812;A0A0G2JM13;A0A0G2JR74;E7EXA8;E9PAL0;A0A0G2JPB4;P10163	G3V1M9;A0A0D9SET1;G5E9X6;P04280;A0A0G2JQ42;A0A0G2JRP6;A0A0G2JMN8;P02812;A0A0G2JM13;A0A0G2JR74	Basic salivary proline-rich protein 1;Proline-rich peptide II-2;Basic peptide IB-6;Peptide P-H;Basic salivary proline-rich protein 2;Basic proline-rich peptide IB-1;Basic proline-rich peptide P-E;Basic proline-rich peptide IB-7;Basic proline-rich peptide IB-8c;Basic proline-rich peptide IB-4	PRB1;PRB2	>tr|G3V1M9|G3V1M9_HUMAN Basic salivary proline-rich protein 1 OS=Homo sapiens GN=PRB1 PE=1 SV=2;>tr|A0A0D9SET1|A0A0D9SET1_HUMAN Basic salivary proline-rich protein 1 OS=Homo sapiens GN=PRB1 PE=1 SV=1;>tr|G5E9X6|G5E9X6_HUMAN Basic salivary proline-rich prot			0	0	0	0	0	0	0	0	0	0	0	0	0	0	5	0	0	0	0	0	0	0	0	0	0	0	0	0	0	0	0	0	0	0	0	0	0	0	0	0	0	0	0
G3V2F7;Q13404;Q13404-7;Q13404-2;Q13404-1;I3L0A0;Q13404-6;A0A0A0MSL3;Q13404-8;G3V113;Q15819;E5RIF1;D6RG00;H0YBP9;H0YBX6	G3V2F7;Q13404;Q13404-7;Q13404-2;Q13404-1;I3L0A0;Q13404-6;A0A0A0MSL3;Q13404-8;G3V113;Q15819	Ubiquitin-conjugating enzyme E2 variant 1;Ubiquitin-conjugating enzyme E2 variant 2	TMEM189;UBE2V1;UBE2V2	>tr|G3V2F7|G3V2F7_HUMAN Ubiquitin-conjugating enzyme E2 variant 1 OS=Homo sapiens GN=UBE2V1 PE=4 SV=2;>sp|Q13404|UB2V1_HUMAN Ubiquitin-conjugating enzyme E2 variant 1 OS=Homo sapiens GN=UBE2V1 PE=1 SV=2;>sp|Q13404-7|UB2V1_HUMAN Isoform 5 of Ubiquitin-conju			0	0	0	0	0	0	0	0	0	0	0	0	0	0	0	0	3	0	0	0	0	0	0	0	0	0	0	0	0	0	0	0	0	0	0	0	0	0	0	0	0	0	0
G3V2Q3;O75909-2;O75909-1;G3V5E1;O75909;O75909-4;G3V235	G3V2Q3;O75909-2;O75909-1;G3V5E1;O75909;O75909-4;G3V235	Cyclin-K	CCNK	>tr|G3V2Q3|G3V2Q3_HUMAN Cyclin-K (Fragment) OS=Homo sapiens GN=CCNK PE=1 SV=1;>sp|O75909-2|CCNK_HUMAN Isoform 2 of Cyclin-K OS=Homo sapiens GN=CCNK;>sp|O75909-1|CCNK_HUMAN Isoform 3 of Cyclin-K OS=Homo sapiens GN=CCNK;>tr|G3V5E1|G3V5E1_HUMAN Cyclin-K OS=Ho			0	0	0	0	0	0	0	0	0	0	0	0	0	0	0	0	0	0	0	0	0	0	0	0	0	0	0	0	0	0	0	0	1	0	0	0	0	0	0	0	0	0	0
G3V2S6;Q9Y5K8;H0YJS0;G3V559;H0YJ55;G3V5S7;G3V341;G3V3T8;G3V2V6;H0YJH8	G3V2S6;Q9Y5K8;H0YJS0;G3V559	V-type proton ATPase subunit D	ATP6V1D	>tr|G3V2S6|G3V2S6_HUMAN V-type proton ATPase subunit D OS=Homo sapiens GN=ATP6V1D PE=1 SV=1;>sp|Q9Y5K8|VATD_HUMAN V-type proton ATPase subunit D OS=Homo sapiens GN=ATP6V1D PE=1 SV=1;>tr|H0YJS0|H0YJS0_HUMAN V-type proton ATPase subunit D (Fragment) OS=Homo			0	0	0	1	1	0	0	0	0	0	0	0	0	0	0	0	0	0	0	0	0	0	0	0	0	0	0	0	1	0	0	0	0	1	0	1	0	0	0	0	0	0	0
G3V325;O75127;P56134-4;C9JJT5;P56134-2;C9JQN9;C9JGL8	G3V325;O75127	Pentatricopeptide repeat-containing protein 1, mitochondrial	ATP5J2-PTCD1;PTCD1	>tr|G3V325|G3V325_HUMAN Protein ATP5J2-PTCD1 OS=Homo sapiens GN=ATP5J2-PTCD1 PE=4 SV=1;>sp|O75127|PTCD1_HUMAN Pentatricopeptide repeat-containing protein 1, mitochondrial OS=Homo sapiens GN=PTCD1 PE=1 SV=2			4	2	2	3	2	1	3	2	0	3	1	2	2	0	1	2	3	2	2	2	3	3	2	3	2	2	3	2	3	4	3	4	2	1	3	2	3	3	4	4	1	2	2
Q13573;G3V3A4;G3V4X8;G3V5R3	Q13573;G3V3A4;G3V4X8	SNW domain-containing protein 1	SNW1	>sp|Q13573|SNW1_HUMAN SNW domain-containing protein 1 OS=Homo sapiens GN=SNW1 PE=1 SV=1;>tr|G3V3A4|G3V3A4_HUMAN SNW domain-containing protein 1 OS=Homo sapiens GN=SNW1 PE=1 SV=1;>tr|G3V4X8|G3V4X8_HUMAN SNW domain-containing protein 1 OS=Homo sapiens GN=SNW			0	0	0	0	1	1	0	0	0	0	0	0	0	0	1	0	0	0	0	0	0	0	0	1	0	0	0	0	0	1	0	0	1	0	0	0	0	0	0	0	0	0	0
Q9H9C1-2;Q9H9C1;G3V4K3;G3V549	Q9H9C1-2;Q9H9C1;G3V4K3	Spermatogenesis-defective protein 39 homolog	VIPAS39	>sp|Q9H9C1-2|SPE39_HUMAN Isoform 2 of Spermatogenesis-defective protein 39 homolog OS=Homo sapiens GN=VIPAS39;>sp|Q9H9C1|SPE39_HUMAN Spermatogenesis-defective protein 39 homolog OS=Homo sapiens GN=VIPAS39 PE=1 SV=1;>tr|G3V4K3|G3V4K3_HUMAN Spermatogenesis-d			1	0	0	0	0	0	0	0	0	0	1	1	0	0	0	0	0	0	0	0	0	0	0	0	0	0	0	0	0	0	0	0	0	0	0	0	0	1	0	0	0	0	0
G3V529;Q9GZR7;Q9GZR7-2;F5GYL3;A0A087WXU8	G3V529;Q9GZR7;Q9GZR7-2;F5GYL3;A0A087WXU8	ATP-dependent RNA helicase DDX24	DDX24	>tr|G3V529|G3V529_HUMAN ATP-dependent RNA helicase DDX24 OS=Homo sapiens GN=DDX24 PE=1 SV=1;>sp|Q9GZR7|DDX24_HUMAN ATP-dependent RNA helicase DDX24 OS=Homo sapiens GN=DDX24 PE=1 SV=1;>sp|Q9GZR7-2|DDX24_HUMAN Isoform 2 of ATP-dependent RNA helicase DDX24 OS			6	12	10	9	3	8	5	6	6	9	8	7	6	10	6	11	7	7	8	10	6	6	5	8	7	4	9	4	9	8	10	10	10	5	11	10	8	10	8	7	10	7	6
P24941;G3V5T9;P24941-2;E7ESI2;G3V317;Q00526;K7EJ83	P24941;G3V5T9;P24941-2;E7ESI2	Cyclin-dependent kinase 2	CDK2	>sp|P24941|CDK2_HUMAN Cyclin-dependent kinase 2 OS=Homo sapiens GN=CDK2 PE=1 SV=2;>tr|G3V5T9|G3V5T9_HUMAN Cyclin-dependent kinase 2 OS=Homo sapiens GN=CDK2 PE=1 SV=1;>sp|P24941-2|CDK2_HUMAN Isoform 2 of Cyclin-dependent kinase 2 OS=Homo sapiens GN=CDK2;>tr			6	5	4	7	3	3	2	7	6	5	8	6	6	5	4	4	5	2	5	4	5	6	3	5	5	7	8	6	6	4	4	4	3	3	8	6	3	4	4	2	4	4	5
P60900;G3V5Z7;G3V295;P60900-2;G3V3I1;P60900-3;G3V3U4;H0YJC4	P60900;G3V5Z7;G3V295;P60900-2;G3V3I1;P60900-3	Proteasome subunit alpha type-6;Proteasome subunit alpha type	PSMA6	>sp|P60900|PSA6_HUMAN Proteasome subunit alpha type-6 OS=Homo sapiens GN=PSMA6 PE=1 SV=1;>tr|G3V5Z7|G3V5Z7_HUMAN Proteasome subunit alpha type OS=Homo sapiens GN=PSMA6 PE=1 SV=1;>tr|G3V295|G3V295_HUMAN Proteasome subunit alpha type OS=Homo sapiens GN=PSMA6			0	0	0	0	0	0	0	0	0	0	0	0	0	0	0	1	0	0	0	0	1	0	0	0	0	0	0	0	0	0	0	0	0	0	0	0	0	0	0	0	0	0	0
Q96ME7-3;G3XAG1;Q96ME7;Q96ME7-2	Q96ME7-3;G3XAG1;Q96ME7;Q96ME7-2	Zinc finger protein 512	ZNF512	>sp|Q96ME7-3|ZN512_HUMAN Isoform 3 of Zinc finger protein 512 OS=Homo sapiens GN=ZNF512;>tr|G3XAG1|G3XAG1_HUMAN Zinc finger protein 512 OS=Homo sapiens GN=ZNF512 PE=1 SV=1;>sp|Q96ME7|ZN512_HUMAN Zinc finger protein 512 OS=Homo sapiens GN=ZNF512 PE=1 SV=2;>			2	2	4	9	2	7	4	5	6	4	3	5	3	4	2	5	3	5	6	3	3	2	3	2	3	5	4	5	7	6	6	6	6	8	4	5	9	5	3	4	3	4	5
P07942;G3XAI2;E7EPA6	P07942;G3XAI2;E7EPA6	Laminin subunit beta-1	LAMB1	>sp|P07942|LAMB1_HUMAN Laminin subunit beta-1 OS=Homo sapiens GN=LAMB1 PE=1 SV=2;>tr|G3XAI2|G3XAI2_HUMAN Laminin subunit beta-1 OS=Homo sapiens GN=LAMB1 PE=1 SV=1;>tr|E7EPA6|E7EPA6_HUMAN Laminin subunit beta-1 OS=Homo sapiens GN=LAMB1 PE=1 SV=1			0	0	0	0	0	0	0	0	0	0	0	0	0	0	0	0	0	1	0	0	0	0	0	0	0	0	0	0	0	0	0	0	0	0	0	0	0	0	0	0	0	0	0
G3XAJ6;Q14699	G3XAJ6;Q14699	Raftlin	RFTN1	>tr|G3XAJ6|G3XAJ6_HUMAN Raft-linking protein, isoform CRA_c OS=Homo sapiens GN=RFTN1 PE=1 SV=1;>sp|Q14699|RFTN1_HUMAN Raftlin OS=Homo sapiens GN=RFTN1 PE=1 SV=4			0	0	0	0	0	0	0	0	0	0	0	0	0	0	0	0	0	0	0	0	0	0	0	0	0	0	0	0	0	0	0	0	0	0	0	0	0	0	0	1	0	0	0
G3XAN4;Q15629-2;Q15629	G3XAN4;Q15629-2;Q15629	Translocating chain-associated membrane protein 1	TRAM1	>tr|G3XAN4|G3XAN4_HUMAN Translocating chain-associated membrane protein 1 OS=Homo sapiens GN=TRAM1 PE=1 SV=1;>sp|Q15629-2|TRAM1_HUMAN Isoform 2 of Translocating chain-associated membrane protein 1 OS=Homo sapiens GN=TRAM1;>sp|Q15629|TRAM1_HUMAN Translocati			3	3	4	5	4	4	4	4	4	4	4	4	4	4	4	4	4	4	3	4	3	4	4	4	5	4	4	4	4	4	4	4	5	4	4	5	5	4	4	4	4	5	4
Q9Y5J9;G3XAN8	Q9Y5J9;G3XAN8	Mitochondrial import inner membrane translocase subunit Tim8 B	TIMM8B	>sp|Q9Y5J9|TIM8B_HUMAN Mitochondrial import inner membrane translocase subunit Tim8 B OS=Homo sapiens GN=TIMM8B PE=1 SV=1;>tr|G3XAN8|G3XAN8_HUMAN Mitochondrial import inner membrane translocase subunit Tim8 B OS=Homo sapiens GN=TIMM8B PE=1 SV=1			0	0	0	0	0	0	0	0	0	1	0	0	0	0	0	1	0	0	0	0	0	0	1	0	0	0	0	0	0	0	1	0	1	0	0	0	0	0	0	0	0	0	0
O95248;G5E933;O95248-4	O95248;G5E933;O95248-4	Myotubularin-related protein 5	SBF1	>sp|O95248|MTMR5_HUMAN Myotubularin-related protein 5 OS=Homo sapiens GN=SBF1 PE=1 SV=3;>tr|G5E933|G5E933_HUMAN Myotubularin-related protein 5 OS=Homo sapiens GN=SBF1 PE=1 SV=1;>sp|O95248-4|MTMR5_HUMAN Isoform 4 of Myotubularin-related protein 5 OS=Homo sa			1	2	1	1	1	1	0	0	0	0	2	1	0	1	0	2	1	1	1	1	0	0	1	1	1	0	0	0	1	2	1	2	3	2	2	1	1	1	0	0	1	1	1
Q9BQ52-4;G5E9D5;Q9BQ52;Q9BQ52-3;E7ES68;J3QRS2;V9GYU5;J3QL08;J3QLK4;V9GZ72;V9GYS7;Q9BQ52-2	Q9BQ52-4;G5E9D5;Q9BQ52;Q9BQ52-3;E7ES68	Zinc phosphodiesterase ELAC protein 2	ELAC2	>sp|Q9BQ52-4|RNZ2_HUMAN Isoform 4 of Zinc phosphodiesterase ELAC protein 2 OS=Homo sapiens GN=ELAC2;>tr|G5E9D5|G5E9D5_HUMAN ElaC homolog 2 (E. coli), isoform CRA_a OS=Homo sapiens GN=ELAC2 PE=1 SV=1;>sp|Q9BQ52|RNZ2_HUMAN Zinc phosphodiesterase ELAC protein			1	0	0	0	0	0	1	0	1	0	1	1	1	0	1	0	1	1	1	0	1	0	0	1	0	1	0	1	0	1	1	0	0	0	1	0	0	0	1	0	0	0	0
G5E9W7;G5E9V5;P82650;H7C5F2;P82650-2;H7C5H3;H7C5L9	G5E9W7;G5E9V5;P82650;H7C5F2;P82650-2;H7C5H3	28S ribosomal protein S22, mitochondrial	MRPS22	>tr|G5E9W7|G5E9W7_HUMAN 28S ribosomal protein S22, mitochondrial OS=Homo sapiens GN=MRPS22 PE=1 SV=1;>tr|G5E9V5|G5E9V5_HUMAN 28S ribosomal protein S22, mitochondrial OS=Homo sapiens GN=MRPS22 PE=1 SV=1;>sp|P82650|RT22_HUMAN 28S ribosomal protein S22, mitoc			2	2	2	2	1	2	2	1	0	1	1	2	1	2	0	1	1	1	2	2	1	1	1	2	0	1	1	1	0	2	2	2	2	3	2	0	2	1	2	1	1	1	1
Q92879-5;Q92879-2;Q92879-3;Q92879-6;Q92879;Q92879-4;G5EA30;E9PQK4;E9PSH0;E9PKU1;V9GYD9;O95319-5;O95319-2;Q5VZZ6;O95319;O95319-4;A0A0J9YX66;A0A1B0GU44;O95319-3;E9PC62;A0A1B0GUN8;A0A0J9YXJ0	Q92879-5;Q92879-2;Q92879-3;Q92879-6;Q92879;Q92879-4;G5EA30	CUGBP Elav-like family member 1	CELF1	>sp|Q92879-5|CELF1_HUMAN Isoform 5 of CUGBP Elav-like family member 1 OS=Homo sapiens GN=CELF1;>sp|Q92879-2|CELF1_HUMAN Isoform 2 of CUGBP Elav-like family member 1 OS=Homo sapiens GN=CELF1;>sp|Q92879-3|CELF1_HUMAN Isoform 3 of CUGBP Elav-like family membe			2	0	1	1	0	1	0	0	0	0	1	0	0	0	1	1	0	0	1	0	1	0	1	1	0	0	0	0	0	2	1	0	0	0	0	0	2	0	1	0	0	0	1
G5EA36;P30260;P30260-2;I3L394;I3L2Z8;I3L3H6;F6QPS0	G5EA36;P30260;P30260-2	Cell division cycle protein 27 homolog	CDC27	>tr|G5EA36|G5EA36_HUMAN Cell division cycle 27, isoform CRA_c OS=Homo sapiens GN=CDC27 PE=1 SV=1;>sp|P30260|CDC27_HUMAN Cell division cycle protein 27 homolog OS=Homo sapiens GN=CDC27 PE=1 SV=2;>sp|P30260-2|CDC27_HUMAN Isoform 2 of Cell division cycle prot			2	0	1	0	0	0	0	0	0	0	0	0	0	0	0	0	0	0	1	0	1	0	0	1	0	0	0	0	0	1	1	0	0	0	0	1	0	0	1	0	0	0	0
Q8IXH7-4;Q8IXH7;X6RLT1;H0UI80;Q8IXH7-3	Q8IXH7-4;Q8IXH7;X6RLT1;H0UI80	Negative elongation factor C/D	NELFCD;TH1L	>sp|Q8IXH7-4|NELFD_HUMAN Isoform NELF-D of Negative elongation factor C/D OS=Homo sapiens GN=NELFCD;>sp|Q8IXH7|NELFD_HUMAN Negative elongation factor C/D OS=Homo sapiens GN=NELFCD PE=1 SV=2;>tr|X6RLT1|X6RLT1_HUMAN Negative elongation factor C/D (Fragment)			2	1	1	2	0	2	1	1	0	1	0	1	1	2	1	2	1	1	1	1	1	1	1	2	1	0	2	2	1	1	0	1	0	2	1	2	2	3	1	1	1	1	1
O43824;H0Y2S1	O43824;H0Y2S1	Putative GTP-binding protein 6	GTPBP6	>sp|O43824|GTPB6_HUMAN Putative GTP-binding protein 6 OS=Homo sapiens GN=GTPBP6 PE=2 SV=3;>tr|H0Y2S1|H0Y2S1_HUMAN Putative GTP-binding protein 6 OS=Homo sapiens GN=GTPBP6 PE=1 SV=2			3	4	3	4	1	4	1	1	2	5	4	3	4	2	1	3	3	5	4	3	4	2	5	2	3	1	5	3	2	3	3	3	2	3	3	2	3	2	2	3	2	5	4
Q5SW79-3;H0Y2V6;Q5SW79;Q5SW79-2	Q5SW79-3;H0Y2V6;Q5SW79;Q5SW79-2	Centrosomal protein of 170 kDa	CEP170	>sp|Q5SW79-3|CE170_HUMAN Isoform 3 of Centrosomal protein of 170 kDa OS=Homo sapiens GN=CEP170;>tr|H0Y2V6|H0Y2V6_HUMAN Centrosomal protein of 170 kDa (Fragment) OS=Homo sapiens GN=CEP170 PE=1 SV=1;>sp|Q5SW79|CE170_HUMAN Centrosomal protein of 170 kDa OS=Ho			0	0	0	0	0	0	0	0	0	0	0	0	0	0	0	0	0	0	0	0	0	0	0	0	0	0	0	0	0	0	0	0	0	0	0	0	0	0	1	0	0	0	0
R4GN54;R4GMW6;H0Y4W0;H0Y6Z9;Q9UBI1;R4GMX3	R4GN54;R4GMW6;H0Y4W0;H0Y6Z9;Q9UBI1;R4GMX3	COMM domain-containing protein 3	BMI1;COMMD3	>tr|R4GN54|R4GN54_HUMAN Protein COMMD3-BMI1 (Fragment) OS=Homo sapiens GN=COMMD3-BMI1 PE=4 SV=1;>tr|R4GMW6|R4GMW6_HUMAN Protein COMMD3-BMI1 (Fragment) OS=Homo sapiens GN=COMMD3-BMI1 PE=4 SV=1;>tr|H0Y4W0|H0Y4W0_HUMAN COMM domain-containing protein 3 (Fragme			1	1	1	2	1	1	1	1	1	1	1	1	1	1	0	1	2	1	1	1	1	1	1	1	2	1	1	1	1	1	1	1	2	1	1	2	1	1	1	1	2	2	2
Q9Y282;Q9Y282-3;H0Y5K5;H0Y621;H0Y802;H0Y6Z0;Q9Y282-2	Q9Y282;Q9Y282-3;H0Y5K5;H0Y621	Endoplasmic reticulum-Golgi intermediate compartment protein 3	ERGIC3	>sp|Q9Y282|ERGI3_HUMAN Endoplasmic reticulum-Golgi intermediate compartment protein 3 OS=Homo sapiens GN=ERGIC3 PE=1 SV=1;>sp|Q9Y282-3|ERGI3_HUMAN Isoform 3 of Endoplasmic reticulum-Golgi intermediate compartment protein 3 OS=Homo sapiens GN=ERGIC3;>tr|H0Y			2	3	4	2	3	3	3	3	2	2	2	3	1	2	1	4	1	2	2	1	2	2	3	3	1	1	3	1	3	3	2	2	3	3	1	3	5	3	2	3	2	3	2
H0Y6E7;H3BT71;P38159;H3BR27;P38159-3;P38159-2;H3BNC1;A0A1B0GUK8;Q96E39;O75526;Q8N7X1	H0Y6E7;H3BT71;P38159;H3BR27;P38159-3;P38159-2	RNA-binding motif protein, X chromosome;RNA-binding motif protein, X chromosome, N-terminally processed	RBMX	>tr|H0Y6E7|H0Y6E7_HUMAN RNA-binding motif protein, X chromosome (Fragment) OS=Homo sapiens GN=RBMX PE=1 SV=2;>tr|H3BT71|H3BT71_HUMAN RNA-binding motif protein, X chromosome OS=Homo sapiens GN=RBMX PE=1 SV=1;>sp|P38159|RBMX_HUMAN RNA-binding motif protein,			3	1	3	3	3	1	1	1	1	1	1	1	2	1	0	3	2	1	2	2	0	2	2	2	2	3	2	1	2	2	2	1	3	2	3	3	2	2	3	2	2	2	2
H0Y6Z7;P10586-2;P10586;H0Y4H1;H0Y380;H0Y7Z9;P23468-3;Q3KPI9;Q13332-7;G8JL96;P23468-7;P23468-5;P23468-4;F5GWR7;A0A0A0MR60;P23468-6;Q13332-5;P23468-2;Q13332-6;P23468;Q13332-3;Q13332-4;Q13332-2;Q13332	H0Y6Z7;P10586-2;P10586;H0Y4H1;H0Y380;H0Y7Z9	Receptor-type tyrosine-protein phosphatase F	PTPRF	>tr|H0Y6Z7|H0Y6Z7_HUMAN Receptor-type tyrosine-protein phosphatase F (Fragment) OS=Homo sapiens GN=PTPRF PE=1 SV=1;>sp|P10586-2|PTPRF_HUMAN Isoform 2 of Receptor-type tyrosine-protein phosphatase F OS=Homo sapiens GN=PTPRF;>sp|P10586|PTPRF_HUMAN Receptor-t			0	0	0	1	0	0	0	1	0	0	0	0	0	0	1	0	0	0	0	0	0	0	0	0	0	0	0	0	1	1	1	0	1	0	0	0	0	0	0	0	0	0	0
P62158;H0Y7A7;E7ETZ0;E7EMB3;F8WBR5;M0QZ52;G3V479;G3V361;Q96HY3;G3V226;P27482;C9J7T9;P02585	P62158;H0Y7A7;E7ETZ0;E7EMB3;F8WBR5;M0QZ52;G3V479;G3V361;Q96HY3	Calmodulin	CALM1;CALM2;CALM3	>sp|P62158|CALM_HUMAN Calmodulin OS=Homo sapiens GN=CALM1 PE=1 SV=2;>tr|H0Y7A7|H0Y7A7_HUMAN Calmodulin (Fragment) OS=Homo sapiens GN=CALM2 PE=1 SV=1;>tr|E7ETZ0|E7ETZ0_HUMAN Calmodulin OS=Homo sapiens GN=CALM1 PE=1 SV=1;>tr|E7EMB3|E7EMB3_HUMAN Calmodulin OS			0	0	1	1	1	0	0	0	1	2	0	1	0	0	0	2	2	1	0	0	0	0	0	0	0	0	2	1	1	1	1	2	0	0	2	0	1	0	1	0	0	0	0
H0Y7P7;Q9UG56-2;Q9UG56;B1AKM8;B1AKM6	H0Y7P7;Q9UG56-2;Q9UG56;B1AKM8;B1AKM6	Phosphatidylserine decarboxylase proenzyme;Phosphatidylserine decarboxylase alpha chain;Phosphatidylserine decarboxylase beta chain	PISD	>tr|H0Y7P7|H0Y7P7_HUMAN Phosphatidylserine decarboxylase proenzyme, mitochondrial (Fragment) OS=Homo sapiens GN=PISD PE=1 SV=1;>sp|Q9UG56-2|PISD_HUMAN Isoform 2 of Phosphatidylserine decarboxylase proenzyme, mitochondrial OS=Homo sapiens GN=PISD;>sp|Q9UG56			0	0	2	0	1	0	0	0	0	0	0	0	0	0	0	0	0	0	1	0	0	0	0	1	0	1	0	0	0	0	0	0	0	1	0	0	0	1	0	0	1	0	1
H0Y9B0;H0YA18;Q9NUQ7;D6RGX2	H0Y9B0;H0YA18;Q9NUQ7;D6RGX2	Ufm1-specific protease 2	UFSP2	>tr|H0Y9B0|H0Y9B0_HUMAN Ufm1-specific protease 2 (Fragment) OS=Homo sapiens GN=UFSP2 PE=1 SV=1;>tr|H0YA18|H0YA18_HUMAN Ufm1-specific protease 2 (Fragment) OS=Homo sapiens GN=UFSP2 PE=1 SV=1;>sp|Q9NUQ7|UFSP2_HUMAN Ufm1-specific protease 2 OS=Homo sapiens GN			0	0	0	0	0	0	0	0	0	0	0	0	0	0	0	0	0	0	0	0	0	0	0	0	0	0	0	0	0	0	0	0	0	0	0	0	1	0	0	0	0	0	0
H0Y9L6	H0Y9L6		PDS5A	>tr|H0Y9L6|H0Y9L6_HUMAN Sister chromatid cohesion protein PDS5 homolog A (Fragment) OS=Homo sapiens GN=PDS5A PE=1 SV=1			3	3	3	2	3	2	1	3	5	2	3	4	5	5	3	5	2	4	4	3	3	1	3	1	2	2	2	5	3	2	3	2	4	5	4	4	4	4	4	3	5	3	5
H0YD13;P16070-18;P16070-12;P16070-14;P16070-13;P16070-11;P16070-10;P16070-16;P16070-8;P16070-17;P16070-6;P16070-4;P16070-3;P16070-7;P16070-5;P16070;H0Y2P0;H0YE40;H0YDW7;H0YCV9;P16070-15;H0Y5E4;P16070-9;E9PKC6;H0YDX6;Q86UZ1;P16070-19;H0YD17;J3KN83	H0YD13;P16070-18;P16070-12;P16070-14;P16070-13;P16070-11;P16070-10;P16070-16;P16070-8;P16070-17;P16070-6;P16070-4;P16070-3;P16070-7;P16070-5;P16070;H0Y2P0;H0YE40;H0YDW7;H0YCV9;P16070-15;H0Y5E4;P16070-9	CD44 antigen	CD44	>tr|H0YD13|H0YD13_HUMAN CD44 antigen OS=Homo sapiens GN=CD44 PE=1 SV=2;>sp|P16070-18|CD44_HUMAN Isoform 18 of CD44 antigen OS=Homo sapiens GN=CD44;>sp|P16070-12|CD44_HUMAN Isoform 12 of CD44 antigen OS=Homo sapiens GN=CD44;>sp|P16070-14|CD44_HUMAN Isoform			5	5	4	4	5	5	4	5	5	6	4	5	5	5	5	4	5	5	4	4	6	4	4	4	3	6	4	4	4	5	5	5	5	5	6	4	5	5	5	3	5	5	5
H0YDP6;H0YEL0;O14893-3;O14893-2;O14893;G5EA29	H0YDP6;H0YEL0;O14893-3;O14893-2;O14893;G5EA29	Gem-associated protein 2	GEMIN2	>tr|H0YDP6|H0YDP6_HUMAN Gem-associated protein 2 (Fragment) OS=Homo sapiens GN=GEMIN2 PE=1 SV=8;>tr|H0YEL0|H0YEL0_HUMAN Gem-associated protein 2 (Fragment) OS=Homo sapiens GN=GEMIN2 PE=1 SV=1;>sp|O14893-3|GEMI2_HUMAN Isoform 3 of Gem-associated protein 2 O			1	1	1	1	1	2	2	1	2	1	0	0	2	2	1	1	2	0	2	2	0	1	1	1	1	1	2	2	0	1	0	0	1	2	1	1	0	0	0	1	1	2	2
H0YDT8;Q9NPA0	H0YDT8;Q9NPA0	ER membrane protein complex subunit 7	EMC7	>tr|H0YDT8|H0YDT8_HUMAN ER membrane protein complex subunit 7 (Fragment) OS=Homo sapiens GN=EMC7 PE=1 SV=1;>sp|Q9NPA0|EMC7_HUMAN ER membrane protein complex subunit 7 OS=Homo sapiens GN=EMC7 PE=1 SV=1			0	0	0	0	0	0	0	0	0	0	0	0	0	0	1	0	0	0	0	0	0	0	0	0	0	0	0	0	1	0	1	0	0	0	0	0	1	0	1	0	0	0	0
H0YFW7;Q9NS93;F5H7C5;F5H587;F5GXE1;F5GWC3;H0YFT0;H0YFM3	H0YFW7;Q9NS93;F5H7C5	Transmembrane 7 superfamily member 3	TM7SF3	>tr|H0YFW7|H0YFW7_HUMAN Transmembrane 7 superfamily member 3 (Fragment) OS=Homo sapiens GN=TM7SF3 PE=1 SV=1;>sp|Q9NS93|TM7S3_HUMAN Transmembrane 7 superfamily member 3 OS=Homo sapiens GN=TM7SF3 PE=2 SV=1;>tr|F5H7C5|F5H7C5_HUMAN Transmembrane 7 superfamily			1	1	1	1	0	1	1	0	1	1	1	1	1	1	1	1	1	1	1	1	0	1	1	1	0	0	1	0	1	1	1	1	1	1	1	0	0	1	0	1	0	0	0
Q9H8H3;H0YI09;F8VQX6	Q9H8H3;H0YI09;F8VQX6	Methyltransferase-like protein 7A	METTL7A	>sp|Q9H8H3|MET7A_HUMAN Methyltransferase-like protein 7A OS=Homo sapiens GN=METTL7A PE=1 SV=1;>tr|H0YI09|H0YI09_HUMAN Methyltransferase-like protein 7A (Fragment) OS=Homo sapiens GN=METTL7A PE=1 SV=1;>tr|F8VQX6|F8VQX6_HUMAN Methyltransferase-like protein 7			1	3	2	3	1	2	3	4	2	3	1	2	1	2	2	1	2	2	3	1	0	2	2	2	0	2	1	1	3	2	2	2	3	1	3	3	1	3	2	2	3	2	3
H0YJ34;Q96AC1;Q96AC1-3;Q96AC1-2;A0A0U1RRM8;G3V5R2;H0YJB6;G3V281;G3V3J0	H0YJ34;Q96AC1;Q96AC1-3;Q96AC1-2;A0A0U1RRM8	Fermitin family homolog 2	FERMT2	>tr|H0YJ34|H0YJ34_HUMAN Fermitin family homolog 2 (Fragment) OS=Homo sapiens GN=FERMT2 PE=1 SV=1;>sp|Q96AC1|FERM2_HUMAN Fermitin family homolog 2 OS=Homo sapiens GN=FERMT2 PE=1 SV=1;>sp|Q96AC1-3|FERM2_HUMAN Isoform 3 of Fermitin family homolog 2 OS=Homo sa			0	0	0	0	0	0	0	0	0	0	0	0	0	0	0	0	0	0	0	0	0	0	0	0	0	0	0	0	0	0	0	0	0	0	0	0	0	0	0	0	0	0	0
H0YJV2;O15270	H0YJV2;O15270	Serine palmitoyltransferase 2	SPTLC2	>tr|H0YJV2|H0YJV2_HUMAN Serine palmitoyltransferase 2 (Fragment) OS=Homo sapiens GN=SPTLC2 PE=1 SV=1;>sp|O15270|SPTC2_HUMAN Serine palmitoyltransferase 2 OS=Homo sapiens GN=SPTLC2 PE=1 SV=1			0	0	0	0	1	0	0	0	0	0	0	0	0	0	0	0	0	0	0	0	0	0	0	0	0	0	0	0	0	0	0	0	0	0	0	0	0	0	0	0	0	0	0
P33316-2;H0YNW5;H0YKC5;P33316;A0A0C4DGL3;H0YMM5;H0YNJ9;H0YKI0;H0YMP1	P33316-2;H0YNW5;H0YKC5;P33316;A0A0C4DGL3;H0YMM5;H0YNJ9;H0YKI0	Deoxyuridine 5-triphosphate nucleotidohydrolase, mitochondrial	DUT	>sp|P33316-2|DUT_HUMAN Isoform 2 of Deoxyuridine 5-triphosphate nucleotidohydrolase, mitochondrial OS=Homo sapiens GN=DUT;>tr|H0YNW5|H0YNW5_HUMAN Deoxyuridine 5-triphosphate nucleotidohydrolase, mitochondrial OS=Homo sapiens GN=DUT PE=1 SV=1;>tr|H0YKC5|H			0	0	0	0	0	0	0	0	0	0	0	0	0	0	0	0	0	0	0	0	0	0	0	0	0	0	0	0	1	0	0	0	0	0	0	0	0	0	0	0	0	0	0
P46779;P46779-2;P46779-3;H0YKD8;P46779-4;P46779-5;H0YMF4;H0YLP6	P46779;P46779-2;P46779-3;H0YKD8;P46779-4;P46779-5;H0YMF4;H0YLP6	60S ribosomal protein L28	RPL28	>sp|P46779|RL28_HUMAN 60S ribosomal protein L28 OS=Homo sapiens GN=RPL28 PE=1 SV=3;>sp|P46779-2|RL28_HUMAN Isoform 2 of 60S ribosomal protein L28 OS=Homo sapiens GN=RPL28;>sp|P46779-3|RL28_HUMAN Isoform 3 of 60S ribosomal protein L28 OS=Homo sapiens GN=RPL			6	7	5	7	7	7	5	6	4	5	7	6	6	7	3	4	2	6	5	4	4	5	3	5	4	5	3	7	7	4	5	4	4	6	4	4	6	2	5	5	8	7	8
H0YL43;Q14257;Q14257-2	H0YL43;Q14257;Q14257-2	Reticulocalbin-2	RCN2	>tr|H0YL43|H0YL43_HUMAN Reticulocalbin-2 (Fragment) OS=Homo sapiens GN=RCN2 PE=1 SV=1;>sp|Q14257|RCN2_HUMAN Reticulocalbin-2 OS=Homo sapiens GN=RCN2 PE=1 SV=1;>sp|Q14257-2|RCN2_HUMAN Isoform 2 of Reticulocalbin-2 OS=Homo sapiens GN=RCN2			0	0	0	0	1	0	0	0	1	0	1	0	0	0	0	0	0	0	1	0	1	0	0	0	0	0	0	0	1	0	0	0	0	0	1	0	0	0	0	0	0	0	0
H0YLY0;Q9Y5S2	H0YLY0;Q9Y5S2	Serine/threonine-protein kinase MRCK beta	CDC42BPB	>tr|H0YLY0|H0YLY0_HUMAN Serine/threonine-protein kinase MRCK beta (Fragment) OS=Homo sapiens GN=CDC42BPB PE=1 SV=8;>sp|Q9Y5S2|MRCKB_HUMAN Serine/threonine-protein kinase MRCK beta OS=Homo sapiens GN=CDC42BPB PE=1 SV=2			1	1	0	0	0	0	0	0	0	0	1	0	0	0	0	0	0	0	0	0	0	0	0	0	0	0	1	0	0	0	0	0	0	0	0	0	1	1	0	0	0	0	0
H0YM11;V9GY01;Q9Y448-3;Q9Y448-2;Q9Y448;H0YKF8;H0YLA7	H0YM11;V9GY01;Q9Y448-3;Q9Y448-2;Q9Y448;H0YKF8;H0YLA7	Small kinetochore-associated protein	KNSTRN	>tr|H0YM11|H0YM11_HUMAN Small kinetochore-associated protein (Fragment) OS=Homo sapiens GN=KNSTRN PE=1 SV=1;>tr|V9GY01|V9GY01_HUMAN Chromosome 15 open reading frame 23, isoform CRA_d OS=Homo sapiens GN=KNSTRN PE=1 SV=1;>sp|Q9Y448-3|SKAP_HUMAN Isoform 3 of			0	0	0	0	0	0	0	0	0	0	0	0	0	0	0	0	0	0	0	0	0	0	0	0	0	0	0	0	0	0	0	0	0	0	0	0	0	0	0	0	1	0	0
Q71UM5;H0YMV8;C9JLI6;C9J1C5	Q71UM5;H0YMV8;C9JLI6	40S ribosomal protein S27-like;40S ribosomal protein S27	RPS27L	>sp|Q71UM5|RS27L_HUMAN 40S ribosomal protein S27-like OS=Homo sapiens GN=RPS27L PE=1 SV=3;>tr|H0YMV8|H0YMV8_HUMAN 40S ribosomal protein S27 OS=Homo sapiens GN=RPS27L PE=1 SV=1;>tr|C9JLI6|C9JLI6_HUMAN 40S ribosomal protein S27 OS=Homo sapiens GN=RPS27L PE=1			1	1	1	2	3	2	1	2	3	3	2	2	1	2	3	3	3	2	3	2	3	1	3	2	3	3	1	1	1	3	2	3	3	2	3	2	2	4	2	1	3	3	2
H0YNA7;Q8TCT8	H0YNA7;Q8TCT8	Signal peptide peptidase-like 2A	SPPL2A	>tr|H0YNA7|H0YNA7_HUMAN Signal peptide peptidase-like 2A (Fragment) OS=Homo sapiens GN=SPPL2A PE=1 SV=8;>sp|Q8TCT8|SPP2A_HUMAN Signal peptide peptidase-like 2A OS=Homo sapiens GN=SPPL2A PE=1 SV=2			0	0	0	0	1	0	0	0	0	0	0	0	0	0	0	0	0	0	0	0	0	0	0	0	0	0	0	0	0	0	0	0	0	0	0	0	0	0	0	0	0	0	0
H0YNG3;P67812-4;P67812;P67812-3;H0YNX5;H0YNA5;P67812-2;H0YKT4	H0YNG3;P67812-4;P67812;P67812-3;H0YNX5;H0YNA5;P67812-2	Signal peptidase complex catalytic subunit SEC11A	SEC11A	>tr|H0YNG3|H0YNG3_HUMAN Signal peptidase complex catalytic subunit SEC11 OS=Homo sapiens GN=SEC11A PE=1 SV=1;>sp|P67812-4|SC11A_HUMAN Isoform 4 of Signal peptidase complex catalytic subunit SEC11A OS=Homo sapiens GN=SEC11A;>sp|P67812|SC11A_HUMAN Signal pep			1	1	2	2	3	4	3	2	2	2	2	3	1	2	2	2	3	2	1	2	2	2	2	2	2	1	2	2	2	2	2	2	1	2	1	1	1	1	1	1	2	1	1
Q92841;H3BLZ8;Q92841-1;Q92841-3;Q92841-2;A0A0U1RQJ0	Q92841;H3BLZ8;Q92841-1;Q92841-3;Q92841-2	Probable ATP-dependent RNA helicase DDX17	DDX17	>sp|Q92841|DDX17_HUMAN Probable ATP-dependent RNA helicase DDX17 OS=Homo sapiens GN=DDX17 PE=1 SV=2;>tr|H3BLZ8|H3BLZ8_HUMAN Probable ATP-dependent RNA helicase DDX17 OS=Homo sapiens GN=DDX17 PE=1 SV=1;>sp|Q92841-1|DDX17_HUMAN Isoform 2 of Probable ATP-depe			11	10	13	11	12	5	10	8	9	9	11	10	10	10	11	9	10	10	13	10	7	7	9	10	8	11	10	13	13	10	10	9	11	10	11	14	14	10	12	12	19	14	13
H3BNE1;H3BR18;H3BM38;H3BPJ0;O00161-2;O00161;H3BR99;H3BNG6;H3BU94;H3BV99;H3BP15;H3BQY9	H3BNE1;H3BR18;H3BM38;H3BPJ0;O00161-2;O00161;H3BR99	Synaptosomal-associated protein;Synaptosomal-associated protein 23	SNAP23	>tr|H3BNE1|H3BNE1_HUMAN Synaptosomal-associated protein 23 OS=Homo sapiens GN=SNAP23 PE=1 SV=1;>tr|H3BR18|H3BR18_HUMAN Synaptosomal-associated protein (Fragment) OS=Homo sapiens GN=SNAP23 PE=1 SV=1;>tr|H3BM38|H3BM38_HUMAN Synaptosomal-associated protein (F			0	1	0	0	2	1	0	0	0	0	0	1	0	0	1	1	0	0	0	0	0	0	0	0	0	0	0	0	0	1	1	0	0	0	0	0	0	0	0	0	0	0	0
Q9H2V7-3;Q9H2V7-2;Q9H2V7;H3BMF4;Q9H2V7-4;H3BR82;H3BPT8;Q9H2V7-5;H3BPQ9;H3BT44;H3BP14	Q9H2V7-3;Q9H2V7-2;Q9H2V7;H3BMF4;Q9H2V7-4;H3BR82	Protein spinster homolog 1	SPNS1	>sp|Q9H2V7-3|SPNS1_HUMAN Isoform 3 of Protein spinster homolog 1 OS=Homo sapiens GN=SPNS1;>sp|Q9H2V7-2|SPNS1_HUMAN Isoform 2 of Protein spinster homolog 1 OS=Homo sapiens GN=SPNS1;>sp|Q9H2V7|SPNS1_HUMAN Protein spinster homolog 1 OS=Homo sapiens GN=SPNS1 P			1	2	0	1	1	1	2	0	2	0	2	0	1	0	1	1	0	0	1	0	0	2	1	1	0	1	1	0	1	1	0	1	1	0	1	1	1	1	1	3	1	0	0
H3BMM5;Q96AX1;F5H2X5;F5H6Y0	H3BMM5;Q96AX1	Vacuolar protein sorting-associated protein 33A	VPS33A	>tr|H3BMM5|H3BMM5_HUMAN Uncharacterized protein OS=Homo sapiens PE=3 SV=1;>sp|Q96AX1|VP33A_HUMAN Vacuolar protein sorting-associated protein 33A OS=Homo sapiens GN=VPS33A PE=1 SV=1			1	1	0	1	0	0	1	0	1	0	0	0	0	0	0	0	1	0	0	0	0	0	0	0	1	0	1	0	0	0	0	1	0	0	0	0	0	0	1	0	0	0	0
H3BV80;Q15287-3;Q15287-2;H3BMM9;H3BTC0;Q15287;H3BPG5;H3BMS0	H3BV80;Q15287-3;Q15287-2;H3BMM9;H3BTC0;Q15287;H3BPG5;H3BMS0	RNA-binding protein with serine-rich domain 1	RNPS1	>tr|H3BV80|H3BV80_HUMAN RNA-binding protein with serine-rich domain 1 OS=Homo sapiens GN=RNPS1 PE=1 SV=2;>sp|Q15287-3|RNPS1_HUMAN Isoform 3 of RNA-binding protein with serine-rich domain 1 OS=Homo sapiens GN=RNPS1;>sp|Q15287-2|RNPS1_HUMAN Isoform 2 of RNA-			0	3	3	2	1	1	2	2	0	1	0	2	1	2	0	2	1	2	2	2	2	2	2	2	2	2	1	0	2	2	3	1	2	2	2	2	2	2	2	1	2	1	1
P49815-6;P49815-5;H3BMQ0;P49815-3;P49815-2;P49815-4;P49815;P49815-7;H3BQK4;Q5HYF7;P49815-8	P49815-6;P49815-5;H3BMQ0;P49815-3;P49815-2;P49815-4;P49815;P49815-7	Tuberin	TSC2	>sp|P49815-6|TSC2_HUMAN Isoform 6 of Tuberin OS=Homo sapiens GN=TSC2;>sp|P49815-5|TSC2_HUMAN Isoform 5 of Tuberin OS=Homo sapiens GN=TSC2;>tr|H3BMQ0|H3BMQ0_HUMAN Tuberin OS=Homo sapiens GN=TSC2 PE=1 SV=1;>sp|P49815-3|TSC2_HUMAN Isoform 3 of Tuberin OS=Homo			3	0	4	5	0	2	1	0	0	3	3	0	3	3	1	0	1	0	1	2	3	2	3	0	1	1	1	3	2	1	2	1	2	3	3	3	1	2	1	3	2	1	3
H3BN98;I3L246;H3BV27;H3BT37;I3L303;H3BPJ2;Q15041;Q15041-3;Q15041-2;H3BTX6;H3BS91	H3BN98;I3L246		RPS15A	>tr|H3BN98|H3BN98_HUMAN Uncharacterized protein (Fragment) OS=Homo sapiens PE=4 SV=2;>tr|I3L246|I3L246_HUMAN 40S ribosomal protein S15a OS=Homo sapiens GN=RPS15A PE=1 SV=1			5	5	5	5	5	6	6	5	5	3	6	5	6	7	5	5	6	5	6	4	3	6	3	5	3	3	3	4	5	6	5	4	3	5	4	4	4	5	3	3	3	6	2
H3BNP3;H3BTL2;H3BS02;O14874-2;O14874-3;O14874	H3BNP3;H3BTL2;H3BS02;O14874-2;O14874-3;O14874	[3-methyl-2-oxobutanoate dehydrogenase [lipoamide]] kinase, mitochondrial	BCKDK	>tr|H3BNP3|H3BNP3_HUMAN [3-methyl-2-oxobutanoate dehydrogenase [lipoamide]] kinase, mitochondrial (Fragment) OS=Homo sapiens GN=BCKDK PE=1 SV=1;>tr|H3BTL2|H3BTL2_HUMAN [3-methyl-2-oxobutanoate dehydrogenase [lipoamide]] kinase, mitochondrial (Fragment) OS=			0	0	0	1	0	0	0	0	0	0	0	0	0	0	0	0	0	0	0	0	0	0	0	0	0	0	0	0	0	0	0	0	0	0	0	0	0	0	0	0	0	0	0
H3BNT2;O75208;H3BPY0;H3BPW3;O75208-2;H3BVA5;H3BPC6;H3BRC0;H3BSJ5	H3BNT2;O75208;H3BPY0;H3BPW3;O75208-2;H3BVA5;H3BPC6;H3BRC0;H3BSJ5	Ubiquinone biosynthesis protein COQ9, mitochondrial	COQ9	>tr|H3BNT2|H3BNT2_HUMAN Ubiquinone biosynthesis protein COQ9, mitochondrial (Fragment) OS=Homo sapiens GN=COQ9 PE=1 SV=8;>sp|O75208|COQ9_HUMAN Ubiquinone biosynthesis protein COQ9, mitochondrial OS=Homo sapiens GN=COQ9 PE=1 SV=1;>tr|H3BPY0|H3BPY0_HUMAN Ubi			0	0	0	0	1	1	0	0	0	0	0	0	0	0	0	0	0	0	0	0	0	0	0	0	0	0	0	0	0	0	1	0	0	0	0	0	0	0	0	0	0	0	0
Q9UPN3-5;H3BPE1;H3BQK9;Q9UPN3-3;Q9UPN3-2;Q9UPN3;H0Y4F5;H0Y314;H0Y390;Q9UPN3-4;H0YD69;H0Y6T5	Q9UPN3-5;H3BPE1;H3BQK9;Q9UPN3-3;Q9UPN3-2;Q9UPN3	Microtubule-actin cross-linking factor 1, isoforms 1/2/3/5	MACF1	>sp|Q9UPN3-5|MACF1_HUMAN Isoform 4 of Microtubule-actin cross-linking factor 1, isoforms 1/2/3/5 OS=Homo sapiens GN=MACF1;>tr|H3BPE1|H3BPE1_HUMAN Microtubule-actin cross-linking factor 1, isoforms 1/2/3/5 OS=Homo sapiens GN=MACF1 PE=1 SV=1;>tr|H3BQK9|H3BQK			0	0	0	1	0	0	0	1	0	0	0	0	1	1	1	0	0	0	1	2	0	0	0	0	0	0	0	0	0	1	1	1	1	0	1	2	1	0	0	1	0	0	0
H3BPJ9;O96000;H3BV16;O96000-2	H3BPJ9;O96000;H3BV16;O96000-2	NADH dehydrogenase [ubiquinone] 1 beta subcomplex subunit 10	NDUFB10	>tr|H3BPJ9|H3BPJ9_HUMAN NADH dehydrogenase [ubiquinone] 1 beta subcomplex subunit 10 OS=Homo sapiens GN=NDUFB10 PE=1 SV=1;>sp|O96000|NDUBA_HUMAN NADH dehydrogenase [ubiquinone] 1 beta subcomplex subunit 10 OS=Homo sapiens GN=NDUFB10 PE=1 SV=3;>tr|H3BV16|H3			0	0	0	0	2	3	1	1	1	0	0	0	1	0	1	2	1	0	3	1	1	0	0	1	1	0	0	1	2	1	3	0	0	0	0	1	0	2	1	0	0	0	0
Q9UF94;H3BQH3;Q8TBB5-2;Q8TBB5-3;Q8TBB5	Q9UF94;H3BQH3;Q8TBB5-2;Q8TBB5-3;Q8TBB5	Kelch domain-containing protein 4	DKFZp434G0522;KLHDC4	>tr|Q9UF94|Q9UF94_HUMAN Kelch domain containing 4, isoform CRA_a OS=Homo sapiens GN=DKFZp434G0522 PE=1 SV=1;>tr|H3BQH3|H3BQH3_HUMAN Kelch domain-containing protein 4 (Fragment) OS=Homo sapiens GN=KLHDC4 PE=1 SV=8;>sp|Q8TBB5-2|KLDC4_HUMAN Isoform 2 of Kelch			0	0	0	0	0	0	0	0	0	0	0	0	0	0	0	0	0	0	0	0	0	0	0	1	0	1	0	1	0	1	0	1	1	0	1	0	0	2	0	0	1	1	0
H3BQV3;Q96MW5;H3BSH5;A0A087X1T3;H3BUN2;H3BMQ9;J3QRV3	H3BQV3;Q96MW5;H3BSH5	Conserved oligomeric Golgi complex subunit 8	COG8	>tr|H3BQV3|H3BQV3_HUMAN Conserved oligomeric Golgi complex subunit 8 OS=Homo sapiens GN=COG8 PE=1 SV=1;>sp|Q96MW5|COG8_HUMAN Conserved oligomeric Golgi complex subunit 8 OS=Homo sapiens GN=COG8 PE=1 SV=2;>tr|H3BSH5|H3BSH5_HUMAN Conserved oligomeric Golgi c			1	1	0	0	1	0	0	0	0	1	0	0	0	1	0	1	0	0	0	1	0	1	1	0	1	2	0	0	0	3	1	0	0	1	0	1	0	0	0	0	1	0	1
H3BQZ7;Q1KMD3	H3BQZ7;Q1KMD3	Heterogeneous nuclear ribonucleoprotein U-like protein 2	hCG_2044799;HNRNPUL2	>tr|H3BQZ7|H3BQZ7_HUMAN HCG2044799 OS=Homo sapiens GN=HNRNPUL2-BSCL2 PE=4 SV=1;>sp|Q1KMD3|HNRL2_HUMAN Heterogeneous nuclear ribonucleoprotein U-like protein 2 OS=Homo sapiens GN=HNRNPUL2 PE=1 SV=1			0	0	1	1	1	0	0	0	0	0	1	0	0	0	1	1	0	0	0	1	0	0	0	0	0	0	0	0	0	0	1	0	1	0	0	0	0	0	0	0	0	1	0
H3BS74;Q96C12;J3KQ26;Q96C12-4;Q96C12-2;Q96C12-3	H3BS74;Q96C12;J3KQ26;Q96C12-4;Q96C12-2	Armadillo repeat-containing protein 5	ARMC5	>tr|H3BS74|H3BS74_HUMAN Armadillo repeat-containing protein 5 (Fragment) OS=Homo sapiens GN=ARMC5 PE=1 SV=1;>sp|Q96C12|ARMC5_HUMAN Armadillo repeat-containing protein 5 OS=Homo sapiens GN=ARMC5 PE=1 SV=2;>tr|J3KQ26|J3KQ26_HUMAN Armadillo repeat-containing			0	0	0	0	0	0	0	0	0	0	0	0	0	0	0	0	0	0	0	0	0	0	0	0	0	0	1	0	0	0	0	0	0	0	0	0	0	0	0	0	0	0	0
H3BTB7;Q5JPH6;Q5JPH6-2	H3BTB7;Q5JPH6;Q5JPH6-2	Probable glutamate--tRNA ligase, mitochondrial	EARS2	>tr|H3BTB7|H3BTB7_HUMAN Probable glutamate--tRNA ligase, mitochondrial OS=Homo sapiens GN=EARS2 PE=1 SV=1;>sp|Q5JPH6|SYEM_HUMAN Probable glutamate--tRNA ligase, mitochondrial OS=Homo sapiens GN=EARS2 PE=1 SV=2;>sp|Q5JPH6-2|SYEM_HUMAN Isoform 2 of Probable			3	3	1	2	1	3	1	4	3	4	4	2	2	4	1	4	5	7	2	2	2	3	3	3	2	1	2	2	1	4	2	2	8	5	5	4	2	2	4	2	4	5	3
H7BXI1;A0FGR8-2;A0FGR8-6;A0FGR8;A0A087WXU3;A0FGR8-4;A0FGR8-5	H7BXI1;A0FGR8-2;A0FGR8-6;A0FGR8;A0A087WXU3;A0FGR8-4	Extended synaptotagmin-2	ESYT2	>tr|H7BXI1|H7BXI1_HUMAN Extended synaptotagmin-2 (Fragment) OS=Homo sapiens GN=ESYT2 PE=1 SV=1;>sp|A0FGR8-2|ESYT2_HUMAN Isoform 2 of Extended synaptotagmin-2 OS=Homo sapiens GN=ESYT2;>sp|A0FGR8-6|ESYT2_HUMAN Isoform 6 of Extended synaptotagmin-2 OS=Homo sa			11	14	14	13	13	12	12	13	10	13	15	10	13	12	13	14	12	13	15	15	11	9	19	17	14	11	12	11	13	18	14	15	15	14	16	17	16	11	9	14	15	11	17
H7BXY5;Q0ZGT2-4;Q0ZGT2-3;Q0ZGT2-2;Q0ZGT2;E7ETM8;E7EUA0	H7BXY5;Q0ZGT2-4;Q0ZGT2-3;Q0ZGT2-2;Q0ZGT2;E7ETM8;E7EUA0	Nexilin	NEXN	>tr|H7BXY5|H7BXY5_HUMAN Nexilin (Fragment) OS=Homo sapiens GN=NEXN PE=1 SV=1;>sp|Q0ZGT2-4|NEXN_HUMAN Isoform 4 of Nexilin OS=Homo sapiens GN=NEXN;>sp|Q0ZGT2-3|NEXN_HUMAN Isoform 3 of Nexilin OS=Homo sapiens GN=NEXN;>sp|Q0ZGT2-2|NEXN_HUMAN Isoform 2 of Nexi			0	0	0	0	0	0	0	0	0	0	0	0	0	0	0	0	0	1	0	0	0	0	0	0	0	0	0	0	0	0	0	0	0	0	0	0	0	0	0	0	1	0	0
H7BYE5;O00258-2;A0A096LNT6;B7Z1T1;O00258;C9JLV3;H7C384	H7BYE5;O00258-2;A0A096LNT6;B7Z1T1;O00258;C9JLV3	Tail-anchored protein insertion receptor WRB	WRB	>tr|H7BYE5|H7BYE5_HUMAN Tail-anchored protein insertion receptor WRB (Fragment) OS=Homo sapiens GN=WRB PE=1 SV=1;>sp|O00258-2|WRB_HUMAN Isoform 2 of Tail-anchored protein insertion receptor WRB OS=Homo sapiens GN=WRB;>tr|A0A096LNT6|A0A096LNT6_HUMAN Tail-an			0	1	0	1	0	0	0	0	0	0	0	0	0	0	0	0	1	1	0	0	1	1	0	0	1	0	0	0	0	0	1	1	0	0	0	1	0	1	0	0	0	0	0
Q02241-2;H7BYN4;Q02241;Q02241-3;H0YKQ5;H0YMJ4;H0YME6	Q02241-2;H7BYN4;Q02241;Q02241-3	Kinesin-like protein KIF23	KIF23	>sp|Q02241-2|KIF23_HUMAN Isoform 2 of Kinesin-like protein KIF23 OS=Homo sapiens GN=KIF23;>tr|H7BYN4|H7BYN4_HUMAN Kinesin-like protein OS=Homo sapiens GN=KIF23 PE=1 SV=1;>sp|Q02241|KIF23_HUMAN Kinesin-like protein KIF23 OS=Homo sapiens GN=KIF23 PE=1 SV=3;>			2	3	2	3	2	2	2	1	3	2	2	2	1	4	3	2	1	2	3	3	0	1	4	1	3	2	1	2	2	3	4	3	7	5	2	6	4	2	3	4	2	2	1
H7BZJ3	H7BZJ3	Thioredoxin	PDIA3	>tr|H7BZJ3|H7BZJ3_HUMAN Protein disulfide-isomerase A3 (Fragment) OS=Homo sapiens GN=PDIA3 PE=1 SV=1			1	2	1	2	3	1	0	2	2	2	1	2	3	2	3	3	1	0	2	2	1	1	2	2	2	2	0	2	3	2	1	3	1	1	2	1	2	1	2	0	2	2	2
H7C0D5;Q9BSR8	H7C0D5;Q9BSR8	Protein YIPF4	YIPF4	>tr|H7C0D5|H7C0D5_HUMAN Protein YIPF4 (Fragment) OS=Homo sapiens GN=YIPF4 PE=1 SV=1;>sp|Q9BSR8|YIPF4_HUMAN Protein YIPF4 OS=Homo sapiens GN=YIPF4 PE=1 SV=1			1	1	1	1	1	1	1	1	1	1	1	1	1	1	1	1	1	1	1	1	1	1	1	1	1	1	1	1	1	1	1	1	0	1	1	1	1	1	1	1	1	1	1
H7C155;P04049;P04049-2	H7C155;P04049;P04049-2	RAF proto-oncogene serine/threonine-protein kinase	RAF1	>tr|H7C155|H7C155_HUMAN RAF proto-oncogene serine/threonine-protein kinase (Fragment) OS=Homo sapiens GN=RAF1 PE=1 SV=1;>sp|P04049|RAF1_HUMAN RAF proto-oncogene serine/threonine-protein kinase OS=Homo sapiens GN=RAF1 PE=1 SV=1;>sp|P04049-2|RAF1_HUMAN Isofo			1	1	2	2	0	0	1	0	1	0	0	0	3	3	1	1	0	0	0	0	0	0	0	0	0	0	0	0	1	0	0	1	0	1	0	2	0	1	0	0	1	1	0
H7C1M3;P22894	H7C1M3;P22894	Neutrophil collagenase	MMP8	>tr|H7C1M3|H7C1M3_HUMAN Neutrophil collagenase (Fragment) OS=Homo sapiens GN=MMP8 PE=1 SV=1;>sp|P22894|MMP8_HUMAN Neutrophil collagenase OS=Homo sapiens GN=MMP8 PE=1 SV=1			0	0	0	0	0	0	0	0	0	0	0	0	0	0	1	0	0	0	0	0	0	0	0	0	0	0	0	0	0	0	0	0	0	0	0	0	0	0	0	0	0	0	0
H7C1N2;J3KR05;O75128-3;O75128;O75128-7;O75128-2;O75128-6;O75128-5;A0A0J9YWK3;O75128-4;H7C2C4	H7C1N2;J3KR05;O75128-3;O75128;O75128-7;O75128-2;O75128-6	Protein cordon-bleu	COBL	>tr|H7C1N2|H7C1N2_HUMAN Protein cordon-bleu (Fragment) OS=Homo sapiens GN=COBL PE=1 SV=1;>tr|J3KR05|J3KR05_HUMAN Protein cordon-bleu (Fragment) OS=Homo sapiens GN=COBL PE=1 SV=1;>sp|O75128-3|COBL_HUMAN Isoform 3 of Protein cordon-bleu OS=Homo sapiens GN=CO			2	2	1	1	1	1	1	0	0	0	0	0	1	2	1	1	0	0	1	0	0	0	1	0	0	0	1	0	1	2	1	0	0	0	0	0	0	0	0	0	0	0	1
O15155;H7C1N3;O15155-2;C9JTT8;Q68DU7	O15155;H7C1N3;O15155-2;C9JTT8;Q68DU7	BET1 homolog	BET1;DKFZp781C0425	>sp|O15155|BET1_HUMAN BET1 homolog OS=Homo sapiens GN=BET1 PE=1 SV=1;>tr|H7C1N3|H7C1N3_HUMAN BET1 homolog (Fragment) OS=Homo sapiens GN=BET1 PE=1 SV=1;>sp|O15155-2|BET1_HUMAN Isoform 2 of BET1 homolog OS=Homo sapiens GN=BET1;>tr|C9JTT8|C9JTT8_HUMAN BET1 ho			1	1	1	1	1	1	1	1	1	1	1	1	1	1	1	1	1	1	1	1	2	1	1	1	2	1	1	1	2	0	1	1	1	1	1	1	1	1	1	1	1	1	1
H7C2Z0;Q8NC56;D6R958;Q8NC56-2	H7C2Z0;Q8NC56	LEM domain-containing protein 2	LEMD2	>tr|H7C2Z0|H7C2Z0_HUMAN LEM domain-containing protein 2 (Fragment) OS=Homo sapiens GN=LEMD2 PE=1 SV=1;>sp|Q8NC56|LEMD2_HUMAN LEM domain-containing protein 2 OS=Homo sapiens GN=LEMD2 PE=1 SV=1			0	0	0	1	0	1	0	0	0	0	0	0	0	0	0	0	0	0	1	0	0	0	0	0	0	0	0	0	0	0	0	0	1	1	1	0	1	0	0	0	0	0	1
H7C3W1;O60443;H7C147;O60443-3	H7C3W1;O60443	Non-syndromic hearing impairment protein 5	DFNA5	>tr|H7C3W1|H7C3W1_HUMAN Non-syndromic hearing impairment protein 5 (Fragment) OS=Homo sapiens GN=DFNA5 PE=1 SV=1;>sp|O60443|DFNA5_HUMAN Non-syndromic hearing impairment protein 5 OS=Homo sapiens GN=DFNA5 PE=1 SV=2			0	0	0	0	1	0	0	0	0	0	0	0	0	0	0	0	0	0	0	0	0	0	0	0	0	0	0	0	0	0	0	0	0	0	0	0	0	0	0	0	0	0	0
H7C410;P35052;P35052-2;H7C024;H7BZE9;H7BZL4	H7C410;P35052;P35052-2;H7C024	Glypican-1;Secreted glypican-1	GPC1	>tr|H7C410|H7C410_HUMAN Glypican-1 OS=Homo sapiens GN=GPC1 PE=1 SV=2;>sp|P35052|GPC1_HUMAN Glypican-1 OS=Homo sapiens GN=GPC1 PE=1 SV=2;>sp|P35052-2|GPC1_HUMAN Isoform 2 of Glypican-1 OS=Homo sapiens GN=GPC1;>tr|H7C024|H7C024_HUMAN Glypican-1 (Fragment) OS			1	0	0	0	1	0	0	0	0	0	0	0	0	2	0	0	1	0	0	0	0	0	0	0	1	0	0	0	0	1	1	1	1	0	1	0	0	1	0	0	0	1	0
H7C504;Q14147	H7C504;Q14147	Probable ATP-dependent RNA helicase DHX34	DHX34	>tr|H7C504|H7C504_HUMAN Probable ATP-dependent RNA helicase DHX34 (Fragment) OS=Homo sapiens GN=DHX34 PE=1 SV=1;>sp|Q14147|DHX34_HUMAN Probable ATP-dependent RNA helicase DHX34 OS=Homo sapiens GN=DHX34 PE=1 SV=2			0	0	0	0	0	0	0	0	0	0	0	0	0	0	0	0	0	0	0	0	0	0	0	0	0	0	0	0	0	0	0	0	0	0	0	0	0	0	0	0	0	0	0
I3L0E3;E9PE17;Q9Y2R5;K7ERG6;E7ENB8;M0QZA4;M0R099;A0A087WXU7;M0R1T0;F8WEN0;C9JUE3;C9J3R7;M0R1K6;I3L137;K7ENX6;M0R1N1;Q7L2R6-2;E5RGH0;Q5FWF6-3;E5RGC2;M0R0I7;M0QYU5;Q6IQ01;M0R183;M0R079;M0QZ38;M0QX59;M0R2R1;M0R0C2;M0QXZ4;F8WBQ5;M0QYA4;F5H490;E9PPF8;E9PIN4;M0R1V2;K7EJG2;E9PLW9;C9K0H2;M0QYA6;M0QYM6;J3KQN0;E9PN20;V9GYJ2;P17039-3;M0QZA2;Q8IW36-3;F6W2C3;O14628-8;M0QYV6;M0QZG9;E9PLF5;M0R3A5;K7ENW2;K7EIP5;…	I3L0E3;E9PE17;Q9Y2R5	28S ribosomal protein S17, mitochondrial	MRPS17	>tr|I3L0E3|I3L0E3_HUMAN HCG1984214, isoform CRA_a OS=Homo sapiens GN=hCG_1984214 PE=3 SV=1;>tr|E9PE17|E9PE17_HUMAN 28S ribosomal protein S17, mitochondrial (Fragment) OS=Homo sapiens GN=MRPS17 PE=1 SV=1;>sp|Q9Y2R5|RT17_HUMAN 28S ribosomal protein S17, mito			0	0	0	0	0	0	0	0	0	0	0	0	0	0	0	0	1	0	1	0	0	0	0	0	0	0	0	0	0	1	0	0	0	0	0	0	0	1	0	0	0	0	0
I3L0H8;Q9NUU7;H3BTB3;J3QRH0;H3BSL8	I3L0H8;Q9NUU7	ATP-dependent RNA helicase DDX19A	DDX19A	>tr|I3L0H8|I3L0H8_HUMAN ATP-dependent RNA helicase DDX19A OS=Homo sapiens GN=DDX19A PE=1 SV=1;>sp|Q9NUU7|DD19A_HUMAN ATP-dependent RNA helicase DDX19A OS=Homo sapiens GN=DDX19A PE=1 SV=1			4	6	6	5	5	4	4	6	2	2	2	5	6	7	4	3	7	2	6	6	5	5	4	6	3	3	5	4	5	5	6	7	4	6	5	7	5	5	4	9	5	4	3
I3L0N3;P46459;P46459-2;I3L2G1;I3L0L3;K7EQD6;I3L338;I3L4Q9	I3L0N3;P46459;P46459-2	Vesicle-fusing ATPase	NSF	>tr|I3L0N3|I3L0N3_HUMAN Vesicle-fusing ATPase OS=Homo sapiens GN=NSF PE=1 SV=1;>sp|P46459|NSF_HUMAN Vesicle-fusing ATPase OS=Homo sapiens GN=NSF PE=1 SV=3;>sp|P46459-2|NSF_HUMAN Isoform 2 of Vesicle-fusing ATPase OS=Homo sapiens GN=NSF			7	10	6	6	12	9	6	7	8	6	4	7	6	11	9	13	9	11	7	8	8	8	12	7	6	5	8	8	9	13	18	11	10	7	4	10	9	9	8	8	11	11	5
Q6PK04;I3L0U5;I3L4F6	Q6PK04;I3L0U5	Coiled-coil domain-containing protein 137	CCDC137	>sp|Q6PK04|CC137_HUMAN Coiled-coil domain-containing protein 137 OS=Homo sapiens GN=CCDC137 PE=1 SV=1;>tr|I3L0U5|I3L0U5_HUMAN Coiled-coil domain-containing protein 137 (Fragment) OS=Homo sapiens GN=CCDC137 PE=1 SV=1			0	0	0	1	0	1	1	0	1	0	0	0	0	0	0	0	0	1	1	0	1	0	0	2	1	1	1	0	1	2	1	0	1	1	1	0	2	0	0	0	0	0	0
I3L1N3	I3L1N3		PHKB	>tr|I3L1N3|I3L1N3_HUMAN Phosphorylase b kinase regulatory subunit beta (Fragment) OS=Homo sapiens GN=PHKB PE=1 SV=1			0	0	0	0	0	0	0	0	0	0	0	0	0	0	0	0	1	0	0	0	0	0	0	0	0	0	0	0	0	0	0	0	0	0	0	0	0	0	0	0	0	0	0
J3QS48;I3L295;J3KT75;O75352-2;J3QW43;J3QRD5;O75352;J3KSI4;I3L1D2;I3L4E0;J3KTK8;J3QQZ4;I3L405;I3L261	J3QS48;I3L295;J3KT75;O75352-2;J3QW43;J3QRD5;O75352;J3KSI4;I3L1D2;I3L4E0;J3KTK8;J3QQZ4;I3L405;I3L261	Mannose-P-dolichol utilization defect 1 protein	MPDU1	>tr|J3QS48|J3QS48_HUMAN Mannose-P-dolichol utilization defect 1 protein OS=Homo sapiens GN=MPDU1 PE=1 SV=1;>tr|I3L295|I3L295_HUMAN Mannose-P-dolichol utilization defect 1 isoform 2 OS=Homo sapiens GN=MPDU1 PE=1 SV=1;>tr|J3KT75|J3KT75_HUMAN Mannose-P-dolich			3	1	2	3	2	3	1	3	3	2	2	0	3	3	1	2	2	2	2	2	3	1	2	4	1	2	2	2	3	2	1	2	3	1	2	2	3	3	3	3	2	4	3
I3L2C7;P57678;I3L399;I3L4A4;I3L4M4;E7EN12;I3L1J7	I3L2C7;P57678	Gem-associated protein 4	GEMIN4	>tr|I3L2C7|I3L2C7_HUMAN Gem-associated protein 4 OS=Homo sapiens GN=GEMIN4 PE=1 SV=1;>sp|P57678|GEMI4_HUMAN Gem-associated protein 4 OS=Homo sapiens GN=GEMIN4 PE=1 SV=2			8	11	8	11	6	8	13	11	8	11	10	9	6	9	8	10	13	13	11	11	7	12	11	12	10	8	9	9	12	14	15	12	11	9	12	9	11	11	9	11	10	7	12
I3L4J1;Q9UN37;Q6PIW4-2;Q6PIW4	I3L4J1;Q9UN37	Vacuolar protein sorting-associated protein 4A	VPS4A	>tr|I3L4J1|I3L4J1_HUMAN Uncharacterized protein (Fragment) OS=Homo sapiens PE=1 SV=3;>sp|Q9UN37|VPS4A_HUMAN Vacuolar protein sorting-associated protein 4A OS=Homo sapiens GN=VPS4A PE=1 SV=1			1	1	1	2	1	1	0	1	0	1	0	1	1	2	1	1	0	1	2	1	1	0	1	2	0	0	0	1	2	1	1	1	1	2	1	0	1	1	1	2	2	1	0
I3L505;O14561	I3L505;O14561	Acyl carrier protein;Acyl carrier protein, mitochondrial	NDUFAB1	>tr|I3L505|I3L505_HUMAN Acyl carrier protein (Fragment) OS=Homo sapiens GN=NDUFAB1 PE=1 SV=1;>sp|O14561|ACPM_HUMAN Acyl carrier protein, mitochondrial OS=Homo sapiens GN=NDUFAB1 PE=1 SV=3			1	0	1	1	1	1	1	0	1	0	0	0	1	1	0	1	0	1	0	1	1	0	1	0	1	0	0	0	1	1	1	1	1	1	0	1	1	0	0	0	1	0	0
J3KMZ7;Q9H0H0;J3KRH0	J3KMZ7;Q9H0H0	Integrator complex subunit 2	INTS2	>tr|J3KMZ7|J3KMZ7_HUMAN Integrator complex subunit 2 OS=Homo sapiens GN=INTS2 PE=1 SV=1;>sp|Q9H0H0|INT2_HUMAN Integrator complex subunit 2 OS=Homo sapiens GN=INTS2 PE=1 SV=2			0	0	1	0	0	0	0	0	0	0	0	0	0	0	1	0	0	0	0	0	0	0	0	0	0	0	0	0	1	0	0	0	0	0	0	0	0	1	0	0	0	0	0
J3KN87;O14757-3;O14757;O14757-2;E7EPP6;E9PQW7;E9PJI4;E9PPA5;E9PKQ3;E9PM65;A0A087WT52	J3KN87;O14757-3;O14757;O14757-2;E7EPP6	Serine/threonine-protein kinase Chk1	CHEK1	>tr|J3KN87|J3KN87_HUMAN Serine/threonine-protein kinase Chk1 OS=Homo sapiens GN=CHEK1 PE=1 SV=1;>sp|O14757-3|CHK1_HUMAN Isoform 3 of Serine/threonine-protein kinase Chk1 OS=Homo sapiens GN=CHEK1;>sp|O14757|CHK1_HUMAN Serine/threonine-protein kinase Chk1 OS			1	0	1	1	0	1	1	0	1	2	0	1	1	0	0	0	1	1	1	0	0	0	2	2	1	1	1	0	2	1	1	1	0	2	1	1	1	0	2	1	1	1	0
Q15070-2;S4R3Q9;Q15070;J3KNA0;E7EVY0;C9JC63;Q15070-3	Q15070-2;S4R3Q9;Q15070;J3KNA0;E7EVY0;C9JC63;Q15070-3	Mitochondrial inner membrane protein OXA1L	OXA1L	>sp|Q15070-2|OXA1L_HUMAN Isoform 2 of Mitochondrial inner membrane protein OXA1L OS=Homo sapiens GN=OXA1L;>tr|S4R3Q9|S4R3Q9_HUMAN Mitochondrial inner membrane protein OXA1L OS=Homo sapiens GN=OXA1L PE=1 SV=1;>sp|Q15070|OXA1L_HUMAN Mitochondrial inner membr			2	4	3	3	3	4	4	4	3	5	4	5	6	5	2	4	3	3	2	2	3	4	3	2	4	5	4	3	3	6	2	4	4	2	4	3	3	4	3	3	5	4	4
J3KNF8;H3BUX2;O43169;D6RFH4;J3QR91	J3KNF8;H3BUX2;O43169;D6RFH4	Cytochrome b5 type B	CYB5B	>tr|J3KNF8|J3KNF8_HUMAN Cytochrome b5 type B OS=Homo sapiens GN=CYB5B PE=1 SV=1;>tr|H3BUX2|H3BUX2_HUMAN Cytochrome b5 type B OS=Homo sapiens GN=CYB5B PE=1 SV=1;>sp|O43169|CYB5B_HUMAN Cytochrome b5 type B OS=Homo sapiens GN=CYB5B PE=1 SV=2;>tr|D6RFH4|D6RFH4			1	2	2	1	4	4	2	4	4	2	3	3	4	3	3	5	2	2	1	1	3	1	2	3	2	3	1	2	4	2	4	3	2	2	1	1	3	2	2	2	3	2	2
O15027;J3KNL6;O15027-2;O15027-4;O15027-3;O15027-5;F1T0I1;X6RGP5;A0A0C4DH09;Q8N9G1	O15027;J3KNL6;O15027-2;O15027-4;O15027-3;O15027-5;F1T0I1;X6RGP5;A0A0C4DH09	Protein transport protein Sec16A	SEC16A	>sp|O15027|SC16A_HUMAN Protein transport protein Sec16A OS=Homo sapiens GN=SEC16A PE=1 SV=3;>tr|J3KNL6|J3KNL6_HUMAN Protein transport protein Sec16A OS=Homo sapiens GN=SEC16A PE=1 SV=1;>sp|O15027-2|SC16A_HUMAN Isoform 2 of Protein transport protein Sec16A			1	4	4	5	2	2	4	5	3	3	2	3	3	3	4	3	4	3	4	6	0	3	2	3	2	2	2	2	6	3	4	5	3	5	3	3	3	2	1	3	3	1	3
Q9UJV9;J3KNN5	Q9UJV9;J3KNN5	Probable ATP-dependent RNA helicase DDX41	DDX41	>sp|Q9UJV9|DDX41_HUMAN Probable ATP-dependent RNA helicase DDX41 OS=Homo sapiens GN=DDX41 PE=1 SV=2;>tr|J3KNN5|J3KNN5_HUMAN Probable ATP-dependent RNA helicase DDX41 (Fragment) OS=Homo sapiens GN=DDX41 PE=1 SV=1			0	0	0	1	0	0	0	0	0	0	0	0	0	0	0	0	0	0	0	0	0	1	0	0	0	0	0	0	0	0	0	0	0	0	0	0	0	0	0	0	0	0	0
J3KNP2;Q12788;A0A087WYP7	J3KNP2;Q12788;A0A087WYP7	Transducin beta-like protein 3	TBL3	>tr|J3KNP2|J3KNP2_HUMAN Transducin beta-like protein 3 (Fragment) OS=Homo sapiens GN=TBL3 PE=1 SV=1;>sp|Q12788|TBL3_HUMAN Transducin beta-like protein 3 OS=Homo sapiens GN=TBL3 PE=1 SV=2;>tr|A0A087WYP7|A0A087WYP7_HUMAN Transducin beta-like protein 3 OS=Hom			2	1	1	0	1	0	0	0	1	0	0	0	1	0	0	0	0	0	0	0	0	1	1	1	1	0	0	0	0	0	0	0	1	2	1	0	0	0	1	0	1	0	0
Q9NVD7;J3KNQ4;E9PS97;Q9NVD7-2	Q9NVD7;J3KNQ4;E9PS97	Alpha-parvin	PARVA	>sp|Q9NVD7|PARVA_HUMAN Alpha-parvin OS=Homo sapiens GN=PARVA PE=1 SV=1;>tr|J3KNQ4|J3KNQ4_HUMAN Alpha-parvin OS=Homo sapiens GN=PARVA PE=1 SV=1;>tr|E9PS97|E9PS97_HUMAN Alpha-parvin (Fragment) OS=Homo sapiens GN=PARVA PE=1 SV=1			4	2	2	2	2	2	1	4	1	3	3	1	2	3	1	4	3	3	3	3	2	2	4	4	2	4	3	2	5	2	2	2	4	1	6	5	5	2	4	2	4	2	2
J3KNV5;Q75QN2-2;Q75QN2;H0YBS1;E5RJL5;H0YC12;E5RJF0;H0YBQ1;E5RIN8;E5RG48	J3KNV5;Q75QN2-2;Q75QN2;H0YBS1	Integrator complex subunit 8	INTS8	>tr|J3KNV5|J3KNV5_HUMAN Integrator complex subunit 8 OS=Homo sapiens GN=INTS8 PE=1 SV=1;>sp|Q75QN2-2|INT8_HUMAN Isoform 2 of Integrator complex subunit 8 OS=Homo sapiens GN=INTS8;>sp|Q75QN2|INT8_HUMAN Integrator complex subunit 8 OS=Homo sapiens GN=INTS8 P			0	1	2	0	0	1	0	0	1	0	1	0	0	1	0	1	0	1	1	0	0	0	0	1	0	1	0	1	0	0	0	0	0	1	1	2	1	0	0	0	0	2	1
J3KP15;Q01130;J3QL05;Q01130-2;Q9BRL6-2;Q9BRL6	J3KP15;Q01130;J3QL05;Q01130-2	Serine/arginine-rich splicing factor 2	SRSF2	>tr|J3KP15|J3KP15_HUMAN Serine/arginine-rich-splicing factor 2 (Fragment) OS=Homo sapiens GN=SRSF2 PE=1 SV=8;>sp|Q01130|SRSF2_HUMAN Serine/arginine-rich splicing factor 2 OS=Homo sapiens GN=SRSF2 PE=1 SV=4;>tr|J3QL05|J3QL05_HUMAN Serine/arginine-rich-splic			3	3	3	3	3	3	2	2	2	2	2	2	2	3	3	2	2	1	2	2	1	2	2	1	1	1	1	1	0	2	2	0	4	1	2	3	2	2	1	2	2	3	2
S4R360;J3KPP0;Q9Y6G3;S4R2Z7	S4R360;J3KPP0;Q9Y6G3;S4R2Z7	39S ribosomal protein L42, mitochondrial	MRPL42	>tr|S4R360|S4R360_HUMAN 39S ribosomal protein L42, mitochondrial OS=Homo sapiens GN=MRPL42 PE=1 SV=1;>tr|J3KPP0|J3KPP0_HUMAN 39S ribosomal protein L42, mitochondrial OS=Homo sapiens GN=MRPL42 PE=1 SV=1;>sp|Q9Y6G3|RM42_HUMAN 39S ribosomal protein L42, mitoc			0	0	0	0	0	0	0	0	0	0	0	0	0	0	0	0	0	0	0	1	0	0	1	0	0	0	0	0	0	1	1	0	0	0	0	0	0	1	0	0	0	0	0
O95232;J3KPP4;D6RDI2;E7EN55;O95232-2;C9JL41;H0YA81	O95232;J3KPP4;D6RDI2	Luc7-like protein 3	LUC7L3	>sp|O95232|LC7L3_HUMAN Luc7-like protein 3 OS=Homo sapiens GN=LUC7L3 PE=1 SV=2;>tr|J3KPP4|J3KPP4_HUMAN Cisplatin resistance-associated overexpressed protein, isoform CRA_b OS=Homo sapiens GN=LUC7L3 PE=1 SV=1;>tr|D6RDI2|D6RDI2_HUMAN Luc7-like protein 3 (Fra			2	2	2	1	2	2	1	1	1	1	1	1	1	1	0	1	1	1	2	1	1	2	1	1	1	1	1	0	2	1	2	1	1	1	1	1	1	1	1	1	2	0	1
Q9H4I3;J3KPT4;Q9H4I3-2	Q9H4I3;J3KPT4	TraB domain-containing protein	TRABD	>sp|Q9H4I3|TRABD_HUMAN TraB domain-containing protein OS=Homo sapiens GN=TRABD PE=1 SV=1;>tr|J3KPT4|J3KPT4_HUMAN TraB domain-containing protein OS=Homo sapiens GN=TRABD PE=1 SV=1			0	1	1	1	1	1	1	2	0	1	1	1	2	2	2	2	1	1	1	1	1	0	1	1	1	1	1	1	0	1	1	1	1	1	1	1	1	1	1	1	1	1	1
J3KPX7;Q99623;F5GY37;Q99623-2;F5GWA7;F5H3X6;F5H0C5;F5H2D2;U3KPZ5	J3KPX7;Q99623;F5GY37;Q99623-2;F5GWA7;F5H3X6	Prohibitin-2	PHB2	>tr|J3KPX7|J3KPX7_HUMAN Prohibitin-2 OS=Homo sapiens GN=PHB2 PE=1 SV=2;>sp|Q99623|PHB2_HUMAN Prohibitin-2 OS=Homo sapiens GN=PHB2 PE=1 SV=2;>tr|F5GY37|F5GY37_HUMAN Prohibitin-2 OS=Homo sapiens GN=PHB2 PE=1 SV=1;>sp|Q99623-2|PHB2_HUMAN Isoform 2 of Prohibit			10	11	11	9	8	6	8	8	8	10	7	9	5	7	7	10	8	8	10	9	8	10	7	8	5	3	7	9	8	10	9	9	6	8	6	7	7	10	8	7	5	6	8
Q9Y3E5;J3KQ48	Q9Y3E5;J3KQ48	Peptidyl-tRNA hydrolase 2, mitochondrial	PTRH2	>sp|Q9Y3E5|PTH2_HUMAN Peptidyl-tRNA hydrolase 2, mitochondrial OS=Homo sapiens GN=PTRH2 PE=1 SV=1;>tr|J3KQ48|J3KQ48_HUMAN Peptidyl-tRNA hydrolase 2, mitochondrial OS=Homo sapiens GN=PTRH2 PE=1 SV=1			1	1	1	0	2	1	1	2	3	3	2	1	1	1	0	1	2	2	2	2	1	1	2	2	2	1	3	2	1	2	3	0	2	2	2	2	3	1	3	1	2	1	0
Q9BQE5;J3KQL8;E9PM95;B0QYK8	Q9BQE5;J3KQL8	Apolipoprotein L2	APOL2	>sp|Q9BQE5|APOL2_HUMAN Apolipoprotein L2 OS=Homo sapiens GN=APOL2 PE=1 SV=1;>tr|J3KQL8|J3KQL8_HUMAN Apolipoprotein L2 OS=Homo sapiens GN=APOL2 PE=1 SV=2			0	1	1	1	1	1	0	0	1	1	1	1	1	2	1	1	1	0	1	1	2	2	3	1	1	0	1	1	2	2	1	0	1	3	1	1	1	2	1	2	2	1	1
Q9BTW9;J3KR97;Q9BTW9-4;Q9BTW9-5;A0A0J9YWI5;A0A0J9YVR1;I3L439;I3L163;I3L0V3;I3L143;I3L500;I3L1S3;I3L3H4;I3L131;Q9BTW9-2;A0A0J9YVU1;I3L4D2;I3L120;A0A0J9YXU4;A0A0J9YYG2;Q9BTW9-3;A0A0J9YY08	Q9BTW9;J3KR97;Q9BTW9-4;Q9BTW9-5	Tubulin-specific chaperone D	TBCD	>sp|Q9BTW9|TBCD_HUMAN Tubulin-specific chaperone D OS=Homo sapiens GN=TBCD PE=1 SV=2;>tr|J3KR97|J3KR97_HUMAN Tubulin-specific chaperone D OS=Homo sapiens GN=TBCD PE=1 SV=1;>sp|Q9BTW9-4|TBCD_HUMAN Isoform 4 of Tubulin-specific chaperone D OS=Homo sapiens GN			10	12	13	16	6	10	13	12	7	11	11	8	13	12	8	12	15	13	12	14	8	9	7	13	10	13	9	8	15	14	14	11	15	13	12	11	12	13	13	12	14	17	13
Q96Q15-3;Q96Q15-2;J3KRA9;Q96Q15;Q96Q15-4;H3BQN7	Q96Q15-3;Q96Q15-2;J3KRA9;Q96Q15;Q96Q15-4	Serine/threonine-protein kinase SMG1	SMG1	>sp|Q96Q15-3|SMG1_HUMAN Isoform 3 of Serine/threonine-protein kinase SMG1 OS=Homo sapiens GN=SMG1;>sp|Q96Q15-2|SMG1_HUMAN Isoform 2 of Serine/threonine-protein kinase SMG1 OS=Homo sapiens GN=SMG1;>tr|J3KRA9|J3KRA9_HUMAN Serine/threonine-protein kinase SMG1			0	1	0	1	1	0	0	0	0	0	0	3	1	1	0	1	2	1	1	2	0	0	0	0	1	0	0	0	0	0	1	0	0	0	1	0	0	0	0	0	0	2	1
J3KRP6;J3QS72;X6R3J2;J3QQM2;J3KT74;J3QQW2;Q15532-2;Q15532;F5GWN1;J3QSB3;J3QSG1;J3QQW6;J3QLJ7;J3QQX5;J3KT22;B4DLD3	J3KRP6;J3QS72;X6R3J2;J3QQM2;J3KT74;J3QQW2;Q15532-2;Q15532;F5GWN1	Protein SSXT	SS18	>tr|J3KRP6|J3KRP6_HUMAN Protein SSXT OS=Homo sapiens GN=SS18 PE=1 SV=1;>tr|J3QS72|J3QS72_HUMAN Protein SSXT OS=Homo sapiens GN=SS18 PE=1 SV=1;>tr|X6R3J2|X6R3J2_HUMAN Protein SSXT OS=Homo sapiens GN=SS18 PE=1 SV=1;>tr|J3QQM2|J3QQM2_HUMAN Protein SSXT OS=Hom			0	0	0	0	0	0	0	0	0	0	0	0	0	0	0	0	0	0	0	1	0	0	0	0	0	0	0	1	0	0	0	0	1	0	0	0	0	0	0	0	0	0	0
J3KS15;Q14197;J3QRF8	J3KS15;Q14197	Peptidyl-tRNA hydrolase ICT1, mitochondrial	ICT1	>tr|J3KS15|J3KS15_HUMAN Peptidyl-tRNA hydrolase ICT1, mitochondrial (Fragment) OS=Homo sapiens GN=MRPL58 PE=1 SV=1;>sp|Q14197|ICT1_HUMAN Peptidyl-tRNA hydrolase ICT1, mitochondrial OS=Homo sapiens GN=MRPL58 PE=1 SV=1			1	1	1	2	1	1	1	1	1	1	0	0	1	1	1	1	3	1	1	1	1	0	0	1	0	1	0	1	1	0	1	1	1	1	2	1	2	1	2	2	1	1	2
J3KS22;Q7Z4W1;J3QS36;J3QS45;J3KRZ4;J3KSZ5;J3QL34	J3KS22;Q7Z4W1;J3QS36;J3QS45;J3KRZ4;J3KSZ5;J3QL34	L-xylulose reductase	DCXR	>tr|J3KS22|J3KS22_HUMAN L-xylulose reductase (Fragment) OS=Homo sapiens GN=DCXR PE=1 SV=8;>sp|Q7Z4W1|DCXR_HUMAN L-xylulose reductase OS=Homo sapiens GN=DCXR PE=1 SV=2;>tr|J3QS36|J3QS36_HUMAN L-xylulose reductase (Fragment) OS=Homo sapiens GN=DCXR PE=1 SV=1			1	0	1	0	0	0	0	0	0	1	0	0	1	2	0	0	1	0	0	1	1	0	0	0	1	0	1	0	0	0	1	1	1	0	0	0	0	1	2	1	0	0	0
J3KSW8;Q6WCQ1-3;Q6WCQ1;Q6WCQ1-2;H7C3G6;K7EL39;J3QRL2	J3KSW8;Q6WCQ1-3;Q6WCQ1;Q6WCQ1-2	Myosin phosphatase Rho-interacting protein	MPRIP	>tr|J3KSW8|J3KSW8_HUMAN Myosin phosphatase Rho-interacting protein (Fragment) OS=Homo sapiens GN=MPRIP PE=1 SV=1;>sp|Q6WCQ1-3|MPRIP_HUMAN Isoform 3 of Myosin phosphatase Rho-interacting protein OS=Homo sapiens GN=MPRIP;>sp|Q6WCQ1|MPRIP_HUMAN Myosin phospha			1	0	1	0	0	1	0	1	0	0	0	1	0	1	2	0	0	1	2	2	1	0	0	2	0	0	0	0	4	1	3	0	0	1	0	0	1	2	1	0	0	1	0
P17844;J3KTA4;P17844-2;J3QRQ7;J3QSF1;J3KRZ1;J3KRX8;J3QR02;X6RLV5;J3QLG9;J3QR62;J3QRN5	P17844;J3KTA4;P17844-2	Probable ATP-dependent RNA helicase DDX5	DDX5	>sp|P17844|DDX5_HUMAN Probable ATP-dependent RNA helicase DDX5 OS=Homo sapiens GN=DDX5 PE=1 SV=1;>tr|J3KTA4|J3KTA4_HUMAN Probable ATP-dependent RNA helicase DDX5 OS=Homo sapiens GN=DDX5 PE=1 SV=1;>sp|P17844-2|DDX5_HUMAN Isoform 2 of Probable ATP-dependent			19	15	18	17	19	15	19	15	9	13	18	16	18	17	14	17	18	15	18	15	14	13	15	16	13	12	12	11	20	17	19	14	17	18	15	15	19	16	19	16	18	18	16
Q96GD4-3;J3KTD6;Q96GD4;Q96GD4-5;J3KRJ2;J3KRF8;J3QR41;J3QLN8;Q96GD4-4;Q96GD4-2;J3KT86	Q96GD4-3;J3KTD6;Q96GD4;Q96GD4-5;J3KRJ2;J3KRF8;J3QR41;J3QLN8;Q96GD4-4;Q96GD4-2	Aurora kinase B	AURKB	>sp|Q96GD4-3|AURKB_HUMAN Isoform 3 of Aurora kinase B OS=Homo sapiens GN=AURKB;>tr|J3KTD6|J3KTD6_HUMAN Aurora kinase B (Fragment) OS=Homo sapiens GN=AURKB PE=1 SV=1;>sp|Q96GD4|AURKB_HUMAN Aurora kinase B OS=Homo sapiens GN=AURKB PE=1 SV=3;>sp|Q96GD4-5|AURK			1	1	1	1	0	2	0	1	1	1	1	0	1	2	1	2	1	1	1	1	1	0	2	1	0	1	0	1	0	1	0	2	0	1	1	1	1	0	0	1	1	2	0
J3QR09;J3KTE4;P84098;J3QL15	J3QR09;J3KTE4;P84098	Ribosomal protein L19;60S ribosomal protein L19	RPL19	>tr|J3QR09|J3QR09_HUMAN Ribosomal protein L19 OS=Homo sapiens GN=RPL19 PE=1 SV=1;>tr|J3KTE4|J3KTE4_HUMAN Ribosomal protein L19 OS=Homo sapiens GN=RPL19 PE=1 SV=1;>sp|P84098|RL19_HUMAN 60S ribosomal protein L19 OS=Homo sapiens GN=RPL19 PE=1 SV=1			5	7	7	9	7	7	5	8	7	8	6	9	7	7	8	9	8	6	9	8	6	6	8	7	7	7	7	9	6	7	7	9	6	8	9	7	9	7	7	6	8	8	7
J3KTF8;P52565;J3QQX2;J3KRE2;P52565-2;J3KRY1;J3KS60	J3KTF8;P52565;J3QQX2;J3KRE2;P52565-2;J3KRY1	Rho GDP-dissociation inhibitor 1	ARHGDIA	>tr|J3KTF8|J3KTF8_HUMAN Rho GDP-dissociation inhibitor 1 (Fragment) OS=Homo sapiens GN=ARHGDIA PE=1 SV=8;>sp|P52565|GDIR1_HUMAN Rho GDP-dissociation inhibitor 1 OS=Homo sapiens GN=ARHGDIA PE=1 SV=3;>tr|J3QQX2|J3QQX2_HUMAN Rho GDP-dissociation inhibitor 1 O			0	0	0	0	0	0	0	0	0	0	0	0	0	0	1	0	0	0	0	0	0	0	0	0	0	0	1	0	0	0	0	0	0	0	0	0	0	0	0	0	0	0	0
Q07955;J3KTL2;Q07955-3;Q07955-2;J3KSR8;J3QQV5;J3KSW7	Q07955;J3KTL2;Q07955-3;Q07955-2;J3KSR8	Serine/arginine-rich splicing factor 1	SRSF1	>sp|Q07955|SRSF1_HUMAN Serine/arginine-rich splicing factor 1 OS=Homo sapiens GN=SRSF1 PE=1 SV=2;>tr|J3KTL2|J3KTL2_HUMAN Serine/arginine-rich-splicing factor 1 OS=Homo sapiens GN=SRSF1 PE=1 SV=1;>sp|Q07955-3|SRSF1_HUMAN Isoform ASF-3 of Serine/arginine-ric			5	5	6	9	3	6	4	6	5	4	5	8	5	3	7	6	7	8	5	7	5	5	9	7	6	5	7	6	8	8	9	6	8	8	8	8	7	6	5	6	5	7	7
Q8IWX8;J3QK89	Q8IWX8;J3QK89	Calcium homeostasis endoplasmic reticulum protein	CHERP	>sp|Q8IWX8|CHERP_HUMAN Calcium homeostasis endoplasmic reticulum protein OS=Homo sapiens GN=CHERP PE=1 SV=3;>tr|J3QK89|J3QK89_HUMAN Calcium homeostasis endoplasmic reticulum protein OS=Homo sapiens GN=CHERP PE=1 SV=1			1	0	0	1	0	0	0	0	0	0	0	0	0	0	0	0	0	0	1	0	0	0	0	0	1	0	0	0	0	0	0	1	1	0	0	0	0	1	0	0	0	0	0
J3QL56;O75880	J3QL56;O75880	Protein SCO1 homolog, mitochondrial	SCO1	>tr|J3QL56|J3QL56_HUMAN Protein SCO1 homolog, mitochondrial OS=Homo sapiens GN=SCO1 PE=1 SV=1;>sp|O75880|SCO1_HUMAN Protein SCO1 homolog, mitochondrial OS=Homo sapiens GN=SCO1 PE=1 SV=1			1	1	2	1	1	1	1	1	0	0	1	1	2	1	2	1	0	1	1	1	2	1	1	1	1	0	0	1	3	0	2	1	1	2	0	1	2	1	0	1	1	2	2
J3QLE5;P14678-2;P63162;P14678;P63162-2;P14678-3;J3KRY3;S4R3P3	J3QLE5;P14678-2;P63162;P14678;P63162-2;P14678-3;J3KRY3;S4R3P3	Small nuclear ribonucleoprotein-associated proteins B and B;Small nuclear ribonucleoprotein-associated protein N	SNRPN;SNRPB	>tr|J3QLE5|J3QLE5_HUMAN Small nuclear ribonucleoprotein-associated protein N (Fragment) OS=Homo sapiens GN=SNRPN PE=1 SV=1;>sp|P14678-2|RSMB_HUMAN Isoform SM-B of Small nuclear ribonucleoprotein-associated proteins B and B OS=Homo sapiens GN=SNRPB;>sp|P63			5	5	6	5	6	4	6	5	5	5	5	5	5	5	6	5	6	5	5	6	4	5	5	4	5	5	5	5	4	6	5	5	4	4	5	5	5	4	5	5	4	4	4
J3QLR8;Q9Y3D9	J3QLR8;Q9Y3D9	28S ribosomal protein S23, mitochondrial	MRPS23	>tr|J3QLR8|J3QLR8_HUMAN 28S ribosomal protein S23, mitochondrial OS=Homo sapiens GN=MRPS23 PE=1 SV=1;>sp|Q9Y3D9|RT23_HUMAN 28S ribosomal protein S23, mitochondrial OS=Homo sapiens GN=MRPS23 PE=1 SV=2			0	1	0	1	1	1	1	0	1	1	0	1	1	1	1	1	0	1	1	1	1	1	1	1	1	0	0	0	1	0	1	0	1	2	0	0	1	0	0	0	1	0	0
Q9Y2R9;J3QLS3;J3QQS1;J3KSI8;J3QKW2	Q9Y2R9;J3QLS3;J3QQS1;J3KSI8;J3QKW2	28S ribosomal protein S7, mitochondrial	MRPS7	>sp|Q9Y2R9|RT07_HUMAN 28S ribosomal protein S7, mitochondrial OS=Homo sapiens GN=MRPS7 PE=1 SV=2;>tr|J3QLS3|J3QLS3_HUMAN 28S ribosomal protein S7, mitochondrial OS=Homo sapiens GN=MRPS7 PE=1 SV=1;>tr|J3QQS1|J3QQS1_HUMAN 28S ribosomal protein S7, mitochondr			2	2	3	4	2	2	2	3	2	2	3	3	1	3	3	2	2	2	1	2	1	1	3	1	1	2	4	1	4	3	1	3	2	5	1	2	2	4	3	1	4	3	2
Q07020;J3QQ67;Q07020-2;G3V203;H0YHA7;F8VYV2;A0A075B7A0;F8VUA6;F8VXR6	Q07020;J3QQ67;Q07020-2;G3V203;H0YHA7;F8VYV2;A0A075B7A0;F8VUA6	60S ribosomal protein L18	RPL18	>sp|Q07020|RL18_HUMAN 60S ribosomal protein L18 OS=Homo sapiens GN=RPL18 PE=1 SV=2;>tr|J3QQ67|J3QQ67_HUMAN 60S ribosomal protein L18 (Fragment) OS=Homo sapiens GN=RPL18 PE=1 SV=1;>sp|Q07020-2|RL18_HUMAN Isoform 2 of 60S ribosomal protein L18 OS=Homo sapien			5	5	5	7	5	5	2	6	5	5	6	6	5	4	8	6	7	6	7	6	4	4	5	6	4	5	4	6	5	5	7	5	5	7	5	7	3	4	3	4	4	5	4
J3QRF7;Q96NT5-2;Q96NT5	J3QRF7;Q96NT5-2;Q96NT5	Proton-coupled folate transporter	SLC46A1	>tr|J3QRF7|J3QRF7_HUMAN Proton-coupled folate transporter (Fragment) OS=Homo sapiens GN=SLC46A1 PE=1 SV=1;>sp|Q96NT5-2|PCFT_HUMAN Isoform 2 of Proton-coupled folate transporter OS=Homo sapiens GN=SLC46A1;>sp|Q96NT5|PCFT_HUMAN Proton-coupled folate transpor			0	0	0	0	0	0	0	0	0	0	0	0	0	0	0	0	0	0	1	0	0	0	0	0	0	0	0	0	1	0	0	1	0	1	0	0	1	0	0	0	0	0	0
J3QRG6;P42771;P42771-4;K7ES20;P42771-2;K7ENC6;P42772;P42771-3;G3XAG3	J3QRG6;P42771;P42771-4;K7ES20;P42771-2;K7ENC6	Cyclin-dependent kinase inhibitor 2A, isoforms 1/2/3	CDKN2A	>tr|J3QRG6|J3QRG6_HUMAN Cyclin-dependent kinase inhibitor 2A OS=Homo sapiens GN=CDKN2A PE=1 SV=1;>sp|P42771|CDN2A_HUMAN Cyclin-dependent kinase inhibitor 2A OS=Homo sapiens GN=CDKN2A PE=1 SV=2;>sp|P42771-4|CDN2A_HUMAN Isoform 5 of Cyclin-dependent kinase i			1	1	1	0	1	1	0	1	1	1	0	1	0	1	1	0	0	1	0	1	1	0	1	0	0	0	0	1	1	1	1	1	0	0	1	1	1	0	0	0	0	0	0
O43670-2;O43670;J3QRS9;O43670-4;X6R4W8;O43670-3;J3KS31;J3QS27;J3KTL1;J3KRB6;J3KRW6;H0Y3M2	O43670-2;O43670;J3QRS9;O43670-4;X6R4W8;O43670-3;J3KS31	Zinc finger protein 207	ZNF207	>sp|O43670-2|ZN207_HUMAN Isoform 2 of BUB3-interacting and GLEBS motif-containing protein ZNF207 OS=Homo sapiens GN=ZNF207;>sp|O43670|ZN207_HUMAN BUB3-interacting and GLEBS motif-containing protein ZNF207 OS=Homo sapiens GN=ZNF207 PE=1 SV=1;>tr|J3QRS9|J3QR			1	2	2	0	0	0	0	0	1	1	0	0	0	0	0	0	0	0	2	0	0	0	0	0	0	0	1	1	1	1	2	0	2	0	1	0	0	1	0	0	1	0	1
J3QSV6;O76021;I3L3C4;O76021-2;I3L3U9;I3L234	J3QSV6;O76021	Ribosomal L1 domain-containing protein 1	RSL1D1	>tr|J3QSV6|J3QSV6_HUMAN Ribosomal L1 domain-containing protein 1 (Fragment) OS=Homo sapiens GN=RSL1D1 PE=1 SV=1;>sp|O76021|RL1D1_HUMAN Ribosomal L1 domain-containing protein 1 OS=Homo sapiens GN=RSL1D1 PE=1 SV=3			0	0	0	0	0	0	0	0	0	0	0	0	0	0	0	0	0	0	0	0	0	0	0	0	0	0	0	0	0	0	0	0	0	0	0	0	0	0	0	0	0	0	0
J3QT28;O43684-2;O43684;J3QSX4	J3QT28;O43684-2;O43684;J3QSX4	Mitotic checkpoint protein BUB3	BUB3	>tr|J3QT28|J3QT28_HUMAN Mitotic checkpoint protein BUB3 (Fragment) OS=Homo sapiens GN=BUB3 PE=1 SV=1;>sp|O43684-2|BUB3_HUMAN Isoform 2 of Mitotic checkpoint protein BUB3 OS=Homo sapiens GN=BUB3;>sp|O43684|BUB3_HUMAN Mitotic checkpoint protein BUB3 OS=Homo			1	1	2	3	2	0	0	0	0	0	0	0	1	1	1	2	1	0	0	1	0	1	2	0	0	1	0	1	2	2	3	3	2	2	2	2	2	0	2	1	1	1	1
Q9UM00-2;Q9UM00;J9JIE6;J3QQY2;J3KS45;J3KTQ7	Q9UM00-2;Q9UM00;J9JIE6;J3QQY2;J3KS45	Transmembrane and coiled-coil domain-containing protein 1	TMCO1	>sp|Q9UM00-2|TMCO1_HUMAN Isoform 2 of Calcium load-activated calcium channel OS=Homo sapiens GN=TMCO1;>sp|Q9UM00|TMCO1_HUMAN Calcium load-activated calcium channel OS=Homo sapiens GN=TMCO1 PE=1 SV=1;>tr|J9JIE6|J9JIE6_HUMAN Calcium load-activated calcium ch			2	2	2	2	2	2	2	3	1	2	2	2	2	4	1	2	2	1	2	1	3	1	2	2	1	1	2	1	3	1	1	2	2	1	2	3	1	2	1	1	2	1	1
Q13620-1;K4DI93;Q13620;Q13620-3;A6NE76	Q13620-1;K4DI93;Q13620;Q13620-3	Cullin-4B	CUL4B	>sp|Q13620-1|CUL4B_HUMAN Isoform 2 of Cullin-4B OS=Homo sapiens GN=CUL4B;>tr|K4DI93|K4DI93_HUMAN Cullin 4B, isoform CRA_e OS=Homo sapiens GN=CUL4B PE=1 SV=1;>sp|Q13620|CUL4B_HUMAN Cullin-4B OS=Homo sapiens GN=CUL4B PE=1 SV=4;>sp|Q13620-3|CUL4B_HUMAN Isofor			15	16	12	17	13	8	14	13	11	14	12	10	18	13	14	18	14	17	15	15	12	12	10	13	15	8	11	8	16	17	18	15	17	12	19	12	17	7	13	8	15	18	15
K7EIE8;O95983-2;O95983	K7EIE8;O95983-2;O95983	Methyl-CpG-binding domain protein 3	MBD3	>tr|K7EIE8|K7EIE8_HUMAN Methyl-CpG binding domain protein 3, isoform CRA_b OS=Homo sapiens GN=MBD3 PE=1 SV=1;>sp|O95983-2|MBD3_HUMAN Isoform 2 of Methyl-CpG-binding domain protein 3 OS=Homo sapiens GN=MBD3;>sp|O95983|MBD3_HUMAN Methyl-CpG-binding domain pr			2	1	2	2	0	0	1	0	0	0	0	0	0	0	1	0	1	2	1	1	0	0	0	1	1	0	0	0	2	1	1	1	2	1	0	0	1	1	1	0	0	0	1
K7EJ05;K7EQ84;K7EPP9;O60499-2;K7ELY2;X6R2W0;K7EIY4;Q5U8S2;O60499	K7EJ05;K7EQ84;K7EPP9;O60499-2;K7ELY2;X6R2W0;K7EIY4;Q5U8S2;O60499	Syntaxin-10	STX10	>tr|K7EJ05|K7EJ05_HUMAN Syntaxin-10 (Fragment) OS=Homo sapiens GN=STX10 PE=1 SV=1;>tr|K7EQ84|K7EQ84_HUMAN Syntaxin-10 (Fragment) OS=Homo sapiens GN=STX10 PE=1 SV=8;>tr|K7EPP9|K7EPP9_HUMAN Syntaxin-10 (Fragment) OS=Homo sapiens GN=STX10 PE=1 SV=1;>sp|O60499			0	0	0	1	1	0	0	0	0	0	0	0	1	0	0	0	0	0	0	0	0	0	0	0	0	0	0	0	0	0	1	0	0	0	0	0	1	0	0	0	0	0	0
K7EJ57;O96008-2;O96008;K7EKG4	K7EJ57;O96008-2;O96008;K7EKG4	Mitochondrial import receptor subunit TOM40 homolog	TOMM40	>tr|K7EJ57|K7EJ57_HUMAN Mitochondrial import receptor subunit TOM40 homolog (Fragment) OS=Homo sapiens GN=TOMM40 PE=1 SV=8;>sp|O96008-2|TOM40_HUMAN Isoform 2 of Mitochondrial import receptor subunit TOM40 homolog OS=Homo sapiens GN=TOMM40;>sp|O96008|TOM40_			1	1	0	2	0	1	1	0	0	0	1	0	0	0	0	0	1	0	1	0	0	0	1	0	0	0	0	0	0	0	0	0	1	2	2	1	0	1	1	1	1	0	1
K7EKE6;P36776-2;P36776;K7EJE8;P36776-3;K7ER27;K7ERR6;K7EQF8;K7ER56	K7EKE6;P36776-2;P36776;K7EJE8;P36776-3	Lon protease homolog, mitochondrial	LONP1	>tr|K7EKE6|K7EKE6_HUMAN Lon protease homolog, mitochondrial OS=Homo sapiens GN=LONP1 PE=1 SV=1;>sp|P36776-2|LONM_HUMAN Isoform 2 of Lon protease homolog, mitochondrial OS=Homo sapiens GN=LONP1;>sp|P36776|LONM_HUMAN Lon protease homolog, mitochondrial OS=Ho			20	22	21	21	20	18	18	17	21	19	19	18	19	17	22	21	26	18	20	21	22	18	22	24	20	18	16	18	27	26	26	25	21	17	20	24	17	18	18	14	17	20	18
Q92817;K7EKI0	Q92817;K7EKI0	Envoplakin	EVPL	>sp|Q92817|EVPL_HUMAN Envoplakin OS=Homo sapiens GN=EVPL PE=1 SV=3;>tr|K7EKI0|K7EKI0_HUMAN Envoplakin OS=Homo sapiens GN=EVPL PE=1 SV=1			0	0	0	0	0	0	0	0	0	0	0	0	0	0	3	0	0	0	0	0	0	0	0	0	0	0	0	0	0	0	0	0	0	0	0	0	0	0	0	0	0	0	0
K7EKI8;O60437;K7EQ71	K7EKI8;O60437;K7EQ71	Periplakin	PPL	>tr|K7EKI8|K7EKI8_HUMAN Periplakin OS=Homo sapiens GN=PPL PE=1 SV=1;>sp|O60437|PEPL_HUMAN Periplakin OS=Homo sapiens GN=PPL PE=1 SV=4;>tr|K7EQ71|K7EQ71_HUMAN Periplakin (Fragment) OS=Homo sapiens GN=PPL PE=1 SV=1			0	0	0	0	0	0	0	0	0	0	0	0	0	0	6	0	0	0	0	0	0	0	0	0	0	0	0	0	0	0	0	0	0	0	0	0	0	0	0	0	0	0	0
K7EKV4;Q9BRG1	K7EKV4;Q9BRG1	Vacuolar protein-sorting-associated protein 25	VPS25	>tr|K7EKV4|K7EKV4_HUMAN Vacuolar protein-sorting-associated protein 25 (Fragment) OS=Homo sapiens GN=VPS25 PE=1 SV=1;>sp|Q9BRG1|VPS25_HUMAN Vacuolar protein-sorting-associated protein 25 OS=Homo sapiens GN=VPS25 PE=1 SV=1			0	0	0	0	0	0	0	0	0	0	0	0	0	0	0	0	0	0	0	0	0	0	0	0	0	0	0	0	0	0	0	0	1	0	0	0	1	1	0	0	0	0	0
P62841;K7ELC2;K7EM56;A0A0B4J2B4;K7EJ78;S4R417;K7EQJ5;S4R456	P62841;K7ELC2;K7EM56;A0A0B4J2B4;K7EJ78;S4R417;K7EQJ5;S4R456	40S ribosomal protein S15	RPS15	>sp|P62841|RS15_HUMAN 40S ribosomal protein S15 OS=Homo sapiens GN=RPS15 PE=1 SV=2;>tr|K7ELC2|K7ELC2_HUMAN 40S ribosomal protein S15 OS=Homo sapiens GN=RPS15 PE=1 SV=1;>tr|K7EM56|K7EM56_HUMAN 40S ribosomal protein S15 OS=Homo sapiens GN=RPS15 PE=1 SV=2;>tr			1	2	2	2	1	1	0	2	1	1	1	0	0	2	3	3	2	2	1	2	2	2	2	1	2	0	1	2	3	2	1	2	2	0	2	2	2	1	2	2	3	0	1
K7ELG0;Q96R06	K7ELG0;Q96R06	Sperm-associated antigen 5	SPAG5	>tr|K7ELG0|K7ELG0_HUMAN Sperm-associated antigen 5 (Fragment) OS=Homo sapiens GN=SPAG5 PE=1 SV=1;>sp|Q96R06|SPAG5_HUMAN Sperm-associated antigen 5 OS=Homo sapiens GN=SPAG5 PE=1 SV=2			0	0	0	0	0	0	0	0	0	0	0	0	0	0	1	0	0	0	1	0	0	0	0	0	0	0	0	0	1	0	0	0	0	0	0	1	0	0	0	0	0	0	0
P14314-2;P14314;K7ELL7;K7EPW7;A0A0C4DGP4;K7EKX1;K7EJ70;K7EIP3	P14314-2;P14314;K7ELL7	Glucosidase 2 subunit beta	PRKCSH	>sp|P14314-2|GLU2B_HUMAN Isoform 2 of Glucosidase 2 subunit beta OS=Homo sapiens GN=PRKCSH;>sp|P14314|GLU2B_HUMAN Glucosidase 2 subunit beta OS=Homo sapiens GN=PRKCSH PE=1 SV=2;>tr|K7ELL7|K7ELL7_HUMAN Glucosidase 2 subunit beta OS=Homo sapiens GN=PRKCSH PE			1	1	0	1	6	4	1	1	1	1	2	2	5	2	4	6	2	1	1	3	3	1	3	3	2	2	0	2	1	3	4	6	3	2	0	2	5	1	0	2	3	5	2
K7ELQ9;Q6UW68;K7EM09;K7EPR0;K7ER05;K7EJQ9	K7ELQ9;Q6UW68;K7EM09;K7EPR0	Transmembrane protein 205	TMEM205	>tr|K7ELQ9|K7ELQ9_HUMAN Transmembrane protein 205 (Fragment) OS=Homo sapiens GN=TMEM205 PE=1 SV=1;>sp|Q6UW68|TM205_HUMAN Transmembrane protein 205 OS=Homo sapiens GN=TMEM205 PE=1 SV=1;>tr|K7EM09|K7EM09_HUMAN Transmembrane protein 205 (Fragment) OS=Homo sap			2	1	1	0	2	2	1	1	0	1	2	0	0	2	1	1	1	1	1	2	1	1	2	1	1	1	1	2	2	1	1	1	1	1	3	2	2	3	1	3	1	0	0
K7ENI5;K7EP88;K7ELV2;Q96EE3;Q96EE3-1	K7ENI5;K7EP88;K7ELV2;Q96EE3;Q96EE3-1	Nucleoporin SEH1	SEH1L	>tr|K7ENI5|K7ENI5_HUMAN Nucleoporin SEH1 (Fragment) OS=Homo sapiens GN=SEH1L PE=1 SV=1;>tr|K7EP88|K7EP88_HUMAN Nucleoporin SEH1 (Fragment) OS=Homo sapiens GN=SEH1L PE=1 SV=1;>tr|K7ELV2|K7ELV2_HUMAN Nucleoporin SEH1 (Fragment) OS=Homo sapiens GN=SEH1L PE=1			1	1	0	0	0	0	0	0	0	0	0	0	0	0	0	0	0	1	0	0	0	0	1	0	0	0	0	0	0	0	1	0	0	0	0	0	0	0	0	0	0	0	0
K7EM11;K7ESN1;O14908-2;O14908	K7EM11;K7ESN1;O14908-2;O14908	PDZ domain-containing protein GIPC1	GIPC1	>tr|K7EM11|K7EM11_HUMAN PDZ domain-containing protein GIPC1 (Fragment) OS=Homo sapiens GN=GIPC1 PE=1 SV=1;>tr|K7ESN1|K7ESN1_HUMAN PDZ domain-containing protein GIPC1 (Fragment) OS=Homo sapiens GN=GIPC1 PE=1 SV=1;>sp|O14908-2|GIPC1_HUMAN Isoform 2 of PDZ do			0	0	1	0	0	0	0	0	0	0	0	0	0	0	0	0	0	0	0	0	0	0	0	0	0	0	0	0	0	0	0	0	0	0	0	0	0	0	0	0	0	0	0
Q9NX61-2;K7EPA3;Q9NX61;U3KQT6;K7EQ34;K7EJK6;K7EQE7	Q9NX61-2;K7EPA3;Q9NX61;U3KQT6;K7EQ34	Transmembrane protein 161A	TMEM161A	>sp|Q9NX61-2|T161A_HUMAN Isoform 2 of Transmembrane protein 161A OS=Homo sapiens GN=TMEM161A;>tr|K7EPA3|K7EPA3_HUMAN Transmembrane protein 161A OS=Homo sapiens GN=TMEM161A PE=1 SV=2;>sp|Q9NX61|T161A_HUMAN Transmembrane protein 161A OS=Homo sapiens GN=TMEM1			0	1	0	0	0	0	0	0	1	0	0	1	0	0	0	0	0	1	0	0	0	1	0	0	1	0	0	0	1	0	0	1	1	1	1	0	0	0	0	0	0	0	0
K7EQ91;Q13433-2;Q13433	K7EQ91;Q13433-2;Q13433	Zinc transporter ZIP6	SLC39A6	>tr|K7EQ91|K7EQ91_HUMAN Zinc transporter ZIP6 (Fragment) OS=Homo sapiens GN=SLC39A6 PE=1 SV=1;>sp|Q13433-2|S39A6_HUMAN Isoform 2 of Zinc transporter ZIP6 OS=Homo sapiens GN=SLC39A6;>sp|Q13433|S39A6_HUMAN Zinc transporter ZIP6 OS=Homo sapiens GN=SLC39A6 PE=			0	0	0	0	1	1	0	0	0	0	0	0	0	0	0	0	0	0	0	0	0	0	0	0	0	0	0	0	0	0	1	0	0	0	0	0	0	0	0	0	0	0	0
K7ERA3;Q92791	K7ERA3;Q92791	Synaptonemal complex protein SC65	LEPREL4	>tr|K7ERA3|K7ERA3_HUMAN Synaptonemal complex protein SC65 (Fragment) OS=Homo sapiens GN=P3H4 PE=1 SV=1;>sp|Q92791|SC65_HUMAN Synaptonemal complex protein SC65 OS=Homo sapiens GN=P3H4 PE=1 SV=1			0	0	1	1	0	1	0	0	0	0	1	0	1	0	2	2	0	0	1	0	0	0	0	1	0	0	0	0	2	0	1	1	0	0	1	0	1	0	0	1	1	0	0
K7ES31;K7ERF1;Q9UBQ5-2;Q9UBQ5;K7EQM4;A0A087WVB9	K7ES31;K7ERF1;Q9UBQ5-2;Q9UBQ5	Eukaryotic translation initiation factor 3 subunit K	EIF3K	>tr|K7ES31|K7ES31_HUMAN Eukaryotic translation initiation factor 3 subunit K OS=Homo sapiens GN=EIF3K PE=1 SV=1;>tr|K7ERF1|K7ERF1_HUMAN Eukaryotic translation initiation factor 3 subunit K OS=Homo sapiens GN=EIF3K PE=1 SV=1;>sp|Q9UBQ5-2|EIF3K_HUMAN Isoform			1	1	1	1	2	1	0	1	1	0	0	0	2	1	0	0	0	1	0	1	1	0	0	0	0	0	0	0	1	0	1	1	0	0	1	1	0	0	0	0	1	0	0
K7ES61;Q9BYD3;K7ELQ0;Q9BYD3-2;X6RAY8;K7EKI4;K7ELF1;K7EJ73	K7ES61;Q9BYD3;K7ELQ0;Q9BYD3-2;X6RAY8;K7EKI4;K7ELF1	39S ribosomal protein L4, mitochondrial	MRPL4	>tr|K7ES61|K7ES61_HUMAN 39S ribosomal protein L4, mitochondrial (Fragment) OS=Homo sapiens GN=MRPL4 PE=1 SV=1;>sp|Q9BYD3|RM04_HUMAN 39S ribosomal protein L4, mitochondrial OS=Homo sapiens GN=MRPL4 PE=1 SV=1;>tr|K7ELQ0|K7ELQ0_HUMAN 39S ribosomal protein L4,			1	1	1	1	1	0	3	1	2	0	0	0	1	0	0	0	1	3	2	3	2	1	1	1	2	0	1	1	1	2	1	2	3	1	1	2	1	3	1	1	2	1	0
K7ESE6;Q9BUM1	K7ESE6;Q9BUM1	Glucose-6-phosphatase 3	G6PC3	>tr|K7ESE6|K7ESE6_HUMAN Glucose-6-phosphatase 3 (Fragment) OS=Homo sapiens GN=G6PC3 PE=1 SV=1;>sp|Q9BUM1|G6PC3_HUMAN Glucose-6-phosphatase 3 OS=Homo sapiens GN=G6PC3 PE=1 SV=2			1	1	1	1	1	1	1	1	1	2	2	1	0	1	1	2	2	1	1	1	1	0	2	1	1	1	1	0	0	0	1	1	1	2	1	2	1	0	1	1	1	1	2
K7ESP4;Q8WVC6;Q8WVC6-2	K7ESP4;Q8WVC6;Q8WVC6-2	Dephospho-CoA kinase domain-containing protein	DCAKD	>tr|K7ESP4|K7ESP4_HUMAN Dephospho-CoA kinase domain-containing protein (Fragment) OS=Homo sapiens GN=DCAKD PE=1 SV=1;>sp|Q8WVC6|DCAKD_HUMAN Dephospho-CoA kinase domain-containing protein OS=Homo sapiens GN=DCAKD PE=1 SV=1;>sp|Q8WVC6-2|DCAKD_HUMAN Isoform 2			1	1	1	2	2	0	1	0	0	0	1	1	2	2	1	1	1	2	0	2	0	1	1	2	1	1	0	0	0	1	1	1	1	1	1	1	1	0	1	1	0	1	0
K9J957;P61289;P61289-3;P61289-2;K7ENH2;B3KQ25;K7ESG5;A0A087WTV2;K7EMD0;K7EPX6;K7EKR3;B7Z8D3	K9J957;P61289;P61289-3;P61289-2;K7ENH2;B3KQ25;K7ESG5;A0A087WTV2	Proteasome activator complex subunit 3	PSME3	>tr|K9J957|K9J957_HUMAN Proteasome activator complex subunit 3 OS=Homo sapiens GN=PSME3 PE=1 SV=1;>sp|P61289|PSME3_HUMAN Proteasome activator complex subunit 3 OS=Homo sapiens GN=PSME3 PE=1 SV=1;>sp|P61289-3|PSME3_HUMAN Isoform 3 of Proteasome activator co			1	0	0	0	0	0	0	1	0	0	0	0	1	0	2	1	0	0	0	0	0	0	0	1	0	0	0	0	0	1	2	0	0	0	0	0	1	1	1	0	0	0	0
O14579;M0QXB4;O14579-3;O14579-2;M0R061	O14579;M0QXB4;O14579-3;O14579-2;M0R061	Coatomer subunit epsilon	COPE	>sp|O14579|COPE_HUMAN Coatomer subunit epsilon OS=Homo sapiens GN=COPE PE=1 SV=3;>tr|M0QXB4|M0QXB4_HUMAN Coatomer protein complex, subunit epsilon, isoform CRA_g OS=Homo sapiens GN=COPE PE=1 SV=1;>sp|O14579-3|COPE_HUMAN Isoform 3 of Coatomer subunit epsilo			3	5	4	5	5	5	4	4	3	5	4	2	4	5	5	5	4	3	4	5	4	3	3	5	5	3	4	0	5	5	6	3	5	6	4	6	6	5	6	4	5	3	5
M0R299;M0QXL5;P22087;M0R0P1;M0R2Q4;M0R1H0;M0R2B0	M0R299;M0QXL5;P22087;M0R0P1;M0R2Q4	rRNA 2-O-methyltransferase fibrillarin	FBL	>tr|M0R299|M0R299_HUMAN rRNA 2-O-methyltransferase fibrillarin (Fragment) OS=Homo sapiens GN=FBL PE=1 SV=1;>tr|M0QXL5|M0QXL5_HUMAN rRNA 2-O-methyltransferase fibrillarin (Fragment) OS=Homo sapiens GN=FBL PE=1 SV=1;>sp|P22087|FBRL_HUMAN rRNA 2-O-methyltr			3	2	3	2	1	1	2	1	0	1	1	1	3	2	2	3	0	3	3	1	1	1	2	0	1	1	1	1	2	2	2	2	3	2	1	2	1	1	3	2	2	2	2
M0QXN5;P37198	M0QXN5;P37198	Nuclear pore glycoprotein p62	NUP62	>tr|M0QXN5|M0QXN5_HUMAN Nuclear pore glycoprotein p62 OS=Homo sapiens GN=NUP62 PE=1 SV=1;>sp|P37198|NUP62_HUMAN Nuclear pore glycoprotein p62 OS=Homo sapiens GN=NUP62 PE=1 SV=3			0	1	0	1	1	0	1	0	0	0	0	0	0	0	0	1	0	0	0	1	0	0	0	0	1	1	0	0	1	1	0	0	1	2	0	1	2	0	1	0	0	0	0
M0QXS5;P14866;M0QYL7;M0R1W6	M0QXS5;P14866;M0QYL7;M0R1W6	Heterogeneous nuclear ribonucleoprotein L	HNRNPL	>tr|M0QXS5|M0QXS5_HUMAN Heterogeneous nuclear ribonucleoprotein L (Fragment) OS=Homo sapiens GN=HNRNPL PE=1 SV=1;>sp|P14866|HNRPL_HUMAN Heterogeneous nuclear ribonucleoprotein L OS=Homo sapiens GN=HNRNPL PE=1 SV=2;>tr|M0QYL7|M0QYL7_HUMAN Heterogeneous nucl			0	0	1	0	0	0	0	0	0	0	0	0	0	0	0	1	0	0	0	0	0	0	0	0	0	0	0	0	0	0	0	0	0	0	0	0	0	0	0	0	0	0	0
M0QYG8;M0R1D2;M0R0C1;M0QYJ8;O60234;M0QXC2;P60983;G3V4P8	M0QYG8;M0R1D2;M0R0C1;M0QYJ8;O60234;M0QXC2;P60983;G3V4P8	Glia maturation factor gamma;Glia maturation factor beta	GMFG;GMFB	>tr|M0QYG8|M0QYG8_HUMAN Glia maturation factor gamma OS=Homo sapiens GN=GMFG PE=1 SV=1;>tr|M0R1D2|M0R1D2_HUMAN Glia maturation factor gamma OS=Homo sapiens GN=GMFG PE=1 SV=1;>tr|M0R0C1|M0R0C1_HUMAN Glia maturation factor gamma OS=Homo sapiens GN=GMFG PE=1			0	0	0	0	0	0	0	0	0	0	0	0	0	0	1	0	0	0	0	0	0	0	0	0	0	0	0	0	0	0	0	0	0	0	0	0	0	0	0	0	0	0	0
P53680;M0R0N4;M0QYZ2;P53680-2;X6R390;M0QZ21;M0R1S0	P53680;M0R0N4;M0QYZ2;P53680-2;X6R390;M0QZ21	AP-2 complex subunit sigma	AP2S1	>sp|P53680|AP2S1_HUMAN AP-2 complex subunit sigma OS=Homo sapiens GN=AP2S1 PE=1 SV=2;>tr|M0R0N4|M0R0N4_HUMAN AP-2 complex subunit sigma OS=Homo sapiens GN=AP2S1 PE=1 SV=1;>tr|M0QYZ2|M0QYZ2_HUMAN AP-2 complex subunit sigma OS=Homo sapiens GN=AP2S1 PE=1 SV=1			2	0	1	2	0	1	0	1	0	0	0	0	0	1	3	0	0	1	1	1	2	2	2	0	0	2	1	0	1	0	1	2	0	2	1	1	1	2	1	3	1	1	2
M0QZQ8;Q8IUR0	M0QZQ8;Q8IUR0	Trafficking protein particle complex subunit 5	TRAPPC5	>tr|M0QZQ8|M0QZQ8_HUMAN Trafficking protein particle complex subunit 5 OS=Homo sapiens GN=TRAPPC5 PE=1 SV=1;>sp|Q8IUR0|TPPC5_HUMAN Trafficking protein particle complex subunit 5 OS=Homo sapiens GN=TRAPPC5 PE=1 SV=1			0	0	1	0	0	1	0	0	0	0	0	0	1	0	0	0	0	0	0	0	0	0	0	0	0	0	0	0	0	1	0	0	0	0	0	0	0	0	0	0	0	0	1
Q92888-2;Q92888;Q92888-3;M0QZR4;Q92888-4;M0QYC1;M0QYS3;M0QZH8;M0R2C7;M0QXV6	Q92888-2;Q92888;Q92888-3;M0QZR4;Q92888-4;M0QYC1	Rho guanine nucleotide exchange factor 1	ARHGEF1	>sp|Q92888-2|ARHG1_HUMAN Isoform 2 of Rho guanine nucleotide exchange factor 1 OS=Homo sapiens GN=ARHGEF1;>sp|Q92888|ARHG1_HUMAN Rho guanine nucleotide exchange factor 1 OS=Homo sapiens GN=ARHGEF1 PE=1 SV=2;>sp|Q92888-3|ARHG1_HUMAN Isoform 3 of Rho guanine			2	3	3	2	1	2	0	1	0	1	0	0	2	0	0	2	0	1	3	2	1	0	0	0	0	0	0	0	1	1	0	1	2	1	3	0	1	0	3	0	0	0	0
M0R0F0;P46782;M0R0R2;M0QZN2	M0R0F0;P46782;M0R0R2;M0QZN2	40S ribosomal protein S5;40S ribosomal protein S5, N-terminally processed	RPS5	>tr|M0R0F0|M0R0F0_HUMAN 40S ribosomal protein S5 (Fragment) OS=Homo sapiens GN=RPS5 PE=1 SV=1;>sp|P46782|RS5_HUMAN 40S ribosomal protein S5 OS=Homo sapiens GN=RPS5 PE=1 SV=4;>tr|M0R0R2|M0R0R2_HUMAN 40S ribosomal protein S5 OS=Homo sapiens GN=RPS5 PE=1 SV=1			7	5	8	5	6	8	6	8	5	6	4	4	7	5	8	7	8	8	7	6	8	8	6	6	7	6	5	6	7	9	4	8	8	9	6	5	6	8	6	6	7	7	8
Q13459-2;Q13459;M0R0P8;M0R300;M0QZY4;M0R2J3;M0R240;M0QXP0	Q13459-2;Q13459;M0R0P8;M0R300	Unconventional myosin-IXb	MYO9B	>sp|Q13459-2|MYO9B_HUMAN Isoform Short of Unconventional myosin-IXb OS=Homo sapiens GN=MYO9B;>sp|Q13459|MYO9B_HUMAN Unconventional myosin-IXb OS=Homo sapiens GN=MYO9B PE=1 SV=3;>tr|M0R0P8|M0R0P8_HUMAN Unconventional myosin-IXb OS=Homo sapiens GN=MYO9B PE=1			0	0	0	0	0	1	0	1	2	0	1	0	0	0	0	0	0	1	0	0	1	0	0	0	0	0	1	0	0	1	0	0	0	2	1	1	1	0	0	1	0	1	0
M0R0Y2;P54920;M0R2M1;M0R213;M0R027;M0R058;M0R0I4;Q9H115-3;Q9H115-2;Q9H115;A0A087WZQ7;M0QZM9;M0QZN5;M0R031	M0R0Y2;P54920;M0R2M1	Alpha-soluble NSF attachment protein	NAPA	>tr|M0R0Y2|M0R0Y2_HUMAN Alpha-soluble NSF attachment protein OS=Homo sapiens GN=NAPA PE=1 SV=1;>sp|P54920|SNAA_HUMAN Alpha-soluble NSF attachment protein OS=Homo sapiens GN=NAPA PE=1 SV=3;>tr|M0R2M1|M0R2M1_HUMAN Alpha-soluble NSF attachment protein (Fragme			2	1	2	2	3	2	3	2	3	1	1	1	3	2	1	3	2	3	2	3	2	2	2	2	1	1	2	1	3	3	5	1	3	2	2	4	5	3	3	3	2	3	2
M0R117;Q02543;M0R3D6;M0R1A7;M0R0P7	M0R117;Q02543;M0R3D6;M0R1A7;M0R0P7	60S ribosomal protein L18a	RPL18A	>tr|M0R117|M0R117_HUMAN 60S ribosomal protein L18a OS=Homo sapiens GN=RPL18A PE=1 SV=1;>sp|Q02543|RL18A_HUMAN 60S ribosomal protein L18a OS=Homo sapiens GN=RPL18A PE=1 SV=2;>tr|M0R3D6|M0R3D6_HUMAN 60S ribosomal protein L18a (Fragment) OS=Homo sapiens GN=RP			5	4	4	5	5	7	5	4	4	3	4	5	6	6	4	5	5	5	5	5	5	5	4	5	5	4	5	5	5	7	5	4	5	5	6	4	5	5	5	3	6	4	6
M0R208;Q16740;M0QYV5	M0R208;Q16740	ATP-dependent Clp protease proteolytic subunit;Putative ATP-dependent Clp protease proteolytic subunit, mitochondrial	CLPP	>tr|M0R208|M0R208_HUMAN ATP-dependent Clp protease proteolytic subunit OS=Homo sapiens GN=CLPP PE=1 SV=1;>sp|Q16740|CLPP_HUMAN ATP-dependent Clp protease proteolytic subunit, mitochondrial OS=Homo sapiens GN=CLPP PE=1 SV=1			0	0	0	1	3	0	0	0	0	0	0	0	1	0	2	2	0	0	0	0	0	0	0	0	0	0	0	0	0	0	4	0	0	0	0	0	0	0	0	0	0	0	0
Q9BQ48;M0R226	Q9BQ48;M0R226	39S ribosomal protein L34, mitochondrial;Ribosomal protein L34	MRPL34	>sp|Q9BQ48|RM34_HUMAN 39S ribosomal protein L34, mitochondrial OS=Homo sapiens GN=MRPL34 PE=1 SV=1;>tr|M0R226|M0R226_HUMAN 39S ribosomal protein L34, mitochondrial OS=Homo sapiens GN=MRPL34 PE=1 SV=1			0	0	0	0	0	0	0	2	0	0	0	0	0	0	0	0	0	0	1	0	0	1	0	0	0	0	0	0	1	0	0	0	0	0	0	0	0	0	0	0	1	0	1
P28340;M0R2B7;M0QZR8;M0QXE6;M0QZB4;M0QXQ2;M0R3H8;M0R2I8;M0R2J2	P28340;M0R2B7;M0QZR8	DNA polymerase delta catalytic subunit;DNA polymerase	POLD1	>sp|P28340|DPOD1_HUMAN DNA polymerase delta catalytic subunit OS=Homo sapiens GN=POLD1 PE=1 SV=2;>tr|M0R2B7|M0R2B7_HUMAN DNA polymerase OS=Homo sapiens GN=POLD1 PE=1 SV=1;>tr|M0QZR8|M0QZR8_HUMAN DNA polymerase OS=Homo sapiens GN=POLD1 PE=1 SV=1			7	8	5	9	9	9	5	7	6	6	6	5	6	11	7	8	8	6	6	7	2	6	7	6	5	4	5	4	11	6	8	6	7	5	7	3	3	6	7	4	5	4	3
M0R3F6;Q8IX01-4;Q8IX01-3;Q8IX01;M0R2Z9	M0R3F6;Q8IX01-4;Q8IX01-3;Q8IX01;M0R2Z9	SURP and G-patch domain-containing protein 2	SUGP2	>tr|M0R3F6|M0R3F6_HUMAN SURP and G-patch domain-containing protein 2 OS=Homo sapiens GN=SUGP2 PE=1 SV=1;>sp|Q8IX01-4|SUGP2_HUMAN Isoform 4 of SURP and G-patch domain-containing protein 2 OS=Homo sapiens GN=SUGP2;>sp|Q8IX01-3|SUGP2_HUMAN Isoform 3 of SURP a			1	0	0	2	0	0	0	1	0	1	0	1	1	2	0	1	0	2	0	1	0	1	0	1	1	3	1	0	1	0	1	0	2	1	1	0	0	1	0	0	1	1	1
M0R3D4;Q9UI14;M0R1H9;M0QXH1	M0R3D4;Q9UI14;M0R1H9;M0QXH1	Prenylated Rab acceptor protein 1	RABAC1	>tr|M0R3D4|M0R3D4_HUMAN PRA1 family protein OS=Homo sapiens GN=RABAC1 PE=1 SV=1;>sp|Q9UI14|PRAF1_HUMAN Prenylated Rab acceptor protein 1 OS=Homo sapiens GN=RABAC1 PE=1 SV=1;>tr|M0R1H9|M0R1H9_HUMAN PRA1 family protein (Fragment) OS=Homo sapiens GN=RABAC1 PE			0	0	1	0	1	0	0	1	0	0	0	0	0	0	0	0	0	0	1	0	1	0	0	2	0	0	0	0	2	0	0	0	0	1	0	1	1	0	1	1	0	0	0
O00116;A0A1B0GWA2;B8ZZ81	O00116;A0A1B0GWA2	Alkyldihydroxyacetonephosphate synthase, peroxisomal	AGPS	>sp|O00116|ADAS_HUMAN Alkyldihydroxyacetonephosphate synthase, peroxisomal OS=Homo sapiens GN=AGPS PE=1 SV=1;>tr|A0A1B0GWA2|A0A1B0GWA2_HUMAN Alkyldihydroxyacetonephosphate synthase, peroxisomal (Fragment) OS=Homo sapiens GN=AGPS PE=1 SV=1			11	10	11	12	9	10	11	11	8	10	12	12	9	10	9	12	11	9	9	10	12	9	12	11	14	10	8	9	14	15	14	14	12	10	10	9	15	13	11	10	8	9	13
O00139-2;O00139-1;O00139-5;O00139;O00139-4;D6R9M0;H0Y8H2;Q8N4N8	O00139-2;O00139-1;O00139-5;O00139;O00139-4	Kinesin-like protein KIF2A	KIF2A	>sp|O00139-2|KIF2A_HUMAN Isoform 2 of Kinesin-like protein KIF2A OS=Homo sapiens GN=KIF2A;>sp|O00139-1|KIF2A_HUMAN Isoform 1 of Kinesin-like protein KIF2A OS=Homo sapiens GN=KIF2A;>sp|O00139-5|KIF2A_HUMAN Isoform 5 of Kinesin-like protein KIF2A OS=Homo sap			2	1	2	2	0	0	0	0	0	0	0	0	0	1	2	0	0	0	3	2	0	0	2	3	1	0	0	0	1	2	1	0	3	0	2	5	0	0	0	0	0	0	0
O00148;O00148-2;K7EQN7;O00148-3;K7EPJ3;A0A0D9SEM9;K7EN69;F6QYI9;A0A0G2JJL7;F6R6M7;K7ENP6;A0A0G2JHN7;K7EL56;K7EIL8;F6U6E2;F6S2B7;F6SXL5;A0A140T9K2;A0A140T9N3	O00148;O00148-2;K7EQN7;O00148-3	ATP-dependent RNA helicase DDX39A	DDX39A	>sp|O00148|DX39A_HUMAN ATP-dependent RNA helicase DDX39A OS=Homo sapiens GN=DDX39A PE=1 SV=2;>sp|O00148-2|DX39A_HUMAN Isoform 2 of ATP-dependent RNA helicase DDX39A OS=Homo sapiens GN=DDX39A;>tr|K7EQN7|K7EQN7_HUMAN ATP-dependent RNA helicase DDX39A (Fragme			12	11	11	9	9	12	10	10	7	11	7	9	11	9	10	12	12	12	12	12	10	11	12	11	9	10	9	7	12	12	11	13	9	12	9	8	12	10	11	10	6	9	10
O00159-2;I3L204;I3L4D4;I3L3Y6;I3L168;I3L3F5	O00159-2	Unconventional myosin-Ic	MYO1C	>sp|O00159-2|MYO1C_HUMAN Isoform 2 of Unconventional myosin-Ic OS=Homo sapiens GN=MYO1C			29	25	30	34	24	29	25	32	27	31	29	33	31	31	28	25	31	28	24	27	31	23	28	31	34	27	27	35	26	29	26	26	29	32	30	27	29	29	25	30	29	32	29
O00159-3;F5H6E2;O00159;I3L501;G3V342	O00159-3;F5H6E2;O00159	Unconventional myosin-Ic	MYO1C	>sp|O00159-3|MYO1C_HUMAN Isoform 3 of Unconventional myosin-Ic OS=Homo sapiens GN=MYO1C;>tr|F5H6E2|F5H6E2_HUMAN Unconventional myosin-Ic OS=Homo sapiens GN=MYO1C PE=1 SV=1;>sp|O00159|MYO1C_HUMAN Unconventional myosin-Ic OS=Homo sapiens GN=MYO1C PE=1 SV=4			29	25	29	34	24	28	24	32	27	31	29	32	30	30	28	26	31	27	24	27	30	23	27	30	33	27	26	34	25	28	26	25	29	32	31	27	28	29	25	30	29	32	28
O00165-5;O00165;O00165-2;E9PIQ7;O00165-3;Q5VYD6;O00165-4;O00165-6	O00165-5;O00165;O00165-2;E9PIQ7;O00165-3;Q5VYD6	HCLS1-associated protein X-1	HAX1	>sp|O00165-5|HAX1_HUMAN Isoform 5 of HCLS1-associated protein X-1 OS=Homo sapiens GN=HAX1;>sp|O00165|HAX1_HUMAN HCLS1-associated protein X-1 OS=Homo sapiens GN=HAX1 PE=1 SV=2;>sp|O00165-2|HAX1_HUMAN Isoform 2 of HCLS1-associated protein X-1 OS=Homo sapiens			1	1	1	1	2	1	1	1	2	1	2	2	2	2	1	1	1	1	2	1	1	1	0	0	1	1	0	1	1	1	0	1	1	1	3	2	1	0	1	1	2	0	1
O00186	O00186	Syntaxin-binding protein 3	STXBP3	>sp|O00186|STXB3_HUMAN Syntaxin-binding protein 3 OS=Homo sapiens GN=STXBP3 PE=1 SV=2			0	0	0	0	1	0	0	0	0	0	0	0	0	1	0	0	0	0	0	0	0	0	0	0	0	0	0	0	0	0	0	0	1	1	1	1	1	0	1	1	0	0	0
O00203-3;O00203;Q13367;Q13367-4;Q13367-3;F5GWU4;H0YBD0;F5GYB0	O00203-3;O00203	AP-3 complex subunit beta-1	AP3B1	>sp|O00203-3|AP3B1_HUMAN Isoform 2 of AP-3 complex subunit beta-1 OS=Homo sapiens GN=AP3B1;>sp|O00203|AP3B1_HUMAN AP-3 complex subunit beta-1 OS=Homo sapiens GN=AP3B1 PE=1 SV=3			17	16	21	15	6	15	15	17	18	15	15	17	22	21	16	20	17	19	19	19	15	16	20	19	15	15	19	19	21	21	19	21	14	17	17	18	16	19	13	15	22	22	17
O00231;O00231-2;J3QRY4;J3QS13;J3KSW3	O00231;O00231-2	26S proteasome non-ATPase regulatory subunit 11	PSMD11	>sp|O00231|PSD11_HUMAN 26S proteasome non-ATPase regulatory subunit 11 OS=Homo sapiens GN=PSMD11 PE=1 SV=3;>sp|O00231-2|PSD11_HUMAN Isoform 2 of 26S proteasome non-ATPase regulatory subunit 11 OS=Homo sapiens GN=PSMD11			9	12	10	8	10	10	9	10	11	9	6	7	11	14	9	12	11	8	9	5	12	7	10	9	10	4	4	5	12	13	11	11	12	10	12	12	13	11	10	9	10	9	9
O00232;O00232-2;J3KTJ5;J3KSK1	O00232;O00232-2	26S proteasome non-ATPase regulatory subunit 12	PSMD12	>sp|O00232|PSD12_HUMAN 26S proteasome non-ATPase regulatory subunit 12 OS=Homo sapiens GN=PSMD12 PE=1 SV=3;>sp|O00232-2|PSD12_HUMAN Isoform 2 of 26S proteasome non-ATPase regulatory subunit 12 OS=Homo sapiens GN=PSMD12			7	8	8	6	9	9	7	6	7	6	8	5	7	6	8	7	12	11	9	10	9	8	9	7	8	5	5	4	12	9	9	7	6	8	8	11	9	5	8	7	6	5	5
O00264;O00264-2	O00264;O00264-2	Membrane-associated progesterone receptor component 1	PGRMC1	>sp|O00264|PGRC1_HUMAN Membrane-associated progesterone receptor component 1 OS=Homo sapiens GN=PGRMC1 PE=1 SV=3;>sp|O00264-2|PGRC1_HUMAN Isoform 2 of Membrane-associated progesterone receptor component 1 OS=Homo sapiens GN=PGRMC1			4	4	4	4	8	3	4	2	4	5	4	5	5	5	3	5	6	5	3	2	6	5	5	3	5	3	5	4	5	4	6	4	4	5	3	4	4	5	4	6	4	5	4
O00299	O00299	Chloride intracellular channel protein 1	CLIC1	>sp|O00299|CLIC1_HUMAN Chloride intracellular channel protein 1 OS=Homo sapiens GN=CLIC1 PE=1 SV=4			0	0	0	0	0	0	0	0	0	0	0	0	0	0	1	0	0	0	0	0	0	0	0	0	0	0	0	0	0	0	0	1	0	0	0	0	0	0	0	0	0	0	0
O00303;H0YDT6;E9PQV8;A0A0D9SEZ9	O00303	Eukaryotic translation initiation factor 3 subunit F	EIF3F	>sp|O00303|EIF3F_HUMAN Eukaryotic translation initiation factor 3 subunit F OS=Homo sapiens GN=EIF3F PE=1 SV=1			2	1	0	0	1	2	0	0	0	0	0	0	2	2	3	1	0	0	0	0	0	0	0	0	0	0	0	0	4	0	7	2	2	0	1	1	1	0	0	0	0	0	0
O00330-3;O00330;E9PLU0;E9PRI6;O00330-2	O00330-3;O00330;E9PLU0;E9PRI6	Pyruvate dehydrogenase protein X component, mitochondrial	PDHX	>sp|O00330-3|ODPX_HUMAN Isoform 3 of Pyruvate dehydrogenase protein X component, mitochondrial OS=Homo sapiens GN=PDHX;>sp|O00330|ODPX_HUMAN Pyruvate dehydrogenase protein X component, mitochondrial OS=Homo sapiens GN=PDHX PE=1 SV=3;>tr|E9PLU0|E9PLU0_HUMAN			0	0	0	0	0	1	0	0	0	0	0	0	0	0	0	1	1	0	1	0	0	1	1	0	0	0	0	1	0	0	1	1	0	0	1	0	1	0	1	0	0	1	1
O00400;H7C562;H7C577	O00400;H7C562	Acetyl-coenzyme A transporter 1	SLC33A1	>sp|O00400|ACATN_HUMAN Acetyl-coenzyme A transporter 1 OS=Homo sapiens GN=SLC33A1 PE=1 SV=1;>tr|H7C562|H7C562_HUMAN Acetyl-coenzyme A transporter 1 (Fragment) OS=Homo sapiens GN=SLC33A1 PE=1 SV=1			0	0	0	0	1	0	0	0	0	0	0	0	1	0	0	0	0	1	0	1	0	0	0	0	0	0	0	0	1	0	0	0	0	0	1	0	0	1	0	0	0	0	0
O00410;O00410-3;H0Y8C6;E7ETV3;E7EQT5;E7EV12;C9JMV5;C9JZD8;E7EWK4;E7EX05;C9JQT6;E7ESA1;E7ESZ1;E7ETV8;C9J875;C9JXE0	O00410;O00410-3;H0Y8C6	Importin-5	IPO5	>sp|O00410|IPO5_HUMAN Importin-5 OS=Homo sapiens GN=IPO5 PE=1 SV=4;>sp|O00410-3|IPO5_HUMAN Isoform 3 of Importin-5 OS=Homo sapiens GN=IPO5;>tr|H0Y8C6|H0Y8C6_HUMAN Importin-5 (Fragment) OS=Homo sapiens GN=IPO5 PE=1 SV=1			18	22	22	23	16	19	16	22	19	21	19	19	23	19	18	21	29	21	25	24	21	26	25	20	22	21	26	27	25	23	24	22	19	24	21	27	21	17	18	18	18	23	23
O00411;K7EMH3;K7ESD1	O00411	DNA-directed RNA polymerase, mitochondrial	POLRMT	>sp|O00411|RPOM_HUMAN DNA-directed RNA polymerase, mitochondrial OS=Homo sapiens GN=POLRMT PE=1 SV=2			14	16	19	15	11	8	16	14	12	16	16	16	14	16	9	22	14	14	15	15	13	12	17	15	15	14	14	15	10	11	11	12	13	13	19	16	13	13	12	15	8	13	18
O00422;X6RAL5;H7BZW6;U3KQ12;U3KPY7	O00422;X6RAL5;H7BZW6	Histone deacetylase complex subunit SAP18	SAP18	>sp|O00422|SAP18_HUMAN Histone deacetylase complex subunit SAP18 OS=Homo sapiens GN=SAP18 PE=1 SV=1;>tr|X6RAL5|X6RAL5_HUMAN Histone deacetylase complex subunit SAP18 OS=Homo sapiens GN=SAP18 PE=1 SV=1;>tr|H7BZW6|H7BZW6_HUMAN Histone deacetylase complex sub			0	1	2	2	0	0	0	0	1	1	0	0	0	1	0	1	1	1	1	1	0	1	0	2	0	0	0	0	1	0	0	0	1	1	1	0	1	0	0	0	0	0	0
O00425;O00425-2;F8WD15;Q9NZI8-2	O00425;O00425-2	Insulin-like growth factor 2 mRNA-binding protein 3	IGF2BP3	>sp|O00425|IF2B3_HUMAN Insulin-like growth factor 2 mRNA-binding protein 3 OS=Homo sapiens GN=IGF2BP3 PE=1 SV=2;>sp|O00425-2|IF2B3_HUMAN Isoform 2 of Insulin-like growth factor 2 mRNA-binding protein 3 OS=Homo sapiens GN=IGF2BP3			4	5	7	6	4	2	5	4	1	4	5	4	6	7	4	5	4	5	4	5	2	5	6	4	5	4	6	2	7	8	8	5	4	7	5	5	6	3	2	5	8	6	5
O00429;O00429-3;O00429-6;O00429-5;O00429-7;F8VZ52;B4DDQ3;F8W1W3;F8VR28;F8VYL3;H0YHY4	O00429;O00429-3;O00429-6;O00429-5;O00429-7	Dynamin-1-like protein	DNM1L	>sp|O00429|DNM1L_HUMAN Dynamin-1-like protein OS=Homo sapiens GN=DNM1L PE=1 SV=2;>sp|O00429-3|DNM1L_HUMAN Isoform 2 of Dynamin-1-like protein OS=Homo sapiens GN=DNM1L;>sp|O00429-6|DNM1L_HUMAN Isoform 6 of Dynamin-1-like protein OS=Homo sapiens GN=DNM1L;>sp			7	7	9	11	5	6	6	7	3	3	2	2	7	4	5	5	8	10	11	15	5	5	9	8	6	6	5	3	8	8	6	5	9	8	14	14	7	6	5	4	2	2	4
O00429-2;O00429-4;O00429-8;G8JLD5;B4DPZ9;F8VUJ9	O00429-2;O00429-4;O00429-8;G8JLD5	Dynamin-1-like protein	DNM1L	>sp|O00429-2|DNM1L_HUMAN Isoform 4 of Dynamin-1-like protein OS=Homo sapiens GN=DNM1L;>sp|O00429-4|DNM1L_HUMAN Isoform 3 of Dynamin-1-like protein OS=Homo sapiens GN=DNM1L;>sp|O00429-8|DNM1L_HUMAN Isoform 8 of Dynamin-1-like protein OS=Homo sapiens GN=DNM1			7	8	9	12	5	7	6	8	3	3	2	2	7	4	5	6	8	11	12	16	5	5	9	9	6	6	5	3	8	9	6	6	9	8	14	13	7	6	5	4	2	2	4
O00443;O00443-2;A0A0C4DGF9;E9PPP3	O00443	Phosphatidylinositol 4-phosphate 3-kinase C2 domain-containing subunit alpha	PIK3C2A	>sp|O00443|P3C2A_HUMAN Phosphatidylinositol 4-phosphate 3-kinase C2 domain-containing subunit alpha OS=Homo sapiens GN=PIK3C2A PE=1 SV=2			3	2	2	3	0	1	2	4	2	2	1	3	1	4	2	3	2	2	2	2	1	2	2	3	0	1	1	1	2	5	1	2	2	5	3	5	2	0	2	0	1	2	2
O00461;F8W785	O00461;F8W785	Golgi integral membrane protein 4	GOLIM4	>sp|O00461|GOLI4_HUMAN Golgi integral membrane protein 4 OS=Homo sapiens GN=GOLIM4 PE=1 SV=1;>tr|F8W785|F8W785_HUMAN Golgi integral membrane protein 4 OS=Homo sapiens GN=GOLIM4 PE=1 SV=1			5	4	4	3	4	3	2	3	3	3	3	3	7	2	5	5	2	3	2	3	2	2	3	3	4	1	3	3	4	3	7	3	3	5	4	4	5	4	3	3	6	3	1
O00469;O00469-2;E7ETU9;O00469-3;C9JXZ0;F8WEW3	O00469;O00469-2;E7ETU9;O00469-3	Procollagen-lysine,2-oxoglutarate 5-dioxygenase 2	PLOD2	>sp|O00469|PLOD2_HUMAN Procollagen-lysine,2-oxoglutarate 5-dioxygenase 2 OS=Homo sapiens GN=PLOD2 PE=1 SV=2;>sp|O00469-2|PLOD2_HUMAN Isoform 2 of Procollagen-lysine,2-oxoglutarate 5-dioxygenase 2 OS=Homo sapiens GN=PLOD2;>tr|E7ETU9|E7ETU9_HUMAN Procollagen			0	0	0	0	2	0	0	0	0	0	0	0	0	0	0	1	1	0	0	0	0	0	0	0	0	0	0	0	0	0	1	0	0	0	0	1	0	0	0	0	0	0	0
O00471;A0A0A0MSI8;F8W9B8;G3V377;G3V4Z7	O00471;A0A0A0MSI8;F8W9B8	Exocyst complex component 5	EXOC5	>sp|O00471|EXOC5_HUMAN Exocyst complex component 5 OS=Homo sapiens GN=EXOC5 PE=1 SV=1;>tr|A0A0A0MSI8|A0A0A0MSI8_HUMAN Exocyst complex component 5 OS=Homo sapiens GN=EXOC5 PE=1 SV=1;>tr|F8W9B8|F8W9B8_HUMAN Exocyst complex component 5 OS=Homo sapiens GN=EXOC			10	12	11	11	10	13	9	11	15	14	13	8	12	13	10	13	13	14	13	9	11	12	11	12	10	14	13	13	12	17	13	13	13	11	13	15	16	9	13	11	12	13	13
O00483	O00483	NADH dehydrogenase [ubiquinone] 1 alpha subcomplex subunit 4	NDUFA4	>sp|O00483|NDUA4_HUMAN Cytochrome c oxidase subunit NDUFA4 OS=Homo sapiens GN=NDUFA4 PE=1 SV=1			1	1	1	0	1	2	1	2	1	1	1	2	1	2	2	0	1	1	1	0	2	1	1	2	2	0	2	0	2	2	1	0	0	1	2	2	1	1	0	1	1	2	1
O00487;C9JW37	O00487	26S proteasome non-ATPase regulatory subunit 14	PSMD14	>sp|O00487|PSDE_HUMAN 26S proteasome non-ATPase regulatory subunit 14 OS=Homo sapiens GN=PSMD14 PE=1 SV=1			6	4	6	6	4	4	6	5	2	2	3	4	4	5	8	6	3	5	3	3	6	3	4	6	3	3	2	3	6	5	5	5	6	5	3	6	5	5	2	4	5	1	3
O00505;H0Y4S9	O00505	Importin subunit alpha-4	KPNA3	>sp|O00505|IMA4_HUMAN Importin subunit alpha-4 OS=Homo sapiens GN=KPNA3 PE=1 SV=2			0	0	0	0	1	0	0	0	1	1	1	0	0	0	0	1	1	0	0	0	0	1	0	1	0	0	1	1	1	0	0	0	1	2	0	1	0	1	0	0	0	0	0
O00507;O00507-2;H7C2M9	O00507;O00507-2	Probable ubiquitin carboxyl-terminal hydrolase FAF-Y	USP9Y	>sp|O00507|USP9Y_HUMAN Probable ubiquitin carboxyl-terminal hydrolase FAF-Y OS=Homo sapiens GN=USP9Y PE=2 SV=2;>sp|O00507-2|USP9Y_HUMAN Isoform Short of Probable ubiquitin carboxyl-terminal hydrolase FAF-Y OS=Homo sapiens GN=USP9Y			8	11	12	14	8	8	11	11	15	20	13	12	14	12	9	12	9	17	9	13	9	10	12	12	11	15	14	12	9	12	11	15	12	13	11	15	9	11	9	10	10	12	13
O00560;O00560-2;O00560-3;G5EA09;B4DHN5;E9PBU7	O00560;O00560-2;O00560-3;G5EA09;B4DHN5;E9PBU7	Syntenin-1	SDCBP	>sp|O00560|SDCB1_HUMAN Syntenin-1 OS=Homo sapiens GN=SDCBP PE=1 SV=1;>sp|O00560-2|SDCB1_HUMAN Isoform 2 of Syntenin-1 OS=Homo sapiens GN=SDCBP;>sp|O00560-3|SDCB1_HUMAN Isoform 3 of Syntenin-1 OS=Homo sapiens GN=SDCBP;>tr|G5EA09|G5EA09_HUMAN Syndecan bindin			2	1	1	1	2	1	3	0	0	0	0	1	0	3	2	1	1	2	1	1	0	1	2	1	0	1	0	0	2	2	4	2	2	2	0	0	2	0	2	0	1	1	1
O00567;H0Y653;H0YDU4;Q5JXT2	O00567;H0Y653;H0YDU4	Nucleolar protein 56	NOP56	>sp|O00567|NOP56_HUMAN Nucleolar protein 56 OS=Homo sapiens GN=NOP56 PE=1 SV=4;>tr|H0Y653|H0Y653_HUMAN Nucleolar protein 56 (Fragment) OS=Homo sapiens GN=NOP56 PE=1 SV=1;>tr|H0YDU4|H0YDU4_HUMAN Nucleolar protein 56 (Fragment) OS=Homo sapiens GN=NOP56 PE=1			0	0	0	0	0	1	1	0	0	0	0	2	0	2	0	0	0	0	0	1	0	0	0	1	1	0	1	0	1	1	0	0	1	1	0	1	1	0	1	0	0	2	0
O00592-2;O00592	O00592-2;O00592	Podocalyxin	PODXL	>sp|O00592-2|PODXL_HUMAN Isoform 2 of Podocalyxin OS=Homo sapiens GN=PODXL;>sp|O00592|PODXL_HUMAN Podocalyxin OS=Homo sapiens GN=PODXL PE=1 SV=2			4	4	1	1	4	3	2	2	1	3	2	2	4	3	5	3	1	1	1	1	1	2	1	2	2	1	2	1	4	1	5	2	1	1	2	1	2	2	1	1	1	2	1
O00629;H7C4F6	O00629;H7C4F6	Importin subunit alpha-3	KPNA4	>sp|O00629|IMA3_HUMAN Importin subunit alpha-3 OS=Homo sapiens GN=KPNA4 PE=1 SV=1;>tr|H7C4F6|H7C4F6_HUMAN Importin subunit alpha-3 (Fragment) OS=Homo sapiens GN=KPNA4 PE=1 SV=1			0	0	0	0	0	0	0	0	0	0	0	0	0	0	0	0	0	1	0	0	0	0	0	0	0	0	0	0	0	0	1	0	0	1	0	0	0	1	1	0	0	0	1
O00767	O00767	Acyl-CoA desaturase	SCD	>sp|O00767|ACOD_HUMAN Acyl-CoA desaturase OS=Homo sapiens GN=SCD PE=1 SV=2			1	2	2	1	2	1	1	3	2	2	1	2	2	1	4	3	2	2	2	2	2	3	3	3	2	2	2	1	3	3	2	2	1	1	2	3	2	1	3	2	1	2	3
O14519-2;O14519;F5GZF0;O75956	O14519-2;O14519;F5GZF0;O75956	Cyclin-dependent kinase 2-associated protein 1;Cyclin-dependent kinase 2-associated protein 2	CDK2AP1;CDK2AP2	>sp|O14519-2|CDKA1_HUMAN Isoform 2 of Cyclin-dependent kinase 2-associated protein 1 OS=Homo sapiens GN=CDK2AP1;>sp|O14519|CDKA1_HUMAN Cyclin-dependent kinase 2-associated protein 1 OS=Homo sapiens GN=CDK2AP1 PE=1 SV=1;>tr|F5GZF0|F5GZF0_HUMAN Cyclin-depend			0	0	0	0	0	0	0	0	0	0	0	0	0	0	0	0	0	0	0	0	0	0	0	0	0	0	0	0	0	0	0	0	0	0	0	0	0	0	0	0	0	0	0
U3KQU4;O14569	U3KQU4;O14569	Cytochrome b561 domain-containing protein 2	CYB561D2	>tr|U3KQU4|U3KQU4_HUMAN Uncharacterized protein OS=Homo sapiens PE=4 SV=1;>sp|O14569|C56D2_HUMAN Cytochrome b561 domain-containing protein 2 OS=Homo sapiens GN=CYB561D2 PE=1 SV=1			1	1	1	0	1	1	0	0	0	0	0	0	0	1	0	0	0	0	0	0	1	1	1	1	0	0	0	0	1	1	0	1	0	0	0	0	1	1	0	0	0	0	0
O14617;O14617-5;O14617-4;O14617-2;O14617-3;A0A087WYN6;K7ELX8;K7ERW8	O14617;O14617-5;O14617-4;O14617-2;O14617-3	AP-3 complex subunit delta-1	AP3D1	>sp|O14617|AP3D1_HUMAN AP-3 complex subunit delta-1 OS=Homo sapiens GN=AP3D1 PE=1 SV=1;>sp|O14617-5|AP3D1_HUMAN Isoform 5 of AP-3 complex subunit delta-1 OS=Homo sapiens GN=AP3D1;>sp|O14617-4|AP3D1_HUMAN Isoform 4 of AP-3 complex subunit delta-1 OS=Homo sa			11	14	12	15	11	14	15	14	12	18	14	13	15	15	14	11	16	14	13	16	15	11	12	15	16	13	14	12	17	16	13	13	18	18	18	20	15	17	13	14	14	16	17
O14656	O14656	Torsin-1A	TOR1A	>sp|O14656|TOR1A_HUMAN Torsin-1A OS=Homo sapiens GN=TOR1A PE=1 SV=1			0	1	1	1	0	0	0	0	0	0	0	0	0	0	1	0	0	0	0	1	0	0	0	1	1	1	0	0	0	1	0	1	0	0	1	0	0	0	0	0	0	0	0
O14672;O14672-2;H0YNC5	O14672;O14672-2	Disintegrin and metalloproteinase domain-containing protein 10	ADAM10	>sp|O14672|ADA10_HUMAN Disintegrin and metalloproteinase domain-containing protein 10 OS=Homo sapiens GN=ADAM10 PE=1 SV=1;>sp|O14672-2|ADA10_HUMAN Isoform 2 of Disintegrin and metalloproteinase domain-containing protein 10 OS=Homo sapiens GN=ADAM10			0	0	0	0	0	2	0	0	0	0	1	0	1	0	1	1	0	0	0	1	0	1	0	0	0	0	0	0	0	1	1	1	0	0	0	0	1	0	0	0	0	0	0
O14681;O14681-3;E9PL33;E9PM05;E9PS58;E9PK61;E9PLB8;B7ZB74;E9PQN7;A0A087WV44	O14681;O14681-3;E9PL33;E9PM05;E9PS58;E9PK61	Etoposide-induced protein 2.4 homolog	EI24	>sp|O14681|EI24_HUMAN Etoposide-induced protein 2.4 homolog OS=Homo sapiens GN=EI24 PE=1 SV=4;>sp|O14681-3|EI24_HUMAN Isoform 2 of Etoposide-induced protein 2.4 homolog OS=Homo sapiens GN=EI24;>tr|E9PL33|E9PL33_HUMAN Etoposide-induced protein 2.4 homolog (			2	3	2	2	1	2	2	1	2	0	2	2	2	2	1	2	1	1	1	2	2	3	2	1	1	0	1	2	2	2	2	1	0	1	1	1	1	1	1	1	2	2	1
O14684	O14684	Prostaglandin E synthase	PTGES	>sp|O14684|PTGES_HUMAN Prostaglandin E synthase OS=Homo sapiens GN=PTGES PE=1 SV=2			1	0	1	1	1	0	0	1	1	0	0	0	1	0	1	1	1	0	0	0	0	0	0	0	0	0	0	0	1	0	0	0	0	0	0	0	0	0	0	0	0	0	0
O14733;O14733-3;O14733-2;O14733-4	O14733;O14733-3;O14733-2;O14733-4	Dual specificity mitogen-activated protein kinase kinase 7	MAP2K7	>sp|O14733|MP2K7_HUMAN Dual specificity mitogen-activated protein kinase kinase 7 OS=Homo sapiens GN=MAP2K7 PE=1 SV=2;>sp|O14733-3|MP2K7_HUMAN Isoform 3 of Dual specificity mitogen-activated protein kinase kinase 7 OS=Homo sapiens GN=MAP2K7;>sp|O14733-2|MP			1	1	0	0	0	0	0	0	0	0	0	0	0	1	0	1	0	0	0	0	0	0	0	0	0	0	0	0	0	0	0	0	0	0	0	0	1	1	0	0	0	0	0
O14737;K7EQA1;O14737-2;K7ESJ4;Q3HM38;X6R2P6	O14737;K7EQA1;O14737-2	Programmed cell death protein 5	PDCD5	>sp|O14737|PDCD5_HUMAN Programmed cell death protein 5 OS=Homo sapiens GN=PDCD5 PE=1 SV=3;>tr|K7EQA1|K7EQA1_HUMAN Programmed cell death protein 5 OS=Homo sapiens GN=PDCD5 PE=1 SV=1;>sp|O14737-2|PDCD5_HUMAN Isoform 2 of Programmed cell death protein 5 OS=Ho			0	1	1	0	0	1	0	1	1	1	0	0	0	1	0	1	0	1	0	1	0	0	1	0	1	0	0	1	0	0	0	0	1	1	1	1	1	0	2	1	0	1	0
O14745;O14745-2;J3QRP6	O14745;O14745-2;J3QRP6	Na(+)/H(+) exchange regulatory cofactor NHE-RF1	SLC9A3R1	>sp|O14745|NHRF1_HUMAN Na(+)/H(+) exchange regulatory cofactor NHE-RF1 OS=Homo sapiens GN=SLC9A3R1 PE=1 SV=4;>sp|O14745-2|NHRF1_HUMAN Isoform 2 of Na(+)/H(+) exchange regulatory cofactor NHE-RF1 OS=Homo sapiens GN=SLC9A3R1;>tr|J3QRP6|J3QRP6_HUMAN Na(+)/H(+			0	0	0	0	0	0	0	0	0	0	0	0	0	0	2	0	0	0	0	0	0	0	0	0	0	0	0	0	0	0	0	0	0	0	0	0	0	0	0	0	0	0	0
O14773-2;O14773	O14773-2;O14773	Tripeptidyl-peptidase 1	TPP1	>sp|O14773-2|TPP1_HUMAN Isoform 2 of Tripeptidyl-peptidase 1 OS=Homo sapiens GN=TPP1;>sp|O14773|TPP1_HUMAN Tripeptidyl-peptidase 1 OS=Homo sapiens GN=TPP1 PE=1 SV=2			0	0	0	0	1	0	0	0	0	0	0	0	0	0	0	0	0	0	0	0	0	0	0	0	0	0	0	0	0	0	0	0	0	0	0	0	0	0	0	0	0	0	0
O14776-2;O14776;G3V220;Q5VWI1	O14776-2;O14776;G3V220	Transcription elongation regulator 1	TCERG1	>sp|O14776-2|TCRG1_HUMAN Isoform 2 of Transcription elongation regulator 1 OS=Homo sapiens GN=TCERG1;>sp|O14776|TCRG1_HUMAN Transcription elongation regulator 1 OS=Homo sapiens GN=TCERG1 PE=1 SV=2;>tr|G3V220|G3V220_HUMAN Transcription elongation regulator			6	5	8	4	1	4	3	2	6	3	0	1	1	1	1	1	3	8	8	6	4	4	10	9	4	0	1	1	1	3	6	4	9	6	6	8	8	10	5	5	2	3	2
O14777;I3L4G3;V9GYM9	O14777	Kinetochore protein NDC80 homolog	NDC80	>sp|O14777|NDC80_HUMAN Kinetochore protein NDC80 homolog OS=Homo sapiens GN=NDC80 PE=1 SV=1			1	2	1	2	1	0	0	0	0	0	0	0	0	1	0	1	0	0	1	0	0	1	0	0	0	0	0	0	1	0	0	0	1	0	1	1	0	1	0	0	0	0	0
O14787-2;O14787;A0A075B780;K7ENW1;K7ESC1;K7EMA3	O14787-2;O14787;A0A075B780	Transportin-2	TNPO2	>sp|O14787-2|TNPO2_HUMAN Isoform 2 of Transportin-2 OS=Homo sapiens GN=TNPO2;>sp|O14787|TNPO2_HUMAN Transportin-2 OS=Homo sapiens GN=TNPO2 PE=1 SV=3;>tr|A0A075B780|A0A075B780_HUMAN Transportin-2 OS=Homo sapiens GN=TNPO2 PE=1 SV=1			7	7	5	7	3	5	7	6	8	5	7	8	8	7	8	7	4	8	6	8	6	5	6	6	5	7	8	6	6	7	6	6	6	7	7	7	7	3	7	7	7	7	7
O14791-3;O14791;O14791-2	O14791-3;O14791;O14791-2	Apolipoprotein L1	APOL1	>sp|O14791-3|APOL1_HUMAN Isoform 3 of Apolipoprotein L1 OS=Homo sapiens GN=APOL1;>sp|O14791|APOL1_HUMAN Apolipoprotein L1 OS=Homo sapiens GN=APOL1 PE=1 SV=5;>sp|O14791-2|APOL1_HUMAN Isoform 2 of Apolipoprotein L1 OS=Homo sapiens GN=APOL1			0	0	0	0	0	0	0	0	0	0	0	0	0	0	1	0	0	0	0	0	0	0	0	0	0	0	0	0	0	0	0	0	0	0	0	0	0	0	0	0	0	0	0
O14818;O14818-2;H0Y586;Q8TAA3-2;Q8TAA3-5;Q8TAA3;O14818-4;A0A087WYS6;F5GY34	O14818;O14818-2;H0Y586	Proteasome subunit alpha type-7	PSMA7	>sp|O14818|PSA7_HUMAN Proteasome subunit alpha type-7 OS=Homo sapiens GN=PSMA7 PE=1 SV=1;>sp|O14818-2|PSA7_HUMAN Isoform 2 of Proteasome subunit alpha type-7 OS=Homo sapiens GN=PSMA7;>tr|H0Y586|H0Y586_HUMAN Proteasome subunit alpha type-7 (Fragment) OS=Hom			4	3	3	3	5	2	3	5	3	2	1	3	1	2	2	4	3	3	5	3	3	3	5	3	2	1	3	4	2	4	6	5	3	3	2	1	2	3	3	5	2	5	4
O14828;O14828-2	O14828;O14828-2	Secretory carrier-associated membrane protein 3	SCAMP3	>sp|O14828|SCAM3_HUMAN Secretory carrier-associated membrane protein 3 OS=Homo sapiens GN=SCAMP3 PE=1 SV=3;>sp|O14828-2|SCAM3_HUMAN Isoform 2 of Secretory carrier-associated membrane protein 3 OS=Homo sapiens GN=SCAMP3			4	3	4	2	2	5	3	0	2	2	1	1	4	0	3	1	3	2	4	2	2	1	4	3	1	2	2	1	1	3	3	4	3	3	4	3	3	3	3	5	3	3	3
O14880;Q5VV89;Q5VV87	O14880;Q5VV89;Q5VV87	Microsomal glutathione S-transferase 3	MGST3	>sp|O14880|MGST3_HUMAN Microsomal glutathione S-transferase 3 OS=Homo sapiens GN=MGST3 PE=1 SV=1;>tr|Q5VV89|Q5VV89_HUMAN Microsomal glutathione S-transferase 3 OS=Homo sapiens GN=MGST3 PE=1 SV=1;>tr|Q5VV87|Q5VV87_HUMAN Microsomal glutathione S-transferase			1	1	0	2	2	2	3	2	2	0	0	2	1	2	1	2	3	3	2	2	1	2	2	2	2	0	1	0	2	1	2	1	2	0	1	1	2	2	1	1	2	2	3
O14920-2;O14920;O14920-3;E5RGW5;G3V105;O14920-4;J3KNS5;O15111	O14920-2;O14920;O14920-3;E5RGW5;G3V105;O14920-4	Inhibitor of nuclear factor kappa-B kinase subunit beta	IKBKB	>sp|O14920-2|IKKB_HUMAN Isoform 2 of Inhibitor of nuclear factor kappa-B kinase subunit beta OS=Homo sapiens GN=IKBKB;>sp|O14920|IKKB_HUMAN Inhibitor of nuclear factor kappa-B kinase subunit beta OS=Homo sapiens GN=IKBKB PE=1 SV=1;>sp|O14920-3|IKKB_HUMAN I			0	0	0	1	0	0	0	0	0	0	1	0	1	1	0	1	0	0	0	0	0	0	0	0	0	0	0	0	0	0	0	0	1	1	1	0	0	0	0	0	0	0	1
O14925;Q5SRD1;B4DDK6	O14925;Q5SRD1;B4DDK6	Mitochondrial import inner membrane translocase subunit Tim23;Putative mitochondrial import inner membrane translocase subunit Tim23B	TIMM23;TIMM23B	>sp|O14925|TIM23_HUMAN Mitochondrial import inner membrane translocase subunit Tim23 OS=Homo sapiens GN=TIMM23 PE=1 SV=1;>sp|Q5SRD1|TI23B_HUMAN Putative mitochondrial import inner membrane translocase subunit Tim23B OS=Homo sapiens GN=TIMM23B PE=5 SV=2;>tr			0	0	0	0	0	0	0	0	0	0	0	0	0	0	0	0	0	0	0	0	0	0	0	0	0	0	0	0	0	0	0	0	0	0	0	0	0	0	1	0	0	0	0
O14929;O14929-2;F8WEW1;F8W9G7	O14929;O14929-2	Histone acetyltransferase type B catalytic subunit	HAT1	>sp|O14929|HAT1_HUMAN Histone acetyltransferase type B catalytic subunit OS=Homo sapiens GN=HAT1 PE=1 SV=1;>sp|O14929-2|HAT1_HUMAN Isoform B of Histone acetyltransferase type B catalytic subunit OS=Homo sapiens GN=HAT1			4	3	2	2	2	2	3	2	3	2	2	3	2	2	1	2	2	2	2	2	2	1	2	3	1	1	1	1	1	2	1	1	2	2	2	3	2	2	2	2	2	1	2
O14949	O14949	Cytochrome b-c1 complex subunit 8	UQCRQ	>sp|O14949|QCR8_HUMAN Cytochrome b-c1 complex subunit 8 OS=Homo sapiens GN=UQCRQ PE=1 SV=4			2	1	2	3	2	2	2	2	2	3	1	1	2	2	1	1	1	1	1	1	1	1	1	2	2	2	2	1	2	2	2	1	2	3	2	4	2	2	2	3	2	2	1
O14950;P19105;J3QRS3;J3KTJ1	O14950;P19105;J3QRS3	Myosin regulatory light chain 12B;Myosin regulatory light chain 12A	MYL12B;MYL12A	>sp|O14950|ML12B_HUMAN Myosin regulatory light chain 12B OS=Homo sapiens GN=MYL12B PE=1 SV=2;>sp|P19105|ML12A_HUMAN Myosin regulatory light chain 12A OS=Homo sapiens GN=MYL12A PE=1 SV=2;>tr|J3QRS3|J3QRS3_HUMAN Myosin regulatory light chain 12A OS=Homo sapi			4	4	4	4	5	4	4	5	3	2	5	3	7	6	9	7	5	3	3	4	4	1	1	3	4	5	5	3	5	3	6	2	2	6	4	4	6	4	2	1	3	2	2
O14964-2;O14964;I3L1P5;I3L165;I3L2H4;I3L1E3	O14964-2;O14964;I3L1P5	Hepatocyte growth factor-regulated tyrosine kinase substrate	HGS	>sp|O14964-2|HGS_HUMAN Isoform 2 of Hepatocyte growth factor-regulated tyrosine kinase substrate OS=Homo sapiens GN=HGS;>sp|O14964|HGS_HUMAN Hepatocyte growth factor-regulated tyrosine kinase substrate OS=Homo sapiens GN=HGS PE=1 SV=1;>tr|I3L1P5|I3L1P5_HUM			1	1	1	0	1	0	0	0	0	1	0	0	0	0	0	1	1	0	1	1	0	1	1	1	0	0	0	0	1	1	1	0	1	0	1	1	1	0	0	1	0	0	0
O14965;A3KFJ1;Q5QPD4;A3KFJ0;B4DXA6;A0A0A0MSY3;Q9UQB9-2;Q9UQB9-3;Q5Y191;Q9UQB9	O14965;A3KFJ1;Q5QPD4;A3KFJ0	Aurora kinase A	AURKA	>sp|O14965|AURKA_HUMAN Aurora kinase A OS=Homo sapiens GN=AURKA PE=1 SV=2;>tr|A3KFJ1|A3KFJ1_HUMAN Aurora kinase A (Fragment) OS=Homo sapiens GN=AURKA PE=1 SV=8;>tr|Q5QPD4|Q5QPD4_HUMAN Aurora kinase A (Fragment) OS=Homo sapiens GN=AURKA PE=1 SV=1;>tr|A3KFJ0			1	0	1	0	0	1	0	0	1	0	0	0	0	0	0	0	0	0	0	1	0	1	0	0	0	0	1	1	0	0	1	1	0	1	1	1	0	0	1	1	1	0	1
O14966;E9PL56;O14966-2	O14966;E9PL56;O14966-2	Ras-related protein Rab-7L1	RAB7L1	>sp|O14966|RAB7L_HUMAN Ras-related protein Rab-7L1 OS=Homo sapiens GN=RAB29 PE=1 SV=1;>tr|E9PL56|E9PL56_HUMAN Ras-related protein Rab-7L1 OS=Homo sapiens GN=RAB29 PE=1 SV=1;>sp|O14966-2|RAB7L_HUMAN Isoform 2 of Ras-related protein Rab-7L1 OS=Homo sapiens G			0	1	1	0	0	1	0	0	2	0	1	0	2	0	0	1	0	1	2	2	1	1	1	2	1	1	1	0	1	1	1	1	1	0	0	1	2	0	0	0	1	1	1
O14975-2;O14975;G3V1R7	O14975-2;O14975;G3V1R7	Very long-chain acyl-CoA synthetase	SLC27A2	>sp|O14975-2|S27A2_HUMAN Isoform 2 of Very long-chain acyl-CoA synthetase OS=Homo sapiens GN=SLC27A2;>sp|O14975|S27A2_HUMAN Very long-chain acyl-CoA synthetase OS=Homo sapiens GN=SLC27A2 PE=1 SV=2;>tr|G3V1R7|G3V1R7_HUMAN Solute carrier family 27 (Fatty aci			0	0	0	0	0	0	0	0	0	0	0	0	0	0	1	0	0	0	0	0	0	0	0	0	0	0	0	0	0	0	0	0	0	0	0	0	0	0	0	0	0	0	0
O14976;O14976-2;D6RAW3;D6RF16;D6RC24;D6RAQ7;D6RE78;A0A087X1U9	O14976;O14976-2	Cyclin-G-associated kinase	GAK	>sp|O14976|GAK_HUMAN Cyclin-G-associated kinase OS=Homo sapiens GN=GAK PE=1 SV=2;>sp|O14976-2|GAK_HUMAN Isoform 2 of Cyclin-G-associated kinase OS=Homo sapiens GN=GAK			0	0	1	0	0	0	0	0	0	0	0	0	0	0	0	0	0	0	0	0	0	0	0	1	0	0	0	0	0	0	0	0	0	0	0	0	0	0	1	0	1	0	0
O14980;C9JKM9;C9J673;C9IZS4;C9JQ02;C9JV99;F8WF71;C9IYM2;C9JF49;H7BZC5	O14980	Exportin-1	XPO1	>sp|O14980|XPO1_HUMAN Exportin-1 OS=Homo sapiens GN=XPO1 PE=1 SV=1			34	30	33	34	23	34	35	35	36	37	38	31	35	33	28	34	34	36	34	38	34	28	34	33	36	36	37	38	33	36	38	36	38	39	42	43	36	32	38	38	32	34	41
O15031;E2PU09;A6QRG9;A6QRH1;A0A087WU36;H0Y7X5;H0Y6J7;F5H3A2;B4DHQ7;O60486;O43157-2;O43157	O15031	Plexin-B2	PLXNB2	>sp|O15031|PLXB2_HUMAN Plexin-B2 OS=Homo sapiens GN=PLXNB2 PE=1 SV=3			8	7	7	10	6	7	5	4	6	6	5	6	8	9	3	10	4	6	7	3	4	5	7	6	5	2	3	4	8	8	8	7	10	4	6	6	7	8	5	7	6	5	3
O15042-2;O15042;E7ET15;O15042-3;H0Y8D9;E7EW00;H7C4V2;C9JDJ7;C9J5L1	O15042-2;O15042;E7ET15;O15042-3	U2 snRNP-associated SURP motif-containing protein	U2SURP	>sp|O15042-2|SR140_HUMAN Isoform 2 of U2 snRNP-associated SURP motif-containing protein OS=Homo sapiens GN=U2SURP;>sp|O15042|SR140_HUMAN U2 snRNP-associated SURP motif-containing protein OS=Homo sapiens GN=U2SURP PE=1 SV=2;>tr|E7ET15|E7ET15_HUMAN U2 snRNP-			1	2	1	2	1	1	1	1	2	2	1	1	0	1	1	1	1	1	1	1	0	0	1	1	1	0	0	1	0	0	3	2	3	2	2	2	2	0	0	0	1	1	0
O15091;O15091-4;O15091-2;O15091-3;A0A0A0MTQ0	O15091;O15091-4;O15091-2	Mitochondrial ribonuclease P protein 3	KIAA0391	>sp|O15091|MRRP3_HUMAN Mitochondrial ribonuclease P protein 3 OS=Homo sapiens GN=KIAA0391 PE=1 SV=2;>sp|O15091-4|MRRP3_HUMAN Isoform 4 of Mitochondrial ribonuclease P protein 3 OS=Homo sapiens GN=KIAA0391;>sp|O15091-2|MRRP3_HUMAN Isoform 2 of Mitochondrial			3	8	4	7	3	6	5	3	5	3	7	4	8	4	5	7	7	6	3	4	2	5	4	5	1	5	6	4	1	4	3	3	6	9	9	5	6	5	4	4	3	5	8
O15121	O15121	Sphingolipid delta(4)-desaturase DES1	DEGS1	>sp|O15121|DEGS1_HUMAN Sphingolipid delta(4)-desaturase DES1 OS=Homo sapiens GN=DEGS1 PE=1 SV=1			0	1	0	1	2	1	0	0	0	0	0	0	1	1	1	0	0	0	0	1	1	0	1	0	0	0	0	0	0	1	1	0	0	2	0	0	1	0	0	0	1	0	0
O15127;H3BV04;H3BN93;H3BUB6;H3BPL9	O15127	Secretory carrier-associated membrane protein 2	SCAMP2	>sp|O15127|SCAM2_HUMAN Secretory carrier-associated membrane protein 2 OS=Homo sapiens GN=SCAMP2 PE=1 SV=2			2	2	2	1	0	2	1	0	2	1	1	1	2	2	2	1	0	1	1	0	2	0	1	2	0	0	0	0	2	2	2	2	0	1	1	0	1	1	1	2	2	2	2
O15143;C9JBJ7;C9K057;C9J4Z7;F8VXW2;C9JEY1;C9JQM8;C9JFG9;C9J6C8;C9JM51;F8WEB3;C9JTT6	O15143	Actin-related protein 2/3 complex subunit 1B	ARPC1B	>sp|O15143|ARC1B_HUMAN Actin-related protein 2/3 complex subunit 1B OS=Homo sapiens GN=ARPC1B PE=1 SV=3			0	0	0	0	0	0	0	0	0	0	0	0	0	0	3	1	0	0	1	1	0	0	0	0	0	0	0	0	0	0	0	0	0	0	0	0	0	0	0	0	0	0	0
O15144;G5E9S7;C9JTV5;G5E9J0;H7C3F9	O15144	Actin-related protein 2/3 complex subunit 2	ARPC2	>sp|O15144|ARPC2_HUMAN Actin-related protein 2/3 complex subunit 2 OS=Homo sapiens GN=ARPC2 PE=1 SV=1			1	1	1	0	1	1	1	1	1	0	1	1	1	0	3	0	1	0	0	0	0	0	1	1	0	1	1	1	0	1	1	2	0	1	1	2	0	0	0	1	1	0	1
O15145;C9JZD1;F8VR50	O15145	Actin-related protein 2/3 complex subunit 3	ARPC3	>sp|O15145|ARPC3_HUMAN Actin-related protein 2/3 complex subunit 3 OS=Homo sapiens GN=ARPC3 PE=1 SV=3			1	1	1	1	2	1	1	1	1	0	1	2	2	2	3	2	1	1	1	1	1	1	2	0	1	1	1	1	2	1	2	2	1	1	1	0	1	1	1	1	1	1	1
O15160-2;O15160;D6RDJ3;H0Y723;E7EQB9	O15160-2;O15160;D6RDJ3;H0Y723;E7EQB9	DNA-directed RNA polymerases I and III subunit RPAC1	POLR1C	>sp|O15160-2|RPAC1_HUMAN Isoform 2 of DNA-directed RNA polymerases I and III subunit RPAC1 OS=Homo sapiens GN=POLR1C;>sp|O15160|RPAC1_HUMAN DNA-directed RNA polymerases I and III subunit RPAC1 OS=Homo sapiens GN=POLR1C PE=1 SV=1;>tr|D6RDJ3|D6RDJ3_HUMAN DNA			0	1	2	2	1	0	1	1	1	1	0	0	2	1	1	0	0	1	0	1	0	0	0	0	0	0	0	0	0	1	0	0	0	0	0	0	0	0	0	0	0	0	0
O15164-2;O15164	O15164-2;O15164	Transcription intermediary factor 1-alpha	TRIM24	>sp|O15164-2|TIF1A_HUMAN Isoform Short of Transcription intermediary factor 1-alpha OS=Homo sapiens GN=TRIM24;>sp|O15164|TIF1A_HUMAN Transcription intermediary factor 1-alpha OS=Homo sapiens GN=TRIM24 PE=1 SV=3			0	0	0	0	0	0	0	0	0	0	0	0	0	1	0	0	0	0	0	0	0	0	0	0	0	0	0	0	0	0	0	0	0	0	0	0	0	0	0	0	0	0	0
O15173;O15173-2;U3KQM0;D3DNX8	O15173;O15173-2	Membrane-associated progesterone receptor component 2	PGRMC2	>sp|O15173|PGRC2_HUMAN Membrane-associated progesterone receptor component 2 OS=Homo sapiens GN=PGRMC2 PE=1 SV=1;>sp|O15173-2|PGRC2_HUMAN Isoform 2 of Membrane-associated progesterone receptor component 2 OS=Homo sapiens GN=PGRMC2			5	2	4	5	5	3	3	3	3	3	3	3	4	4	4	4	4	3	3	3	4	3	4	3	3	2	3	3	5	3	5	3	4	4	3	5	4	4	4	5	4	5	5
O15258;Q5T092;A0A0A0MR06;Q5T091;Q5T093	O15258;Q5T092;A0A0A0MR06;Q5T091	Protein RER1	RER1	>sp|O15258|RER1_HUMAN Protein RER1 OS=Homo sapiens GN=RER1 PE=1 SV=1;>tr|Q5T092|Q5T092_HUMAN Protein RER1 (Fragment) OS=Homo sapiens GN=RER1 PE=1 SV=1;>tr|A0A0A0MR06|A0A0A0MR06_HUMAN Protein RER1 (Fragment) OS=Homo sapiens GN=RER1 PE=1 SV=1;>tr|Q5T091|Q5T0			3	4	4	5	4	3	3	4	3	4	4	4	3	4	4	3	3	5	4	4	5	4	5	4	4	5	3	5	4	4	5	3	5	3	4	4	4	4	3	4	5	4	5
O15260-2;Q5T8U5;O15260;O15260-3;B7Z1G8	O15260-2;Q5T8U5;O15260;O15260-3;B7Z1G8	Surfeit locus protein 4	SURF4	>sp|O15260-2|SURF4_HUMAN Isoform 2 of Surfeit locus protein 4 OS=Homo sapiens GN=SURF4;>tr|Q5T8U5|Q5T8U5_HUMAN Surfeit 4 OS=Homo sapiens GN=SURF4 PE=1 SV=1;>sp|O15260|SURF4_HUMAN Surfeit locus protein 4 OS=Homo sapiens GN=SURF4 PE=1 SV=3;>sp|O15260-3|SURF4			3	3	4	3	3	4	2	2	3	2	2	2	2	4	3	4	4	1	3	4	3	2	3	3	3	4	3	2	3	4	2	3	3	4	5	3	3	4	4	5	2	5	3
O15269;O15269-2	O15269	Serine palmitoyltransferase 1	SPTLC1	>sp|O15269|SPTC1_HUMAN Serine palmitoyltransferase 1 OS=Homo sapiens GN=SPTLC1 PE=1 SV=1			6	6	6	7	5	8	6	5	8	6	5	5	6	7	2	4	8	3	4	6	3	6	4	4	5	2	5	3	5	7	6	5	4	5	4	5	6	3	5	3	6	7	7
O15287;C9JSE3;F8WC08	O15287	Fanconi anemia group G protein	FANCG	>sp|O15287|FANCG_HUMAN Fanconi anemia group G protein OS=Homo sapiens GN=FANCG PE=1 SV=1			0	0	0	0	0	0	0	0	0	1	1	0	0	0	0	1	1	0	0	0	0	0	0	0	0	0	0	0	0	0	0	0	0	0	0	0	0	0	0	0	0	0	0
O15357;A0A0A0MTP6;O15357-2;F5GY16;H0YFZ4;H7BXR2;H0Y5Q9;Q92835-3;Q92835-2;Q92835	O15357;A0A0A0MTP6;O15357-2	Phosphatidylinositol 3,4,5-trisphosphate 5-phosphatase 2	INPPL1	>sp|O15357|SHIP2_HUMAN Phosphatidylinositol 3,4,5-trisphosphate 5-phosphatase 2 OS=Homo sapiens GN=INPPL1 PE=1 SV=2;>tr|A0A0A0MTP6|A0A0A0MTP6_HUMAN Phosphatidylinositol 3,4,5-trisphosphate 5-phosphatase 2 OS=Homo sapiens GN=INPPL1 PE=1 SV=1;>sp|O15357-2|SH			1	0	0	2	2	1	1	2	0	0	0	1	2	2	1	2	8	10	6	8	3	4	7	5	6	5	3	4	4	8	8	6	7	7	7	7	5	7	5	8	5	6	4
O15360;H3BS03;H3BS84;O15360-3	O15360;H3BS03;H3BS84;O15360-3	Fanconi anemia group A protein	FANCA	>sp|O15360|FANCA_HUMAN Fanconi anemia group A protein OS=Homo sapiens GN=FANCA PE=1 SV=2;>tr|H3BS03|H3BS03_HUMAN Fanconi anemia group A protein (Fragment) OS=Homo sapiens GN=FANCA PE=1 SV=1;>tr|H3BS84|H3BS84_HUMAN Fanconi anemia group A protein (Fragment)			0	1	0	0	0	0	0	0	0	0	0	0	0	0	0	1	0	0	0	0	0	0	0	0	0	0	0	0	0	0	0	0	0	0	0	0	0	0	0	0	0	0	0
O15371-2;O15371-3;O15371;B0QYA5;B0QYA4;B0QYA6;B0QYA8	O15371-2;O15371-3;O15371;B0QYA5	Eukaryotic translation initiation factor 3 subunit D	EIF3D	>sp|O15371-2|EIF3D_HUMAN Isoform 2 of Eukaryotic translation initiation factor 3 subunit D OS=Homo sapiens GN=EIF3D;>sp|O15371-3|EIF3D_HUMAN Isoform 3 of Eukaryotic translation initiation factor 3 subunit D OS=Homo sapiens GN=EIF3D;>sp|O15371|EIF3D_HUMAN E			2	2	4	1	1	2	1	1	1	0	1	1	1	2	3	2	2	2	2	3	1	1	2	2	1	1	1	1	1	2	5	1	1	6	1	3	1	2	2	1	4	1	0
O15397;O15397-2;F5H244;F5H2I3;F5GXT5;H0YH64;F5H292;A0A087WXH2	O15397;O15397-2	Importin-8	IPO8	>sp|O15397|IPO8_HUMAN Importin-8 OS=Homo sapiens GN=IPO8 PE=1 SV=2;>sp|O15397-2|IPO8_HUMAN Isoform 2 of Importin-8 OS=Homo sapiens GN=IPO8			8	13	11	11	9	9	10	11	10	14	15	9	9	10	7	12	15	14	12	16	15	11	10	14	14	12	15	13	17	12	13	13	16	16	16	15	15	14	12	12	11	15	15
O15400-2;O15400	O15400-2;O15400	Syntaxin-7	STX7	>sp|O15400-2|STX7_HUMAN Isoform 2 of Syntaxin-7 OS=Homo sapiens GN=STX7;>sp|O15400|STX7_HUMAN Syntaxin-7 OS=Homo sapiens GN=STX7 PE=1 SV=4			0	1	0	0	0	0	0	0	0	0	0	0	0	0	0	0	0	0	0	0	1	0	0	1	0	0	0	0	0	2	3	0	0	0	0	0	0	0	0	1	0	0	0
O15427;J3QQV2;J3QSC3;J3QQS9;J3KTI8;J3QLE3;J3KTM6;J3QRU2;J3KT83;J3QRA0;J3QRP8	O15427;J3QQV2;J3QSC3	Monocarboxylate transporter 4	SLC16A3	>sp|O15427|MOT4_HUMAN Monocarboxylate transporter 4 OS=Homo sapiens GN=SLC16A3 PE=1 SV=1;>tr|J3QQV2|J3QQV2_HUMAN Monocarboxylate transporter 4 (Fragment) OS=Homo sapiens GN=SLC16A3 PE=1 SV=8;>tr|J3QSC3|J3QSC3_HUMAN Monocarboxylate transporter 4 (Fragment)			2	3	2	3	2	2	2	3	2	3	2	2	2	3	2	3	2	2	3	2	2	2	3	3	4	2	2	2	2	3	3	3	3	3	3	2	4	2	2	3	3	3	3
O15446;O15446-2	O15446;O15446-2	DNA-directed RNA polymerase I subunit RPA34	CD3EAP	>sp|O15446|RPA34_HUMAN DNA-directed RNA polymerase I subunit RPA34 OS=Homo sapiens GN=CD3EAP PE=1 SV=1;>sp|O15446-2|RPA34_HUMAN Isoform 2 of DNA-directed RNA polymerase I subunit RPA34 OS=Homo sapiens GN=CD3EAP			2	2	2	1	0	1	0	1	0	0	1	2	0	1	1	2	1	2	2	3	1	2	1	1	1	0	0	0	3	4	3	2	3	2	3	3	2	0	2	2	3	1	1
O15460-2;O15460;C9JX45;A8MXE0;E7ERI1;E7ENX0;E7EPI9	O15460-2;O15460	Prolyl 4-hydroxylase subunit alpha-2	P4HA2	>sp|O15460-2|P4HA2_HUMAN Isoform IIa of Prolyl 4-hydroxylase subunit alpha-2 OS=Homo sapiens GN=P4HA2;>sp|O15460|P4HA2_HUMAN Prolyl 4-hydroxylase subunit alpha-2 OS=Homo sapiens GN=P4HA2 PE=1 SV=1			0	0	0	0	1	0	0	0	0	0	0	0	0	1	0	0	0	0	0	0	0	0	0	0	0	0	0	0	1	0	0	0	1	0	0	1	1	0	0	0	0	0	0
O15498;O15498-2;H7C3K7	O15498;O15498-2	Synaptobrevin homolog YKT6	YKT6	>sp|O15498|YKT6_HUMAN Synaptobrevin homolog YKT6 OS=Homo sapiens GN=YKT6 PE=1 SV=1;>sp|O15498-2|YKT6_HUMAN Isoform 2 of Synaptobrevin homolog YKT6 OS=Homo sapiens GN=YKT6			0	0	0	0	1	0	0	0	0	0	0	0	0	0	0	0	0	0	0	0	0	0	0	0	0	0	0	0	0	0	0	0	0	0	0	0	0	0	0	0	0	0	0
O15511;O15511-2;B1ALC0	O15511;O15511-2;B1ALC0	Actin-related protein 2/3 complex subunit 5	ARPC5	>sp|O15511|ARPC5_HUMAN Actin-related protein 2/3 complex subunit 5 OS=Homo sapiens GN=ARPC5 PE=1 SV=3;>sp|O15511-2|ARPC5_HUMAN Isoform 2 of Actin-related protein 2/3 complex subunit 5 OS=Homo sapiens GN=ARPC5;>tr|B1ALC0|B1ALC0_HUMAN Actin-related protein 2			0	0	0	0	1	0	0	0	0	0	0	0	0	0	1	0	0	0	0	0	0	0	0	0	0	0	0	0	0	0	0	1	0	0	0	0	1	0	0	0	0	0	0
O43143	O43143	Putative pre-mRNA-splicing factor ATP-dependent RNA helicase DHX15	DHX15	>sp|O43143|DHX15_HUMAN Pre-mRNA-splicing factor ATP-dependent RNA helicase DHX15 OS=Homo sapiens GN=DHX15 PE=1 SV=2			0	1	2	2	3	0	1	0	0	1	1	4	1	1	0	3	0	2	1	0	0	0	1	2	1	1	1	0	1	2	2	3	2	2	2	2	2	0	1	2	1	1	2
O43149;O43149-3;O43149-2;I3L141	O43149	Zinc finger ZZ-type and EF-hand domain-containing protein 1	ZZEF1	>sp|O43149|ZZEF1_HUMAN Zinc finger ZZ-type and EF-hand domain-containing protein 1 OS=Homo sapiens GN=ZZEF1 PE=1 SV=6			0	0	0	3	0	0	1	1	1	0	0	1	1	2	0	1	1	0	2	1	1	1	2	2	0	1	1	0	1	2	0	1	0	0	0	0	0	0	0	0	0	0	0
O43156	O43156	TELO2-interacting protein 1 homolog	TTI1	>sp|O43156|TTI1_HUMAN TELO2-interacting protein 1 homolog OS=Homo sapiens GN=TTI1 PE=1 SV=3			5	4	4	9	4	4	3	5	6	5	5	6	9	7	3	5	3	7	5	6	3	3	6	7	6	7	6	3	6	5	5	5	5	5	8	5	6	5	4	4	3	6	8
O43159;E9PPY3;E9PPP6	O43159;E9PPY3	Ribosomal RNA-processing protein 8	RRP8	>sp|O43159|RRP8_HUMAN Ribosomal RNA-processing protein 8 OS=Homo sapiens GN=RRP8 PE=1 SV=2;>tr|E9PPY3|E9PPY3_HUMAN Ribosomal RNA-processing protein 8 OS=Homo sapiens GN=RRP8 PE=1 SV=1			1	0	1	1	0	0	1	0	0	0	0	0	0	0	0	0	2	2	3	1	0	1	0	1	0	0	1	0	1	0	0	0	2	1	2	3	0	0	1	0	0	0	0
O43172-2;O43172	O43172-2;O43172	U4/U6 small nuclear ribonucleoprotein Prp4	PRPF4	>sp|O43172-2|PRP4_HUMAN Isoform 2 of U4/U6 small nuclear ribonucleoprotein Prp4 OS=Homo sapiens GN=PRPF4;>sp|O43172|PRP4_HUMAN U4/U6 small nuclear ribonucleoprotein Prp4 OS=Homo sapiens GN=PRPF4 PE=1 SV=2			5	5	8	5	3	6	5	5	5	6	8	4	6	4	4	6	6	4	8	6	4	3	5	3	4	4	2	2	6	10	8	3	7	7	4	6	7	6	4	5	5	5	5
O43175;Q5SZU1	O43175;Q5SZU1	D-3-phosphoglycerate dehydrogenase	PHGDH	>sp|O43175|SERA_HUMAN D-3-phosphoglycerate dehydrogenase OS=Homo sapiens GN=PHGDH PE=1 SV=4;>tr|Q5SZU1|Q5SZU1_HUMAN D-3-phosphoglycerate dehydrogenase OS=Homo sapiens GN=PHGDH PE=1 SV=1			17	17	14	17	16	19	16	18	18	15	16	14	16	18	18	13	16	13	13	11	14	15	15	14	12	17	16	15	17	17	17	16	14	13	15	18	15	15	15	16	17	16	14
O43237;O43237-2;J3KRI4;B4E2E0;J3KRZ2;H3BUM4;J3KSD2	O43237;O43237-2;J3KRI4	Cytoplasmic dynein 1 light intermediate chain 2	DYNC1LI2	>sp|O43237|DC1L2_HUMAN Cytoplasmic dynein 1 light intermediate chain 2 OS=Homo sapiens GN=DYNC1LI2 PE=1 SV=1;>sp|O43237-2|DC1L2_HUMAN Isoform 2 of Cytoplasmic dynein 1 light intermediate chain 2 OS=Homo sapiens GN=DYNC1LI2;>tr|J3KRI4|J3KRI4_HUMAN Cytoplasm			5	4	5	5	3	3	3	5	1	3	2	4	3	2	3	3	3	4	3	5	4	5	3	4	3	3	4	5	2	4	5	2	5	3	4	6	4	3	4	4	4	5	6
O43242;O43242-2;H0YGV8;F5H8K4	O43242;O43242-2	26S proteasome non-ATPase regulatory subunit 3	PSMD3	>sp|O43242|PSMD3_HUMAN 26S proteasome non-ATPase regulatory subunit 3 OS=Homo sapiens GN=PSMD3 PE=1 SV=2;>sp|O43242-2|PSMD3_HUMAN Isoform 2 of 26S proteasome non-ATPase regulatory subunit 3 OS=Homo sapiens GN=PSMD3			20	19	17	20	19	17	19	20	16	15	16	15	18	20	21	18	16	17	21	24	15	13	18	22	16	13	16	13	18	20	26	23	18	18	21	20	19	18	21	17	17	16	20
O43264;O43264-2;F5H3C1	O43264;O43264-2	Centromere/kinetochore protein zw10 homolog	ZW10	>sp|O43264|ZW10_HUMAN Centromere/kinetochore protein zw10 homolog OS=Homo sapiens GN=ZW10 PE=1 SV=3;>sp|O43264-2|ZW10_HUMAN Isoform 2 of Centromere/kinetochore protein zw10 homolog OS=Homo sapiens GN=ZW10			5	7	6	9	2	5	6	11	6	6	3	7	8	5	7	10	5	8	9	10	3	5	5	6	4	4	6	6	7	8	9	5	8	8	7	9	7	5	5	3	9	8	10
O43290;E9PQI8	O43290	U4/U6.U5 tri-snRNP-associated protein 1	SART1	>sp|O43290|SNUT1_HUMAN U4/U6.U5 tri-snRNP-associated protein 1 OS=Homo sapiens GN=SART1 PE=1 SV=1			4	4	4	4	2	3	2	2	2	2	2	3	1	2	3	3	7	5	5	4	2	6	4	4	2	2	5	4	8	5	6	1	7	4	3	3	3	3	1	1	2	3	2
O43292;E9PPZ9;O43292-2;E9PLV6;E9PLG8;E9PQ31;E9PM11;E9PM94	O43292;E9PPZ9;O43292-2;E9PLV6	Glycosylphosphatidylinositol anchor attachment 1 protein	GPAA1	>sp|O43292|GPAA1_HUMAN Glycosylphosphatidylinositol anchor attachment 1 protein OS=Homo sapiens GN=GPAA1 PE=1 SV=3;>tr|E9PPZ9|E9PPZ9_HUMAN Glycosylphosphatidylinositol anchor attachment 1 protein (Fragment) OS=Homo sapiens GN=GPAA1 PE=1 SV=1;>sp|O43292-2|G			5	4	4	3	3	2	2	4	4	2	4	3	2	1	3	3	2	2	2	2	2	3	2	2	1	2	2	2	2	2	3	1	2	1	3	2	1	3	2	2	3	2	1
O43324;O43324-2;D6RBD7;C9J1V9;H0YAL7;D6RCQ0;H0YAH9	O43324;O43324-2;D6RBD7;C9J1V9;H0YAL7	Eukaryotic translation elongation factor 1 epsilon-1	EEF1E1;hCG_2043275	>sp|O43324|MCA3_HUMAN Eukaryotic translation elongation factor 1 epsilon-1 OS=Homo sapiens GN=EEF1E1 PE=1 SV=1;>sp|O43324-2|MCA3_HUMAN Isoform 2 of Eukaryotic translation elongation factor 1 epsilon-1 OS=Homo sapiens GN=EEF1E1;>tr|D6RBD7|D6RBD7_HUMAN Eukar			4	5	7	5	5	5	6	6	5	4	2	5	3	6	4	5	6	6	6	6	4	4	6	6	4	4	3	6	4	5	5	5	6	6	6	6	6	5	6	4	4	5	6
O43390;O43390-3;O43390-2;B4DT28;O43390-4	O43390;O43390-3;O43390-2;B4DT28;O43390-4	Heterogeneous nuclear ribonucleoprotein R	HNRNPR;HNRPR	>sp|O43390|HNRPR_HUMAN Heterogeneous nuclear ribonucleoprotein R OS=Homo sapiens GN=HNRNPR PE=1 SV=1;>sp|O43390-3|HNRPR_HUMAN Isoform 3 of Heterogeneous nuclear ribonucleoprotein R OS=Homo sapiens GN=HNRNPR;>sp|O43390-2|HNRPR_HUMAN Isoform 2 of Heterogeneo			3	5	3	3	3	4	1	1	3	3	5	4	4	3	3	2	3	3	5	5	3	3	2	4	4	4	3	3	4	6	8	6	5	5	4	4	4	3	2	2	4	3	5
O43395;O43395-3	O43395	U4/U6 small nuclear ribonucleoprotein Prp3	PRPF3	>sp|O43395|PRPF3_HUMAN U4/U6 small nuclear ribonucleoprotein Prp3 OS=Homo sapiens GN=PRPF3 PE=1 SV=2			4	6	7	6	3	2	4	4	5	3	5	2	5	6	3	4	4	7	6	4	3	4	6	3	4	6	6	2	5	8	5	7	7	10	6	6	5	5	5	6	5	3	8
O43396;K7ER96;K7EKG2;K7EPB7;K7EML9	O43396;K7ER96	Thioredoxin-like protein 1	TXNL1	>sp|O43396|TXNL1_HUMAN Thioredoxin-like protein 1 OS=Homo sapiens GN=TXNL1 PE=1 SV=3;>tr|K7ER96|K7ER96_HUMAN Thioredoxin-like protein 1 (Fragment) OS=Homo sapiens GN=TXNL1 PE=1 SV=1			0	0	0	0	1	0	0	0	0	0	0	0	0	0	0	0	0	0	0	0	0	0	0	0	0	0	0	0	0	0	0	1	0	0	0	0	0	0	0	0	0	0	0
O43399;O43399-5;O43399-7;A0A087WYR3;O43399-2;O43399-4;O43399-3;A0A087WZ51;O43399-6	O43399;O43399-5;O43399-7;A0A087WYR3;O43399-2;O43399-4;O43399-3;A0A087WZ51;O43399-6	Tumor protein D54	TPD52L2	>sp|O43399|TPD54_HUMAN Tumor protein D54 OS=Homo sapiens GN=TPD52L2 PE=1 SV=2;>sp|O43399-5|TPD54_HUMAN Isoform 5 of Tumor protein D54 OS=Homo sapiens GN=TPD52L2;>sp|O43399-7|TPD54_HUMAN Isoform 7 of Tumor protein D54 OS=Homo sapiens GN=TPD52L2;>tr|A0A087WY			1	2	2	2	7	2	1	2	2	2	4	4	3	2	4	4	3	4	4	3	4	3	3	2	3	2	2	3	2	5	7	4	4	4	3	4	3	3	2	4	2	3	4
O43402;M0R1B0;O43402-2	O43402;M0R1B0;O43402-2	ER membrane protein complex subunit 8	EMC8	>sp|O43402|EMC8_HUMAN ER membrane protein complex subunit 8 OS=Homo sapiens GN=EMC8 PE=1 SV=1;>tr|M0R1B0|M0R1B0_HUMAN ER membrane protein complex subunit 8 (Fragment) OS=Homo sapiens GN=EMC8 PE=1 SV=1;>sp|O43402-2|EMC8_HUMAN Isoform 2 of ER membrane protei			0	0	0	0	1	0	0	0	0	0	0	0	0	0	0	0	0	0	0	0	0	0	0	0	0	0	1	0	0	0	0	0	0	0	0	0	0	0	0	0	0	0	0
O43491;E9PK52;O43491-4;E9PHY5;O43491-2;E9PII3;O43491-3;H0Y5B0;Q6R5J7;E9PQD2;Q6ZSX4;E9PJP4;E9PPC9;E9PQN0;E9PRG1;E9PIG0;E9PMG5;E9PMV8;E9PN54	O43491;E9PK52;O43491-4;E9PHY5;O43491-2;E9PII3;O43491-3	Band 4.1-like protein 2	EPB41L2	>sp|O43491|E41L2_HUMAN Band 4.1-like protein 2 OS=Homo sapiens GN=EPB41L2 PE=1 SV=1;>tr|E9PK52|E9PK52_HUMAN Band 4.1-like protein 2 OS=Homo sapiens GN=EPB41L2 PE=1 SV=1;>sp|O43491-4|E41L2_HUMAN Isoform 4 of Band 4.1-like protein 2 OS=Homo sapiens GN=EPB41L			1	0	1	1	0	0	0	0	0	0	1	0	0	1	0	0	1	0	0	1	0	0	0	0	1	0	1	0	0	0	1	0	1	0	1	2	1	0	2	0	2	0	0
O43592;F8WDU6;F5GYW6;F5GZM3	O43592	Exportin-T	XPOT	>sp|O43592|XPOT_HUMAN Exportin-T OS=Homo sapiens GN=XPOT PE=1 SV=2			10	9	8	10	8	8	11	5	8	9	13	6	7	9	7	11	7	8	8	9	9	11	9	10	8	10	11	6	7	11	7	9	9	12	10	8	10	8	6	9	8	10	9
O43615;M0QXU7;M0QXM9;M0R301;M0R124	O43615;M0QXU7	Mitochondrial import inner membrane translocase subunit TIM44	TIMM44	>sp|O43615|TIM44_HUMAN Mitochondrial import inner membrane translocase subunit TIM44 OS=Homo sapiens GN=TIMM44 PE=1 SV=2;>tr|M0QXU7|M0QXU7_HUMAN Mitochondrial import inner membrane translocase subunit TIM44 (Fragment) OS=Homo sapiens GN=TIMM44 PE=1 SV=1			5	5	7	4	9	4	4	7	3	3	7	5	6	4	5	5	6	5	8	4	5	6	9	6	5	3	4	4	6	9	11	10	9	6	7	12	8	8	8	6	8	6	7
O43633;M0R1L7;M0R1T5;M0QXX8	O43633;M0R1L7;M0R1T5	Charged multivesicular body protein 2a	CHMP2A	>sp|O43633|CHM2A_HUMAN Charged multivesicular body protein 2a OS=Homo sapiens GN=CHMP2A PE=1 SV=1;>tr|M0R1L7|M0R1L7_HUMAN Charged multivesicular body protein 2a (Fragment) OS=Homo sapiens GN=CHMP2A PE=1 SV=1;>tr|M0R1T5|M0R1T5_HUMAN Charged multivesicular b			1	1	3	3	0	3	1	1	0	0	0	0	2	1	1	0	2	1	2	1	0	2	2	2	1	1	0	0	1	2	2	1	2	1	1	3	3	2	3	1	1	0	0
O43663-3;O43663-2;O43663-4;O43663;H0YL53;H0YM42;G3V3N7	O43663-3;O43663-2;O43663-4;O43663	Protein regulator of cytokinesis 1	PRC1	>sp|O43663-3|PRC1_HUMAN Isoform 3 of Protein regulator of cytokinesis 1 OS=Homo sapiens GN=PRC1;>sp|O43663-2|PRC1_HUMAN Isoform 2 of Protein regulator of cytokinesis 1 OS=Homo sapiens GN=PRC1;>sp|O43663-4|PRC1_HUMAN Isoform 4 of Protein regulator of cytoki			2	2	1	1	2	2	2	1	0	0	0	0	0	0	1	1	2	0	1	0	1	0	3	1	1	0	1	0	1	1	3	1	2	1	1	1	1	0	1	0	0	0	0
O43707;O43707-2;O43707-3;F5GXS2;H7C144;K7EJH8;K7EP19;Q9H254-2;M0QZQ3;Q9H254-4;Q9H254;C9JY79	O43707;O43707-2;O43707-3;F5GXS2	Alpha-actinin-4	ACTN4	>sp|O43707|ACTN4_HUMAN Alpha-actinin-4 OS=Homo sapiens GN=ACTN4 PE=1 SV=2;>sp|O43707-2|ACTN4_HUMAN Isoform ACTN4ISO of Alpha-actinin-4 OS=Homo sapiens GN=ACTN4;>sp|O43707-3|ACTN4_HUMAN Isoform 3 of Alpha-actinin-4 OS=Homo sapiens GN=ACTN4;>tr|F5GXS2|F5GXS2			2	3	7	4	20	4	0	2	1	2	2	4	9	5	15	23	2	1	2	2	3	0	1	3	2	2	4	4	12	2	13	22	5	1	5	4	5	0	2	2	5	4	5
O43760;O43760-2;K7ELD9;K7ENG9;K7ELS8;K7EJ35	O43760;O43760-2;K7ELD9;K7ENG9;K7ELS8	Synaptogyrin-2	SYNGR2	>sp|O43760|SNG2_HUMAN Synaptogyrin-2 OS=Homo sapiens GN=SYNGR2 PE=1 SV=1;>sp|O43760-2|SNG2_HUMAN Isoform 2 of Synaptogyrin-2 OS=Homo sapiens GN=SYNGR2;>tr|K7ELD9|K7ELD9_HUMAN Synaptogyrin-2 OS=Homo sapiens GN=SYNGR2 PE=1 SV=1;>tr|K7ENG9|K7ENG9_HUMAN Synapt			1	0	0	0	1	1	0	0	0	0	0	0	0	0	0	1	0	0	0	0	1	0	0	0	0	0	0	0	1	0	1	1	0	0	0	0	0	0	1	0	0	0	0
O43765;K7EMD6	O43765;K7EMD6	Small glutamine-rich tetratricopeptide repeat-containing protein alpha	SGTA	>sp|O43765|SGTA_HUMAN Small glutamine-rich tetratricopeptide repeat-containing protein alpha OS=Homo sapiens GN=SGTA PE=1 SV=1;>tr|K7EMD6|K7EMD6_HUMAN Small glutamine-rich tetratricopeptide repeat-containing protein alpha (Fragment) OS=Homo sapiens GN=SGTA			1	1	0	0	1	0	0	0	0	1	0	2	0	1	0	0	2	0	0	0	1	0	2	1	1	0	1	0	1	0	1	1	1	0	1	0	2	1	1	0	0	0	2
O43776;K7EIU7;O43776-2;K7EJ19;K7EPK2;K7EQ35;K7EMQ6	O43776;K7EIU7;O43776-2;K7EJ19;K7EPK2;K7EQ35	Asparagine--tRNA ligase, cytoplasmic	NARS	>sp|O43776|SYNC_HUMAN Asparagine--tRNA ligase, cytoplasmic OS=Homo sapiens GN=NARS PE=1 SV=1;>tr|K7EIU7|K7EIU7_HUMAN Asparagine--tRNA ligase, cytoplasmic (Fragment) OS=Homo sapiens GN=NARS PE=1 SV=1;>sp|O43776-2|SYNC_HUMAN Isoform 2 of Asparagine--tRNA lig			0	0	0	0	1	0	0	0	0	1	0	1	0	0	0	0	0	0	0	0	0	0	0	0	1	0	0	0	0	0	0	0	0	0	0	0	0	0	0	0	0	0	1
O43795-2	O43795-2	Unconventional myosin-Ib	MYO1B	>sp|O43795-2|MYO1B_HUMAN Isoform 2 of Unconventional myosin-Ib OS=Homo sapiens GN=MYO1B			13	15	14	17	15	10	14	11	12	17	13	19	15	12	14	13	13	10	12	12	8	8	8	10	13	13	14	12	16	11	10	9	12	12	13	11	9	15	9	11	15	16	12
O43809;H3BND3;H3BV41	O43809;H3BND3	Cleavage and polyadenylation specificity factor subunit 5	NUDT21	>sp|O43809|CPSF5_HUMAN Cleavage and polyadenylation specificity factor subunit 5 OS=Homo sapiens GN=NUDT21 PE=1 SV=1;>tr|H3BND3|H3BND3_HUMAN Cleavage and polyadenylation-specificity factor subunit 5 (Fragment) OS=Homo sapiens GN=NUDT21 PE=1 SV=8			1	2	2	2	2	1	1	3	1	0	2	1	2	2	1	1	3	3	3	3	1	2	5	3	1	2	2	2	1	2	3	1	2	2	3	4	3	3	2	2	2	2	1
O43819	O43819	Protein SCO2 homolog, mitochondrial	SCO2	>sp|O43819|SCO2_HUMAN Protein SCO2 homolog, mitochondrial OS=Homo sapiens GN=SCO2 PE=1 SV=3			1	0	1	1	2	2	1	0	1	0	0	3	1	0	1	2	0	2	0	2	1	1	1	2	1	1	0	1	1	2	1	1	0	0	1	0	2	2	1	0	0	0	0
O43823	O43823	A-kinase anchor protein 8	AKAP8	>sp|O43823|AKAP8_HUMAN A-kinase anchor protein 8 OS=Homo sapiens GN=AKAP8 PE=1 SV=1			0	0	0	1	0	1	1	0	0	0	1	0	1	0	0	1	0	0	0	1	0	0	1	2	0	1	0	0	1	1	1	1	0	1	1	0	1	1	1	1	2	0	1
O43852;O43852-3;O43852-2;O43852-4;O43852-15;O43852-10;O43852-6;H0Y875;O43852-5;O43852-9;O43852-13;O43852-14;O43852-11;O43852-8;O43852-12;O43852-7	O43852;O43852-3;O43852-2;O43852-4;O43852-15;O43852-10;O43852-6;H0Y875;O43852-5	Calumenin	CALU	>sp|O43852|CALU_HUMAN Calumenin OS=Homo sapiens GN=CALU PE=1 SV=2;>sp|O43852-3|CALU_HUMAN Isoform 3 of Calumenin OS=Homo sapiens GN=CALU;>sp|O43852-2|CALU_HUMAN Isoform 2 of Calumenin OS=Homo sapiens GN=CALU;>sp|O43852-4|CALU_HUMAN Isoform 4 of Calumenin O			1	0	2	2	3	2	1	1	1	3	2	2	1	0	0	3	1	0	1	2	1	1	0	1	3	2	2	2	1	2	2	1	1	1	2	1	1	2	1	1	2	4	4
O43854-2;O43854	O43854-2;O43854	EGF-like repeat and discoidin I-like domain-containing protein 3	EDIL3	>sp|O43854-2|EDIL3_HUMAN Isoform 2 of EGF-like repeat and discoidin I-like domain-containing protein 3 OS=Homo sapiens GN=EDIL3;>sp|O43854|EDIL3_HUMAN EGF-like repeat and discoidin I-like domain-containing protein 3 OS=Homo sapiens GN=EDIL3 PE=1 SV=1			11	11	11	11	11	12	10	14	10	10	11	9	12	12	10	12	12	13	5	9	10	9	10	13	9	6	9	8	13	10	13	12	12	10	7	8	11	11	12	9	10	13	12
O43913;O43913-2;G3V0H0	O43913;O43913-2	Origin recognition complex subunit 5	ORC5	>sp|O43913|ORC5_HUMAN Origin recognition complex subunit 5 OS=Homo sapiens GN=ORC5 PE=1 SV=1;>sp|O43913-2|ORC5_HUMAN Isoform 2 of Origin recognition complex subunit 5 OS=Homo sapiens GN=ORC5			3	3	3	2	2	2	2	3	2	5	4	1	4	4	3	5	2	4	4	3	1	2	1	6	4	1	5	4	2	3	2	4	4	4	2	4	4	3	3	2	3	3	1
O43929;O43929-2;O43929-3;Q53SE3;C9JGH7;C9J2X8;Q5THS9;Q96NJ5-3;Q96NJ5-2;Q96NJ5	O43929;O43929-2;O43929-3	Origin recognition complex subunit 4	ORC4	>sp|O43929|ORC4_HUMAN Origin recognition complex subunit 4 OS=Homo sapiens GN=ORC4 PE=1 SV=2;>sp|O43929-2|ORC4_HUMAN Isoform 2 of Origin recognition complex subunit 4 OS=Homo sapiens GN=ORC4;>sp|O43929-3|ORC4_HUMAN Isoform 3 of Origin recognition complex s			5	6	6	8	4	7	5	5	4	5	8	4	7	8	4	6	7	5	4	5	3	4	5	5	7	3	4	6	3	3	4	3	3	4	6	6	4	6	5	3	5	6	8
O60216;E5RI01;E5RFZ5;E5RFV8;E5RIN7;E5RG18;E5RJW1;E5RJK5;A0A140T8W2;Q9H4I0-2;Q9H4I0	O60216	Double-strand-break repair protein rad21 homolog	RAD21	>sp|O60216|RAD21_HUMAN Double-strand-break repair protein rad21 homolog OS=Homo sapiens GN=RAD21 PE=1 SV=2			4	6	3	4	3	3	3	4	3	1	3	2	6	4	2	3	2	5	2	2	2	4	3	3	3	1	1	1	4	4	4	2	5	4	4	5	2	2	4	2	4	2	2
O60220	O60220	Mitochondrial import inner membrane translocase subunit Tim8 A	TIMM8A	>sp|O60220|TIM8A_HUMAN Mitochondrial import inner membrane translocase subunit Tim8 A OS=Homo sapiens GN=TIMM8A PE=1 SV=1			0	0	0	0	0	0	0	0	0	0	0	0	0	0	0	0	0	0	0	0	0	0	0	1	0	0	0	0	1	0	0	1	0	0	0	1	0	0	0	0	1	0	1
O60244	O60244	Mediator of RNA polymerase II transcription subunit 14	MED14	>sp|O60244|MED14_HUMAN Mediator of RNA polymerase II transcription subunit 14 OS=Homo sapiens GN=MED14 PE=1 SV=2			0	1	2	1	1	1	0	1	1	0	0	0	0	0	1	0	0	1	0	0	0	0	0	0	0	0	0	0	0	1	0	0	0	0	2	0	0	0	0	0	1	0	0
O60264	O60264	SWI/SNF-related matrix-associated actin-dependent regulator of chromatin subfamily A member 5	SMARCA5	>sp|O60264|SMCA5_HUMAN SWI/SNF-related matrix-associated actin-dependent regulator of chromatin subfamily A member 5 OS=Homo sapiens GN=SMARCA5 PE=1 SV=1			7	7	12	11	7	8	5	10	4	4	4	3	7	9	8	8	9	9	10	10	7	7	11	7	7	5	10	5	11	13	9	12	12	12	12	13	9	7	5	9	9	10	6
O60287	O60287	Nucleolar pre-ribosomal-associated protein 1	URB1	>sp|O60287|NPA1P_HUMAN Nucleolar pre-ribosomal-associated protein 1 OS=Homo sapiens GN=URB1 PE=1 SV=4			1	0	1	1	0	0	0	0	1	1	1	2	1	2	0	1	1	1	1	0	0	0	0	1	0	2	1	1	2	1	0	0	0	3	0	0	1	0	0	1	0	2	2
O60293;O60293-2;O60293-4;G3V1X1	O60293;O60293-2	Zinc finger C3H1 domain-containing protein	ZFC3H1	>sp|O60293|ZC3H1_HUMAN Zinc finger C3H1 domain-containing protein OS=Homo sapiens GN=ZFC3H1 PE=1 SV=3;>sp|O60293-2|ZC3H1_HUMAN Isoform 2 of Zinc finger C3H1 domain-containing protein OS=Homo sapiens GN=ZFC3H1			1	3	3	3	1	0	1	2	2	2	2	4	2	1	1	3	2	3	0	2	0	2	1	3	1	4	4	1	3	3	1	0	3	5	3	1	3	3	1	3	1	4	3
O60306;H0YH15	O60306	Intron-binding protein aquarius	AQR	>sp|O60306|AQR_HUMAN Intron-binding protein aquarius OS=Homo sapiens GN=AQR PE=1 SV=4			2	3	2	2	2	3	1	1	2	1	1	2	2	1	1	1	0	3	3	2	1	1	2	1	2	0	1	0	2	2	2	2	3	3	2	4	3	1	3	2	1	2	3
O60313-2;O60313;E5KLJ5;E5KLK1;E5KLJ6;E5KLJ9;H7C141;H7C321;C9JMB8;C9JY58;A8MXB6	O60313-2;O60313;E5KLJ5;E5KLK1;E5KLJ6;E5KLJ9	Dynamin-like 120 kDa protein, mitochondrial;Dynamin-like 120 kDa protein, form S1	OPA1	>sp|O60313-2|OPA1_HUMAN Isoform 2 of Dynamin-like 120 kDa protein, mitochondrial OS=Homo sapiens GN=OPA1;>sp|O60313|OPA1_HUMAN Dynamin-like 120 kDa protein, mitochondrial OS=Homo sapiens GN=OPA1 PE=1 SV=3;>tr|E5KLJ5|E5KLJ5_HUMAN Dynamin-like 120 kDa protei			27	24	29	26	21	30	28	27	25	23	21	27	29	27	33	33	31	32	24	29	27	28	29	27	24	22	25	27	27	27	25	32	27	27	31	28	28	32	32	26	26	30	30
O60341;O60341-2	O60341;O60341-2	Lysine-specific histone demethylase 1A	KDM1A	>sp|O60341|KDM1A_HUMAN Lysine-specific histone demethylase 1A OS=Homo sapiens GN=KDM1A PE=1 SV=2;>sp|O60341-2|KDM1A_HUMAN Isoform 2 of Lysine-specific histone demethylase 1A OS=Homo sapiens GN=KDM1A			0	0	0	0	0	0	0	0	0	0	0	0	0	0	0	0	0	0	0	0	0	0	0	0	0	0	0	0	0	0	1	0	0	0	0	0	0	0	0	0	0	0	0
O60343-2;O60343-3;O60343;O60343-5;Q5JU47;O60343-4	O60343-2;O60343-3;O60343	TBC1 domain family member 4	TBC1D4	>sp|O60343-2|TBCD4_HUMAN Isoform 2 of TBC1 domain family member 4 OS=Homo sapiens GN=TBC1D4;>sp|O60343-3|TBCD4_HUMAN Isoform 3 of TBC1 domain family member 4 OS=Homo sapiens GN=TBC1D4;>sp|O60343|TBCD4_HUMAN TBC1 domain family member 4 OS=Homo sapiens GN=TB			0	0	0	1	0	1	0	0	0	0	0	0	2	0	0	1	0	1	2	0	0	0	0	0	1	0	0	1	1	1	1	2	0	1	0	0	1	0	1	0	0	1	0
O60427;O60427-2;H7C2V0;F5H3P6;F5H3U5;H0YB97;F5H8G5;F5H852;F5GWE3;C9J425;F5H1Q7;F5H0Y2;F5H2H3;F5H5X5;C9JJB3;F5GYH4	O60427;O60427-2	Fatty acid desaturase 1	FADS1	>sp|O60427|FADS1_HUMAN Fatty acid desaturase 1 OS=Homo sapiens GN=FADS1 PE=1 SV=3;>sp|O60427-2|FADS1_HUMAN Isoform 2 of Fatty acid desaturase 1 OS=Homo sapiens GN=FADS1			5	6	5	7	7	6	6	7	5	6	6	5	8	6	10	7	5	6	4	8	6	4	6	6	6	7	5	5	6	8	8	6	8	6	8	6	4	8	5	7	6	8	5
O60488-2;O60488;D6RF95;H0Y9A0;D6RFW9;D6RDA8;D6RD96	O60488-2;O60488	Long-chain-fatty-acid--CoA ligase 4	ACSL4	>sp|O60488-2|ACSL4_HUMAN Isoform Short of Long-chain-fatty-acid--CoA ligase 4 OS=Homo sapiens GN=ACSL4;>sp|O60488|ACSL4_HUMAN Long-chain-fatty-acid--CoA ligase 4 OS=Homo sapiens GN=ACSL4 PE=1 SV=2			3	3	1	1	6	2	2	4	2	2	4	2	6	4	2	5	3	1	3	3	2	2	3	3	2	0	3	0	6	3	6	2	2	2	2	3	7	2	2	1	1	3	3
O60493;O60493-2;O60493-4;O60493-3	O60493;O60493-2;O60493-4;O60493-3	Sorting nexin-3	SNX3	>sp|O60493|SNX3_HUMAN Sorting nexin-3 OS=Homo sapiens GN=SNX3 PE=1 SV=3;>sp|O60493-2|SNX3_HUMAN Isoform 2 of Sorting nexin-3 OS=Homo sapiens GN=SNX3;>sp|O60493-4|SNX3_HUMAN Isoform 4 of Sorting nexin-3 OS=Homo sapiens GN=SNX3;>sp|O60493-3|SNX3_HUMAN Isofor			0	0	1	2	0	0	0	0	0	0	0	0	1	1	0	1	0	0	1	2	0	0	0	0	0	0	0	0	1	1	1	0	1	0	1	2	1	0	1	0	0	1	2
O60506-4;O60506-3;O60506-2;O60506;B7Z645;O60506-5;F6UXX1;H0YAA0	O60506-4;O60506-3;O60506-2;O60506;B7Z645;O60506-5	Heterogeneous nuclear ribonucleoprotein Q	SYNCRIP	>sp|O60506-4|HNRPQ_HUMAN Isoform 4 of Heterogeneous nuclear ribonucleoprotein Q OS=Homo sapiens GN=SYNCRIP;>sp|O60506-3|HNRPQ_HUMAN Isoform 3 of Heterogeneous nuclear ribonucleoprotein Q OS=Homo sapiens GN=SYNCRIP;>sp|O60506-2|HNRPQ_HUMAN Isoform 2 of Hete			4	6	6	5	6	5	2	2	6	6	5	5	8	4	4	4	4	6	5	5	5	4	4	6	4	7	3	3	5	7	9	6	5	6	7	6	4	6	4	3	3	4	8
O60518;A0A096LPA6;A0A096LNS2	O60518	Ran-binding protein 6	RANBP6	>sp|O60518|RNBP6_HUMAN Ran-binding protein 6 OS=Homo sapiens GN=RANBP6 PE=1 SV=2			4	6	6	7	4	4	3	5	3	6	8	4	4	3	5	9	5	8	2	4	6	4	6	7	4	5	6	4	8	5	7	4	5	9	5	8	8	6	4	6	3	6	5
O60524-4;O60524-5;O60524-3;O60524;G3V5V3;G3V4D9;G3V547;O60524-2	O60524-4;O60524-5;O60524-3;O60524;G3V5V3;G3V4D9	Nuclear export mediator factor NEMF	NEMF	>sp|O60524-4|NEMF_HUMAN Isoform 4 of Nuclear export mediator factor NEMF OS=Homo sapiens GN=NEMF;>sp|O60524-5|NEMF_HUMAN Isoform 5 of Nuclear export mediator factor NEMF OS=Homo sapiens GN=NEMF;>sp|O60524-3|NEMF_HUMAN Isoform 3 of Nuclear export mediator f			1	1	1	0	0	1	1	1	0	0	0	0	0	0	0	0	0	0	1	0	0	0	1	1	0	0	0	0	0	2	0	0	1	0	3	1	1	1	1	1	1	0	0
O60563	O60563	Cyclin-T1	CCNT1	>sp|O60563|CCNT1_HUMAN Cyclin-T1 OS=Homo sapiens GN=CCNT1 PE=1 SV=1			0	0	1	0	0	0	0	0	0	0	0	0	0	1	0	0	0	1	0	2	0	0	0	1	1	0	1	1	1	0	2	1	1	1	0	0	0	0	1	1	0	0	2
O60645-2;O60645-3;O60645;D6RB59;H0Y995;D6RBR9	O60645-2;O60645-3;O60645;D6RB59	Exocyst complex component 3	EXOC3	>sp|O60645-2|EXOC3_HUMAN Isoform 2 of Exocyst complex component 3 OS=Homo sapiens GN=EXOC3;>sp|O60645-3|EXOC3_HUMAN Isoform 3 of Exocyst complex component 3 OS=Homo sapiens GN=EXOC3;>sp|O60645|EXOC3_HUMAN Exocyst complex component 3 OS=Homo sapiens GN=EXOC			5	7	9	9	4	8	7	5	6	5	6	6	6	7	6	10	7	10	6	9	6	9	7	8	8	5	5	5	5	8	6	6	5	12	7	9	8	4	8	6	8	10	6
O60664-4;O60664;O60664-3;K7ERZ3;O60664-2;K7EL96;K7ER39	O60664-4;O60664;O60664-3;K7ERZ3;O60664-2	Perilipin-3	PLIN3	>sp|O60664-4|PLIN3_HUMAN Isoform 4 of Perilipin-3 OS=Homo sapiens GN=PLIN3;>sp|O60664|PLIN3_HUMAN Perilipin-3 OS=Homo sapiens GN=PLIN3 PE=1 SV=3;>sp|O60664-3|PLIN3_HUMAN Isoform 3 of Perilipin-3 OS=Homo sapiens GN=PLIN3;>tr|K7ERZ3|K7ERZ3_HUMAN Perilipin-3			5	4	4	6	6	4	4	1	4	4	2	3	6	5	3	4	3	4	5	5	6	5	5	3	2	4	2	3	5	4	8	5	6	4	6	5	5	6	3	3	4	3	2
O60669;F8W0N3	O60669	Monocarboxylate transporter 2	SLC16A7	>sp|O60669|MOT2_HUMAN Monocarboxylate transporter 2 OS=Homo sapiens GN=SLC16A7 PE=1 SV=2			1	1	0	0	0	1	2	1	0	1	0	1	0	1	1	1	2	0	0	2	0	1	1	1	1	0	1	0	2	0	0	1	1	1	0	0	2	0	1	0	0	0	0
O60684;S4R3E5;Q5TFJ7;P52294;C9JYI4;O15131	O60684;S4R3E5;Q5TFJ7	Importin subunit alpha-7	KPNA6	>sp|O60684|IMA7_HUMAN Importin subunit alpha-7 OS=Homo sapiens GN=KPNA6 PE=1 SV=1;>tr|S4R3E5|S4R3E5_HUMAN Importin subunit alpha-7 OS=Homo sapiens GN=KPNA6 PE=1 SV=1;>tr|Q5TFJ7|Q5TFJ7_HUMAN Importin subunit alpha-7 (Fragment) OS=Homo sapiens GN=KPNA6 PE=1			0	1	0	0	0	0	0	0	0	0	0	0	1	0	0	0	0	0	1	0	0	0	0	0	0	0	0	0	0	0	0	0	1	0	1	1	0	0	1	0	0	0	0
O60701;O60701-3;O60701-2;E7ER83;E7ETF4;E7EV97;D6RHF4;E9PBD2;E7ER95	O60701;O60701-3;O60701-2	UDP-glucose 6-dehydrogenase	UGDH	>sp|O60701|UGDH_HUMAN UDP-glucose 6-dehydrogenase OS=Homo sapiens GN=UGDH PE=1 SV=1;>sp|O60701-3|UGDH_HUMAN Isoform 3 of UDP-glucose 6-dehydrogenase OS=Homo sapiens GN=UGDH;>sp|O60701-2|UGDH_HUMAN Isoform 2 of UDP-glucose 6-dehydrogenase OS=Homo sapiens GN			0	0	0	0	0	0	0	0	0	0	0	0	0	0	0	0	0	0	0	0	0	0	0	0	0	0	0	0	0	0	0	0	0	0	0	0	0	0	0	0	0	0	0
O60716-5;O60716-3;C9JZR2;O60716-2;O60716;O60716-8;O60716-7;O60716-6;O60716-4;O60716-13;O60716-11;O60716-10;O60716-9;O60716-21;O60716-19;O60716-16;O60716-15;O60716-18;O60716-17;O60716-14;O60716-12;O60716-24;O60716-23;O60716-22;O60716-20;O60716-29;O60716-27;O60716-26;O60716-25;O60716-32;O60716-31;O60716-30;O60716-28;E9PRE2;E9PKY0;H0YC95;E9PKL1	O60716-5;O60716-3;C9JZR2;O60716-2;O60716;O60716-8;O60716-7;O60716-6;O60716-4;O60716-13;O60716-11;O60716-10;O60716-9;O60716-21;O60716-19;O60716-16;O60716-15;O60716-18;O60716-17;O60716-14;O60716-12;O60716-24;O60716-23;O60716-22;O60716-20;O60716-29;O60716-27;O60716-26;O60716-25;O60716-32;O60716-31;O60716-30;O60716-28	Catenin delta-1	CTNND1	>sp|O60716-5|CTND1_HUMAN Isoform 1A of Catenin delta-1 OS=Homo sapiens GN=CTNND1;>sp|O60716-3|CTND1_HUMAN Isoform 1AC of Catenin delta-1 OS=Homo sapiens GN=CTNND1;>tr|C9JZR2|C9JZR2_HUMAN Catenin delta-1 OS=Homo sapiens GN=CTNND1 PE=1 SV=2;>sp|O60716-2|CTND			19	20	17	22	17	18	17	23	18	18	15	19	22	22	18	19	15	17	21	21	23	18	14	21	19	17	16	15	19	20	21	19	22	21	22	20	18	22	23	17	19	23	23
O60725;K7EQW0;Q7Z750	O60725	Protein-S-isoprenylcysteine O-methyltransferase	ICMT	>sp|O60725|ICMT_HUMAN Protein-S-isoprenylcysteine O-methyltransferase OS=Homo sapiens GN=ICMT PE=1 SV=1			2	3	2	2	2	2	2	3	2	2	2	2	3	3	3	2	1	1	2	2	1	3	2	1	2	2	2	1	1	2	2	1	2	2	2	2	3	3	2	2	2	2	2
O60749-2;O60749;D6RC15	O60749-2;O60749;D6RC15	Sorting nexin-2	SNX2	>sp|O60749-2|SNX2_HUMAN Isoform 2 of Sorting nexin-2 OS=Homo sapiens GN=SNX2;>sp|O60749|SNX2_HUMAN Sorting nexin-2 OS=Homo sapiens GN=SNX2 PE=1 SV=2;>tr|D6RC15|D6RC15_HUMAN Sorting nexin-2 (Fragment) OS=Homo sapiens GN=SNX2 PE=1 SV=8			1	1	1	0	0	1	0	0	0	0	0	0	0	1	0	1	0	0	1	0	0	0	0	0	0	0	0	0	0	0	1	0	0	0	0	0	2	0	1	0	0	0	0
O60762;Q5QPK2;H0Y368;Q5QPJ9	O60762;Q5QPK2;H0Y368;Q5QPJ9	Dolichol-phosphate mannosyltransferase	DPM1	>sp|O60762|DPM1_HUMAN Dolichol-phosphate mannosyltransferase subunit 1 OS=Homo sapiens GN=DPM1 PE=1 SV=1;>tr|Q5QPK2|Q5QPK2_HUMAN Dolichol-phosphate mannosyltransferase subunit 1 OS=Homo sapiens GN=DPM1 PE=1 SV=1;>tr|H0Y368|H0Y368_HUMAN Dolichol-phosphate m			7	7	5	10	6	7	6	8	7	8	11	10	8	7	8	9	10	11	8	12	7	9	9	7	7	5	6	7	8	8	12	8	11	9	10	11	7	9	10	10	6	8	6
O60763;O60763-2;REV__R4GMN2;REV__Q5VZ89-5	O60763;O60763-2	General vesicular transport factor p115	USO1	>sp|O60763|USO1_HUMAN General vesicular transport factor p115 OS=Homo sapiens GN=USO1 PE=1 SV=2;>sp|O60763-2|USO1_HUMAN Isoform 2 of General vesicular transport factor p115 OS=Homo sapiens GN=USO1			17	19	16	19	13	15	15	18	19	15	22	21	15	20	18	19	16	18	22	21	10	16	13	17	18	17	20	19	21	20	19	14	16	17	17	17	15	14	17	17	19	17	18
O60826	O60826	Coiled-coil domain-containing protein 22	CCDC22	>sp|O60826|CCD22_HUMAN Coiled-coil domain-containing protein 22 OS=Homo sapiens GN=CCDC22 PE=1 SV=1			2	3	1	1	3	4	3	3	2	2	2	2	3	2	0	3	3	4	3	4	2	3	3	4	1	0	1	1	2	3	5	2	2	2	6	2	3	3	5	1	3	1	1
O60831;A6NM71;A6NP52	O60831;A6NM71	PRA1 family protein 2	PRAF2;WDR45	>sp|O60831|PRAF2_HUMAN PRA1 family protein 2 OS=Homo sapiens GN=PRAF2 PE=1 SV=1;>tr|A6NM71|A6NM71_HUMAN PRA1 family protein OS=Homo sapiens GN=WDR45 PE=1 SV=3			0	0	0	0	1	0	0	0	1	0	1	1	1	1	0	2	0	1	2	0	0	2	1	1	0	1	0	1	0	0	0	0	1	0	1	1	0	1	1	0	1	0	1
O60832;O60832-2;H7BZF2;H7C2Q2;H7C0M1;C9IYT0	O60832;O60832-2	H/ACA ribonucleoprotein complex subunit 4	DKC1	>sp|O60832|DKC1_HUMAN H/ACA ribonucleoprotein complex subunit 4 OS=Homo sapiens GN=DKC1 PE=1 SV=3;>sp|O60832-2|DKC1_HUMAN Isoform 3 of H/ACA ribonucleoprotein complex subunit 4 OS=Homo sapiens GN=DKC1			1	0	1	1	1	0	0	0	1	1	0	0	1	1	0	1	1	1	1	1	0	1	0	0	1	0	1	0	1	1	0	1	1	1	1	1	1	0	2	1	0	1	0
O60869-2;O60869-3;O60869	O60869-2;O60869-3;O60869	Endothelial differentiation-related factor 1	EDF1	>sp|O60869-2|EDF1_HUMAN Isoform 2 of Endothelial differentiation-related factor 1 OS=Homo sapiens GN=EDF1;>sp|O60869-3|EDF1_HUMAN Isoform 3 of Endothelial differentiation-related factor 1 OS=Homo sapiens GN=EDF1;>sp|O60869|EDF1_HUMAN Endothelial differenti			1	1	0	0	0	0	0	0	0	1	2	2	0	0	0	1	0	1	0	2	0	0	0	0	1	2	1	1	1	0	0	1	0	0	1	1	1	0	0	0	1	1	2
O60884;A0A087WT48	O60884	DnaJ homolog subfamily A member 2	DNAJA2	>sp|O60884|DNJA2_HUMAN DnaJ homolog subfamily A member 2 OS=Homo sapiens GN=DNAJA2 PE=1 SV=1			2	2	2	2	3	3	2	3	2	2	2	1	2	4	3	2	1	2	2	2	2	2	2	1	2	3	2	1	3	2	2	2	3	3	4	3	5	2	3	1	2	3	3
O75027;O75027-2;B4DGL8;O75027-3;A0A087WW65;E9PJR8;E9PNQ5	O75027;O75027-2;B4DGL8;O75027-3;A0A087WW65	ATP-binding cassette sub-family B member 7, mitochondrial	ABCB7	>sp|O75027|ABCB7_HUMAN ATP-binding cassette sub-family B member 7, mitochondrial OS=Homo sapiens GN=ABCB7 PE=1 SV=2;>sp|O75027-2|ABCB7_HUMAN Isoform 2 of ATP-binding cassette sub-family B member 7, mitochondrial OS=Homo sapiens GN=ABCB7;>tr|B4DGL8|B4DGL8_H			7	8	11	10	9	11	8	9	10	8	9	12	10	10	12	9	12	9	13	9	12	7	8	8	10	6	8	9	11	12	9	8	6	8	6	10	4	8	10	8	7	7	5
O75083;O75083-3;D6RD66	O75083;O75083-3	WD repeat-containing protein 1	WDR1	>sp|O75083|WDR1_HUMAN WD repeat-containing protein 1 OS=Homo sapiens GN=WDR1 PE=1 SV=4;>sp|O75083-3|WDR1_HUMAN Isoform 2 of WD repeat-containing protein 1 OS=Homo sapiens GN=WDR1			0	0	0	0	0	0	0	0	0	0	0	0	0	0	1	0	1	0	0	0	0	0	0	0	1	0	0	1	1	0	0	1	0	0	1	1	0	0	1	0	0	0	0
O75110;A0A0A0MR22;O75110-2	O75110;A0A0A0MR22;O75110-2	Probable phospholipid-transporting ATPase IIA	ATP9A	>sp|O75110|ATP9A_HUMAN Probable phospholipid-transporting ATPase IIA OS=Homo sapiens GN=ATP9A PE=1 SV=3;>tr|A0A0A0MR22|A0A0A0MR22_HUMAN Phospholipid-transporting ATPase OS=Homo sapiens GN=ATP9A PE=1 SV=1;>sp|O75110-2|ATP9A_HUMAN Isoform Short of Probable p			2	1	2	1	1	1	1	1	1	0	1	0	1	1	1	1	1	1	0	2	1	1	1	0	0	0	0	0	0	1	2	0	2	1	0	2	2	0	0	1	1	1	2
O75116;E9PF63;Q14DU5;D6REE7;C9JFJ0	O75116;E9PF63;Q14DU5	Rho-associated protein kinase 2	ROCK2	>sp|O75116|ROCK2_HUMAN Rho-associated protein kinase 2 OS=Homo sapiens GN=ROCK2 PE=1 SV=4;>tr|E9PF63|E9PF63_HUMAN Rho-associated protein kinase 2 OS=Homo sapiens GN=ROCK2 PE=1 SV=1;>tr|Q14DU5|Q14DU5_HUMAN ROCK2 protein OS=Homo sapiens GN=ROCK2 PE=1 SV=1			0	2	0	0	2	0	1	0	0	0	1	0	0	0	1	0	0	1	1	0	0	0	1	2	1	1	0	0	1	1	1	0	2	0	0	1	1	0	0	1	1	1	1
O75151;E7ET14;A0A087WW48;H0Y589;Q9UPP1-5;Q9UPP1-4;H0Y3N9;Q9UPP1-3;Q9UPP1-2;Q9UPP1	O75151;E7ET14;A0A087WW48;H0Y589;Q9UPP1-5;Q9UPP1-4;H0Y3N9;Q9UPP1-3;Q9UPP1-2;Q9UPP1	Lysine-specific demethylase PHF2;Histone lysine demethylase PHF8	PHF2;PHF8	>sp|O75151|PHF2_HUMAN Lysine-specific demethylase PHF2 OS=Homo sapiens GN=PHF2 PE=1 SV=4;>tr|E7ET14|E7ET14_HUMAN Lysine-specific demethylase PHF2 OS=Homo sapiens GN=PHF2 PE=1 SV=3;>tr|A0A087WW48|A0A087WW48_HUMAN Lysine-specific demethylase PHF2 OS=Homo sap			0	0	0	0	0	0	0	0	0	0	0	0	0	0	0	0	0	0	0	0	0	0	1	0	0	0	0	0	0	0	0	0	0	0	0	0	0	0	0	0	0	0	0
O75165;H0Y8Q2;H0YA63	O75165	DnaJ homolog subfamily C member 13	DNAJC13	>sp|O75165|DJC13_HUMAN DnaJ homolog subfamily C member 13 OS=Homo sapiens GN=DNAJC13 PE=1 SV=5			14	10	18	23	5	8	9	13	11	8	9	12	6	9	6	13	12	17	15	19	11	8	7	15	8	9	9	8	14	17	11	12	15	24	17	15	10	14	8	9	12	14	12
O75175;O75175-2;O75175-3;H7C3F5;H0Y5X7;H7C148;H7C5J4;A0A0G2JPP0	O75175;O75175-2;O75175-3;H7C3F5	CCR4-NOT transcription complex subunit 3	CNOT3	>sp|O75175|CNOT3_HUMAN CCR4-NOT transcription complex subunit 3 OS=Homo sapiens GN=CNOT3 PE=1 SV=1;>sp|O75175-2|CNOT3_HUMAN Isoform 2 of CCR4-NOT transcription complex subunit 3 OS=Homo sapiens GN=CNOT3;>sp|O75175-3|CNOT3_HUMAN Isoform 3 of CCR4-NOT transc			3	3	4	3	1	2	2	4	2	1	2	2	2	1	1	1	3	6	3	6	2	2	2	2	2	1	1	1	1	3	2	2	2	2	4	3	3	3	4	1	3	1	1
O75251;F5H5N1;O75251-2;F5GXJ1;A0A087WXF6;A0A087WTI3	O75251;F5H5N1;O75251-2;F5GXJ1	NADH dehydrogenase [ubiquinone] iron-sulfur protein 7, mitochondrial	NDUFS7	>sp|O75251|NDUS7_HUMAN NADH dehydrogenase [ubiquinone] iron-sulfur protein 7, mitochondrial OS=Homo sapiens GN=NDUFS7 PE=1 SV=3;>tr|F5H5N1|F5H5N1_HUMAN NADH dehydrogenase [ubiquinone] iron-sulfur protein 7, mitochondrial OS=Homo sapiens GN=NDUFS7 PE=1 SV=1			0	0	1	0	0	0	1	1	0	0	1	0	0	0	1	0	0	1	0	0	0	0	0	0	0	0	0	0	0	0	0	0	0	0	0	0	1	0	1	0	0	0	0
O75306-2;O75306	O75306-2;O75306	NADH dehydrogenase [ubiquinone] iron-sulfur protein 2, mitochondrial	NDUFS2	>sp|O75306-2|NDUS2_HUMAN Isoform 2 of NADH dehydrogenase [ubiquinone] iron-sulfur protein 2, mitochondrial OS=Homo sapiens GN=NDUFS2;>sp|O75306|NDUS2_HUMAN NADH dehydrogenase [ubiquinone] iron-sulfur protein 2, mitochondrial OS=Homo sapiens GN=NDUFS2 PE=1			0	0	0	0	0	0	0	0	0	0	0	0	1	1	1	0	0	0	0	0	0	0	0	1	0	0	0	0	1	1	2	0	1	1	0	0	1	1	1	2	1	0	0
O75323;O75323-2;H7C333;C9J7B1;C9K068;F8WBI5	O75323;O75323-2	Protein NipSnap homolog 2	GBAS	>sp|O75323|NIPS2_HUMAN Protein NipSnap homolog 2 OS=Homo sapiens GN=GBAS PE=1 SV=1;>sp|O75323-2|NIPS2_HUMAN Isoform 2 of Protein NipSnap homolog 2 OS=Homo sapiens GN=GBAS			0	0	1	0	1	2	0	1	0	0	0	0	0	1	0	0	1	0	0	1	0	0	0	0	0	0	0	0	0	0	0	2	0	2	0	1	3	0	1	1	0	1	0
O75340;A0A024QZ42	O75340;A0A024QZ42	Programmed cell death protein 6	PDCD6	>sp|O75340|PDCD6_HUMAN Programmed cell death protein 6 OS=Homo sapiens GN=PDCD6 PE=1 SV=1;>tr|A0A024QZ42|A0A024QZ42_HUMAN HCG1985580, isoform CRA_c OS=Homo sapiens GN=PDCD6 PE=1 SV=1			4	5	4	4	3	4	5	4	6	6	7	6	3	6	5	6	4	4	2	3	2	3	2	3	3	5	6	5	2	4	2	3	2	3	3	4	2	3	3	5	2	2	2
O75348;O95670-2;F2Z307;O95670	O75348	V-type proton ATPase subunit G 1	ATP6V1G1	>sp|O75348|VATG1_HUMAN V-type proton ATPase subunit G 1 OS=Homo sapiens GN=ATP6V1G1 PE=1 SV=3			0	0	0	0	0	0	1	0	0	0	0	0	0	0	0	0	0	0	0	0	0	0	1	1	0	0	0	0	0	0	2	0	0	1	0	0	1	0	0	0	0	0	0
O75351	O75351	Vacuolar protein sorting-associated protein 4B	VPS4B	>sp|O75351|VPS4B_HUMAN Vacuolar protein sorting-associated protein 4B OS=Homo sapiens GN=VPS4B PE=1 SV=2			1	1	1	1	1	1	0	1	1	1	0	1	1	1	2	1	0	2	2	1	2	0	1	1	0	0	0	1	1	2	1	1	1	1	1	1	1	2	2	1	2	1	0
O75367-2;O75367-3;O75367;D6RCF2;B4DJC3;Q5SQT3;Q9P0M6	O75367-2;O75367-3;O75367;D6RCF2;B4DJC3	Core histone macro-H2A.1;Histone H2A	H2AFY	>sp|O75367-2|H2AY_HUMAN Isoform 1 of Core histone macro-H2A.1 OS=Homo sapiens GN=H2AFY;>sp|O75367-3|H2AY_HUMAN Isoform 3 of Core histone macro-H2A.1 OS=Homo sapiens GN=H2AFY;>sp|O75367|H2AY_HUMAN Core histone macro-H2A.1 OS=Homo sapiens GN=H2AFY PE=1 SV=4;			0	0	0	0	0	0	0	0	0	0	0	0	0	0	2	0	0	0	0	0	0	0	0	0	0	0	0	0	0	0	1	0	0	0	0	0	0	0	0	0	0	0	0
O75369-8;O75369-2;O75369-9;O75369;O75369-6;O75369-3;E7EN95;O75369-7;O75369-5;O75369-4;A0A0A0MT44;H7C5L4;A0A0C4DGA1	O75369-8;O75369-2;O75369-9;O75369;O75369-6;O75369-3;E7EN95;O75369-7;O75369-5;O75369-4	Filamin-B	FLNB	>sp|O75369-8|FLNB_HUMAN Isoform 8 of Filamin-B OS=Homo sapiens GN=FLNB;>sp|O75369-2|FLNB_HUMAN Isoform 2 of Filamin-B OS=Homo sapiens GN=FLNB;>sp|O75369-9|FLNB_HUMAN Isoform 9 of Filamin-B OS=Homo sapiens GN=FLNB;>sp|O75369|FLNB_HUMAN Filamin-B OS=Homo sap			39	43	41	42	59	48	33	34	30	32	35	33	49	41	46	45	36	39	38	45	41	31	33	41	32	32	32	29	55	49	65	42	43	45	33	36	51	34	41	33	39	41	31
[truncated: 2,038 more rows]
[truncated: 98 more columns]
