# Supplementary material for: A Universal Peptide Matrix Interactomics Approach to Disclose Motif-Dependent Protein Binding
Source: Mol Cell Proteomics. 2021 Aug 13;20:100135. doi: 10.1016/j.mcpro.2021.100135 (PMC8453223; doi:10.1016/j.mcpro.2021.100135)
Supplement: Supplemental Table S4 [file mmc5.xlsx]

## Sheet: Sheet1
Protein.IDs	Majority.protein.IDs	Protein.names	Gene.names	Fasta.headers	Reverse	Potential.contaminant	Peptides.EGFR_10min_rep1	Peptides.EGFR_10min_rep2	Peptides.EGFR_10min_rep3	Peptides.EGFR_20min_rep1	Peptides.EGFR_20min_rep2	Peptides.EGFR_20min_rep3	Peptides.EGFR_45min_rep1	Peptides.EGFR_45min_rep2	Peptides.EGFR_45min_rep3	Peptides.EGFR_phos_10min_rep1	Peptides.EGFR_phos_10min_rep2	Peptides.EGFR_phos_10min_rep3	Peptides.EGFR_phos_20min_rep1	Peptides.EGFR_phos_20min_rep2	Peptides.EGFR_phos_20min_rep3	Peptides.EGFR_phos_45min_rep1	Peptides.EGFR_phos_45min_rep2	Peptides.EGFR_phos_45min_rep3	Peptides.EGFR_phos_mut_10min_rep1	Peptides.EGFR_phos_mut_10min_rep2	Peptides.EGFR_phos_mut_10min_rep3	Peptides.EGFR_phos_mut_20min_rep1	Peptides.EGFR_phos_mut_20min_rep2	Peptides.EGFR_phos_mut_20min_rep3	Peptides.EGFR_phos_mut_45min_rep1	Peptides.EGFR_phos_mut_45min_rep2	Peptides.EGFR_phos_mut_45min_rep3	Peptides.EGFR_phos_mut_90min_rep1	LFQ.intensity.EGFR_10min_rep1	LFQ.intensity.EGFR_10min_rep2	LFQ.intensity.EGFR_10min_rep3	LFQ.intensity.EGFR_20min_rep1	LFQ.intensity.EGFR_20min_rep2	LFQ.intensity.EGFR_20min_rep3	LFQ.intensity.EGFR_45min_rep1	LFQ.intensity.EGFR_45min_rep2	LFQ.intensity.EGFR_45min_rep3	LFQ.intensity.EGFR_phos_10min_rep1	LFQ.intensity.EGFR_phos_10min_rep2	LFQ.intensity.EGFR_phos_10min_rep3	LFQ.intensity.EGFR_phos_20min_rep1	LFQ.intensity.EGFR_phos_20min_rep2	LFQ.intensity.EGFR_phos_20min_rep3
A0A024R4E5;Q00341;H7C0A4;H0Y394;Q00341-2;C9JHS9;C9J739;C9JMQ6;C9JQ82;C9JBS3;C9JEJ8;C9JHN6;C9JT62;C9JHS7;C9JK79;C9JHZ8;C9JES8;C9JZI8;C9J5E5;C9JIZ1	A0A024R4E5;Q00341;H7C0A4;H0Y394;Q00341-2	Vigilin	HDLBP	>tr|A0A024R4E5|A0A024R4E5_HUMAN High density lipoprotein binding protein (Vigilin), isoform CRA_a OS=Homo sapiens GN=HDLBP PE=1 SV=1;>sp|Q00341|VIGLN_HUMAN Vigilin OS=Homo sapiens GN=HDLBP PE=1 SV=2;>tr|H7C0A4|H7C0A4_HUMAN Vigilin (Fragment) OS=Homo sapien			0	0	0	0	0	0	0	1	1	0	0	1	0	0	2	1	1	1	0	0	0	0	0	1	1	1	1	0	0	0	0	0	0	0	0	0	0	0	0	0	0	0	0
A0A024R4M0;P46781;B5MCT8;C9JM19;F2Z3C0;A8MXK4	A0A024R4M0;P46781;B5MCT8;C9JM19	40S ribosomal protein S9	RPS9	>tr|A0A024R4M0|A0A024R4M0_HUMAN 40S ribosomal protein S9 OS=Homo sapiens GN=RPS9 PE=1 SV=1;>sp|P46781|RS9_HUMAN 40S ribosomal protein S9 OS=Homo sapiens GN=RPS9 PE=1 SV=3;>tr|B5MCT8|B5MCT8_HUMAN 40S ribosomal protein S9 OS=Homo sapiens GN=RPS9 PE=1 SV=1;>t			9	9	6	6	11	11	10	10	9	6	6	9	11	12	12	10	9	11	10	6	9	9	11	11	12	11	10	10	2336800000	2396200000	2215900000	2758300000	2781700000	2728500000	2894300000	2771600000	2741200000	1950900000	2319200000	2155800000	2893100000	2883600000	2867100000
A0A024R571;Q9H4M9;C9JC03;C9J2Z4;C9JIJ3;C9IZH1;C9JDQ8	A0A024R571;Q9H4M9;C9JC03;C9J2Z4	EH domain-containing protein 1	EHD1	>tr|A0A024R571|A0A024R571_HUMAN EH domain-containing protein 1 OS=Homo sapiens GN=EHD1 PE=1 SV=1;>sp|Q9H4M9|EHD1_HUMAN EH domain-containing protein 1 OS=Homo sapiens GN=EHD1 PE=1 SV=2;>tr|C9JC03|C9JC03_HUMAN EH domain-containing protein 1 (Fragment) OS=Hom			4	4	4	9	9	6	6	9	9	3	3	4	9	10	9	7	8	5	4	4	4	11	8	11	9	8	7	7	292700000	227480000	260550000	308690000	268080000	256560000	271930000	301290000	325400000	209660000	163100000	228390000	291150000	292350000	264660000
A0A024RA52;P25787;H7C402;H3BT36;C9JCK5	A0A024RA52;P25787;H7C402;H3BT36;C9JCK5	Proteasome subunit alpha type;Proteasome subunit alpha type-2	PSMA2	>tr|A0A024RA52|A0A024RA52_HUMAN Proteasome subunit alpha type OS=Homo sapiens GN=PSMA2 PE=1 SV=1;>sp|P25787|PSA2_HUMAN Proteasome subunit alpha type-2 OS=Homo sapiens GN=PSMA2 PE=1 SV=2;>tr|H7C402|H7C402_HUMAN Proteasome subunit alpha type-2 (Fragment) OS=			0	0	0	0	0	0	0	0	0	0	0	0	0	0	0	0	0	0	0	0	0	0	0	0	0	0	0	0	0	0	0	0	0	0	0	0	0	0	0	0	0	0	0
A0A024RAC6;Q14241	A0A024RAC6;Q14241	Transcription elongation factor B polypeptide 3	TCEB3	>tr|A0A024RAC6|A0A024RAC6_HUMAN Transcription elongation factor B (SIII), polypeptide 3 (110kDa, elongin A), isoform CRA_a OS=Homo sapiens GN=TCEB3 PE=1 SV=1;>sp|Q14241|ELOA1_HUMAN Transcription elongation factor B polypeptide 3 OS=Homo sapiens GN=TCEB3 PE			0	0	0	1	0	1	0	1	0	0	0	0	2	2	1	1	2	0	0	0	0	1	1	0	1	1	1	0	0	0	0	0	0	0	0	0	0	0	0	0	0	0	0
F5GXT8;F5H796;A0A024RBT2;Q9NR28-2;Q9NR28-3;Q9NR28	F5GXT8;F5H796;A0A024RBT2;Q9NR28-2;Q9NR28-3;Q9NR28	Diablo homolog, mitochondrial	DIABLO;hCG_1782202	>tr|F5GXT8|F5GXT8_HUMAN Diablo homolog, mitochondrial (Fragment) OS=Homo sapiens GN=DIABLO PE=1 SV=1;>tr|F5H796|F5H796_HUMAN Diablo homolog, mitochondrial (Fragment) OS=Homo sapiens GN=DIABLO PE=1 SV=8;>tr|A0A024RBT2|A0A024RBT2_HUMAN Diablo homolog, mitoch			1	0	1	0	0	0	0	1	1	1	1	0	1	1	2	0	0	0	0	1	0	1	0	0	0	1	0	0	0	0	0	0	0	0	0	0	0	0	0	0	0	18633000	0
E9PRM7;A0A0J9YWM3;A0A024RCG2;Q96BI1	E9PRM7;A0A0J9YWM3;A0A024RCG2;Q96BI1	Solute carrier family 22 member 18	SLC22A18	>tr|E9PRM7|E9PRM7_HUMAN Solute carrier family 22 member 18 OS=Homo sapiens GN=SLC22A18 PE=1 SV=1;>tr|A0A0J9YWM3|A0A0J9YWM3_HUMAN Solute carrier family 22 member 18 OS=Homo sapiens GN=SLC22A18 PE=1 SV=1;>tr|A0A024RCG2|A0A024RCG2_HUMAN Solute carrier family			0	0	0	0	1	0	0	0	0	0	0	0	0	1	0	0	0	0	0	0	0	0	1	1	0	0	0	0	0	0	0	0	0	0	0	0	0	0	0	0	0	0	0
A0A0G2JL47;A0A024RCR6;A0A0G2JK23;P46379-4;P46379-5;P46379-2;P46379;P46379-3;F6S6P2;X6REW1;A0A0G2JJM1;F6UR09;F6U1F2;F6XTU0;A0A0G2JJR8;A0A1B0GX79;F6WML8;F6VEM6;F6X9W3;F6U341;H0Y4L1;H0Y710;F6TC96	A0A0G2JL47;A0A024RCR6;A0A0G2JK23;P46379-4;P46379-5;P46379-2;P46379;P46379-3;F6S6P2;X6REW1;A0A0G2JJM1	Large proline-rich protein BAG6	BAT3;BAG6	>tr|A0A0G2JL47|A0A0G2JL47_HUMAN Large proline-rich protein BAG6 OS=Homo sapiens GN=BAG6 PE=1 SV=1;>tr|A0A024RCR6|A0A024RCR6_HUMAN HLA-B associated transcript 3, isoform CRA_a OS=Homo sapiens GN=BAT3 PE=1 SV=1;>tr|A0A0G2JK23|A0A0G2JK23_HUMAN Large proline-r			0	0	0	0	0	0	2	2	2	0	0	0	1	2	0	2	0	0	0	0	0	0	0	1	1	1	1	1	0	0	0	0	0	0	0	22222000	25632000	0	0	0	0	0	0
A0A075B6E5;A0A0U1RRM6;Q8N8S7-3;Q8N8S7-2;Q8N8S7;A0A0U1RQP7	A0A075B6E5;A0A0U1RRM6;Q8N8S7-3;Q8N8S7-2;Q8N8S7;A0A0U1RQP7	Protein enabled homolog	ENAH	>tr|A0A075B6E5|A0A075B6E5_HUMAN Protein enabled homolog (Fragment) OS=Homo sapiens GN=ENAH PE=1 SV=2;>tr|A0A0U1RRM6|A0A0U1RRM6_HUMAN Protein enabled homolog OS=Homo sapiens GN=ENAH PE=1 SV=1;>sp|Q8N8S7-3|ENAH_HUMAN Isoform 3 of Protein enabled homolog OS=H			0	0	1	0	1	2	1	0	0	0	0	0	0	0	0	0	0	0	0	0	0	0	0	0	0	0	0	0	0	0	0	0	0	54034000	0	0	0	0	0	0	0	0	0
A0A087WV90;E9PDN5;A0A087WTU7;A0A075B6G3;P11532-4;P11532;P11532-3;P11532-2;H0Y864;H0Y3E8;E7EQR9;F5GZY3;E7EQS5;F8VX32;E7ESB2;H0Y304;P11532-10;P11532-9;P11532-8;P11532-7;P11532-5;P11532-6	A0A087WV90;E9PDN5;A0A087WTU7;A0A075B6G3;P11532-4;P11532;P11532-3;P11532-2	Dystrophin	DMD	>tr|A0A087WV90|A0A087WV90_HUMAN Dystrophin OS=Homo sapiens GN=DMD PE=1 SV=1;>tr|E9PDN5|E9PDN5_HUMAN Dystrophin OS=Homo sapiens GN=DMD PE=1 SV=1;>tr|A0A087WTU7|A0A087WTU7_HUMAN Dystrophin OS=Homo sapiens GN=DMD PE=1 SV=1;>tr|A0A075B6G3|A0A075B6G3_HUMAN Dyst			0	0	0	1	0	0	0	0	0	0	0	0	0	0	0	0	0	0	0	0	0	1	0	0	0	0	0	0	0	0	0	24115000	0	0	0	0	0	0	0	0	0	0	0
A0A075B6L0;A0A075B6K9;P0CG06;P0CG05;P0CF74;A0A075B6L1;A0A075B6K8;A0M8Q6;P0CG04	A0A075B6L0;A0A075B6K9;P0CG06;P0CG05;P0CF74;A0A075B6L1;A0A075B6K8;A0M8Q6;P0CG04	Ig lambda-3 chain C regions;Ig lambda-2 chain C regions;Ig lambda-6 chain C region;Ig lambda-7 chain C region;Ig lambda-1 chain C regions	IGLC3;IGLC2;IGLC6;IGLC7;IGLC1	>tr|A0A075B6L0|A0A075B6L0_HUMAN Ig lambda-3 chain C regions (Fragment) OS=Homo sapiens GN=IGLC3 PE=1 SV=2;>tr|A0A075B6K9|A0A075B6K9_HUMAN Ig lambda-2 chain C regions (Fragment) OS=Homo sapiens GN=IGLC2 PE=4 SV=1;>sp|P0CG06|LAC3_HUMAN Ig lambda-3 chain C re			0	0	0	0	0	0	0	0	0	0	0	0	0	0	0	0	0	0	0	0	0	0	0	0	0	0	0	0	0	0	0	0	0	0	0	0	0	0	0	0	0	0	0
A0A075B729;Q14137-2;Q14137	A0A075B729;Q14137-2;Q14137	Ribosome biogenesis protein BOP1	BOP1	>tr|A0A075B729|A0A075B729_HUMAN Ribosome biogenesis protein BOP1 (Fragment) OS=Homo sapiens GN=BOP1 PE=1 SV=1;>sp|Q14137-2|BOP1_HUMAN Isoform 2 of Ribosome biogenesis protein BOP1 OS=Homo sapiens GN=BOP1;>sp|Q14137|BOP1_HUMAN Ribosome biogenesis protein BO			0	0	0	0	0	0	1	0	0	0	0	0	0	0	0	0	0	0	0	0	0	0	0	0	0	0	0	0	0	0	0	0	0	0	0	0	0	0	0	0	0	0	0
A0A075B730;A0A087X1U6;P58107	A0A075B730;A0A087X1U6;P58107	Epiplakin	EPPK1	>tr|A0A075B730|A0A075B730_HUMAN Epiplakin OS=Homo sapiens GN=EPPK1 PE=1 SV=2;>tr|A0A087X1U6|A0A087X1U6_HUMAN Epiplakin OS=Homo sapiens GN=EPPK1 PE=1 SV=1;>sp|P58107|EPIPL_HUMAN Epiplakin OS=Homo sapiens GN=EPPK1 PE=1 SV=2			1	2	1	4	6	3	5	6	7	3	3	3	6	8	4	4	4	3	1	2	0	4	6	2	6	4	6	1	0	84385000	0	123440000	103470000	104230000	97401000	95145000	112210000	96090000	129950000	129580000	110950000	122460000	114310000
U3KQE2;K7EM73;K7EIV0;A0A075B7C0;A0A0C4DGQ5;P04632;U3KPR7;K7EKD8;K7ELJ7	U3KQE2;K7EM73;K7EIV0;A0A075B7C0;A0A0C4DGQ5;P04632;U3KPR7;K7EKD8;K7ELJ7	Calpain small subunit 1	CAPNS1	>tr|U3KQE2|U3KQE2_HUMAN Calpain small subunit 1 (Fragment) OS=Homo sapiens GN=CAPNS1 PE=1 SV=1;>tr|K7EM73|K7EM73_HUMAN Calpain small subunit 1 (Fragment) OS=Homo sapiens GN=CAPNS1 PE=1 SV=1;>tr|K7EIV0|K7EIV0_HUMAN Calpain small subunit 1 (Fragment) OS=Homo			0	0	0	0	1	1	1	2	0	0	0	0	0	0	1	2	2	0	0	0	0	1	1	0	1	0	0	0	0	0	0	0	0	0	0	20406000	0	0	0	0	0	0	0
A0A087WY75;A0A075B7F8;Q96HA1-2;A8CG34-2;Q96HA1-3;A8CG34;Q96HA1;A8MY32;C9JFL1;C9JER0;C9J370;A0A0J9YWR1;Q6PJE2-5;Q6PJE2	A0A087WY75;A0A075B7F8;Q96HA1-2;A8CG34-2;Q96HA1-3;A8CG34;Q96HA1	Nuclear envelope pore membrane protein POM 121;Nuclear envelope pore membrane protein POM 121C	POM121C;POM121	>tr|A0A087WY75|A0A087WY75_HUMAN Nuclear envelope pore membrane protein POM 121C OS=Homo sapiens GN=POM121C PE=1 SV=1;>tr|A0A075B7F8|A0A075B7F8_HUMAN Nuclear envelope pore membrane protein POM 121C OS=Homo sapiens GN=POM121C PE=1 SV=2;>sp|Q96HA1-2|P121A_HUM			0	0	0	1	1	1	1	0	0	0	0	0	1	1	2	0	1	0	0	0	0	1	1	1	0	1	0	0	0	0	0	0	0	0	0	0	0	0	0	0	0	0	0
E9PKD3;E2QRB9;E9PIR7;F8W809;A0A087WSW9;A0A182DWI3;A0A087WSY9;Q16881-7;Q16881-5;Q16881-2;Q16881-4;Q16881-3;Q16881-6;Q16881	E9PKD3;E2QRB9;E9PIR7;F8W809;A0A087WSW9;A0A182DWI3;A0A087WSY9;Q16881-7;Q16881-5;Q16881-2;Q16881-4;Q16881-3;Q16881-6;Q16881	Thioredoxin reductase 1, cytoplasmic	GML;TXNRD1	>tr|E9PKD3|E9PKD3_HUMAN Thioredoxin reductase 1, cytoplasmic (Fragment) OS=Homo sapiens GN=TXNRD1 PE=1 SV=1;>tr|E2QRB9|E2QRB9_HUMAN Thioredoxin reductase 1, cytoplasmic OS=Homo sapiens GN=TXNRD1 PE=1 SV=2;>tr|E9PIR7|E9PIR7_HUMAN Thioredoxin reductase 1, cy			0	0	0	0	0	0	0	0	0	0	0	0	1	0	1	0	0	0	0	0	0	0	0	0	0	0	0	0	0	0	0	0	0	0	0	0	0	0	0	0	0	0	15223000
I3L159;I3L1F5;A0A087WT44;P30519-2;P30519;I3L276;I3L4P8;A0A1B0GXH0;I3L463;I3L1Y2	I3L159;I3L1F5;A0A087WT44;P30519-2;P30519;I3L276;I3L4P8;A0A1B0GXH0;I3L463	Heme oxygenase 2	HMOX2	>tr|I3L159|I3L159_HUMAN Heme oxygenase 2 (Fragment) OS=Homo sapiens GN=HMOX2 PE=1 SV=1;>tr|I3L1F5|I3L1F5_HUMAN Heme oxygenase 2 (Fragment) OS=Homo sapiens GN=HMOX2 PE=1 SV=1;>tr|A0A087WT44|A0A087WT44_HUMAN Heme oxygenase 2 OS=Homo sapiens GN=HMOX2 PE=1 SV=			0	0	0	1	1	0	3	1	3	0	0	0	1	1	0	2	1	3	0	0	0	2	2	1	2	2	0	1	0	0	0	0	0	0	32470000	0	31773000	0	0	0	0	0	0
A0A087WTP3;Q92945;M0R0I5;M0QYH3;M0QXW7;M0R3J3	A0A087WTP3;Q92945;M0R0I5	Far upstream element-binding protein 2	KHSRP	>tr|A0A087WTP3|A0A087WTP3_HUMAN Far upstream element-binding protein 2 OS=Homo sapiens GN=KHSRP PE=1 SV=1;>sp|Q92945|FUBP2_HUMAN Far upstream element-binding protein 2 OS=Homo sapiens GN=KHSRP PE=1 SV=4;>tr|M0R0I5|M0R0I5_HUMAN Far upstream element-binding			0	0	0	5	2	4	2	2	0	0	0	0	3	2	3	3	6	3	1	1	0	3	2	2	4	3	0	0	0	0	0	57470000	54871000	53957000	0	0	0	0	0	0	54665000	0	48677000
A0A087WTT1;P11940-2;P11940;E7EQV3;E7ERJ7;H0YAR2;Q9H361;H0YBN4;E5RGH3;E5RJB9;H0YAP2;H0YB86;Q4VXU2;E5RH24;Q4VXU2-2;E5RHG7;H0YEQ8;H0YAS6;H0YB75;H0YC10;E5RGC4;E5RFD8;H0YAS7;Q5JQF8;Q96DU9-2;Q96DU9	A0A087WTT1;P11940-2;P11940;E7EQV3;E7ERJ7;H0YAR2;Q9H361	Polyadenylate-binding protein 1;Polyadenylate-binding protein 3	PABPC1;PABPC3	>tr|A0A087WTT1|A0A087WTT1_HUMAN Polyadenylate-binding protein OS=Homo sapiens GN=PABPC1 PE=1 SV=1;>sp|P11940-2|PABP1_HUMAN Isoform 2 of Polyadenylate-binding protein 1 OS=Homo sapiens GN=PABPC1;>sp|P11940|PABP1_HUMAN Polyadenylate-binding protein 1 OS=Homo			2	1	1	11	10	8	9	8	8	1	0	1	3	3	3	7	7	6	0	0	0	4	5	7	5	4	5	1	143520000	0	0	144960000	170260000	150210000	184280000	157030000	163950000	0	0	0	73904000	79565000	88463000
A0A087WU02;Q96RQ1;H0YI58;F8W0R1;F8VR88;F8VUZ2;H0YI50;F8VPA6;H0YHJ8	A0A087WU02;Q96RQ1;H0YI58;F8W0R1;F8VR88;F8VUZ2;H0YI50;F8VPA6	Endoplasmic reticulum-Golgi intermediate compartment protein 2	ERGIC2;RLN3	>tr|A0A087WU02|A0A087WU02_HUMAN Endoplasmic reticulum-Golgi intermediate compartment protein 2 OS=Homo sapiens GN=ERGIC2 PE=1 SV=1;>sp|Q96RQ1|ERGI2_HUMAN Endoplasmic reticulum-Golgi intermediate compartment protein 2 OS=Homo sapiens GN=ERGIC2 PE=1 SV=2;>tr			0	1	1	2	1	0	0	1	0	0	0	1	0	2	1	2	0	1	0	0	1	1	2	2	2	2	0	2	0	0	0	59292000	0	0	0	0	0	0	0	0	0	65194000	0
A0A087WU53;Q9H0U3;Q9H0U3-2	A0A087WU53;Q9H0U3;Q9H0U3-2	Magnesium transporter protein 1	MAGT1	>tr|A0A087WU53|A0A087WU53_HUMAN Magnesium transporter protein 1 OS=Homo sapiens GN=MAGT1 PE=1 SV=1;>sp|Q9H0U3|MAGT1_HUMAN Magnesium transporter protein 1 OS=Homo sapiens GN=MAGT1 PE=1 SV=1;>sp|Q9H0U3-2|MAGT1_HUMAN Isoform 2 of Magnesium transporter protein			4	4	4	4	4	5	4	3	4	3	2	4	4	3	4	3	5	2	5	4	3	5	4	4	5	6	3	3	152660000	144300000	134920000	151760000	157030000	150730000	121490000	126760000	136400000	178680000	138180000	173300000	161200000	165810000	161010000
A0A087WUC6;E9PI68;Q15005;E9PL01;E9PRB9;H0YE04	A0A087WUC6;E9PI68;Q15005;E9PL01;E9PRB9	Signal peptidase complex subunit 2	SPCS2	>tr|A0A087WUC6|A0A087WUC6_HUMAN Signal peptidase complex subunit 2 OS=Homo sapiens GN=SPCS2 PE=1 SV=1;>tr|E9PI68|E9PI68_HUMAN Signal peptidase complex subunit 2 OS=Homo sapiens GN=SPCS2 PE=1 SV=1;>sp|Q15005|SPCS2_HUMAN Signal peptidase complex subunit 2 OS			2	2	3	4	4	3	1	2	2	2	3	3	4	2	3	2	5	3	4	3	3	3	3	3	3	4	4	2	145550000	125770000	135830000	136850000	122690000	115790000	0	139270000	170750000	152460000	148310000	147060000	126860000	104730000	127560000
A0A087WUD3;Q9NRP0;Q9NRP0-2	A0A087WUD3;Q9NRP0;Q9NRP0-2	Oligosaccharyltransferase complex subunit OSTC	OSTC	>tr|A0A087WUD3|A0A087WUD3_HUMAN Oligosaccharyltransferase complex subunit OSTC OS=Homo sapiens GN=OSTC PE=1 SV=1;>sp|Q9NRP0|OSTC_HUMAN Oligosaccharyltransferase complex subunit OSTC OS=Homo sapiens GN=OSTC PE=1 SV=1;>sp|Q9NRP0-2|OSTC_HUMAN Isoform 2 of Oli			1	0	1	1	1	1	0	0	1	1	0	1	0	1	1	1	1	1	0	0	0	0	0	0	1	1	1	1	0	0	0	0	0	0	0	0	0	0	0	0	0	0	0
A0A087WUF6;P09038-2;P09038-3;P09038-1;P09038	A0A087WUF6;P09038-2;P09038-3;P09038-1;P09038	Fibroblast growth factor 2	FGF2	>tr|A0A087WUF6|A0A087WUF6_HUMAN Fibroblast growth factor OS=Homo sapiens GN=FGF2 PE=1 SV=1;>sp|P09038-2|FGF2_HUMAN Isoform 3 of Fibroblast growth factor 2 OS=Homo sapiens GN=FGF2;>sp|P09038-3|FGF2_HUMAN Isoform 4 of Fibroblast growth factor 2 OS=Homo sapie			0	0	0	0	0	0	0	0	0	0	0	0	0	0	0	1	1	1	0	0	0	0	0	0	0	0	0	0	0	0	0	0	0	0	0	0	0	0	0	0	0	0	0
A0A087WUM0;P57105	A0A087WUM0;P57105	Synaptojanin-2-binding protein	SYNJ2BP	>tr|A0A087WUM0|A0A087WUM0_HUMAN Protein SYNJ2BP-COX16 (Fragment) OS=Homo sapiens GN=SYNJ2BP-COX16 PE=4 SV=1;>sp|P57105|SYJ2B_HUMAN Synaptojanin-2-binding protein OS=Homo sapiens GN=SYNJ2BP PE=1 SV=2			0	0	0	2	2	1	2	4	2	0	0	0	2	3	3	4	3	1	0	0	0	3	2	2	2	1	1	0	0	0	0	0	0	0	0	0	0	0	0	0	0	0	0
A0A087WUM5;Q5VZR0;Q9H4G4	A0A087WUM5;Q5VZR0;Q9H4G4	Golgi-associated plant pathogenesis-related protein 1	GLIPR2	>tr|A0A087WUM5|A0A087WUM5_HUMAN Golgi-associated plant pathogenesis-related protein 1 OS=Homo sapiens GN=GLIPR2 PE=1 SV=1;>tr|Q5VZR0|Q5VZR0_HUMAN Golgi-associated plant pathogenesis-related protein 1 OS=Homo sapiens GN=GLIPR2 PE=1 SV=1;>sp|Q9H4G4|GAPR1_HUM			0	0	0	0	0	0	0	0	0	0	0	0	1	1	0	0	0	1	0	0	0	0	0	0	0	0	0	0	0	0	0	0	0	0	0	0	0	0	0	0	0	0	0
A0A087WUN7;H0YJ40;G3V4X6;G3V2S9;Q9GZT3-2;Q9GZT3;H0YJW7;H0YJ07;H0YJU7;H0YJI1	A0A087WUN7;H0YJ40;G3V4X6;G3V2S9;Q9GZT3-2;Q9GZT3;H0YJW7	SRA stem-loop-interacting RNA-binding protein, mitochondrial	SLIRP	>tr|A0A087WUN7|A0A087WUN7_HUMAN SRA stem-loop-interacting RNA-binding protein, mitochondrial OS=Homo sapiens GN=SLIRP PE=1 SV=1;>tr|H0YJ40|H0YJ40_HUMAN SRA stem-loop-interacting RNA-binding protein, mitochondrial (Fragment) OS=Homo sapiens GN=SLIRP PE=1 SV			3	4	5	7	7	7	6	7	7	4	5	5	5	5	5	4	5	4	4	5	3	4	5	5	6	4	7	5	951480000	1186200000	1371900000	1280600000	1240800000	1287200000	965720000	978680000	961460000	962710000	871760000	1124600000	1022600000	1062500000	1129500000
E7ETK0;A0A087WUS0;P62847-2;P62847-3;P62847;P62847-4	E7ETK0;A0A087WUS0;P62847-2;P62847-3;P62847;P62847-4	40S ribosomal protein S24	RPS24	>tr|E7ETK0|E7ETK0_HUMAN 40S ribosomal protein S24 OS=Homo sapiens GN=RPS24 PE=1 SV=1;>tr|A0A087WUS0|A0A087WUS0_HUMAN 40S ribosomal protein S24 OS=Homo sapiens GN=RPS24 PE=1 SV=1;>sp|P62847-2|RS24_HUMAN Isoform 2 of 40S ribosomal protein S24 OS=Homo sapiens			1	3	3	3	3	4	2	3	3	4	2	4	1	2	2	2	3	3	3	2	1	4	3	2	4	3	3	3	0	333900000	284370000	530280000	506800000	484180000	647490000	609990000	514050000	279490000	262840000	241340000	0	388550000	172860000
A0A087WUT6;O60841	A0A087WUT6;O60841	Eukaryotic translation initiation factor 5B	EIF5B	>tr|A0A087WUT6|A0A087WUT6_HUMAN Eukaryotic translation initiation factor 5B OS=Homo sapiens GN=EIF5B PE=1 SV=1;>sp|O60841|IF2P_HUMAN Eukaryotic translation initiation factor 5B OS=Homo sapiens GN=EIF5B PE=1 SV=4			0	0	1	1	2	0	1	1	0	2	1	2	5	2	3	4	2	3	1	1	0	3	2	1	2	2	0	0	0	0	0	0	0	0	0	0	0	0	0	0	50988000	0	49317000
A0A087WUX8;A0A087WYF7;Q6UXV4	A0A087WUX8;A0A087WYF7;Q6UXV4	MICOS complex subunit MIC27	APOOL	>tr|A0A087WUX8|A0A087WUX8_HUMAN MICOS complex subunit OS=Homo sapiens GN=APOOL PE=1 SV=1;>tr|A0A087WYF7|A0A087WYF7_HUMAN MICOS complex subunit OS=Homo sapiens GN=APOOL PE=1 SV=1;>sp|Q6UXV4|MIC27_HUMAN MICOS complex subunit MIC27 OS=Homo sapiens GN=APOOL PE			1	1	1	1	1	2	0	1	1	0	1	1	1	3	1	0	2	0	1	1	1	3	2	1	0	2	0	0	0	0	0	0	0	44584000	0	0	0	0	0	0	0	47306000	0
A0A087WUZ3;Q01082-3;Q01082-2;Q01082	A0A087WUZ3;Q01082-3;Q01082-2;Q01082	Spectrin beta chain, non-erythrocytic 1	SPTBN1	>tr|A0A087WUZ3|A0A087WUZ3_HUMAN Spectrin beta chain, non-erythrocytic 1 OS=Homo sapiens GN=SPTBN1 PE=1 SV=1;>sp|Q01082-3|SPTB2_HUMAN Isoform 2 of Spectrin beta chain, non-erythrocytic 1 OS=Homo sapiens GN=SPTBN1;>sp|Q01082-2|SPTB2_HUMAN Isoform Short of Sp			0	0	0	0	0	0	0	0	0	0	0	0	0	0	0	0	0	0	0	0	0	0	0	0	0	0	0	0	0	0	0	0	0	0	0	0	0	0	0	0	0	0	0
A0A087WV05;Q99417;A0A0D9SEI7	A0A087WV05;Q99417;A0A0D9SEI7	C-Myc-binding protein	MYCBP	>tr|A0A087WV05|A0A087WV05_HUMAN Uncharacterized protein OS=Homo sapiens PE=4 SV=1;>sp|Q99417|MYCBP_HUMAN C-Myc-binding protein OS=Homo sapiens GN=MYCBP PE=1 SV=3;>tr|A0A0D9SEI7|A0A0D9SEI7_HUMAN C-Myc-binding protein OS=Homo sapiens GN=MYCBP PE=4 SV=1			0	0	0	0	0	0	0	0	0	1	0	0	1	0	1	0	0	0	1	0	0	0	0	0	0	0	0	0	0	0	0	0	0	0	0	0	0	0	0	0	0	0	0
A0A087WVC1;Q9BQ39	A0A087WVC1;Q9BQ39	ATP-dependent RNA helicase DDX50	DDX50	>tr|A0A087WVC1|A0A087WVC1_HUMAN ATP-dependent RNA helicase DDX50 OS=Homo sapiens GN=DDX50 PE=1 SV=1;>sp|Q9BQ39|DDX50_HUMAN ATP-dependent RNA helicase DDX50 OS=Homo sapiens GN=DDX50 PE=1 SV=1			0	0	0	2	1	1	2	1	2	0	0	0	3	2	1	2	4	2	0	0	0	2	1	3	3	2	3	2	0	0	0	0	0	0	0	0	0	0	0	0	40309000	0	0
A0A087WVC4;A0A0A0MS54;P22694-4;P22694-3;P17612-2;P22694;P17612;P22694-5;P22694-7;P22694-6;P22694-9;P22694-2;P22694-10;B1APF7;B1APG1;B1APG0;Q15136;B1APG2;B1APF8;B1APF9;K7ERP6;B1APG3;P22694-8;P22612	A0A087WVC4;A0A0A0MS54;P22694-4;P22694-3;P17612-2;P22694;P17612;P22694-5;P22694-7;P22694-6;P22694-9;P22694-2;P22694-10	cAMP-dependent protein kinase catalytic subunit beta;cAMP-dependent protein kinase catalytic subunit alpha	PRKACB;PRKACA	>tr|A0A087WVC4|A0A087WVC4_HUMAN cAMP-dependent protein kinase catalytic subunit beta OS=Homo sapiens GN=PRKACB PE=1 SV=1;>tr|A0A0A0MS54|A0A0A0MS54_HUMAN cAMP-dependent protein kinase catalytic subunit beta OS=Homo sapiens GN=PRKACB PE=1 SV=1;>sp|P22694-4|K			0	0	0	3	2	1	2	1	2	0	0	0	2	0	2	1	1	1	0	0	1	0	1	0	2	2	0	1	0	0	0	40146000	0	0	38042000	0	36426000	0	0	0	0	0	42903000
A0A087WVM4;B7ZM99;Q6UB35;H0Y327;Q6UB35-2;Q4VXM0;Q5JYA8;Q5JYA3;Q4VXM1;Q4VXV2	A0A087WVM4;B7ZM99;Q6UB35	Monofunctional C1-tetrahydrofolate synthase, mitochondrial	MTHFD1L	>tr|A0A087WVM4|A0A087WVM4_HUMAN Monofunctional C1-tetrahydrofolate synthase, mitochondrial OS=Homo sapiens GN=MTHFD1L PE=1 SV=1;>tr|B7ZM99|B7ZM99_HUMAN MTHFD1L protein OS=Homo sapiens GN=MTHFD1L PE=1 SV=1;>sp|Q6UB35|C1TM_HUMAN Monofunctional C1-tetrahydrof			1	0	0	3	3	3	8	10	8	1	1	1	9	5	5	7	4	9	0	0	0	6	5	6	6	4	5	2	0	0	0	99549000	103220000	101490000	117930000	134290000	120170000	0	0	0	134920000	95184000	97402000
A0A087WVQ6;Q00610-2;Q00610;J3KS13;K7EJJ5;J3KSQ2;J3KRF5;J3QL20;F5H5N6;A0A087WV74;A0A087WXH4	A0A087WVQ6;Q00610-2;Q00610	Clathrin heavy chain 1	CLTC	>tr|A0A087WVQ6|A0A087WVQ6_HUMAN Clathrin heavy chain OS=Homo sapiens GN=CLTC PE=1 SV=1;>sp|Q00610-2|CLH1_HUMAN Isoform 2 of Clathrin heavy chain 1 OS=Homo sapiens GN=CLTC;>sp|Q00610|CLH1_HUMAN Clathrin heavy chain 1 OS=Homo sapiens GN=CLTC PE=1 SV=5			45	46	40	53	53	54	61	61	58	39	38	33	50	50	46	52	56	49	39	40	36	58	59	51	50	55	51	43	7418300000	7480800000	7763100000	8785000000	8626600000	8755300000	8620400000	8770500000	8713500000	6345000000	5393000000	5291200000	6813400000	6412400000	6521500000
A0A087WVZ9;P19388;A0A087WWX0;A0A0A0MQR7;A0A087WVN5	A0A087WVZ9;P19388;A0A087WWX0;A0A0A0MQR7	DNA-directed RNA polymerases I, II, and III subunit RPABC1	POLR2E	>tr|A0A087WVZ9|A0A087WVZ9_HUMAN DNA-directed RNA polymerases I, II, and III subunit RPABC1 OS=Homo sapiens GN=POLR2E PE=1 SV=1;>sp|P19388|RPAB1_HUMAN DNA-directed RNA polymerases I, II, and III subunit RPABC1 OS=Homo sapiens GN=POLR2E PE=1 SV=4;>tr|A0A087W			0	1	0	0	0	0	0	0	0	2	1	1	0	1	0	0	0	0	1	1	1	2	1	1	0	0	0	0	0	0	0	0	0	0	0	0	0	47556000	0	0	0	0	0
A0A087WW58;Q9C0D9;C9JAG1	A0A087WW58;Q9C0D9;C9JAG1	Ethanolaminephosphotransferase 1	EPT1	>tr|A0A087WW58|A0A087WW58_HUMAN Protein SELENOI OS=Homo sapiens GN=SELENOI PE=1 SV=1;>sp|Q9C0D9|EPT1_HUMAN Ethanolaminephosphotransferase 1 OS=Homo sapiens GN=EPT1 PE=1 SV=3;>tr|C9JAG1|C9JAG1_HUMAN Protein SELENOI (Fragment) OS=Homo sapiens GN=SELENOI PE=1			0	0	0	0	0	0	1	0	0	0	0	0	0	0	0	0	0	0	0	0	0	0	0	0	1	0	0	0	0	0	0	0	0	0	0	0	0	0	0	0	0	0	0
A0A087WW66;Q99460;Q99460-2;H7C378;H7BZR6;C9J9M4	A0A087WW66;Q99460;Q99460-2	26S proteasome non-ATPase regulatory subunit 1	PSMD1	>tr|A0A087WW66|A0A087WW66_HUMAN 26S proteasome non-ATPase regulatory subunit 1 OS=Homo sapiens GN=PSMD1 PE=1 SV=1;>sp|Q99460|PSMD1_HUMAN 26S proteasome non-ATPase regulatory subunit 1 OS=Homo sapiens GN=PSMD1 PE=1 SV=2;>sp|Q99460-2|PSMD1_HUMAN Isoform 2 of			3	3	2	8	9	7	6	5	5	2	2	2	7	7	5	6	4	3	3	1	0	10	11	9	5	4	4	2	150030000	85886000	61072000	178820000	242520000	162660000	125690000	162220000	134300000	81577000	0	55821000	182620000	161280000	131820000
A0A087WX29;Q13148;B1AKP7;G3V162;A0A087X260;A0A087WYY0;K7EJM5;K7EN94;Q13148-4;A0A087WW61;A0A087WX67;A0A087WXV3;A0A087WXQ5;A0A087WV68;A0A087WTZ4;K7EL26;K7EJ99;A0A0A0MSV7;A0A087WYE7;A0A087WZC9	A0A087WX29;Q13148;B1AKP7;G3V162;A0A087X260;A0A087WYY0;K7EJM5;K7EN94;Q13148-4	TAR DNA-binding protein 43	TARDBP	>tr|A0A087WX29|A0A087WX29_HUMAN TAR DNA-binding protein 43 (Fragment) OS=Homo sapiens GN=TARDBP PE=1 SV=1;>sp|Q13148|TADBP_HUMAN TAR DNA-binding protein 43 OS=Homo sapiens GN=TARDBP PE=1 SV=1;>tr|B1AKP7|B1AKP7_HUMAN TAR DNA-binding protein 43 OS=Homo sapie			1	0	1	3	1	1	0	0	0	1	1	1	2	1	2	2	0	2	1	1	1	1	2	3	1	1	1	0	0	0	0	43755000	0	0	0	0	0	0	0	0	54199000	0	49994000
A0A087WX59;Q16186;A0A087WUX6	A0A087WX59;Q16186;A0A087WUX6	Proteasomal ubiquitin receptor ADRM1	ADRM1	>tr|A0A087WX59|A0A087WX59_HUMAN Proteasomal ubiquitin receptor ADRM1 OS=Homo sapiens GN=ADRM1 PE=1 SV=1;>sp|Q16186|ADRM1_HUMAN Proteasomal ubiquitin receptor ADRM1 OS=Homo sapiens GN=ADRM1 PE=1 SV=2;>tr|A0A087WUX6|A0A087WUX6_HUMAN Proteasomal ubiquitin rec			1	0	1	0	0	0	0	0	0	0	0	0	1	1	1	1	0	0	1	0	0	0	1	1	0	0	1	0	0	0	0	0	0	0	0	0	0	0	0	0	0	0	0
A0A087WXC5;E7ESZ7;O95299;O95299-2;H7C2W5;H7C1Y7;H7C2X4;Q8N1B9;C9J6X0	A0A087WXC5;E7ESZ7;O95299;O95299-2	NADH dehydrogenase [ubiquinone] 1 alpha subcomplex subunit 10, mitochondrial	NDUFA10	>tr|A0A087WXC5|A0A087WXC5_HUMAN NADH dehydrogenase [ubiquinone] 1 alpha subcomplex subunit 10, mitochondrial OS=Homo sapiens GN=NDUFA10 PE=1 SV=1;>tr|E7ESZ7|E7ESZ7_HUMAN NADH dehydrogenase [ubiquinone] 1 alpha subcomplex subunit 10, mitochondrial OS=Homo s			0	0	0	1	1	1	1	1	1	1	0	0	1	1	0	1	0	0	0	0	0	2	2	1	0	0	1	0	0	0	0	0	0	0	0	0	0	0	0	0	0	0	0
A0A087WXL3;O75417;O75417-2	A0A087WXL3;O75417	DNA polymerase theta	POLQ	>tr|A0A087WXL3|A0A087WXL3_HUMAN DNA polymerase theta OS=Homo sapiens GN=POLQ PE=1 SV=1;>sp|O75417|DPOLQ_HUMAN DNA polymerase theta OS=Homo sapiens GN=POLQ PE=1 SV=2			1	0	1	0	1	1	0	0	0	1	0	0	1	1	1	0	0	0	0	0	0	1	1	0	0	0	0	0	0	0	0	0	0	0	0	0	0	0	0	0	0	0	0
A0A087WXM6;J3QQT2;J3KRX5;A0A0A6YYL6;P18621;P18621-3;J3QLC8;A0A0A0MRF8;P18621-2;J3KRB3;A0A087WWH0;J3QS96;A0A087WY81;J3KSJ0	A0A087WXM6;J3QQT2;J3KRX5;A0A0A6YYL6;P18621;P18621-3;J3QLC8;A0A0A0MRF8;P18621-2;J3KRB3;A0A087WWH0;J3QS96	60S ribosomal protein L17	RPL17	>tr|A0A087WXM6|A0A087WXM6_HUMAN 60S ribosomal protein L17 (Fragment) OS=Homo sapiens GN=RPL17 PE=3 SV=1;>tr|J3QQT2|J3QQT2_HUMAN 60S ribosomal protein L17 (Fragment) OS=Homo sapiens GN=RPL17 PE=3 SV=1;>tr|J3KRX5|J3KRX5_HUMAN 60S ribosomal protein L17 (Fragm			7	7	7	6	8	7	6	7	6	6	8	6	9	7	5	8	7	8	7	5	7	7	8	9	8	8	8	6	2146100000	2336400000	2301200000	2278600000	2140200000	2362000000	1890000000	2013300000	2137700000	2754000000	2672200000	2525500000	2566700000	2643800000	2329500000
A0A087WXS7;O43681;K7ERW9	A0A087WXS7;O43681	ATPase ASNA1	ASNA1	>tr|A0A087WXS7|A0A087WXS7_HUMAN ATPase ASNA1 OS=Homo sapiens GN=ASNA1 PE=1 SV=1;>sp|O43681|ASNA_HUMAN ATPase ASNA1 OS=Homo sapiens GN=ASNA1 PE=1 SV=2			0	0	0	1	1	1	1	1	2	0	0	0	1	2	1	0	1	1	0	0	0	1	1	1	0	1	1	0	0	0	0	0	0	0	0	0	0	0	0	0	0	29503000	0
H7BXI1;A0A087WXU3;A0FGR8-2;A0FGR8;A0FGR8-6;A0FGR8-4;A0FGR8-5	H7BXI1;A0A087WXU3;A0FGR8-2;A0FGR8;A0FGR8-6;A0FGR8-4;A0FGR8-5	Extended synaptotagmin-2	ESYT2	>tr|H7BXI1|H7BXI1_HUMAN Extended synaptotagmin-2 (Fragment) OS=Homo sapiens GN=ESYT2 PE=1 SV=1;>tr|A0A087WXU3|A0A087WXU3_HUMAN Extended synaptotagmin-2 OS=Homo sapiens GN=ESYT2 PE=1 SV=1;>sp|A0FGR8-2|ESYT2_HUMAN Isoform 2 of Extended synaptotagmin-2 OS=Hom			5	5	7	12	8	12	9	8	9	3	3	4	9	10	8	4	8	4	4	7	4	10	10	11	6	6	8	6	189710000	223870000	202710000	280790000	248470000	269180000	166970000	181650000	218100000	209210000	192980000	115890000	253160000	251180000	207330000
A0A087WY00;G3V394;F8WE88;F8W6H6;Q9Y4I1-2;Q9Y4I1;Q9Y4I1-3;Q9UES5;O95317;E7ERV5	A0A087WY00;G3V394;F8WE88;F8W6H6;Q9Y4I1-2;Q9Y4I1;Q9Y4I1-3	Unconventional myosin-Va	MYO5A	>tr|A0A087WY00|A0A087WY00_HUMAN Unconventional myosin-Va OS=Homo sapiens GN=MYO5A PE=1 SV=1;>tr|G3V394|G3V394_HUMAN Unconventional myosin-Va OS=Homo sapiens GN=MYO5A PE=1 SV=1;>tr|F8WE88|F8WE88_HUMAN Unconventional myosin-Va OS=Homo sapiens GN=MYO5A PE=1 S			0	0	0	1	0	1	0	0	0	0	0	0	1	1	0	1	0	1	0	0	0	1	0	1	0	0	0	0	0	0	0	0	0	0	0	0	0	0	0	0	0	0	0
A0A087WY71;E9PFW3;Q96CW1-2;Q96CW1;C9JJ47;C9JTK4;C9JGT8;C9JJD3;H7C4C3;C9JPV8	A0A087WY71;E9PFW3;Q96CW1-2;Q96CW1;C9JJ47	AP-2 complex subunit mu	AP2M1	>tr|A0A087WY71|A0A087WY71_HUMAN AP-2 complex subunit mu OS=Homo sapiens GN=AP2M1 PE=1 SV=1;>tr|E9PFW3|E9PFW3_HUMAN AP-2 complex subunit mu OS=Homo sapiens GN=AP2M1 PE=1 SV=1;>sp|Q96CW1-2|AP2M1_HUMAN Isoform 2 of AP-2 complex subunit mu OS=Homo sapiens GN=A			2	3	2	5	3	4	2	2	2	1	1	1	3	3	3	2	4	4	2	0	1	4	2	1	1	3	4	1	0	72482000	110340000	79022000	102340000	103530000	84762000	0	0	0	0	0	111450000	117300000	128010000
A0A087WY73;Q16378	A0A087WY73;Q16378	Proline-rich protein 4	PRR4	>tr|A0A087WY73|A0A087WY73_HUMAN Proline-rich protein 4 OS=Homo sapiens GN=PRR4 PE=4 SV=1;>sp|Q16378|PROL4_HUMAN Proline-rich protein 4 OS=Homo sapiens GN=PRR4 PE=1 SV=3			0	0	0	0	0	0	0	0	0	0	0	0	0	0	0	0	0	0	0	0	0	0	0	0	0	0	0	0	0	0	0	0	0	0	0	0	0	0	0	0	0	0	0
A0A087WYC8;Q9BZI7-2;Q9BZI7	A0A087WYC8;Q9BZI7-2;Q9BZI7	Regulator of nonsense transcripts 3B	UPF3B	>tr|A0A087WYC8|A0A087WYC8_HUMAN Regulator of nonsense transcripts 3B OS=Homo sapiens GN=UPF3B PE=1 SV=1;>sp|Q9BZI7-2|REN3B_HUMAN Isoform 2 of Regulator of nonsense transcripts 3B OS=Homo sapiens GN=UPF3B;>sp|Q9BZI7|REN3B_HUMAN Regulator of nonsense transcr			0	0	0	0	0	0	0	0	0	0	0	0	1	0	0	0	1	0	0	0	0	0	1	0	1	0	0	0	0	0	0	0	0	0	0	0	0	0	0	0	0	0	0
A0A0G2JLV0;A0A087WYD6;X5CMH5;Q03519;A0A140T9S0;E7ENX8;Q03519-2;Q9NUT2-5;Q9NUT2-4;Q9NUT2-2;Q9NUT2	A0A0G2JLV0;A0A087WYD6;X5CMH5;Q03519;A0A140T9S0;E7ENX8;Q03519-2	Antigen peptide transporter 2	TAP2	>tr|A0A0G2JLV0|A0A0G2JLV0_HUMAN Antigen peptide transporter 2 OS=Homo sapiens GN=TAP2 PE=1 SV=1;>tr|A0A087WYD6|A0A087WYD6_HUMAN Antigen peptide transporter 2 OS=Homo sapiens GN=TAP2 PE=1 SV=1;>tr|X5CMH5|X5CMH5_HUMAN Antigen peptide transporter 2 OS=Homo sa			1	2	0	3	2	2	1	0	1	1	0	0	3	3	2	1	3	1	1	2	0	2	3	3	1	2	2	2	0	48058000	0	36272000	32627000	32262000	0	0	0	0	0	0	36078000	30237000	25697000
A0A087WYR0;P09132	A0A087WYR0;P09132	Signal recognition particle 19 kDa protein	SRP19	>tr|A0A087WYR0|A0A087WYR0_HUMAN Signal recognition particle 19 kDa protein OS=Homo sapiens GN=SRP19 PE=1 SV=1;>sp|P09132|SRP19_HUMAN Signal recognition particle 19 kDa protein OS=Homo sapiens GN=SRP19 PE=1 SV=3			0	0	0	0	0	0	0	0	0	0	0	0	0	0	0	0	0	0	0	0	0	0	0	0	0	0	1	0	0	0	0	0	0	0	0	0	0	0	0	0	0	0	0
A0A087WYR3;O43399;O43399-5;O43399-7;O43399-2;O43399-4;O43399-3;A0A087WZ51;O43399-6	A0A087WYR3;O43399;O43399-5;O43399-7;O43399-2;O43399-4;O43399-3	Tumor protein D54	TPD52L2	>tr|A0A087WYR3|A0A087WYR3_HUMAN Tumor protein D54 OS=Homo sapiens GN=TPD52L2 PE=1 SV=1;>sp|O43399|TPD54_HUMAN Tumor protein D54 OS=Homo sapiens GN=TPD52L2 PE=1 SV=2;>sp|O43399-5|TPD54_HUMAN Isoform 5 of Tumor protein D54 OS=Homo sapiens GN=TPD52L2;>sp|O433			0	0	0	3	3	3	4	3	2	1	1	1	4	4	2	2	4	4	1	1	1	3	4	5	4	4	3	0	0	0	0	113940000	117830000	116680000	132400000	103870000	107440000	0	0	0	117390000	109390000	117370000
A0A087X1F5;A0A087WYV9;A0A087WX56;Q9P0S2;A0A087WTA2	A0A087X1F5;A0A087WYV9			>tr|A0A087X1F5|A0A087X1F5_HUMAN Protein SYNJ2BP-COX16 (Fragment) OS=Homo sapiens GN=SYNJ2BP-COX16 PE=4 SV=6;>tr|A0A087WYV9|A0A087WYV9_HUMAN Protein SYNJ2BP-COX16 OS=Homo sapiens GN=SYNJ2BP-COX16 PE=4 SV=1			0	0	0	3	2	1	2	3	2	0	0	0	1	2	2	3	2	0	0	0	0	2	2	1	2	1	1	0	0	0	0	0	32789000	0	33331000	39443000	38273000	0	0	0	0	0	27962000
A0A087WZ13;E9PAU2;Q8IY67-2;K7EKR9;Q8IY67-3;Q8IY67	A0A087WZ13;E9PAU2;Q8IY67-2;K7EKR9;Q8IY67-3;Q8IY67	Ribonucleoprotein PTB-binding 1	RAVER1	>tr|A0A087WZ13|A0A087WZ13_HUMAN Ribonucleoprotein PTB-binding 1 OS=Homo sapiens GN=RAVER1 PE=1 SV=1;>tr|E9PAU2|E9PAU2_HUMAN Ribonucleoprotein PTB-binding 1 OS=Homo sapiens GN=RAVER1 PE=1 SV=1;>sp|Q8IY67-2|RAVR1_HUMAN Isoform 2 of Ribonucleoprotein PTB-bind			0	0	0	2	2	2	1	1	1	1	0	1	1	1	2	1	1	1	0	1	0	2	2	2	1	1	0	0	0	0	0	21757000	23818000	19585000	0	0	0	0	0	0	0	0	30177000
A0A087WZK9;B3KS98;O15372;E5RJT0;E5RGU4	A0A087WZK9;B3KS98;O15372;E5RJT0	Eukaryotic translation initiation factor 3 subunit H	EIF3S3;EIF3H	>tr|A0A087WZK9|A0A087WZK9_HUMAN Eukaryotic translation initiation factor 3 subunit H OS=Homo sapiens GN=EIF3H PE=1 SV=1;>tr|B3KS98|B3KS98_HUMAN Eukaryotic translation initiation factor 3 subunit H OS=Homo sapiens GN=EIF3H PE=1 SV=1;>sp|O15372|EIF3H_HUMAN E			1	1	0	0	0	0	2	1	0	0	0	0	1	0	1	1	0	1	0	1	0	0	0	0	0	0	1	0	0	0	0	0	0	0	38369000	0	0	0	0	0	0	0	0
A0A087WZN1;O43837;A0A087X2E5;O43837-2;O43837-3;A0A0D9SG66	A0A087WZN1;O43837;A0A087X2E5;O43837-2	Isocitrate dehydrogenase [NAD] subunit beta, mitochondrial	IDH3B	>tr|A0A087WZN1|A0A087WZN1_HUMAN Isocitrate dehydrogenase [NAD] subunit, mitochondrial OS=Homo sapiens GN=IDH3B PE=1 SV=1;>sp|O43837|IDH3B_HUMAN Isocitrate dehydrogenase [NAD] subunit beta, mitochondrial OS=Homo sapiens GN=IDH3B PE=1 SV=2;>tr|A0A087X2E5|A0A			0	0	0	0	2	0	2	0	0	0	0	0	1	2	2	0	1	0	0	0	0	2	1	2	2	0	3	0	0	0	0	0	0	0	0	0	0	0	0	0	0	0	31843000
A0A087WZX2;O95139	A0A087WZX2;O95139	NADH dehydrogenase [ubiquinone] 1 beta subcomplex subunit 6	NDUFB6	>tr|A0A087WZX2|A0A087WZX2_HUMAN NADH dehydrogenase [ubiquinone] 1 beta subcomplex subunit 6 OS=Homo sapiens GN=NDUFB6 PE=1 SV=1;>sp|O95139|NDUB6_HUMAN NADH dehydrogenase [ubiquinone] 1 beta subcomplex subunit 6 OS=Homo sapiens GN=NDUFB6 PE=1 SV=3			0	0	0	0	0	0	1	1	1	0	0	0	0	0	1	1	1	1	0	0	0	0	0	0	1	1	1	0	0	0	0	0	0	0	0	0	0	0	0	0	0	0	0
A0A0C4DFV9;A0A087X027;Q01105-3;Q01105-4;Q01105-2;Q01105;P0DME0	A0A0C4DFV9;A0A087X027;Q01105-3;Q01105-4;Q01105-2;Q01105;P0DME0	Protein SET;Protein SETSIP	SET;SETSIP	>tr|A0A0C4DFV9|A0A0C4DFV9_HUMAN Protein SET OS=Homo sapiens GN=SET PE=1 SV=1;>tr|A0A087X027|A0A087X027_HUMAN Protein SETSIP OS=Homo sapiens GN=SETSIP PE=3 SV=1;>sp|Q01105-3|SET_HUMAN Isoform 3 of Protein SET OS=Homo sapiens GN=SET;>sp|Q01105-4|SET_HUMAN Is			1	0	1	0	1	2	1	1	0	1	1	1	2	2	1	1	1	2	0	0	0	1	1	1	0	1	0	1	0	0	0	0	0	0	0	0	0	0	0	0	0	0	0
A0A087X0H9;Q5T8P6-3;Q5T8P6-2;Q5T8P6;Q5T8P6-5;Q5T8P6-4;Q5T8P6-6	A0A087X0H9;Q5T8P6-3;Q5T8P6-2;Q5T8P6;Q5T8P6-5;Q5T8P6-4	RNA-binding protein 26	RBM26	>tr|A0A087X0H9|A0A087X0H9_HUMAN RNA-binding protein 26 OS=Homo sapiens GN=RBM26 PE=1 SV=1;>sp|Q5T8P6-3|RBM26_HUMAN Isoform 3 of RNA-binding protein 26 OS=Homo sapiens GN=RBM26;>sp|Q5T8P6-2|RBM26_HUMAN Isoform 2 of RNA-binding protein 26 OS=Homo sapiens GN=			1	1	1	1	1	1	1	1	1	1	2	2	4	2	3	1	2	2	2	1	2	4	2	0	1	1	1	0	0	0	0	0	0	0	0	0	0	0	0	0	33491000	0	0
A0A087X0Z7;H0YJ66;Q9Y394-2;Q9Y394;H0YJE4	A0A087X0Z7;H0YJ66;Q9Y394-2;Q9Y394;H0YJE4	Dehydrogenase/reductase SDR family member 7	DHRS7	>tr|A0A087X0Z7|A0A087X0Z7_HUMAN Dehydrogenase/reductase SDR family member 7 OS=Homo sapiens GN=DHRS7 PE=1 SV=1;>tr|H0YJ66|H0YJ66_HUMAN Dehydrogenase/reductase SDR family member 7 (Fragment) OS=Homo sapiens GN=DHRS7 PE=1 SV=1;>sp|Q9Y394-2|DHRS7_HUMAN Isofor			0	0	0	0	0	1	0	0	0	0	0	0	0	1	0	0	0	0	0	0	0	1	0	0	0	0	0	0	0	0	0	0	0	0	0	0	0	0	0	0	0	0	0
A0A0G2JN29;A0A087X117;Q15155;J3KN36;Q5JPE7-2;P69849;Q5JPE7;A0A0G2JP90;A0A087WW46;Q5JPE7-3;A0A087WTD5;H3BUC9;H3BPS9	A0A0G2JN29;A0A087X117;Q15155;J3KN36;Q5JPE7-2;P69849;Q5JPE7;A0A0G2JP90;A0A087WW46;Q5JPE7-3	Nodal modulator 1;Nodal modulator 2;Nodal modulator 3	NOMO1;NOMO3;NOMO2	>tr|A0A0G2JN29|A0A0G2JN29_HUMAN Nodal modulator 1 OS=Homo sapiens GN=NOMO1 PE=1 SV=1;>tr|A0A087X117|A0A087X117_HUMAN Nodal modulator 1 OS=Homo sapiens GN=NOMO1 PE=1 SV=1;>sp|Q15155|NOMO1_HUMAN Nodal modulator 1 OS=Homo sapiens GN=NOMO1 PE=1 SV=5;>tr|J3KN36			1	2	0	2	2	3	0	4	2	2	1	2	2	2	2	2	2	2	2	1	2	3	1	1	2	2	2	1	0	67797000	0	0	0	54955000	0	0	0	64577000	0	0	0	0	0
A0A087X1B7;X6R700;Q9Y3Y2-4;Q9Y3Y2;Q9Y3Y2-3;Q5T7Y7	A0A087X1B7;X6R700;Q9Y3Y2-4;Q9Y3Y2;Q9Y3Y2-3;Q5T7Y7	Chromatin target of PRMT1 protein	CHTOP	>tr|A0A087X1B7|A0A087X1B7_HUMAN Chromatin target of PRMT1 protein OS=Homo sapiens GN=CHTOP PE=1 SV=1;>tr|X6R700|X6R700_HUMAN Chromatin target of PRMT1 protein OS=Homo sapiens GN=CHTOP PE=1 SV=1;>sp|Q9Y3Y2-4|CHTOP_HUMAN Isoform 3 of Chromatin target of PRMT			1	0	0	0	0	0	0	0	0	1	1	0	0	0	0	0	0	0	1	0	1	1	0	1	0	0	0	0	0	0	0	0	0	0	0	0	0	0	0	0	0	0	0
A0A087X211;Q8TCG1;Q8TCG1-2;F8WAX6;F8WF26	A0A087X211;Q8TCG1;Q8TCG1-2	Protein CIP2A	KIAA1524	>tr|A0A087X211|A0A087X211_HUMAN Protein CIP2A OS=Homo sapiens GN=KIAA1524 PE=1 SV=1;>sp|Q8TCG1|CIP2A_HUMAN Protein CIP2A OS=Homo sapiens GN=KIAA1524 PE=1 SV=2;>sp|Q8TCG1-2|CIP2A_HUMAN Isoform 2 of Protein CIP2A OS=Homo sapiens GN=KIAA1524			0	1	3	10	11	8	7	4	5	1	4	2	7	5	8	4	5	6	3	2	4	6	5	5	4	3	4	1	0	0	63215000	111090000	109100000	88669000	93399000	67077000	67153000	0	104770000	0	78411000	64313000	82364000
F1T0B3;A0A087X2G1;Q92499;Q92499-3;Q92499-2	F1T0B3;A0A087X2G1;Q92499;Q92499-3;Q92499-2	ATP-dependent RNA helicase DDX1	DDX1	>tr|F1T0B3|F1T0B3_HUMAN ATP-dependent RNA helicase DDX1 OS=Homo sapiens GN=DDX1 PE=1 SV=1;>tr|A0A087X2G1|A0A087X2G1_HUMAN ATP-dependent RNA helicase DDX1 OS=Homo sapiens GN=DDX1 PE=1 SV=1;>sp|Q92499|DDX1_HUMAN ATP-dependent RNA helicase DDX1 OS=Homo sapien			0	0	0	0	0	0	3	1	2	0	0	0	1	1	2	1	2	1	0	0	0	0	2	0	0	2	2	0	0	0	0	0	0	0	32562000	0	24851000	0	0	0	0	0	0
D6RIC3;A0A0C4DGU5;A0A087X2G6;Q9Y3C1;Q9Y3C1-3;Q9Y3C1-2	D6RIC3;A0A0C4DGU5;A0A087X2G6;Q9Y3C1;Q9Y3C1-3;Q9Y3C1-2	Nucleolar protein 16	NOP16	>tr|D6RIC3|D6RIC3_HUMAN Nucleolar protein 16 OS=Homo sapiens GN=NOP16 PE=1 SV=1;>tr|A0A0C4DGU5|A0A0C4DGU5_HUMAN Nucleolar protein 16 OS=Homo sapiens GN=NOP16 PE=1 SV=1;>tr|A0A087X2G6|A0A087X2G6_HUMAN Nucleolar protein 16 OS=Homo sapiens GN=NOP16 PE=1 SV=1;			0	0	0	0	0	0	1	0	0	0	0	0	1	0	0	0	0	0	0	0	0	0	0	0	0	0	0	0	0	0	0	0	0	0	0	0	0	0	0	0	0	0	0
A0A087X2I1;P62333;H0YJC0;H0YJS8;H0YJX2;H0YJE9;H0YJT1	A0A087X2I1;P62333;H0YJC0	26S protease regulatory subunit 10B	PSMC6	>tr|A0A087X2I1|A0A087X2I1_HUMAN 26S protease regulatory subunit 10B OS=Homo sapiens GN=PSMC6 PE=1 SV=1;>sp|P62333|PRS10_HUMAN 26S protease regulatory subunit 10B OS=Homo sapiens GN=PSMC6 PE=1 SV=1;>tr|H0YJC0|H0YJC0_HUMAN 26S protease regulatory subunit 10B			1	1	2	6	6	7	7	7	7	1	1	1	4	6	8	8	6	6	4	1	3	8	7	6	4	7	6	2	0	0	135410000	128650000	129250000	137840000	127160000	113250000	137940000	0	0	0	116310000	131860000	119870000
A0A0A0MQS1;Q53H96-2;Q53H96;F8WEI0;B5MD87	A0A0A0MQS1;Q53H96-2;Q53H96;F8WEI0;B5MD87	Pyrroline-5-carboxylate reductase 3	PYCRL	>tr|A0A0A0MQS1|A0A0A0MQS1_HUMAN Pyrroline-5-carboxylate reductase OS=Homo sapiens GN=PYCRL PE=1 SV=1;>sp|Q53H96-2|P5CR3_HUMAN Isoform 2 of Pyrroline-5-carboxylate reductase 3 OS=Homo sapiens GN=PYCRL;>sp|Q53H96|P5CR3_HUMAN Pyrroline-5-carboxylate reductase			0	0	0	0	0	0	1	1	1	0	0	0	0	0	0	1	1	1	0	0	0	0	0	0	1	0	0	1	0	0	0	0	0	0	0	0	0	0	0	0	0	0	0
U3KQC1;A0A0A0MQU0;Q9BV38;K7EIR0;K7EML4;A0A087X237;K7EKX5	U3KQC1;A0A0A0MQU0;Q9BV38;K7EIR0	WD repeat-containing protein 18	WDR18	>tr|U3KQC1|U3KQC1_HUMAN WD repeat-containing protein 18 (Fragment) OS=Homo sapiens GN=WDR18 PE=1 SV=1;>tr|A0A0A0MQU0|A0A0A0MQU0_HUMAN WD repeat-containing protein 18 (Fragment) OS=Homo sapiens GN=WDR18 PE=1 SV=1;>sp|Q9BV38|WDR18_HUMAN WD repeat-containing			2	2	2	2	1	1	2	2	3	1	0	1	1	1	1	4	1	2	1	2	1	1	2	1	1	2	1	0	45096000	40053000	42275000	43487000	0	0	0	0	35296000	0	0	0	0	0	0
A0A0A0MQX1;Q9HD67;Q9HD67-3;E9PEW5;D6RGD1;E9PCN3	A0A0A0MQX1;Q9HD67;Q9HD67-3;E9PEW5	Unconventional myosin-X	MYO10	>tr|A0A0A0MQX1|A0A0A0MQX1_HUMAN Unconventional myosin-X OS=Homo sapiens GN=MYO10 PE=1 SV=1;>sp|Q9HD67|MYO10_HUMAN Unconventional myosin-X OS=Homo sapiens GN=MYO10 PE=1 SV=3;>sp|Q9HD67-3|MYO10_HUMAN Isoform Headless of Unconventional myosin-X OS=Homo sapien			1	1	1	3	5	2	6	4	3	1	1	2	3	3	5	5	6	5	1	1	1	4	5	3	4	4	6	1	0	0	0	77373000	99598000	93093000	95879000	84786000	84089000	0	0	0	76823000	84464000	85949000
A0A0A0MR02;P45880-2;P45880;P45880-1;Q5JSD2;Q5JSD1;A2A3S1	A0A0A0MR02;P45880-2;P45880;P45880-1;Q5JSD2;Q5JSD1	Voltage-dependent anion-selective channel protein 2	VDAC2	>tr|A0A0A0MR02|A0A0A0MR02_HUMAN Voltage-dependent anion-selective channel protein 2 (Fragment) OS=Homo sapiens GN=VDAC2 PE=1 SV=1;>sp|P45880-2|VDAC2_HUMAN Isoform 2 of Voltage-dependent anion-selective channel protein 2 OS=Homo sapiens GN=VDAC2;>sp|P45880|			2	3	3	9	8	8	7	4	5	2	4	5	7	7	8	5	4	5	1	2	3	6	7	8	4	4	4	1	170650000	234970000	194470000	339320000	268210000	289890000	307680000	236500000	269070000	135780000	233020000	220740000	278350000	283700000	273990000
A0A0C4DG68;A0A0A0MR59;Q8TB72-2;Q8TB72-4;Q8TB72-3;Q8TB72	A0A0C4DG68;A0A0A0MR59;Q8TB72-2;Q8TB72-4;Q8TB72-3;Q8TB72	Pumilio homolog 2	PUM2	>tr|A0A0C4DG68|A0A0C4DG68_HUMAN Pumilio homolog 2 (Fragment) OS=Homo sapiens GN=PUM2 PE=1 SV=1;>tr|A0A0A0MR59|A0A0A0MR59_HUMAN Pumilio homolog 2 OS=Homo sapiens GN=PUM2 PE=1 SV=1;>sp|Q8TB72-2|PUM2_HUMAN Isoform 2 of Pumilio homolog 2 OS=Homo sapiens GN=PUM			2	2	2	1	1	0	4	4	1	3	2	2	0	0	1	1	1	2	1	2	3	1	0	0	0	2	0	0	0	0	0	0	0	0	24131000	24101000	0	0	0	0	0	0	0
M0R3F1;A0A0A0MRA5;B7Z4B8;Q9BUJ2-4;Q9BUJ2-2;Q9BUJ2;M0QYM5;M0QYI8;M0QYZ0;Q9BUJ2-3	M0R3F1;A0A0A0MRA5;B7Z4B8;Q9BUJ2-4;Q9BUJ2-2;Q9BUJ2;M0QYM5;M0QYI8;M0QYZ0;Q9BUJ2-3	Heterogeneous nuclear ribonucleoprotein U-like protein 1	HNRNPUL1	>tr|M0R3F1|M0R3F1_HUMAN Heterogeneous nuclear ribonucleoprotein U-like protein 1 (Fragment) OS=Homo sapiens GN=HNRNPUL1 PE=1 SV=1;>tr|A0A0A0MRA5|A0A0A0MRA5_HUMAN Heterogeneous nuclear ribonucleoprotein U-like protein 1 OS=Homo sapiens GN=HNRNPUL1 PE=1 SV=1			0	0	0	1	1	1	0	0	0	0	0	0	0	1	0	0	0	0	0	0	0	0	1	0	0	0	0	0	0	0	0	0	0	0	0	0	0	0	0	0	0	0	0
G3V5X4;A0A0A0MRE3;Q8WXH0;Q8WXH0-2;A0A0C4DGK3;Q8WXH0-7;G3V5D3;Q8WXH0-3;Q8WXH0-13	G3V5X4;A0A0A0MRE3;Q8WXH0;Q8WXH0-2;A0A0C4DGK3;Q8WXH0-7	Nesprin-2	SYNE2	>tr|G3V5X4|G3V5X4_HUMAN Nesprin-2 OS=Homo sapiens GN=SYNE2 PE=1 SV=1;>tr|A0A0A0MRE3|A0A0A0MRE3_HUMAN Nesprin-2 OS=Homo sapiens GN=SYNE2 PE=1 SV=1;>sp|Q8WXH0|SYNE2_HUMAN Nesprin-2 OS=Homo sapiens GN=SYNE2 PE=1 SV=3;>sp|Q8WXH0-2|SYNE2_HUMAN Isoform 2 of Nesp			0	0	0	0	0	0	2	0	0	0	0	0	0	0	0	0	1	1	0	0	0	1	1	0	0	0	1	0	0	0	0	0	0	0	12623000	0	0	0	0	0	0	0	0
H0YGS2;H0YEJ9;A0A0A0MRF3;H0YE88;Q53GI4;P28347-2;Q15561-3;P28347;Q15561;Q99594;Q15562;Q15562-2;Q15562-4;H0Y7B0;H0YCZ6;H0YG62	H0YGS2;H0YEJ9;A0A0A0MRF3;H0YE88;Q53GI4;P28347-2;Q15561-3;P28347;Q15561;Q99594;Q15562;Q15562-2;Q15562-4;H0Y7B0;H0YCZ6;H0YG62	Transcriptional enhancer factor TEF-1;Transcriptional enhancer factor TEF-3;Transcriptional enhancer factor TEF-5;Transcriptional enhancer factor TEF-4	TEAD4;TEAD1;TEAD3;TEAD2	>tr|H0YGS2|H0YGS2_HUMAN Transcriptional enhancer factor TEF-3 (Fragment) OS=Homo sapiens GN=TEAD4 PE=4 SV=1;>tr|H0YEJ9|H0YEJ9_HUMAN Transcriptional enhancer factor TEF-1 OS=Homo sapiens GN=TEAD1 PE=1 SV=1;>tr|A0A0A0MRF3|A0A0A0MRF3_HUMAN Transcriptional enh			0	0	0	0	1	1	1	1	1	0	0	0	0	0	1	2	0	1	0	0	0	0	0	0	2	0	1	0	0	0	0	0	0	0	0	0	0	0	0	0	0	0	0
A0A0A0MRJ6;H7BY58;P22061;P22061-2;F6S8N6;C9J0F2;F8WDT3;F8WAV5;F8WAX2	A0A0A0MRJ6;H7BY58;P22061;P22061-2;F6S8N6	Protein-L-isoaspartate O-methyltransferase;Protein-L-isoaspartate(D-aspartate) O-methyltransferase	PCMT1	>tr|A0A0A0MRJ6|A0A0A0MRJ6_HUMAN Protein-L-isoaspartate O-methyltransferase OS=Homo sapiens GN=PCMT1 PE=1 SV=1;>tr|H7BY58|H7BY58_HUMAN Protein-L-isoaspartate O-methyltransferase OS=Homo sapiens GN=PCMT1 PE=1 SV=1;>sp|P22061|PIMT_HUMAN Protein-L-isoaspartate			0	0	0	1	1	2	2	3	3	0	0	0	0	0	0	3	3	1	0	0	0	0	1	0	3	4	3	1	0	0	0	0	0	136420000	0	96578000	100310000	0	0	0	0	0	0
A0A0A0MRK1;E9PAV9;Q5T3I0;Q5T3I0-3;F8W895;E9PPY4;F2Z3C6;Q5T3I0-2	A0A0A0MRK1;E9PAV9;Q5T3I0;Q5T3I0-3;F8W895	G patch domain-containing protein 4	GPATCH4	>tr|A0A0A0MRK1|A0A0A0MRK1_HUMAN G patch domain-containing protein 4 OS=Homo sapiens GN=GPATCH4 PE=1 SV=1;>tr|E9PAV9|E9PAV9_HUMAN G patch domain-containing protein 4 OS=Homo sapiens GN=GPATCH4 PE=1 SV=1;>sp|Q5T3I0|GPTC4_HUMAN G patch domain-containing prote			0	0	0	1	0	1	1	2	1	0	0	0	0	2	2	2	3	3	0	0	0	1	2	0	2	0	3	1	0	0	0	0	0	0	0	27740000	0	0	0	0	0	0	0
A0A0A0MRK6;Q13505-3;Q13505;A0A0C4DFQ1;Q13505-2	A0A0A0MRK6;Q13505-3;Q13505;A0A0C4DFQ1;Q13505-2	Metaxin-1	MTX1	>tr|A0A0A0MRK6|A0A0A0MRK6_HUMAN Metaxin 1, isoform CRA_b OS=Homo sapiens GN=MTX1 PE=1 SV=1;>sp|Q13505-3|MTX1_HUMAN Isoform 3 of Metaxin-1 OS=Homo sapiens GN=MTX1;>sp|Q13505|MTX1_HUMAN Metaxin-1 OS=Homo sapiens GN=MTX1 PE=1 SV=2;>tr|A0A0C4DFQ1|A0A0C4DFQ1_HU			0	0	0	1	1	0	1	1	1	0	0	0	1	1	1	1	0	1	0	1	0	1	1	1	1	1	1	0	0	0	0	0	0	0	0	0	0	0	0	0	0	0	0
J3QSX6;F8W8M4;A0A0A0MRL6;O14639-4;O14639-3;O14639-5;O14639-2;O14639-6;O14639	J3QSX6;F8W8M4;A0A0A0MRL6;O14639-4;O14639-3;O14639-5;O14639-2;O14639-6;O14639	Actin-binding LIM protein 1	ABLIM1	>tr|J3QSX6|J3QSX6_HUMAN Actin-binding LIM protein 1 OS=Homo sapiens GN=ABLIM1 PE=1 SV=2;>tr|F8W8M4|F8W8M4_HUMAN Actin-binding LIM protein 1 OS=Homo sapiens GN=ABLIM1 PE=1 SV=1;>tr|A0A0A0MRL6|A0A0A0MRL6_HUMAN Actin-binding LIM protein 1 OS=Homo sapiens GN=A			0	0	0	0	0	0	0	0	0	0	0	1	0	0	0	1	0	0	0	0	0	0	0	0	0	1	0	0	0	0	0	0	0	0	0	0	0	0	0	0	0	0	0
A0A0A0MRM9;Q14978;Q14978-3;Q14978-2;S4R402;S4R341;S4R349	A0A0A0MRM9;Q14978;Q14978-3;Q14978-2	Nucleolar and coiled-body phosphoprotein 1	NOLC1	>tr|A0A0A0MRM9|A0A0A0MRM9_HUMAN Nucleolar and coiled-body phosphoprotein 1 (Fragment) OS=Homo sapiens GN=NOLC1 PE=1 SV=1;>sp|Q14978|NOLC1_HUMAN Nucleolar and coiled-body phosphoprotein 1 OS=Homo sapiens GN=NOLC1 PE=1 SV=2;>sp|Q14978-3|NOLC1_HUMAN Isoform 3			2	1	0	1	1	1	1	0	2	1	1	2	1	1	1	0	2	2	1	1	1	1	1	1	0	0	1	0	33786000	0	0	0	0	0	0	0	37236000	0	0	56402000	0	0	0
A0A0A0MRP6;B7ZLQ5;P28370-2;P28370	A0A0A0MRP6;B7ZLQ5;P28370-2;P28370	Probable global transcription activator SNF2L1	SMARCA1	>tr|A0A0A0MRP6|A0A0A0MRP6_HUMAN Probable global transcription activator SNF2L1 OS=Homo sapiens GN=SMARCA1 PE=1 SV=1;>tr|B7ZLQ5|B7ZLQ5_HUMAN Probable global transcription activator SNF2L1 OS=Homo sapiens GN=SMARCA1 PE=1 SV=1;>sp|P28370-2|SMCA1_HUMAN Isoform			2	1	0	5	3	4	6	5	5	0	1	0	3	3	6	5	3	4	1	0	1	3	2	2	7	5	4	2	0	0	0	0	0	0	0	0	0	0	0	0	0	0	0
A0A0A0MRR7;P09234	A0A0A0MRR7;P09234	U1 small nuclear ribonucleoprotein C	SNRPC	>tr|A0A0A0MRR7|A0A0A0MRR7_HUMAN U1 small nuclear ribonucleoprotein C OS=Homo sapiens GN=SNRPC PE=1 SV=1;>sp|P09234|RU1C_HUMAN U1 small nuclear ribonucleoprotein C OS=Homo sapiens GN=SNRPC PE=1 SV=1			0	0	0	1	0	1	0	0	0	0	0	0	0	1	0	1	1	1	0	0	0	0	1	1	0	0	1	0	0	0	0	0	0	0	0	0	0	0	0	0	0	0	0
A0A0A0MRV0;Q9P2E9-2;Q9P2E9;Q9P2E9-3;F8W7S5;A0A087WVV2;A0A087WU26;A2A2S5;REV__Q9P2M7;H0YDJ4;H9KV85;E9PN67;C9J066;Q8N4C6-6;Q8N4C6-11;Q8N4C6-4;Q8N4C6-9;Q8N4C6-2;Q8N4C6;Q8N4C6-5;Q8N4C6-10;Q8N4C6-7	A0A0A0MRV0;Q9P2E9-2;Q9P2E9;Q9P2E9-3;F8W7S5;A0A087WVV2	Ribosome-binding protein 1	RRBP1	>tr|A0A0A0MRV0|A0A0A0MRV0_HUMAN Ribosome-binding protein 1 OS=Homo sapiens GN=RRBP1 PE=1 SV=1;>sp|Q9P2E9-2|RRBP1_HUMAN Isoform 1 of Ribosome-binding protein 1 OS=Homo sapiens GN=RRBP1;>sp|Q9P2E9|RRBP1_HUMAN Ribosome-binding protein 1 OS=Homo sapiens GN=RRB			4	4	3	6	6	5	8	4	5	4	5	3	6	9	5	9	5	5	2	3	5	6	7	7	4	8	5	1	74217000	84585000	76156000	76212000	68996000	88699000	82095000	53555000	66910000	88304000	97820000	85257000	99909000	127100000	86349000
A0A0A0MS41;Q9BWM7;S4R3N9	A0A0A0MS41;Q9BWM7;S4R3N9	Sideroflexin-3	SFXN3	>tr|A0A0A0MS41|A0A0A0MS41_HUMAN Sideroflexin OS=Homo sapiens GN=SFXN3 PE=1 SV=1;>sp|Q9BWM7|SFXN3_HUMAN Sideroflexin-3 OS=Homo sapiens GN=SFXN3 PE=1 SV=2;>tr|S4R3N9|S4R3N9_HUMAN Sideroflexin-3 OS=Homo sapiens GN=SFXN3 PE=1 SV=1			3	2	2	8	8	6	10	10	10	2	2	0	9	7	9	8	12	7	3	2	3	8	9	6	8	7	7	4	245430000	129760000	154110000	269640000	210340000	211710000	291350000	319910000	341600000	158850000	131310000	0	236350000	210620000	277850000
A0A0A0MS45;J3KNI1;Q9H9E3;Q9H9E3-3;Q9H9E3-2;J3QLW1;E9PRT5;H3BSD2;J3KRB5;H3BMV9	A0A0A0MS45;J3KNI1;Q9H9E3;Q9H9E3-3;Q9H9E3-2	Conserved oligomeric Golgi complex subunit 4	COG4	>tr|A0A0A0MS45|A0A0A0MS45_HUMAN Conserved oligomeric Golgi complex subunit 4 OS=Homo sapiens GN=COG4 PE=1 SV=1;>tr|J3KNI1|J3KNI1_HUMAN Conserved oligomeric Golgi complex subunit 4 OS=Homo sapiens GN=COG4 PE=1 SV=1;>sp|Q9H9E3|COG4_HUMAN Conserved oligomeric			0	0	1	0	2	0	1	0	0	0	0	0	0	2	0	1	0	1	0	0	0	0	2	0	2	0	0	0	0	0	0	0	21959000	0	0	0	0	0	0	0	0	0	0
A0A0A0MSA9;A0A0C4DG49;P15151-3;P15151-2;P15151-4;P15151	A0A0A0MSA9;A0A0C4DG49;P15151-3;P15151-2;P15151-4;P15151	Poliovirus receptor	PVR	>tr|A0A0A0MSA9|A0A0A0MSA9_HUMAN Poliovirus receptor OS=Homo sapiens GN=PVR PE=1 SV=1;>tr|A0A0C4DG49|A0A0C4DG49_HUMAN Poliovirus receptor OS=Homo sapiens GN=PVR PE=1 SV=1;>sp|P15151-3|PVR_HUMAN Isoform Gamma of Poliovirus receptor OS=Homo sapiens GN=PVR;>sp			0	0	0	1	1	1	1	1	1	0	0	0	0	1	1	0	0	0	0	0	0	1	2	1	1	1	0	0	0	0	0	0	0	0	0	0	0	0	0	0	0	0	0
A0A0A0MSB8;Q9UPT5-2;Q9UPT5-5;Q9UPT5-1;Q9UPT5-6;Q9UPT5;A0A0A0MRE1;B4DJ07;Q9UPT5-4;B5MCY9;C9JME6;K7ERQ5;C9JKC2	A0A0A0MSB8;Q9UPT5-2;Q9UPT5-5;Q9UPT5-1;Q9UPT5-6;Q9UPT5;A0A0A0MRE1;B4DJ07	Exocyst complex component 7	EXOC7	>tr|A0A0A0MSB8|A0A0A0MSB8_HUMAN Exocyst complex component 7 OS=Homo sapiens GN=EXOC7 PE=1 SV=1;>sp|Q9UPT5-2|EXOC7_HUMAN Isoform 2 of Exocyst complex component 7 OS=Homo sapiens GN=EXOC7;>sp|Q9UPT5-5|EXOC7_HUMAN Isoform 5 of Exocyst complex component 7 OS=H			0	1	0	9	10	9	8	11	10	1	1	1	9	13	10	9	8	7	0	1	0	9	7	8	7	6	5	1	0	0	0	142770000	158240000	139250000	135530000	182200000	141460000	0	0	0	157320000	201780000	194610000
U3KQI3;A0A0A0MSQ0;P13797-3;P13797-2;P13797;Q5TBN3;P13796	U3KQI3;A0A0A0MSQ0;P13797-3;P13797-2;P13797;Q5TBN3;P13796	Plastin-3;Plastin-2	PLS3;LCP1	>tr|U3KQI3|U3KQI3_HUMAN Plastin-3 (Fragment) OS=Homo sapiens GN=PLS3 PE=1 SV=1;>tr|A0A0A0MSQ0|A0A0A0MSQ0_HUMAN Plastin-3 OS=Homo sapiens GN=PLS3 PE=1 SV=1;>sp|P13797-3|PLST_HUMAN Isoform 3 of Plastin-3 OS=Homo sapiens GN=PLS3;>sp|P13797-2|PLST_HUMAN Isofor			0	0	0	1	1	1	0	0	0	0	0	0	1	1	0	0	0	0	0	0	0	0	0	0	0	0	0	0	0	0	0	0	0	0	0	0	0	0	0	0	0	0	0
A0A0G2JKZ1;A2AB90;A0A0G2JH37;A0A0A0MSV9;O15533-2;O15533;O15533-3;Q6P1N7;C9JA35;A0A0A0MT98;O15533-4	A0A0G2JKZ1;A2AB90;A0A0G2JH37;A0A0A0MSV9;O15533-2;O15533;O15533-3;Q6P1N7;C9JA35;A0A0A0MT98;O15533-4	Tapasin	TAPBP	>tr|A0A0G2JKZ1|A0A0G2JKZ1_HUMAN Tapasin OS=Homo sapiens GN=TAPBP PE=1 SV=1;>tr|A2AB90|A2AB90_HUMAN Tapasin OS=Homo sapiens GN=TAPBP PE=1 SV=1;>tr|A0A0G2JH37|A0A0G2JH37_HUMAN Tapasin OS=Homo sapiens GN=TAPBP PE=1 SV=1;>tr|A0A0A0MSV9|A0A0A0MSV9_HUMAN Tapasin			1	2	2	3	1	1	0	0	1	2	2	2	1	2	1	2	1	1	2	2	2	0	0	4	2	1	1	0	0	32182000	27337000	35068000	0	0	0	0	0	34375000	33860000	35990000	0	28802000	0
B3KYB6;B3KYB7;A0A0A0MSW4;P48739;P48739-2;P48739-3	B3KYB6;B3KYB7;A0A0A0MSW4;P48739;P48739-2;P48739-3	Phosphatidylinositol transfer protein beta isoform	PITPNB	>tr|B3KYB6|B3KYB6_HUMAN Phosphatidylinositol transfer protein beta isoform (Fragment) OS=Homo sapiens GN=PITPNB PE=1 SV=1;>tr|B3KYB7|B3KYB7_HUMAN Phosphatidylinositol transfer protein beta isoform (Fragment) OS=Homo sapiens GN=PITPNB PE=1 SV=8;>tr|A0A0A0MS			0	0	0	0	0	0	0	1	0	0	0	0	1	0	0	1	0	0	0	0	0	0	0	1	1	1	0	0	0	0	0	0	0	0	0	0	0	0	0	0	0	0	0
A0A0A0MT33;Q9UPN6;Q9UPN6-2	A0A0A0MT33;Q9UPN6;Q9UPN6-2	Protein SCAF8	SCAF8	>tr|A0A0A0MT33|A0A0A0MT33_HUMAN Protein SCAF8 OS=Homo sapiens GN=SCAF8 PE=1 SV=1;>sp|Q9UPN6|SCAF8_HUMAN Protein SCAF8 OS=Homo sapiens GN=SCAF8 PE=1 SV=1;>sp|Q9UPN6-2|SCAF8_HUMAN Isoform 2 of Protein SCAF8 OS=Homo sapiens GN=SCAF8			0	0	0	2	2	1	0	0	0	0	0	0	2	0	1	0	0	0	0	0	1	1	0	2	0	0	0	0	0	0	0	24822000	24214000	0	0	0	0	0	0	0	20021000	0	0
A0A0A0MTR7;A0A0A0MTC1;Q63HN8;Q63HN8-4;Q63HN8-6;Q63HN8-5;I3L3H9	A0A0A0MTR7;A0A0A0MTC1;Q63HN8;Q63HN8-4	E3 ubiquitin-protein ligase RNF213	RNF213	>tr|A0A0A0MTR7|A0A0A0MTR7_HUMAN E3 ubiquitin-protein ligase RNF213 OS=Homo sapiens GN=RNF213 PE=1 SV=1;>tr|A0A0A0MTC1|A0A0A0MTC1_HUMAN E3 ubiquitin-protein ligase RNF213 OS=Homo sapiens GN=RNF213 PE=1 SV=1;>sp|Q63HN8|RN213_HUMAN E3 ubiquitin-protein ligase			5	4	4	27	22	16	16	14	17	4	3	7	16	16	21	12	18	18	3	6	5	22	13	18	14	21	20	5	106060000	106910000	97748000	360100000	344440000	286010000	211720000	244550000	238380000	110500000	82999000	134430000	237350000	231080000	268240000
D6RDV0;D6RA37;A0A0A0MTC2;D6RIY7;Q13454-2;Q13454	D6RDV0;D6RA37;A0A0A0MTC2;D6RIY7;Q13454-2;Q13454	Tumor suppressor candidate 3	TUSC3	>tr|D6RDV0|D6RDV0_HUMAN Tumor suppressor candidate 3 OS=Homo sapiens GN=TUSC3 PE=1 SV=1;>tr|D6RA37|D6RA37_HUMAN Tumor suppressor candidate 3 OS=Homo sapiens GN=TUSC3 PE=1 SV=1;>tr|A0A0A0MTC2|A0A0A0MTC2_HUMAN Tumor suppressor candidate 3 (Fragment) OS=Homo			0	0	0	0	1	1	0	0	0	0	0	0	0	1	0	1	1	1	0	0	0	0	1	0	0	0	0	0	0	0	0	0	0	0	0	0	0	0	0	0	0	0	0
A0A0A0MTH3;Q13418;Q13418-3;Q13418-2;A0A087WWY6	A0A0A0MTH3;Q13418;Q13418-3;Q13418-2	Integrin-linked protein kinase	ILK	>tr|A0A0A0MTH3|A0A0A0MTH3_HUMAN Integrin-linked protein kinase OS=Homo sapiens GN=ILK PE=1 SV=1;>sp|Q13418|ILK_HUMAN Integrin-linked protein kinase OS=Homo sapiens GN=ILK PE=1 SV=2;>sp|Q13418-3|ILK_HUMAN Isoform 3 of Integrin-linked protein kinase OS=Homo			1	1	1	5	2	4	2	2	2	1	1	0	5	4	4	3	2	2	1	1	1	4	5	3	2	2	3	1	0	0	0	50929000	56155000	50920000	0	0	0	0	0	0	49766000	53961000	50083000
A0A0A0MTH9;O14981;O14981-2	A0A0A0MTH9;O14981	TATA-binding protein-associated factor 172	BTAF1	>tr|A0A0A0MTH9|A0A0A0MTH9_HUMAN TATA-binding protein-associated factor 172 OS=Homo sapiens GN=BTAF1 PE=1 SV=1;>sp|O14981|BTAF1_HUMAN TATA-binding protein-associated factor 172 OS=Homo sapiens GN=BTAF1 PE=1 SV=2			2	1	2	11	10	8	12	10	7	1	4	2	10	9	11	12	9	8	2	1	2	7	11	8	15	13	9	3	80815000	0	66297000	250680000	265360000	197850000	207310000	181980000	176620000	0	74904000	0	279470000	195650000	249410000
A0A0R4J2G3;A0A0A0MTJ9;Q6PIU2;Q6PIU2-2;Q6PIU2-3;H7C046	A0A0R4J2G3;A0A0A0MTJ9;Q6PIU2;Q6PIU2-2;Q6PIU2-3;H7C046	Neutral cholesterol ester hydrolase 1	NCEH1	>tr|A0A0R4J2G3|A0A0R4J2G3_HUMAN Arylacetamide deacetylase-like 1 OS=Homo sapiens GN=NCEH1 PE=1 SV=1;>tr|A0A0A0MTJ9|A0A0A0MTJ9_HUMAN Neutral cholesterol ester hydrolase 1 OS=Homo sapiens GN=NCEH1 PE=1 SV=1;>sp|Q6PIU2|NCEH1_HUMAN Neutral cholesterol ester hy			0	0	0	1	0	2	0	0	1	0	0	0	1	1	2	0	0	1	0	1	0	2	1	0	0	0	1	0	0	0	0	0	0	25667000	0	0	0	0	0	0	0	0	19750000
A0A0A0MTN0;Q13617;Q13617-2;Q5T2B5;Q5T2B7	A0A0A0MTN0;Q13617;Q13617-2;Q5T2B5	Cullin-2	CUL2	>tr|A0A0A0MTN0|A0A0A0MTN0_HUMAN Cullin-2 OS=Homo sapiens GN=CUL2 PE=1 SV=1;>sp|Q13617|CUL2_HUMAN Cullin-2 OS=Homo sapiens GN=CUL2 PE=1 SV=2;>sp|Q13617-2|CUL2_HUMAN Isoform 2 of Cullin-2 OS=Homo sapiens GN=CUL2;>tr|Q5T2B5|Q5T2B5_HUMAN Cullin-2 OS=Homo sapie			0	1	3	3	2	4	3	3	2	4	3	2	3	2	3	1	1	4	3	1	2	5	5	4	3	4	2	1	0	0	45234000	45931000	43522000	47344000	49831000	37998000	45359000	41057000	44909000	43918000	47702000	48173000	52269000
A0A0A0MTS7;Q8WZ42-5;Q8WZ42-11;Q8WZ42-4;Q8WZ42-7;Q8WZ42-2;Q8WZ42;Q8WZ42-8;Q8WZ42-13;Q8WZ42-12;A0A0A0MRA3;Q8WZ42-3;Q8WZ42-10;Q8WZ42-9;H7C1P9	A0A0A0MTS7;Q8WZ42-5;Q8WZ42-11;Q8WZ42-4;Q8WZ42-7;Q8WZ42-2;Q8WZ42;Q8WZ42-8;Q8WZ42-13;Q8WZ42-12;A0A0A0MRA3;Q8WZ42-3;Q8WZ42-10;Q8WZ42-9	Titin	TTN	>tr|A0A0A0MTS7|A0A0A0MTS7_HUMAN Titin OS=Homo sapiens GN=TTN PE=1 SV=1;>sp|Q8WZ42-5|TITIN_HUMAN Isoform 5 of Titin OS=Homo sapiens GN=TTN;>sp|Q8WZ42-11|TITIN_HUMAN Isoform 11 of Titin OS=Homo sapiens GN=TTN;>sp|Q8WZ42-4|TITIN_HUMAN Isoform 4 of Titin OS=Ho			0	0	0	0	1	0	0	0	0	0	0	0	0	0	1	0	0	0	0	0	0	0	1	0	0	0	0	0	0	0	0	0	47893000	0	0	0	0	0	0	0	0	0	0
A0A0A6YYA0;Q86XR7-2;Q9Y3B3-2;Q9Y3B3;G3V2Y2	A0A0A6YYA0;Q86XR7-2;Q9Y3B3-2;Q9Y3B3	Transmembrane emp24 domain-containing protein 7	TMED7	>tr|A0A0A6YYA0|A0A0A6YYA0_HUMAN Protein TMED7-TICAM2 OS=Homo sapiens GN=TMED7-TICAM2 PE=3 SV=1;>sp|Q86XR7-2|TCAM2_HUMAN Isoform 2 of TIR domain-containing adapter molecule 2 OS=Homo sapiens GN=TICAM2;>sp|Q9Y3B3-2|TMED7_HUMAN Isoform 2 of Transmembrane emp2			1	0	0	4	3	3	1	0	1	0	0	0	3	3	2	1	0	3	1	0	1	3	2	3	3	2	2	2	0	0	0	69789000	73328000	69816000	0	0	0	0	0	0	79850000	75466000	71862000
A0A0A6YYC0;E9PJN1;O75676-2;O75676	A0A0A6YYC0;E9PJN1;O75676-2;O75676	Ribosomal protein S6 kinase;Ribosomal protein S6 kinase alpha-4	RPS6KA4	>tr|A0A0A6YYC0|A0A0A6YYC0_HUMAN Ribosomal protein S6 kinase alpha-4 (Fragment) OS=Homo sapiens GN=RPS6KA4 PE=1 SV=5;>tr|E9PJN1|E9PJN1_HUMAN Ribosomal protein S6 kinase OS=Homo sapiens GN=RPS6KA4 PE=1 SV=1;>sp|O75676-2|KS6A4_HUMAN Isoform 2 of Ribosomal pro			0	0	0	0	0	1	0	0	1	0	0	0	0	0	1	0	0	0	0	0	0	0	0	1	0	0	0	0	0	0	0	0	0	0	0	0	0	0	0	0	0	0	0
A0A0A6YYG7;Q6IBW4;Q6IBW4-4;E5RJN3;Q6IBW4-2;H0YC55;Q6IBW4-5	A0A0A6YYG7;Q6IBW4;Q6IBW4-4;E5RJN3;Q6IBW4-2	Condensin-2 complex subunit H2	NCAPH2	>tr|A0A0A6YYG7|A0A0A6YYG7_HUMAN Condensin-2 complex subunit H2 OS=Homo sapiens GN=NCAPH2 PE=1 SV=1;>sp|Q6IBW4|CNDH2_HUMAN Condensin-2 complex subunit H2 OS=Homo sapiens GN=NCAPH2 PE=1 SV=1;>sp|Q6IBW4-4|CNDH2_HUMAN Isoform 4 of Condensin-2 complex subunit H			0	0	0	3	2	1	0	0	1	0	0	0	1	1	1	1	0	0	0	0	0	2	0	1	1	0	0	0	0	0	0	20480000	25983000	0	0	0	0	0	0	0	0	0	0
I3L1U7;I3L0X9;I3L3T0;P57737-3;A0A0A6YYL4;Q9Y3D7	I3L1U7;I3L0X9;I3L3T0;P57737-3;A0A0A6YYL4;Q9Y3D7	Mitochondrial import inner membrane translocase subunit TIM16	PAM16	>tr|I3L1U7|I3L1U7_HUMAN Mitochondrial import inner membrane translocase subunit TIM16 OS=Homo sapiens GN=PAM16 PE=4 SV=1;>tr|I3L0X9|I3L0X9_HUMAN Mitochondrial import inner membrane translocase subunit TIM16 OS=Homo sapiens GN=PAM16 PE=4 SV=1;>tr|I3L3T0|I3L			2	0	1	1	2	2	2	2	3	0	0	0	1	2	2	1	0	1	1	1	0	1	2	1	1	4	3	2	105190000	0	0	0	92325000	87542000	0	67028000	70722000	0	0	0	0	97241000	93057000
A0A0B4J1V9;Q9NRZ9-3;Q9NRZ9-2;Q9NRZ9;Q9NRZ9-6;Q9NRZ9-5;Q9NRZ9-4;F6XU50;A0A087WSW7;Q9NW36;Q9NRZ9-8;Q9NRZ9-7;B1ALG6;Q9NRZ9-9	A0A0B4J1V9;Q9NRZ9-3;Q9NRZ9-2;Q9NRZ9;Q9NRZ9-6;Q9NRZ9-5;Q9NRZ9-4;F6XU50;A0A087WSW7	Lymphoid-specific helicase	HELLS	>tr|A0A0B4J1V9|A0A0B4J1V9_HUMAN Helicase, lymphoid-specific, isoform CRA_b OS=Homo sapiens GN=HELLS PE=1 SV=1;>sp|Q9NRZ9-3|HELLS_HUMAN Isoform 3 of Lymphoid-specific helicase OS=Homo sapiens GN=HELLS;>sp|Q9NRZ9-2|HELLS_HUMAN Isoform 2 of Lymphoid-specific			2	2	2	6	11	5	11	11	7	1	2	2	7	7	6	9	8	8	3	3	3	7	9	7	9	9	11	2	125910000	143280000	133360000	144110000	181680000	124060000	154850000	140320000	155820000	0	128400000	148360000	165430000	162970000	128280000
F5GY88;A0A0B4J1W0;O75448-2;O75448;B4DDR8;F5H5K2;B9TX62;E9PFL1	F5GY88;A0A0B4J1W0;O75448-2;O75448;B4DDR8;F5H5K2	Mediator of RNA polymerase II transcription subunit 24	MED24	>tr|F5GY88|F5GY88_HUMAN Mediator of RNA polymerase II transcription subunit 24 OS=Homo sapiens GN=MED24 PE=1 SV=2;>tr|A0A0B4J1W0|A0A0B4J1W0_HUMAN Mediator of RNA polymerase II transcription subunit 24 OS=Homo sapiens GN=MED24 PE=1 SV=1;>sp|O75448-2|MED24_H			0	0	0	0	0	0	1	1	1	0	0	0	0	0	0	1	1	0	0	0	0	0	0	0	1	1	1	0	0	0	0	0	0	0	0	0	0	0	0	0	0	0	0
A0A0B4J1Z1;C9JAB2;Q16629-3;Q16629-2;Q16629-4;Q16629	A0A0B4J1Z1;C9JAB2;Q16629-3;Q16629-2;Q16629-4;Q16629	Serine/arginine-rich splicing factor 7	SRSF7	>tr|A0A0B4J1Z1|A0A0B4J1Z1_HUMAN Serine/arginine-rich-splicing factor 7 OS=Homo sapiens GN=SRSF7 PE=1 SV=1;>tr|C9JAB2|C9JAB2_HUMAN Serine/arginine-rich-splicing factor 7 OS=Homo sapiens GN=SRSF7 PE=1 SV=1;>sp|Q16629-3|SRSF7_HUMAN Isoform 3 of Serine/arginin			1	0	0	4	4	3	1	4	2	1	0	0	1	2	2	1	4	4	0	1	1	3	1	3	3	3	3	2	0	0	0	72559000	60775000	55713000	0	67136000	0	0	0	0	0	0	60723000
A0A0B4J220;E9PLD3;E9PRG8	A0A0B4J220;E9PLD3;E9PRG8		LOC102288414	>tr|A0A0B4J220|A0A0B4J220_HUMAN Chromosome 11 open reading frame 48, isoform CRA_c OS=Homo sapiens GN=C11orf98 PE=1 SV=1;>tr|E9PLD3|E9PLD3_HUMAN Uncharacterized protein OS=Homo sapiens PE=4 SV=1;>sp|E9PRG8|CK098_HUMAN Uncharacterized protein C11orf98 OS=Ho			1	1	0	0	0	0	1	1	1	1	0	1	0	0	0	1	2	0	1	1	0	0	0	0	0	0	1	1	0	0	0	0	0	0	0	0	0	0	0	0	0	0	0
A0A0B4J269;Q13509;Q13509-2;G3V5W4;G3V2R8;G3V3R4;G3V2N6	A0A0B4J269;Q13509;Q13509-2	Tubulin beta-3 chain	TUBB3	>tr|A0A0B4J269|A0A0B4J269_HUMAN Uncharacterized protein OS=Homo sapiens PE=1 SV=1;>sp|Q13509|TBB3_HUMAN Tubulin beta-3 chain OS=Homo sapiens GN=TUBB3 PE=1 SV=2;>sp|Q13509-2|TBB3_HUMAN Isoform 2 of Tubulin beta-3 chain OS=Homo sapiens GN=TUBB3			8	8	5	13	12	13	14	14	14	7	7	7	12	13	12	12	13	13	8	7	7	12	13	12	13	14	13	12	0	0	0	0	0	0	0	0	0	0	0	0	8867100	0	0
K7EM56;A0A0B4J2B4;S4R417;K7ELC2;P62841;S4R456;K7EJ78;K7EQJ5	K7EM56;A0A0B4J2B4;S4R417;K7ELC2;P62841;S4R456;K7EJ78;K7EQJ5	40S ribosomal protein S15	RPS15	>tr|K7EM56|K7EM56_HUMAN 40S ribosomal protein S15 OS=Homo sapiens GN=RPS15 PE=1 SV=2;>tr|A0A0B4J2B4|A0A0B4J2B4_HUMAN 40S ribosomal protein S15 OS=Homo sapiens GN=RPS15 PE=1 SV=1;>tr|S4R417|S4R417_HUMAN 40S ribosomal protein S15 OS=Homo sapiens GN=RPS15 PE=			0	0	0	1	0	0	1	0	0	2	0	1	1	1	0	0	0	1	1	1	0	1	1	1	1	0	0	1	0	0	0	0	0	0	0	0	0	165130000	0	0	0	0	0
A0A0B4J2F0	A0A0B4J2F0			>sp|A0A0B4J2F0|PIOS1_HUMAN Protein PIGBOS1 OS=Homo sapiens GN=PIGBOS1 PE=3 SV=1			0	0	0	1	1	1	0	0	0	0	0	0	0	0	1	0	0	0	0	0	0	1	0	0	0	0	0	0	0	0	0	0	0	0	0	0	0	0	0	0	0	0	12675000
A0A0C4DFL7;Q16850-2;Q16850;H7C0D0	A0A0C4DFL7;Q16850-2;Q16850;H7C0D0	Lanosterol 14-alpha demethylase	CYP51A1	>tr|A0A0C4DFL7|A0A0C4DFL7_HUMAN Lanosterol 14-alpha demethylase OS=Homo sapiens GN=CYP51A1 PE=1 SV=1;>sp|Q16850-2|CP51A_HUMAN Isoform 2 of Lanosterol 14-alpha demethylase OS=Homo sapiens GN=CYP51A1;>sp|Q16850|CP51A_HUMAN Lanosterol 14-alpha demethylase OS=			0	0	0	1	0	0	2	1	1	0	0	0	0	0	1	3	2	2	1	0	0	0	2	2	1	2	1	1	0	0	0	0	0	0	0	0	0	0	0	0	0	0	0
A0A0C4DFM1;Q92544	A0A0C4DFM1;Q92544	Transmembrane 9 superfamily member 4	TM9SF4	>tr|A0A0C4DFM1|A0A0C4DFM1_HUMAN Transmembrane 9 superfamily member OS=Homo sapiens GN=TM9SF4 PE=1 SV=1;>sp|Q92544|TM9S4_HUMAN Transmembrane 9 superfamily member 4 OS=Homo sapiens GN=TM9SF4 PE=1 SV=2			0	0	0	0	0	0	1	0	1	0	0	0	0	0	0	0	1	0	0	0	0	0	1	0	1	1	1	2	0	0	0	0	0	0	0	0	0	0	0	0	0	0	0
A0A0C4DFN1;Q8IWA4-2;Q8IWA4-3;Q8IWA4;H7C5H5;C9JXQ1	A0A0C4DFN1;Q8IWA4-2;Q8IWA4-3;Q8IWA4;H7C5H5	Mitofusin-1	MFN1	>tr|A0A0C4DFN1|A0A0C4DFN1_HUMAN Mitofusin-1 OS=Homo sapiens GN=MFN1 PE=1 SV=1;>sp|Q8IWA4-2|MFN1_HUMAN Isoform 2 of Mitofusin-1 OS=Homo sapiens GN=MFN1;>sp|Q8IWA4-3|MFN1_HUMAN Isoform 3 of Mitofusin-1 OS=Homo sapiens GN=MFN1;>sp|Q8IWA4|MFN1_HUMAN Mitofusin-			0	0	0	0	0	0	1	1	0	0	0	0	1	0	0	2	1	2	0	0	0	2	1	1	1	0	1	0	0	0	0	0	0	0	0	0	0	0	0	0	0	0	0
A0A0C4DFW3;X6R3Q3;Q5VYS8-4;Q5VYS8-6;Q5VYS8	A0A0C4DFW3;X6R3Q3;Q5VYS8-4;Q5VYS8-6;Q5VYS8	Terminal uridylyltransferase 7	ZCCHC6	>tr|A0A0C4DFW3|A0A0C4DFW3_HUMAN Terminal uridylyltransferase 7 OS=Homo sapiens GN=ZCCHC6 PE=1 SV=1;>tr|X6R3Q3|X6R3Q3_HUMAN Terminal uridylyltransferase 7 OS=Homo sapiens GN=ZCCHC6 PE=1 SV=1;>sp|Q5VYS8-4|TUT7_HUMAN Isoform 4 of Terminal uridylyltransferase			0	0	0	0	0	0	0	0	0	0	0	0	0	1	0	0	0	0	0	0	0	0	0	0	0	0	0	0	0	0	0	0	0	0	0	0	0	0	0	0	0	0	0
H0Y3X6;A0A0C4DFX9;Q9H3P2;H7C2C7;Q9H3P2-7;C9JEM7;C9JHL4	H0Y3X6;A0A0C4DFX9;Q9H3P2;H7C2C7;Q9H3P2-7	Negative elongation factor A	NELFA	>tr|H0Y3X6|H0Y3X6_HUMAN Negative elongation factor A (Fragment) OS=Homo sapiens GN=NELFA PE=1 SV=1;>tr|A0A0C4DFX9|A0A0C4DFX9_HUMAN Negative elongation factor A OS=Homo sapiens GN=NELFA PE=1 SV=1;>sp|Q9H3P2|NELFA_HUMAN Negative elongation factor A OS=Homo s			0	0	0	0	0	0	0	1	0	0	0	0	0	0	1	0	0	0	0	0	0	0	0	0	0	1	0	0	0	0	0	0	0	0	0	0	0	0	0	0	0	0	0
C9J9K3;A0A0C4DG17;P08865;F8WD59	C9J9K3;A0A0C4DG17;P08865;F8WD59	40S ribosomal protein SA	RPSA	>tr|C9J9K3|C9J9K3_HUMAN 40S ribosomal protein SA (Fragment) OS=Homo sapiens GN=RPSA PE=1 SV=8;>tr|A0A0C4DG17|A0A0C4DG17_HUMAN 40S ribosomal protein SA OS=Homo sapiens GN=RPSA PE=1 SV=1;>sp|P08865|RSSA_HUMAN 40S ribosomal protein SA OS=Homo sapiens GN=RPSA			2	3	2	5	5	4	9	8	5	1	2	1	4	4	4	7	6	5	2	1	0	4	5	5	6	5	4	3	560680000	748830000	568190000	489970000	504670000	511090000	476580000	441760000	428900000	0	655950000	0	495110000	517900000	504440000
A0A0C4DG51;Q9NP80-3;Q9NP80;Q9NP80-2	A0A0C4DG51;Q9NP80-3;Q9NP80;Q9NP80-2	Calcium-independent phospholipase A2-gamma	PNPLA8	>tr|A0A0C4DG51|A0A0C4DG51_HUMAN Calcium-independent phospholipase A2-gamma (Fragment) OS=Homo sapiens GN=PNPLA8 PE=1 SV=1;>sp|Q9NP80-3|PLPL8_HUMAN Isoform 3 of Calcium-independent phospholipase A2-gamma OS=Homo sapiens GN=PNPLA8;>sp|Q9NP80|PLPL8_HUMAN Calc			1	1	1	1	2	2	2	1	2	1	1	1	2	1	4	2	2	1	1	1	1	2	2	3	1	2	2	1	0	0	0	0	0	0	0	0	0	0	0	0	0	0	30343000
F5GYV5;H7BZV4;A0A0C4DG62;F8WCT1;F5H7X4;Q66PJ3-7;Q66PJ3-4;Q66PJ3-3;Q66PJ3-2;Q66PJ3	F5GYV5;H7BZV4;A0A0C4DG62;F8WCT1;F5H7X4;Q66PJ3-7;Q66PJ3-4;Q66PJ3-3;Q66PJ3-2;Q66PJ3	ADP-ribosylation factor-like protein 6-interacting protein 4	ARL6IP4	>tr|F5GYV5|F5GYV5_HUMAN ADP-ribosylation factor-like protein 6-interacting protein 4 (Fragment) OS=Homo sapiens GN=ARL6IP4 PE=1 SV=1;>tr|H7BZV4|H7BZV4_HUMAN ADP-ribosylation factor-like protein 6-interacting protein 4 (Fragment) OS=Homo sapiens GN=ARL6IP4			0	0	0	0	0	0	0	0	1	0	0	0	0	0	1	0	0	0	0	0	0	0	0	1	1	0	0	0	0	0	0	0	0	0	0	0	0	0	0	0	0	0	0
A0A0C4DG89;Q7L014;D6RJA6;H0Y9U3	A0A0C4DG89;Q7L014	Probable ATP-dependent RNA helicase DDX46	DDX46	>tr|A0A0C4DG89|A0A0C4DG89_HUMAN Probable ATP-dependent RNA helicase DDX46 OS=Homo sapiens GN=DDX46 PE=1 SV=1;>sp|Q7L014|DDX46_HUMAN Probable ATP-dependent RNA helicase DDX46 OS=Homo sapiens GN=DDX46 PE=1 SV=2			5	7	7	14	11	17	14	14	13	6	5	4	14	16	16	9	13	9	6	6	3	12	15	15	10	12	10	9	180310000	236910000	216400000	333880000	283000000	441920000	325990000	380060000	353270000	205650000	203330000	193600000	330420000	370630000	372830000
A0A0C4DG98;Q8NI27;H0Y815	A0A0C4DG98;Q8NI27	THO complex subunit 2	THOC2	>tr|A0A0C4DG98|A0A0C4DG98_HUMAN THO complex subunit 2 OS=Homo sapiens GN=THOC2 PE=1 SV=1;>sp|Q8NI27|THOC2_HUMAN THO complex subunit 2 OS=Homo sapiens GN=THOC2 PE=1 SV=2			0	0	0	0	0	0	1	1	0	0	0	0	0	0	0	0	1	0	0	0	0	0	0	0	0	1	0	0	0	0	0	0	0	0	0	0	0	0	0	0	0	0	0
A0A0C4DGA2;O75521-2;O75521;F1LLU7;F8WAW4;C9JB63;F8W6J1	A0A0C4DGA2;O75521-2;O75521;F1LLU7	Enoyl-CoA delta isomerase 2, mitochondrial	ECI2	>tr|A0A0C4DGA2|A0A0C4DGA2_HUMAN Enoyl-CoA delta isomerase 2, mitochondrial OS=Homo sapiens GN=ECI2 PE=1 SV=1;>sp|O75521-2|ECI2_HUMAN Isoform 2 of Enoyl-CoA delta isomerase 2, mitochondrial OS=Homo sapiens GN=ECI2;>sp|O75521|ECI2_HUMAN Enoyl-CoA delta isome			1	1	1	4	3	3	1	3	2	1	1	2	4	5	5	5	4	3	1	1	1	3	3	4	6	4	3	1	0	0	0	109370000	98236000	100050000	0	98391000	105020000	0	0	0	104910000	111590000	103140000
F5GWX5;A0A0C4DGG9;Q14839;Q14839-2;Q8TDI0;K7EMY3;F2Z2R5;F6T542;I3L229;H7C3H7;F5H6N4;H7C0J3	F5GWX5;A0A0C4DGG9;Q14839;Q14839-2	Chromodomain-helicase-DNA-binding protein 4	CHD4	>tr|F5GWX5|F5GWX5_HUMAN Chromodomain-helicase-DNA-binding protein 4 OS=Homo sapiens GN=CHD4 PE=1 SV=1;>tr|A0A0C4DGG9|A0A0C4DGG9_HUMAN Chromodomain-helicase-DNA-binding protein 4 OS=Homo sapiens GN=CHD4 PE=1 SV=1;>sp|Q14839|CHD4_HUMAN Chromodomain-helicase-			2	4	3	13	15	11	7	6	6	5	4	2	11	14	12	7	9	6	3	3	5	13	12	13	10	7	5	1	97337000	106870000	97629000	225140000	206830000	182830000	134990000	121870000	106500000	142600000	127160000	85569000	166150000	234950000	199100000
A0A0C4DGH0;Q5ZPR3-3;Q5ZPR3-4;Q5ZPR3;H0YL10;Q5ZPR3-2;H0YK40;H0YK59;H0YLT8;H0YN85;H0YN29	A0A0C4DGH0;Q5ZPR3-3;Q5ZPR3-4;Q5ZPR3;H0YL10;Q5ZPR3-2	CD276 antigen	CD276	>tr|A0A0C4DGH0|A0A0C4DGH0_HUMAN CD276 antigen OS=Homo sapiens GN=CD276 PE=1 SV=1;>sp|Q5ZPR3-3|CD276_HUMAN Isoform 3 of CD276 antigen OS=Homo sapiens GN=CD276;>sp|Q5ZPR3-4|CD276_HUMAN Isoform 4 of CD276 antigen OS=Homo sapiens GN=CD276;>sp|Q5ZPR3|CD276_HUMA			0	0	0	1	1	1	3	4	0	0	0	0	1	2	2	2	3	1	0	0	0	1	1	1	1	3	2	0	0	0	0	0	0	0	43069000	39724000	0	0	0	0	0	0	0
A0A0C4DGI3;B4DJV2;O75390;H0YIC4;F8VRI6;F8VPF9;F8VPA1;F8W1S4;H0YH82;F8W642;F8VZK9;F8VX07;F8VRP1;F8VX68;F8VWQ5;F8VR34;F8VTT8;F8W4S1	A0A0C4DGI3;B4DJV2;O75390;H0YIC4	Citrate synthase;Citrate synthase, mitochondrial	CS	>tr|A0A0C4DGI3|A0A0C4DGI3_HUMAN Citrate synthase OS=Homo sapiens GN=CS PE=1 SV=1;>tr|B4DJV2|B4DJV2_HUMAN Citrate synthase OS=Homo sapiens GN=CS PE=1 SV=1;>sp|O75390|CISY_HUMAN Citrate synthase, mitochondrial OS=Homo sapiens GN=CS PE=1 SV=2;>tr|H0YIC4|H0YIC			0	0	0	1	2	2	1	3	1	0	0	0	0	2	0	2	3	3	0	0	0	0	1	0	1	2	1	0	0	0	0	0	37345000	28689000	0	45299000	0	0	0	0	0	55712000	0
A0A0C4DGQ8;Q6IAN0;J3KRS1;J3QKT1;J3QLJ8;J3QLK1	A0A0C4DGQ8;Q6IAN0	Dehydrogenase/reductase SDR family member 7B	DHRS7B	>tr|A0A0C4DGQ8|A0A0C4DGQ8_HUMAN Dehydrogenase/reductase SDR family member 7B OS=Homo sapiens GN=DHRS7B PE=1 SV=1;>sp|Q6IAN0|DRS7B_HUMAN Dehydrogenase/reductase SDR family member 7B OS=Homo sapiens GN=DHRS7B PE=1 SV=2			0	0	0	3	2	2	4	3	2	0	0	0	2	1	2	4	5	3	0	1	1	3	2	1	7	2	6	1	0	0	0	59062000	50899000	52315000	52440000	58435000	63093000	0	0	0	55890000	0	53162000
A0A0C4DGS0;P56556;R4GN43	A0A0C4DGS0;P56556;R4GN43	NADH dehydrogenase [ubiquinone] 1 alpha subcomplex subunit 6	NDUFA6	>tr|A0A0C4DGS0|A0A0C4DGS0_HUMAN NADH dehydrogenase [ubiquinone] 1 alpha subcomplex subunit 6 OS=Homo sapiens GN=NDUFA6 PE=1 SV=1;>sp|P56556|NDUA6_HUMAN NADH dehydrogenase [ubiquinone] 1 alpha subcomplex subunit 6 OS=Homo sapiens GN=NDUFA6 PE=1 SV=3;>tr|R4G			2	3	1	2	2	3	1	1	1	1	3	1	2	3	2	2	1	2	1	3	2	3	2	3	1	1	1	1	82080000	78653000	0	58096000	79439000	76018000	0	0	0	0	86532000	0	81507000	92842000	87386000
A0A0C4DGS1;P39656-3;P39656;P39656-2;U3KQ84	A0A0C4DGS1;P39656-3;P39656;P39656-2	Dolichyl-diphosphooligosaccharide--protein glycosyltransferase 48 kDa subunit	DDOST	>tr|A0A0C4DGS1|A0A0C4DGS1_HUMAN Dolichyl-diphosphooligosaccharide--protein glycosyltransferase 48 kDa subunit OS=Homo sapiens GN=DDOST PE=1 SV=1;>sp|P39656-3|OST48_HUMAN Isoform 3 of Dolichyl-diphosphooligosaccharide--protein glycosyltransferase 48 kDa sub			3	4	2	3	4	2	5	3	6	3	2	2	4	2	4	3	3	4	2	2	2	3	3	2	3	5	5	4	265160000	339680000	130630000	363920000	345260000	349310000	356690000	322720000	308480000	219940000	417250000	299440000	369260000	385290000	343290000
A0A0C4DGS5;Q08379;Q08379-2;B7ZC06;A0A087WYC0	A0A0C4DGS5;Q08379;Q08379-2	Golgin subfamily A member 2	GOLGA2	>tr|A0A0C4DGS5|A0A0C4DGS5_HUMAN Golgi autoantigen, golgin subfamily a, 2, isoform CRA_a OS=Homo sapiens GN=GOLGA2 PE=1 SV=1;>sp|Q08379|GOGA2_HUMAN Golgin subfamily A member 2 OS=Homo sapiens GN=GOLGA2 PE=1 SV=3;>sp|Q08379-2|GOGA2_HUMAN Isoform 2 of Golgin			1	1	1	2	0	1	0	0	0	1	1	1	3	2	1	2	1	1	1	1	0	1	1	1	1	0	0	1	0	0	0	0	0	0	0	0	0	0	0	0	0	0	0
A0A0C4DGX4;Q13616	A0A0C4DGX4;Q13616	Cullin-1	CUL1	>tr|A0A0C4DGX4|A0A0C4DGX4_HUMAN Cullin-1 OS=Homo sapiens GN=CUL1 PE=1 SV=1;>sp|Q13616|CUL1_HUMAN Cullin-1 OS=Homo sapiens GN=CUL1 PE=1 SV=2			0	0	0	1	1	1	1	1	1	1	0	0	3	0	3	1	1	1	0	0	0	4	2	2	1	1	2	1	0	0	0	0	0	0	0	0	0	0	0	0	31842000	0	26828000
A0A0C4DH22;Q9H4G0-4;Q9H4G0-3;Q9H4G0-2;Q9H4G0;X6RC15;H7C2K6;A0A1B0GTW6	A0A0C4DH22;Q9H4G0-4;Q9H4G0-3;Q9H4G0-2;Q9H4G0;X6RC15;H7C2K6	Band 4.1-like protein 1	EPB41L1	>tr|A0A0C4DH22|A0A0C4DH22_HUMAN Band 4.1-like protein 1 OS=Homo sapiens GN=EPB41L1 PE=1 SV=1;>sp|Q9H4G0-4|E41L1_HUMAN Isoform 4 of Band 4.1-like protein 1 OS=Homo sapiens GN=EPB41L1;>sp|Q9H4G0-3|E41L1_HUMAN Isoform 3 of Band 4.1-like protein 1 OS=Homo sapi			1	0	0	0	1	0	0	0	0	0	1	1	1	1	1	0	1	0	0	0	1	1	1	1	0	0	0	0	0	0	0	0	0	0	0	0	0	0	0	0	0	0	0
A0A0D9SEI3;B7ZVY7;A0A0D9SER5;A0A0D9SEN2;J3QR44;P21127-8;P21127-3;P21127-2;P21127;J3QR29;P21127-6;P21127-9;Q5QPR3;P21127-12;P21127-4;P21127-5;P21127-10;Q9UQ88-4;Q9UQ88-3;Q9UQ88-2;Q9UQ88;Q5QPR4;Q9UQ88-10;Q9UQ88-5;Q9UQ88-9;Q9UQ88-8;J3KS35;E7ESP2;Q5QPQ9;E9PFJ2;A0A087WYI9;A0A087X1I0;Q13882	A0A0D9SEI3;B7ZVY7;A0A0D9SER5;A0A0D9SEN2;J3QR44;P21127-8;P21127-3;P21127-2;P21127;J3QR29;P21127-6;P21127-9;Q5QPR3;P21127-12;P21127-4;P21127-5;P21127-10;Q9UQ88-4;Q9UQ88-3;Q9UQ88-2;Q9UQ88;Q5QPR4;Q9UQ88-10;Q9UQ88-5;Q9UQ88-9	Cyclin-dependent kinase 11B;Cyclin-dependent kinase 11A	CDC2L1;CDK11B;CDK11A	>tr|A0A0D9SEI3|A0A0D9SEI3_HUMAN Cyclin-dependent kinase 11B OS=Homo sapiens GN=CDK11B PE=1 SV=1;>tr|B7ZVY7|B7ZVY7_HUMAN Cell division cycle 2-like 1 (PITSLRE proteins) OS=Homo sapiens GN=CDC2L1 PE=1 SV=1;>tr|A0A0D9SER5|A0A0D9SER5_HUMAN Cyclin-dependent kin			2	0	0	5	4	4	5	4	5	1	2	2	4	4	4	5	9	7	0	0	1	5	6	6	5	6	8	3	42803000	0	0	50795000	46818000	48434000	55075000	50287000	53234000	0	0	72737000	58766000	62138000	76765000
E7ENQ1;G3XAA2;H7C360;G5E948;E7EN19;E7ESS2;A0A0D9SEY1;O95819-4;O95819-2;O95819;O95819-5;O95819-3;E7EX83;A0A0D9SG62;Q9UKE5-8;Q8N4C8-5;Q9UKE5-5;Q8N4C8-2;Q9UKE5-7;Q8N4C8-3;Q9UKE5-3;Q8N4C8-4;Q9UKE5-6;Q9UKE5-2;Q8N4C8;Q9UKE5-4;Q9UKE5;C9J840;C9J338;H7C0P6;I3L2I2;E7ETN6;I3L203;H7C3Z6	E7ENQ1;G3XAA2;H7C360;G5E948;E7EN19;E7ESS2;A0A0D9SEY1;O95819-4;O95819-2;O95819;O95819-5;O95819-3;E7EX83;A0A0D9SG62;Q9UKE5-8;Q8N4C8-5;Q9UKE5-5;Q8N4C8-2;Q9UKE5-7;Q8N4C8-3;Q9UKE5-3;Q8N4C8-4;Q9UKE5-6;Q9UKE5-2;Q8N4C8;Q9UKE5-4;Q9UKE5;C9J840	Mitogen-activated protein kinase kinase kinase kinase 4;TRAF2 and NCK-interacting protein kinase;Misshapen-like kinase 1	MAP4K4;TNIK;MINK1	>tr|E7ENQ1|E7ENQ1_HUMAN Mitogen-activated protein kinase kinase kinase kinase 4 OS=Homo sapiens GN=MAP4K4 PE=1 SV=1;>tr|G3XAA2|G3XAA2_HUMAN Mitogen-activated protein kinase kinase kinase kinase 4 OS=Homo sapiens GN=MAP4K4 PE=1 SV=2;>tr|H7C360|H7C360_HUMAN			0	0	0	0	1	1	1	1	1	0	0	1	0	3	2	1	1	1	0	0	0	2	2	3	1	1	1	0	0	0	0	0	0	0	0	0	0	0	0	0	0	54437000	40931000
A0A0D9SFB3;A0A0D9SG12;A0A0D9SF53;O00571-2;O00571;O15523-2;O15523;O15523-3;C9J081;A0A0J9YVQ7;C9J8G5;A0A087WVZ1;A0A0J9YYH6;D6RCM4;Q9NQI0-3;Q9NQI0-2;Q9NQI0-4;Q9NQI0;A0A087WX09;B4DLA0;H0Y960	A0A0D9SFB3;A0A0D9SG12;A0A0D9SF53;O00571-2;O00571;O15523-2;O15523	ATP-dependent RNA helicase DDX3X;ATP-dependent RNA helicase DDX3Y	DDX3X;DDX3Y	>tr|A0A0D9SFB3|A0A0D9SFB3_HUMAN ATP-dependent RNA helicase DDX3X OS=Homo sapiens GN=DDX3X PE=1 SV=1;>tr|A0A0D9SG12|A0A0D9SG12_HUMAN ATP-dependent RNA helicase DDX3X OS=Homo sapiens GN=DDX3X PE=1 SV=1;>tr|A0A0D9SF53|A0A0D9SF53_HUMAN ATP-dependent RNA helica			2	3	4	5	9	7	8	8	8	3	3	5	8	7	5	6	9	6	2	5	3	5	3	5	6	5	3	3	81031000	97196000	84251000	84623000	95609000	90795000	89992000	88711000	94304000	99447000	97421000	109500000	103930000	90771000	101980000
A0A0D9SFS3;E9PDF2;E9PCR7;Q02218-2;Q02218;E9PFG7;Q02218-3;Q9ULD0;C9J4G7;Q9ULD0-3;Q9ULD0-2	A0A0D9SFS3;E9PDF2;E9PCR7;Q02218-2;Q02218;E9PFG7	2-oxoglutarate dehydrogenase, mitochondrial	OGDH	>tr|A0A0D9SFS3|A0A0D9SFS3_HUMAN 2-oxoglutarate dehydrogenase, mitochondrial OS=Homo sapiens GN=OGDH PE=1 SV=1;>tr|E9PDF2|E9PDF2_HUMAN 2-oxoglutarate dehydrogenase, mitochondrial OS=Homo sapiens GN=OGDH PE=1 SV=1;>tr|E9PCR7|E9PCR7_HUMAN 2-oxoglutarate dehyd			0	0	0	1	0	0	2	3	3	0	0	0	0	0	2	1	2	0	0	0	0	1	0	1	1	2	1	0	0	0	0	0	0	0	30309000	33465000	35119000	0	0	0	0	0	0
U3KQA6;A0A0G2JHL0;A0A140T9F7;A0A140T9V2;H0Y6K2;A0A140T9E9;A0A0G2JK44;P25440-3;P25440;P25440-2;H0Y799;A0A140T9X8;A0A0G2JHN8;A0A140T9I1;E9PIQ3;P25440-4	U3KQA6;A0A0G2JHL0;A0A140T9F7;A0A140T9V2;H0Y6K2;A0A140T9E9;A0A0G2JK44;P25440-3;P25440;P25440-2;H0Y799;A0A140T9X8;A0A0G2JHN8;A0A140T9I1;E9PIQ3;P25440-4	Bromodomain-containing protein 2	BRD2	>tr|U3KQA6|U3KQA6_HUMAN Bromodomain-containing protein 2 (Fragment) OS=Homo sapiens GN=BRD2 PE=1 SV=1;>tr|A0A0G2JHL0|A0A0G2JHL0_HUMAN Bromodomain-containing protein 2 (Fragment) OS=Homo sapiens GN=BRD2 PE=1 SV=1;>tr|A0A140T9F7|A0A140T9F7_HUMAN Bromodomain-			0	0	0	0	0	0	0	0	0	0	0	0	0	0	0	1	1	0	0	0	0	0	0	0	0	0	1	0	0	0	0	0	0	0	0	0	0	0	0	0	0	0	0
P0DMV9;P0DMV8;A0A0G2JIW1;P0DMV8-2;V9GZ37	P0DMV9;P0DMV8;A0A0G2JIW1;P0DMV8-2;V9GZ37		HSPA1A	>sp|P0DMV9|HS71B_HUMAN Heat shock 70 kDa protein 1B OS=Homo sapiens GN=HSPA1B PE=1 SV=1;>sp|P0DMV8|HS71A_HUMAN Heat shock 70 kDa protein 1A OS=Homo sapiens GN=HSPA1A PE=1 SV=1;>tr|A0A0G2JIW1|A0A0G2JIW1_HUMAN Heat shock 70 kDa protein 1B OS=Homo sapiens GN=			8	12	10	18	16	14	15	18	17	14	10	15	15	14	18	16	18	18	15	9	13	17	17	15	19	18	16	12	1235400000	1486000000	1117800000	1548800000	1559800000	1450300000	1534100000	1543700000	1507500000	1042800000	1163700000	1425700000	1670700000	1639500000	1615600000
Q8MH48;Q5RJ85;A0A0G2JPQ3;P17693	Q8MH48;Q5RJ85;A0A0G2JPQ3;P17693	HLA class I histocompatibility antigen, alpha chain G	HLA-G	>tr|Q8MH48|Q8MH48_HUMAN HLA class I histocompatibility antigen, alpha chain G OS=Homo sapiens GN=HLA-G PE=1 SV=1;>tr|Q5RJ85|Q5RJ85_HUMAN HLA class I histocompatibility antigen, alpha chain G OS=Homo sapiens GN=HLA-G PE=1 SV=1;>tr|A0A0G2JPQ3|A0A0G2JPQ3_HUMA			0	0	0	0	1	0	0	1	1	0	0	0	0	0	1	1	1	0	0	0	0	1	1	0	1	0	1	0	0	0	0	0	0	0	0	0	0	0	0	0	0	0	0
H0YBZ9;A0A0G2JRX5;A0A0G2JRY6;B4DP61;E7EQZ4;Q16637-4;Q16637-2;Q16637-3;Q16637	H0YBZ9;A0A0G2JRX5;A0A0G2JRY6;B4DP61;E7EQZ4;Q16637-4;Q16637-2;Q16637-3;Q16637	Survival motor neuron protein	SMN1	>tr|H0YBZ9|H0YBZ9_HUMAN Survival motor neuron protein (Fragment) OS=Homo sapiens GN=SMN1 PE=1 SV=1;>tr|A0A0G2JRX5|A0A0G2JRX5_HUMAN Survival motor neuron protein (Fragment) OS=Homo sapiens GN=SMN1 PE=1 SV=1;>tr|A0A0G2JRY6|A0A0G2JRY6_HUMAN Survival motor neu			0	1	1	0	0	1	1	0	1	0	0	0	0	0	0	1	1	1	0	0	0	0	0	0	1	1	1	0	0	0	0	0	0	0	0	0	0	0	0	0	0	0	0
A0A0U1RQQ2;A0A0U1RRB8;C9JTA6;A0A0G2JSE9;G5E975;Q12824-2;Q12824;B5MCL5	A0A0U1RQQ2;A0A0U1RRB8;C9JTA6;A0A0G2JSE9;G5E975;Q12824-2;Q12824;B5MCL5	SWI/SNF-related matrix-associated actin-dependent regulator of chromatin subfamily B member 1	SMARCB1	>tr|A0A0U1RQQ2|A0A0U1RQQ2_HUMAN SWI/SNF-related matrix-associated actin-dependent regulator of chromatin subfamily B member 1 (Fragment) OS=Homo sapiens GN=SMARCB1 PE=1 SV=1;>tr|A0A0U1RRB8|A0A0U1RRB8_HUMAN SWI/SNF-related matrix-associated actin-dependent			0	0	0	0	0	0	0	0	0	0	0	0	0	0	0	1	1	1	0	0	0	0	0	0	1	1	1	0	0	0	0	0	0	0	0	0	0	0	0	0	0	0	0
A0A0J9YYL3;A0A0J9YXJ8;A0A0J9YVP6;A0A0J9YXX5;Q9UHX1-4;Q9UHX1-6;Q9UHX1-3;Q9UHX1-5;Q9UHX1-2;Q9UHX1;A0A0J9YVR6;E9PQ56;A0A0J9YWM1;H0YEM1;E9PN18;E9PMU7;E9PL19;H0YCP8	A0A0J9YYL3;A0A0J9YXJ8;A0A0J9YVP6;A0A0J9YXX5;Q9UHX1-4;Q9UHX1-6;Q9UHX1-3;Q9UHX1-5;Q9UHX1-2;Q9UHX1;A0A0J9YVR6;E9PQ56;A0A0J9YWM1;H0YEM1;E9PN18;E9PMU7	Poly(U)-binding-splicing factor PUF60	PUF60	>tr|A0A0J9YYL3|A0A0J9YYL3_HUMAN Poly(U)-binding-splicing factor PUF60 (Fragment) OS=Homo sapiens GN=PUF60 PE=1 SV=1;>tr|A0A0J9YXJ8|A0A0J9YXJ8_HUMAN Poly(U)-binding-splicing factor PUF60 (Fragment) OS=Homo sapiens GN=PUF60 PE=1 SV=1;>tr|A0A0J9YVP6|A0A0J9YVP			0	1	0	5	4	5	4	6	4	1	2	0	3	4	4	6	3	3	0	0	1	5	5	6	3	3	5	1	0	0	0	96067000	97117000	113770000	99114000	118220000	94432000	0	97296000	0	99293000	95906000	94885000
A0A0J9YXF2;J3QT77;A0A0J9YYG4;Q15165-3;Q15165-1;Q15165;G3XAK4;A0A0J9YYJ1;A0A0J9YXU7;A0A0J9YXM1	A0A0J9YXF2;J3QT77;A0A0J9YYG4;Q15165-3;Q15165-1;Q15165	Serum paraoxonase/arylesterase 2	PON2	>tr|A0A0J9YXF2|A0A0J9YXF2_HUMAN Paraoxonase 2, isoform CRA_a OS=Homo sapiens GN=PON2 PE=1 SV=1;>tr|J3QT77|J3QT77_HUMAN Serum paraoxonase/arylesterase 2 OS=Homo sapiens GN=PON2 PE=1 SV=1;>tr|A0A0J9YYG4|A0A0J9YYG4_HUMAN Serum paraoxonase/arylesterase 2 OS=Ho			0	0	0	3	3	2	5	6	5	0	1	0	2	3	3	4	4	4	1	0	0	3	3	3	3	2	4	1	0	0	0	212700000	179980000	174970000	198860000	202460000	210790000	0	0	0	147490000	175640000	183380000
A0A0J9YY17;A0A1C7CYW8;Q8IVF4;F5H515	A0A0J9YY17;A0A1C7CYW8;Q8IVF4	Dynein heavy chain 10, axonemal	DNAH10	>tr|A0A0J9YY17|A0A0J9YY17_HUMAN Dynein heavy chain 10, axonemal (Fragment) OS=Homo sapiens GN=DNAH10 PE=1 SV=1;>tr|A0A1C7CYW8|A0A1C7CYW8_HUMAN Dynein heavy chain 10, axonemal OS=Homo sapiens GN=DNAH10 PE=1 SV=1;>sp|Q8IVF4|DYH10_HUMAN Dynein heavy chain 10,			0	0	0	0	0	0	0	0	0	0	0	0	0	0	0	0	0	0	0	0	1	0	0	1	0	0	0	0	0	0	0	0	0	0	0	0	0	0	0	0	0	0	0
A0A0R4J2E8;A8MXP9;P43243;D6REM6;D6R991;H0Y8T4;B3KM87;P43243-2;Q68E03;D6RBI2;D6RE02;D6RIA2;D6RAM9;D6RAY2;D6R8Z5;D6RBK5;D6RB45;A0A1B0GX04;D6R9F3;D6RBS2;D6RCM3;D6REK4	A0A0R4J2E8;A8MXP9;P43243;D6REM6;D6R991	Matrin-3	MATR3	>tr|A0A0R4J2E8|A0A0R4J2E8_HUMAN Matrin-3 OS=Homo sapiens GN=MATR3 PE=1 SV=1;>tr|A8MXP9|A8MXP9_HUMAN Matrin-3 OS=Homo sapiens GN=MATR3 PE=1 SV=1;>sp|P43243|MATR3_HUMAN Matrin-3 OS=Homo sapiens GN=MATR3 PE=1 SV=2;>tr|D6REM6|D6REM6_HUMAN Matrin-3 OS=Homo sapi			5	2	3	7	5	7	10	8	6	4	3	3	6	10	10	8	10	7	7	7	6	7	8	6	7	8	11	2	157410000	0	105950000	237980000	169240000	215000000	272090000	211600000	210440000	166890000	203350000	256440000	210240000	250570000	245540000
A0A0S2Z5D0;H3BUV4;A0A1B0GTU6;Q9NWW5;A0A1B0GW73;H3BRN7;H3BNF1;A0A1B0GTV3;H3BTY4;A0A1B0GUD2;H3BUT1;Q9NWW5-2	A0A0S2Z5D0;H3BUV4;A0A1B0GTU6;Q9NWW5;A0A1B0GW73;H3BRN7;H3BNF1;A0A1B0GTV3;H3BTY4;A0A1B0GUD2;H3BUT1	Ceroid-lipofuscinosis neuronal protein 6	CLN6	>tr|A0A0S2Z5D0|A0A0S2Z5D0_HUMAN Ceroid-lipofuscinosis neuronal 6 late infantile variant isoform 2 OS=Homo sapiens GN=CLN6 PE=1 SV=1;>tr|H3BUV4|H3BUV4_HUMAN Ceroid-lipofuscinosis neuronal protein 6 OS=Homo sapiens GN=CLN6 PE=1 SV=1;>tr|A0A1B0GTU6|A0A1B0GTU6			1	1	1	2	2	3	2	2	1	1	1	1	1	1	2	2	2	2	0	1	1	2	2	2	2	2	2	2	0	0	0	104180000	108330000	128560000	156370000	132980000	0	0	0	0	0	107550000	122800000
A0A0U1RQQ1;Q5VZK9-2;Q5VZK9	A0A0U1RQQ1;Q5VZK9-2;Q5VZK9	Leucine-rich repeat-containing protein 16A	LRRC16A	>tr|A0A0U1RQQ1|A0A0U1RQQ1_HUMAN F-actin-uncapping protein LRRC16A (Fragment) OS=Homo sapiens GN=CARMIL1 PE=1 SV=1;>sp|Q5VZK9-2|CARL1_HUMAN Isoform 2 of F-actin-uncapping protein LRRC16A OS=Homo sapiens GN=CARMIL1;>sp|Q5VZK9|CARL1_HUMAN F-actin-uncapping pr			0	0	0	1	1	1	0	0	0	0	0	0	1	1	0	0	1	1	0	0	0	0	0	0	1	0	1	0	0	0	0	0	0	0	0	0	0	0	0	0	0	0	0
A0A0U1RQT9;C9JYN0;Q16563-2;Q16563	A0A0U1RQT9;C9JYN0;Q16563-2;Q16563	Synaptophysin-like protein 1	SYPL1	>tr|A0A0U1RQT9|A0A0U1RQT9_HUMAN Synaptophysin-like protein 1 (Fragment) OS=Homo sapiens GN=SYPL1 PE=1 SV=1;>tr|C9JYN0|C9JYN0_HUMAN Synaptophysin-like protein 1 OS=Homo sapiens GN=SYPL1 PE=1 SV=1;>sp|Q16563-2|SYPL1_HUMAN Isoform 2 of Synaptophysin-like prot			0	1	0	1	0	1	0	1	0	0	0	0	1	1	1	1	1	1	0	0	0	0	1	1	1	1	1	1	0	0	0	0	0	0	0	0	0	0	0	0	0	0	0
A0A0U1RR32;A0A0U1RRH7;Q99878;Q96KK5;Q9BTM1;Q93077;Q7L7L0;P20671;P0C0S8;P04908;H0YFX9;Q16777;Q6FI13;P16104;Q9BTM1-2;Q96QV6;Q71UI9-5	A0A0U1RR32;A0A0U1RRH7;Q99878;Q96KK5;Q9BTM1;Q93077;Q7L7L0;P20671;P0C0S8;P04908;H0YFX9;Q16777;Q6FI13;P16104;Q9BTM1-2;Q96QV6	Histone H2A type 1-J;Histone H2A type 1-H;Histone H2A.J;Histone H2A type 1-C;Histone H2A type 3;Histone H2A type 1-D;Histone H2A type 1;Histone H2A type 1-B/E;Histone H2A;Histone H2A type 2-C;Histone H2A type 2-A;Histone H2AX;Histone H2A type 1-A	HIST1H2AJ;HIST1H2AH;H2AFJ;HIST1H2AC;HIST3H2A;HIST1H2AD;HIST1H2AG;HIST1H2AB;HIST2H2AC;HIST2H2AA3;H2AFX;HIST1H2AA	>tr|A0A0U1RR32|A0A0U1RR32_HUMAN Histone H2A OS=Homo sapiens GN=hCG_2039566 PE=3 SV=1;>tr|A0A0U1RRH7|A0A0U1RRH7_HUMAN Histone H2A OS=Homo sapiens PE=3 SV=1;>sp|Q99878|H2A1J_HUMAN Histone H2A type 1-J OS=Homo sapiens GN=HIST1H2AJ PE=1 SV=3;>sp|Q96KK5|H2A1H_H			3	3	2	4	4	4	3	3	4	4	3	2	4	4	4	4	4	4	3	4	4	4	4	3	4	4	4	4	2563200000	1403400000	2780500000	3102900000	2995800000	2913400000	2940600000	3387400000	2700700000	2521800000	1535100000	1390200000	3711400000	3766300000	3510600000
A0A0U1RRB6;Q9Y2D4;J3QT38;Q9Y2D4-2;F8W6R7	A0A0U1RRB6;Q9Y2D4;J3QT38;Q9Y2D4-2	Exocyst complex component 6B	EXOC6B	>tr|A0A0U1RRB6|A0A0U1RRB6_HUMAN Exocyst complex component 6B OS=Homo sapiens GN=EXOC6B PE=1 SV=1;>sp|Q9Y2D4|EXC6B_HUMAN Exocyst complex component 6B OS=Homo sapiens GN=EXOC6B PE=1 SV=3;>tr|J3QT38|J3QT38_HUMAN Exocyst complex component 6B OS=Homo sapiens GN			0	0	0	3	3	1	4	1	2	0	0	0	3	2	1	2	5	3	0	1	0	3	2	4	2	2	2	0	0	0	0	42763000	44011000	0	38117000	0	39555000	0	0	0	51904000	49718000	0
F6XEV2;A0A0U1RRK1;Q9BPX6;Q9BPX6-3;S4R3D7;S4R3V1;Q9BPX6-2;Q9BPX6-5;Q9BPX6-4;S4R3W3;E9PQV6	F6XEV2;A0A0U1RRK1;Q9BPX6;Q9BPX6-3;S4R3D7;S4R3V1;Q9BPX6-2;Q9BPX6-5;Q9BPX6-4	Calcium uptake protein 1, mitochondrial	MICU1	>tr|F6XEV2|F6XEV2_HUMAN Calcium uptake protein 1, mitochondrial OS=Homo sapiens GN=MICU1 PE=1 SV=2;>tr|A0A0U1RRK1|A0A0U1RRK1_HUMAN Calcium uptake protein 1, mitochondrial OS=Homo sapiens GN=MICU1 PE=1 SV=1;>sp|Q9BPX6|MICU1_HUMAN Calcium uptake protein 1, m			0	0	0	0	1	1	1	0	0	0	0	1	1	1	0	0	0	0	0	0	1	2	1	1	0	0	0	0	0	0	0	0	0	0	0	0	0	0	0	0	0	0	0
A0A0U1RRM1;Q8WXI9;A0A0U1RR34;A0A0U1RR30;A0A0U1RRK3	A0A0U1RRM1;Q8WXI9	Transcriptional repressor p66-beta	GATAD2B	>tr|A0A0U1RRM1|A0A0U1RRM1_HUMAN Transcriptional repressor p66-beta OS=Homo sapiens GN=GATAD2B PE=1 SV=1;>sp|Q8WXI9|P66B_HUMAN Transcriptional repressor p66-beta OS=Homo sapiens GN=GATAD2B PE=1 SV=1			0	0	0	3	2	1	1	0	1	1	0	1	3	2	2	1	4	1	1	1	0	2	4	3	1	3	2	0	0	0	0	48986000	46426000	0	0	0	0	0	0	0	67512000	57099000	55915000
A6NLN1;A0A0U1RRM4;P26599;P26599-2;P26599-3;K7ELW5;K7ES59;K7EKJ7;A0A0D9SF20;O95758-1;O95758-6;O95758-2;O95758;O95758-5;O95758-4;A0A087WUW5;X6R242;A0A087WU68;K7EK45;O95758-7	A6NLN1;A0A0U1RRM4;P26599;P26599-2;P26599-3;K7ELW5;K7ES59;K7EKJ7	Polypyrimidine tract-binding protein 1	PTBP1	>tr|A6NLN1|A6NLN1_HUMAN Polypyrimidine tract binding protein 1, isoform CRA_b OS=Homo sapiens GN=PTBP1 PE=1 SV=4;>tr|A0A0U1RRM4|A0A0U1RRM4_HUMAN Polypyrimidine tract-binding protein 1 OS=Homo sapiens GN=PTBP1 PE=1 SV=1;>sp|P26599|PTBP1_HUMAN Polypyrimidine			1	1	0	4	3	3	1	0	0	1	2	2	4	4	3	1	1	2	1	0	0	3	3	1	1	1	2	0	0	0	0	48347000	41825000	52887000	0	0	0	0	0	0	52369000	41811000	45424000
A0A0X1KG71;Q8WX92	A0A0X1KG71;Q8WX92	Negative elongation factor B	NELFB	>tr|A0A0X1KG71|A0A0X1KG71_HUMAN Negative elongation factor B OS=Homo sapiens GN=NELFB PE=1 SV=1;>sp|Q8WX92|NELFB_HUMAN Negative elongation factor B OS=Homo sapiens GN=NELFB PE=1 SV=1			2	2	1	2	3	4	2	5	4	1	2	2	2	2	4	4	3	3	1	2	2	2	3	2	4	3	3	0	67698000	68181000	0	0	62480000	61957000	53961000	52651000	55476000	0	77878000	75502000	50686000	63255000	64890000
A0A140T936;P26640;P26640-2	A0A140T936;P26640;P26640-2	Valine--tRNA ligase	VARS	>tr|A0A140T936|A0A140T936_HUMAN Valine--tRNA ligase (Fragment) OS=Homo sapiens GN=VARS PE=1 SV=1;>sp|P26640|SYVC_HUMAN Valine--tRNA ligase OS=Homo sapiens GN=VARS PE=1 SV=4;>sp|P26640-2|SYVC_HUMAN Isoform 2 of Valine--tRNA ligase OS=Homo sapiens GN=VARS			0	0	0	1	1	1	0	1	0	0	0	0	2	1	1	2	0	0	0	0	0	1	1	1	0	0	0	0	0	0	0	0	0	0	0	0	0	0	0	0	28161000	0	0
A0A140T962;A0A140T9J9;A0A140T9B3;Q29963;Q29865;P30499;A0A140T9E1;A0A140T942;A0A140TA05;A0A140T9L3;F8W9Z8;A0A140T9Z7;A0A140TA12;P01893;Q6DU44;P13747	A0A140T962;A0A140T9J9;A0A140T9B3;Q29963;Q29865;P30499;A0A140T9E1;A0A140T942;A0A140TA05;A0A140T9L3	HLA class I histocompatibility antigen, Cw-6 alpha chain;HLA class I histocompatibility antigen, Cw-18 alpha chain;HLA class I histocompatibility antigen, Cw-1 alpha chain	HLA-C	>tr|A0A140T962|A0A140T962_HUMAN HLA class I histocompatibility antigen, Cw-6 alpha chain OS=Homo sapiens GN=HLA-C PE=1 SV=1;>tr|A0A140T9J9|A0A140T9J9_HUMAN HLA class I histocompatibility antigen, Cw-6 alpha chain OS=Homo sapiens GN=HLA-C PE=1 SV=1;>tr|A0A1			1	1	2	2	2	6	3	6	4	2	2	3	3	6	5	7	5	6	3	3	3	5	6	5	6	4	6	1	0	0	0	0	0	0	0	0	0	0	0	0	0	0	0
A0A140T9T7;Q03518	A0A140T9T7;Q03518	Antigen peptide transporter 1	TAP1	>tr|A0A140T9T7|A0A140T9T7_HUMAN Antigen peptide transporter 1 OS=Homo sapiens GN=TAP1 PE=1 SV=1;>sp|Q03518|TAP1_HUMAN Antigen peptide transporter 1 OS=Homo sapiens GN=TAP1 PE=1 SV=2			0	0	1	1	2	1	0	1	3	0	0	0	1	2	1	1	1	0	0	0	0	1	1	1	1	1	1	1	0	0	0	0	52516000	0	0	0	54719000	0	0	0	0	0	0
A0A1B0GU45;F8W9L6;F5H006;Q12912-2;Q12912;H0YJC6	A0A1B0GU45;F8W9L6;F5H006;Q12912-2;Q12912	Lymphoid-restricted membrane protein;Processed lymphoid-restricted membrane protein	LRMP	>tr|A0A1B0GU45|A0A1B0GU45_HUMAN Lymphoid-restricted membrane protein OS=Homo sapiens GN=LRMP PE=1 SV=1;>tr|F8W9L6|F8W9L6_HUMAN Lymphoid-restricted membrane protein OS=Homo sapiens GN=LRMP PE=1 SV=1;>tr|F5H006|F5H006_HUMAN Lymphoid-restricted membrane prote			0	0	0	1	0	0	1	1	0	0	0	0	0	0	0	0	0	0	0	0	0	0	0	1	0	0	0	1	0	0	0	0	0	0	0	0	0	0	0	0	0	0	0
A0A1B0GU80;Q96N23-2;Q96N23;H0YIB5	A0A1B0GU80;Q96N23-2;Q96N23	Uncharacterized protein C12orf55	C12orf55	>tr|A0A1B0GU80|A0A1B0GU80_HUMAN Cilia- and flagella-associated protein 54 (Fragment) OS=Homo sapiens GN=CFAP54 PE=1 SV=1;>sp|Q96N23-2|CFA54_HUMAN Isoform 2 of Cilia- and flagella-associated protein 54 OS=Homo sapiens GN=CFAP54;>sp|Q96N23|CFA54_HUMAN Cilia-			0	0	0	0	0	0	0	0	0	0	0	0	0	0	0	0	0	0	0	0	0	0	0	0	0	0	0	0	0	0	0	0	0	0	0	0	0	0	0	0	0	0	0
A0A1B0GUA3;Q96EK5;A0A1B0GV79;A0A1B0GW21;A0A1B0GTE6;A0A0D9SFK7;A0A1B0GUH6	A0A1B0GUA3;Q96EK5;A0A1B0GV79;A0A1B0GW21;A0A1B0GTE6;A0A0D9SFK7;A0A1B0GUH6	KIF1-binding protein	KIAA1279	>tr|A0A1B0GUA3|A0A1B0GUA3_HUMAN KIF1-binding protein OS=Homo sapiens GN=KIF1BP PE=1 SV=1;>sp|Q96EK5|KBP_HUMAN KIF1-binding protein OS=Homo sapiens GN=KIF1BP PE=1 SV=1;>tr|A0A1B0GV79|A0A1B0GV79_HUMAN KIF1-binding protein (Fragment) OS=Homo sapiens GN=KIF1BP			0	0	0	1	0	0	0	0	0	0	0	0	0	0	0	0	0	0	0	0	0	0	0	1	0	0	0	0	0	0	0	0	0	0	0	0	0	0	0	0	0	0	0
A0A1B0GV75;A0A1B0GVF3;P23786;A0A1B0GTB8;A0A1B0GWC0;A0A1B0GTM0;A0A1B0GUD9;A0A1B0GTL9;A0A1B0GUB8	A0A1B0GV75;A0A1B0GVF3;P23786;A0A1B0GTB8;A0A1B0GWC0	Carnitine O-palmitoyltransferase 2, mitochondrial	CPT2	>tr|A0A1B0GV75|A0A1B0GV75_HUMAN Carnitine O-palmitoyltransferase 2, mitochondrial OS=Homo sapiens GN=CPT2 PE=1 SV=1;>tr|A0A1B0GVF3|A0A1B0GVF3_HUMAN Carnitine O-palmitoyltransferase 2, mitochondrial OS=Homo sapiens GN=CPT2 PE=1 SV=1;>sp|P23786|CPT2_HUMAN Ca			1	0	0	0	0	0	0	1	1	0	0	1	0	0	0	1	1	2	0	0	0	0	0	1	1	1	1	0	0	0	0	0	0	0	0	0	0	0	0	0	0	0	0
A0A1B0GW05;Q2PZI1;H7C3M5;Q2PZI1-2	A0A1B0GW05;Q2PZI1;H7C3M5	Probable C-mannosyltransferase DPY19L1	DPY19L1	>tr|A0A1B0GW05|A0A1B0GW05_HUMAN Probable C-mannosyltransferase DPY19L1 OS=Homo sapiens GN=DPY19L1 PE=1 SV=1;>sp|Q2PZI1|D19L1_HUMAN Probable C-mannosyltransferase DPY19L1 OS=Homo sapiens GN=DPY19L1 PE=2 SV=1;>tr|H7C3M5|H7C3M5_HUMAN Probable C-mannosyltransf			0	1	0	1	2	2	1	1	0	0	0	0	2	3	3	0	0	1	1	0	1	3	1	3	2	1	1	1	0	0	0	0	0	55858000	0	0	0	0	0	0	49312000	52575000	46076000
F6WST4;A0A1B0GXE7;Q9P0S3;Q53FV1;J3KTF9;F8VXD5;J3QRM9;Q8N138-4;Q8N138	F6WST4;A0A1B0GXE7;Q9P0S3;Q53FV1;J3KTF9;F8VXD5;J3QRM9;Q8N138-4;Q8N138	ORM1-like protein 1;ORM1-like protein 2;ORM1-like protein 3	ORMDL1;ORMDL2;ORMDL3	>tr|F6WST4|F6WST4_HUMAN ORM1-like protein 1 (Fragment) OS=Homo sapiens GN=ORMDL1 PE=1 SV=7;>tr|A0A1B0GXE7|A0A1B0GXE7_HUMAN ORM1-like protein 1 OS=Homo sapiens GN=ORMDL1 PE=1 SV=1;>sp|Q9P0S3|ORML1_HUMAN ORM1-like protein 1 OS=Homo sapiens GN=ORMDL1 PE=1 SV=			0	1	0	1	1	1	1	0	0	2	1	1	2	1	1	0	0	0	1	1	1	1	1	1	0	0	1	0	0	0	0	0	0	0	0	0	0	102200000	0	0	90670000	0	0
A0PJW6	A0PJW6	Transmembrane protein 223	TMEM223	>sp|A0PJW6|TM223_HUMAN Transmembrane protein 223 OS=Homo sapiens GN=TMEM223 PE=1 SV=1			0	0	0	0	1	1	1	1	1	0	0	0	1	1	1	0	1	0	0	0	0	1	0	0	2	2	1	0	0	0	0	0	0	0	0	0	0	0	0	0	0	0	0
A1L0T0;M0R026;E9PJS0;E9PL44;M0R1B5;M0QZX5	A1L0T0;M0R026;E9PJS0	Acetolactate synthase-like protein	ILVBL	>sp|A1L0T0|ILVBL_HUMAN Acetolactate synthase-like protein OS=Homo sapiens GN=ILVBL PE=1 SV=2;>tr|M0R026|M0R026_HUMAN Acetolactate synthase-like protein OS=Homo sapiens GN=ILVBL PE=1 SV=1;>tr|E9PJS0|E9PJS0_HUMAN Acetolactate synthase-like protein (Fragment)			2	1	1	4	4	4	6	6	5	1	1	3	4	6	4	6	6	6	1	1	1	7	5	6	7	6	7	3	239810000	0	0	240440000	201260000	249130000	222780000	196460000	232710000	0	0	198660000	209280000	165770000	192110000
A2AAT0;Q92504	A2AAT0;Q92504	Zinc transporter SLC39A7	SLC39A7	>tr|A2AAT0|A2AAT0_HUMAN Zinc transporter SLC39A7 (Fragment) OS=Homo sapiens GN=SLC39A7 PE=1 SV=1;>sp|Q92504|S39A7_HUMAN Zinc transporter SLC39A7 OS=Homo sapiens GN=SLC39A7 PE=1 SV=2			0	0	0	0	0	0	0	0	0	0	0	0	0	0	0	0	0	0	1	1	0	0	0	0	0	0	0	0	0	0	0	0	0	0	0	0	0	0	0	0	0	0	0
A2AEA2;P10321;O19617;A0A140T921;A0A140T9H5;A0A140T9U8	A2AEA2;P10321;O19617;A0A140T921;A0A140T9H5;A0A140T9U8	HLA class I histocompatibility antigen, Cw-7 alpha chain	HLA-C	>tr|A2AEA2|A2AEA2_HUMAN HLA class I histocompatibility antigen, Cw-6 alpha chain OS=Homo sapiens GN=HLA-C PE=1 SV=2;>sp|P10321|1C07_HUMAN HLA class I histocompatibility antigen, Cw-7 alpha chain OS=Homo sapiens GN=HLA-C PE=1 SV=3;>tr|O19617|O19617_HUMAN HL			2	2	1	3	3	6	4	7	4	3	1	2	4	6	6	8	5	6	2	3	3	4	5	4	6	5	7	2	0	0	0	0	0	0	0	0	0	0	0	0	0	0	38391000
A2RRP1;A2RRP1-2;H0Y5G7;H7BZR3;C9JCM7;H7C1Y9;H7C007;H7BZU5	A2RRP1;A2RRP1-2;H0Y5G7	Neuroblastoma-amplified sequence	NBAS	>sp|A2RRP1|NBAS_HUMAN Neuroblastoma-amplified sequence OS=Homo sapiens GN=NBAS PE=1 SV=2;>sp|A2RRP1-2|NBAS_HUMAN Isoform 2 of Neuroblastoma-amplified sequence OS=Homo sapiens GN=NBAS;>tr|H0Y5G7|H0Y5G7_HUMAN Neuroblastoma-amplified sequence (Fragment) OS=Ho			0	0	0	0	1	0	1	2	1	0	0	0	0	2	0	0	1	2	1	0	0	1	2	1	0	0	0	0	0	0	0	0	0	0	0	0	0	0	0	0	0	0	0
A3KFL1;A3KFL5;A3KFL2;Q13868-3;Q13868-2;Q13868	A3KFL1;A3KFL5;A3KFL2;Q13868-3;Q13868-2;Q13868	Exosome complex component RRP4	EXOSC2	>tr|A3KFL1|A3KFL1_HUMAN Exosome complex component RRP4 (Fragment) OS=Homo sapiens GN=EXOSC2 PE=1 SV=1;>tr|A3KFL5|A3KFL5_HUMAN Exosome complex component RRP4 (Fragment) OS=Homo sapiens GN=EXOSC2 PE=1 SV=2;>tr|A3KFL2|A3KFL2_HUMAN Exosome complex component RR			0	0	0	1	0	0	1	1	1	0	0	0	1	1	1	0	0	2	0	0	0	1	1	1	0	0	0	0	0	0	0	0	0	0	0	0	0	0	0	0	0	0	0
A3KMH1-3;A3KMH1;A3KMH1-2	A3KMH1-3;A3KMH1;A3KMH1-2	von Willebrand factor A domain-containing protein 8	VWA8	>sp|A3KMH1-3|VWA8_HUMAN Isoform 3 of von Willebrand factor A domain-containing protein 8 OS=Homo sapiens GN=VWA8;>sp|A3KMH1|VWA8_HUMAN von Willebrand factor A domain-containing protein 8 OS=Homo sapiens GN=VWA8 PE=1 SV=2;>sp|A3KMH1-2|VWA8_HUMAN Isoform 2 o			1	2	0	6	7	6	7	8	6	1	1	2	4	7	5	6	4	6	1	2	1	7	7	8	5	4	5	2	0	0	0	80247000	85929000	70918000	98717000	108510000	60733000	0	0	0	60386000	76133000	63649000
A4UGR9-2;A4UGR9-3;A4UGR9;A4UGR9-8	A4UGR9-2;A4UGR9-3;A4UGR9;A4UGR9-8	Xin actin-binding repeat-containing protein 2	XIRP2	>sp|A4UGR9-2|XIRP2_HUMAN Isoform 2 of Xin actin-binding repeat-containing protein 2 OS=Homo sapiens GN=XIRP2;>sp|A4UGR9-3|XIRP2_HUMAN Isoform 3 of Xin actin-binding repeat-containing protein 2 OS=Homo sapiens GN=XIRP2;>sp|A4UGR9|XIRP2_HUMAN Xin actin-bindi			0	0	0	0	0	0	0	0	0	0	0	0	0	0	0	0	0	0	0	0	0	0	0	0	0	0	0	1	0	0	0	0	0	0	0	0	0	0	0	0	0	0	0
A5YKK6-2;A5YKK6;A5YKK6-3;A5YKK6-4;H3BNB1;H3BMZ2;H3BVC9;H3BTH2;H3BMH0;H3BT18;H3BU44;H3BR89	A5YKK6-2;A5YKK6;A5YKK6-3;A5YKK6-4	CCR4-NOT transcription complex subunit 1	CNOT1	>sp|A5YKK6-2|CNOT1_HUMAN Isoform 2 of CCR4-NOT transcription complex subunit 1 OS=Homo sapiens GN=CNOT1;>sp|A5YKK6|CNOT1_HUMAN CCR4-NOT transcription complex subunit 1 OS=Homo sapiens GN=CNOT1 PE=1 SV=2;>sp|A5YKK6-3|CNOT1_HUMAN Isoform 3 of CCR4-NOT transc			1	4	4	17	16	21	21	20	19	3	1	2	15	15	16	15	11	16	2	1	0	12	12	17	15	15	20	11	0	141950000	182210000	349150000	376570000	403670000	455920000	437930000	358260000	0	0	135670000	320440000	339180000	323310000
H3BTL1;Q9GZQ8;A6NCE7;Q9H492;Q9H492-2	H3BTL1;Q9GZQ8;A6NCE7;Q9H492;Q9H492-2	Microtubule-associated proteins 1A/1B light chain 3B;Microtubule-associated proteins 1A/1B light chain 3 beta 2;Microtubule-associated proteins 1A/1B light chain 3A	MAP1LC3B;MAP1LC3B2;MAP1LC3A	>tr|H3BTL1|H3BTL1_HUMAN Microtubule-associated protein 1 light chain 3 beta, isoform CRA_f OS=Homo sapiens GN=MAP1LC3B PE=3 SV=1;>sp|Q9GZQ8|MLP3B_HUMAN Microtubule-associated proteins 1A/1B light chain 3B OS=Homo sapiens GN=MAP1LC3B PE=1 SV=3;>sp|A6NCE7|MP			0	0	0	0	0	0	0	0	0	0	0	0	0	0	0	0	0	0	0	0	0	0	0	0	0	0	0	0	0	0	0	0	0	0	0	0	0	0	0	0	0	0	0
A6NGW1;O95070;E9PIZ0;C9JST7;E9PS11	A6NGW1;O95070;E9PIZ0;C9JST7	Protein YIF1A	YIF1A	>tr|A6NGW1|A6NGW1_HUMAN Protein YIF1A OS=Homo sapiens GN=YIF1A PE=1 SV=1;>sp|O95070|YIF1A_HUMAN Protein YIF1A OS=Homo sapiens GN=YIF1A PE=1 SV=2;>tr|E9PIZ0|E9PIZ0_HUMAN Protein YIF1A (Fragment) OS=Homo sapiens GN=YIF1A PE=1 SV=1;>tr|C9JST7|C9JST7_HUMAN Pro			0	0	1	1	3	3	1	1	2	0	1	0	1	0	0	2	1	2	0	0	0	2	2	1	1	1	2	0	0	0	0	0	59022000	58567000	0	0	0	0	0	0	0	0	0
A6NJ78;A0A0U1RR76;A6NJ78-2;A0A0U1RRF2;B5MC64;A0A0U1RR64;A0A0U1RRD2;F8WD83;A6NJ78-3;A6NJ78-4	A6NJ78;A0A0U1RR76;A6NJ78-2	Probable methyltransferase-like protein 15	METTL15	>sp|A6NJ78|MET15_HUMAN Probable methyltransferase-like protein 15 OS=Homo sapiens GN=METTL15 PE=1 SV=1;>tr|A0A0U1RR76|A0A0U1RR76_HUMAN Probable methyltransferase-like protein 15 OS=Homo sapiens GN=METTL15 PE=1 SV=1;>sp|A6NJ78-2|MET15_HUMAN Isoform 2 of Pro			1	1	1	0	1	1	0	1	0	0	0	0	0	1	0	0	2	1	1	1	0	1	1	1	2	1	1	0	0	0	0	0	0	0	0	0	0	0	0	0	0	0	0
A6NJD9;A8MVT4;A8MYK1;Q16540;H7C2P7	A6NJD9;A8MVT4;A8MYK1;Q16540;H7C2P7	39S ribosomal protein L23, mitochondrial	MRPL23	>tr|A6NJD9|A6NJD9_HUMAN 39S ribosomal protein L23, mitochondrial OS=Homo sapiens GN=MRPL23 PE=1 SV=1;>tr|A8MVT4|A8MVT4_HUMAN 39S ribosomal protein L23, mitochondrial OS=Homo sapiens GN=MRPL23 PE=1 SV=1;>tr|A8MYK1|A8MYK1_HUMAN 39S ribosomal protein L23, mit			0	0	0	0	1	0	0	1	0	0	0	0	0	0	0	0	2	1	0	0	0	0	0	0	1	1	0	1	0	0	0	0	0	0	0	0	0	0	0	0	0	0	0
J3KNE0;A6NKT7;Q7Z3J3	J3KNE0;A6NKT7;Q7Z3J3	RanBP2-like and GRIP domain-containing protein 3;RanBP2-like and GRIP domain-containing protein 4	RGPD3;RGPD4	>tr|J3KNE0|J3KNE0_HUMAN RanBP2-like and GRIP domain-containing protein 3 OS=Homo sapiens GN=RGPD3 PE=4 SV=2;>sp|A6NKT7|RGPD3_HUMAN RanBP2-like and GRIP domain-containing protein 3 OS=Homo sapiens GN=RGPD3 PE=3 SV=2;>sp|Q7Z3J3|RGPD4_HUMAN RanBP2-like and GR			3	4	3	9	10	9	10	7	9	4	3	2	8	11	7	8	9	9	4	4	3	10	9	8	9	5	9	3	0	0	0	0	0	0	0	0	0	0	0	0	0	0	0
A6NLH6;Q9P003	A6NLH6;Q9P003	Protein cornichon homolog 4	CNIH4	>tr|A6NLH6|A6NLH6_HUMAN Protein cornichon homolog 4 OS=Homo sapiens GN=CNIH4 PE=1 SV=1;>sp|Q9P003|CNIH4_HUMAN Protein cornichon homolog 4 OS=Homo sapiens GN=CNIH4 PE=1 SV=1			0	0	0	1	1	1	1	1	1	0	0	0	1	1	1	1	1	1	0	0	0	1	1	1	1	1	1	1	0	0	0	0	0	0	0	0	0	0	0	0	0	0	0
A6NML8;K4DI95;C9J6U3;O60879-2;O60879-3;O60879	A6NML8;K4DI95;C9J6U3;O60879-2;O60879-3;O60879	Protein diaphanous homolog 2	DIAPH2	>tr|A6NML8|A6NML8_HUMAN Diaphanous homolog 2 (Drosophila), isoform CRA_c OS=Homo sapiens GN=DIAPH2 PE=1 SV=3;>tr|K4DI95|K4DI95_HUMAN Diaphanous homolog 2 (Drosophila), isoform CRA_a OS=Homo sapiens GN=DIAPH2 PE=1 SV=1;>tr|C9J6U3|C9J6U3_HUMAN Protein diapha			0	0	0	0	1	0	2	2	1	0	0	0	1	1	0	1	0	0	0	0	0	0	0	0	1	1	1	0	0	0	0	0	0	0	0	212230000	0	0	0	0	0	0	0
A6NNI4;G8JLH6;P21926;F5GXT1;A0A087WU13	A6NNI4;G8JLH6;P21926	CD9 antigen	CD9	>tr|A6NNI4|A6NNI4_HUMAN Tetraspanin OS=Homo sapiens GN=CD9 PE=1 SV=1;>tr|G8JLH6|G8JLH6_HUMAN Tetraspanin (Fragment) OS=Homo sapiens GN=CD9 PE=1 SV=1;>sp|P21926|CD9_HUMAN CD9 antigen OS=Homo sapiens GN=CD9 PE=1 SV=4			0	0	0	3	3	2	2	2	1	0	0	0	2	1	2	1	0	1	1	0	0	3	3	2	1	2	1	0	0	0	0	70447000	64543000	60744000	61459000	68369000	0	0	0	0	63378000	0	58989000
A6NNZ2	A6NNZ2	Tubulin beta-8 chain-like protein LOC260334		>sp|A6NNZ2|TBB8L_HUMAN Tubulin beta-8 chain-like protein LOC260334 OS=Homo sapiens PE=1 SV=1			7	8	5	7	6	7	8	8	7	8	7	8	8	8	7	7	8	7	6	6	5	8	8	8	8	8	8	7	0	0	0	0	0	0	0	0	0	0	0	0	0	0	0
B7ZBQ1;A6PVP4;B7ZBQ3;Q9H944-2;Q9H944	B7ZBQ1;A6PVP4;B7ZBQ3;Q9H944-2;Q9H944	Mediator of RNA polymerase II transcription subunit 20	MED20	>tr|B7ZBQ1|B7ZBQ1_HUMAN Mediator of RNA polymerase II transcription subunit 20 (Fragment) OS=Homo sapiens GN=MED20 PE=1 SV=8;>tr|A6PVP4|A6PVP4_HUMAN Mediator of RNA polymerase II transcription subunit 20 (Fragment) OS=Homo sapiens GN=MED20 PE=1 SV=1;>tr|B7			0	0	0	0	0	0	0	1	1	0	0	0	0	0	0	0	0	0	0	0	0	0	0	0	1	0	1	0	0	0	0	0	0	0	0	0	0	0	0	0	0	0	0
A8K7Q2;E9PS65;E9PM13	A8K7Q2		HSPA8	>tr|A8K7Q2|A8K7Q2_HUMAN Heat shock cognate 71 kDa protein OS=Homo sapiens GN=HSPA8 PE=1 SV=1			6	5	8	10	8	8	10	11	10	7	6	8	11	8	13	9	10	11	5	6	10	11	11	8	9	12	11	11	0	0	0	0	0	0	0	0	0	0	0	0	0	0	0
A8MTY9;O14972;O14972-2;A8MY26	A8MTY9;O14972;O14972-2	Down syndrome critical region protein 3	DSCR3	>tr|A8MTY9|A8MTY9_HUMAN Down syndrome critical region protein 3 OS=Homo sapiens GN=DSCR3 PE=1 SV=1;>sp|O14972|DSCR3_HUMAN Down syndrome critical region protein 3 OS=Homo sapiens GN=DSCR3 PE=2 SV=1;>sp|O14972-2|DSCR3_HUMAN Isoform 2 of Down syndrome critica			0	0	0	0	0	1	0	0	0	0	0	0	0	0	0	0	0	0	0	0	0	0	0	0	0	0	0	0	0	0	0	0	0	0	0	0	0	0	0	0	0	0	0
Q49AN9;F5H013;P62308;A8MWD9;C9JVQ0	Q49AN9;F5H013;P62308;A8MWD9	Small nuclear ribonucleoprotein G;Putative small nuclear ribonucleoprotein G-like protein 15	SNRPG;SNRPGP15	>tr|Q49AN9|Q49AN9_HUMAN SNRPG protein OS=Homo sapiens GN=SNRPG PE=1 SV=1;>tr|F5H013|F5H013_HUMAN Small nuclear ribonucleoprotein G OS=Homo sapiens GN=SNRPG PE=1 SV=1;>sp|P62308|RUXG_HUMAN Small nuclear ribonucleoprotein G OS=Homo sapiens GN=SNRPG PE=1 SV=1			0	0	0	0	1	1	0	1	1	0	0	0	0	1	0	1	1	1	0	0	0	0	0	0	0	0	0	0	0	0	0	0	0	0	0	0	0	0	0	0	0	0	0
A8MX75;P18074;E7EVE9;P18074-2;K7EIT8;K7ENL1;B4E0F6;K7EKF3	A8MX75;P18074;E7EVE9;P18074-2;K7EIT8	TFIIH basal transcription factor complex helicase XPD subunit	ERCC2	>tr|A8MX75|A8MX75_HUMAN TFIIH basal transcription factor complex helicase XPD subunit (Fragment) OS=Homo sapiens GN=ERCC2 PE=1 SV=2;>sp|P18074|ERCC2_HUMAN TFIIH basal transcription factor complex helicase XPD subunit OS=Homo sapiens GN=ERCC2 PE=1 SV=1;>tr|			0	0	0	0	1	0	0	1	1	0	0	0	0	0	0	0	0	1	0	0	0	0	0	0	1	1	1	0	0	0	0	0	0	0	0	0	0	0	0	0	0	0	0
A9Z1X7;Q8IYB3-2;Q8IYB3;E9PCT1;M0R088;M0R1E7	A9Z1X7;Q8IYB3-2;Q8IYB3;E9PCT1	Serine/arginine repetitive matrix protein 1	SRRM1	>tr|A9Z1X7|A9Z1X7_HUMAN Serine/arginine repetitive matrix protein 1 OS=Homo sapiens GN=SRRM1 PE=1 SV=1;>sp|Q8IYB3-2|SRRM1_HUMAN Isoform 2 of Serine/arginine repetitive matrix protein 1 OS=Homo sapiens GN=SRRM1;>sp|Q8IYB3|SRRM1_HUMAN Serine/arginine repetit			0	1	0	0	0	0	0	1	2	0	1	1	0	0	0	0	1	1	1	1	1	0	1	0	0	1	0	1	0	0	0	0	0	0	0	0	52902000	0	0	0	0	0	0
B0QY89;Q9Y262;Q9Y262-2;B0QY90;C9JHP4;C9K0Q7;H7C3A0;H0Y7E6	B0QY89;Q9Y262;Q9Y262-2;B0QY90	Eukaryotic translation initiation factor 3 subunit L	EIF3L	>tr|B0QY89|B0QY89_HUMAN Eukaryotic translation initiation factor 3 subunit L OS=Homo sapiens GN=EIF3L PE=1 SV=1;>sp|Q9Y262|EIF3L_HUMAN Eukaryotic translation initiation factor 3 subunit L OS=Homo sapiens GN=EIF3L PE=1 SV=1;>sp|Q9Y262-2|EIF3L_HUMAN Isoform			0	1	1	6	5	4	1	2	3	2	0	1	6	5	4	4	6	3	0	2	1	5	4	2	3	3	2	1	0	0	0	55956000	53129000	62724000	0	0	0	0	0	0	61093000	60075000	71181000
B0QYK0;Q01844-6;Q01844-3;Q01844;Q01844-5;H7BY36;A0A0D9SFL3;C9JGE3;Q01844-2;Q01844-4	B0QYK0;Q01844-6;Q01844-3;Q01844;Q01844-5;H7BY36;A0A0D9SFL3;C9JGE3;Q01844-2	RNA-binding protein EWS	EWSR1	>tr|B0QYK0|B0QYK0_HUMAN RNA-binding protein EWS OS=Homo sapiens GN=EWSR1 PE=1 SV=1;>sp|Q01844-6|EWS_HUMAN Isoform 6 of RNA-binding protein EWS OS=Homo sapiens GN=EWSR1;>sp|Q01844-3|EWS_HUMAN Isoform 3 of RNA-binding protein EWS OS=Homo sapiens GN=EWSR1;>sp			1	1	1	1	0	1	1	1	2	1	1	1	0	0	0	1	2	2	1	1	1	1	1	1	2	1	1	1	0	0	0	0	0	0	0	0	0	0	0	0	0	0	0
H3BPC4;H3BQQ9;B0QYN7;P63279	H3BPC4;H3BQQ9;B0QYN7;P63279	SUMO-conjugating enzyme UBC9	UBE2I	>tr|H3BPC4|H3BPC4_HUMAN SUMO-conjugating enzyme UBC9 (Fragment) OS=Homo sapiens GN=UBE2I PE=1 SV=2;>tr|H3BQQ9|H3BQQ9_HUMAN SUMO-conjugating enzyme (Fragment) OS=Homo sapiens GN=UBE2I PE=1 SV=1;>tr|B0QYN7|B0QYN7_HUMAN SUMO-conjugating enzyme OS=Homo sapiens			0	0	0	0	0	1	1	1	0	0	0	0	0	0	0	1	2	2	0	0	0	0	0	0	1	1	0	0	0	0	0	0	0	0	0	0	0	0	0	0	0	0	0
B0QYW5;F6RTR7;O43808;F8WE74	B0QYW5;F6RTR7;O43808;F8WE74	Peroxisomal membrane protein PMP34	SLC25A17	>tr|B0QYW5|B0QYW5_HUMAN Peroxisomal membrane protein PMP34 OS=Homo sapiens GN=SLC25A17 PE=1 SV=1;>tr|F6RTR7|F6RTR7_HUMAN Peroxisomal membrane protein PMP34 OS=Homo sapiens GN=SLC25A17 PE=1 SV=1;>sp|O43808|PM34_HUMAN Peroxisomal membrane protein PMP34 OS=Ho			0	0	0	0	0	0	0	0	2	0	0	0	0	0	0	0	0	0	0	0	0	0	0	0	1	0	0	0	0	0	0	0	0	0	0	0	29787000	0	0	0	0	0	0
B1AH87;P30536	B1AH87;P30536	Translocator protein	TSPO	>tr|B1AH87|B1AH87_HUMAN Putative peripheral benzodiazepine receptor-related protein (Fragment) OS=Homo sapiens GN=TSPO PE=1 SV=1;>sp|P30536|TSPO_HUMAN Translocator protein OS=Homo sapiens GN=TSPO PE=1 SV=3			1	3	3	3	3	3	2	1	2	2	2	2	3	3	1	2	2	1	2	2	2	2	1	2	2	1	1	1	0	129710000	149370000	128210000	140900000	105760000	0	0	0	133350000	144890000	170060000	117410000	121830000	0
B1AJQ6;Q86Y82	B1AJQ6;Q86Y82	Syntaxin-12	STX12	>tr|B1AJQ6|B1AJQ6_HUMAN Syntaxin-12 (Fragment) OS=Homo sapiens GN=STX12 PE=1 SV=2;>sp|Q86Y82|STX12_HUMAN Syntaxin-12 OS=Homo sapiens GN=STX12 PE=1 SV=1			1	0	0	0	0	0	0	0	0	1	0	0	1	0	0	0	0	0	1	1	0	0	0	0	0	0	0	0	0	0	0	0	0	0	0	0	0	0	0	0	0	0	0
B1AJY5;B1AJY7;O75832;B1AJY6;O75832-2	B1AJY5;B1AJY7;O75832;B1AJY6;O75832-2	26S proteasome non-ATPase regulatory subunit 10	PSMD10	>tr|B1AJY5|B1AJY5_HUMAN 26S proteasome non-ATPase regulatory subunit 10 OS=Homo sapiens GN=PSMD10 PE=1 SV=1;>tr|B1AJY7|B1AJY7_HUMAN 26S proteasome non-ATPase regulatory subunit 10 OS=Homo sapiens GN=PSMD10 PE=1 SV=1;>sp|O75832|PSD10_HUMAN 26S proteasome no			1	1	1	1	1	1	1	0	0	1	1	1	1	1	1	0	0	0	0	1	1	1	1	1	0	1	0	0	0	0	0	0	0	0	0	0	0	0	0	0	0	0	0
Q5JYW6;H0Y5P0;H0YE38;B1AJZ9-4;B1AJZ9;B1AJZ9-3;H0YCR1	Q5JYW6;H0Y5P0;H0YE38;B1AJZ9-4;B1AJZ9;B1AJZ9-3;H0YCR1	Forkhead-associated domain-containing protein 1	FHAD1	>tr|Q5JYW6|Q5JYW6_HUMAN Forkhead-associated domain-containing protein 1 (Fragment) OS=Homo sapiens GN=FHAD1 PE=1 SV=1;>tr|H0Y5P0|H0Y5P0_HUMAN Forkhead-associated domain-containing protein 1 (Fragment) OS=Homo sapiens GN=FHAD1 PE=1 SV=1;>tr|H0YE38|H0YE38_HU			0	0	0	0	0	0	0	0	0	1	0	1	1	0	0	1	0	0	0	0	0	0	0	0	0	0	0	0	0	0	0	0	0	0	0	0	0	0	0	0	0	0	0
B1AK87;B1AK88;P47756-2;P47756;B1AK85	B1AK87;B1AK88;P47756-2;P47756;B1AK85	F-actin-capping protein subunit beta	CAPZB	>tr|B1AK87|B1AK87_HUMAN Capping protein (Actin filament) muscle Z-line, beta, isoform CRA_a OS=Homo sapiens GN=CAPZB PE=1 SV=1;>tr|B1AK88|B1AK88_HUMAN Capping protein (Actin filament) muscle Z-line, beta, isoform CRA_d OS=Homo sapiens GN=CAPZB PE=1 SV=1;>s			0	0	0	2	2	2	2	2	1	0	0	0	0	1	2	2	3	2	0	0	0	0	0	1	1	3	3	0	0	0	0	0	29178000	0	32465000	37707000	0	0	0	0	0	0	0
H0Y6Y8;B1AL05;Q8N983-4;Q8N983-3;Q8N983-2;Q8N983;Q8N983-6;Q8N983-7;H0YBU8;M0R051	H0Y6Y8;B1AL05;Q8N983-4;Q8N983-3;Q8N983-2;Q8N983;Q8N983-6;Q8N983-7;H0YBU8	39S ribosomal protein L43, mitochondrial	MRPL43	>tr|H0Y6Y8|H0Y6Y8_HUMAN 39S ribosomal protein L43, mitochondrial (Fragment) OS=Homo sapiens GN=MRPL43 PE=1 SV=1;>tr|B1AL05|B1AL05_HUMAN 39S ribosomal protein L43, mitochondrial OS=Homo sapiens GN=MRPL43 PE=1 SV=1;>sp|Q8N983-4|RM43_HUMAN Isoform 4 of 39S ri			0	0	0	0	0	0	0	0	0	0	0	0	0	0	0	0	0	0	0	0	0	1	1	1	0	0	0	0	0	0	0	0	0	0	0	0	0	0	0	0	0	0	0
B1ALM5;Q9P0T7	B1ALM5;Q9P0T7	Transmembrane protein 9	TMEM9	>tr|B1ALM5|B1ALM5_HUMAN Transmembrane protein 9 OS=Homo sapiens GN=TMEM9 PE=1 SV=1;>sp|Q9P0T7|TMEM9_HUMAN Transmembrane protein 9 OS=Homo sapiens GN=TMEM9 PE=1 SV=1			0	0	0	0	0	0	0	1	1	0	0	0	0	0	0	1	1	1	0	0	0	0	0	0	1	1	1	0	0	0	0	0	0	0	0	0	0	0	0	0	0	0	0
B1AN99;P35030-5;P35030-3;P35030-2;P35030-4;P35030	B1AN99;P35030-5;P35030-3;P35030-2;P35030-4;P35030	Trypsin-3	PRSS3	>tr|B1AN99|B1AN99_HUMAN Trypsin-3 (Fragment) OS=Homo sapiens GN=PRSS3 PE=1 SV=8;>sp|P35030-5|TRY3_HUMAN Isoform 5 of Trypsin-3 OS=Homo sapiens GN=PRSS3;>sp|P35030-3|TRY3_HUMAN Isoform 3 of Trypsin-3 OS=Homo sapiens GN=PRSS3;>sp|P35030-2|TRY3_HUMAN Isoform			0	0	0	1	1	1	1	0	1	1	0	0	1	0	1	1	1	0	0	0	0	1	1	1	1	0	0	0	0	0	0	0	0	0	0	0	0	0	0	0	0	0	0
B1ANR0;Q13310-2;Q13310;Q13310-3;H0Y5F5;B1ANR1;H0YEU6;H0YCC8;P0CB38	B1ANR0;Q13310-2;Q13310;Q13310-3;H0Y5F5	Polyadenylate-binding protein 4	PABPC4	>tr|B1ANR0|B1ANR0_HUMAN Polyadenylate-binding protein OS=Homo sapiens GN=PABPC4 PE=1 SV=1;>sp|Q13310-2|PABP4_HUMAN Isoform 2 of Polyadenylate-binding protein 4 OS=Homo sapiens GN=PABPC4;>sp|Q13310|PABP4_HUMAN Polyadenylate-binding protein 4 OS=Homo sapiens			0	0	0	5	5	3	3	4	4	0	0	0	1	1	3	3	3	4	0	0	0	3	2	4	2	2	1	1	0	0	0	31678000	29613000	30313000	0	0	0	0	0	0	0	0	0
H3BLV0;B1AP13;H7BY55;P08174-4;P08174;P08174-3;P08174-5;P08174-2;P08174-6;P08174-7;B1AP15	H3BLV0;B1AP13;H7BY55;P08174-4;P08174;P08174-3;P08174-5;P08174-2;P08174-6;P08174-7;B1AP15	Complement decay-accelerating factor	CD55	>tr|H3BLV0|H3BLV0_HUMAN Complement decay-accelerating factor (Fragment) OS=Homo sapiens GN=CD55 PE=1 SV=1;>tr|B1AP13|B1AP13_HUMAN Complement decay-accelerating factor OS=Homo sapiens GN=CD55 PE=1 SV=1;>tr|H7BY55|H7BY55_HUMAN Complement decay-accelerating f			0	0	0	1	2	4	2	1	1	0	0	0	1	2	1	0	0	1	0	0	0	4	3	3	2	2	1	1	0	0	0	0	63706000	58109000	53337000	0	0	0	0	0	0	52774000	0
G3V576;G3V4W0;B4DY08;B2R5W2;G3V4C1;G3V2Q1;P07910-2;P07910;G3V555;G3V575;P07910-4;G3V5X6;G3V3K6;G3V251;B4DSU6;P07910-3;G3V4M8;G3V5V7;G3V2D6;G3V2H6;P0DMR1;B7ZW38;A0A0G2JPF8;A0A0G2JNQ3;O60812;B2RXH8	G3V576;G3V4W0;B4DY08;B2R5W2;G3V4C1;G3V2Q1;P07910-2;P07910;G3V555;G3V575;P07910-4;G3V5X6;G3V3K6;G3V251;B4DSU6;P07910-3	Heterogeneous nuclear ribonucleoproteins C1/C2	HNRNPC	>tr|G3V576|G3V576_HUMAN Heterogeneous nuclear ribonucleoproteins C1/C2 OS=Homo sapiens GN=HNRNPC PE=1 SV=1;>tr|G3V4W0|G3V4W0_HUMAN Heterogeneous nuclear ribonucleoproteins C1/C2 (Fragment) OS=Homo sapiens GN=HNRNPC PE=1 SV=1;>tr|B4DY08|B4DY08_HUMAN Heterog			2	1	0	1	1	0	2	1	0	1	1	1	0	1	1	0	0	2	0	0	0	0	1	0	0	1	2	0	43557000	0	0	0	0	0	0	0	0	0	0	0	0	0	0
B3KY94;O14735-3;O14735;H3BUR9;O14735-2	B3KY94;O14735-3;O14735;H3BUR9	CDP-diacylglycerol--inositol 3-phosphatidyltransferase	CDIPT	>tr|B3KY94|B3KY94_HUMAN CDP-diacylglycerol--inositol 3-phosphatidyltransferase OS=Homo sapiens GN=CDIPT PE=1 SV=1;>sp|O14735-3|CDIPT_HUMAN Isoform 3 of CDP-diacylglycerol--inositol 3-phosphatidyltransferase OS=Homo sapiens GN=CDIPT;>sp|O14735|CDIPT_HUMAN C			0	1	2	2	2	1	1	2	2	1	1	1	2	2	2	2	2	2	1	2	0	2	1	2	2	2	2	1	0	0	119860000	155830000	179890000	0	0	152350000	126160000	0	0	0	182140000	175400000	156050000
B4DDF4;B4DUT8;Q99439;A0A087X271;A0A087X1X5;H3BVI6;Q99439-2;K7ES69;H3BQH0;A0A087WV51;U3KPS3;Q15417-3;Q15417	B4DDF4;B4DUT8;Q99439;A0A087X271;A0A087X1X5;H3BVI6;Q99439-2	Calponin-2	CNN2	>tr|B4DDF4|B4DDF4_HUMAN Calponin OS=Homo sapiens GN=CNN2 PE=1 SV=1;>tr|B4DUT8|B4DUT8_HUMAN Calponin OS=Homo sapiens GN=CNN2 PE=1 SV=1;>sp|Q99439|CNN2_HUMAN Calponin-2 OS=Homo sapiens GN=CNN2 PE=1 SV=4;>tr|A0A087X271|A0A087X271_HUMAN Calponin (Fragment) OS=			4	3	6	4	3	4	1	1	1	4	4	3	6	5	5	2	2	3	4	4	4	5	5	7	2	1	4	3	130520000	119750000	115510000	114910000	133870000	122620000	0	0	0	152810000	139440000	130000000	127070000	131220000	127110000
J3QKS7;B4DGM3;Q969G3-6;Q969G3-5;Q969G3-3;Q969G3-2;Q969G3-4;Q969G3;K7EMQ8;H7C048;J3KT85;J3QR61	J3QKS7;B4DGM3;Q969G3-6;Q969G3-5;Q969G3-3;Q969G3-2;Q969G3-4;Q969G3;K7EMQ8;H7C048	SWI/SNF-related matrix-associated actin-dependent regulator of chromatin subfamily E member 1	SMARCE1	>tr|J3QKS7|J3QKS7_HUMAN SWI/SNF-related matrix-associated actin-dependent regulator of chromatin subfamily E member 1 (Fragment) OS=Homo sapiens GN=SMARCE1 PE=1 SV=1;>tr|B4DGM3|B4DGM3_HUMAN SWI/SNF-related matrix-associated actin-dependent regulator of chr			0	0	0	1	1	0	0	0	0	1	1	0	2	1	1	0	0	0	0	0	1	2	2	2	0	0	0	0	0	0	0	0	0	0	0	0	0	0	0	0	0	0	0
B4DGU4;P35222;E7EMJ5	B4DGU4;P35222	Catenin beta-1	CTNNB1	>tr|B4DGU4|B4DGU4_HUMAN Catenin beta-1 OS=Homo sapiens GN=CTNNB1 PE=1 SV=1;>sp|P35222|CTNB1_HUMAN Catenin beta-1 OS=Homo sapiens GN=CTNNB1 PE=1 SV=1			0	0	0	2	2	3	4	2	4	1	1	0	1	3	4	3	5	2	1	0	1	3	3	3	2	1	4	2	0	0	0	0	0	35975000	0	0	0	0	0	0	0	0	35060000
J3KTC1;B4DHE8;Q96DH6-2;Q96DH6;J3QKT5;B4DM51;Q96DH6-3	J3KTC1;B4DHE8;Q96DH6-2;Q96DH6;J3QKT5	RNA-binding protein Musashi homolog 2	IGSF9B;MSI2	>tr|J3KTC1|J3KTC1_HUMAN RNA-binding protein Musashi homolog 2 (Fragment) OS=Homo sapiens GN=MSI2 PE=1 SV=8;>tr|B4DHE8|B4DHE8_HUMAN RNA-binding protein Musashi homolog 2 OS=Homo sapiens GN=MSI2 PE=1 SV=1;>sp|Q96DH6-2|MSI2H_HUMAN Isoform 2 of RNA-binding pro			0	1	0	0	0	1	1	0	0	1	0	1	1	0	1	1	1	1	0	0	0	1	0	1	2	2	1	0	0	0	0	0	0	0	0	0	0	0	0	0	0	0	0
H3BRY6;B4DVT3;B4DJL6;Q96SY0-4;Q96SY0-3;Q96SY0	H3BRY6;B4DVT3;B4DJL6;Q96SY0-4;Q96SY0-3;Q96SY0	von Willebrand factor A domain-containing protein 9	VWA9	>tr|H3BRY6|H3BRY6_HUMAN von Willebrand factor A domain-containing protein 9 OS=Homo sapiens GN=VWA9 PE=1 SV=1;>tr|B4DVT3|B4DVT3_HUMAN cDNA FLJ50705 OS=Homo sapiens GN=VWA9 PE=1 SV=1;>tr|B4DJL6|B4DJL6_HUMAN cDNA FLJ55475 OS=Homo sapiens GN=VWA9 PE=1 SV=1;>s			0	0	0	1	0	1	0	0	0	0	0	0	1	1	2	1	0	1	0	0	0	1	1	1	1	1	1	0	0	0	0	0	0	0	0	0	0	0	0	0	0	0	39615000
B4DK69;P52895;S4R3P0	B4DK69;P52895;S4R3P0	Aldo-keto reductase family 1 member C2	AKR1C2	>tr|B4DK69|B4DK69_HUMAN Aldo-keto reductase family 1 member C2 OS=Homo sapiens GN=AKR1C2 PE=1 SV=1;>sp|P52895|AK1C2_HUMAN Aldo-keto reductase family 1 member C2 OS=Homo sapiens GN=AKR1C2 PE=1 SV=3;>tr|S4R3P0|S4R3P0_HUMAN Aldo-keto reductase family 1 member			0	0	0	2	2	0	1	2	0	0	0	0	1	1	1	1	2	2	0	0	0	0	0	0	0	0	1	0	0	0	0	0	0	0	0	0	0	0	0	0	0	0	0
B4DLN1	B4DLN1		MRPL12	>tr|B4DLN1|B4DLN1_HUMAN Uncharacterized protein OS=Homo sapiens PE=2 SV=1			8	10	8	9	8	10	13	11	12	8	11	8	8	12	9	11	9	10	8	7	8	11	9	11	8	8	9	5	578470000	498820000	554100000	719490000	638470000	710080000	743940000	764240000	715720000	430600000	477340000	501500000	608070000	703580000	594400000
B4DLR8;P15559-3;P15559-2;P15559;H3BRK3;H3BNV2	B4DLR8;P15559-3;P15559-2;P15559;H3BRK3;H3BNV2	NAD(P)H dehydrogenase [quinone] 1	NQO1	>tr|B4DLR8|B4DLR8_HUMAN NAD(P)H dehydrogenase [quinone] 1 OS=Homo sapiens GN=NQO1 PE=1 SV=1;>sp|P15559-3|NQO1_HUMAN Isoform 3 of NAD(P)H dehydrogenase [quinone] 1 OS=Homo sapiens GN=NQO1;>sp|P15559-2|NQO1_HUMAN Isoform 2 of NAD(P)H dehydrogenase [quinone]			0	0	0	4	2	3	3	2	1	0	0	0	2	3	2	3	2	1	0	0	1	3	2	3	2	1	2	0	0	0	0	50275000	0	39568000	46022000	0	0	0	0	0	75903000	70248000	59847000
F6RU00;B4DQA8;K7EJC8;E9PCW1;O95249;G5E9T8	F6RU00;B4DQA8;K7EJC8;E9PCW1;O95249;G5E9T8	Golgi SNAP receptor complex member 1	GOSR1	>tr|F6RU00|F6RU00_HUMAN Golgi SNAP receptor complex member 1 OS=Homo sapiens GN=GOSR1 PE=1 SV=1;>tr|B4DQA8|B4DQA8_HUMAN Golgi SNAP receptor complex member 1 OS=Homo sapiens GN=GOSR1 PE=1 SV=1;>tr|K7EJC8|K7EJC8_HUMAN Golgi SNAP receptor complex member 1 OS=			0	1	1	0	1	1	0	0	0	1	0	1	1	1	0	0	1	0	1	1	0	2	0	0	0	0	1	0	0	0	0	0	0	0	0	0	0	0	0	0	0	0	0
B4DR61;P61619;P61619-3;F8W776;Q8TC24;Q9H9S3-2;Q9H9S3-3;Q9H9S3;H7C1Q9;C9JXC6;H7C069;A6NK38;F2Z2C7;A6NIF9;C9JJV4;H7C1S8	B4DR61;P61619;P61619-3	Protein transport protein Sec61 subunit alpha isoform 1	SEC61A1	>tr|B4DR61|B4DR61_HUMAN Protein transport protein Sec61 subunit alpha isoform 1 OS=Homo sapiens GN=SEC61A1 PE=1 SV=1;>sp|P61619|S61A1_HUMAN Protein transport protein Sec61 subunit alpha isoform 1 OS=Homo sapiens GN=SEC61A1 PE=1 SV=2;>sp|P61619-3|S61A1_HUMA			6	9	5	8	7	7	5	5	9	5	4	8	8	6	5	8	7	5	6	7	7	6	6	6	7	7	8	6	1412800000	1423300000	1229900000	1390100000	1511600000	1275200000	1125400000	1120300000	1234400000	1090900000	1716100000	1304400000	1394400000	1300500000	1345400000
E7EU85;E9PFF5;B4DXZ6;P51114-3;P51114-2;P51114;P51116;R9WNI0;A8MQB8;G3V0J0;Q06787-8;Q06787-6;Q06787-2;Q06787-4;Q06787-5;Q06787-9;Q06787-7;Q06787-3;Q06787	E7EU85;E9PFF5;B4DXZ6;P51114-3;P51114-2;P51114;P51116;R9WNI0;A8MQB8;G3V0J0;Q06787-8;Q06787-6;Q06787-2;Q06787-4;Q06787-5;Q06787-9;Q06787-7;Q06787-3;Q06787	Fragile X mental retardation syndrome-related protein 1;Fragile X mental retardation syndrome-related protein 2;Fragile X mental retardation protein 1	FXR1;FXR2;FMR1	>tr|E7EU85|E7EU85_HUMAN Fragile X mental retardation syndrome-related protein 1 OS=Homo sapiens GN=FXR1 PE=1 SV=1;>tr|E9PFF5|E9PFF5_HUMAN Fragile X mental retardation syndrome-related protein 1 OS=Homo sapiens GN=FXR1 PE=1 SV=1;>tr|B4DXZ6|B4DXZ6_HUMAN Frag			0	0	0	0	0	0	2	2	2	1	1	1	1	0	0	0	1	2	0	1	0	1	0	0	0	1	2	0	0	0	0	0	0	0	35488000	40161000	33627000	0	0	0	0	0	0
B4DY09;Q12905;X6R6Z1;A0A0A0MRL0	B4DY09;Q12905;X6R6Z1	Interleukin enhancer-binding factor 2	ILF2	>tr|B4DY09|B4DY09_HUMAN Interleukin enhancer-binding factor 2 OS=Homo sapiens GN=ILF2 PE=1 SV=1;>sp|Q12905|ILF2_HUMAN Interleukin enhancer-binding factor 2 OS=Homo sapiens GN=ILF2 PE=1 SV=2;>tr|X6R6Z1|X6R6Z1_HUMAN Interleukin enhancer-binding factor 2 (Fra			0	0	0	1	1	2	1	1	1	0	0	0	2	1	1	2	2	3	0	0	0	3	1	1	2	1	2	0	0	0	0	0	0	0	0	0	0	0	0	0	34933000	0	0
Q8NBY1;B4E0Y9;Q9P289-2;Q9P289-3;Q9P289;H0Y630;B4DR80;Q9Y6E0-2;Q9Y6E0;C9JJV0;C9JDH9;C9JCC0;C9J232;H7C279;O00506-3;O00506-2;O00506;Q5JV99;Q5JV98	Q8NBY1;B4E0Y9;Q9P289-2;Q9P289-3;Q9P289;H0Y630;B4DR80;Q9Y6E0-2;Q9Y6E0	Serine/threonine-protein kinase MST4;Serine/threonine-protein kinase 24;Serine/threonine-protein kinase 24 36 kDa subunit;Serine/threonine-protein kinase 24 12 kDa subunit	RBM4B;MST4;STK24	>tr|Q8NBY1|Q8NBY1_HUMAN Serine/threonine-protein kinase 26 OS=Homo sapiens GN=STK26 PE=1 SV=1;>tr|B4E0Y9|B4E0Y9_HUMAN Serine/threonine-protein kinase 26 OS=Homo sapiens GN=STK26 PE=1 SV=1;>sp|Q9P289-2|STK26_HUMAN Isoform 2 of Serine/threonine-protein kinas			0	0	0	0	1	0	1	2	0	0	0	0	2	1	1	0	0	0	0	0	0	1	1	0	1	1	2	1	0	0	0	0	0	0	0	44720000	0	0	0	0	0	0	0
B4E1G1;Q9BUN8-2;Q9BUN8;E5RGY0	B4E1G1;Q9BUN8-2;Q9BUN8;E5RGY0	Derlin-1	DERL1	>tr|B4E1G1|B4E1G1_HUMAN Derlin OS=Homo sapiens GN=DERL1 PE=1 SV=1;>sp|Q9BUN8-2|DERL1_HUMAN Isoform 2 of Derlin-1 OS=Homo sapiens GN=DERL1;>sp|Q9BUN8|DERL1_HUMAN Derlin-1 OS=Homo sapiens GN=DERL1 PE=1 SV=1;>tr|E5RGY0|E5RGY0_HUMAN Derlin OS=Homo sapiens GN=D			1	1	1	0	0	1	1	1	1	1	0	1	1	1	1	1	2	1	1	1	2	2	1	0	2	2	2	1	0	0	0	0	0	0	0	0	0	0	0	0	0	0	0
H0Y9V7;B4E2Q0;P98194-2;P98194-4;P98194;P98194-3;P98194-5;P98194-8;P98194-9;P98194-6;P98194-7;H0Y8X9;H0Y9S7	H0Y9V7;B4E2Q0;P98194-2;P98194-4;P98194;P98194-3;P98194-5;P98194-8;P98194-9;P98194-6;P98194-7;H0Y8X9;H0Y9S7	Calcium-transporting ATPase;Calcium-transporting ATPase type 2C member 1	ATP2C1	>tr|H0Y9V7|H0Y9V7_HUMAN Calcium-transporting ATPase type 2C member 1 (Fragment) OS=Homo sapiens GN=ATP2C1 PE=1 SV=1;>tr|B4E2Q0|B4E2Q0_HUMAN Calcium-transporting ATPase OS=Homo sapiens GN=ATP2C1 PE=1 SV=1;>sp|P98194-2|AT2C1_HUMAN Isoform 2 of Calcium-transp			1	1	1	2	2	2	2	0	1	1	1	1	4	3	1	1	1	1	1	1	1	3	3	3	1	1	1	1	0	0	0	25352000	31923000	0	0	0	0	0	0	0	28681000	32167000	0
B5MC53;B5MCF8;P39210;G5E9F5;C9J473;A8MPV4;H0Y6M5;E7EX18	B5MC53;B5MCF8;P39210;G5E9F5;C9J473;A8MPV4;H0Y6M5;E7EX18	Protein Mpv17	MPV17	>tr|B5MC53|B5MC53_HUMAN MpV17 transgene, murine homolog, glomerulosclerosis, isoform CRA_f OS=Homo sapiens GN=MPV17 PE=1 SV=1;>tr|B5MCF8|B5MCF8_HUMAN Protein Mpv17 OS=Homo sapiens GN=MPV17 PE=1 SV=1;>sp|P39210|MPV17_HUMAN Protein Mpv17 OS=Homo sapiens GN=M			0	0	0	0	0	1	0	0	0	0	0	0	0	0	0	0	0	0	0	0	0	0	0	0	0	0	0	0	0	0	0	0	0	0	0	0	0	0	0	0	0	0	0
B5MCF9;O00541;O00541-2;B3KXD6;H7C267	B5MCF9;O00541;O00541-2;B3KXD6	Pescadillo homolog	PES1	>tr|B5MCF9|B5MCF9_HUMAN Pescadillo homolog OS=Homo sapiens GN=PES1 PE=1 SV=1;>sp|O00541|PESC_HUMAN Pescadillo homolog OS=Homo sapiens GN=PES1 PE=1 SV=1;>sp|O00541-2|PESC_HUMAN Isoform 2 of Pescadillo homolog OS=Homo sapiens GN=PES1;>tr|B3KXD6|B3KXD6_HUMAN			2	2	2	3	3	6	9	5	6	2	1	1	2	4	6	6	5	5	1	2	3	4	3	3	6	5	5	2	130580000	124640000	0	127160000	101100000	112460000	119960000	110350000	107510000	125220000	0	0	111830000	123790000	130200000
B5MCX3;Q15019;Q15019-3;Q15019-2;H7C2Y0;H7C1T1;C9J2Q4	B5MCX3;Q15019;Q15019-3;Q15019-2;H7C2Y0	Septin-2	2002-09-01	>tr|B5MCX3|B5MCX3_HUMAN Septin-2 OS=Homo sapiens GN=SEPT2 PE=1 SV=1;>sp|Q15019|SEPT2_HUMAN Septin-2 OS=Homo sapiens GN=SEPT2 PE=1 SV=1;>sp|Q15019-3|SEPT2_HUMAN Isoform 3 of Septin-2 OS=Homo sapiens GN=SEPT2;>sp|Q15019-2|SEPT2_HUMAN Isoform 2 of Septin-2 OS			0	0	0	1	1	1	2	0	1	0	0	0	2	1	1	3	2	2	1	0	0	2	1	1	0	1	0	0	0	0	0	0	0	0	43666000	0	0	0	0	0	0	0	0
B5MD58;P36956;P36956-4;K7EMT8;K7EIW8;H0Y7E5;P36956-3;P36956-2;Q12772	B5MD58;P36956;P36956-4;K7EMT8;K7EIW8	Sterol regulatory element-binding protein 1;Processed sterol regulatory element-binding protein 1	SREBF1	>tr|B5MD58|B5MD58_HUMAN Sterol regulatory element-binding protein 1 OS=Homo sapiens GN=SREBF1 PE=1 SV=1;>sp|P36956|SRBP1_HUMAN Sterol regulatory element-binding protein 1 OS=Homo sapiens GN=SREBF1 PE=1 SV=2;>sp|P36956-4|SRBP1_HUMAN Isoform 4 of Sterol regu			0	0	0	1	1	0	0	0	0	1	0	0	0	1	1	2	0	1	0	0	0	1	0	1	1	1	0	0	0	0	0	0	0	0	0	0	0	0	0	0	0	0	0
B5MDE0;Q96AA3;C9JP01	B5MDE0;Q96AA3	Protein RFT1 homolog	RFT1	>tr|B5MDE0|B5MDE0_HUMAN Protein RFT1 homolog OS=Homo sapiens GN=RFT1 PE=1 SV=1;>sp|Q96AA3|RFT1_HUMAN Protein RFT1 homolog OS=Homo sapiens GN=RFT1 PE=1 SV=1			2	1	0	1	1	1	2	1	1	0	1	0	2	1	1	0	2	2	1	0	0	2	1	1	3	3	3	1	76225000	0	0	0	0	0	67723000	0	0	0	0	0	59695000	0	0
B5MDF5;P62826;F5H018;B4DV51;A0A087X0W0	B5MDF5;P62826;F5H018	GTP-binding nuclear protein Ran	RAN	>tr|B5MDF5|B5MDF5_HUMAN GTP-binding nuclear protein Ran OS=Homo sapiens GN=RAN PE=1 SV=1;>sp|P62826|RAN_HUMAN GTP-binding nuclear protein Ran OS=Homo sapiens GN=RAN PE=1 SV=3;>tr|F5H018|F5H018_HUMAN GTP-binding nuclear protein Ran (Fragment) OS=Homo sapien			4	4	4	6	4	6	2	4	5	4	4	4	6	5	5	6	3	3	4	3	4	6	5	6	3	4	4	3	210670000	259120000	244670000	296780000	332300000	300670000	213870000	235260000	286940000	0	249580000	225780000	282590000	263560000	302600000
B7Z641;B7Z2A9;Q93050-1;Q93050;Q93050-3;K7EQW2;K7ELZ6;K7EM24;K7EN36;K7EPG4;F5H1T6	B7Z641;B7Z2A9;Q93050-1;Q93050;Q93050-3	V-type proton ATPase 116 kDa subunit a isoform 1	ATP6V0A1	>tr|B7Z641|B7Z641_HUMAN V-type proton ATPase subunit a OS=Homo sapiens GN=ATP6V0A1 PE=1 SV=1;>tr|B7Z2A9|B7Z2A9_HUMAN V-type proton ATPase subunit a OS=Homo sapiens GN=ATP6V0A1 PE=1 SV=1;>sp|Q93050-1|VPP1_HUMAN Isoform 2 of V-type proton ATPase 116 kDa subu			0	0	0	0	0	1	1	1	1	0	0	0	0	0	0	0	1	1	0	0	0	1	1	0	1	1	1	0	0	0	0	0	0	0	0	0	0	0	0	0	0	0	0
B7Z2R2;P14927;P14927-2;E5RHG9	B7Z2R2;P14927;P14927-2;E5RHG9	Cytochrome b-c1 complex subunit 7	UQCRB	>tr|B7Z2R2|B7Z2R2_HUMAN Cytochrome b-c1 complex subunit 7 OS=Homo sapiens GN=UQCRB PE=1 SV=1;>sp|P14927|QCR7_HUMAN Cytochrome b-c1 complex subunit 7 OS=Homo sapiens GN=UQCRB PE=1 SV=2;>sp|P14927-2|QCR7_HUMAN Isoform 2 of Cytochrome b-c1 complex subunit 7 O			0	0	0	3	3	3	1	1	1	1	1	0	2	4	2	2	2	1	1	0	1	3	3	1	2	2	3	0	0	0	0	95026000	90214000	83324000	0	0	0	0	0	0	101370000	81653000	91905000
B7Z6D5;Q96GQ7;A0A087X059	B7Z6D5;Q96GQ7	Probable ATP-dependent RNA helicase DDX27	DDX27	>tr|B7Z6D5|B7Z6D5_HUMAN Probable ATP-dependent RNA helicase DDX27 OS=Homo sapiens GN=DDX27 PE=1 SV=1;>sp|Q96GQ7|DDX27_HUMAN Probable ATP-dependent RNA helicase DDX27 OS=Homo sapiens GN=DDX27 PE=1 SV=2			1	0	0	1	1	0	2	2	1	0	0	0	1	2	1	3	3	3	0	0	1	1	2	2	3	2	2	0	0	0	0	0	0	0	0	20419000	0	0	0	0	0	0	0
B7Z6T3;E9PCX5;Q8NDZ6;D6RAR3;E9PFW6;D6RAK4;B7Z6A5;Q8NDZ6-2	B7Z6T3;E9PCX5;Q8NDZ6;D6RAR3;E9PFW6;D6RAK4;B7Z6A5;Q8NDZ6-2	Transmembrane protein 161B	TMEM161B	>tr|B7Z6T3|B7Z6T3_HUMAN Transmembrane protein 161B OS=Homo sapiens GN=TMEM161B PE=1 SV=1;>tr|E9PCX5|E9PCX5_HUMAN Transmembrane protein 161B OS=Homo sapiens GN=TMEM161B PE=1 SV=1;>sp|Q8NDZ6|T161B_HUMAN Transmembrane protein 161B OS=Homo sapiens GN=TMEM161B			0	0	0	0	0	0	0	0	0	0	0	0	0	0	0	0	0	0	0	0	0	0	0	0	0	0	0	0	0	0	0	0	0	0	0	0	0	0	0	0	0	0	0
B7Z7P8;P62495-2;P62495;D6RCB3;D6RJE8;I3L492	B7Z7P8;P62495-2;P62495	Eukaryotic peptide chain release factor subunit 1	ETF1	>tr|B7Z7P8|B7Z7P8_HUMAN Eukaryotic peptide chain release factor subunit 1 OS=Homo sapiens GN=ETF1 PE=1 SV=1;>sp|P62495-2|ERF1_HUMAN Isoform 2 of Eukaryotic peptide chain release factor subunit 1 OS=Homo sapiens GN=ETF1;>sp|P62495|ERF1_HUMAN Eukaryotic pept			0	0	0	0	0	1	1	1	2	0	0	0	1	2	1	1	2	2	0	0	0	1	1	1	2	1	2	0	0	0	0	0	0	0	0	0	37847000	0	0	0	0	0	0
B7Z982;D6RA26;O43660-2;O43660	B7Z982;D6RA26;O43660-2;O43660	Pleiotropic regulator 1	PLRG1	>tr|B7Z982|B7Z982_HUMAN Pleiotropic regulator 1 OS=Homo sapiens GN=PLRG1 PE=1 SV=1;>tr|D6RA26|D6RA26_HUMAN Pleiotropic regulator 1 (Fragment) OS=Homo sapiens GN=PLRG1 PE=1 SV=1;>sp|O43660-2|PLRG1_HUMAN Isoform 2 of Pleiotropic regulator 1 OS=Homo sapiens G			0	0	0	0	0	0	0	0	0	0	1	0	0	0	0	1	1	0	0	0	0	0	0	0	1	1	0	0	0	0	0	0	0	0	0	0	0	0	24297000	0	0	0	0
H0YHC3;F8W020;F8W118;F8VXI6;F8VUX1;F8VY35;F8VV59;B7Z9C2;F8W0J6;F5H4R6;H0YIV4;P55209-3;P55209-2;P55209;H0YH88;F8W543;F8VRJ2;F8VVB5	H0YHC3;F8W020;F8W118;F8VXI6;F8VUX1;F8VY35;F8VV59;B7Z9C2;F8W0J6;F5H4R6;H0YIV4;P55209-3;P55209-2;P55209;H0YH88;F8W543;F8VRJ2;F8VVB5	Nucleosome assembly protein 1-like 1	NAP1L1	>tr|H0YHC3|H0YHC3_HUMAN Nucleosome assembly protein 1-like 1 (Fragment) OS=Homo sapiens GN=NAP1L1 PE=1 SV=1;>tr|F8W020|F8W020_HUMAN Nucleosome assembly protein 1-like 1 (Fragment) OS=Homo sapiens GN=NAP1L1 PE=1 SV=1;>tr|F8W118|F8W118_HUMAN Nucleosome assem			0	0	2	2	1	1	2	2	1	0	0	0	1	1	1	1	1	2	0	0	1	1	2	1	2	1	1	1	0	0	0	0	0	0	0	0	0	0	0	0	0	0	0
B7ZAQ6-2;B7ZAQ6-3;P0CG08;B7ZAQ6;A0A087WW78;A0A087WW82;U3KPV2;E9PKY3	B7ZAQ6-2;B7ZAQ6-3;P0CG08;B7ZAQ6;A0A087WW78;A0A087WW82;U3KPV2;E9PKY3	Golgi pH regulator A;Golgi pH regulator B	GPR89A;GPR89B	>sp|B7ZAQ6-2|GPHRA_HUMAN Isoform 2 of Golgi pH regulator A OS=Homo sapiens GN=GPR89A;>sp|B7ZAQ6-3|GPHRA_HUMAN Isoform 3 of Golgi pH regulator A OS=Homo sapiens GN=GPR89A;>sp|P0CG08|GPHRB_HUMAN Golgi pH regulator B OS=Homo sapiens GN=GPR89B PE=1 SV=1;>sp|B7			0	0	0	0	1	0	0	0	1	0	0	0	1	2	0	0	0	0	0	0	0	2	1	1	0	1	1	1	0	0	0	0	0	0	0	0	0	0	0	0	0	0	0
B7ZKQ9;Q8WTV0-4;Q8WTV0-2;F5H4X0;Q8WTV0-3;Q8WTV0-5;Q8WTV0;F5H5E8	B7ZKQ9;Q8WTV0-4;Q8WTV0-2;F5H4X0;Q8WTV0-3;Q8WTV0-5;Q8WTV0	Scavenger receptor class B member 1	SCARB1	>tr|B7ZKQ9|B7ZKQ9_HUMAN SCARB1 protein OS=Homo sapiens GN=SCARB1 PE=1 SV=1;>sp|Q8WTV0-4|SCRB1_HUMAN Isoform 4 of Scavenger receptor class B member 1 OS=Homo sapiens GN=SCARB1;>sp|Q8WTV0-2|SCRB1_HUMAN Isoform 1 of Scavenger receptor class B member 1 OS=Homo			0	0	0	1	1	1	0	1	0	0	0	1	1	2	2	0	0	0	0	0	0	0	0	1	1	1	1	0	0	0	0	0	0	0	0	0	0	0	0	0	0	0	0
H7BZ50;H7C173;B8ZZ87;Q6NZ67	H7BZ50;H7C173;B8ZZ87;Q6NZ67	Mitotic-spindle organizing protein 2B	MZT2B	>tr|H7BZ50|H7BZ50_HUMAN Mitotic-spindle organizing protein 2B (Fragment) OS=Homo sapiens GN=MZT2B PE=1 SV=1;>tr|H7C173|H7C173_HUMAN Mitotic-spindle organizing protein 2B (Fragment) OS=Homo sapiens GN=MZT2B PE=1 SV=1;>tr|B8ZZ87|B8ZZ87_HUMAN Mitotic-spindle			0	0	0	1	1	0	1	1	1	0	0	0	0	0	0	0	1	1	0	0	0	0	1	0	1	1	0	0	0	0	0	0	0	0	0	0	0	0	0	0	0	0	0
B8ZZ98;Q8WVK2	B8ZZ98;Q8WVK2	U4/U6.U5 small nuclear ribonucleoprotein 27 kDa protein	SNRNP27	>tr|B8ZZ98|B8ZZ98_HUMAN U4/U6.U5 small nuclear ribonucleoprotein 27 kDa protein OS=Homo sapiens GN=SNRNP27 PE=1 SV=1;>sp|Q8WVK2|SNR27_HUMAN U4/U6.U5 small nuclear ribonucleoprotein 27 kDa protein OS=Homo sapiens GN=SNRNP27 PE=1 SV=1			0	0	0	1	0	0	1	0	1	0	0	0	0	1	0	1	1	1	0	0	0	1	1	1	1	1	1	0	0	0	0	0	0	0	0	0	0	0	0	0	0	0	0
B8ZZN6;P63165;B8ZZJ0;B8ZZ67;B9A032;P63165-2	B8ZZN6;P63165;B8ZZJ0;B8ZZ67;B9A032;P63165-2	Small ubiquitin-related modifier 1	SUMO1	>tr|B8ZZN6|B8ZZN6_HUMAN Small ubiquitin-related modifier 1 OS=Homo sapiens GN=SUMO1 PE=1 SV=1;>sp|P63165|SUMO1_HUMAN Small ubiquitin-related modifier 1 OS=Homo sapiens GN=SUMO1 PE=1 SV=1;>tr|B8ZZJ0|B8ZZJ0_HUMAN Small ubiquitin-related modifier 1 OS=Homo sa			1	1	1	0	1	1	1	1	0	2	0	2	0	1	0	1	1	2	0	0	2	1	1	1	2	1	0	2	0	0	0	0	0	0	0	0	0	0	0	0	0	0	0
B8ZZQ6;P06454-2;P06454;B8ZZA1;B8ZZW7;H7C2N1	B8ZZQ6;P06454-2;P06454;B8ZZA1;B8ZZW7;H7C2N1	Prothymosin alpha;Prothymosin alpha, N-terminally processed;Thymosin alpha-1	PTMA	>tr|B8ZZQ6|B8ZZQ6_HUMAN Prothymosin alpha OS=Homo sapiens GN=PTMA PE=1 SV=1;>sp|P06454-2|PTMA_HUMAN Isoform 2 of Prothymosin alpha OS=Homo sapiens GN=PTMA;>sp|P06454|PTMA_HUMAN Prothymosin alpha OS=Homo sapiens GN=PTMA PE=1 SV=2;>tr|B8ZZA1|B8ZZA1_HUMAN Pro			0	0	0	0	2	1	2	0	0	0	0	0	0	1	1	2	1	1	0	0	0	0	1	0	1	1	1	0	0	0	0	0	57685000	0	45087000	0	0	0	0	0	0	0	0
B8ZZU8;Q15370;Q15370-2;I3L0M9;A0A0B4J296	B8ZZU8;Q15370;Q15370-2;I3L0M9;A0A0B4J296	Transcription elongation factor B polypeptide 2	TCEB2	>tr|B8ZZU8|B8ZZU8_HUMAN Transcription elongation factor B (SIII), polypeptide 2 (18kDa, elongin B), isoform CRA_b OS=Homo sapiens GN=TCEB2 PE=1 SV=1;>sp|Q15370|ELOB_HUMAN Transcription elongation factor B polypeptide 2 OS=Homo sapiens GN=TCEB2 PE=1 SV=1;>s			1	0	0	2	2	3	2	2	0	0	0	0	2	3	4	1	1	3	0	0	0	3	0	3	1	0	2	0	0	0	0	77182000	0	57049000	71473000	79116000	0	0	0	0	75785000	74070000	75553000
B8ZZX6;Q658P3-4;Q658P3-3;Q658P3;Q658P3-2	B8ZZX6;Q658P3-4;Q658P3-3;Q658P3;Q658P3-2	Metalloreductase STEAP3	STEAP3	>tr|B8ZZX6|B8ZZX6_HUMAN Metalloreductase STEAP3 OS=Homo sapiens GN=STEAP3 PE=1 SV=1;>sp|Q658P3-4|STEA3_HUMAN Isoform 4 of Metalloreductase STEAP3 OS=Homo sapiens GN=STEAP3;>sp|Q658P3-3|STEA3_HUMAN Isoform 3 of Metalloreductase STEAP3 OS=Homo sapiens GN=STE			0	0	0	0	0	0	0	0	0	0	0	0	1	0	0	0	1	0	0	0	0	0	0	0	0	1	0	0	0	0	0	0	0	0	0	0	0	0	0	0	0	0	0
B9A018;Q53GS9;A0A087X1B2;Q53GS9-2;Q53GS9-3;A0A087WW31;C9J0X5;C9JIU2;F8WC91	B9A018;Q53GS9;A0A087X1B2;Q53GS9-2;Q53GS9-3	U4/U6.U5 tri-snRNP-associated protein 2	USP39	>tr|B9A018|B9A018_HUMAN U4/U6.U5 tri-snRNP-associated protein 2 OS=Homo sapiens GN=USP39 PE=1 SV=1;>sp|Q53GS9|SNUT2_HUMAN U4/U6.U5 tri-snRNP-associated protein 2 OS=Homo sapiens GN=USP39 PE=1 SV=2;>tr|A0A087X1B2|A0A087X1B2_HUMAN U4/U6.U5 tri-snRNP-associat			0	0	0	2	1	0	2	2	1	0	0	0	1	1	1	1	1	1	0	0	0	2	1	2	2	2	2	3	0	0	0	0	0	0	0	58885000	0	0	0	0	0	0	0
B9A067;Q16891-2;Q16891-4;Q16891;Q16891-3;C9J406;H7C463;A0A087WYS0;D6RAW4	B9A067;Q16891-2;Q16891-4;Q16891;Q16891-3;C9J406;H7C463	MICOS complex subunit MIC60	IMMT	>tr|B9A067|B9A067_HUMAN MICOS complex subunit MIC60 OS=Homo sapiens GN=IMMT PE=1 SV=2;>sp|Q16891-2|MIC60_HUMAN Isoform 2 of MICOS complex subunit MIC60 OS=Homo sapiens GN=IMMT;>sp|Q16891-4|MIC60_HUMAN Isoform 4 of MICOS complex subunit MIC60 OS=Homo sapien			7	7	8	12	10	11	12	10	12	9	8	7	10	13	14	13	12	10	9	6	12	12	12	9	7	11	6	3	289760000	269300000	276780000	312970000	309330000	321560000	318110000	311050000	322200000	297730000	288910000	314780000	302200000	342070000	369340000
C9J0K6;P30626-3;P30626-2;P30626	C9J0K6;P30626-3;P30626-2;P30626	Sorcin	SRI	>tr|C9J0K6|C9J0K6_HUMAN Sorcin OS=Homo sapiens GN=SRI PE=1 SV=1;>sp|P30626-3|SORCN_HUMAN Isoform 3 of Sorcin OS=Homo sapiens GN=SRI;>sp|P30626-2|SORCN_HUMAN Isoform 2 of Sorcin OS=Homo sapiens GN=SRI;>sp|P30626|SORCN_HUMAN Sorcin OS=Homo sapiens GN=SRI PE=			0	0	0	2	0	0	0	0	0	0	0	0	0	0	0	0	1	0	0	0	0	0	0	0	0	0	0	0	0	0	0	25162000	0	0	0	0	0	0	0	0	0	0	0
C9J1S9;Q9Y276;C9J8G3	C9J1S9;Q9Y276;C9J8G3	Mitochondrial chaperone BCS1	BCS1L	>tr|C9J1S9|C9J1S9_HUMAN Mitochondrial chaperone BCS1 (Fragment) OS=Homo sapiens GN=BCS1L PE=1 SV=1;>sp|Q9Y276|BCS1_HUMAN Mitochondrial chaperone BCS1 OS=Homo sapiens GN=BCS1L PE=1 SV=1;>tr|C9J8G3|C9J8G3_HUMAN Mitochondrial chaperone BCS1 (Fragment) OS=Homo			0	0	0	0	0	0	0	1	0	0	0	0	0	0	0	0	0	0	0	0	0	1	1	0	0	0	0	0	0	0	0	0	0	0	0	6291600	0	0	0	0	0	0	0
C9J4M6;C9J2Y9;P30876	C9J4M6;C9J2Y9;P30876	DNA-directed RNA polymerase;DNA-directed RNA polymerase II subunit RPB2	POLR2B	>tr|C9J4M6|C9J4M6_HUMAN DNA-directed RNA polymerase subunit beta OS=Homo sapiens GN=POLR2B PE=1 SV=2;>tr|C9J2Y9|C9J2Y9_HUMAN DNA-directed RNA polymerase subunit beta OS=Homo sapiens GN=POLR2B PE=1 SV=2;>sp|P30876|RPB2_HUMAN DNA-directed RNA polymerase II s			0	0	0	2	1	0	2	4	0	0	0	0	0	0	1	1	1	2	0	0	0	0	0	0	1	1	2	0	0	0	0	0	0	0	0	0	0	0	0	0	0	0	0
C9J384;Q9BQ75-2;Q9BQ75	C9J384;Q9BQ75-2;Q9BQ75	Protein CMSS1	CMSS1	>tr|C9J384|C9J384_HUMAN Protein CMSS1 (Fragment) OS=Homo sapiens GN=CMSS1 PE=1 SV=1;>sp|Q9BQ75-2|CMS1_HUMAN Isoform 2 of Protein CMSS1 OS=Homo sapiens GN=CMSS1;>sp|Q9BQ75|CMS1_HUMAN Protein CMSS1 OS=Homo sapiens GN=CMSS1 PE=1 SV=2			0	0	1	1	0	0	1	0	0	0	1	0	0	0	0	0	0	1	0	0	0	1	1	0	0	1	0	0	0	0	0	0	0	0	0	0	0	0	0	0	0	0	0
C9J4Z3;P61513;M0R0A1;Q6P4E4;E9PEL3;M0R2L6;G5E9R3;A6NKH3	C9J4Z3;P61513;M0R0A1;Q6P4E4;E9PEL3;M0R2L6	60S ribosomal protein L37a	RPL37A	>tr|C9J4Z3|C9J4Z3_HUMAN 60S ribosomal protein L37a OS=Homo sapiens GN=RPL37A PE=1 SV=1;>sp|P61513|RL37A_HUMAN 60S ribosomal protein L37a OS=Homo sapiens GN=RPL37A PE=1 SV=2;>tr|M0R0A1|M0R0A1_HUMAN 60S ribosomal protein L37a OS=Homo sapiens GN=RPL37A PE=1 S			4	4	2	4	4	4	3	4	3	3	4	4	4	3	4	2	3	2	3	4	4	4	3	4	3	4	3	3	526470000	492550000	651970000	502710000	573480000	602230000	501560000	518830000	488460000	598390000	566090000	490520000	649880000	606480000	660960000
C9J5D1;E7EQ69;Q9GZZ1;C9JZU6;A0A087WWJ2;Q9GZZ1-2;F8WCK0;C9J5J3;A0A0D9SF32;B0AZT5	C9J5D1;E7EQ69;Q9GZZ1;C9JZU6;A0A087WWJ2;Q9GZZ1-2;F8WCK0;C9J5J3;A0A0D9SF32	N-alpha-acetyltransferase 50	NAA50	>tr|C9J5D1|C9J5D1_HUMAN N-alpha-acetyltransferase 50 OS=Homo sapiens GN=NAA50 PE=1 SV=1;>tr|E7EQ69|E7EQ69_HUMAN N-alpha-acetyltransferase 50 OS=Homo sapiens GN=NAA50 PE=1 SV=1;>sp|Q9GZZ1|NAA50_HUMAN N-alpha-acetyltransferase 50 OS=Homo sapiens GN=NAA50 PE=			0	0	0	0	0	0	0	0	0	0	0	0	0	0	0	0	0	1	0	0	0	1	1	0	0	2	2	1	0	0	0	0	0	0	0	0	0	0	0	0	0	0	0
C9JJV6;C9JZL8;C9J5M0;C9JC07;Q96S97	C9JJV6;C9JZL8;C9J5M0;C9JC07;Q96S97	Myeloid-associated differentiation marker	MYADM	>tr|C9JJV6|C9JJV6_HUMAN Myeloid-associated differentiation marker (Fragment) OS=Homo sapiens GN=MYADM PE=1 SV=8;>tr|C9JZL8|C9JZL8_HUMAN Myeloid-associated differentiation marker (Fragment) OS=Homo sapiens GN=MYADM PE=1 SV=1;>tr|C9J5M0|C9J5M0_HUMAN Myeloid-			0	0	0	1	1	1	0	0	0	0	0	0	0	0	0	0	0	0	0	0	0	1	1	1	0	0	0	0	0	0	0	0	0	0	0	0	0	0	0	0	0	0	0
C9J6D1;Q99733;Q99733-2;E9PNW0;E9PJJ2;E9PS34;E9PNJ7;E9PKT8;C9JZI7;A8MXH2;E9PKI2;E9PP22;C9J1B1;H0YCI4	C9J6D1;Q99733;Q99733-2;E9PNW0;E9PJJ2;E9PS34;E9PNJ7;E9PKT8;C9JZI7;A8MXH2;E9PKI2;E9PP22	Nucleosome assembly protein 1-like 4	NAP1L4	>tr|C9J6D1|C9J6D1_HUMAN Nucleosome assembly protein 1-like 4 (Fragment) OS=Homo sapiens GN=NAP1L4 PE=1 SV=1;>sp|Q99733|NP1L4_HUMAN Nucleosome assembly protein 1-like 4 OS=Homo sapiens GN=NAP1L4 PE=1 SV=1;>sp|Q99733-2|NP1L4_HUMAN Isoform 2 of Nucleosome ass			1	1	3	3	4	3	2	2	1	2	2	1	3	4	2	3	1	3	0	1	1	2	4	2	2	1	1	0	0	0	75900000	63671000	58490000	70105000	52449000	57767000	0	57944000	0	0	87342000	64845000	75263000
C9J7E5;Q9Y5L0;Q9Y5L0-1;Q9Y5L0-3;E9PFH4;Q9Y5L0-5	C9J7E5;Q9Y5L0;Q9Y5L0-1;Q9Y5L0-3;E9PFH4;Q9Y5L0-5	Transportin-3	TNPO3	>tr|C9J7E5|C9J7E5_HUMAN Transportin-3 OS=Homo sapiens GN=TNPO3 PE=1 SV=1;>sp|Q9Y5L0|TNPO3_HUMAN Transportin-3 OS=Homo sapiens GN=TNPO3 PE=1 SV=3;>sp|Q9Y5L0-1|TNPO3_HUMAN Isoform 1 of Transportin-3 OS=Homo sapiens GN=TNPO3;>sp|Q9Y5L0-3|TNPO3_HUMAN Isoform 3			4	4	3	7	6	8	6	7	6	1	2	1	6	6	7	4	8	7	2	4	2	5	9	6	4	5	9	2	178980000	168650000	152190000	190320000	198820000	189630000	150690000	179300000	185590000	0	216970000	0	205240000	215550000	219300000
C9J931;Q15382	C9J931;Q15382	GTP-binding protein Rheb	RHEB	>tr|C9J931|C9J931_HUMAN GTP-binding protein Rheb OS=Homo sapiens GN=RHEB PE=1 SV=1;>sp|Q15382|RHEB_HUMAN GTP-binding protein Rheb OS=Homo sapiens GN=RHEB PE=1 SV=1			0	0	0	0	1	1	0	1	1	0	0	0	1	1	1	1	1	1	0	0	0	0	0	1	0	0	0	0	0	0	0	0	0	0	0	0	0	0	0	0	0	0	0
C9JA28;Q9UNL2;Q9UNL2-2	C9JA28;Q9UNL2;Q9UNL2-2	Translocon-associated protein subunit gamma	SSR3	>tr|C9JA28|C9JA28_HUMAN Translocon-associated protein subunit gamma OS=Homo sapiens GN=SSR3 PE=1 SV=1;>sp|Q9UNL2|SSRG_HUMAN Translocon-associated protein subunit gamma OS=Homo sapiens GN=SSR3 PE=1 SV=1;>sp|Q9UNL2-2|SSRG_HUMAN Isoform 2 of Translocon-associ			0	0	1	1	0	0	1	1	1	0	0	0	1	0	0	1	1	1	0	0	0	1	1	0	1	1	1	1	0	0	0	0	0	0	0	0	0	0	0	0	0	0	0
C9JAW5;C9JNU6;Q9Y241;Q9Y241-2;A8MV81	C9JAW5;C9JNU6;Q9Y241;Q9Y241-2	HIG1 domain family member 1A, mitochondrial	HIGD1A	>tr|C9JAW5|C9JAW5_HUMAN Uncharacterized protein OS=Homo sapiens PE=4 SV=1;>tr|C9JNU6|C9JNU6_HUMAN HIG1 domain family member 1A, mitochondrial OS=Homo sapiens GN=HIGD1A PE=4 SV=1;>sp|Q9Y241|HIG1A_HUMAN HIG1 domain family member 1A, mitochondrial OS=Homo sap			0	0	0	0	0	0	0	2	1	0	0	0	0	0	0	1	0	2	0	0	0	0	0	1	1	1	1	0	0	0	0	0	0	0	0	100780000	0	0	0	0	0	0	0
C9JBJ1;C9JTV6;F8WD69;P22102-2;P22102;C9JZG2;C9JKQ7;H7C366	C9JBJ1;C9JTV6;F8WD69;P22102-2;P22102;C9JZG2;C9JKQ7;H7C366	Trifunctional purine biosynthetic protein adenosine-3;Phosphoribosylamine--glycine ligase;Phosphoribosylformylglycinamidine cyclo-ligase;Phosphoribosylglycinamide formyltransferase	GART	>tr|C9JBJ1|C9JBJ1_HUMAN Trifunctional purine biosynthetic protein adenosine-3 (Fragment) OS=Homo sapiens GN=GART PE=1 SV=8;>tr|C9JTV6|C9JTV6_HUMAN Trifunctional purine biosynthetic protein adenosine-3 (Fragment) OS=Homo sapiens GN=GART PE=1 SV=1;>tr|F8WD69			0	0	0	0	0	0	0	0	0	0	0	0	0	0	0	0	0	0	0	0	0	0	0	0	0	0	0	0	0	0	0	0	0	0	0	0	0	0	0	0	0	0	0
C9JFE4;Q13098-5;Q13098;Q13098-7;A0A096LP07;A0A096LPJ3;A8K070;Q13098-6;J3QS84;J3QS88;J3KTB0;J3QLE8;J3QLT0;J3QL53;J3KRE8;J3KSA5;J3KRJ4;J3QQX0	C9JFE4;Q13098-5;Q13098;Q13098-7;A0A096LP07;A0A096LPJ3;A8K070;Q13098-6	COP9 signalosome complex subunit 1	GPS1	>tr|C9JFE4|C9JFE4_HUMAN COP9 signalosome complex subunit 1 OS=Homo sapiens GN=GPS1 PE=1 SV=2;>sp|Q13098-5|CSN1_HUMAN Isoform 4 of COP9 signalosome complex subunit 1 OS=Homo sapiens GN=GPS1;>sp|Q13098|CSN1_HUMAN COP9 signalosome complex subunit 1 OS=Homo sa			0	0	0	1	0	2	3	2	1	0	0	0	1	1	1	1	1	1	0	0	0	2	1	4	3	3	3	1	0	0	0	0	0	0	41838000	43680000	0	0	0	0	0	0	0
C9JFR7;P99999;CON__P62894	C9JFR7;P99999	Cytochrome c	CYCS	>tr|C9JFR7|C9JFR7_HUMAN Cytochrome c (Fragment) OS=Homo sapiens GN=CYCS PE=1 SV=1;>sp|P99999|CYC_HUMAN Cytochrome c OS=Homo sapiens GN=CYCS PE=1 SV=2			0	0	0	2	2	0	1	0	0	0	0	0	2	2	2	0	0	0	0	0	0	1	2	2	1	1	1	0	0	0	0	36631000	32641000	0	0	0	0	0	0	0	32208000	30611000	29414000
C9JJU1;C9JMY2;C9JHH7;C9JWG4;C9JNK4;Q8WUX1;Q8WUX1-2	C9JJU1;C9JMY2;C9JHH7;C9JWG4;C9JNK4;Q8WUX1	Sodium-coupled neutral amino acid transporter 5	SLC38A5	>tr|C9JJU1|C9JJU1_HUMAN Sodium-coupled neutral amino acid transporter 5 (Fragment) OS=Homo sapiens GN=SLC38A5 PE=1 SV=8;>tr|C9JMY2|C9JMY2_HUMAN Sodium-coupled neutral amino acid transporter 5 (Fragment) OS=Homo sapiens GN=SLC38A5 PE=1 SV=1;>tr|C9JHH7|C9JHH			0	0	1	1	2	0	1	0	0	1	1	0	1	2	0	0	0	0	0	1	1	2	1	2	0	1	0	0	0	0	0	0	54683000	0	0	0	0	0	0	0	0	49464000	0
C9JIZ6;P07602;P07602-2;P07602-3;Q5BJH1;A0A0J9YXB8	C9JIZ6;P07602;P07602-2;P07602-3;Q5BJH1	Prosaposin;Saposin-A;Saposin-B-Val;Saposin-B;Saposin-C;Saposin-D	PSAP	>tr|C9JIZ6|C9JIZ6_HUMAN Prosaposin OS=Homo sapiens GN=PSAP PE=1 SV=2;>sp|P07602|SAP_HUMAN Prosaposin OS=Homo sapiens GN=PSAP PE=1 SV=2;>sp|P07602-2|SAP_HUMAN Isoform Sap-mu-6 of Prosaposin OS=Homo sapiens GN=PSAP;>sp|P07602-3|SAP_HUMAN Isoform Sap-mu-9 of			0	1	0	1	0	1	2	1	2	0	0	0	0	1	0	0	1	0	0	1	0	0	1	1	0	3	1	0	0	0	0	0	0	0	0	0	0	0	0	0	0	0	0
C9JJ19;P82930	C9JJ19;P82930	28S ribosomal protein S34, mitochondrial	MRPS34	>tr|C9JJ19|C9JJ19_HUMAN 28S ribosomal protein S34, mitochondrial OS=Homo sapiens GN=MRPS34 PE=1 SV=2;>sp|P82930|RT34_HUMAN 28S ribosomal protein S34, mitochondrial OS=Homo sapiens GN=MRPS34 PE=1 SV=2			0	1	0	0	0	1	3	1	0	0	1	0	0	0	0	3	2	3	0	0	1	1	1	1	2	2	1	0	0	0	0	0	0	0	19353000	0	0	0	0	0	0	0	0
C9JKQ2;O43676	C9JKQ2;O43676	NADH dehydrogenase [ubiquinone] 1 beta subcomplex subunit 3	NDUFB3	>tr|C9JKQ2|C9JKQ2_HUMAN NADH dehydrogenase [ubiquinone] 1 beta subcomplex subunit 3 (Fragment) OS=Homo sapiens GN=NDUFB3 PE=1 SV=1;>sp|O43676|NDUB3_HUMAN NADH dehydrogenase [ubiquinone] 1 beta subcomplex subunit 3 OS=Homo sapiens GN=NDUFB3 PE=1 SV=3			2	0	0	2	2	2	1	1	0	1	1	0	2	2	2	0	0	1	0	0	0	2	1	2	0	1	0	0	34957000	0	0	39728000	38199000	37321000	0	0	0	0	0	0	46970000	41539000	43313000
C9JME2;Q9Y4F1;Q9Y4F1-2;A0A1B0GV68;M0QYB0;M0R262;M0QXT1;Q9Y4F1-3;H0Y783	C9JME2;Q9Y4F1;Q9Y4F1-2;A0A1B0GV68	FERM, RhoGEF and pleckstrin domain-containing protein 1	FARP1	>tr|C9JME2|C9JME2_HUMAN FERM, RhoGEF and pleckstrin domain-containing protein 1 OS=Homo sapiens GN=FARP1 PE=1 SV=2;>sp|Q9Y4F1|FARP1_HUMAN FERM, RhoGEF and pleckstrin domain-containing protein 1 OS=Homo sapiens GN=FARP1 PE=1 SV=1;>sp|Q9Y4F1-2|FARP1_HUMAN Is			1	3	2	2	2	1	2	3	4	2	1	1	3	3	3	3	1	5	1	1	5	4	2	3	3	2	2	0	0	61868000	69829000	81524000	60667000	0	66872000	56752000	62545000	76617000	0	0	74494000	73395000	77836000
C9JXB8;C9JNW5;P83731	C9JXB8;C9JNW5;P83731	60S ribosomal protein L24	RPL24	>tr|C9JXB8|C9JXB8_HUMAN 60S ribosomal protein L24 OS=Homo sapiens GN=RPL24 PE=1 SV=1;>tr|C9JNW5|C9JNW5_HUMAN 60S ribosomal protein L24 OS=Homo sapiens GN=RPL24 PE=1 SV=1;>sp|P83731|RL24_HUMAN 60S ribosomal protein L24 OS=Homo sapiens GN=RPL24 PE=1 SV=1			4	5	6	6	6	5	5	5	5	4	5	5	4	5	5	6	5	6	5	6	4	6	5	5	3	3	4	5	2009700000	1857100000	2112200000	2260700000	1942800000	1616400000	2380200000	2488200000	2591000000	2166000000	1746700000	2187700000	3411000000	2588100000	1925300000
C9JP16;O75718	C9JP16;O75718	Cartilage-associated protein	CRTAP	>tr|C9JP16|C9JP16_HUMAN Cartilage-associated protein OS=Homo sapiens GN=CRTAP PE=1 SV=1;>sp|O75718|CRTAP_HUMAN Cartilage-associated protein OS=Homo sapiens GN=CRTAP PE=1 SV=1			0	0	0	2	1	1	1	0	3	0	0	0	3	2	2	3	3	3	0	0	0	2	3	1	5	3	2	0	0	0	0	49274000	0	0	0	0	54206000	0	0	0	44198000	40444000	44125000
C9JQD4;O43447;H0YEL5;O43447-2	C9JQD4;O43447;H0YEL5;O43447-2	Peptidyl-prolyl cis-trans isomerase;Peptidyl-prolyl cis-trans isomerase H	PPIH	>tr|C9JQD4|C9JQD4_HUMAN Peptidyl-prolyl cis-trans isomerase (Fragment) OS=Homo sapiens GN=PPIH PE=1 SV=1;>sp|O43447|PPIH_HUMAN Peptidyl-prolyl cis-trans isomerase H OS=Homo sapiens GN=PPIH PE=1 SV=1;>tr|H0YEL5|H0YEL5_HUMAN Peptidyl-prolyl cis-trans isomera			1	0	0	1	1	0	1	1	1	1	1	1	0	0	0	1	2	2	1	0	1	0	1	0	0	0	0	0	0	0	0	0	0	0	0	0	0	0	0	0	0	0	0
C9JRZ6;Q9NX63;F8WAR4;F8WD73	C9JRZ6;Q9NX63;F8WAR4	MICOS complex subunit MIC19	CHCHD3	>tr|C9JRZ6|C9JRZ6_HUMAN MICOS complex subunit OS=Homo sapiens GN=CHCHD3 PE=1 SV=1;>sp|Q9NX63|MIC19_HUMAN MICOS complex subunit MIC19 OS=Homo sapiens GN=CHCHD3 PE=1 SV=1;>tr|F8WAR4|F8WAR4_HUMAN MICOS complex subunit OS=Homo sapiens GN=CHCHD3 PE=1 SV=1			0	1	1	3	4	3	4	5	4	4	0	0	4	4	5	2	5	4	2	2	1	3	3	5	4	3	4	0	0	0	0	93916000	104820000	77609000	104690000	107090000	102330000	123970000	0	0	121340000	102620000	113200000
O60218;C9JRZ8	O60218;C9JRZ8	Aldo-keto reductase family 1 member B10;Aldo-keto reductase family 1 member B15	AKR1B10;AKR1B15	>sp|O60218|AK1BA_HUMAN Aldo-keto reductase family 1 member B10 OS=Homo sapiens GN=AKR1B10 PE=1 SV=2;>sp|C9JRZ8|AK1BF_HUMAN Aldo-keto reductase family 1 member B15 OS=Homo sapiens GN=AKR1B15 PE=1 SV=2			0	0	0	0	0	0	0	0	0	0	0	0	0	0	0	0	0	0	0	0	0	0	0	0	0	0	0	0	0	0	0	0	0	0	0	0	0	0	0	0	0	0	0
G3V5S1;G3V272;C9JVN9;Q9H9P8-2;Q9H9P8	G3V5S1;G3V272;C9JVN9;Q9H9P8-2;Q9H9P8	L-2-hydroxyglutarate dehydrogenase, mitochondrial	L2HGDH	>tr|G3V5S1|G3V5S1_HUMAN L-2-hydroxyglutarate dehydrogenase, mitochondrial OS=Homo sapiens GN=L2HGDH PE=1 SV=1;>tr|G3V272|G3V272_HUMAN L-2-hydroxyglutarate dehydrogenase, mitochondrial OS=Homo sapiens GN=L2HGDH PE=1 SV=1;>tr|C9JVN9|C9JVN9_HUMAN L-2-hydroxyg			0	0	0	0	0	0	0	0	0	0	0	0	0	0	0	0	1	0	0	0	0	0	0	0	0	1	0	0	0	0	0	0	0	0	0	0	0	0	0	0	0	0	0
C9JW69;P18754;P18754-2;C9JRH2;C9JMJ4;C9J3R0;C9JQZ4	C9JW69;P18754;P18754-2;C9JRH2;C9JMJ4;C9J3R0;C9JQZ4	Regulator of chromosome condensation	RCC1	>tr|C9JW69|C9JW69_HUMAN Regulator of chromosome condensation (Fragment) OS=Homo sapiens GN=RCC1 PE=1 SV=1;>sp|P18754|RCC1_HUMAN Regulator of chromosome condensation OS=Homo sapiens GN=RCC1 PE=1 SV=1;>sp|P18754-2|RCC1_HUMAN Isoform 2 of Regulator of chromos			0	0	0	1	0	2	0	2	1	0	0	0	0	2	2	1	1	2	0	0	0	0	0	0	1	0	0	0	0	0	0	0	0	27563000	0	0	0	0	0	0	0	37472000	0
D1MQ08;O15554;M0R2E8	D1MQ08;O15554;M0R2E8	Intermediate conductance calcium-activated potassium channel protein 4	KCNN4	>tr|D1MQ08|D1MQ08_HUMAN Intermediate conductance calcium-activated potassium channel protein 4 OS=Homo sapiens GN=KCNN4 PE=1 SV=1;>sp|O15554|KCNN4_HUMAN Intermediate conductance calcium-activated potassium channel protein 4 OS=Homo sapiens GN=KCNN4 PE=1 SV			0	0	0	1	0	0	2	2	1	0	0	0	0	0	0	1	0	1	0	0	0	0	0	0	1	1	1	0	0	0	0	0	0	0	0	17581000	0	0	0	0	0	0	0
D3DWC4;Q86VZ5;E6ZCI6;C0MHM2;Q86VZ5-2	D3DWC4;Q86VZ5;E6ZCI6;C0MHM2;Q86VZ5-2	Phosphatidylcholine:ceramide cholinephosphotransferase 1	TMEM23;SGMS1	>tr|D3DWC4|D3DWC4_HUMAN Phosphatidylcholine:ceramide cholinephosphotransferase 1 OS=Homo sapiens GN=TMEM23 PE=1 SV=1;>sp|Q86VZ5|SMS1_HUMAN Phosphatidylcholine:ceramide cholinephosphotransferase 1 OS=Homo sapiens GN=SGMS1 PE=1 SV=2;>tr|E6ZCI6|E6ZCI6_HUMAN P			0	0	0	1	1	1	1	2	2	0	0	0	1	1	1	1	1	2	0	0	0	0	1	1	2	2	2	0	0	0	0	0	0	0	0	20158000	22844000	0	0	0	0	0	0
D3YTB1;F8W727;P62910;D3YTI8	D3YTB1;F8W727;P62910	60S ribosomal protein L32	RPL32	>tr|D3YTB1|D3YTB1_HUMAN 60S ribosomal protein L32 (Fragment) OS=Homo sapiens GN=RPL32 PE=1 SV=1;>tr|F8W727|F8W727_HUMAN 60S ribosomal protein L32 OS=Homo sapiens GN=RPL32 PE=1 SV=1;>sp|P62910|RL32_HUMAN 60S ribosomal protein L32 OS=Homo sapiens GN=RPL32 PE			5	6	3	5	7	7	6	6	5	6	3	4	5	6	6	6	7	7	4	3	2	5	5	8	8	7	6	8	520870000	583170000	508140000	670980000	726920000	647980000	621460000	520120000	690000000	577370000	556460000	746700000	678560000	694290000	735130000
D6R938;E9PBG7;E9PF82;Q13557-8;Q13557-12;Q13557-9;Q13557-10;Q13557-5;Q13557;Q13557-3;Q13557-6;Q13557-4;Q13557-11;Q13554-7;Q9UQM7;Q13554-4;Q9UQM7-2;Q13554-6;Q13554-3;Q13554-8;Q13554-5;Q13554-2;Q13554;D6RFJ0;E7ERS6;E9PBE8;E7EQE4;E7ETC9;H0Y9J2;H7BZC6;H0Y9C2;H7BXS4;Q5SWX3;A0A0A0MS52;A0A0A0MT11;Q13555-10;Q13555-3;Q13555-5;Q13555-4;Q13555-7;Q13555-9;Q13555-2;Q13555-8;Q13555;Q13555-6	D6R938;E9PBG7;E9PF82;Q13557-8;Q13557-12;Q13557-9;Q13557-10;Q13557-5;Q13557;Q13557-3;Q13557-6;Q13557-4;Q13557-11;Q13554-7;Q9UQM7;Q13554-4;Q9UQM7-2;Q13554-6;Q13554-3;Q13554-8;Q13554-5;Q13554-2;Q13554	Calcium/calmodulin-dependent protein kinase type II subunit delta;Calcium/calmodulin-dependent protein kinase type II subunit beta;Calcium/calmodulin-dependent protein kinase type II subunit alpha	CAMK2D;CAMK2B;CAMK2A	>tr|D6R938|D6R938_HUMAN Calcium/calmodulin-dependent protein kinase (CaM kinase) II delta, isoform CRA_e OS=Homo sapiens GN=CAMK2D PE=1 SV=1;>tr|E9PBG7|E9PBG7_HUMAN Calcium/calmodulin-dependent protein kinase type II subunit delta OS=Homo sapiens GN=CAMK2D			0	0	0	0	0	0	0	0	0	0	0	0	0	2	1	0	1	0	0	0	0	1	1	0	0	0	0	0	0	0	0	0	0	0	0	0	0	0	0	0	0	56319000	0
D6R9A6;P26583	D6R9A6;P26583	High mobility group protein B2	HMGB2	>tr|D6R9A6|D6R9A6_HUMAN High mobility group protein B2 (Fragment) OS=Homo sapiens GN=HMGB2 PE=1 SV=1;>sp|P26583|HMGB2_HUMAN High mobility group protein B2 OS=Homo sapiens GN=HMGB2 PE=1 SV=2			0	0	0	1	1	0	1	1	0	0	0	0	0	1	1	1	1	1	0	0	0	1	1	0	0	0	1	0	0	0	0	0	0	0	0	0	0	0	0	0	0	0	0
D6R9P3;D6RD18;D6RBZ0;Q99729-3;Q99729-2;Q99729-4;Q99729	D6R9P3;D6RD18;D6RBZ0;Q99729-3;Q99729-2;Q99729-4;Q99729	Heterogeneous nuclear ribonucleoprotein A/B	HNRNPAB	>tr|D6R9P3|D6R9P3_HUMAN Heterogeneous nuclear ribonucleoprotein A/B OS=Homo sapiens GN=HNRNPAB PE=1 SV=1;>tr|D6RD18|D6RD18_HUMAN Heterogeneous nuclear ribonucleoprotein A/B OS=Homo sapiens GN=HNRNPAB PE=1 SV=1;>tr|D6RBZ0|D6RBZ0_HUMAN Heterogeneous nuclear			0	0	0	0	0	0	0	1	1	0	0	0	0	1	0	1	1	0	0	0	0	0	0	0	0	1	0	0	0	0	0	0	0	0	0	0	0	0	0	0	0	0	0
D6RAF8;H0Y8G5;Q14103-3;Q14103;D6RF44;H0YA96;Q14103-4;Q14103-2;D6RD83;D6RBQ9	D6RAF8;H0Y8G5;Q14103-3;Q14103;D6RF44;H0YA96;Q14103-4;Q14103-2;D6RD83;D6RBQ9	Heterogeneous nuclear ribonucleoprotein D0	HNRNPD	>tr|D6RAF8|D6RAF8_HUMAN Heterogeneous nuclear ribonucleoprotein D0 (Fragment) OS=Homo sapiens GN=HNRNPD PE=1 SV=1;>tr|H0Y8G5|H0Y8G5_HUMAN Heterogeneous nuclear ribonucleoprotein D0 (Fragment) OS=Homo sapiens GN=HNRNPD PE=1 SV=8;>sp|Q14103-3|HNRPD_HUMAN Iso			1	0	0	2	2	1	3	1	3	0	0	0	1	0	1	2	3	3	0	0	0	0	1	2	2	2	2	0	0	0	0	118290000	132240000	0	76595000	0	86991000	0	0	0	0	0	0
D6RAX7;Q9BT78;D6RD63;D6RFN0;Q9BT78-2	D6RAX7;Q9BT78;D6RD63;D6RFN0;Q9BT78-2	COP9 signalosome complex subunit 4	COPS4	>tr|D6RAX7|D6RAX7_HUMAN COP9 constitutive photomorphogenic-like protein subunit 4 isoform 2 OS=Homo sapiens GN=COPS4 PE=1 SV=1;>sp|Q9BT78|CSN4_HUMAN COP9 signalosome complex subunit 4 OS=Homo sapiens GN=COPS4 PE=1 SV=1;>tr|D6RD63|D6RD63_HUMAN COP9 signalos			0	1	0	0	1	2	3	2	1	0	0	0	0	0	0	0	0	1	0	0	0	1	1	1	1	1	1	0	0	0	0	0	0	0	32033000	0	0	0	0	0	0	0	0
D6RBT3;O75380	D6RBT3;O75380	NADH dehydrogenase [ubiquinone] iron-sulfur protein 6, mitochondrial	NDUFS6	>tr|D6RBT3|D6RBT3_HUMAN NADH dehydrogenase [ubiquinone] iron-sulfur protein 6, mitochondrial OS=Homo sapiens GN=NDUFS6 PE=1 SV=1;>sp|O75380|NDUS6_HUMAN NADH dehydrogenase [ubiquinone] iron-sulfur protein 6, mitochondrial OS=Homo sapiens GN=NDUFS6 PE=1 SV=1			0	0	0	0	1	1	0	0	0	0	0	0	1	1	1	0	0	0	0	0	0	1	1	0	0	0	1	0	0	0	0	0	0	0	0	0	0	0	0	0	0	0	0
D6RBW1;P06730;P06730-3;P06730-2	D6RBW1;P06730;P06730-3;P06730-2	Eukaryotic translation initiation factor 4E	EIF4E	>tr|D6RBW1|D6RBW1_HUMAN Eukaryotic translation initiation factor 4E OS=Homo sapiens GN=EIF4E PE=1 SV=1;>sp|P06730|IF4E_HUMAN Eukaryotic translation initiation factor 4E OS=Homo sapiens GN=EIF4E PE=1 SV=2;>sp|P06730-3|IF4E_HUMAN Isoform 3 of Eukaryotic tran			1	0	0	1	2	1	0	0	0	0	0	1	1	1	1	0	0	0	0	0	0	1	1	1	0	0	0	0	0	0	0	0	38736000	0	0	0	0	0	0	0	0	0	0
D6RCD0;Q8NBQ5	D6RCD0;Q8NBQ5	Estradiol 17-beta-dehydrogenase 11	HSD17B11	>tr|D6RCD0|D6RCD0_HUMAN Estradiol 17-beta-dehydrogenase 11 OS=Homo sapiens GN=HSD17B11 PE=1 SV=2;>sp|Q8NBQ5|DHB11_HUMAN Estradiol 17-beta-dehydrogenase 11 OS=Homo sapiens GN=HSD17B11 PE=1 SV=3			0	0	0	0	0	1	1	1	1	0	0	0	1	0	1	2	3	0	0	0	0	1	3	1	1	3	4	0	0	0	0	0	0	0	0	0	0	0	0	0	0	0	0
D6RD17;P01591;D6RHJ6;C9JA05	D6RD17;P01591;D6RHJ6;C9JA05	Immunoglobulin J chain	IGJ	>tr|D6RD17|D6RD17_HUMAN Immunoglobulin J chain (Fragment) OS=Homo sapiens GN=JCHAIN PE=1 SV=8;>sp|P01591|IGJ_HUMAN Immunoglobulin J chain OS=Homo sapiens GN=JCHAIN PE=1 SV=4;>tr|D6RHJ6|D6RHJ6_HUMAN Immunoglobulin J chain (Fragment) OS=Homo sapiens GN=JCHAI			0	0	0	0	0	0	0	0	0	0	0	0	0	0	0	0	0	0	0	0	0	0	0	0	0	0	0	0	0	0	0	0	0	0	0	0	0	0	0	0	0	0	0
E7EPK0;E9PDJ9;H0Y8P3;D6RD46;G5EA03;Q9UPQ0-9;Q9UPQ0-8;Q9UPQ0-6;Q9UPQ0-5;Q9UPQ0-10;Q9UPQ0-2;Q9UPQ0-4;Q9UPQ0;Q9UPQ0-3	E7EPK0;E9PDJ9;H0Y8P3;D6RD46;G5EA03;Q9UPQ0-9;Q9UPQ0-8;Q9UPQ0-6;Q9UPQ0-5;Q9UPQ0-10;Q9UPQ0-2;Q9UPQ0-4;Q9UPQ0;Q9UPQ0-3	LIM and calponin homology domains-containing protein 1	LIMCH1	>tr|E7EPK0|E7EPK0_HUMAN LIM and calponin homology domains-containing protein 1 OS=Homo sapiens GN=LIMCH1 PE=1 SV=1;>tr|E9PDJ9|E9PDJ9_HUMAN LIM and calponin homology domains-containing protein 1 OS=Homo sapiens GN=LIMCH1 PE=1 SV=1;>tr|H0Y8P3|H0Y8P3_HUMAN LI			0	0	0	0	0	0	0	0	0	0	0	0	0	0	0	1	0	0	0	0	0	0	0	0	0	0	0	0	0	0	0	0	0	0	0	0	0	0	0	0	0	0	0
D6RE79;Q14728;D6RIZ4;D6RA47	D6RE79;Q14728;D6RIZ4;D6RA47	Major facilitator superfamily domain-containing protein 10	MFSD10	>tr|D6RE79|D6RE79_HUMAN Major facilitator superfamily domain-containing protein 10 OS=Homo sapiens GN=MFSD10 PE=1 SV=1;>sp|Q14728|MFS10_HUMAN Major facilitator superfamily domain-containing protein 10 OS=Homo sapiens GN=MFSD10 PE=1 SV=1;>tr|D6RIZ4|D6RIZ4_H			0	0	0	1	0	0	0	0	0	0	0	0	0	0	0	0	0	0	0	0	0	1	0	1	0	0	0	0	0	0	0	0	0	0	0	0	0	0	0	0	0	0	0
D6RGI3;D6RER5;Q9NVA2;Q9NVA2-2;D6RDU5;D6RDP1;D6R9Y6;H0Y961;H0Y9G8;A0A087X142;A6NMH6;B1AMS2;A6NFQ9;F8W8I8;Q92599-3;Q14141-2;Q92599-2;Q14141-4;Q14141;Q92599-4;Q92599	D6RGI3;D6RER5;Q9NVA2;Q9NVA2-2;D6RDU5	Septin-11	2011-09-01	>tr|D6RGI3|D6RGI3_HUMAN Septin 11, isoform CRA_b OS=Homo sapiens GN=SEPT11 PE=1 SV=1;>tr|D6RER5|D6RER5_HUMAN Septin-11 OS=Homo sapiens GN=SEPT11 PE=1 SV=1;>sp|Q9NVA2|SEP11_HUMAN Septin-11 OS=Homo sapiens GN=SEPT11 PE=1 SV=3;>sp|Q9NVA2-2|SEP11_HUMAN Isoform			0	0	0	1	1	0	0	0	0	0	0	0	1	1	0	0	0	0	0	0	0	1	0	0	0	0	0	0	0	0	0	0	0	0	0	0	0	0	0	0	0	0	0
D6REX3;O94979-3;O94979-9;O94979-2;O94979;O94979-8;O94979-6;O94979-10;O94979-4;D6RHZ5;H7BXG7;O94979-7;O94979-5;H0YAB3;H0Y8V7;H0Y9K1;H0Y8W8;H0Y9T9;H0YAF5;D6RE64;D6RCQ9;D6RBT0;D6RHE8;H0Y9V3	D6REX3;O94979-3;O94979-9;O94979-2;O94979;O94979-8;O94979-6;O94979-10;O94979-4;D6RHZ5;H7BXG7;O94979-7;O94979-5	Protein transport protein Sec31A	SEC31A	>tr|D6REX3|D6REX3_HUMAN Protein transport protein Sec31A OS=Homo sapiens GN=SEC31A PE=1 SV=1;>sp|O94979-3|SC31A_HUMAN Isoform 3 of Protein transport protein Sec31A OS=Homo sapiens GN=SEC31A;>sp|O94979-9|SC31A_HUMAN Isoform 9 of Protein transport protein Se			4	1	2	7	9	4	7	7	4	3	1	3	6	6	4	3	3	6	2	3	3	5	8	5	1	6	1	2	65707000	0	109100000	85948000	129810000	69667000	67681000	75505000	57141000	63840000	0	63788000	60805000	71696000	70993000
D6RF48;Q9P2W9;D6RC71	D6RF48;Q9P2W9;D6RC71	Syntaxin-18	STX18	>tr|D6RF48|D6RF48_HUMAN Syntaxin-18 OS=Homo sapiens GN=STX18 PE=1 SV=1;>sp|Q9P2W9|STX18_HUMAN Syntaxin-18 OS=Homo sapiens GN=STX18 PE=1 SV=1;>tr|D6RC71|D6RC71_HUMAN Syntaxin-18 (Fragment) OS=Homo sapiens GN=STX18 PE=1 SV=1			0	0	0	2	1	0	1	1	0	0	0	0	0	0	0	1	0	0	0	0	0	1	1	0	1	0	1	0	0	0	0	29538000	0	0	0	0	0	0	0	0	0	0	0
D6RGG3;Q99715-4;Q99715;A0A087X0A8;Q99715-2;H0Y5N9	D6RGG3;Q99715-4;Q99715	Collagen alpha-1(XII) chain	COL12A1	>tr|D6RGG3|D6RGG3_HUMAN Collagen alpha-1(XII) chain OS=Homo sapiens GN=COL12A1 PE=1 SV=1;>sp|Q99715-4|COCA1_HUMAN Isoform 4 of Collagen alpha-1(XII) chain OS=Homo sapiens GN=COL12A1;>sp|Q99715|COCA1_HUMAN Collagen alpha-1(XII) chain OS=Homo sapiens GN=COL1			0	0	0	0	0	0	2	1	0	0	0	0	0	0	0	0	1	1	0	0	0	0	1	0	0	0	0	0	0	0	0	0	0	0	15741000	0	0	0	0	0	0	0	0
D6RIE3;D6RGV5;H0UI06;P14406;D6R9C3	D6RIE3;D6RGV5;H0UI06;P14406;D6R9C3	Cytochrome c oxidase subunit 7A2, mitochondrial	COX7A2	>tr|D6RIE3|D6RIE3_HUMAN Cytochrome c oxidase subunit 7A2, mitochondrial OS=Homo sapiens GN=COX7A2 PE=1 SV=1;>tr|D6RGV5|D6RGV5_HUMAN Cytochrome c oxidase subunit 7A2, mitochondrial (Fragment) OS=Homo sapiens GN=COX7A2 PE=1 SV=1;>tr|H0UI06|H0UI06_HUMAN Cytoc			0	0	0	1	1	1	2	2	1	0	1	0	0	0	0	0	0	1	0	0	0	1	2	1	0	1	1	1	0	0	0	0	0	0	0	0	0	0	0	0	0	0	0
E2QRD4;Q6ZRQ5	E2QRD4;Q6ZRQ5	Protein MMS22-like	MMS22L	>tr|E2QRD4|E2QRD4_HUMAN Protein MMS22-like OS=Homo sapiens GN=MMS22L PE=1 SV=1;>sp|Q6ZRQ5|MMS22_HUMAN Protein MMS22-like OS=Homo sapiens GN=MMS22L PE=1 SV=3			0	0	0	0	0	0	2	1	1	0	0	0	0	0	0	2	1	0	0	0	0	0	0	0	2	0	0	0	0	0	0	0	0	0	0	0	0	0	0	0	0	0	0
E3W994;J3KR49;O75122;A0A0U1RQI6;B3KR06;E7ENG2;O75122-2;D6RBU8;C9J668;H7C4X8;H7C5M8;H7C4M5;H7C4I5	E3W994;J3KR49;O75122;A0A0U1RQI6	CLIP-associating protein 2	CLASP2	>tr|E3W994|E3W994_HUMAN CLIP-associating protein 2 OS=Homo sapiens GN=CLASP2 PE=1 SV=2;>tr|J3KR49|J3KR49_HUMAN CLIP-associating protein 2 OS=Homo sapiens GN=CLASP2 PE=1 SV=1;>sp|O75122|CLAP2_HUMAN CLIP-associating protein 2 OS=Homo sapiens GN=CLASP2 PE=1 S			7	10	7	19	20	17	14	11	9	10	10	9	17	18	15	13	13	14	11	12	8	20	21	21	12	17	13	8	0	0	0	0	0	0	0	0	0	0	0	0	0	0	0
E5RFZ8;E5RGA7;E5RJ40;E5RJG5;E5RIP4;Q15043-2;Q15043-3;Q15043	E5RFZ8;E5RGA7;E5RJ40;E5RJG5;E5RIP4;Q15043-2;Q15043-3;Q15043	Zinc transporter ZIP14	SLC39A14	>tr|E5RFZ8|E5RFZ8_HUMAN Zinc transporter ZIP14 (Fragment) OS=Homo sapiens GN=SLC39A14 PE=1 SV=1;>tr|E5RGA7|E5RGA7_HUMAN Zinc transporter ZIP14 (Fragment) OS=Homo sapiens GN=SLC39A14 PE=1 SV=1;>tr|E5RJ40|E5RJ40_HUMAN Zinc transporter ZIP14 (Fragment) OS=Hom			0	0	0	0	0	0	1	1	1	0	0	0	2	1	1	1	0	1	0	0	0	1	0	1	1	1	1	0	0	0	0	0	0	0	0	0	0	0	0	0	147750000	0	0
E5RGS2;Q9H6H4;Q9H6H4-2	E5RGS2;Q9H6H4;Q9H6H4-2	Receptor expression-enhancing protein 4	REEP4	>tr|E5RGS2|E5RGS2_HUMAN Receptor expression-enhancing protein OS=Homo sapiens GN=REEP4 PE=1 SV=1;>sp|Q9H6H4|REEP4_HUMAN Receptor expression-enhancing protein 4 OS=Homo sapiens GN=REEP4 PE=1 SV=1;>sp|Q9H6H4-2|REEP4_HUMAN Isoform 2 of Receptor expression-enh			0	0	0	1	0	0	1	0	2	0	0	0	0	0	1	2	1	1	0	1	0	1	1	0	2	2	1	0	0	0	0	0	0	0	0	0	0	0	0	0	0	0	0
E5RGX5;Q93045;Q93045-2	E5RGX5;Q93045;Q93045-2	Stathmin;Stathmin-2	STMN2	>tr|E5RGX5|E5RGX5_HUMAN Stathmin OS=Homo sapiens GN=STMN2 PE=1 SV=1;>sp|Q93045|STMN2_HUMAN Stathmin-2 OS=Homo sapiens GN=STMN2 PE=1 SV=3;>sp|Q93045-2|STMN2_HUMAN Isoform 2 of Stathmin-2 OS=Homo sapiens GN=STMN2			0	0	0	1	0	0	0	0	0	0	0	0	0	0	1	0	0	0	0	0	0	0	0	0	0	0	0	0	0	0	0	0	0	0	0	0	0	0	0	0	0	0	10146000
E5RHG8;Q15369;Q15369-2;R4GMY8	E5RHG8;Q15369;Q15369-2;R4GMY8	Transcription elongation factor B polypeptide 1	TCEB1	>tr|E5RHG8|E5RHG8_HUMAN Transcription elongation factor B polypeptide 1 (Fragment) OS=Homo sapiens GN=TCEB1 PE=1 SV=1;>sp|Q15369|ELOC_HUMAN Transcription elongation factor B polypeptide 1 OS=Homo sapiens GN=TCEB1 PE=1 SV=1;>sp|Q15369-2|ELOC_HUMAN Isoform 2			2	1	1	3	2	2	2	0	0	1	0	1	3	2	3	1	1	1	0	1	1	2	2	2	0	0	0	0	0	0	0	21549000	32696000	33780000	0	0	0	0	0	0	33037000	0	32201000
E5RHW4;O94905;E5RJ09	E5RHW4;O94905	Erlin-2	ERLIN2	>tr|E5RHW4|E5RHW4_HUMAN Erlin-2 (Fragment) OS=Homo sapiens GN=ERLIN2 PE=1 SV=1;>sp|O94905|ERLN2_HUMAN Erlin-2 OS=Homo sapiens GN=ERLIN2 PE=1 SV=1			4	3	4	6	3	5	6	7	7	4	2	2	5	5	3	7	8	7	3	1	2	5	4	5	4	5	5	2	128340000	0	0	110780000	138010000	113120000	129430000	124250000	123620000	0	0	0	123690000	104060000	140000000
E5RI99;P62888;A0A0B4J213;E5RJH3;A0A0C4DH44	E5RI99;P62888	60S ribosomal protein L30	RPL30	>tr|E5RI99|E5RI99_HUMAN 60S ribosomal protein L30 (Fragment) OS=Homo sapiens GN=RPL30 PE=1 SV=1;>sp|P62888|RL30_HUMAN 60S ribosomal protein L30 OS=Homo sapiens GN=RPL30 PE=1 SV=2			2	3	3	5	5	4	4	4	5	4	2	3	5	5	6	6	6	6	1	2	2	5	6	5	6	5	5	4	0	234900000	295160000	278870000	269010000	258360000	316170000	257250000	314920000	231460000	346730000	264580000	307020000	286040000	281110000
E5RIH5;Q6NXR4;E5RHM7	E5RIH5;Q6NXR4;E5RHM7	TELO2-interacting protein 2	TTI2	>tr|E5RIH5|E5RIH5_HUMAN TELO2-interacting protein 2 OS=Homo sapiens GN=TTI2 PE=1 SV=1;>sp|Q6NXR4|TTI2_HUMAN TELO2-interacting protein 2 OS=Homo sapiens GN=TTI2 PE=1 SV=1;>tr|E5RHM7|E5RHM7_HUMAN TELO2-interacting protein 2 (Fragment) OS=Homo sapiens GN=TTI2			0	0	0	0	0	0	0	1	1	0	0	0	1	1	0	1	1	1	0	0	0	1	1	1	1	0	1	0	0	0	0	0	0	0	0	0	0	0	0	0	0	0	0
E5RIL9;E7EVL7;Q9H4B0-3;Q9H4B0-2;Q9H4B0;E5RGZ1	E5RIL9;E7EVL7;Q9H4B0-3;Q9H4B0-2;Q9H4B0;E5RGZ1	Probable tRNA N6-adenosine threonylcarbamoyltransferase, mitochondrial	OSGEPL1	>tr|E5RIL9|E5RIL9_HUMAN Probable tRNA N6-adenosine threonylcarbamoyltransferase, mitochondrial (Fragment) OS=Homo sapiens GN=OSGEPL1 PE=1 SV=1;>tr|E7EVL7|E7EVL7_HUMAN Probable tRNA N6-adenosine threonylcarbamoyltransferase, mitochondrial (Fragment) OS=Homo			0	0	0	0	0	0	0	1	0	0	0	0	1	0	0	0	0	0	0	0	0	0	2	0	0	0	1	0	0	0	0	0	0	0	0	0	0	0	0	0	0	0	0
E5RJI7;Q9BYD1;H0YAX3	E5RJI7;Q9BYD1	39S ribosomal protein L13, mitochondrial	MRPL13	>tr|E5RJI7|E5RJI7_HUMAN 39S ribosomal protein L13, mitochondrial (Fragment) OS=Homo sapiens GN=MRPL13 PE=1 SV=8;>sp|Q9BYD1|RM13_HUMAN 39S ribosomal protein L13, mitochondrial OS=Homo sapiens GN=MRPL13 PE=1 SV=1			0	0	0	0	0	0	1	1	0	0	0	0	1	0	0	1	1	0	0	0	0	0	0	0	0	0	1	1	0	0	0	0	0	0	0	0	0	0	0	0	0	0	0
E5RJR5;P63208;E7ERH2;F8W8N3;P63208-2	E5RJR5;P63208;E7ERH2;F8W8N3;P63208-2	S-phase kinase-associated protein 1	SKP1	>tr|E5RJR5|E5RJR5_HUMAN S-phase kinase-associated protein 1 OS=Homo sapiens GN=SKP1 PE=1 SV=1;>sp|P63208|SKP1_HUMAN S-phase kinase-associated protein 1 OS=Homo sapiens GN=SKP1 PE=1 SV=2;>tr|E7ERH2|E7ERH2_HUMAN S-phase kinase-associated protein 1 (Fragment)			0	0	0	1	0	1	1	1	1	0	0	0	1	2	0	0	1	0	0	0	0	0	0	0	1	1	0	0	0	0	0	0	0	0	0	0	0	0	0	0	0	40824000	0
E5RJZ1;H0YBD2;O14548	E5RJZ1;H0YBD2;O14548	Cytochrome c oxidase subunit 7A-related protein, mitochondrial	COX7A2L	>tr|E5RJZ1|E5RJZ1_HUMAN Cytochrome c oxidase subunit 7A-related protein, mitochondrial OS=Homo sapiens GN=COX7A2L PE=1 SV=1;>tr|H0YBD2|H0YBD2_HUMAN Cytochrome c oxidase subunit 7A-related protein, mitochondrial (Fragment) OS=Homo sapiens GN=COX7A2L PE=1 SV			0	0	0	0	0	0	0	0	0	0	0	0	0	0	0	0	0	0	0	0	0	0	0	0	0	0	1	0	0	0	0	0	0	0	0	0	0	0	0	0	0	0	0
J3QLD9;E7EMK3;Q14254;K7EKW9	J3QLD9;E7EMK3;Q14254;K7EKW9	Flotillin-2	FLOT2	>tr|J3QLD9|J3QLD9_HUMAN Flotillin-2 OS=Homo sapiens GN=FLOT2 PE=1 SV=1;>tr|E7EMK3|E7EMK3_HUMAN Flotillin-2 OS=Homo sapiens GN=FLOT2 PE=1 SV=1;>sp|Q14254|FLOT2_HUMAN Flotillin-2 OS=Homo sapiens GN=FLOT2 PE=1 SV=2;>tr|K7EKW9|K7EKW9_HUMAN Flotillin-2 (Fragmen			1	0	1	2	1	1	3	5	4	0	0	0	0	2	0	0	2	1	0	1	0	2	3	1	2	2	2	0	0	0	0	0	0	0	32849000	30913000	36753000	0	0	0	0	0	0
E7EP72;Q9UFG5;K7ER12;K7EQW1;A0A087WUU5;K7ELZ1;K7EK56;Q9UFG5-2	E7EP72;Q9UFG5;K7ER12;K7EQW1;A0A087WUU5;K7ELZ1;K7EK56;Q9UFG5-2	UPF0449 protein C19orf25	C19orf25	>tr|E7EP72|E7EP72_HUMAN UPF0449 protein C19orf25 OS=Homo sapiens GN=C19orf25 PE=1 SV=1;>sp|Q9UFG5|CS025_HUMAN UPF0449 protein C19orf25 OS=Homo sapiens GN=C19orf25 PE=1 SV=2;>tr|K7ER12|K7ER12_HUMAN UPF0449 protein C19orf25 (Fragment) OS=Homo sapiens GN=C19o			0	0	0	0	0	0	1	2	0	0	0	0	0	0	0	1	1	0	0	0	0	0	0	0	1	1	1	0	0	0	0	0	0	0	0	33030000	0	0	0	0	0	0	0
E7EPB3;P50914	E7EPB3;P50914	60S ribosomal protein L14	RPL14	>tr|E7EPB3|E7EPB3_HUMAN 60S ribosomal protein L14 OS=Homo sapiens GN=RPL14 PE=1 SV=1;>sp|P50914|RL14_HUMAN 60S ribosomal protein L14 OS=Homo sapiens GN=RPL14 PE=1 SV=4			4	4	3	4	4	4	3	4	4	4	4	4	3	4	3	3	3	2	4	4	4	4	4	4	5	4	4	3	691100000	830370000	868690000	712230000	719950000	685210000	869310000	802760000	848750000	659620000	798060000	715670000	580020000	611710000	737870000
E7EWP2;E7EPJ7;O75962-5;O75962-2;O75962-4;O75962;F5H228;A0A087X139;C9IZQ6;H7BXZ5;J3QSW6;O60229-3;O60229-2;O60229	E7EWP2;E7EPJ7;O75962-5;O75962-2;O75962-4;O75962;F5H228	Triple functional domain protein	TRIO	>tr|E7EWP2|E7EWP2_HUMAN Triple functional domain protein OS=Homo sapiens GN=TRIO PE=1 SV=2;>tr|E7EPJ7|E7EPJ7_HUMAN Triple functional domain protein (Fragment) OS=Homo sapiens GN=TRIO PE=1 SV=2;>sp|O75962-5|TRIO_HUMAN Isoform 5 of Triple functional domain p			0	0	0	0	2	1	1	1	0	0	0	0	0	1	0	0	1	0	0	0	1	2	1	2	0	0	1	1	0	0	0	0	0	0	0	0	0	0	0	0	0	0	0
G3V1Q4;E7ES33;E7EPK1;Q16181-2;Q16181;A0A0U1RRE1;A0A0U1RRM2;A0A0U1RRH9;Q6ZU15	G3V1Q4;E7ES33;E7EPK1;Q16181-2;Q16181	Septin-7	2007-09-01	>tr|G3V1Q4|G3V1Q4_HUMAN Septin-7 OS=Homo sapiens GN=SEPT7 PE=1 SV=2;>tr|E7ES33|E7ES33_HUMAN Septin-7 OS=Homo sapiens GN=SEPT7 PE=1 SV=3;>tr|E7EPK1|E7EPK1_HUMAN Septin-7 OS=Homo sapiens GN=SEPT7 PE=1 SV=2;>sp|Q16181-2|SEPT7_HUMAN Isoform 2 of Septin-7 OS=Ho			0	0	1	0	0	0	1	0	1	0	1	0	1	0	0	0	1	1	0	0	0	0	0	0	0	1	0	0	0	0	0	0	0	0	0	0	0	0	0	0	0	0	0
E7EPN9;Q9Y520-2;Q9Y520-3;Q9Y520-6;Q9Y520-4;Q9Y520-5;Q9Y520;Q9Y520-7;A0A0A0MS30;H7C5N8	E7EPN9;Q9Y520-2;Q9Y520-3;Q9Y520-6;Q9Y520-4;Q9Y520-5;Q9Y520;Q9Y520-7	Protein PRRC2C	PRRC2C	>tr|E7EPN9|E7EPN9_HUMAN Protein PRRC2C OS=Homo sapiens GN=PRRC2C PE=1 SV=1;>sp|Q9Y520-2|PRC2C_HUMAN Isoform 2 of Protein PRRC2C OS=Homo sapiens GN=PRRC2C;>sp|Q9Y520-3|PRC2C_HUMAN Isoform 3 of Protein PRRC2C OS=Homo sapiens GN=PRRC2C;>sp|Q9Y520-6|PRC2C_HUMA			0	0	0	0	1	1	1	0	0	0	0	0	0	1	0	1	1	0	0	0	0	0	0	1	0	0	1	0	0	0	0	0	0	0	0	0	0	0	0	0	0	0	0
I3L1K7;I3L4Z6;E7EQ34;O14653-3;O14653;O14653-2;I3L0K1;I3L3V4	I3L1K7;I3L4Z6;E7EQ34;O14653-3;O14653;O14653-2;I3L0K1	Golgi SNAP receptor complex member 2	GOSR2	>tr|I3L1K7|I3L1K7_HUMAN Golgi SNAP receptor complex member 2 OS=Homo sapiens GN=GOSR2 PE=4 SV=1;>tr|I3L4Z6|I3L4Z6_HUMAN Golgi SNAP receptor complex member 2 OS=Homo sapiens GN=GOSR2 PE=4 SV=1;>tr|E7EQ34|E7EQ34_HUMAN Golgi SNAP receptor complex member 2 OS=			1	1	1	2	0	1	1	1	1	1	1	1	1	1	2	1	0	0	1	1	0	2	2	2	1	0	0	0	0	0	0	0	0	0	0	0	0	0	0	0	0	0	22049000
E7EQ72;Q15363;F5GX39	E7EQ72;Q15363;F5GX39	Transmembrane emp24 domain-containing protein 2	TMED2	>tr|E7EQ72|E7EQ72_HUMAN Transmembrane emp24 domain-containing protein 2 (Fragment) OS=Homo sapiens GN=TMED2 PE=1 SV=2;>sp|Q15363|TMED2_HUMAN Transmembrane emp24 domain-containing protein 2 OS=Homo sapiens GN=TMED2 PE=1 SV=1;>tr|F5GX39|F5GX39_HUMAN Transmem			2	2	1	2	1	2	2	2	2	2	2	1	2	2	1	0	2	2	2	2	1	1	2	2	2	2	1	1	65981000	85408000	0	89489000	0	79327000	54259000	56860000	0	73154000	100670000	0	93640000	83942000	0
E7EQI7;Q12768	E7EQI7;Q12768	WASH complex subunit strumpellin	KIAA0196	>tr|E7EQI7|E7EQI7_HUMAN WASH complex subunit strumpellin OS=Homo sapiens GN=KIAA0196 PE=1 SV=1;>sp|Q12768|STRUM_HUMAN WASH complex subunit strumpellin OS=Homo sapiens GN=KIAA0196 PE=1 SV=1			0	0	0	0	0	0	0	0	0	0	0	0	0	0	1	0	1	0	0	0	0	0	0	0	0	0	0	0	0	0	0	0	0	0	0	0	0	0	0	0	0	0	0
E7EQR4;P15311;V9GZ54;E9PQ82	E7EQR4;P15311	Ezrin	EZR	>tr|E7EQR4|E7EQR4_HUMAN Ezrin OS=Homo sapiens GN=EZR PE=1 SV=3;>sp|P15311|EZRI_HUMAN Ezrin OS=Homo sapiens GN=EZR PE=1 SV=4			1	1	0	0	2	0	3	5	4	2	3	1	2	1	2	5	3	2	1	0	1	0	1	0	2	2	3	0	0	0	0	0	0	0	0	0	0	0	0	0	0	0	0
E7ER44;P02788-2;P02788;E7EQB2;C9JCF5	E7ER44;P02788-2;P02788;E7EQB2	Lactotransferrin;Lactoferricin-H;Kaliocin-1;Lactoferroxin-A;Lactoferroxin-B;Lactoferroxin-C	LTF	>tr|E7ER44|E7ER44_HUMAN Lactotransferrin OS=Homo sapiens GN=LTF PE=1 SV=1;>sp|P02788-2|TRFL_HUMAN Isoform DeltaLf of Lactotransferrin OS=Homo sapiens GN=LTF;>sp|P02788|TRFL_HUMAN Lactotransferrin OS=Homo sapiens GN=LTF PE=1 SV=6;>tr|E7EQB2|E7EQB2_HUMAN Lac			0	0	0	0	0	0	0	0	0	0	0	0	0	0	0	0	0	0	0	0	0	0	0	0	0	0	0	0	0	0	0	0	0	0	0	0	0	0	0	0	0	0	0
E7ER77;Q7Z2K6;A0A0C4DGF0;Q7Z2K6-2	E7ER77;Q7Z2K6	Endoplasmic reticulum metallopeptidase 1	ERMP1	>tr|E7ER77|E7ER77_HUMAN Endoplasmic reticulum metallopeptidase 1 OS=Homo sapiens GN=ERMP1 PE=1 SV=1;>sp|Q7Z2K6|ERMP1_HUMAN Endoplasmic reticulum metallopeptidase 1 OS=Homo sapiens GN=ERMP1 PE=1 SV=2			0	0	0	1	0	1	0	1	2	0	0	0	0	0	1	1	2	2	0	0	0	0	0	1	1	0	2	0	0	0	0	0	0	0	0	0	16605000	0	0	0	0	0	0
E7ERI8;E7EW49;O75122-3	E7ERI8;E7EW49;O75122-3	CLIP-associating protein 2	CLASP2	>tr|E7ERI8|E7ERI8_HUMAN CLIP-associating protein 2 OS=Homo sapiens GN=CLASP2 PE=1 SV=1;>tr|E7EW49|E7EW49_HUMAN CLIP-associating protein 2 OS=Homo sapiens GN=CLASP2 PE=1 SV=1;>sp|O75122-3|CLAP2_HUMAN Isoform 3 of CLIP-associating protein 2 OS=Homo sapiens G			7	10	8	20	21	18	15	10	9	10	10	9	18	19	16	14	15	15	11	12	8	21	23	22	12	17	14	9	330420000	367890000	334350000	395570000	421980000	384750000	320680000	289480000	268210000	426110000	380010000	457970000	467640000	466420000	466810000
E7ERK9;Q9UI10;A0A087WTA5;Q9UI10-3;Q9UI10-2;A0A087WW69;F8W8L6;H7C2L8	E7ERK9;Q9UI10;A0A087WTA5;Q9UI10-3;Q9UI10-2	Translation initiation factor eIF-2B subunit delta	EIF2B4	>tr|E7ERK9|E7ERK9_HUMAN Translation initiation factor eIF-2B subunit delta OS=Homo sapiens GN=EIF2B4 PE=1 SV=1;>sp|Q9UI10|EI2BD_HUMAN Translation initiation factor eIF-2B subunit delta OS=Homo sapiens GN=EIF2B4 PE=1 SV=2;>tr|A0A087WTA5|A0A087WTA5_HUMAN Tra			1	1	2	3	3	3	4	7	4	2	2	2	5	2	4	5	3	4	1	2	2	8	6	3	1	2	4	4	0	0	94087000	100160000	109160000	90373000	137660000	118140000	0	95934000	108380000	0	102580000	0	88486000
E7ERS3;Q86VM9;H3BRN6;H3BRH3;Q86VM9-2	E7ERS3;Q86VM9	Zinc finger CCCH domain-containing protein 18	ZC3H18	>tr|E7ERS3|E7ERS3_HUMAN Zinc finger CCCH domain-containing protein 18 OS=Homo sapiens GN=ZC3H18 PE=1 SV=1;>sp|Q86VM9|ZCH18_HUMAN Zinc finger CCCH domain-containing protein 18 OS=Homo sapiens GN=ZC3H18 PE=1 SV=2			0	1	0	0	1	0	1	1	0	0	0	0	0	0	0	1	0	0	0	0	0	1	0	0	0	0	0	0	0	0	0	0	0	0	0	0	0	0	0	0	0	0	0
E7ESL0;J3KQY1;Q9NWU5;Q9NWU5-2;Q9NWU5-3	E7ESL0;J3KQY1;Q9NWU5;Q9NWU5-2;Q9NWU5-3	39S ribosomal protein L22, mitochondrial	MRPL22	>tr|E7ESL0|E7ESL0_HUMAN 39S ribosomal protein L22, mitochondrial OS=Homo sapiens GN=MRPL22 PE=1 SV=1;>tr|J3KQY1|J3KQY1_HUMAN 39S ribosomal protein L22, mitochondrial OS=Homo sapiens GN=MRPL22 PE=1 SV=1;>sp|Q9NWU5|RM22_HUMAN 39S ribosomal protein L22, mitoc			1	1	0	3	3	2	0	2	4	0	0	1	1	2	2	2	0	0	0	1	0	4	2	2	3	2	2	0	0	0	0	85042000	69868000	80912000	0	56838000	67089000	0	0	0	0	0	56891000
E7ESW6;Q6ZQQ6;Q6ZQQ6-2	E7ESW6;Q6ZQQ6;Q6ZQQ6-2	WD repeat-containing protein 87	WDR87	>tr|E7ESW6|E7ESW6_HUMAN WD repeat-containing protein 87 OS=Homo sapiens GN=WDR87 PE=1 SV=2;>sp|Q6ZQQ6|WDR87_HUMAN WD repeat-containing protein 87 OS=Homo sapiens GN=WDR87 PE=1 SV=3;>sp|Q6ZQQ6-2|WDR87_HUMAN Isoform 2 of WD repeat-containing protein 87 OS=Ho			1	1	1	0	0	1	0	0	0	0	0	0	0	0	0	0	0	1	1	0	1	0	0	0	0	0	0	0	0	0	0	0	0	0	0	0	0	0	0	0	0	0	0
E7ETD6;Q12830-4;Q12830-2;Q12830;F5GXF5;J3QQQ8;J3KSK9;E9PE19	E7ETD6;Q12830-4;Q12830-2;Q12830;F5GXF5	Nucleosome-remodeling factor subunit BPTF	BPTF	>tr|E7ETD6|E7ETD6_HUMAN Nucleosome-remodeling factor subunit BPTF (Fragment) OS=Homo sapiens GN=BPTF PE=1 SV=3;>sp|Q12830-4|BPTF_HUMAN Isoform 4 of Nucleosome-remodeling factor subunit BPTF OS=Homo sapiens GN=BPTF;>sp|Q12830-2|BPTF_HUMAN Isoform 2 of Nucle			0	0	0	0	1	1	0	0	0	0	0	0	1	1	1	0	0	0	0	0	0	1	1	1	0	0	0	0	0	0	0	0	0	0	0	0	0	0	0	0	0	0	0
H0Y9G6;E7ETU7;P09001;D6RC14;D6RBQ5;E9PF06	H0Y9G6;E7ETU7;P09001;D6RC14	39S ribosomal protein L3, mitochondrial	MRPL3	>tr|H0Y9G6|H0Y9G6_HUMAN 39S ribosomal protein L3, mitochondrial (Fragment) OS=Homo sapiens GN=MRPL3 PE=1 SV=1;>tr|E7ETU7|E7ETU7_HUMAN 39S ribosomal protein L3, mitochondrial OS=Homo sapiens GN=MRPL3 PE=1 SV=1;>sp|P09001|RM03_HUMAN 39S ribosomal protein L3,			0	0	0	1	1	1	1	1	1	0	0	0	1	1	1	1	2	1	1	0	0	2	1	1	1	0	2	0	0	0	0	0	0	0	0	0	0	0	0	0	0	0	0
E7ETU9;O00469;O00469-2	E7ETU9;O00469;O00469-2	Procollagen-lysine,2-oxoglutarate 5-dioxygenase 2	PLOD2	>tr|E7ETU9|E7ETU9_HUMAN Procollagen-lysine,2-oxoglutarate 5-dioxygenase 2 OS=Homo sapiens GN=PLOD2 PE=1 SV=1;>sp|O00469|PLOD2_HUMAN Procollagen-lysine,2-oxoglutarate 5-dioxygenase 2 OS=Homo sapiens GN=PLOD2 PE=1 SV=2;>sp|O00469-2|PLOD2_HUMAN Isoform 2 of P			0	0	0	0	0	0	0	0	0	0	0	0	0	0	0	0	0	0	0	0	0	0	0	0	0	0	0	0	0	0	0	0	0	0	0	0	0	0	0	0	0	0	0
E7ETY4;E9PC69;Q7KZI7-10;Q7KZI7-13;Q7KZI7-7;Q7KZI7-2;Q7KZI7-15;Q7KZI7-5;Q7KZI7-16;Q7KZI7-4;Q7KZI7-9;Q7KZI7-12;Q7KZI7-14;Q7KZI7-3;Q7KZI7-6;Q7KZI7-11;Q7KZI7-8;Q7KZI7;K7EK17;K7EKG8;F5H6N2;H0YKJ3;F5H4F6;H0YNV4;A0A0A0MST9;A0A0A0MQR8;A0A0A0MSZ1;A0A0A0MT23;J3KNR0;P27448-8;Q96L34-2;P27448-6;P27448-3;P27448-4;Q96L34;P27448-2;P27448;P27448-7	E7ETY4;E9PC69;Q7KZI7-10;Q7KZI7-13;Q7KZI7-7;Q7KZI7-2;Q7KZI7-15;Q7KZI7-5;Q7KZI7-16;Q7KZI7-4;Q7KZI7-9;Q7KZI7-12;Q7KZI7-14;Q7KZI7-3;Q7KZI7-6;Q7KZI7-11;Q7KZI7-8;Q7KZI7;K7EK17;K7EKG8;F5H6N2;H0YKJ3;F5H4F6;H0YNV4;A0A0A0MST9;A0A0A0MQR8;A0A0A0MSZ1;A0A0A0MT23;J3KNR0;P27448-8;Q96L34-2;P27448-6;P27448-3;P27448-4;Q96L34;P27448-2;P27448;P27448-7	Serine/threonine-protein kinase MARK2;MAP/microtubule affinity-regulating kinase 3;MAP/microtubule affinity-regulating kinase 4	MARK2;MARK4;MARK3	>tr|E7ETY4|E7ETY4_HUMAN Non-specific serine/threonine protein kinase OS=Homo sapiens GN=MARK2 PE=1 SV=1;>tr|E9PC69|E9PC69_HUMAN Non-specific serine/threonine protein kinase OS=Homo sapiens GN=MARK2 PE=1 SV=3;>sp|Q7KZI7-10|MARK2_HUMAN Isoform 10 of Serine/t			0	0	0	0	0	0	0	1	0	0	0	0	0	0	0	0	0	0	0	0	0	1	0	1	0	0	0	0	0	0	0	0	0	0	0	0	0	0	0	0	0	0	0
E7ETZ4;Q9Y6E2;Q75MG1;B5MCH7;B5MCE7;E9PFD4;E7EMS9;E9PFE3;C9JF98;F8WDX8;Q9Y6E2-2	E7ETZ4;Q9Y6E2;Q75MG1;B5MCH7;B5MCE7;E9PFD4	Basic leucine zipper and W2 domain-containing protein 2	BZW2	>tr|E7ETZ4|E7ETZ4_HUMAN Basic leucine zipper and W2 domain-containing protein 2 (Fragment) OS=Homo sapiens GN=BZW2 PE=1 SV=1;>sp|Q9Y6E2|BZW2_HUMAN Basic leucine zipper and W2 domain-containing protein 2 OS=Homo sapiens GN=BZW2 PE=1 SV=1;>tr|Q75MG1|Q75MG1_H			3	5	4	8	5	9	6	10	8	3	4	5	8	8	7	7	5	3	4	4	5	10	8	11	9	7	9	5	135190000	194960000	151950000	171800000	181900000	194640000	140020000	173500000	172940000	150480000	158200000	162770000	230540000	187350000	186320000
E7EVA0;P27816-6;P27816;P27816-2;P27816-5;P27816-4;H7C4C5;B5MEG9;H0Y2V1;H7C456	E7EVA0;P27816-6;P27816;P27816-2;P27816-5;P27816-4;H7C4C5;B5MEG9	Microtubule-associated protein;Microtubule-associated protein 4	MAP4	>tr|E7EVA0|E7EVA0_HUMAN Microtubule-associated protein OS=Homo sapiens GN=MAP4 PE=1 SV=1;>sp|P27816-6|MAP4_HUMAN Isoform 6 of Microtubule-associated protein 4 OS=Homo sapiens GN=MAP4;>sp|P27816|MAP4_HUMAN Microtubule-associated protein 4 OS=Homo sapiens GN			1	3	2	4	4	3	2	2	3	1	1	2	6	5	5	2	0	3	2	2	2	0	3	2	2	1	2	0	0	56396000	75402000	64927000	57942000	49534000	0	77549000	45038000	0	0	84073000	66528000	73791000	71531000
E7EWP0;H0Y886;O43674-2;O43674	E7EWP0;H0Y886;O43674-2;O43674	NADH dehydrogenase [ubiquinone] 1 beta subcomplex subunit 5, mitochondrial	NDUFB5	>tr|E7EWP0|E7EWP0_HUMAN NADH dehydrogenase [ubiquinone] 1 beta subcomplex subunit 5, mitochondrial OS=Homo sapiens GN=NDUFB5 PE=1 SV=1;>tr|H0Y886|H0Y886_HUMAN NADH dehydrogenase [ubiquinone] 1 beta subcomplex subunit 5, mitochondrial (Fragment) OS=Homo sap			1	1	1	0	2	0	1	1	1	1	1	1	2	2	0	2	1	1	1	1	1	2	1	1	1	1	3	1	0	0	0	0	0	0	0	0	0	0	0	0	57758000	62963000	0
E7EX90;Q14203-3;Q14203-5;Q14203-2;Q14203-4;Q14203-6;Q14203;E7EWF7;Q6AWB1;C9JUI8;C9J1B7;C9JZA4;C9JTE5;C9JJN7;C9JJD0	E7EX90;Q14203-3;Q14203-5;Q14203-2;Q14203-4;Q14203-6;Q14203	Dynactin subunit 1	DCTN1	>tr|E7EX90|E7EX90_HUMAN Dynactin subunit 1 OS=Homo sapiens GN=DCTN1 PE=1 SV=1;>sp|Q14203-3|DCTN1_HUMAN Isoform 3 of Dynactin subunit 1 OS=Homo sapiens GN=DCTN1;>sp|Q14203-5|DCTN1_HUMAN Isoform 5 of Dynactin subunit 1 OS=Homo sapiens GN=DCTN1;>sp|Q14203-2|D			2	1	0	1	1	3	1	2	1	0	2	1	2	4	4	0	3	2	1	0	0	3	2	2	3	1	1	0	51615000	0	0	0	0	37606000	0	0	0	0	49586000	0	42881000	45769000	45475000
F8VZJ2;F8W0W4;H0YHX9;Q13765;E9PAV3-2;E9PAV3;F8W1N5;F8VNW4;F8VZ58;Q9BZK3	F8VZJ2;F8W0W4;H0YHX9;Q13765;E9PAV3-2;E9PAV3;F8W1N5;F8VNW4	Nascent polypeptide-associated complex subunit alpha;Nascent polypeptide-associated complex subunit alpha, muscle-specific form	NACA	>tr|F8VZJ2|F8VZJ2_HUMAN Nascent polypeptide-associated complex subunit alpha OS=Homo sapiens GN=NACA PE=1 SV=1;>tr|F8W0W4|F8W0W4_HUMAN Nascent polypeptide-associated complex subunit alpha (Fragment) OS=Homo sapiens GN=NACA PE=1 SV=1;>tr|H0YHX9|H0YHX9_HUMAN			1	1	1	1	2	2	4	4	2	0	1	2	1	3	2	4	3	3	3	2	2	4	2	2	2	3	4	0	0	0	0	0	0	147150000	206170000	220180000	258660000	0	0	0	0	276760000	237700000
E9PB90;P52789;P19367-4;P19367-2;P19367;P19367-3;P52790	E9PB90;P52789;P19367-4;P19367-2;P19367;P19367-3	Hexokinase-2;Hexokinase-1	HK2;HK1	>tr|E9PB90|E9PB90_HUMAN Hexokinase-2 OS=Homo sapiens GN=HK2 PE=1 SV=1;>sp|P52789|HXK2_HUMAN Hexokinase-2 OS=Homo sapiens GN=HK2 PE=1 SV=2;>sp|P19367-4|HXK1_HUMAN Isoform 4 of Hexokinase-1 OS=Homo sapiens GN=HK1;>sp|P19367-2|HXK1_HUMAN Isoform 2 of Hexokina			0	0	0	1	0	0	0	0	2	0	0	0	1	0	0	1	1	1	0	0	0	0	0	0	1	1	0	0	0	0	0	0	0	0	0	0	48415000	0	0	0	0	0	0
E9PBF6;P20700;A0A0D9SFE5;A0A0D9SFY5	E9PBF6;P20700;A0A0D9SFE5	Lamin-B1	LMNB1	>tr|E9PBF6|E9PBF6_HUMAN Lamin-B1 OS=Homo sapiens GN=LMNB1 PE=1 SV=1;>sp|P20700|LMNB1_HUMAN Lamin-B1 OS=Homo sapiens GN=LMNB1 PE=1 SV=2;>tr|A0A0D9SFE5|A0A0D9SFE5_HUMAN Lamin B1, isoform CRA_a OS=Homo sapiens GN=LMNB1 PE=1 SV=1			2	1	0	1	2	0	1	0	0	2	0	0	4	1	1	0	1	1	1	0	1	0	2	1	0	1	0	0	0	0	0	0	0	0	0	0	0	0	0	0	28480000	0	0
E9PBS1;P22234;P22234-2;D6RF62	E9PBS1;P22234;P22234-2;D6RF62	Multifunctional protein ADE2;Phosphoribosylaminoimidazole-succinocarboxamide synthase;Phosphoribosylaminoimidazole carboxylase	PAICS	>tr|E9PBS1|E9PBS1_HUMAN Multifunctional protein ADE2 (Fragment) OS=Homo sapiens GN=PAICS PE=1 SV=1;>sp|P22234|PUR6_HUMAN Multifunctional protein ADE2 OS=Homo sapiens GN=PAICS PE=1 SV=3;>sp|P22234-2|PUR6_HUMAN Isoform 2 of Multifunctional protein ADE2 OS=Ho			0	0	0	0	1	0	1	2	1	0	0	0	1	1	1	0	3	2	0	0	0	0	0	0	0	0	0	0	0	0	0	0	0	0	0	29605000	0	0	0	0	0	0	0
E9PC15;Q53H12;E9PG39;A0A0G2JLG5;A0A0G2JLD0	E9PC15;Q53H12;E9PG39	Acylglycerol kinase, mitochondrial	AGK	>tr|E9PC15|E9PC15_HUMAN Acylglycerol kinase, mitochondrial OS=Homo sapiens GN=AGK PE=1 SV=1;>sp|Q53H12|AGK_HUMAN Acylglycerol kinase, mitochondrial OS=Homo sapiens GN=AGK PE=1 SV=2;>tr|E9PG39|E9PG39_HUMAN Acylglycerol kinase, mitochondrial OS=Homo sapiens			0	0	0	3	4	2	2	2	2	0	0	0	1	2	2	1	2	2	0	0	0	1	2	4	1	1	2	3	0	0	0	62797000	59171000	48666000	0	0	0	0	0	0	0	72192000	67727000
E9PC52;Q16576;Q16576-2;Q5JP01;Q5JNZ6;C9J7L0	E9PC52;Q16576;Q16576-2	Histone-binding protein RBBP7	RBBP7	>tr|E9PC52|E9PC52_HUMAN Histone-binding protein RBBP7 OS=Homo sapiens GN=RBBP7 PE=1 SV=1;>sp|Q16576|RBBP7_HUMAN Histone-binding protein RBBP7 OS=Homo sapiens GN=RBBP7 PE=1 SV=1;>sp|Q16576-2|RBBP7_HUMAN Isoform 2 of Histone-binding protein RBBP7 OS=Homo sap			0	0	1	4	4	3	2	4	3	0	1	1	4	4	3	2	3	3	1	1	1	5	5	5	4	1	2	2	0	0	0	0	0	0	0	0	0	0	0	0	0	0	0
E9PCY7;G8JLB6;P31943;D6RIT2;D6RIU0;D6RBM0;H0YB39;E7EQJ0;D6RAM1;D6R9T0;D6RFM3;D6RDU3;D6RJ04;D6RIH9;H0YBG7;H0YBD7;E5RGV0;E7EN40;P55795;D6RDL0;E5RGH4;D6RF17;H0YAQ2;D6R9D3	E9PCY7;G8JLB6;P31943;D6RIT2;D6RIU0;D6RBM0;H0YB39	Heterogeneous nuclear ribonucleoprotein H;Heterogeneous nuclear ribonucleoprotein H, N-terminally processed	HNRNPH1	>tr|E9PCY7|E9PCY7_HUMAN Heterogeneous nuclear ribonucleoprotein H OS=Homo sapiens GN=HNRNPH1 PE=1 SV=1;>tr|G8JLB6|G8JLB6_HUMAN Heterogeneous nuclear ribonucleoprotein H OS=Homo sapiens GN=HNRNPH1 PE=1 SV=1;>sp|P31943|HNRH1_HUMAN Heterogeneous nuclear ribon			1	1	1	3	5	6	3	4	6	1	2	1	7	3	3	3	6	5	1	1	2	6	4	5	4	2	3	1	0	0	0	104980000	108520000	104430000	107590000	105230000	107200000	0	0	0	128060000	99745000	114360000
E9PD53;Q9NTJ3;Q9NTJ3-2;C9JR83;C9JVD8;C9J578;C9J9E4;C9JWF0;C9IYK2;C9JJ64	E9PD53;Q9NTJ3;Q9NTJ3-2	Structural maintenance of chromosomes protein;Structural maintenance of chromosomes protein 4	SMC4	>tr|E9PD53|E9PD53_HUMAN Structural maintenance of chromosomes protein OS=Homo sapiens GN=SMC4 PE=1 SV=1;>sp|Q9NTJ3|SMC4_HUMAN Structural maintenance of chromosomes protein 4 OS=Homo sapiens GN=SMC4 PE=1 SV=2;>sp|Q9NTJ3-2|SMC4_HUMAN Isoform 2 of Structural			8	7	7	27	19	19	17	14	13	10	10	11	22	22	19	13	12	10	11	14	8	17	21	21	16	19	12	7	437870000	349390000	325200000	698570000	579590000	547560000	498480000	505640000	438210000	353130000	383690000	436350000	605910000	597500000	640720000
E9PDF6;O43795-2;O43795;E7EQD9;C9JYW1;H7C2Y7;C9JUP5;A0A0U1RRI3;Q9UBC5;C9K0I9	E9PDF6;O43795-2;O43795	Unconventional myosin-Ib	MYO1B	>tr|E9PDF6|E9PDF6_HUMAN Unconventional myosin-Ib OS=Homo sapiens GN=MYO1B PE=1 SV=1;>sp|O43795-2|MYO1B_HUMAN Isoform 2 of Unconventional myosin-Ib OS=Homo sapiens GN=MYO1B;>sp|O43795|MYO1B_HUMAN Unconventional myosin-Ib OS=Homo sapiens GN=MYO1B PE=1 SV=3			0	0	1	3	1	3	3	3	7	0	0	0	6	3	4	2	8	2	0	0	0	1	3	2	5	2	4	0	0	0	0	0	0	53825000	51407000	54812000	66655000	0	0	0	62688000	72075000	0
E9PE17;I3L0E3;Q9Y2R5	E9PE17;I3L0E3;Q9Y2R5	28S ribosomal protein S17, mitochondrial	MRPS17	>tr|E9PE17|E9PE17_HUMAN 28S ribosomal protein S17, mitochondrial (Fragment) OS=Homo sapiens GN=MRPS17 PE=1 SV=1;>tr|I3L0E3|I3L0E3_HUMAN HCG1984214, isoform CRA_a OS=Homo sapiens GN=hCG_1984214 PE=3 SV=1;>sp|Q9Y2R5|RT17_HUMAN 28S ribosomal protein S17, mito			0	0	0	0	0	0	1	1	0	0	0	0	0	0	0	0	0	1	0	0	0	0	0	0	0	0	0	0	0	0	0	0	0	0	0	0	0	0	0	0	0	0	0
E9PEB5;Q96AE4;Q96AE4-2;C9JSZ1;M0R251;M0QYG1;M0R263;M0R0C6	E9PEB5;Q96AE4;Q96AE4-2	Far upstream element-binding protein 1	FUBP1	>tr|E9PEB5|E9PEB5_HUMAN Far upstream element-binding protein 1 OS=Homo sapiens GN=FUBP1 PE=1 SV=1;>sp|Q96AE4|FUBP1_HUMAN Far upstream element-binding protein 1 OS=Homo sapiens GN=FUBP1 PE=1 SV=3;>sp|Q96AE4-2|FUBP1_HUMAN Isoform 2 of Far upstream element-bi			1	1	1	5	2	6	3	2	3	1	0	0	6	6	5	5	5	3	0	0	0	5	5	5	2	2	4	0	0	0	0	52401000	0	73732000	0	0	45770000	0	0	0	72128000	70988000	82012000
E9PEX6;P09622;P09622-2;P09622-3;F8WDM5;F2Z2E3	E9PEX6;P09622;P09622-2;P09622-3	Dihydrolipoyl dehydrogenase, mitochondrial	DLD	>tr|E9PEX6|E9PEX6_HUMAN Dihydrolipoyl dehydrogenase OS=Homo sapiens GN=DLD PE=1 SV=1;>sp|P09622|DLDH_HUMAN Dihydrolipoyl dehydrogenase, mitochondrial OS=Homo sapiens GN=DLD PE=1 SV=2;>sp|P09622-2|DLDH_HUMAN Isoform 2 of Dihydrolipoyl dehydrogenase, mitocho			0	0	0	0	0	0	0	0	0	0	0	0	0	0	1	1	0	0	0	0	0	0	0	0	1	1	0	0	0	0	0	0	0	0	0	0	0	0	0	0	0	0	0
E9PF10;O75694-2;O75694	E9PF10;O75694-2;O75694	Nuclear pore complex protein Nup155	NUP155	>tr|E9PF10|E9PF10_HUMAN Nuclear pore complex protein Nup155 OS=Homo sapiens GN=NUP155 PE=1 SV=1;>sp|O75694-2|NU155_HUMAN Isoform 2 of Nuclear pore complex protein Nup155 OS=Homo sapiens GN=NUP155;>sp|O75694|NU155_HUMAN Nuclear pore complex protein Nup155 O			0	1	0	7	7	7	4	6	6	0	0	0	5	8	6	7	7	5	1	0	0	9	8	5	6	7	7	2	0	0	0	146630000	166680000	143710000	124630000	149310000	131670000	0	0	0	124300000	151440000	155770000
E9PF19;Q9Y4P3;Q96E41;A0A087WXC6;F8WDI9;F8WCR3	E9PF19;Q9Y4P3;Q96E41	Transducin beta-like protein 2	TBL2	>tr|E9PF19|E9PF19_HUMAN Transducin beta-like protein 2 OS=Homo sapiens GN=TBL2 PE=1 SV=1;>sp|Q9Y4P3|TBL2_HUMAN Transducin beta-like protein 2 OS=Homo sapiens GN=TBL2 PE=1 SV=1;>tr|Q96E41|Q96E41_HUMAN TBL2 protein OS=Homo sapiens GN=TBL2 PE=1 SV=1			4	4	6	7	8	8	5	2	5	6	5	6	8	6	9	6	8	7	6	4	5	9	8	9	8	9	5	4	202130000	218860000	206590000	170340000	185450000	167990000	164420000	160160000	167060000	213780000	229870000	248700000	209100000	197650000	218250000
E9PF49;E9PH64;E7EWZ0;Q9Y6M9	E9PF49;E9PH64;E7EWZ0;Q9Y6M9	NADH dehydrogenase [ubiquinone] 1 beta subcomplex subunit 9	NDUFB9	>tr|E9PF49|E9PF49_HUMAN NADH dehydrogenase [ubiquinone] 1 beta subcomplex subunit 9 OS=Homo sapiens GN=NDUFB9 PE=1 SV=1;>tr|E9PH64|E9PH64_HUMAN NADH dehydrogenase [ubiquinone] 1 beta subcomplex subunit 9 OS=Homo sapiens GN=NDUFB9 PE=1 SV=1;>tr|E7EWZ0|E7EWZ			0	0	0	1	0	0	1	0	1	0	0	0	0	1	1	1	0	0	0	0	0	0	2	1	0	0	0	0	0	0	0	0	0	0	0	0	0	0	0	0	0	0	0
Q504U8;E9PFD7;P00533;P00533-4;P00533-3;P00533-2;C9JYS6;J3KTI5;H3BLT0;B4DTR1;J3QLU9;P04626-3;P04626-2;P04626-6;P04626-5;P04626-4;P04626	Q504U8;E9PFD7;P00533;P00533-4;P00533-3	Epidermal growth factor receptor	EGFR	>tr|Q504U8|Q504U8_HUMAN Receptor protein-tyrosine kinase OS=Homo sapiens GN=EGFR PE=1 SV=1;>tr|E9PFD7|E9PFD7_HUMAN Receptor protein-tyrosine kinase OS=Homo sapiens GN=EGFR PE=1 SV=3;>sp|P00533|EGFR_HUMAN Epidermal growth factor receptor OS=Homo sapiens GN=			0	0	0	1	0	0	2	2	2	1	0	0	1	0	1	1	1	2	0	1	1	0	0	2	1	1	1	0	0	0	0	0	0	0	25727000	0	28542000	0	0	0	0	0	0
E9PGT3;Q15418-4;Q15418;Q15418-2;Q15418-3;B7Z3B5;E9PMM7;D6R910;Q9UK32-2;Q9UK32;D6RHW7;Q5SVM7;Q5SVM6;E9PAN7;V9GXZ1;E7ERL6;E7EWQ5;J3QT34;Q96GX5-2;Q96GX5-3;Q96GX5;O60307;Q6P0Q8-2;Q6P0Q8;O15021-2;O15021-3;O15021-1;O15021	E9PGT3;Q15418-4;Q15418;Q15418-2;Q15418-3	Ribosomal protein S6 kinase;Ribosomal protein S6 kinase alpha-1	RPS6KA1	>tr|E9PGT3|E9PGT3_HUMAN Ribosomal protein S6 kinase OS=Homo sapiens GN=RPS6KA1 PE=1 SV=1;>sp|Q15418-4|KS6A1_HUMAN Isoform 4 of Ribosomal protein S6 kinase alpha-1 OS=Homo sapiens GN=RPS6KA1;>sp|Q15418|KS6A1_HUMAN Ribosomal protein S6 kinase alpha-1 OS=Homo			1	2	0	1	2	1	0	1	3	0	0	1	3	1	1	1	1	1	0	1	0	2	0	0	0	2	0	1	0	0	0	0	0	0	0	0	0	0	0	0	0	0	0
E9PGZ1;Q05682-5;Q05682-4;C9J813;E7EX44;Q05682-3;Q05682-6;Q05682-2;Q05682	E9PGZ1;Q05682-5;Q05682-4;C9J813;E7EX44;Q05682-3;Q05682-6;Q05682-2;Q05682	Caldesmon	CALD1	>tr|E9PGZ1|E9PGZ1_HUMAN Caldesmon OS=Homo sapiens GN=CALD1 PE=1 SV=1;>sp|Q05682-5|CALD1_HUMAN Isoform 5 of Caldesmon OS=Homo sapiens GN=CALD1;>sp|Q05682-4|CALD1_HUMAN Isoform 4 of Caldesmon OS=Homo sapiens GN=CALD1;>tr|C9J813|C9J813_HUMAN Caldesmon (Fragme			1	1	0	1	1	1	0	0	0	0	1	2	3	4	3	0	0	0	1	0	0	0	0	0	0	0	0	0	0	0	0	0	0	0	0	0	0	0	0	0	42005000	46065000	45980000
E9PH82;Q8NCA5-2;Q8NCA5	E9PH82;Q8NCA5-2;Q8NCA5	Protein FAM98A	FAM98A	>tr|E9PH82|E9PH82_HUMAN Protein FAM98A OS=Homo sapiens GN=FAM98A PE=1 SV=1;>sp|Q8NCA5-2|FA98A_HUMAN Isoform 2 of Protein FAM98A OS=Homo sapiens GN=FAM98A;>sp|Q8NCA5|FA98A_HUMAN Protein FAM98A OS=Homo sapiens GN=FAM98A PE=1 SV=1			0	0	0	0	1	0	1	0	1	0	0	0	1	0	0	0	0	0	0	0	0	0	0	1	1	1	1	0	0	0	0	0	0	0	0	0	0	0	0	0	0	0	0
E9PHA2;Q15003;C9J470;Q15003-2;C9JZP1;H7C415	E9PHA2;Q15003;C9J470;Q15003-2	Condensin complex subunit 2	NCAPH	>tr|E9PHA2|E9PHA2_HUMAN Condensin complex subunit 2 OS=Homo sapiens GN=NCAPH PE=1 SV=1;>sp|Q15003|CND2_HUMAN Condensin complex subunit 2 OS=Homo sapiens GN=NCAPH PE=1 SV=3;>tr|C9J470|C9J470_HUMAN Condensin complex subunit 2 (Fragment) OS=Homo sapiens GN=NC			1	1	1	5	5	3	7	5	2	1	1	1	4	8	6	3	5	2	3	2	2	6	5	6	4	3	4	1	0	0	0	84529000	101800000	96202000	104870000	81831000	90870000	0	0	0	91868000	127940000	104080000
E9PIM6;E9PNQ8;P04216;J3QRJ3	E9PIM6;E9PNQ8;P04216;J3QRJ3	Thy-1 membrane glycoprotein	THY1	>tr|E9PIM6|E9PIM6_HUMAN Thy-1 membrane glycoprotein (Fragment) OS=Homo sapiens GN=THY1 PE=1 SV=8;>tr|E9PNQ8|E9PNQ8_HUMAN Thy-1 membrane glycoprotein (Fragment) OS=Homo sapiens GN=THY1 PE=1 SV=1;>sp|P04216|THY1_HUMAN Thy-1 membrane glycoprotein OS=Homo sapi			0	0	0	0	0	0	1	0	1	0	0	0	1	1	1	1	1	2	0	0	0	1	1	0	1	0	0	0	0	0	0	0	0	0	0	0	0	0	0	0	0	0	0
H7C5A7;E9PJN0;O14734;E9PRD4	H7C5A7;E9PJN0;O14734	Acyl-coenzyme A thioesterase 8	ACOT8	>tr|H7C5A7|H7C5A7_HUMAN Acyl-coenzyme A thioesterase 8 (Fragment) OS=Homo sapiens GN=ACOT8 PE=1 SV=1;>tr|E9PJN0|E9PJN0_HUMAN Acyl-coenzyme A thioesterase 8 OS=Homo sapiens GN=ACOT8 PE=1 SV=1;>sp|O14734|ACOT8_HUMAN Acyl-coenzyme A thioesterase 8 OS=Homo sap			0	0	0	1	1	1	0	1	1	0	0	0	0	1	0	0	0	1	0	0	0	0	0	1	1	1	1	1	0	0	0	0	0	0	0	0	0	0	0	0	0	0	0
E9PJT1;E9PK13;Q13492-3;Q13492-2;Q13492-5;Q13492	E9PJT1;E9PK13;Q13492-3;Q13492-2;Q13492-5;Q13492	Phosphatidylinositol-binding clathrin assembly protein	PICALM	>tr|E9PJT1|E9PJT1_HUMAN Phosphatidylinositol-binding clathrin assembly protein OS=Homo sapiens GN=PICALM PE=1 SV=1;>tr|E9PK13|E9PK13_HUMAN Phosphatidylinositol-binding clathrin assembly protein OS=Homo sapiens GN=PICALM PE=1 SV=1;>sp|Q13492-3|PICAL_HUMAN I			0	0	0	0	0	0	0	0	0	0	0	1	0	0	0	0	0	0	0	0	0	0	0	0	0	0	0	0	0	0	0	0	0	0	0	0	0	0	0	12204000	0	0	0
E9PK01;P29692;A0A087X1X7;E9PRY8;P29692-2;E9PPR1;E9PL12;E9PQ49;E9PI39;P29692-3;E9PMW7;P29692-4;E9PIZ1;E9PL71;H0YCK7;E9PQZ1;E9PN91;E9PK06;E9PK72;E9PKK3;E9PNW6;E9PQC9;E9PJD0;H0YE58;H0YE72	E9PK01;P29692;A0A087X1X7;E9PRY8;P29692-2;E9PPR1;E9PL12;E9PQ49;E9PI39;P29692-3;E9PMW7;P29692-4;E9PIZ1;E9PL71;H0YCK7;E9PQZ1;E9PN91;E9PK06	Elongation factor 1-delta	EEF1D	>tr|E9PK01|E9PK01_HUMAN Elongation factor 1-delta (Fragment) OS=Homo sapiens GN=EEF1D PE=1 SV=1;>sp|P29692|EF1D_HUMAN Elongation factor 1-delta OS=Homo sapiens GN=EEF1D PE=1 SV=5;>tr|A0A087X1X7|A0A087X1X7_HUMAN Elongation factor 1-delta OS=Homo sapiens GN=			5	5	3	7	5	5	7	5	6	5	4	4	4	5	5	8	7	8	5	4	2	5	6	4	9	9	8	3	304170000	263010000	266760000	323970000	273230000	281950000	283730000	303990000	295650000	300490000	322120000	274760000	328990000	326690000	306050000
E9PK09;E9PQN2;E9PKI6;E9PK91;Q9NYF8-4;Q9NYF8-3;Q9NYF8-2;Q9NYF8;E9PJA7;H0YF00	E9PK09;E9PQN2;E9PKI6;E9PK91;Q9NYF8-4;Q9NYF8-3;Q9NYF8-2;Q9NYF8;E9PJA7	Bcl-2-associated transcription factor 1	BCLAF1	>tr|E9PK09|E9PK09_HUMAN Bcl-2-associated transcription factor 1 (Fragment) OS=Homo sapiens GN=BCLAF1 PE=1 SV=8;>tr|E9PQN2|E9PQN2_HUMAN Bcl-2-associated transcription factor 1 OS=Homo sapiens GN=BCLAF1 PE=1 SV=1;>tr|E9PKI6|E9PKI6_HUMAN Bcl-2-associated tran			0	0	1	0	2	3	3	2	2	0	0	1	0	2	1	3	1	2	1	1	1	2	2	1	3	2	2	1	0	0	0	0	30417000	29224000	26832000	31168000	28209000	0	0	0	0	31653000	0
E9PS17;E9PK59;Q96KG9-3;Q96KG9-4;Q96KG9-2;Q96KG9;E9PPN3;Q96KG9-5;Q96KG9-6;A0A0A0MQX4;H0YCI6;H0YDH0	E9PS17;E9PK59;Q96KG9-3;Q96KG9-4;Q96KG9-2;Q96KG9;E9PPN3;Q96KG9-5;Q96KG9-6	N-terminal kinase-like protein	SCYL1	>tr|E9PS17|E9PS17_HUMAN N-terminal kinase-like protein OS=Homo sapiens GN=SCYL1 PE=1 SV=1;>tr|E9PK59|E9PK59_HUMAN N-terminal kinase-like protein OS=Homo sapiens GN=SCYL1 PE=1 SV=1;>sp|Q96KG9-3|SCYL1_HUMAN Isoform 3 of N-terminal kinase-like protein OS=Homo			2	1	2	5	7	4	7	8	7	1	2	1	5	7	5	8	8	11	3	3	1	7	7	6	8	8	7	2	158700000	0	84396000	135360000	136760000	133770000	141700000	135970000	142010000	0	140410000	0	156690000	151440000	129620000
E9PKP7;P17480-2;P17480;E9PLT2;E9PMM2	E9PKP7;P17480-2;P17480	Nucleolar transcription factor 1	UBTF	>tr|E9PKP7|E9PKP7_HUMAN Nucleolar transcription factor 1 OS=Homo sapiens GN=UBTF PE=1 SV=1;>sp|P17480-2|UBF1_HUMAN Isoform UBF2 of Nucleolar transcription factor 1 OS=Homo sapiens GN=UBTF;>sp|P17480|UBF1_HUMAN Nucleolar transcription factor 1 OS=Homo sapie			0	0	0	5	4	4	3	5	3	0	0	1	6	5	6	2	3	1	3	0	0	6	6	5	3	4	5	1	0	0	0	76907000	64056000	68270000	60845000	73811000	55062000	0	0	0	82368000	81758000	78794000
E9PLK3;P55786;P55786-2;A6NEC2;E9PP11;H0YDG0;H0YCQ5;E9PJY4;E9PPD4;A6NEC2-3;A6NEC2-2	E9PLK3;P55786;P55786-2	Puromycin-sensitive aminopeptidase	NPEPPS	>tr|E9PLK3|E9PLK3_HUMAN Puromycin-sensitive aminopeptidase OS=Homo sapiens GN=NPEPPS PE=1 SV=1;>sp|P55786|PSA_HUMAN Puromycin-sensitive aminopeptidase OS=Homo sapiens GN=NPEPPS PE=1 SV=2;>sp|P55786-2|PSA_HUMAN Isoform 2 of Puromycin-sensitive aminopeptidas			0	0	0	0	0	1	2	0	2	0	0	0	2	0	1	0	1	0	0	0	0	0	0	0	2	0	2	0	0	0	0	0	0	0	0	0	0	0	0	0	0	0	0
I3L3B4;F8W9H0;E9PLN8;Q9BQB6-3;Q9BQB6-2;Q9BQB6	I3L3B4;F8W9H0;E9PLN8;Q9BQB6-3;Q9BQB6-2;Q9BQB6	Vitamin K epoxide reductase complex subunit 1	VKORC1	>tr|I3L3B4|I3L3B4_HUMAN Uncharacterized protein (Fragment) OS=Homo sapiens PE=4 SV=1;>tr|F8W9H0|F8W9H0_HUMAN Vitamin K epoxide reductase complex subunit 1 OS=Homo sapiens GN=VKORC1 PE=4 SV=1;>tr|E9PLN8|E9PLN8_HUMAN Uncharacterized protein (Fragment) OS=Hom			1	1	1	1	1	1	0	0	0	1	1	1	1	1	1	0	0	0	1	1	1	0	1	1	0	0	0	0	0	0	0	0	0	0	0	0	0	0	0	0	0	0	0
E9PM62;Q5T9L3;Q5T9L3-2;E9PKJ0;Q7Z430;E9PJW4;H0YDL2;E9PQK1;H0YCG9;Q5T9L3-3	E9PM62;Q5T9L3;Q5T9L3-2;E9PKJ0;Q7Z430;E9PJW4;H0YDL2;E9PQK1;H0YCG9;Q5T9L3-3	Protein wntless homolog	WLS	>tr|E9PM62|E9PM62_HUMAN Protein wntless homolog (Fragment) OS=Homo sapiens GN=WLS PE=1 SV=1;>sp|Q5T9L3|WLS_HUMAN Protein wntless homolog OS=Homo sapiens GN=WLS PE=1 SV=2;>sp|Q5T9L3-2|WLS_HUMAN Isoform 2 of Protein wntless homolog OS=Homo sapiens GN=WLS;>tr			0	0	0	0	0	0	1	0	2	0	0	0	1	0	1	0	1	0	0	0	0	0	1	1	3	1	3	0	0	0	0	0	0	0	0	0	0	0	0	0	0	0	0
E9PMM3;Q9Y5Y5;Q9Y5Y5-2;E9PQW0;E9PMS3;E9PLS4;E9PP98	E9PMM3;Q9Y5Y5;Q9Y5Y5-2;E9PQW0	Peroxisomal membrane protein PEX16	PEX16	>tr|E9PMM3|E9PMM3_HUMAN Peroxisomal membrane protein PEX16 (Fragment) OS=Homo sapiens GN=PEX16 PE=1 SV=1;>sp|Q9Y5Y5|PEX16_HUMAN Peroxisomal membrane protein PEX16 OS=Homo sapiens GN=PEX16 PE=1 SV=2;>sp|Q9Y5Y5-2|PEX16_HUMAN Isoform 2 of Peroxisomal membrane			1	1	2	3	1	0	1	1	1	2	1	2	1	0	0	1	1	0	1	1	1	2	2	1	1	1	1	1	0	0	68869000	0	0	0	0	0	0	91270000	0	67301000	0	0	0
E9PRJ3;E9PMR4;P48509	E9PRJ3;E9PMR4;P48509	CD151 antigen	CD151	>tr|E9PRJ3|E9PRJ3_HUMAN Tetraspanin (Fragment) OS=Homo sapiens GN=CD151 PE=1 SV=1;>tr|E9PMR4|E9PMR4_HUMAN Tetraspanin OS=Homo sapiens GN=CD151 PE=1 SV=1;>sp|P48509|CD151_HUMAN CD151 antigen OS=Homo sapiens GN=CD151 PE=1 SV=3			0	0	0	0	0	0	0	1	1	1	0	0	0	0	0	1	1	1	0	0	1	0	0	0	1	1	0	1	0	0	0	0	0	0	0	0	0	0	0	0	0	0	0
E9PMS6;Q8WWI1-3;E9PMP7;E9PK58;E9PJ10;E9PLU6	E9PMS6;Q8WWI1-3;E9PMP7	LIM domain only protein 7	LMO7	>tr|E9PMS6|E9PMS6_HUMAN LIM domain only protein 7 OS=Homo sapiens GN=LMO7 PE=1 SV=1;>sp|Q8WWI1-3|LMO7_HUMAN Isoform 3 of LIM domain only protein 7 OS=Homo sapiens GN=LMO7;>tr|E9PMP7|E9PMP7_HUMAN LIM domain only protein 7 (Fragment) OS=Homo sapiens GN=LMO7			1	2	1	5	4	5	0	0	1	3	2	2	6	3	4	3	3	3	2	4	3	4	4	4	1	4	1	0	0	0	0	51678000	53946000	51800000	0	0	0	60196000	57510000	69300000	58864000	61767000	62734000
E9PN17;O75964	E9PN17;O75964	ATP synthase subunit g, mitochondrial	ATP5L	>tr|E9PN17|E9PN17_HUMAN ATP synthase subunit g, mitochondrial OS=Homo sapiens GN=ATP5L PE=1 SV=1;>sp|O75964|ATP5L_HUMAN ATP synthase subunit g, mitochondrial OS=Homo sapiens GN=ATP5L PE=1 SV=3			3	2	3	3	2	2	4	3	4	3	3	3	3	3	3	3	4	4	3	4	3	3	3	5	3	3	3	2	259550000	265130000	269090000	301520000	275980000	329790000	302220000	254480000	270990000	248520000	259820000	237410000	341650000	285820000	310400000
E9PNW4;E9PR17;P13987;H0YET2	E9PNW4;E9PR17;P13987;H0YET2	CD59 glycoprotein	CD59	>tr|E9PNW4|E9PNW4_HUMAN CD59 glycoprotein OS=Homo sapiens GN=CD59 PE=1 SV=1;>tr|E9PR17|E9PR17_HUMAN CD59 glycoprotein OS=Homo sapiens GN=CD59 PE=1 SV=1;>sp|P13987|CD59_HUMAN CD59 glycoprotein OS=Homo sapiens GN=CD59 PE=1 SV=1;>tr|H0YET2|H0YET2_HUMAN CD59 g			3	3	2	3	3	3	2	2	3	3	3	3	3	2	3	2	3	2	3	3	2	4	3	3	3	2	3	1	384630000	449410000	366440000	409480000	461590000	369160000	358800000	448760000	350380000	422900000	406890000	417020000	408860000	431060000	471340000
E9PQA5;E9PQ47;E9PNY1;O95159;H0YCU8;E9PMQ3	E9PQA5;E9PQ47;E9PNY1;O95159;H0YCU8;E9PMQ3	Zinc finger protein-like 1	ZFPL1	>tr|E9PQA5|E9PQA5_HUMAN Zinc finger protein-like 1 (Fragment) OS=Homo sapiens GN=ZFPL1 PE=1 SV=1;>tr|E9PQ47|E9PQ47_HUMAN Zinc finger protein-like 1 (Fragment) OS=Homo sapiens GN=ZFPL1 PE=1 SV=1;>tr|E9PNY1|E9PNY1_HUMAN Zinc finger protein-like 1 (Fragment)			0	0	0	0	0	0	0	0	0	0	0	0	0	0	1	0	0	0	0	0	0	1	0	1	0	0	0	1	0	0	0	0	0	0	0	0	0	0	0	0	0	0	0
E9PP21;P21291	E9PP21;P21291	Cysteine and glycine-rich protein 1	CSRP1	>tr|E9PP21|E9PP21_HUMAN Cysteine and glycine-rich protein 1 OS=Homo sapiens GN=CSRP1 PE=1 SV=1;>sp|P21291|CSRP1_HUMAN Cysteine and glycine-rich protein 1 OS=Homo sapiens GN=CSRP1 PE=1 SV=3			0	0	0	0	0	1	0	0	0	0	0	0	1	0	0	0	0	0	0	0	0	0	0	1	0	0	0	0	0	0	0	0	0	0	0	0	0	0	0	0	0	0	0
E9PPW7;O00217;E9PKH6;E9PN51;F8W9K7	E9PPW7;O00217;E9PKH6;E9PN51;F8W9K7	NADH dehydrogenase [ubiquinone] iron-sulfur protein 8, mitochondrial	NDUFS8	>tr|E9PPW7|E9PPW7_HUMAN NADH dehydrogenase [ubiquinone] iron-sulfur protein 8, mitochondrial (Fragment) OS=Homo sapiens GN=NDUFS8 PE=1 SV=1;>sp|O00217|NDUS8_HUMAN NADH dehydrogenase [ubiquinone] iron-sulfur protein 8, mitochondrial OS=Homo sapiens GN=NDUFS			0	0	0	1	1	1	1	0	0	0	0	0	0	2	0	0	0	0	1	0	0	1	0	0	0	0	0	0	0	0	0	0	0	0	0	0	0	0	0	0	0	30893000	0
E9PPY3;O43159	E9PPY3;O43159	Ribosomal RNA-processing protein 8	RRP8	>tr|E9PPY3|E9PPY3_HUMAN Ribosomal RNA-processing protein 8 OS=Homo sapiens GN=RRP8 PE=1 SV=1;>sp|O43159|RRP8_HUMAN Ribosomal RNA-processing protein 8 OS=Homo sapiens GN=RRP8 PE=1 SV=2			0	0	0	0	0	1	0	0	0	0	0	0	0	1	0	0	1	1	1	0	0	0	1	0	0	0	0	0	0	0	0	0	0	0	0	0	0	0	0	0	0	0	0
E9PQ57;P78406;E9PPG9;B0QZ36	E9PQ57;P78406;E9PPG9	mRNA export factor	RAE1	>tr|E9PQ57|E9PQ57_HUMAN mRNA export factor OS=Homo sapiens GN=RAE1 PE=1 SV=1;>sp|P78406|RAE1L_HUMAN mRNA export factor OS=Homo sapiens GN=RAE1 PE=1 SV=1;>tr|E9PPG9|E9PPG9_HUMAN mRNA export factor OS=Homo sapiens GN=RAE1 PE=1 SV=1			0	0	0	0	0	0	2	1	1	0	0	0	0	0	0	1	1	2	0	0	0	0	0	0	1	1	0	0	0	0	0	0	0	0	0	0	0	0	0	0	0	0	0
E9PR30;P62861	E9PR30;P62861	40S ribosomal protein S30	FAU	>tr|E9PR30|E9PR30_HUMAN 40S ribosomal protein S30 OS=Homo sapiens GN=FAU PE=1 SV=1;>sp|P62861|RS30_HUMAN 40S ribosomal protein S30 OS=Homo sapiens GN=FAU PE=1 SV=1			1	1	1	2	2	2	1	2	1	1	2	0	2	2	0	2	2	2	1	0	0	2	2	2	2	2	2	1	0	0	0	204500000	229080000	213380000	0	208310000	0	0	177960000	0	285320000	245210000	0
E9PS00;Q9Y5Q0	E9PS00;Q9Y5Q0	Fatty acid desaturase 3	FADS3	>tr|E9PS00|E9PS00_HUMAN Fatty acid desaturase 3 OS=Homo sapiens GN=FADS3 PE=1 SV=1;>sp|Q9Y5Q0|FADS3_HUMAN Fatty acid desaturase 3 OS=Homo sapiens GN=FADS3 PE=2 SV=1			0	0	1	0	0	1	1	0	0	0	0	0	1	2	0	0	0	0	1	1	1	1	1	1	0	0	0	0	0	0	0	0	0	0	0	0	0	0	0	0	0	29051000	0
E9PS74;Q8NBI5;Q8NBI5-2;H0YD64	E9PS74;Q8NBI5;Q8NBI5-2;H0YD64	Solute carrier family 43 member 3	SLC43A3	>tr|E9PS74|E9PS74_HUMAN Solute carrier family 43 member 3 (Fragment) OS=Homo sapiens GN=SLC43A3 PE=1 SV=1;>sp|Q8NBI5|S43A3_HUMAN Solute carrier family 43 member 3 OS=Homo sapiens GN=SLC43A3 PE=1 SV=2;>sp|Q8NBI5-2|S43A3_HUMAN Isoform 2 of Solute carrier fam			0	0	0	1	1	1	0	0	2	0	0	1	1	1	1	0	1	2	1	0	1	1	1	1	1	2	2	0	0	0	0	0	0	0	0	0	0	0	0	0	0	0	0
E9PSI1;E9PJC4;E9PQY7;E9PS99;E9PL78;E9PJM1;E9PMQ9;O15321-2;O15321;E9PQI5;E9PQ80;Q9BY43;Q9BY43-2	E9PSI1;E9PJC4;E9PQY7;E9PS99;E9PL78;E9PJM1;E9PMQ9;O15321-2;O15321	Transmembrane 9 superfamily member 1	CHMP4A;TM9SF1	>tr|E9PSI1|E9PSI1_HUMAN Transmembrane 9 superfamily member OS=Homo sapiens PE=3 SV=1;>tr|E9PJC4|E9PJC4_HUMAN Transmembrane 9 superfamily member (Fragment) OS=Homo sapiens GN=TM9SF1 PE=3 SV=1;>tr|E9PQY7|E9PQY7_HUMAN Transmembrane 9 superfamily member (Fragm			0	0	0	0	0	0	1	0	0	0	0	0	0	0	0	2	1	0	0	0	0	0	0	0	0	1	1	0	0	0	0	0	0	0	0	0	0	0	0	0	0	0	0
F1T0I1;J3KNL6;O15027-2;O15027-4;O15027-3;O15027;O15027-5;X6RGP5;A0A0C4DH09;Q8N9G1	F1T0I1;J3KNL6;O15027-2;O15027-4;O15027-3;O15027;O15027-5;X6RGP5;A0A0C4DH09	Protein transport protein Sec16A	SEC16A	>tr|F1T0I1|F1T0I1_HUMAN Protein transport protein Sec16A OS=Homo sapiens GN=SEC16A PE=1 SV=1;>tr|J3KNL6|J3KNL6_HUMAN Protein transport protein Sec16A OS=Homo sapiens GN=SEC16A PE=1 SV=1;>sp|O15027-2|SC16A_HUMAN Isoform 2 of Protein transport protein Sec16A			0	0	0	1	0	1	2	3	3	2	1	1	1	1	3	1	2	1	2	2	1	0	2	2	1	1	1	0	0	0	0	0	0	0	42357000	42143000	36873000	0	0	0	0	0	46217000
F2Z2C0;Q9Y2L1;G3V1J5;Q9Y2L1-2	F2Z2C0;Q9Y2L1;G3V1J5;Q9Y2L1-2	Exosome complex exonuclease RRP44	DIS3	>tr|F2Z2C0|F2Z2C0_HUMAN Exosome complex exonuclease RRP44 OS=Homo sapiens GN=DIS3 PE=1 SV=1;>sp|Q9Y2L1|RRP44_HUMAN Exosome complex exonuclease RRP44 OS=Homo sapiens GN=DIS3 PE=1 SV=2;>tr|G3V1J5|G3V1J5_HUMAN Exosome complex exonuclease RRP44 OS=Homo sapiens			0	0	0	0	0	0	1	0	1	0	0	0	0	0	0	0	1	0	0	0	0	0	0	0	0	1	0	0	0	0	0	0	0	0	0	0	8062800	0	0	0	0	0	0
F2Z2X4;Q9C0E2	F2Z2X4;Q9C0E2	Exportin-4	XPO4	>tr|F2Z2X4|F2Z2X4_HUMAN Exportin-4 OS=Homo sapiens GN=XPO4 PE=1 SV=1;>sp|Q9C0E2|XPO4_HUMAN Exportin-4 OS=Homo sapiens GN=XPO4 PE=1 SV=2			0	0	0	3	3	2	3	1	1	0	0	0	1	3	2	2	2	3	0	1	0	2	3	6	2	2	2	0	0	0	0	76035000	79763000	0	50671000	0	0	0	0	0	0	71100000	71479000
F5GX77;Q9UI30-2;Q9UI30;F5GYQ2	F5GX77;Q9UI30-2;Q9UI30	Multifunctional methyltransferase subunit TRM112-like protein	TRMT112	>tr|F5GX77|F5GX77_HUMAN Multifunctional methyltransferase subunit TRM112-like protein OS=Homo sapiens GN=TRMT112 PE=1 SV=1;>sp|Q9UI30-2|TR112_HUMAN Isoform 2 of Multifunctional methyltransferase subunit TRM112-like protein OS=Homo sapiens GN=TRMT112;>sp|Q9			0	0	0	1	2	1	1	0	0	0	0	0	1	1	1	1	0	0	0	0	0	1	3	0	0	0	0	0	0	0	0	0	71661000	0	0	0	0	0	0	0	0	0	0
F5GX99;Q9H078-2;Q9H078;F5H392;F5H7A5;H0YGM0;Q9H078-3;Q9H078-4	F5GX99;Q9H078-2;Q9H078;F5H392;F5H7A5;H0YGM0;Q9H078-3;Q9H078-4	Caseinolytic peptidase B protein homolog	CLPB	>tr|F5GX99|F5GX99_HUMAN Caseinolytic peptidase B protein homolog OS=Homo sapiens GN=CLPB PE=1 SV=1;>sp|Q9H078-2|CLPB_HUMAN Isoform 2 of Caseinolytic peptidase B protein homolog OS=Homo sapiens GN=CLPB;>sp|Q9H078|CLPB_HUMAN Caseinolytic peptidase B protein			0	0	0	0	0	0	1	0	1	0	0	0	0	0	0	0	0	0	0	0	0	0	0	0	0	0	0	0	0	0	0	0	0	0	0	0	4339900	0	0	0	0	0	0
F5H5N1;F5GXJ1;O75251-2;O75251;A0A087WXF6;A0A087WTI3	F5H5N1;F5GXJ1;O75251-2;O75251;A0A087WXF6;A0A087WTI3	NADH dehydrogenase [ubiquinone] iron-sulfur protein 7, mitochondrial	NDUFS7	>tr|F5H5N1|F5H5N1_HUMAN NADH dehydrogenase [ubiquinone] iron-sulfur protein 7, mitochondrial OS=Homo sapiens GN=NDUFS7 PE=1 SV=1;>tr|F5GXJ1|F5GXJ1_HUMAN NADH dehydrogenase [ubiquinone] iron-sulfur protein 7, mitochondrial OS=Homo sapiens GN=NDUFS7 PE=1 SV=			0	0	0	1	1	1	1	0	2	0	0	0	1	2	1	1	2	1	0	0	0	2	1	1	1	1	1	1	0	0	0	0	0	0	0	0	0	0	0	0	0	34205000	0
F5GXX5;P61803;F5H895;A0A0B4J239	F5GXX5;P61803;F5H895;A0A0B4J239	Dolichyl-diphosphooligosaccharide--protein glycosyltransferase subunit DAD1	DAD1	>tr|F5GXX5|F5GXX5_HUMAN Dolichyl-diphosphooligosaccharide--protein glycosyltransferase subunit DAD1 OS=Homo sapiens GN=DAD1 PE=1 SV=1;>sp|P61803|DAD1_HUMAN Dolichyl-diphosphooligosaccharide--protein glycosyltransferase subunit DAD1 OS=Homo sapiens GN=DAD1			1	2	1	3	2	3	3	3	3	1	2	2	3	3	3	3	3	3	2	1	1	2	2	3	3	3	3	2	0	230380000	0	249720000	216240000	236480000	247470000	176750000	230750000	0	225810000	0	203700000	225880000	216320000
F5H7C6;F5GYF7;F5H248;Q9UBW8;F5H4Z0;F5H3M6;G3XAP1;F5GXT7;F5H4U8	F5H7C6;F5GYF7;F5H248;Q9UBW8;F5H4Z0;F5H3M6;G3XAP1;F5GXT7;F5H4U8	COP9 signalosome complex subunit 7a	COPS7A	>tr|F5H7C6|F5H7C6_HUMAN COP9 signalosome complex subunit 7a (Fragment) OS=Homo sapiens GN=COPS7A PE=1 SV=1;>tr|F5GYF7|F5GYF7_HUMAN COP9 signalosome complex subunit 7a (Fragment) OS=Homo sapiens GN=COPS7A PE=1 SV=8;>tr|F5H248|F5H248_HUMAN COP9 signalosome c			0	0	0	0	0	0	1	0	1	0	0	0	0	0	0	0	1	0	0	0	0	0	0	0	1	0	1	0	0	0	0	0	0	0	0	0	0	0	0	0	0	0	0
J3QL14;R4GN72;F5GYQ1;P61421	J3QL14;R4GN72;F5GYQ1;P61421	V-type proton ATPase subunit d 1	ATP6V0D1	>tr|J3QL14|J3QL14_HUMAN V-type proton ATPase subunit d 1 (Fragment) OS=Homo sapiens GN=ATP6V0D1 PE=1 SV=1;>tr|R4GN72|R4GN72_HUMAN V-type proton ATPase subunit d 1 OS=Homo sapiens GN=ATP6V0D1 PE=1 SV=1;>tr|F5GYQ1|F5GYQ1_HUMAN V-type proton ATPase subunit d			0	0	0	0	0	0	2	2	2	0	0	0	1	0	0	2	0	2	0	0	0	1	1	1	2	1	1	0	0	0	0	0	0	0	49833000	44196000	44536000	0	0	0	0	0	0
F5GZS6;P08195;J3KPF3;P08195-3;P08195-4;H0YFS2;F5GZI0;H0YFX4	F5GZS6;P08195;J3KPF3;P08195-3;P08195-4	4F2 cell-surface antigen heavy chain	SLC3A2	>tr|F5GZS6|F5GZS6_HUMAN 4F2 cell-surface antigen heavy chain OS=Homo sapiens GN=SLC3A2 PE=1 SV=1;>sp|P08195|4F2_HUMAN 4F2 cell-surface antigen heavy chain OS=Homo sapiens GN=SLC3A2 PE=1 SV=3;>tr|J3KPF3|J3KPF3_HUMAN 4F2 cell-surface antigen heavy chain OS=H			16	15	16	20	20	17	20	22	26	13	13	16	20	22	21	22	22	24	15	15	12	20	19	21	22	26	25	18	3548300000	3531600000	3954500000	5184000000	5274600000	5066100000	5114500000	5071900000	5226900000	3215900000	3007300000	3505700000	5049700000	4903900000	4771300000
F5H008;Q9H267-2;Q9H267	F5H008;Q9H267-2;Q9H267	Vacuolar protein sorting-associated protein 33B	VPS33B	>tr|F5H008|F5H008_HUMAN Vacuolar protein sorting-associated protein 33B OS=Homo sapiens GN=VPS33B PE=1 SV=1;>sp|Q9H267-2|VP33B_HUMAN Isoform 2 of Vacuolar protein sorting-associated protein 33B OS=Homo sapiens GN=VPS33B;>sp|Q9H267|VP33B_HUMAN Vacuolar prot			0	0	0	0	0	0	1	1	0	0	0	0	0	0	0	1	1	0	0	0	0	0	0	0	1	1	0	0	0	0	0	0	0	0	0	0	0	0	0	0	0	0	0
F5H1S8;Q14165;F5GX14;H0YG07	F5H1S8;Q14165;F5GX14;H0YG07	Malectin	MLEC	>tr|F5H1S8|F5H1S8_HUMAN Malectin (Fragment) OS=Homo sapiens GN=MLEC PE=1 SV=1;>sp|Q14165|MLEC_HUMAN Malectin OS=Homo sapiens GN=MLEC PE=1 SV=1;>tr|F5GX14|F5GX14_HUMAN Malectin OS=Homo sapiens GN=MLEC PE=1 SV=1;>tr|H0YG07|H0YG07_HUMAN Malectin (Fragment) OS			0	0	0	2	3	3	1	0	1	0	0	0	0	1	1	1	0	0	0	0	0	1	2	0	0	0	0	0	0	0	0	60274000	44998000	42803000	0	0	0	0	0	0	0	0	0
F5H4N4;Q9NR77;F5GZF7;F5GXM0	F5H4N4;Q9NR77	Peroxisomal membrane protein 2	PXMP2	>tr|F5H4N4|F5H4N4_HUMAN Peroxisomal membrane protein 2 OS=Homo sapiens GN=PXMP2 PE=1 SV=1;>sp|Q9NR77|PXMP2_HUMAN Peroxisomal membrane protein 2 OS=Homo sapiens GN=PXMP2 PE=1 SV=3			0	0	0	0	0	2	1	1	1	0	0	0	1	0	0	2	2	1	0	0	0	1	0	1	1	1	2	0	0	0	0	0	0	0	0	0	0	0	0	0	0	0	0
F5H5U2;Q8NHQ9;E7EX41;Q8NHQ9-2	F5H5U2;Q8NHQ9	ATP-dependent RNA helicase DDX55	DDX55	>tr|F5H5U2|F5H5U2_HUMAN ATP-dependent RNA helicase DDX55 OS=Homo sapiens GN=DDX55 PE=1 SV=1;>sp|Q8NHQ9|DDX55_HUMAN ATP-dependent RNA helicase DDX55 OS=Homo sapiens GN=DDX55 PE=1 SV=3			0	0	0	2	0	0	1	0	0	0	0	0	0	0	0	2	0	0	0	0	0	0	0	0	0	0	1	0	0	0	0	35754000	0	0	0	0	0	0	0	0	0	0	0
F5H619;Q86XA9;Q86XA9-2;H7C5W6;H0YIW3;F8VQQ6;Q86XA9-3	F5H619;Q86XA9;Q86XA9-2;H7C5W6	HEAT repeat-containing protein 5A	HEATR5A	>tr|F5H619|F5H619_HUMAN HEAT repeat-containing protein 5A OS=Homo sapiens GN=HEATR5A PE=1 SV=1;>sp|Q86XA9|HTR5A_HUMAN HEAT repeat-containing protein 5A OS=Homo sapiens GN=HEATR5A PE=1 SV=2;>sp|Q86XA9-2|HTR5A_HUMAN Isoform 2 of HEAT repeat-containing protei			0	1	1	0	2	1	4	2	2	0	1	0	0	1	1	1	1	0	1	1	0	1	0	0	1	1	1	0	0	0	0	0	0	0	0	0	0	0	0	0	0	0	0
F5H658;Q14562	F5H658;Q14562	ATP-dependent RNA helicase DHX8	DHX8	>tr|F5H658|F5H658_HUMAN ATP-dependent RNA helicase DHX8 OS=Homo sapiens GN=DHX8 PE=1 SV=1;>sp|Q14562|DHX8_HUMAN ATP-dependent RNA helicase DHX8 OS=Homo sapiens GN=DHX8 PE=1 SV=1			0	0	0	0	1	0	1	1	3	0	0	0	1	1	1	3	3	2	0	0	0	1	2	1	1	2	3	0	0	0	0	0	0	0	0	0	31030000	0	0	0	0	0	0
F5H669;Q8N684-2;Q8N684;Q8N684-3;F5H6M0;F5H047;J3QT54;C9J286;C9J323;F5H5B7;F5H1W4;F5H2K8;F5H6P5;F5H6A8;F5GXA3;C9JM38	F5H669;Q8N684-2;Q8N684;Q8N684-3;F5H6M0;F5H047;J3QT54	Cleavage and polyadenylation specificity factor subunit 7	CPSF7	>tr|F5H669|F5H669_HUMAN Cleavage and polyadenylation-specificity factor subunit 7 (Fragment) OS=Homo sapiens GN=CPSF7 PE=1 SV=1;>sp|Q8N684-2|CPSF7_HUMAN Isoform 2 of Cleavage and polyadenylation specificity factor subunit 7 OS=Homo sapiens GN=CPSF7;>sp|Q8N			0	0	0	3	2	1	1	1	1	2	1	2	4	2	1	1	1	1	0	1	1	4	2	3	2	2	1	0	0	0	0	43349000	43622000	0	0	0	0	0	0	0	55588000	0	0
F5H6E2;O00159-3;O00159;O00159-2;I3L204;I3L501;I3L4D4;I3L3Y6;I3L168;I3L3F5	F5H6E2;O00159-3;O00159;O00159-2	Unconventional myosin-Ic	MYO1C	>tr|F5H6E2|F5H6E2_HUMAN Unconventional myosin-Ic OS=Homo sapiens GN=MYO1C PE=1 SV=1;>sp|O00159-3|MYO1C_HUMAN Isoform 3 of Unconventional myosin-Ic OS=Homo sapiens GN=MYO1C;>sp|O00159|MYO1C_HUMAN Unconventional myosin-Ic OS=Homo sapiens GN=MYO1C PE=1 SV=4;>			2	3	3	10	10	15	13	14	15	3	3	3	12	13	14	12	12	13	5	3	3	17	14	8	8	12	13	2	180930000	214560000	189430000	341130000	327470000	346450000	409470000	419310000	364840000	233460000	114900000	186850000	361440000	392920000	519800000
F5H6U7;Q9Y3E0;F5GWD8;F5GXH6;G3V1U5	F5H6U7;Q9Y3E0;F5GWD8;F5GXH6;G3V1U5	Vesicle transport protein GOT1B	GOLT1B	>tr|F5H6U7|F5H6U7_HUMAN Vesicle transport protein GOT1B OS=Homo sapiens GN=GOLT1B PE=1 SV=1;>sp|Q9Y3E0|GOT1B_HUMAN Vesicle transport protein GOT1B OS=Homo sapiens GN=GOLT1B PE=1 SV=1;>tr|F5GWD8|F5GWD8_HUMAN Vesicle transport protein GOT1B OS=Homo sapiens G			0	0	0	0	0	1	1	0	0	0	0	0	1	1	1	1	0	0	0	0	0	1	0	1	1	0	0	0	0	0	0	0	0	0	0	0	0	0	0	0	0	0	0
F5H702;Q96GC5-3;Q96GC5;F5H8D0	F5H702;Q96GC5-3;Q96GC5	39S ribosomal protein L48, mitochondrial	MRPL48	>tr|F5H702|F5H702_HUMAN 39S ribosomal protein L48, mitochondrial OS=Homo sapiens GN=MRPL48 PE=1 SV=1;>sp|Q96GC5-3|RM48_HUMAN Isoform 2 of 39S ribosomal protein L48, mitochondrial OS=Homo sapiens GN=MRPL48;>sp|Q96GC5|RM48_HUMAN 39S ribosomal protein L48, mi			0	0	0	0	0	0	0	1	0	0	0	0	0	0	0	0	0	1	0	0	0	0	0	0	3	0	0	0	0	0	0	0	0	0	0	0	0	0	0	0	0	0	0
I3L0H8;F6QDS0;H3BQK0;Q9UMR2-2;Q9UMR2-4;Q9NUU7;Q9UMR2;I3L352;Q9UMR2-3;Q9NUU7-2;H3BN59;H3BTB3;H3BMQ5	I3L0H8;F6QDS0;H3BQK0;Q9UMR2-2;Q9UMR2-4;Q9NUU7;Q9UMR2;I3L352;Q9UMR2-3;Q9NUU7-2	ATP-dependent RNA helicase DDX19B;ATP-dependent RNA helicase DDX19A	DDX19A;DDX19B	>tr|I3L0H8|I3L0H8_HUMAN ATP-dependent RNA helicase DDX19A OS=Homo sapiens GN=DDX19A PE=1 SV=1;>tr|F6QDS0|F6QDS0_HUMAN HCG2043426, isoform CRA_b OS=Homo sapiens GN=hCG_2043426 PE=1 SV=1;>tr|H3BQK0|H3BQK0_HUMAN ATP-dependent RNA helicase DDX19B OS=Homo sapie			0	0	1	3	1	0	3	4	2	0	0	0	1	2	2	2	1	5	1	0	0	2	2	2	2	2	4	1	0	0	0	39828000	0	0	45638000	50562000	54418000	0	0	0	0	55769000	56501000
F6S7Q7;U3KQG0;Q9BW92-2;Q9BW92	F6S7Q7;U3KQG0;Q9BW92-2;Q9BW92	Threonine--tRNA ligase, mitochondrial	TARS2	>tr|F6S7Q7|F6S7Q7_HUMAN Threonine--tRNA ligase, mitochondrial OS=Homo sapiens GN=TARS2 PE=1 SV=1;>tr|U3KQG0|U3KQG0_HUMAN Threonine--tRNA ligase, mitochondrial OS=Homo sapiens GN=TARS2 PE=1 SV=1;>sp|Q9BW92-2|SYTM_HUMAN Isoform 2 of Threonine--tRNA ligase, m			0	0	0	0	0	0	0	0	0	0	0	0	0	0	0	1	1	0	0	0	0	0	0	0	0	1	0	0	0	0	0	0	0	0	0	0	0	0	0	0	0	0	0
F6WQW2;P43487-2;P43487;C9JXG8;C9JJ34;C9JGV6;C9JDM3;C9JIC6	F6WQW2;P43487-2;P43487;C9JXG8;C9JJ34;C9JGV6;C9JDM3	Ran-specific GTPase-activating protein	RANBP1	>tr|F6WQW2|F6WQW2_HUMAN Ran-specific GTPase-activating protein OS=Homo sapiens GN=RANBP1 PE=1 SV=1;>sp|P43487-2|RANG_HUMAN Isoform 2 of Ran-specific GTPase-activating protein OS=Homo sapiens GN=RANBP1;>sp|P43487|RANG_HUMAN Ran-specific GTPase-activating pr			0	0	0	3	2	2	2	1	3	0	0	0	2	2	3	3	3	3	0	0	0	2	1	2	1	2	2	0	0	0	0	111070000	173650000	100620000	80354000	0	64330000	0	0	0	66955000	119950000	115650000
F8VNT9;F8VV56;F8W022;F8VWK8;P08962-3;P08962-2;P08962	F8VNT9;F8VV56;F8W022;F8VWK8;P08962-3;P08962-2;P08962	CD63 antigen	CD63	>tr|F8VNT9|F8VNT9_HUMAN CD63 antigen (Fragment) OS=Homo sapiens GN=CD63 PE=1 SV=1;>tr|F8VV56|F8VV56_HUMAN CD63 antigen OS=Homo sapiens GN=CD63 PE=1 SV=1;>tr|F8W022|F8W022_HUMAN Tetraspanin (Fragment) OS=Homo sapiens GN=CD63 PE=1 SV=1;>tr|F8VWK8|F8VWK8_HUMA			2	1	0	1	0	1	1	0	1	2	1	1	1	1	1	0	0	0	0	2	2	1	1	1	0	1	0	0	60212000	0	0	0	0	0	0	0	0	66666000	0	0	0	0	0
H0YIV5;F8VP71;F8VZA2;Q6P1Q0-4;Q6P1Q0-2;Q6P1Q0;Q6P1Q0-7;F8VR33;F8W1Z2;F8VVQ3;Q6P1Q0-5;H0YHF4;F8VS60;F8W0R0	H0YIV5;F8VP71;F8VZA2;Q6P1Q0-4;Q6P1Q0-2;Q6P1Q0;Q6P1Q0-7;F8VR33;F8W1Z2;F8VVQ3;Q6P1Q0-5;H0YHF4;F8VS60	LETM1 domain-containing protein 1	LETMD1	>tr|H0YIV5|H0YIV5_HUMAN LETM1 domain-containing protein 1 (Fragment) OS=Homo sapiens GN=LETMD1 PE=1 SV=1;>tr|F8VP71|F8VP71_HUMAN LETM1 domain-containing protein 1 OS=Homo sapiens GN=LETMD1 PE=1 SV=1;>tr|F8VZA2|F8VZA2_HUMAN LETM1 domain-containing protein 1			1	1	1	0	1	0	1	0	0	1	0	1	1	0	0	0	0	1	1	0	1	0	0	0	0	1	0	0	0	0	0	0	0	0	0	0	0	0	0	0	0	0	0
F8VPD4;P27708;H7C2E4;H7C3Z5;H7BZB3	F8VPD4;P27708	CAD protein;Glutamine-dependent carbamoyl-phosphate synthase;Aspartate carbamoyltransferase;Dihydroorotase	CAD	>tr|F8VPD4|F8VPD4_HUMAN CAD protein OS=Homo sapiens GN=CAD PE=1 SV=1;>sp|P27708|PYR1_HUMAN CAD protein OS=Homo sapiens GN=CAD PE=1 SV=3			1	1	1	10	16	9	12	13	11	0	2	2	6	6	7	9	7	10	1	1	1	7	8	7	10	13	11	4	0	0	0	157760000	210100000	145530000	215900000	248170000	177310000	0	56459000	75137000	134180000	123900000	109160000
F8VQX6;H0YI09;Q9H8H3	F8VQX6;H0YI09;Q9H8H3	Methyltransferase-like protein 7A	METTL7A	>tr|F8VQX6|F8VQX6_HUMAN Methyltransferase-like protein 7A (Fragment) OS=Homo sapiens GN=METTL7A PE=1 SV=1;>tr|H0YI09|H0YI09_HUMAN Methyltransferase-like protein 7A (Fragment) OS=Homo sapiens GN=METTL7A PE=1 SV=1;>sp|Q9H8H3|MET7A_HUMAN Methyltransferase-lik			1	0	0	1	0	0	0	1	1	0	0	0	2	1	1	1	0	1	1	1	0	1	0	1	1	0	1	0	0	0	0	0	0	0	0	0	0	0	0	0	40342000	0	0
F8VU90;Q9NYL4-2;Q9NYL4;E9PAR0	F8VU90;Q9NYL4-2;Q9NYL4	Peptidyl-prolyl cis-trans isomerase;Peptidyl-prolyl cis-trans isomerase FKBP11	FKBP11	>tr|F8VU90|F8VU90_HUMAN Peptidyl-prolyl cis-trans isomerase FKBP11 OS=Homo sapiens GN=FKBP11 PE=1 SV=1;>sp|Q9NYL4-2|FKB11_HUMAN Isoform 2 of Peptidyl-prolyl cis-trans isomerase FKBP11 OS=Homo sapiens GN=FKBP11;>sp|Q9NYL4|FKB11_HUMAN Peptidyl-prolyl cis-tra			0	0	0	0	0	0	2	2	3	0	0	0	0	0	1	2	2	2	0	0	0	1	1	1	1	0	1	1	0	0	0	0	0	0	104740000	103950000	100790000	0	0	0	0	0	0
F8VV52;Q9NZN8;Q9NZN8-4;Q9NZN8-5;F8VP97;F8VQD8;A0A087X050;F8VVY1;F8VUB4;F8VX63;F8W145;Q9NZN8-2;F8VRS8;F8VWH8;H0YHT6;F8VQF4;H0YI11;H0YH84;Q9NZN8-3	F8VV52;Q9NZN8;Q9NZN8-4;Q9NZN8-5;F8VP97;F8VQD8;A0A087X050;F8VVY1;F8VUB4;F8VX63	CCR4-NOT transcription complex subunit 2	CNOT2	>tr|F8VV52|F8VV52_HUMAN CCR4-NOT transcription complex subunit 2 (Fragment) OS=Homo sapiens GN=CNOT2 PE=1 SV=1;>sp|Q9NZN8|CNOT2_HUMAN CCR4-NOT transcription complex subunit 2 OS=Homo sapiens GN=CNOT2 PE=1 SV=1;>sp|Q9NZN8-4|CNOT2_HUMAN Isoform 4 of CCR4-NOT			1	1	0	3	4	4	1	2	2	1	0	1	5	4	4	2	2	3	0	0	1	4	3	2	0	3	2	0	0	0	0	48913000	49702000	50981000	0	54093000	48398000	0	0	0	54763000	46329000	48925000
F8VWT9;J3KPF0;Q9Y4D8-4;Q9Y4D8;V9GYT9;Q9Y4D8-2	F8VWT9;J3KPF0;Q9Y4D8-4;Q9Y4D8	Probable E3 ubiquitin-protein ligase HECTD4	HECTD4	>tr|F8VWT9|F8VWT9_HUMAN Probable E3 ubiquitin-protein ligase HECTD4 OS=Homo sapiens GN=HECTD4 PE=1 SV=2;>tr|J3KPF0|J3KPF0_HUMAN Probable E3 ubiquitin-protein ligase HECTD4 OS=Homo sapiens GN=HECTD4 PE=1 SV=3;>sp|Q9Y4D8-4|HECD4_HUMAN Isoform 4 of Probable E			0	0	0	0	1	0	0	0	1	0	0	0	0	1	0	1	1	1	0	0	0	0	0	0	1	1	0	1	0	0	0	0	0	0	0	0	0	0	0	0	0	0	0
F8VXG7;Q99590-2;Q99590;A0A0A0MTP7	F8VXG7;Q99590-2;Q99590;A0A0A0MTP7	Protein SCAF11	SCAF11	>tr|F8VXG7|F8VXG7_HUMAN Protein SCAF11 OS=Homo sapiens GN=SCAF11 PE=1 SV=1;>sp|Q99590-2|SCAFB_HUMAN Isoform 2 of Protein SCAF11 OS=Homo sapiens GN=SCAF11;>sp|Q99590|SCAFB_HUMAN Protein SCAF11 OS=Homo sapiens GN=SCAF11 PE=1 SV=2;>tr|A0A0A0MTP7|A0A0A0MTP7_HU			0	0	0	1	0	0	0	0	0	0	0	0	1	1	1	1	0	0	0	1	2	0	0	1	0	0	0	0	0	0	0	0	0	0	0	0	0	0	0	0	0	0	0
F8VYE8;P36873;P36873-2;F8VR82;F8W0W8;A0A087WYY5	F8VYE8;P36873;P36873-2;F8VR82;F8W0W8	Serine/threonine-protein phosphatase;Serine/threonine-protein phosphatase PP1-gamma catalytic subunit	PPP1CC	>tr|F8VYE8|F8VYE8_HUMAN Serine/threonine-protein phosphatase OS=Homo sapiens GN=PPP1CC PE=1 SV=1;>sp|P36873|PP1G_HUMAN Serine/threonine-protein phosphatase PP1-gamma catalytic subunit OS=Homo sapiens GN=PPP1CC PE=1 SV=1;>sp|P36873-2|PP1G_HUMAN Isoform Gamm			0	0	0	1	1	2	1	2	2	0	0	0	2	1	1	3	1	2	0	0	0	0	0	1	1	1	1	0	0	0	0	0	0	0	0	0	0	0	0	0	0	0	0
F8VYN9;P40616-2;P40616;B4DZG7;F8VP99;F8VP63	F8VYN9;P40616-2;P40616;B4DZG7	ADP-ribosylation factor-like protein 1	ARL1	>tr|F8VYN9|F8VYN9_HUMAN ADP-ribosylation factor-like protein 1 OS=Homo sapiens GN=ARL1 PE=1 SV=1;>sp|P40616-2|ARL1_HUMAN Isoform 2 of ADP-ribosylation factor-like protein 1 OS=Homo sapiens GN=ARL1;>sp|P40616|ARL1_HUMAN ADP-ribosylation factor-like protein			0	0	0	1	2	2	4	3	3	0	0	0	3	2	1	3	3	3	0	0	0	2	3	1	3	3	4	1	0	0	0	0	74326000	65843000	84373000	81630000	91324000	0	0	0	59574000	58434000	0
F8VYY9;P54619-2;P54619;P54619-3;H0YHF8;E9PGP6;Q9UGJ0-2;Q9UGJ0-3;Q9UGJ0	F8VYY9;P54619-2;P54619;P54619-3;H0YHF8;E9PGP6;Q9UGJ0-2;Q9UGJ0-3;Q9UGJ0	5-AMP-activated protein kinase subunit gamma-1;5-AMP-activated protein kinase subunit gamma-2	PRKAG1;PRKAG2	>tr|F8VYY9|F8VYY9_HUMAN 5-AMP-activated protein kinase subunit gamma-1 OS=Homo sapiens GN=PRKAG1 PE=1 SV=1;>sp|P54619-2|AAKG1_HUMAN Isoform 2 of 5-AMP-activated protein kinase subunit gamma-1 OS=Homo sapiens GN=PRKAG1;>sp|P54619|AAKG1_HUMAN 5-AMP-activa			0	0	0	1	1	0	0	0	1	0	0	0	1	1	2	1	1	1	0	0	0	1	2	1	0	1	0	0	0	0	0	0	0	0	0	0	0	0	0	0	0	0	31057000
F8VZ44;Q9NRG9;H3BU82;Q9NRG9-2	F8VZ44;Q9NRG9;H3BU82;Q9NRG9-2	Aladin	AAAS	>tr|F8VZ44|F8VZ44_HUMAN Aladin OS=Homo sapiens GN=AAAS PE=1 SV=1;>sp|Q9NRG9|AAAS_HUMAN Aladin OS=Homo sapiens GN=AAAS PE=1 SV=1;>tr|H3BU82|H3BU82_HUMAN Aladin (Fragment) OS=Homo sapiens GN=AAAS PE=1 SV=1;>sp|Q9NRG9-2|AAAS_HUMAN Isoform 2 of Aladin OS=Homo			0	0	0	1	3	2	1	2	1	0	0	0	1	2	0	1	2	2	0	0	0	1	1	5	3	2	1	2	0	0	0	0	29634000	36959000	0	41261000	0	0	0	0	0	38139000	0
F8VZQ9;P82979;H0YHG0;F8VS12	F8VZQ9;P82979;H0YHG0	SAP domain-containing ribonucleoprotein	SARNP	>tr|F8VZQ9|F8VZQ9_HUMAN SAP domain-containing ribonucleoprotein OS=Homo sapiens GN=SARNP PE=1 SV=1;>sp|P82979|SARNP_HUMAN SAP domain-containing ribonucleoprotein OS=Homo sapiens GN=SARNP PE=1 SV=3;>tr|H0YHG0|H0YHG0_HUMAN Uncharacterized protein (Fragment)			0	0	0	0	1	0	1	1	0	0	0	0	1	0	1	0	0	0	0	0	0	1	0	1	0	0	0	0	0	0	0	0	0	0	0	0	0	0	0	0	0	0	0
F8W1J4;H0YHE2;Q8WYA0-3;Q8WYA0;H0YIR4	F8W1J4;H0YHE2;Q8WYA0-3;Q8WYA0;H0YIR4	Intraflagellar transport protein 81 homolog	IFT81	>tr|F8W1J4|F8W1J4_HUMAN Intraflagellar transport protein 81 homolog (Fragment) OS=Homo sapiens GN=IFT81 PE=1 SV=1;>tr|H0YHE2|H0YHE2_HUMAN Intraflagellar transport protein 81 homolog (Fragment) OS=Homo sapiens GN=IFT81 PE=1 SV=1;>sp|Q8WYA0-3|IFT81_HUMAN Iso			0	0	0	0	0	0	0	0	0	0	0	0	0	0	0	0	0	0	0	0	0	0	1	0	0	0	0	0	0	0	0	0	0	0	0	0	0	0	0	0	0	0	0
F8W1U3;A0A0U1RQU6	F8W1U3		KRT8	>tr|F8W1U3|F8W1U3_HUMAN Keratin, type II cytoskeletal 8 (Fragment) OS=Homo sapiens GN=KRT8 PE=1 SV=1			10	11	8	12	12	14	18	13	17	7	9	9	14	13	12	16	13	16	8	9	10	14	10	13	18	15	16	11	0	0	0	0	0	0	0	0	0	0	0	0	0	0	0
F8W6I7;P09651-3;P09651-2;P09651;F8VTQ5;F8VZ49;H0YH80;Q32P51;F8W646;F8VYN5	F8W6I7;P09651-3;P09651-2;P09651;F8VTQ5;F8VZ49;H0YH80;Q32P51	Heterogeneous nuclear ribonucleoprotein A1;Heterogeneous nuclear ribonucleoprotein A1, N-terminally processed;Heterogeneous nuclear ribonucleoprotein A1-like 2	HNRNPA1;HNRNPA1L2	>tr|F8W6I7|F8W6I7_HUMAN Heterogeneous nuclear ribonucleoprotein A1 OS=Homo sapiens GN=HNRNPA1 PE=1 SV=2;>sp|P09651-3|ROA1_HUMAN Isoform 2 of Heterogeneous nuclear ribonucleoprotein A1 OS=Homo sapiens GN=HNRNPA1;>sp|P09651-2|ROA1_HUMAN Isoform A1-A of Heter			2	3	2	4	4	3	4	2	6	1	2	2	3	3	3	3	4	3	1	2	2	4	4	3	1	3	3	1	134090000	126440000	99036000	105660000	104450000	98804000	120150000	102690000	116800000	0	165320000	146530000	104020000	84541000	113710000
F8W726;Q14157-4;Q14157-1;Q14157-3;Q14157;Q14157-5;Q5VU77;Q5VU81;Q5VU80;Q5VU79;Q5VU78;H0Y5H6;H7C2T8	F8W726;Q14157-4;Q14157-1;Q14157-3;Q14157;Q14157-5;Q5VU77	Ubiquitin-associated protein 2-like	UBAP2L	>tr|F8W726|F8W726_HUMAN Ubiquitin-associated protein 2-like OS=Homo sapiens GN=UBAP2L PE=1 SV=2;>sp|Q14157-4|UBP2L_HUMAN Isoform 4 of Ubiquitin-associated protein 2-like OS=Homo sapiens GN=UBAP2L;>sp|Q14157-1|UBP2L_HUMAN Isoform 2 of Ubiquitin-associated p			0	1	1	1	1	1	1	0	0	1	1	0	2	2	2	0	0	0	0	1	1	0	1	1	0	1	0	0	0	0	0	0	0	0	0	0	0	0	0	0	0	26005000	0
F8W7Q4;Q96A26;E9PH05	F8W7Q4;Q96A26;E9PH05	Protein FAM162A	FAM162A	>tr|F8W7Q4|F8W7Q4_HUMAN Protein FAM162A OS=Homo sapiens GN=FAM162A PE=1 SV=1;>sp|Q96A26|F162A_HUMAN Protein FAM162A OS=Homo sapiens GN=FAM162A PE=1 SV=2;>tr|E9PH05|E9PH05_HUMAN Protein FAM162A OS=Homo sapiens GN=FAM162A PE=1 SV=1			0	0	0	2	2	3	1	0	0	1	1	0	2	2	3	0	1	0	2	0	0	2	1	2	0	0	0	0	0	0	0	69474000	77628000	68801000	0	0	0	0	0	0	83587000	65928000	62265000
F8W7U8;P49959-2;P49959;P49959-3;F5GXT0	F8W7U8;P49959-2;P49959;P49959-3	Double-strand break repair protein MRE11A	MRE11A	>tr|F8W7U8|F8W7U8_HUMAN Double-strand break repair protein MRE11A OS=Homo sapiens GN=MRE11 PE=1 SV=1;>sp|P49959-2|MRE11_HUMAN Isoform 2 of Double-strand break repair protein MRE11A OS=Homo sapiens GN=MRE11A;>sp|P49959|MRE11_HUMAN Double-strand break repair			0	0	0	2	1	2	2	1	1	0	0	0	2	1	2	3	1	1	0	0	0	1	2	1	0	0	0	0	0	0	0	0	0	0	0	0	0	0	0	0	24128000	0	0
F8W914;Q9NQC3-2;Q9NQC3-5;Q9NQC3;H7C106;Q9NQC3-3;Q9NQC3-4;Q9NQC3-6;A0A0U1RQR6	F8W914;Q9NQC3-2;Q9NQC3-5;Q9NQC3;H7C106;Q9NQC3-3;Q9NQC3-4;Q9NQC3-6	Reticulon;Reticulon-4	RTN4	>tr|F8W914|F8W914_HUMAN Reticulon OS=Homo sapiens GN=RTN4 PE=1 SV=1;>sp|Q9NQC3-2|RTN4_HUMAN Isoform 2 of Reticulon-4 OS=Homo sapiens GN=RTN4;>sp|Q9NQC3-5|RTN4_HUMAN Isoform 5 of Reticulon-4 OS=Homo sapiens GN=RTN4;>sp|Q9NQC3|RTN4_HUMAN Reticulon-4 OS=Homo			1	4	1	4	4	4	4	2	5	2	2	2	4	4	3	4	4	4	1	1	2	3	5	4	4	5	4	2	0	260720000	0	220260000	204820000	206030000	180450000	203660000	199930000	0	0	0	217910000	221740000	261010000
F8W9J4;Q03001;E7ERU0;E9PHM6;F6QMI7;Q03001-8;Q03001-9;Q6P0N6;E7ETB9;Q03001-3;H0YC82;Q5T0V7;A0A0U1RQJ2;Q03001-10;Q03001-13	F8W9J4;Q03001;E7ERU0;E9PHM6;F6QMI7;Q03001-8;Q03001-9	Dystonin	DST	>tr|F8W9J4|F8W9J4_HUMAN Dystonin OS=Homo sapiens GN=DST PE=1 SV=1;>sp|Q03001|DYST_HUMAN Dystonin OS=Homo sapiens GN=DST PE=1 SV=4;>tr|E7ERU0|E7ERU0_HUMAN Dystonin OS=Homo sapiens GN=DST PE=1 SV=1;>tr|E9PHM6|E9PHM6_HUMAN Dystonin OS=Homo sapiens GN=DST PE=1			0	0	0	0	0	0	0	0	0	0	0	0	1	1	1	2	3	0	0	0	0	0	0	0	0	0	0	0	0	0	0	0	0	0	0	0	0	0	0	0	0	0	0
F8W9S7;Q14C86-3;Q14C86-4;Q14C86-5;Q14C86-2;Q14C86;Q14C86-6;C9IZ08;B0QZ65;B4DGD8;H0Y4E7;H0Y7I9;A0A0A0MQV8;C9IZX9	F8W9S7;Q14C86-3;Q14C86-4;Q14C86-5;Q14C86-2;Q14C86;Q14C86-6	GTPase-activating protein and VPS9 domain-containing protein 1	GAPVD1	>tr|F8W9S7|F8W9S7_HUMAN GTPase-activating protein and VPS9 domain-containing protein 1 OS=Homo sapiens GN=GAPVD1 PE=1 SV=1;>sp|Q14C86-3|GAPD1_HUMAN Isoform 3 of GTPase-activating protein and VPS9 domain-containing protein 1 OS=Homo sapiens GN=GAPVD1;>sp|Q1			3	5	5	15	14	12	10	9	11	3	3	3	14	16	11	9	7	11	5	6	3	13	13	11	13	15	13	4	190120000	253900000	250550000	430220000	402780000	474840000	285530000	319630000	310510000	174730000	171110000	184650000	442030000	551280000	367700000
F8W9U3;Q96IU4-2;Q96IU4;B4DQI4	F8W9U3;Q96IU4-2;Q96IU4;B4DQI4	Alpha/beta hydrolase domain-containing protein 14B	ABHD14B	>tr|F8W9U3|F8W9U3_HUMAN Protein ABHD14B OS=Homo sapiens GN=ABHD14B PE=1 SV=1;>sp|Q96IU4-2|ABHEB_HUMAN Isoform 2 of Protein ABHD14B OS=Homo sapiens GN=ABHD14B;>sp|Q96IU4|ABHEB_HUMAN Protein ABHD14B OS=Homo sapiens GN=ABHD14B PE=1 SV=1;>tr|B4DQI4|B4DQI4_HUMA			0	0	0	0	2	1	1	0	0	0	0	0	1	1	0	0	0	0	0	0	0	1	1	1	1	0	0	0	0	0	0	0	34736000	0	0	0	0	0	0	0	0	0	0
F8WAJ0;Q9H8H2;Q9H8H2-2;Q9H8H2-4;Q9H8H2-3	F8WAJ0;Q9H8H2;Q9H8H2-2;Q9H8H2-4	Probable ATP-dependent RNA helicase DDX31	DDX31	>tr|F8WAJ0|F8WAJ0_HUMAN Probable ATP-dependent RNA helicase DDX31 OS=Homo sapiens GN=DDX31 PE=1 SV=2;>sp|Q9H8H2|DDX31_HUMAN Probable ATP-dependent RNA helicase DDX31 OS=Homo sapiens GN=DDX31 PE=1 SV=2;>sp|Q9H8H2-2|DDX31_HUMAN Isoform 2 of Probable ATP-depe			1	1	2	5	5	5	6	3	4	1	1	1	5	5	3	2	2	2	3	1	3	6	6	4	5	5	5	1	0	0	0	66874000	67459000	72821000	71942000	59971000	73176000	0	0	0	80273000	62018000	65029000
F8WAS3;Q16718;C9IZN5;A0A087X1G1;H7BYD0;Q16718-2	F8WAS3;Q16718;C9IZN5;A0A087X1G1;H7BYD0;Q16718-2	NADH dehydrogenase [ubiquinone] 1 alpha subcomplex subunit 5	NDUFA5	>tr|F8WAS3|F8WAS3_HUMAN NADH dehydrogenase [ubiquinone] 1 alpha subcomplex subunit 5 OS=Homo sapiens GN=NDUFA5 PE=1 SV=1;>sp|Q16718|NDUA5_HUMAN NADH dehydrogenase [ubiquinone] 1 alpha subcomplex subunit 5 OS=Homo sapiens GN=NDUFA5 PE=1 SV=3;>tr|C9IZN5|C9IZ			0	0	0	2	1	0	0	1	0	2	1	1	1	0	0	1	1	1	1	0	0	0	1	0	1	1	2	0	0	0	0	0	0	0	0	0	0	33388000	0	0	0	0	0
F8WBY6;Q8N3Z3;A0A087WUP3;Q8N3Z3-3;Q8N3Z3-2;C9J8V5	F8WBY6;Q8N3Z3;A0A087WUP3;Q8N3Z3-3;Q8N3Z3-2	GTP-binding protein 8	GTPBP8	>tr|F8WBY6|F8WBY6_HUMAN GTP-binding protein 8 OS=Homo sapiens GN=GTPBP8 PE=1 SV=1;>sp|Q8N3Z3|GTPB8_HUMAN GTP-binding protein 8 OS=Homo sapiens GN=GTPBP8 PE=2 SV=1;>tr|A0A087WUP3|A0A087WUP3_HUMAN GTP-binding protein 8 OS=Homo sapiens GN=GTPBP8 PE=1 SV=1;>sp			0	0	0	1	1	1	0	0	0	0	0	0	0	1	1	0	0	1	0	0	0	1	1	2	2	1	1	0	0	0	0	0	0	0	0	0	0	0	0	0	0	0	0
F8WCF6;P59998;F8WDD7;A0A0A6YYG9;P59998-3;P59998-2;H7C0A3;F8WE39;R4GN08;P59998-4;F8WDW3	F8WCF6;P59998;F8WDD7;A0A0A6YYG9;P59998-3;P59998-2;H7C0A3	Actin-related protein 2/3 complex subunit 4	ARPC4-TTLL3;ARPC4	>tr|F8WCF6|F8WCF6_HUMAN Actin-related protein 2/3 complex subunit 4 OS=Homo sapiens GN=ARPC4-TTLL3 PE=3 SV=1;>sp|P59998|ARPC4_HUMAN Actin-related protein 2/3 complex subunit 4 OS=Homo sapiens GN=ARPC4 PE=1 SV=3;>tr|F8WDD7|F8WDD7_HUMAN Actin-related protein			0	0	0	2	2	3	1	1	2	1	0	0	3	3	2	2	2	2	1	1	0	1	2	3	2	2	2	1	0	0	0	65431000	61422000	59507000	0	0	76368000	0	0	0	67170000	59294000	60982000
F8WF93;H7BZZ2;F8WE30;H7C0X4;Q92685	F8WF93;H7BZZ2;F8WE30;H7C0X4;Q92685	Dol-P-Man:Man(5)GlcNAc(2)-PP-Dol alpha-1,3-mannosyltransferase	ALG3	>tr|F8WF93|F8WF93_HUMAN Dol-P-Man:Man(5)GlcNAc(2)-PP-Dol alpha-1,3-mannosyltransferase OS=Homo sapiens GN=ALG3 PE=1 SV=1;>tr|H7BZZ2|H7BZZ2_HUMAN Dol-P-Man:Man(5)GlcNAc(2)-PP-Dol alpha-1,3-mannosyltransferase (Fragment) OS=Homo sapiens GN=ALG3 PE=1 SV=1;>tr			1	1	1	0	1	1	0	1	0	1	1	1	0	1	1	1	1	0	1	1	1	1	1	1	0	0	0	0	0	0	0	0	0	0	0	0	0	0	0	0	0	0	0
F8WF48;Q99442;F8WCJ7	F8WF48;Q99442;F8WCJ7	Translocation protein SEC62	SEC62	>tr|F8WF48|F8WF48_HUMAN Translocation protein SEC62 OS=Homo sapiens GN=SEC62 PE=1 SV=1;>sp|Q99442|SEC62_HUMAN Translocation protein SEC62 OS=Homo sapiens GN=SEC62 PE=1 SV=1;>tr|F8WCJ7|F8WCJ7_HUMAN Translocation protein SEC62 OS=Homo sapiens GN=SEC62 PE=1 S			0	0	0	0	0	0	0	0	0	0	0	0	0	2	0	0	1	0	0	0	0	0	0	2	0	0	0	0	0	0	0	0	0	0	0	0	0	0	0	0	0	23907000	0
F8WJN3;Q16630-3;Q16630;Q16630-2;F8W084	F8WJN3;Q16630-3;Q16630;Q16630-2	Cleavage and polyadenylation specificity factor subunit 6	CPSF6	>tr|F8WJN3|F8WJN3_HUMAN Cleavage and polyadenylation-specificity factor subunit 6 OS=Homo sapiens GN=CPSF6 PE=1 SV=1;>sp|Q16630-3|CPSF6_HUMAN Isoform 3 of Cleavage and polyadenylation specificity factor subunit 6 OS=Homo sapiens GN=CPSF6;>sp|Q16630|CPSF6_H			1	1	0	2	3	2	2	1	1	1	1	0	4	5	4	2	4	3	0	1	2	5	5	4	1	3	2	2	0	0	0	83954000	83042000	78919000	87093000	0	0	0	0	0	110130000	94757000	131300000
G3V0I5;P49821-2;P49821;E9PQP1;E9PMX3;B4DE93;E9PJL9;E9PLC6;E9PPR0;E9PPD6;E9PPS5;H0YE81	G3V0I5;P49821-2;P49821;E9PQP1;E9PMX3;B4DE93;E9PJL9;E9PLC6;E9PPR0	NADH dehydrogenase [ubiquinone] flavoprotein 1, mitochondrial	NDUFV1	>tr|G3V0I5|G3V0I5_HUMAN NADH dehydrogenase (Ubiquinone) flavoprotein 1, 51kDa, isoform CRA_c OS=Homo sapiens GN=NDUFV1 PE=1 SV=1;>sp|P49821-2|NDUV1_HUMAN Isoform 2 of NADH dehydrogenase [ubiquinone] flavoprotein 1, mitochondrial OS=Homo sapiens GN=NDUFV1;>			1	1	1	0	0	1	1	1	1	0	1	1	0	1	0	2	1	1	1	1	1	2	1	1	1	1	2	0	0	0	0	0	0	0	0	0	0	0	0	0	0	0	0
G3V198;Q12769;E9PR16;Q12769-3;Q12769-2;E9PSI3	G3V198;Q12769;E9PR16	Nuclear pore complex protein Nup160	NUP160	>tr|G3V198|G3V198_HUMAN Nuclear pore complex protein Nup160 (Fragment) OS=Homo sapiens GN=NUP160 PE=1 SV=2;>sp|Q12769|NU160_HUMAN Nuclear pore complex protein Nup160 OS=Homo sapiens GN=NUP160 PE=1 SV=3;>tr|E9PR16|E9PR16_HUMAN Nuclear pore complex protein N			0	0	0	2	4	5	3	0	3	0	0	0	3	3	4	3	2	0	0	0	0	2	4	1	1	2	3	1	0	0	0	47734000	42415000	45276000	45605000	0	0	0	0	0	32348000	35578000	40890000
G3V1B6;H7C1U8;Q9BUR5-2;Q9BUR5	G3V1B6;H7C1U8;Q9BUR5-2;Q9BUR5	Apolipoprotein O	APOO	>tr|G3V1B6|G3V1B6_HUMAN MICOS complex subunit MIC26 OS=Homo sapiens GN=APOO PE=1 SV=1;>tr|H7C1U8|H7C1U8_HUMAN MICOS complex subunit (Fragment) OS=Homo sapiens GN=APOO PE=1 SV=1;>sp|Q9BUR5-2|MIC26_HUMAN Isoform 2 of MICOS complex subunit MIC26 OS=Homo sapie			0	0	0	0	0	0	0	0	0	0	0	0	0	0	1	0	1	1	0	0	0	2	1	1	0	2	1	0	0	0	0	0	0	0	0	0	0	0	0	0	0	0	0
H0YFP6;G3V1Q7;Q8TBY8-3;Q8TBY8-4;Q8TBY8-2;Q8TBY8	H0YFP6;G3V1Q7;Q8TBY8-3;Q8TBY8-4;Q8TBY8-2;Q8TBY8	Polyamine-modulated factor 1-binding protein 1	PMFBP1	>tr|H0YFP6|H0YFP6_HUMAN Polyamine-modulated factor 1-binding protein 1 (Fragment) OS=Homo sapiens GN=PMFBP1 PE=1 SV=1;>tr|G3V1Q7|G3V1Q7_HUMAN Polyamine modulated factor 1 binding protein 1, isoform CRA_b OS=Homo sapiens GN=PMFBP1 PE=1 SV=1;>sp|Q8TBY8-3|PMF			0	0	0	0	0	0	0	0	0	0	0	0	0	0	0	0	0	0	0	0	0	0	0	0	0	0	0	0	0	0	0	0	0	0	0	0	0	0	0	0	0	0	0
G3V1R7;O14975-2;O14975	G3V1R7;O14975-2;O14975	Very long-chain acyl-CoA synthetase	SLC27A2	>tr|G3V1R7|G3V1R7_HUMAN Solute carrier family 27 (Fatty acid transporter), member 2, isoform CRA_b OS=Homo sapiens GN=SLC27A2 PE=1 SV=1;>sp|O14975-2|S27A2_HUMAN Isoform 2 of Very long-chain acyl-CoA synthetase OS=Homo sapiens GN=SLC27A2;>sp|O14975|S27A2_HU			0	0	0	0	0	0	0	0	0	0	0	0	0	0	0	0	0	0	0	0	0	1	1	1	1	0	1	1	0	0	0	0	0	0	0	0	0	0	0	0	0	0	0
G3V295;G3V5Z7;P60900;G3V3U4;G3V3I1;P60900-2;G3V4S5;G3V2S7;P60900-3	G3V295;G3V5Z7;P60900;G3V3U4;G3V3I1;P60900-2	Proteasome subunit alpha type;Proteasome subunit alpha type-6	PSMA6	>tr|G3V295|G3V295_HUMAN Proteasome subunit alpha type OS=Homo sapiens GN=PSMA6 PE=1 SV=1;>tr|G3V5Z7|G3V5Z7_HUMAN Proteasome subunit alpha type OS=Homo sapiens GN=PSMA6 PE=1 SV=1;>sp|P60900|PSA6_HUMAN Proteasome subunit alpha type-6 OS=Homo sapiens GN=PSMA6			1	1	0	1	1	2	2	0	1	0	1	0	1	1	1	0	2	0	0	0	0	0	0	0	0	1	1	0	0	0	0	0	0	36075000	31088000	0	0	0	0	0	0	0	0
G3V529;Q9GZR7;Q9GZR7-2;A0A087WXU8;F5GYL3	G3V529;Q9GZR7;Q9GZR7-2;A0A087WXU8;F5GYL3	ATP-dependent RNA helicase DDX24	DDX24	>tr|G3V529|G3V529_HUMAN ATP-dependent RNA helicase DDX24 OS=Homo sapiens GN=DDX24 PE=1 SV=1;>sp|Q9GZR7|DDX24_HUMAN ATP-dependent RNA helicase DDX24 OS=Homo sapiens GN=DDX24 PE=1 SV=1;>sp|Q9GZR7-2|DDX24_HUMAN Isoform 2 of ATP-dependent RNA helicase DDX24 OS			0	2	1	6	7	7	3	4	4	0	0	0	5	3	2	2	3	2	1	2	0	7	4	8	3	3	3	4	0	73217000	0	58880000	65434000	75979000	59632000	63968000	68580000	0	0	0	64708000	47932000	62905000
G3V5F4;Q8N8R3-3;Q8N8R3	G3V5F4;Q8N8R3-3;Q8N8R3	Mitochondrial basic amino acids transporter	SLC25A29	>tr|G3V5F4|G3V5F4_HUMAN Mitochondrial basic amino acids transporter (Fragment) OS=Homo sapiens GN=SLC25A29 PE=1 SV=8;>sp|Q8N8R3-3|MCATL_HUMAN Isoform 3 of Mitochondrial basic amino acids transporter OS=Homo sapiens GN=SLC25A29;>sp|Q8N8R3|MCATL_HUMAN Mitoch			0	0	1	0	0	0	1	0	0	0	0	0	0	0	0	0	0	0	0	1	0	0	0	0	0	0	0	1	0	0	0	0	0	0	0	0	0	0	0	0	0	0	0
G3V5T9;P24941;P24941-2;E7ESI2;G3V317;Q00526;K7EJ83	G3V5T9;P24941;P24941-2;E7ESI2	Cyclin-dependent kinase 2	CDK2	>tr|G3V5T9|G3V5T9_HUMAN Cyclin-dependent kinase 2 OS=Homo sapiens GN=CDK2 PE=1 SV=1;>sp|P24941|CDK2_HUMAN Cyclin-dependent kinase 2 OS=Homo sapiens GN=CDK2 PE=1 SV=2;>sp|P24941-2|CDK2_HUMAN Isoform 2 of Cyclin-dependent kinase 2 OS=Homo sapiens GN=CDK2;>tr			1	2	2	3	5	3	5	5	6	2	1	2	3	2	4	4	3	4	2	2	1	2	4	2	7	4	6	2	0	0	0	0	75423000	0	79725000	74613000	91028000	0	0	0	0	0	68147000
G3XAG1;Q96ME7-3;Q96ME7;Q96ME7-2	G3XAG1;Q96ME7-3;Q96ME7;Q96ME7-2	Zinc finger protein 512	ZNF512	>tr|G3XAG1|G3XAG1_HUMAN Zinc finger protein 512 OS=Homo sapiens GN=ZNF512 PE=1 SV=1;>sp|Q96ME7-3|ZN512_HUMAN Isoform 3 of Zinc finger protein 512 OS=Homo sapiens GN=ZNF512;>sp|Q96ME7|ZN512_HUMAN Zinc finger protein 512 OS=Homo sapiens GN=ZNF512 PE=1 SV=2;>			2	2	0	5	1	5	1	2	1	4	4	3	5	3	5	3	2	2	1	4	2	6	4	2	0	3	1	0	49737000	0	0	49437000	0	41880000	0	0	0	57128000	61186000	66737000	63172000	53294000	54278000
G3XAN4;Q15629-2;Q15629	G3XAN4;Q15629-2;Q15629	Translocating chain-associated membrane protein 1	TRAM1	>tr|G3XAN4|G3XAN4_HUMAN Translocating chain-associated membrane protein 1 OS=Homo sapiens GN=TRAM1 PE=1 SV=1;>sp|Q15629-2|TRAM1_HUMAN Isoform 2 of Translocating chain-associated membrane protein 1 OS=Homo sapiens GN=TRAM1;>sp|Q15629|TRAM1_HUMAN Translocati			0	0	1	3	3	3	1	0	0	0	0	1	3	3	2	3	2	2	1	1	0	3	4	4	2	0	0	0	0	0	0	41935000	39134000	30872000	0	0	0	0	0	0	32980000	33211000	0
G5E9C8;Q07889;Q07889-2	G5E9C8;Q07889	Son of sevenless homolog 1	SOS1	>tr|G5E9C8|G5E9C8_HUMAN Son of sevenless homolog 1 OS=Homo sapiens GN=SOS1 PE=1 SV=1;>sp|Q07889|SOS1_HUMAN Son of sevenless homolog 1 OS=Homo sapiens GN=SOS1 PE=1 SV=1			0	0	0	0	0	0	0	0	0	1	0	0	0	0	1	0	0	1	0	0	0	0	0	0	0	0	0	0	0	0	0	0	0	0	0	0	0	0	0	0	0	0	5005300
G5E9W7;G5E9V5;P82650;H7C5F2;H7C5H3;P82650-2;H7C5L9;C9J5D8	G5E9W7;G5E9V5;P82650;H7C5F2;H7C5H3;P82650-2	28S ribosomal protein S22, mitochondrial	MRPS22	>tr|G5E9W7|G5E9W7_HUMAN 28S ribosomal protein S22, mitochondrial OS=Homo sapiens GN=MRPS22 PE=1 SV=1;>tr|G5E9V5|G5E9V5_HUMAN 28S ribosomal protein S22, mitochondrial OS=Homo sapiens GN=MRPS22 PE=1 SV=1;>sp|P82650|RT22_HUMAN 28S ribosomal protein S22, mitoc			0	0	0	1	2	1	1	2	1	0	0	0	0	1	2	0	0	1	0	0	0	0	2	0	0	0	1	0	0	0	0	0	35697000	0	0	0	0	0	0	0	0	0	0
G5EA30;Q92879-5;Q92879-2;Q92879-3;Q92879-6;Q92879;Q92879-4;E9PQK4;E9PSH0;E9PKU1;E9PKA1;F5H4Y5;F5H0D8;V9GYD9;Q5VZZ6;A0A0J9YX66;A0A1B0GU44;E9PC62;A0A1B0GUN8;A0A0J9YXJ0;O95319-5;O95319-2;O95319;O95319-4;O95319-3	G5EA30;Q92879-5;Q92879-2;Q92879-3;Q92879-6;Q92879;Q92879-4	CUGBP Elav-like family member 1	CELF1	>tr|G5EA30|G5EA30_HUMAN CUG triplet repeat, RNA binding protein 1, isoform CRA_c OS=Homo sapiens GN=CELF1 PE=1 SV=1;>sp|Q92879-5|CELF1_HUMAN Isoform 5 of CUGBP Elav-like family member 1 OS=Homo sapiens GN=CELF1;>sp|Q92879-2|CELF1_HUMAN Isoform 2 of CUGBP E			1	0	0	1	1	1	0	0	1	0	0	1	1	1	1	2	2	1	2	0	1	0	1	1	0	0	0	0	0	0	0	0	0	0	0	0	0	0	0	0	0	0	0
G8JLD5;O00429-4;O00429-5;O00429-3;O00429-2;O00429;O00429-8;O00429-6;F8VZ52;O00429-7;B4DDQ3;B4DPZ9;F8W1W3;F8VUJ9;F8VR28;F8VYL3;H0YHY4	G8JLD5;O00429-4;O00429-5;O00429-3;O00429-2;O00429;O00429-8;O00429-6;F8VZ52	Dynamin-1-like protein	DNM1L	>tr|G8JLD5|G8JLD5_HUMAN Dynamin-1-like protein OS=Homo sapiens GN=DNM1L PE=1 SV=1;>sp|O00429-4|DNM1L_HUMAN Isoform 3 of Dynamin-1-like protein OS=Homo sapiens GN=DNM1L;>sp|O00429-5|DNM1L_HUMAN Isoform 5 of Dynamin-1-like protein OS=Homo sapiens GN=DNM1L;>s			0	0	0	4	4	3	6	5	4	0	0	0	3	4	2	5	5	4	0	0	1	5	6	3	7	5	5	2	0	0	0	75288000	68038000	78868000	81209000	74417000	73985000	0	0	0	64246000	77012000	84887000
X6RLT1;H0UI80;Q8IXH7-4;Q8IXH7	X6RLT1;H0UI80;Q8IXH7-4;Q8IXH7	Negative elongation factor C/D	NELFCD;TH1L	>tr|X6RLT1|X6RLT1_HUMAN Negative elongation factor C/D (Fragment) OS=Homo sapiens GN=NELFCD PE=1 SV=1;>tr|H0UI80|H0UI80_HUMAN Negative elongation factor C/D OS=Homo sapiens GN=TH1L PE=1 SV=1;>sp|Q8IXH7-4|NELFD_HUMAN Isoform NELF-D of Negative elongation fa			0	0	0	0	0	0	1	1	1	0	0	0	0	1	0	1	1	1	0	0	0	0	0	0	2	0	1	0	0	0	0	0	0	0	0	0	0	0	0	0	0	0	0
H0Y2S1;O43824	H0Y2S1;O43824	Putative GTP-binding protein 6	GTPBP6	>tr|H0Y2S1|H0Y2S1_HUMAN Putative GTP-binding protein 6 OS=Homo sapiens GN=GTPBP6 PE=1 SV=2;>sp|O43824|GTPB6_HUMAN Putative GTP-binding protein 6 OS=Homo sapiens GN=GTPBP6 PE=2 SV=3			1	1	1	1	1	1	2	3	2	1	1	1	1	2	3	1	2	1	1	1	1	2	2	1	2	1	2	1	0	0	0	0	0	0	27763000	33218000	35866000	0	0	0	0	0	0
H0Y2S9;J3KSW8;Q6WCQ1-3;Q6WCQ1;Q6WCQ1-2;H0Y7E2	H0Y2S9;J3KSW8;Q6WCQ1-3;Q6WCQ1;Q6WCQ1-2	Myosin phosphatase Rho-interacting protein	MPRIP	>tr|H0Y2S9|H0Y2S9_HUMAN Myosin phosphatase Rho-interacting protein (Fragment) OS=Homo sapiens GN=MPRIP PE=1 SV=3;>tr|J3KSW8|J3KSW8_HUMAN Myosin phosphatase Rho-interacting protein (Fragment) OS=Homo sapiens GN=MPRIP PE=1 SV=1;>sp|Q6WCQ1-3|MPRIP_HUMAN Isofo			1	0	0	1	0	0	0	0	0	0	0	0	2	1	1	0	1	1	0	0	0	1	1	0	0	0	0	0	0	0	0	0	0	0	0	0	0	0	0	0	0	0	0
H0Y2W2	H0Y2W2		ATAD3A	>tr|H0Y2W2|H0Y2W2_HUMAN ATPase family AAA domain-containing protein 3A (Fragment) OS=Homo sapiens GN=ATAD3A PE=1 SV=1			16	18	16	23	21	22	23	21	21	16	14	16	20	21	19	25	20	24	16	15	16	22	22	24	19	19	21	17	0	0	0	0	0	0	0	0	0	0	0	0	0	0	0
H0Y4R1;P12268;E7ETK5	H0Y4R1;P12268	Inosine-5-monophosphate dehydrogenase 2	IMPDH2	>tr|H0Y4R1|H0Y4R1_HUMAN Inosine-5-monophosphate dehydrogenase 2 (Fragment) OS=Homo sapiens GN=IMPDH2 PE=1 SV=1;>sp|P12268|IMDH2_HUMAN Inosine-5-monophosphate dehydrogenase 2 OS=Homo sapiens GN=IMPDH2 PE=1 SV=2			1	1	0	1	1	1	2	2	2	1	0	2	2	3	1	4	2	3	1	1	1	2	1	2	2	1	3	0	0	0	0	0	0	0	30716000	0	33065000	0	0	0	0	0	0
H0Y4R5;Q5SNT2-2;Q5SNT2	H0Y4R5;Q5SNT2-2;Q5SNT2	Transmembrane protein 201	TMEM201	>tr|H0Y4R5|H0Y4R5_HUMAN Transmembrane protein 201 (Fragment) OS=Homo sapiens GN=TMEM201 PE=1 SV=1;>sp|Q5SNT2-2|TM201_HUMAN Isoform 2 of Transmembrane protein 201 OS=Homo sapiens GN=TMEM201;>sp|Q5SNT2|TM201_HUMAN Transmembrane protein 201 OS=Homo sapiens GN			0	1	0	0	0	0	1	1	0	0	0	0	0	0	0	0	1	0	0	0	0	0	0	0	0	0	2	0	0	0	0	0	0	0	0	0	0	0	0	0	0	0	0
R4GN54;R4GMW6;H0Y4W0;H0Y6Z9;R4GMX3;Q9UBI1	R4GN54;R4GMW6;H0Y4W0;H0Y6Z9;R4GMX3;Q9UBI1	COMM domain-containing protein 3	COMMD3-BMI1;COMMD3	>tr|R4GN54|R4GN54_HUMAN Protein COMMD3-BMI1 (Fragment) OS=Homo sapiens GN=COMMD3-BMI1 PE=4 SV=1;>tr|R4GMW6|R4GMW6_HUMAN Protein COMMD3-BMI1 (Fragment) OS=Homo sapiens GN=COMMD3-BMI1 PE=4 SV=1;>tr|H0Y4W0|H0Y4W0_HUMAN COMM domain-containing protein 3 (Fragme			0	0	0	1	1	1	1	0	0	0	0	0	0	0	1	1	0	0	0	0	0	1	1	0	0	0	0	0	0	0	0	0	0	0	0	0	0	0	0	0	0	0	0
H0Y5B4;H7BZ11;J3KQN4;P83881;H7BY91;H0Y3V9;R4GN19	H0Y5B4;H7BZ11;J3KQN4;P83881	60S ribosomal protein L36a	RPL36A;RPL36A-HNRNPH2	>tr|H0Y5B4|H0Y5B4_HUMAN 60S ribosomal protein L36a OS=Homo sapiens GN=RPL36A PE=3 SV=2;>tr|H7BZ11|H7BZ11_HUMAN Protein RPL36A-HNRNPH2 OS=Homo sapiens GN=RPL36A-HNRNPH2 PE=3 SV=2;>tr|J3KQN4|J3KQN4_HUMAN 60S ribosomal protein L36a OS=Homo sapiens GN=RPL36A P			5	3	3	4	3	3	4	2	3	3	1	3	2	2	3	3	3	3	4	3	3	3	3	4	3	3	3	3	0	0	0	0	0	0	0	0	0	0	0	0	0	0	0
H0Y621;H0Y5K5;Q9Y282;Q9Y282-3;H0Y802;H0Y6Z0;Q9Y282-2	H0Y621;H0Y5K5;Q9Y282;Q9Y282-3	Endoplasmic reticulum-Golgi intermediate compartment protein 3	ERGIC3	>tr|H0Y621|H0Y621_HUMAN Endoplasmic reticulum-Golgi intermediate compartment protein 3 (Fragment) OS=Homo sapiens GN=ERGIC3 PE=1 SV=1;>tr|H0Y5K5|H0Y5K5_HUMAN Endoplasmic reticulum-Golgi intermediate compartment protein 3 (Fragment) OS=Homo sapiens GN=ERGIC			2	1	1	1	3	3	2	1	1	2	2	2	0	3	2	0	1	2	1	1	2	3	3	2	2	2	0	0	55191000	0	0	0	44817000	51238000	51403000	0	0	64935000	56356000	0	0	0	0
H0Y626;O95361;B3KP96;J3QL38;K7EL43;K7ENN8;I3L073;A0A087WSX6;O95361-2;O95170;Q5XX13-3;Q5XX13-4;Q5XX13;Q5XX13-2	H0Y626;O95361;B3KP96	Tripartite motif-containing protein 16	TRIM16	>tr|H0Y626|H0Y626_HUMAN Uncharacterized protein OS=Homo sapiens PE=4 SV=2;>sp|O95361|TRI16_HUMAN Tripartite motif-containing protein 16 OS=Homo sapiens GN=TRIM16 PE=1 SV=3;>tr|B3KP96|B3KP96_HUMAN Tripartite motif-containing protein 16 OS=Homo sapiens GN=TR			0	0	0	1	0	1	0	0	0	0	0	0	0	0	0	1	1	0	0	0	0	1	1	1	0	0	1	0	0	0	0	0	0	0	0	0	0	0	0	0	0	0	0
H0Y6E7;H3BT71;P38159;H3BR27;P38159-3;P38159-2;H3BNC1;A0A1B0GUK8;Q96E39;O75526;Q8N7X1	H0Y6E7;H3BT71;P38159;H3BR27;P38159-3;P38159-2	RNA-binding motif protein, X chromosome;RNA-binding motif protein, X chromosome, N-terminally processed	RBMX	>tr|H0Y6E7|H0Y6E7_HUMAN RNA-binding motif protein, X chromosome (Fragment) OS=Homo sapiens GN=RBMX PE=1 SV=2;>tr|H3BT71|H3BT71_HUMAN RNA-binding motif protein, X chromosome OS=Homo sapiens GN=RBMX PE=1 SV=1;>sp|P38159|RBMX_HUMAN RNA-binding motif protein,			0	1	0	3	2	3	1	2	2	0	1	0	2	2	3	3	2	3	0	0	1	1	3	3	2	0	2	0	0	0	0	40767000	48934000	44616000	0	38676000	40171000	0	0	0	0	0	43979000
H0Y6T7;Q92542-2;Q92542;Q5T205;H0Y3Z4	H0Y6T7;Q92542-2;Q92542;Q5T205;H0Y3Z4	Nicastrin	NCSTN	>tr|H0Y6T7|H0Y6T7_HUMAN Nicastrin (Fragment) OS=Homo sapiens GN=NCSTN PE=1 SV=1;>sp|Q92542-2|NICA_HUMAN Isoform 2 of Nicastrin OS=Homo sapiens GN=NCSTN;>sp|Q92542|NICA_HUMAN Nicastrin OS=Homo sapiens GN=NCSTN PE=1 SV=2;>tr|Q5T205|Q5T205_HUMAN Nicastrin (Fr			0	0	0	1	0	1	1	1	1	0	0	0	1	1	1	1	1	1	0	0	0	1	1	2	1	1	1	1	0	0	0	0	0	0	0	0	0	0	0	0	0	0	0
H0Y6Y4;Q5LJA5;Q5LJA9;Q9Y5K5-2;Q9Y5K5-4;Q9Y5K5-3;Q9Y5K5;H0Y4K0;H0Y636;H0Y4E0;Q5LJB0	H0Y6Y4;Q5LJA5;Q5LJA9;Q9Y5K5-2;Q9Y5K5-4;Q9Y5K5-3;Q9Y5K5;H0Y4K0;H0Y636;H0Y4E0	Ubiquitin carboxyl-terminal hydrolase isozyme L5	UCHL5	>tr|H0Y6Y4|H0Y6Y4_HUMAN Ubiquitin carboxyl-terminal hydrolase isozyme L5 (Fragment) OS=Homo sapiens GN=UCHL5 PE=1 SV=1;>tr|Q5LJA5|Q5LJA5_HUMAN Ubiquitin carboxyl-terminal hydrolase OS=Homo sapiens GN=UCHL5 PE=1 SV=1;>tr|Q5LJA9|Q5LJA9_HUMAN Ubiquitin carbox			0	0	0	1	1	0	0	1	1	0	0	0	0	0	1	0	1	1	0	0	0	0	1	1	2	0	2	0	0	0	0	0	0	0	0	0	0	0	0	0	0	0	0
H0Y7A7;P62158;E7ETZ0;E7EMB3;G3V361;Q96HY3;F8WBR5;G3V226;M0QZ52;G3V479;P27482;C9J7T9;P02585	H0Y7A7;P62158;E7ETZ0;E7EMB3;G3V361;Q96HY3	Calmodulin	CALM2;CALM1;CALM3	>tr|H0Y7A7|H0Y7A7_HUMAN Calmodulin (Fragment) OS=Homo sapiens GN=CALM2 PE=1 SV=1;>sp|P62158|CALM_HUMAN Calmodulin OS=Homo sapiens GN=CALM1 PE=1 SV=2;>tr|E7ETZ0|E7ETZ0_HUMAN Calmodulin OS=Homo sapiens GN=CALM1 PE=1 SV=1;>tr|E7EMB3|E7EMB3_HUMAN Calmodulin OS			2	2	3	4	6	4	6	4	4	1	3	2	1	3	3	2	4	5	2	1	1	2	2	1	6	5	5	2	261710000	0	319590000	241230000	207460000	270470000	205500000	196150000	196380000	0	0	0	0	275500000	318360000
H0Y818;P40692-3;P40692;P40692-2;H0Y4N0;H0Y806;A0A087WX20	H0Y818;P40692-3;P40692;P40692-2	DNA mismatch repair protein Mlh1	MLH1	>tr|H0Y818|H0Y818_HUMAN DNA mismatch repair protein Mlh1 (Fragment) OS=Homo sapiens GN=MLH1 PE=1 SV=1;>sp|P40692-3|MLH1_HUMAN Isoform 3 of DNA mismatch repair protein Mlh1 OS=Homo sapiens GN=MLH1;>sp|P40692|MLH1_HUMAN DNA mismatch repair protein Mlh1 OS=Ho			0	0	0	2	0	2	1	1	1	0	0	0	2	1	1	0	0	1	0	0	0	2	0	1	1	1	2	0	0	0	0	16914000	0	0	0	0	0	0	0	0	17303000	0	0
H0Y8C3;Q9NZJ7-2;Q9NZJ7;Q9NZJ7-3	H0Y8C3;Q9NZJ7-2;Q9NZJ7	Mitochondrial carrier homolog 1	MTCH1	>tr|H0Y8C3|H0Y8C3_HUMAN Mitochondrial carrier homolog 1 (Fragment) OS=Homo sapiens GN=MTCH1 PE=1 SV=1;>sp|Q9NZJ7-2|MTCH1_HUMAN Isoform 2 of Mitochondrial carrier homolog 1 OS=Homo sapiens GN=MTCH1;>sp|Q9NZJ7|MTCH1_HUMAN Mitochondrial carrier homolog 1 OS=H			1	1	1	1	2	1	2	1	0	0	0	0	1	1	1	1	0	2	0	0	2	1	1	1	1	3	1	1	0	0	0	0	83725000	0	0	0	0	0	0	0	0	0	0
H0YA06;D6RGI7	H0YA06;D6RGI7		DDX41	>tr|H0YA06|H0YA06_HUMAN Probable ATP-dependent RNA helicase DDX41 (Fragment) OS=Homo sapiens GN=DDX41 PE=1 SV=1;>tr|D6RGI7|D6RGI7_HUMAN Probable ATP-dependent RNA helicase DDX41 OS=Homo sapiens GN=DDX41 PE=1 SV=1			0	0	0	0	0	0	0	0	0	0	0	0	1	0	0	0	1	1	0	0	0	0	0	0	0	0	0	0	0	0	0	0	0	0	0	0	0	0	0	0	0	0	0
H0YAZ4	H0YAZ4		CNGB3	>tr|H0YAZ4|H0YAZ4_HUMAN Cyclic nucleotide-gated cation channel beta-3 (Fragment) OS=Homo sapiens GN=CNGB3 PE=4 SV=1			0	0	0	0	0	0	0	0	0	0	0	0	0	0	0	0	0	0	0	0	0	0	0	0	0	0	0	0	0	0	0	0	0	0	0	0	0	0	0	0	0	0	0
H0YB37;Q99614	H0YB37;Q99614	Tetratricopeptide repeat protein 1	TTC1	>tr|H0YB37|H0YB37_HUMAN Tetratricopeptide repeat protein 1 (Fragment) OS=Homo sapiens GN=TTC1 PE=1 SV=1;>sp|Q99614|TTC1_HUMAN Tetratricopeptide repeat protein 1 OS=Homo sapiens GN=TTC1 PE=1 SV=1			0	0	0	0	0	0	1	1	1	0	0	0	1	1	1	0	0	1	0	0	0	0	0	0	1	0	1	0	0	0	0	0	0	0	0	0	0	0	0	0	0	0	0
H0YC42;E5RFR7;H0YC44;P55327-8;U3KQQ8	H0YC42			>tr|H0YC42|H0YC42_HUMAN Uncharacterized protein OS=Homo sapiens PE=4 SV=2			0	0	0	2	1	2	1	1	1	0	0	0	0	1	1	2	3	1	0	0	0	1	0	2	1	2	1	0	0	0	0	42715000	0	41573000	0	0	0	0	0	0	0	0	0
H0YCU9;Q01995	H0YCU9;Q01995	Transgelin	TAGLN	>tr|H0YCU9|H0YCU9_HUMAN Transgelin (Fragment) OS=Homo sapiens GN=TAGLN PE=1 SV=1;>sp|Q01995|TAGL_HUMAN Transgelin OS=Homo sapiens GN=TAGLN PE=1 SV=4			0	0	0	0	0	0	0	0	0	0	0	0	0	0	1	0	1	0	0	0	0	0	0	1	1	0	0	0	0	0	0	0	0	0	0	0	0	0	0	0	0	0	0
H0YD13;P16070-18;P16070-12;P16070-14;P16070-13;P16070-11;P16070-10;P16070-16;P16070-8;P16070-17;P16070-6;P16070-4;P16070-3;P16070-7;P16070-5;P16070;H0Y2P0;H0YE40;H0YDW7;H0YCV9;H0Y5E4;P16070-15;P16070-9;E9PKC6;H0YDX6;H0YD17;Q86UZ1;J3KN83;P16070-19	H0YD13;P16070-18;P16070-12;P16070-14;P16070-13;P16070-11;P16070-10;P16070-16;P16070-8;P16070-17;P16070-6;P16070-4;P16070-3;P16070-7;P16070-5;P16070;H0Y2P0;H0YE40	CD44 antigen	CD44	>tr|H0YD13|H0YD13_HUMAN CD44 antigen OS=Homo sapiens GN=CD44 PE=1 SV=2;>sp|P16070-18|CD44_HUMAN Isoform 18 of CD44 antigen OS=Homo sapiens GN=CD44;>sp|P16070-12|CD44_HUMAN Isoform 12 of CD44 antigen OS=Homo sapiens GN=CD44;>sp|P16070-14|CD44_HUMAN Isoform			4	2	4	6	5	5	7	5	6	5	4	4	6	5	6	2	4	6	3	3	5	5	6	5	4	7	6	3	318710000	0	263460000	307570000	306330000	310970000	289930000	321480000	298330000	275950000	358610000	330590000	381140000	344050000	417620000
H0YDD3;Q9BVK2-2;Q9BVK2;H0YDQ1;H0YD42;E9PKA5;E9PK79;H0YEE0;E9PP96	H0YDD3;Q9BVK2-2;Q9BVK2;H0YDQ1;H0YD42;E9PKA5;E9PK79;H0YEE0;E9PP96	Probable dolichyl pyrophosphate Glc1Man9GlcNAc2 alpha-1,3-glucosyltransferase	ALG8	>tr|H0YDD3|H0YDD3_HUMAN Probable dolichyl pyrophosphate Glc1Man9GlcNAc2 alpha-1,3-glucosyltransferase (Fragment) OS=Homo sapiens GN=ALG8 PE=1 SV=1;>sp|Q9BVK2-2|ALG8_HUMAN Isoform 2 of Probable dolichyl pyrophosphate Glc1Man9GlcNAc2 alpha-1,3-glucosyltransf			1	0	0	0	1	1	0	0	0	0	0	0	0	1	1	0	0	0	0	0	0	0	1	0	0	0	1	0	0	0	0	0	0	0	0	0	0	0	0	0	0	0	0
H0YEH2;Q14671;Q5T1Z4;Q5T1Z8;Q14671-2;Q14671-3;Q14671-4;E9PR38;H0YDK8;H0YC97;E9PM68;E9PL65;E9PMX1;H0YDC5;H0YDQ6	H0YEH2;Q14671;Q5T1Z4;Q5T1Z8;Q14671-2;Q14671-3;Q14671-4;E9PR38;H0YDK8	Pumilio homolog 1	PUM1	>tr|H0YEH2|H0YEH2_HUMAN Pumilio homolog 1 (Fragment) OS=Homo sapiens GN=PUM1 PE=1 SV=1;>sp|Q14671|PUM1_HUMAN Pumilio homolog 1 OS=Homo sapiens GN=PUM1 PE=1 SV=3;>tr|Q5T1Z4|Q5T1Z4_HUMAN Pumilio homolog 1 OS=Homo sapiens GN=PUM1 PE=1 SV=1;>tr|Q5T1Z8|Q5T1Z8_H			3	4	4	7	8	6	10	10	7	4	4	4	3	5	4	6	7	8	2	3	4	3	3	3	4	6	4	1	129700000	145510000	145310000	148000000	180290000	173720000	176090000	209430000	118410000	134500000	156460000	138000000	107250000	136650000	124330000
H0YGV7;H0YG20;Q9UKM7	H0YGV7;H0YG20;Q9UKM7	Endoplasmic reticulum mannosyl-oligosaccharide 1,2-alpha-mannosidase	MAN1B1	>tr|H0YGV7|H0YGV7_HUMAN alpha-1,2-Mannosidase OS=Homo sapiens GN=MAN1B1 PE=1 SV=2;>tr|H0YG20|H0YG20_HUMAN alpha-1,2-Mannosidase OS=Homo sapiens GN=MAN1B1 PE=1 SV=2;>sp|Q9UKM7|MA1B1_HUMAN Endoplasmic reticulum mannosyl-oligosaccharide 1,2-alpha-mannosidase			0	0	0	1	1	1	1	1	0	0	0	0	0	1	0	2	1	2	0	0	0	0	1	1	0	1	0	0	0	0	0	0	0	0	0	0	0	0	0	0	0	0	0
H0YKD8;P46779;P46779-2;P46779-3;H0YMF4;P46779-4;P46779-5;H0YLP6	H0YKD8;P46779;P46779-2;P46779-3;H0YMF4;P46779-4;P46779-5;H0YLP6	60S ribosomal protein L28	RPL28	>tr|H0YKD8|H0YKD8_HUMAN 60S ribosomal protein L28 OS=Homo sapiens GN=RPL28 PE=1 SV=1;>sp|P46779|RL28_HUMAN 60S ribosomal protein L28 OS=Homo sapiens GN=RPL28 PE=1 SV=3;>sp|P46779-2|RL28_HUMAN Isoform 2 of 60S ribosomal protein L28 OS=Homo sapiens GN=RPL28;			7	6	5	3	4	5	6	3	4	7	6	6	3	3	1	3	4	5	5	5	5	4	5	4	2	3	4	4	756140000	670520000	569420000	654120000	664240000	697440000	630690000	643530000	536520000	693480000	578770000	622350000	569570000	545600000	0
H0YL81;H0YLG0;H0YLB7;H0YKU8;Q6JHV3;H0YMI4;Q9Y6I4-2;Q9Y6I4	H0YL81;H0YLG0;H0YLB7;H0YKU8;Q6JHV3;H0YMI4;Q9Y6I4-2;Q9Y6I4	Ubiquitin carboxyl-terminal hydrolase;Ubiquitin carboxyl-terminal hydrolase 3	USP3	>tr|H0YL81|H0YL81_HUMAN Ubiquitin carboxyl-terminal hydrolase 3 (Fragment) OS=Homo sapiens GN=USP3 PE=1 SV=1;>tr|H0YLG0|H0YLG0_HUMAN Ubiquitin carboxyl-terminal hydrolase 3 (Fragment) OS=Homo sapiens GN=USP3 PE=1 SV=1;>tr|H0YLB7|H0YLB7_HUMAN Ubiquitin carb			0	0	0	0	0	0	0	0	0	0	0	0	1	1	0	0	0	0	0	0	0	0	0	1	0	0	0	0	0	0	0	0	0	0	0	0	0	0	0	0	0	0	0
H0YMV8;Q71UM5;C9JLI6	H0YMV8;Q71UM5;C9JLI6	40S ribosomal protein S27;40S ribosomal protein S27-like	RPS27L	>tr|H0YMV8|H0YMV8_HUMAN 40S ribosomal protein S27 OS=Homo sapiens GN=RPS27L PE=1 SV=1;>sp|Q71UM5|RS27L_HUMAN 40S ribosomal protein S27-like OS=Homo sapiens GN=RPS27L PE=1 SV=3;>tr|C9JLI6|C9JLI6_HUMAN 40S ribosomal protein S27 OS=Homo sapiens GN=RPS27L PE=1			1	1	0	3	3	3	3	3	2	1	0	1	3	3	3	2	2	2	1	2	0	3	2	2	2	3	4	2	0	0	0	0	0	0	0	0	0	0	0	0	0	0	0
H0YNG3;P67812-4;P67812;P67812-3;H0YNX5;H0YNA5;P67812-2;H0YKT4	H0YNG3;P67812-4;P67812;P67812-3;H0YNX5;H0YNA5;P67812-2	Signal peptidase complex catalytic subunit SEC11A	SEC11A	>tr|H0YNG3|H0YNG3_HUMAN Signal peptidase complex catalytic subunit SEC11 OS=Homo sapiens GN=SEC11A PE=1 SV=1;>sp|P67812-4|SC11A_HUMAN Isoform 4 of Signal peptidase complex catalytic subunit SEC11A OS=Homo sapiens GN=SEC11A;>sp|P67812|SC11A_HUMAN Signal pep			0	0	0	2	1	1	0	1	1	1	0	0	2	2	2	2	2	1	0	0	0	1	1	1	1	2	1	1	0	0	0	57796000	0	0	0	0	0	0	0	0	64489000	64834000	61731000
H0YNU5;P54132	H0YNU5;P54132	Bloom syndrome protein	BLM	>tr|H0YNU5|H0YNU5_HUMAN Bloom syndrome protein OS=Homo sapiens GN=BLM PE=1 SV=1;>sp|P54132|BLM_HUMAN Bloom syndrome protein OS=Homo sapiens GN=BLM PE=1 SV=1			0	0	0	0	0	0	0	0	0	1	0	1	0	0	0	0	0	0	0	1	1	0	0	0	1	0	0	0	0	0	0	0	0	0	0	0	0	0	0	0	0	0	0
H3BLZ8;Q92841-1;Q92841-3;Q92841;Q92841-2	H3BLZ8;Q92841-1;Q92841-3;Q92841;Q92841-2	Probable ATP-dependent RNA helicase DDX17	DDX17	>tr|H3BLZ8|H3BLZ8_HUMAN Probable ATP-dependent RNA helicase DDX17 OS=Homo sapiens GN=DDX17 PE=1 SV=1;>sp|Q92841-1|DDX17_HUMAN Isoform 2 of Probable ATP-dependent RNA helicase DDX17 OS=Homo sapiens GN=DDX17;>sp|Q92841-3|DDX17_HUMAN Isoform 4 of Probable ATP			3	5	5	8	8	5	3	5	5	4	3	5	4	7	6	6	6	4	3	4	3	6	7	6	5	5	5	5	0	0	0	30799000	37171000	0	0	0	0	0	0	0	0	44499000	0
H3BNE1;H3BR18;H3BM38;H3BPJ0;O00161-2;O00161;H3BNG6;H3BU94;H3BR99;H3BV99;H3BP15;H3BQY9	H3BNE1;H3BR18;H3BM38;H3BPJ0;O00161-2;O00161	Synaptosomal-associated protein;Synaptosomal-associated protein 23	SNAP23	>tr|H3BNE1|H3BNE1_HUMAN Synaptosomal-associated protein 23 OS=Homo sapiens GN=SNAP23 PE=1 SV=1;>tr|H3BR18|H3BR18_HUMAN Synaptosomal-associated protein (Fragment) OS=Homo sapiens GN=SNAP23 PE=1 SV=1;>tr|H3BM38|H3BM38_HUMAN Synaptosomal-associated protein (F			0	0	0	1	1	1	1	1	0	0	0	0	1	1	1	1	1	1	0	0	0	0	0	1	1	2	0	0	0	0	0	0	0	0	0	0	0	0	0	0	0	0	0
H3BMF4;Q9H2V7-3;Q9H2V7-2;Q9H2V7;H3BT44;H3BPT8;H3BPQ9;H3BR82;Q9H2V7-5;Q9H2V7-4	H3BMF4;Q9H2V7-3;Q9H2V7-2;Q9H2V7;H3BT44;H3BPT8;H3BPQ9;H3BR82;Q9H2V7-5;Q9H2V7-4	Protein spinster homolog 1	SPNS1	>tr|H3BMF4|H3BMF4_HUMAN Protein spinster homolog 1 OS=Homo sapiens GN=SPNS1 PE=1 SV=1;>sp|Q9H2V7-3|SPNS1_HUMAN Isoform 3 of Protein spinster homolog 1 OS=Homo sapiens GN=SPNS1;>sp|Q9H2V7-2|SPNS1_HUMAN Isoform 2 of Protein spinster homolog 1 OS=Homo sapiens			1	0	1	0	0	2	0	1	0	1	0	1	2	0	1	0	0	0	1	1	0	0	0	1	0	0	0	0	0	0	0	0	0	45828000	0	0	0	0	0	0	53527000	0	0
H3BMM5;Q96AX1;F5H2X5	H3BMM5;Q96AX1;F5H2X5	Vacuolar protein sorting-associated protein 33A	VPS33A	>tr|H3BMM5|H3BMM5_HUMAN Uncharacterized protein OS=Homo sapiens PE=3 SV=1;>sp|Q96AX1|VP33A_HUMAN Vacuolar protein sorting-associated protein 33A OS=Homo sapiens GN=VPS33A PE=1 SV=1;>tr|F5H2X5|F5H2X5_HUMAN Vacuolar protein sorting-associated protein 33A (Fr			0	0	0	0	0	0	0	0	0	0	0	0	0	0	0	0	0	0	1	0	0	0	0	0	0	0	0	0	0	0	0	0	0	0	0	0	0	0	0	0	0	0	0
H3BV80;H3BMS0;H3BMM9;H3BTC0;Q15287-3;Q15287-2;Q15287;H3BPG5	H3BV80;H3BMS0;H3BMM9;H3BTC0;Q15287-3;Q15287-2;Q15287;H3BPG5	RNA-binding protein with serine-rich domain 1	RNPS1	>tr|H3BV80|H3BV80_HUMAN RNA-binding protein with serine-rich domain 1 OS=Homo sapiens GN=RNPS1 PE=1 SV=2;>tr|H3BMS0|H3BMS0_HUMAN RNA-binding protein with serine-rich domain 1 OS=Homo sapiens GN=RNPS1 PE=1 SV=1;>tr|H3BMM9|H3BMM9_HUMAN RNA-binding protein wi			0	0	0	1	1	1	1	1	1	0	0	0	0	0	0	0	1	1	0	0	0	1	1	1	1	0	1	0	0	0	0	0	0	0	0	0	0	0	0	0	0	0	0
H3BU81;H3BUD9;H3BS49;H3BVH7;H3BN55;P51159-2;P51159;K7ES41;O00194	H3BU81;H3BUD9;H3BS49;H3BVH7;H3BN55;P51159-2;P51159	Ras-related protein Rab-27A	RAB27A	>tr|H3BU81|H3BU81_HUMAN Ras-related protein Rab-27A (Fragment) OS=Homo sapiens GN=RAB27A PE=1 SV=1;>tr|H3BUD9|H3BUD9_HUMAN Ras-related protein Rab-27A (Fragment) OS=Homo sapiens GN=RAB27A PE=1 SV=1;>tr|H3BS49|H3BS49_HUMAN Ras-related protein Rab-27A (Fragm			0	0	0	1	0	0	0	0	0	0	0	0	1	0	1	1	1	1	0	0	0	0	1	0	0	1	0	1	0	0	0	0	0	0	0	0	0	0	0	0	0	0	0
H3BN98;I3L246;H3BPJ2;Q15041-2;Q15041;Q15041-3	H3BN98;I3L246		RPS15A	>tr|H3BN98|H3BN98_HUMAN Uncharacterized protein (Fragment) OS=Homo sapiens PE=4 SV=2;>tr|I3L246|I3L246_HUMAN 40S ribosomal protein S15a OS=Homo sapiens GN=RPS15A PE=1 SV=1			3	3	4	6	7	5	5	5	4	2	3	3	4	6	3	5	6	2	3	4	4	4	5	2	5	4	4	4	0	0	0	0	0	0	94188000	84876000	0	0	0	0	0	0	0
H3BPE1;H3BQK9;Q9UPN3-5;Q9UPN3;Q9UPN3-3;Q9UPN3-2;H0Y390;Q9UPN3-4;H0YD69;H0Y6T5;H0Y4F5;H0Y314;E9PLY5;E9PNZ4	H3BPE1;H3BQK9;Q9UPN3-5;Q9UPN3;Q9UPN3-3;Q9UPN3-2;H0Y390;Q9UPN3-4	Microtubule-actin cross-linking factor 1, isoforms 1/2/3/5	MACF1	>tr|H3BPE1|H3BPE1_HUMAN Microtubule-actin cross-linking factor 1, isoforms 1/2/3/5 OS=Homo sapiens GN=MACF1 PE=1 SV=1;>tr|H3BQK9|H3BQK9_HUMAN Microtubule-actin cross-linking factor 1, isoforms 1/2/3/5 OS=Homo sapiens GN=MACF1 PE=1 SV=1;>sp|Q9UPN3-5|MACF1_H			0	0	0	0	0	0	0	0	0	0	0	1	0	0	0	0	0	0	0	0	0	0	0	0	0	0	0	0	0	0	0	0	0	0	0	0	0	0	0	0	0	0	0
H3BPE7;P35637-2;P35637;A0A075B7D9;Q92804-2;Q92804	H3BPE7;P35637-2;P35637	RNA-binding protein FUS	FUS	>tr|H3BPE7|H3BPE7_HUMAN RNA-binding protein FUS OS=Homo sapiens GN=FUS PE=1 SV=1;>sp|P35637-2|FUS_HUMAN Isoform Short of RNA-binding protein FUS OS=Homo sapiens GN=FUS;>sp|P35637|FUS_HUMAN RNA-binding protein FUS OS=Homo sapiens GN=FUS PE=1 SV=1			1	0	1	4	2	3	2	2	3	0	2	1	5	5	4	2	3	2	0	1	3	4	4	3	2	2	4	0	0	0	0	115830000	122620000	123460000	88979000	87061000	90380000	0	114260000	0	128400000	133930000	119520000
H3BPJ9;O96000;O96000-2;H3BV16	H3BPJ9;O96000;O96000-2;H3BV16	NADH dehydrogenase [ubiquinone] 1 beta subcomplex subunit 10	NDUFB10	>tr|H3BPJ9|H3BPJ9_HUMAN NADH dehydrogenase [ubiquinone] 1 beta subcomplex subunit 10 OS=Homo sapiens GN=NDUFB10 PE=1 SV=1;>sp|O96000|NDUBA_HUMAN NADH dehydrogenase [ubiquinone] 1 beta subcomplex subunit 10 OS=Homo sapiens GN=NDUFB10 PE=1 SV=3;>sp|O96000-2|			0	0	1	1	1	1	3	2	3	1	0	0	2	0	0	2	1	3	0	1	0	2	1	1	3	4	4	1	0	0	0	0	0	0	74375000	77186000	80391000	0	0	0	87537000	0	0
H3BQ53;Q9BQ70;Q9H7D3;H3BSP8;H3BTU3;H3BSS3;Q9H384	H3BQ53;Q9BQ70;Q9H7D3;H3BSP8;H3BTU3;H3BSS3;Q9H384	Transcription factor 25	TCF25;NULP1	>tr|H3BQ53|H3BQ53_HUMAN Transcription factor 25 (Fragment) OS=Homo sapiens GN=TCF25 PE=1 SV=1;>sp|Q9BQ70|TCF25_HUMAN Transcription factor 25 OS=Homo sapiens GN=TCF25 PE=1 SV=1;>tr|Q9H7D3|Q9H7D3_HUMAN NULP1, isoform CRA_c OS=Homo sapiens GN=NULP1 PE=1 SV=1;			0	0	0	1	1	1	0	0	0	0	0	0	1	1	1	0	0	0	0	0	0	1	1	1	0	0	0	0	0	0	0	0	0	0	0	0	0	0	0	0	0	0	0
H3BQZ7;Q1KMD3	H3BQZ7;Q1KMD3	Heterogeneous nuclear ribonucleoprotein U-like protein 2	HNRNPUL2-BSCL2;HNRNPUL2	>tr|H3BQZ7|H3BQZ7_HUMAN HCG2044799 OS=Homo sapiens GN=HNRNPUL2-BSCL2 PE=4 SV=1;>sp|Q1KMD3|HNRL2_HUMAN Heterogeneous nuclear ribonucleoprotein U-like protein 2 OS=Homo sapiens GN=HNRNPUL2 PE=1 SV=1			0	0	1	1	0	0	0	1	1	0	0	0	1	0	0	1	0	1	0	0	0	0	0	0	0	1	1	0	0	0	0	0	0	0	0	0	0	0	0	0	0	0	0
H3BS21;J3QLC9;P00738-2;P00738;A0A087WU08;A0A0C4DGL8;J3QR68;H0Y300;J3KSV1;J3QQI8;H3BMJ7;J3KRH2;A0A0A0MRD9;P00739;P00739-2	H3BS21;J3QLC9;P00738-2;P00738;A0A087WU08;A0A0C4DGL8;J3QR68;H0Y300	Haptoglobin;Haptoglobin alpha chain;Haptoglobin beta chain	HP	>tr|H3BS21|H3BS21_HUMAN Haptoglobin (Fragment) OS=Homo sapiens GN=HP PE=1 SV=1;>tr|J3QLC9|J3QLC9_HUMAN Haptoglobin (Fragment) OS=Homo sapiens GN=HP PE=1 SV=1;>sp|P00738-2|HPT_HUMAN Isoform 2 of Haptoglobin OS=Homo sapiens GN=HP;>sp|P00738|HPT_HUMAN Haptogl			0	0	0	0	0	0	0	0	0	0	0	0	0	0	0	0	0	0	0	0	0	0	0	0	0	0	0	0	0	0	0	0	0	0	0	0	0	0	0	0	0	0	0
H3BU68;Q7L5N7	H3BU68;Q7L5N7	Lysophosphatidylcholine acyltransferase 2	LPCAT2	>tr|H3BU68|H3BU68_HUMAN Lysophosphatidylcholine acyltransferase 2 (Fragment) OS=Homo sapiens GN=LPCAT2 PE=1 SV=2;>sp|Q7L5N7|PCAT2_HUMAN Lysophosphatidylcholine acyltransferase 2 OS=Homo sapiens GN=LPCAT2 PE=1 SV=1			0	0	0	0	1	0	0	0	0	0	0	0	0	0	0	0	0	0	0	0	0	0	0	0	0	0	0	0	0	0	0	0	0	0	0	0	0	0	0	0	0	0	0
H6UMI1;O95166;I3L3J4	H6UMI1;O95166	Gamma-aminobutyric acid receptor-associated protein	GABARAP	>tr|H6UMI1|H6UMI1_HUMAN GABARAP-a OS=Homo sapiens GN=GABARAP PE=1 SV=1;>sp|O95166|GBRAP_HUMAN Gamma-aminobutyric acid receptor-associated protein OS=Homo sapiens GN=GABARAP PE=1 SV=1			0	0	0	0	0	0	0	0	0	0	0	0	0	0	0	0	0	0	0	0	0	0	0	0	0	0	0	0	0	0	0	0	0	0	0	0	0	0	0	0	0	0	0
H7BXK9;Q9NP58-4;Q9NP58;Q2M3G0-1;Q2M3G0	H7BXK9;Q9NP58-4;Q9NP58	ATP-binding cassette sub-family B member 6, mitochondrial	ABCB6	>tr|H7BXK9|H7BXK9_HUMAN ATP-binding cassette sub-family B member 6, mitochondrial (Fragment) OS=Homo sapiens GN=ABCB6 PE=1 SV=1;>sp|Q9NP58-4|ABCB6_HUMAN Isoform 2 of ATP-binding cassette sub-family B member 6, mitochondrial OS=Homo sapiens GN=ABCB6;>sp|Q9N			0	0	0	1	1	1	4	4	2	0	0	0	1	2	1	1	2	1	0	0	0	1	2	1	0	2	2	0	0	0	0	0	0	0	71533000	58335000	77319000	0	0	0	0	0	0
H7BXY3;Q7L2E3-3;Q7L2E3;Q7L2E3-2	H7BXY3;Q7L2E3-3;Q7L2E3;Q7L2E3-2	Putative ATP-dependent RNA helicase DHX30	DHX30	>tr|H7BXY3|H7BXY3_HUMAN Putative ATP-dependent RNA helicase DHX30 OS=Homo sapiens GN=DHX30 PE=1 SV=1;>sp|Q7L2E3-3|DHX30_HUMAN Isoform 3 of Putative ATP-dependent RNA helicase DHX30 OS=Homo sapiens GN=DHX30;>sp|Q7L2E3|DHX30_HUMAN Putative ATP-dependent RNA			0	0	2	7	5	5	7	7	9	2	1	0	7	6	6	4	7	5	1	1	2	4	4	6	3	4	8	1	0	0	0	94472000	72959000	81142000	86888000	86986000	115910000	73892000	0	0	85396000	84483000	78517000
H7BYN4;Q02241-2;Q02241;Q02241-3;H0YKQ5;H0YME6;H0YMJ4	H7BYN4;Q02241-2;Q02241;Q02241-3	Kinesin-like protein KIF23	KIF23	>tr|H7BYN4|H7BYN4_HUMAN Kinesin-like protein OS=Homo sapiens GN=KIF23 PE=1 SV=1;>sp|Q02241-2|KIF23_HUMAN Isoform 2 of Kinesin-like protein KIF23 OS=Homo sapiens GN=KIF23;>sp|Q02241|KIF23_HUMAN Kinesin-like protein KIF23 OS=Homo sapiens GN=KIF23 PE=1 SV=3;>			0	0	0	2	3	2	3	4	3	0	0	0	0	1	2	3	1	2	0	0	0	2	2	3	1	2	3	1	0	0	0	0	0	64217000	57737000	55309000	61748000	0	0	0	0	0	0
H7BYT1;P48730-2;P48730;B0QY35;B0QY34;H0Y645;B0QY36;J3QQI9;H0Y2N6;B4DLF1;J3KRM8	H7BYT1;P48730-2;P48730;B0QY35;B0QY34;H0Y645	Casein kinase I isoform delta	CSNK1D;CSNK1E	>tr|H7BYT1|H7BYT1_HUMAN Casein kinase I isoform delta OS=Homo sapiens GN=CSNK1D PE=1 SV=2;>sp|P48730-2|KC1D_HUMAN Isoform 2 of Casein kinase I isoform delta OS=Homo sapiens GN=CSNK1D;>sp|P48730|KC1D_HUMAN Casein kinase I isoform delta OS=Homo sapiens GN=CS			0	0	1	2	1	1	0	0	1	1	2	2	3	2	2	3	4	2	1	0	1	2	2	2	3	3	1	0	0	0	0	41569000	0	0	0	0	0	0	62987000	0	0	0	0
H7BZJ3	H7BZJ3		PDIA3	>tr|H7BZJ3|H7BZJ3_HUMAN Protein disulfide-isomerase A3 (Fragment) OS=Homo sapiens GN=PDIA3 PE=1 SV=1			0	1	1	4	2	4	4	3	4	0	1	0	3	2	4	2	3	4	0	0	0	1	3	1	1	1	2	0	0	0	0	0	0	0	0	0	0	0	0	0	0	0	0
H7C1N2;J3KR05;O75128-3;O75128;O75128-7;O75128-2;O75128-6;A0A0J9YWK3;H7C2C4;O75128-5;O75128-4	H7C1N2;J3KR05;O75128-3;O75128;O75128-7;O75128-2;O75128-6	Protein cordon-bleu	COBL	>tr|H7C1N2|H7C1N2_HUMAN Protein cordon-bleu (Fragment) OS=Homo sapiens GN=COBL PE=1 SV=1;>tr|J3KR05|J3KR05_HUMAN Protein cordon-bleu (Fragment) OS=Homo sapiens GN=COBL PE=1 SV=1;>sp|O75128-3|COBL_HUMAN Isoform 3 of Protein cordon-bleu OS=Homo sapiens GN=CO			0	0	0	0	0	0	0	0	0	0	0	0	0	0	1	0	1	0	0	0	0	0	0	0	0	0	0	0	0	0	0	0	0	0	0	0	0	0	0	0	0	0	0
H7C1N3;O15155;C9JTT8;Q68DU7;O15155-2	H7C1N3;O15155;C9JTT8;Q68DU7;O15155-2	BET1 homolog	BET1;DKFZp781C0425	>tr|H7C1N3|H7C1N3_HUMAN BET1 homolog (Fragment) OS=Homo sapiens GN=BET1 PE=1 SV=1;>sp|O15155|BET1_HUMAN BET1 homolog OS=Homo sapiens GN=BET1 PE=1 SV=1;>tr|C9JTT8|C9JTT8_HUMAN BET1 homolog OS=Homo sapiens GN=BET1 PE=1 SV=1;>tr|Q68DU7|Q68DU7_HUMAN BET1 homol			0	0	0	1	0	1	1	2	2	0	0	1	1	1	1	1	1	1	0	1	1	1	0	1	1	1	1	0	0	0	0	0	0	0	0	64966000	55662000	0	0	0	0	0	0
H7C2Q8;Q99848	H7C2Q8;Q99848	Probable rRNA-processing protein EBP2	EBNA1BP2	>tr|H7C2Q8|H7C2Q8_HUMAN EBNA1 binding protein 2, isoform CRA_d OS=Homo sapiens GN=EBNA1BP2 PE=1 SV=1;>sp|Q99848|EBP2_HUMAN Probable rRNA-processing protein EBP2 OS=Homo sapiens GN=EBNA1BP2 PE=1 SV=2			0	0	0	2	1	2	1	2	0	0	0	0	2	0	2	1	2	0	0	0	0	1	1	1	2	1	2	0	0	0	0	26718000	0	22931000	0	15061000	0	0	0	0	0	0	22759000
H7C3T4;Q13162	H7C3T4;Q13162	Peroxiredoxin-4	PRDX4	>tr|H7C3T4|H7C3T4_HUMAN Peroxiredoxin-4 (Fragment) OS=Homo sapiens GN=PRDX4 PE=1 SV=1;>sp|Q13162|PRDX4_HUMAN Peroxiredoxin-4 OS=Homo sapiens GN=PRDX4 PE=1 SV=1			0	1	1	1	1	1	1	1	2	0	0	0	1	1	1	1	1	1	0	1	0	1	1	1	1	2	1	1	0	0	0	0	0	0	0	0	0	0	0	0	0	0	0
H7C4F6;O00629	H7C4F6;O00629	Importin subunit alpha-3	KPNA4	>tr|H7C4F6|H7C4F6_HUMAN Importin subunit alpha-3 (Fragment) OS=Homo sapiens GN=KPNA4 PE=1 SV=1;>sp|O00629|IMA3_HUMAN Importin subunit alpha-3 OS=Homo sapiens GN=KPNA4 PE=1 SV=1			0	0	0	1	0	0	0	0	0	0	0	0	0	0	1	0	0	0	0	0	0	1	1	0	0	0	0	0	0	0	0	0	0	0	0	0	0	0	0	0	0	0	0
I3L0N3;P46459;P46459-2;I3L0L3;I3L2G1;K7EQD6;I3L338;I3L4Q9	I3L0N3;P46459;P46459-2	Vesicle-fusing ATPase	NSF	>tr|I3L0N3|I3L0N3_HUMAN Vesicle-fusing ATPase OS=Homo sapiens GN=NSF PE=1 SV=1;>sp|P46459|NSF_HUMAN Vesicle-fusing ATPase OS=Homo sapiens GN=NSF PE=1 SV=3;>sp|P46459-2|NSF_HUMAN Isoform 2 of Vesicle-fusing ATPase OS=Homo sapiens GN=NSF			0	0	0	6	8	6	3	3	5	0	0	0	6	7	4	4	4	5	1	1	2	8	7	6	5	5	4	3	0	0	0	82136000	93227000	95885000	78567000	66444000	72917000	0	0	0	79031000	86936000	71507000
I3L0U5;Q6PK04	I3L0U5;Q6PK04	Coiled-coil domain-containing protein 137	CCDC137	>tr|I3L0U5|I3L0U5_HUMAN Coiled-coil domain-containing protein 137 (Fragment) OS=Homo sapiens GN=CCDC137 PE=1 SV=1;>sp|Q6PK04|CC137_HUMAN Coiled-coil domain-containing protein 137 OS=Homo sapiens GN=CCDC137 PE=1 SV=1			0	0	0	0	0	0	0	0	0	0	0	0	0	0	0	1	1	1	0	0	0	1	0	0	0	1	0	0	0	0	0	0	0	0	0	0	0	0	0	0	0	0	0
I3L1P8;Q02978;Q02978-2	I3L1P8;Q02978;Q02978-2	Mitochondrial 2-oxoglutarate/malate carrier protein	SLC25A11	>tr|I3L1P8|I3L1P8_HUMAN Mitochondrial 2-oxoglutarate/malate carrier protein (Fragment) OS=Homo sapiens GN=SLC25A11 PE=1 SV=1;>sp|Q02978|M2OM_HUMAN Mitochondrial 2-oxoglutarate/malate carrier protein OS=Homo sapiens GN=SLC25A11 PE=1 SV=3;>sp|Q02978-2|M2OM_H			1	3	5	10	9	10	6	9	5	5	4	3	8	9	7	12	7	7	5	4	6	10	9	8	8	7	6	6	0	476450000	497690000	425980000	396310000	453110000	423130000	426800000	377050000	407480000	402260000	501420000	382890000	426300000	410060000
J3QS48;I3L295;J3KT75;J3QW43;J3QRD5;O75352-2;O75352;J3KSI4;I3L1D2;I3L4E0;J3KTK8;J3QQZ4;I3L405;I3L261	J3QS48;I3L295;J3KT75;J3QW43;J3QRD5;O75352-2;O75352;J3KSI4;I3L1D2;I3L4E0;J3KTK8;J3QQZ4	Mannose-P-dolichol utilization defect 1 protein	MPDU1	>tr|J3QS48|J3QS48_HUMAN Mannose-P-dolichol utilization defect 1 protein OS=Homo sapiens GN=MPDU1 PE=1 SV=1;>tr|I3L295|I3L295_HUMAN Mannose-P-dolichol utilization defect 1 isoform 2 OS=Homo sapiens GN=MPDU1 PE=1 SV=1;>tr|J3KT75|J3KT75_HUMAN Mannose-P-dolich			0	3	2	2	2	2	3	2	2	1	2	2	1	1	1	3	3	2	2	2	2	2	2	2	1	2	0	1	0	121260000	116240000	84157000	0	128170000	155770000	118560000	140680000	0	139150000	0	0	0	0
I3L2C7;P57678;I3L399;I3L4M4;I3L4A4;E7EN12;I3L1J7	I3L2C7;P57678	Gem-associated protein 4	GEMIN4	>tr|I3L2C7|I3L2C7_HUMAN Gem-associated protein 4 OS=Homo sapiens GN=GEMIN4 PE=1 SV=1;>sp|P57678|GEMI4_HUMAN Gem-associated protein 4 OS=Homo sapiens GN=GEMIN4 PE=1 SV=2			3	1	2	6	8	4	1	2	4	0	1	1	4	5	6	5	5	5	2	1	1	6	5	5	4	6	4	0	111040000	0	103360000	101800000	136100000	91897000	0	0	122280000	0	0	0	98152000	105610000	90932000
I3L397;I3L504;P63241;P63241-2;F8WCJ1;C9J7B5;C9J4W5;Q9GZV4;Q6IS14	I3L397;I3L504;P63241;P63241-2;F8WCJ1;C9J7B5;C9J4W5;Q9GZV4;Q6IS14	Eukaryotic translation initiation factor 5A-1;Eukaryotic translation initiation factor 5A-2;Eukaryotic translation initiation factor 5A-1-like	EIF5A;EIF5A2;EIF5AL1	>tr|I3L397|I3L397_HUMAN Eukaryotic translation initiation factor 5A (Fragment) OS=Homo sapiens GN=EIF5A PE=1 SV=8;>tr|I3L504|I3L504_HUMAN Eukaryotic translation initiation factor 5A-1 OS=Homo sapiens GN=EIF5A PE=1 SV=1;>sp|P63241|IF5A1_HUMAN Eukaryotic tra			0	0	0	1	1	0	0	2	1	1	0	0	1	2	1	1	1	1	0	0	0	0	0	0	1	1	1	0	0	0	0	0	0	0	0	0	0	0	0	0	0	0	0
I3L4X2;P33527;P33527-9;A0A0A0MS99;P33527-2;P33527-3;P33527-5;P33527-4;P33527-6;P33527-7;P33527-8;O15438;O15438-4	I3L4X2;P33527;P33527-9;A0A0A0MS99;P33527-2;P33527-3;P33527-5;P33527-4;P33527-6;P33527-7;P33527-8	Multidrug resistance-associated protein 1	ABCC1	>tr|I3L4X2|I3L4X2_HUMAN Multidrug resistance-associated protein 1 (Fragment) OS=Homo sapiens GN=ABCC1 PE=1 SV=1;>sp|P33527|MRP1_HUMAN Multidrug resistance-associated protein 1 OS=Homo sapiens GN=ABCC1 PE=1 SV=3;>sp|P33527-9|MRP1_HUMAN Isoform 9 of Multidru			1	2	1	3	3	4	4	7	4	2	1	2	4	4	3	2	3	4	1	2	2	5	4	4	4	1	3	3	0	74953000	0	58270000	62127000	63927000	49793000	62353000	57483000	79322000	0	70987000	68765000	61096000	55680000
I3NI32;Q02127;J3QRQ3;I3L449	I3NI32;Q02127;J3QRQ3;I3L449	Dihydroorotate dehydrogenase (quinone), mitochondrial	DHODH	>tr|I3NI32|I3NI32_HUMAN Dihydroorotate dehydrogenase (quinone), mitochondrial OS=Homo sapiens GN=DHODH PE=1 SV=1;>sp|Q02127|PYRD_HUMAN Dihydroorotate dehydrogenase (quinone), mitochondrial OS=Homo sapiens GN=DHODH PE=1 SV=3;>tr|J3QRQ3|J3QRQ3_HUMAN Dihydroo			0	0	0	0	0	0	0	0	0	0	0	0	0	0	0	0	0	0	0	0	0	0	1	0	0	0	0	0	0	0	0	0	0	0	0	0	0	0	0	0	0	0	0
J3KN87;O14757-3;O14757;E9PJI4;E9PPA5;E9PKQ3;E7EPP6;O14757-2;E9PM65;E9PQW7	J3KN87;O14757-3;O14757;E9PJI4;E9PPA5;E9PKQ3;E7EPP6;O14757-2	Serine/threonine-protein kinase Chk1	CHEK1	>tr|J3KN87|J3KN87_HUMAN Serine/threonine-protein kinase Chk1 OS=Homo sapiens GN=CHEK1 PE=1 SV=1;>sp|O14757-3|CHK1_HUMAN Isoform 3 of Serine/threonine-protein kinase Chk1 OS=Homo sapiens GN=CHEK1;>sp|O14757|CHK1_HUMAN Serine/threonine-protein kinase Chk1 OS			0	0	0	0	1	1	0	0	0	0	0	0	1	1	1	0	0	0	0	0	0	0	1	1	0	0	0	1	0	0	0	0	0	0	0	0	0	0	0	0	0	0	0
S4R3Q9;J3KNA0;Q15070-2;Q15070;E7EVY0;C9JC63;Q15070-3	S4R3Q9;J3KNA0;Q15070-2;Q15070;E7EVY0;C9JC63;Q15070-3	Mitochondrial inner membrane protein OXA1L	OXA1L	>tr|S4R3Q9|S4R3Q9_HUMAN Mitochondrial inner membrane protein OXA1L OS=Homo sapiens GN=OXA1L PE=1 SV=1;>tr|J3KNA0|J3KNA0_HUMAN Mitochondrial inner membrane protein OXA1L OS=Homo sapiens GN=OXA1L PE=1 SV=1;>sp|Q15070-2|OXA1L_HUMAN Isoform 2 of Mitochondrial			4	3	3	3	2	4	1	1	1	3	4	3	4	3	5	2	2	3	3	3	3	5	4	4	2	0	3	0	138330000	156110000	116020000	122370000	115110000	134970000	0	0	0	138950000	125310000	152210000	133050000	130490000	145680000
J3KNF8;D6RFH4;H3BUX2;O43169;J3QR91	J3KNF8;D6RFH4;H3BUX2;O43169	Cytochrome b5 type B	CYB5B	>tr|J3KNF8|J3KNF8_HUMAN Cytochrome b5 type B OS=Homo sapiens GN=CYB5B PE=1 SV=1;>tr|D6RFH4|D6RFH4_HUMAN Cytochrome b5 type B OS=Homo sapiens GN=CYB5B PE=1 SV=1;>tr|H3BUX2|H3BUX2_HUMAN Cytochrome b5 type B OS=Homo sapiens GN=CYB5B PE=1 SV=1;>sp|O43169|CYB5B			2	3	2	1	2	1	3	3	2	2	2	2	3	3	2	2	2	3	2	2	2	2	3	3	3	2	2	1	90912000	89279000	82802000	0	82143000	0	63582000	73771000	65173000	106050000	117610000	114060000	72980000	79149000	82484000
J3KNP2;Q12788;A0A087WYP7	J3KNP2;Q12788;A0A087WYP7	Transducin beta-like protein 3	TBL3	>tr|J3KNP2|J3KNP2_HUMAN Transducin beta-like protein 3 (Fragment) OS=Homo sapiens GN=TBL3 PE=1 SV=1;>sp|Q12788|TBL3_HUMAN Transducin beta-like protein 3 OS=Homo sapiens GN=TBL3 PE=1 SV=2;>tr|A0A087WYP7|A0A087WYP7_HUMAN Transducin beta-like protein 3 OS=Hom			0	0	0	1	0	0	1	0	0	0	0	0	0	1	0	0	1	1	0	0	0	0	1	0	0	0	0	0	0	0	0	0	0	0	0	0	0	0	0	0	0	0	0
J3KNQ4;Q9NVD7;E9PS97;Q9NVD7-2	J3KNQ4;Q9NVD7;E9PS97	Alpha-parvin	PARVA	>tr|J3KNQ4|J3KNQ4_HUMAN Alpha-parvin OS=Homo sapiens GN=PARVA PE=1 SV=1;>sp|Q9NVD7|PARVA_HUMAN Alpha-parvin OS=Homo sapiens GN=PARVA PE=1 SV=1;>tr|E9PS97|E9PS97_HUMAN Alpha-parvin (Fragment) OS=Homo sapiens GN=PARVA PE=1 SV=1			0	0	0	1	1	3	1	2	0	0	0	0	0	1	1	0	0	2	0	0	0	2	0	3	2	1	4	0	0	0	0	0	0	41014000	0	29655000	0	0	0	0	0	0	0
J3QL05;J3KP15;Q01130-2;Q01130;Q9BRL6-2;Q9BRL6	J3QL05;J3KP15;Q01130-2;Q01130	Serine/arginine-rich splicing factor 2	SRSF2	>tr|J3QL05|J3QL05_HUMAN Serine/arginine-rich-splicing factor 2 (Fragment) OS=Homo sapiens GN=SRSF2 PE=1 SV=1;>tr|J3KP15|J3KP15_HUMAN Serine/arginine-rich-splicing factor 2 (Fragment) OS=Homo sapiens GN=SRSF2 PE=1 SV=8;>sp|Q01130-2|SRSF2_HUMAN Isoform 2 of			3	2	3	4	3	3	4	4	3	1	1	2	3	2	2	4	4	4	3	2	3	2	4	4	4	3	3	3	457310000	397730000	406150000	387280000	400540000	431340000	332280000	340500000	421460000	0	0	391110000	315980000	404320000	381210000
J3KPP4;O95232;D6RDI2	J3KPP4;O95232;D6RDI2	Luc7-like protein 3	LUC7L3	>tr|J3KPP4|J3KPP4_HUMAN Cisplatin resistance-associated overexpressed protein, isoform CRA_b OS=Homo sapiens GN=LUC7L3 PE=1 SV=1;>sp|O95232|LC7L3_HUMAN Luc7-like protein 3 OS=Homo sapiens GN=LUC7L3 PE=1 SV=2;>tr|D6RDI2|D6RDI2_HUMAN Luc7-like protein 3 (Fra			0	0	0	1	0	1	0	0	0	0	0	0	1	0	1	0	0	1	0	0	0	1	1	1	0	0	0	0	0	0	0	0	0	0	0	0	0	0	0	0	0	0	0
J3KPS0;Q9NXW2;V9GYN7;Q9NXW2-2;V9GY70	J3KPS0;Q9NXW2;V9GYN7;Q9NXW2-2	DnaJ homolog subfamily B member 12	DNAJB12	>tr|J3KPS0|J3KPS0_HUMAN DnaJ (Hsp40) homolog, subfamily B, member 12, isoform CRA_c OS=Homo sapiens GN=DNAJB12 PE=1 SV=1;>sp|Q9NXW2|DJB12_HUMAN DnaJ homolog subfamily B member 12 OS=Homo sapiens GN=DNAJB12 PE=1 SV=4;>tr|V9GYN7|V9GYN7_HUMAN DnaJ homolog sub			0	0	0	1	1	0	0	1	1	0	0	0	0	1	0	0	0	0	0	0	0	0	1	1	0	0	0	0	0	0	0	0	0	0	0	0	0	0	0	0	0	0	0
J3KPS3;P04075;P04075-2;H3BQN4;H3BUH7;H3BPS8;H3BR04;H3BMQ8;H3BR68;H3BU78;A0A087WXX2;P05062	J3KPS3;P04075;P04075-2;H3BQN4;H3BUH7;H3BPS8;H3BR04	Fructose-bisphosphate aldolase A	ALDOA	>tr|J3KPS3|J3KPS3_HUMAN Fructose-bisphosphate aldolase OS=Homo sapiens GN=ALDOA PE=1 SV=1;>sp|P04075|ALDOA_HUMAN Fructose-bisphosphate aldolase A OS=Homo sapiens GN=ALDOA PE=1 SV=2;>sp|P04075-2|ALDOA_HUMAN Isoform 2 of Fructose-bisphosphate aldolase A OS=H			5	4	4	6	6	8	5	3	7	7	6	3	8	10	9	4	6	5	2	4	3	7	8	6	1	4	2	2	221210000	247920000	216000000	268350000	301530000	274120000	275250000	164280000	209750000	203440000	276660000	197630000	303930000	377680000	380590000
J3KPT4;Q9H4I3;Q9H4I3-2	J3KPT4;Q9H4I3;Q9H4I3-2	TraB domain-containing protein	TRABD	>tr|J3KPT4|J3KPT4_HUMAN TraB domain-containing protein OS=Homo sapiens GN=TRABD PE=1 SV=1;>sp|Q9H4I3|TRABD_HUMAN TraB domain-containing protein OS=Homo sapiens GN=TRABD PE=1 SV=1;>sp|Q9H4I3-2|TRABD_HUMAN Isoform 2 of TraB domain-containing protein OS=Homo			0	0	0	0	0	0	2	2	1	0	0	0	0	1	1	1	1	1	0	0	0	0	1	0	1	1	2	0	0	0	0	0	0	0	33836000	36167000	0	0	0	0	0	0	0
J3KPX7;Q99623;F5GY37;Q99623-2;F5GWA7;F5H3X6;F5H0C5;F5H2D2	J3KPX7;Q99623;F5GY37;Q99623-2;F5GWA7;F5H3X6	Prohibitin-2	PHB2	>tr|J3KPX7|J3KPX7_HUMAN Prohibitin-2 OS=Homo sapiens GN=PHB2 PE=1 SV=2;>sp|Q99623|PHB2_HUMAN Prohibitin-2 OS=Homo sapiens GN=PHB2 PE=1 SV=2;>tr|F5GY37|F5GY37_HUMAN Prohibitin-2 OS=Homo sapiens GN=PHB2 PE=1 SV=1;>sp|Q99623-2|PHB2_HUMAN Isoform 2 of Prohibit			10	9	11	11	11	9	13	12	13	9	9	9	11	13	11	12	11	13	9	11	9	10	10	8	13	12	9	14	1827500000	1665200000	1759700000	2869500000	2971700000	2690200000	2619200000	2662400000	2733400000	1381900000	1511100000	1668500000	2438000000	2660200000	2494800000
J3KQ48;Q9Y3E5	J3KQ48;Q9Y3E5	Peptidyl-tRNA hydrolase 2, mitochondrial	PTRH2	>tr|J3KQ48|J3KQ48_HUMAN Peptidyl-tRNA hydrolase 2, mitochondrial OS=Homo sapiens GN=PTRH2 PE=1 SV=1;>sp|Q9Y3E5|PTH2_HUMAN Peptidyl-tRNA hydrolase 2, mitochondrial OS=Homo sapiens GN=PTRH2 PE=1 SV=1			1	0	0	1	2	2	1	2	0	1	1	0	2	1	1	2	2	0	1	0	1	1	2	1	2	1	1	1	0	0	0	0	44606000	53444000	0	0	0	0	0	0	64800000	0	0
J3KQL8;Q9BQE5;E9PM95	J3KQL8;Q9BQE5	Apolipoprotein L2	APOL2	>tr|J3KQL8|J3KQL8_HUMAN Apolipoprotein L2 OS=Homo sapiens GN=APOL2 PE=1 SV=2;>sp|Q9BQE5|APOL2_HUMAN Apolipoprotein L2 OS=Homo sapiens GN=APOL2 PE=1 SV=1			1	1	1	3	1	2	0	0	0	1	1	2	1	1	0	1	1	0	1	2	0	1	2	2	0	1	0	0	0	0	0	0	0	0	0	0	0	0	0	0	0	0	0
J3KR97;Q9BTW9;Q9BTW9-4;Q9BTW9-5;I3L439;A0A0J9YWI5;A0A0J9YVR1;I3L163;I3L143;I3L3H4;I3L131;I3L0V3;I3L500;I3L1S3;I3L4D2;Q9BTW9-3;I3L120;A0A0J9YXU4;A0A0J9YVU1;A0A0J9YYG2;Q9BTW9-2	J3KR97;Q9BTW9;Q9BTW9-4;Q9BTW9-5	Tubulin-specific chaperone D	TBCD	>tr|J3KR97|J3KR97_HUMAN Tubulin-specific chaperone D OS=Homo sapiens GN=TBCD PE=1 SV=1;>sp|Q9BTW9|TBCD_HUMAN Tubulin-specific chaperone D OS=Homo sapiens GN=TBCD PE=1 SV=2;>sp|Q9BTW9-4|TBCD_HUMAN Isoform 4 of Tubulin-specific chaperone D OS=Homo sapiens GN			4	6	5	11	7	12	10	11	9	5	4	4	8	6	8	12	11	9	3	2	4	7	8	9	10	12	12	5	208070000	206670000	177090000	198610000	206690000	247960000	175700000	207870000	153980000	177780000	228400000	218950000	211780000	200490000	194580000
J3KS15;Q14197	J3KS15;Q14197	Peptidyl-tRNA hydrolase ICT1, mitochondrial	ICT1	>tr|J3KS15|J3KS15_HUMAN Peptidyl-tRNA hydrolase ICT1, mitochondrial (Fragment) OS=Homo sapiens GN=MRPL58 PE=1 SV=1;>sp|Q14197|ICT1_HUMAN Peptidyl-tRNA hydrolase ICT1, mitochondrial OS=Homo sapiens GN=MRPL58 PE=1 SV=1			0	0	0	0	0	0	1	0	1	0	0	0	0	0	0	1	1	1	0	0	0	0	0	0	1	1	1	0	0	0	0	0	0	0	0	0	0	0	0	0	0	0	0
J3KS31;J3QRS9;X6R4W8;O43670-3;O43670-2;O43670;O43670-4	J3KS31;J3QRS9;X6R4W8;O43670-3;O43670-2;O43670;O43670-4	BUB3-interacting and GLEBS motif-containing protein ZNF207	ZNF207	>tr|J3KS31|J3KS31_HUMAN BUB3-interacting and GLEBS motif-containing protein ZNF207 (Fragment) OS=Homo sapiens GN=ZNF207 PE=1 SV=1;>tr|J3QRS9|J3QRS9_HUMAN BUB3-interacting and GLEBS motif-containing protein ZNF207 OS=Homo sapiens GN=ZNF207 PE=1 SV=1;>tr|X6R			0	0	0	0	0	0	0	0	0	0	0	0	0	0	0	0	0	1	0	0	0	0	0	0	0	0	0	0	0	0	0	0	0	0	0	0	0	0	0	0	0	0	0
J3KTA4;P17844;P17844-2;J3QSF1;J3KRZ1;J3QRQ7;J3QR02;J3KRX8;X6RLV5;A0A0U1RQJ0;J3QRN5	J3KTA4;P17844;P17844-2	Probable ATP-dependent RNA helicase DDX5	DDX5	>tr|J3KTA4|J3KTA4_HUMAN Probable ATP-dependent RNA helicase DDX5 OS=Homo sapiens GN=DDX5 PE=1 SV=1;>sp|P17844|DDX5_HUMAN Probable ATP-dependent RNA helicase DDX5 OS=Homo sapiens GN=DDX5 PE=1 SV=1;>sp|P17844-2|DDX5_HUMAN Isoform 2 of Probable ATP-dependent			11	11	9	18	17	15	16	14	16	8	9	10	12	15	16	18	15	15	7	7	8	11	14	14	17	11	12	11	801850000	735500000	652570000	915450000	818440000	967640000	998810000	825120000	903230000	890530000	849890000	778850000	899800000	855700000	914930000
J3QR09;J3KTE4;P84098;J3QL15	J3QR09;J3KTE4;P84098	Ribosomal protein L19;60S ribosomal protein L19	RPL19	>tr|J3QR09|J3QR09_HUMAN Ribosomal protein L19 OS=Homo sapiens GN=RPL19 PE=1 SV=1;>tr|J3KTE4|J3KTE4_HUMAN Ribosomal protein L19 OS=Homo sapiens GN=RPL19 PE=1 SV=1;>sp|P84098|RL19_HUMAN 60S ribosomal protein L19 OS=Homo sapiens GN=RPL19 PE=1 SV=1			7	8	8	8	9	6	8	8	6	8	8	7	10	7	7	8	6	9	9	9	10	8	8	9	8	5	9	8	4497900000	5094000000	4765700000	4072000000	3997900000	4380600000	3344500000	3458300000	3651200000	6713000000	5516500000	5607700000	4898800000	5869100000	5551400000
J3KTL2;Q07955;Q07955-3;Q07955-2;J3KSR8;J3QQV5;J3KSW7	J3KTL2;Q07955;Q07955-3;Q07955-2;J3KSR8	Serine/arginine-rich splicing factor 1	SRSF1	>tr|J3KTL2|J3KTL2_HUMAN Serine/arginine-rich-splicing factor 1 OS=Homo sapiens GN=SRSF1 PE=1 SV=1;>sp|Q07955|SRSF1_HUMAN Serine/arginine-rich splicing factor 1 OS=Homo sapiens GN=SRSF1 PE=1 SV=2;>sp|Q07955-3|SRSF1_HUMAN Isoform ASF-3 of Serine/arginine-ric			5	2	2	6	5	7	5	7	6	5	3	5	6	8	8	8	4	6	5	2	3	8	7	9	6	6	5	4	127210000	151180000	117870000	142790000	129690000	144420000	135990000	118570000	135340000	182100000	146190000	160490000	152230000	162940000	223730000
J3QK89;Q8IWX8	J3QK89;Q8IWX8	Calcium homeostasis endoplasmic reticulum protein	CHERP	>tr|J3QK89|J3QK89_HUMAN Calcium homeostasis endoplasmic reticulum protein OS=Homo sapiens GN=CHERP PE=1 SV=1;>sp|Q8IWX8|CHERP_HUMAN Calcium homeostasis endoplasmic reticulum protein OS=Homo sapiens GN=CHERP PE=1 SV=3			0	0	0	2	2	1	2	2	0	0	0	0	0	1	1	1	1	0	0	0	0	2	1	1	1	1	0	0	0	0	0	0	0	0	14874000	14827000	0	0	0	0	0	0	0
J3QL56;O75880	J3QL56;O75880	Protein SCO1 homolog, mitochondrial	SCO1	>tr|J3QL56|J3QL56_HUMAN Protein SCO1 homolog, mitochondrial OS=Homo sapiens GN=SCO1 PE=1 SV=1;>sp|O75880|SCO1_HUMAN Protein SCO1 homolog, mitochondrial OS=Homo sapiens GN=SCO1 PE=1 SV=1			0	1	0	5	4	5	2	1	2	1	0	0	5	5	5	3	2	4	0	0	0	4	4	4	4	4	2	0	0	0	0	171790000	144960000	166200000	142760000	0	127980000	0	0	0	171120000	179870000	176730000
J3QLE5;P14678-2;P63162;P14678;P63162-2;P14678-3;J3KRY3;S4R3P3	J3QLE5;P14678-2;P63162;P14678;P63162-2;P14678-3;J3KRY3;S4R3P3	Small nuclear ribonucleoprotein-associated proteins B and B;Small nuclear ribonucleoprotein-associated protein N	SNRPN;SNRPB	>tr|J3QLE5|J3QLE5_HUMAN Small nuclear ribonucleoprotein-associated protein N (Fragment) OS=Homo sapiens GN=SNRPN PE=1 SV=1;>sp|P14678-2|RSMB_HUMAN Isoform SM-B of Small nuclear ribonucleoprotein-associated proteins B and B OS=Homo sapiens GN=SNRPB;>sp|P63			2	1	1	3	2	3	1	3	3	1	1	1	3	4	4	2	2	2	1	2	0	4	3	3	1	2	2	0	83196000	0	0	99815000	113460000	89314000	0	89287000	86032000	0	0	0	91706000	81421000	87694000
J3QLR8;Q9Y3D9	J3QLR8;Q9Y3D9	28S ribosomal protein S23, mitochondrial	MRPS23	>tr|J3QLR8|J3QLR8_HUMAN 28S ribosomal protein S23, mitochondrial OS=Homo sapiens GN=MRPS23 PE=1 SV=1;>sp|Q9Y3D9|RT23_HUMAN 28S ribosomal protein S23, mitochondrial OS=Homo sapiens GN=MRPS23 PE=1 SV=2			0	0	0	0	1	0	3	3	1	0	0	0	0	0	0	1	2	1	0	0	0	0	0	1	2	1	2	0	0	0	0	0	0	0	0	0	0	0	0	0	0	0	0
J3QQS1;J3QLS3;Q9Y2R9;J3KSI8;J3QKW2	J3QQS1;J3QLS3;Q9Y2R9;J3KSI8;J3QKW2	28S ribosomal protein S7, mitochondrial	MRPS7	>tr|J3QQS1|J3QQS1_HUMAN 28S ribosomal protein S7, mitochondrial (Fragment) OS=Homo sapiens GN=MRPS7 PE=1 SV=1;>tr|J3QLS3|J3QLS3_HUMAN 28S ribosomal protein S7, mitochondrial OS=Homo sapiens GN=MRPS7 PE=1 SV=1;>sp|Q9Y2R9|RT07_HUMAN 28S ribosomal protein S7,			0	0	0	1	1	1	1	2	2	0	0	0	3	1	1	4	3	3	0	0	0	2	1	1	4	2	2	1	0	0	0	0	0	0	0	49555000	51511000	0	0	0	66935000	0	0
J3QQ67;Q07020;G3V203;H0YHA7;Q07020-2;F8VYV2;A0A075B7A0;F8VUA6;F8VXR6	J3QQ67;Q07020;G3V203;H0YHA7;Q07020-2;F8VYV2;A0A075B7A0;F8VUA6	60S ribosomal protein L18	RPL18	>tr|J3QQ67|J3QQ67_HUMAN 60S ribosomal protein L18 (Fragment) OS=Homo sapiens GN=RPL18 PE=1 SV=1;>sp|Q07020|RL18_HUMAN 60S ribosomal protein L18 OS=Homo sapiens GN=RPL18 PE=1 SV=2;>tr|G3V203|G3V203_HUMAN 60S ribosomal protein L18 OS=Homo sapiens GN=RPL18 PE			4	4	4	6	5	6	7	4	6	5	5	5	6	5	7	6	6	6	6	5	6	5	4	5	6	5	7	6	1295300000	1183700000	1325800000	1293600000	1348400000	1189300000	1217900000	1224600000	1086500000	1396700000	1365400000	1364200000	1506800000	1202500000	1363600000
J3QRG6;P42771;P42771-4;K7ES20;G3XAG3;K7ENC6;P42771-2;P42771-3;P42772	J3QRG6;P42771;P42771-4	Cyclin-dependent kinase inhibitor 2A, isoforms 1/2/3	CDKN2A	>tr|J3QRG6|J3QRG6_HUMAN Cyclin-dependent kinase inhibitor 2A OS=Homo sapiens GN=CDKN2A PE=1 SV=1;>sp|P42771|CDN2A_HUMAN Cyclin-dependent kinase inhibitor 2A OS=Homo sapiens GN=CDKN2A PE=1 SV=2;>sp|P42771-4|CDN2A_HUMAN Isoform 5 of Cyclin-dependent kinase i			0	0	0	0	0	0	0	1	1	0	0	0	0	0	0	0	2	1	0	0	0	0	0	0	1	1	1	0	0	0	0	0	0	0	0	0	0	0	0	0	0	0	0
J3QRS3;P19105;O14950;P24844;J3KTJ1;P24844-2	J3QRS3;P19105;O14950;P24844	Myosin regulatory light chain 12A;Myosin regulatory light chain 12B;Myosin regulatory light polypeptide 9	MYL12A;MYL12B;MYL9	>tr|J3QRS3|J3QRS3_HUMAN Myosin regulatory light chain 12A OS=Homo sapiens GN=MYL12A PE=1 SV=1;>sp|P19105|ML12A_HUMAN Myosin regulatory light chain 12A OS=Homo sapiens GN=MYL12A PE=1 SV=2;>sp|O14950|ML12B_HUMAN Myosin regulatory light chain 12B OS=Homo sapi			1	1	0	1	1	2	3	5	3	1	1	1	2	2	1	4	3	3	0	1	1	3	2	1	3	1	3	0	0	0	0	0	0	0	85871000	96692000	99399000	0	0	0	0	0	0
J3QT28;O43684-2;O43684;J3QSX4	J3QT28;O43684-2;O43684;J3QSX4	Mitotic checkpoint protein BUB3	BUB3	>tr|J3QT28|J3QT28_HUMAN Mitotic checkpoint protein BUB3 (Fragment) OS=Homo sapiens GN=BUB3 PE=1 SV=1;>sp|O43684-2|BUB3_HUMAN Isoform 2 of Mitotic checkpoint protein BUB3 OS=Homo sapiens GN=BUB3;>sp|O43684|BUB3_HUMAN Mitotic checkpoint protein BUB3 OS=Homo			0	0	0	0	0	0	0	0	0	0	0	1	0	0	0	0	0	0	0	0	0	0	0	0	0	0	0	0	0	0	0	0	0	0	0	0	0	0	0	0	0	0	0
J9JIE6;Q9UM00-2;Q9UM00;J3QQY2;J3KS45;J3KTQ7	J9JIE6;Q9UM00-2;Q9UM00;J3QQY2;J3KS45	Transmembrane and coiled-coil domain-containing protein 1	TMCO1	>tr|J9JIE6|J9JIE6_HUMAN Calcium load-activated calcium channel OS=Homo sapiens GN=TMCO1 PE=1 SV=1;>sp|Q9UM00-2|TMCO1_HUMAN Isoform 2 of Calcium load-activated calcium channel OS=Homo sapiens GN=TMCO1;>sp|Q9UM00|TMCO1_HUMAN Calcium load-activated calcium ch			2	3	3	3	3	4	4	2	2	1	2	1	4	3	4	1	3	2	2	1	3	4	3	3	2	3	2	1	153570000	162450000	137510000	174190000	181910000	164790000	144300000	178540000	202960000	0	136180000	0	158120000	180060000	155170000
K4DI93;Q13620-1;Q13620;Q13620-3;A6NE76	K4DI93;Q13620-1;Q13620;Q13620-3	Cullin-4B	CUL4B	>tr|K4DI93|K4DI93_HUMAN Cullin 4B, isoform CRA_e OS=Homo sapiens GN=CUL4B PE=1 SV=1;>sp|Q13620-1|CUL4B_HUMAN Isoform 2 of Cullin-4B OS=Homo sapiens GN=CUL4B;>sp|Q13620|CUL4B_HUMAN Cullin-4B OS=Homo sapiens GN=CUL4B PE=1 SV=4;>sp|Q13620-3|CUL4B_HUMAN Isofor			4	5	3	6	6	5	7	8	7	4	3	5	4	7	6	5	4	7	6	4	4	8	8	6	4	6	5	3	0	0	0	0	0	0	32278000	0	0	0	0	0	0	0	0
K7EPP7;K7ESP1;K7EIH8;Q99615-2;Q99615;K7EJL5;K7EN19;K7EJV7;K7ER44;K7EJE9;K7EK03;K7ELJ8	K7EPP7;K7ESP1;K7EIH8;Q99615-2;Q99615;K7EJL5;K7EN19;K7EJV7;K7ER44	DnaJ homolog subfamily C member 7	DNAJC7	>tr|K7EPP7|K7EPP7_HUMAN DnaJ homolog subfamily C member 7 OS=Homo sapiens GN=DNAJC7 PE=1 SV=1;>tr|K7ESP1|K7ESP1_HUMAN DnaJ homolog subfamily C member 7 (Fragment) OS=Homo sapiens GN=DNAJC7 PE=1 SV=1;>tr|K7EIH8|K7EIH8_HUMAN DnaJ homolog subfamily C member 7			0	0	0	0	1	1	1	0	1	0	0	0	1	0	1	0	0	2	0	0	0	3	2	2	0	1	1	0	0	0	0	0	0	0	0	0	0	0	0	0	0	0	0
K7ENA3;K7EIN2;Q9BRJ7	K7ENA3;K7EIN2;Q9BRJ7	Protein syndesmos	NUDT16L1	>tr|K7ENA3|K7ENA3_HUMAN Protein syndesmos OS=Homo sapiens GN=NUDT16L1 PE=1 SV=1;>tr|K7EIN2|K7EIN2_HUMAN Protein syndesmos (Fragment) OS=Homo sapiens GN=NUDT16L1 PE=1 SV=1;>sp|Q9BRJ7|SDOS_HUMAN Protein syndesmos OS=Homo sapiens GN=NUDT16L1 PE=1 SV=1			0	0	0	0	0	0	0	0	0	0	0	0	0	0	0	0	0	0	0	0	0	0	0	0	0	0	0	0	0	0	0	0	0	0	0	0	0	0	0	0	0	0	0
K7EJE8;K7EKE6;P36776-2;P36776;P36776-3;K7ER27;K7ERR6;K7EQF8;K7ER56	K7EJE8;K7EKE6;P36776-2;P36776;P36776-3	Lon protease homolog, mitochondrial	LONP1	>tr|K7EJE8|K7EJE8_HUMAN Lon protease homolog, mitochondrial OS=Homo sapiens GN=LONP1 PE=1 SV=1;>tr|K7EKE6|K7EKE6_HUMAN Lon protease homolog, mitochondrial OS=Homo sapiens GN=LONP1 PE=1 SV=1;>sp|P36776-2|LONM_HUMAN Isoform 2 of Lon protease homolog, mitocho			4	8	8	14	15	14	13	13	12	4	6	8	15	17	16	11	12	11	5	5	7	15	12	14	14	17	12	10	263420000	503640000	445560000	676430000	758530000	759680000	702700000	646250000	616260000	150920000	383280000	412800000	762530000	783300000	902070000
K7EKI4;K7ELF1;K7ELQ0;K7ES61;X6RAY8;Q9BYD3-2;Q9BYD3	K7EKI4;K7ELF1;K7ELQ0;K7ES61;X6RAY8;Q9BYD3-2;Q9BYD3	39S ribosomal protein L4, mitochondrial	MRPL4	>tr|K7EKI4|K7EKI4_HUMAN 39S ribosomal protein L4, mitochondrial OS=Homo sapiens GN=MRPL4 PE=1 SV=1;>tr|K7ELF1|K7ELF1_HUMAN 39S ribosomal protein L4, mitochondrial (Fragment) OS=Homo sapiens GN=MRPL4 PE=1 SV=1;>tr|K7ELQ0|K7ELQ0_HUMAN 39S ribosomal protein L			0	0	0	1	1	0	1	1	1	0	0	0	1	1	2	1	1	1	0	0	1	1	1	1	1	1	1	0	0	0	0	0	0	0	0	0	0	0	0	0	0	0	38805000
K7EQ71;K7EKI8;O60437	K7EQ71;K7EKI8;O60437	Periplakin	PPL	>tr|K7EQ71|K7EQ71_HUMAN Periplakin (Fragment) OS=Homo sapiens GN=PPL PE=1 SV=1;>tr|K7EKI8|K7EKI8_HUMAN Periplakin OS=Homo sapiens GN=PPL PE=1 SV=1;>sp|O60437|PEPL_HUMAN Periplakin OS=Homo sapiens GN=PPL PE=1 SV=4			0	0	0	0	0	0	0	0	1	0	0	0	0	2	0	0	0	0	0	0	0	0	0	0	1	0	0	0	0	0	0	0	0	0	0	0	0	0	0	0	0	16770000	0
K7ELL7;P14314-2;P14314;K7EPW7;K7EKX1;K7EJ70;A0A0C4DGP4;K7EIP3	K7ELL7;P14314-2;P14314	Glucosidase 2 subunit beta	PRKCSH	>tr|K7ELL7|K7ELL7_HUMAN Glucosidase 2 subunit beta OS=Homo sapiens GN=PRKCSH PE=1 SV=1;>sp|P14314-2|GLU2B_HUMAN Isoform 2 of Glucosidase 2 subunit beta OS=Homo sapiens GN=PRKCSH;>sp|P14314|GLU2B_HUMAN Glucosidase 2 subunit beta OS=Homo sapiens GN=PRKCSH PE			1	0	1	4	5	4	3	3	5	0	0	1	5	5	5	1	4	3	0	0	0	2	2	3	1	1	2	1	0	0	0	80821000	73640000	90872000	80603000	83424000	78794000	0	0	0	77800000	76126000	81860000
K7EM09;K7EPR0;K7ELQ9;Q6UW68	K7EM09;K7EPR0;K7ELQ9;Q6UW68	Transmembrane protein 205	TMEM205	>tr|K7EM09|K7EM09_HUMAN Transmembrane protein 205 (Fragment) OS=Homo sapiens GN=TMEM205 PE=1 SV=1;>tr|K7EPR0|K7EPR0_HUMAN Transmembrane protein 205 OS=Homo sapiens GN=TMEM205 PE=1 SV=1;>tr|K7ELQ9|K7ELQ9_HUMAN Transmembrane protein 205 (Fragment) OS=Homo sa			0	0	0	1	1	0	0	1	0	0	0	1	1	1	1	1	1	2	1	1	0	1	1	0	2	2	1	0	0	0	0	0	0	0	0	0	0	0	0	0	0	0	0
K7ELV2;Q96EE3;Q96EE3-1;K7ENI5;K7EP88	K7ELV2;Q96EE3;Q96EE3-1;K7ENI5;K7EP88	Nucleoporin SEH1	SEH1L	>tr|K7ELV2|K7ELV2_HUMAN Nucleoporin SEH1 (Fragment) OS=Homo sapiens GN=SEH1L PE=1 SV=1;>sp|Q96EE3|SEH1_HUMAN Nucleoporin SEH1 OS=Homo sapiens GN=SEH1L PE=1 SV=3;>sp|Q96EE3-1|SEH1_HUMAN Isoform B of Nucleoporin SEH1 OS=Homo sapiens GN=SEH1L;>tr|K7ENI5|K7ENI			0	0	0	0	0	0	0	1	0	0	0	0	0	0	0	0	0	0	0	0	0	0	0	0	0	0	0	0	0	0	0	0	0	0	0	0	0	0	0	0	0	0	0
K7ELW0;Q99497;K7EN27	K7ELW0;Q99497;K7EN27	Protein DJ-1	PARK7	>tr|K7ELW0|K7ELW0_HUMAN Protein deglycase DJ-1 OS=Homo sapiens GN=PARK7 PE=1 SV=1;>sp|Q99497|PARK7_HUMAN Protein deglycase DJ-1 OS=Homo sapiens GN=PARK7 PE=1 SV=2;>tr|K7EN27|K7EN27_HUMAN Protein deglycase DJ-1 (Fragment) OS=Homo sapiens GN=PARK7 PE=1 SV=1			0	0	0	0	0	0	0	1	0	0	0	0	0	0	0	0	1	0	0	0	0	0	0	0	0	0	0	0	0	0	0	0	0	0	0	0	0	0	0	0	0	0	0
K7ERC8;Q06136-2;Q06136	K7ERC8;Q06136-2;Q06136	3-ketodihydrosphingosine reductase	KDSR	>tr|K7ERC8|K7ERC8_HUMAN 3-ketodihydrosphingosine reductase (Fragment) OS=Homo sapiens GN=KDSR PE=1 SV=1;>sp|Q06136-2|KDSR_HUMAN Isoform 2 of 3-ketodihydrosphingosine reductase OS=Homo sapiens GN=KDSR;>sp|Q06136|KDSR_HUMAN 3-ketodihydrosphingosine reductase			0	0	0	1	0	0	0	1	0	0	0	0	1	1	0	0	0	1	0	0	0	0	1	0	0	0	0	0	0	0	0	0	0	0	0	0	0	0	0	0	0	0	0
K7ES31;K7ERF1;Q9UBQ5-2;Q9UBQ5	K7ES31;K7ERF1;Q9UBQ5-2;Q9UBQ5	Eukaryotic translation initiation factor 3 subunit K	EIF3K	>tr|K7ES31|K7ES31_HUMAN Eukaryotic translation initiation factor 3 subunit K OS=Homo sapiens GN=EIF3K PE=1 SV=1;>tr|K7ERF1|K7ERF1_HUMAN Eukaryotic translation initiation factor 3 subunit K OS=Homo sapiens GN=EIF3K PE=1 SV=1;>sp|Q9UBQ5-2|EIF3K_HUMAN Isoform			0	0	0	0	0	0	1	1	1	0	0	0	0	0	0	0	0	1	0	0	0	0	0	0	0	1	0	0	0	0	0	0	0	0	0	0	0	0	0	0	0	0	0
K7ESE6;Q9BUM1	K7ESE6;Q9BUM1	Glucose-6-phosphatase 3	G6PC3	>tr|K7ESE6|K7ESE6_HUMAN Glucose-6-phosphatase 3 (Fragment) OS=Homo sapiens GN=G6PC3 PE=1 SV=1;>sp|Q9BUM1|G6PC3_HUMAN Glucose-6-phosphatase 3 OS=Homo sapiens GN=G6PC3 PE=1 SV=2			0	0	0	1	1	1	1	1	0	0	0	0	1	1	0	0	0	0	0	0	0	1	1	0	1	1	1	0	0	0	0	0	0	0	0	0	0	0	0	0	0	0	0
K7ESP4;Q8WVC6;Q8WVC6-2	K7ESP4;Q8WVC6;Q8WVC6-2	Dephospho-CoA kinase domain-containing protein	DCAKD	>tr|K7ESP4|K7ESP4_HUMAN Dephospho-CoA kinase domain-containing protein (Fragment) OS=Homo sapiens GN=DCAKD PE=1 SV=1;>sp|Q8WVC6|DCAKD_HUMAN Dephospho-CoA kinase domain-containing protein OS=Homo sapiens GN=DCAKD PE=1 SV=1;>sp|Q8WVC6-2|DCAKD_HUMAN Isoform 2			0	0	0	0	0	0	0	0	0	0	0	0	0	1	0	1	1	0	0	0	0	0	0	1	0	0	0	0	0	0	0	0	0	0	0	0	0	0	0	0	0	3643900	0
K9J957;P61289;P61289-3;P61289-2;K7ENH2;B3KQ25;K7ESG5;K7EMD0;K7EPX6;K7EKR3;A0A087WTV2;B7Z8D3	K9J957;P61289;P61289-3;P61289-2;K7ENH2;B3KQ25;K7ESG5;K7EMD0;K7EPX6;K7EKR3;A0A087WTV2	Proteasome activator complex subunit 3	PSME3	>tr|K9J957|K9J957_HUMAN Proteasome activator complex subunit 3 OS=Homo sapiens GN=PSME3 PE=1 SV=1;>sp|P61289|PSME3_HUMAN Proteasome activator complex subunit 3 OS=Homo sapiens GN=PSME3 PE=1 SV=1;>sp|P61289-3|PSME3_HUMAN Isoform 3 of Proteasome activator co			0	0	0	1	0	0	3	2	3	0	0	0	1	0	0	3	2	2	0	0	0	1	0	1	1	2	2	1	0	0	0	0	0	0	63467000	43281000	44925000	0	0	0	0	0	0
M0QXB4;O14579;O14579-2;O14579-3;M0R061	M0QXB4;O14579;O14579-2;O14579-3;M0R061	Coatomer subunit epsilon	COPE	>tr|M0QXB4|M0QXB4_HUMAN Coatomer protein complex, subunit epsilon, isoform CRA_g OS=Homo sapiens GN=COPE PE=1 SV=1;>sp|O14579|COPE_HUMAN Coatomer subunit epsilon OS=Homo sapiens GN=COPE PE=1 SV=3;>sp|O14579-2|COPE_HUMAN Isoform 2 of Coatomer subunit epsilo			0	0	0	4	0	1	0	2	1	0	0	0	1	2	2	1	1	0	0	0	0	2	1	2	1	2	2	0	0	0	0	65192000	0	0	0	0	0	0	0	0	0	65546000	65102000
M0R0P1;M0R299;M0QXL5;M0R2Q4;P22087;M0R2U2;M0R1H0;M0R2B0	M0R0P1;M0R299;M0QXL5;M0R2Q4;P22087;M0R2U2;M0R1H0;M0R2B0	rRNA 2-O-methyltransferase fibrillarin	FBL	>tr|M0R0P1|M0R0P1_HUMAN rRNA 2-O-methyltransferase fibrillarin (Fragment) OS=Homo sapiens GN=FBL PE=1 SV=1;>tr|M0R299|M0R299_HUMAN rRNA 2-O-methyltransferase fibrillarin (Fragment) OS=Homo sapiens GN=FBL PE=1 SV=1;>tr|M0QXL5|M0QXL5_HUMAN rRNA 2-O-methyl			0	0	0	1	1	1	2	1	1	0	0	0	1	1	2	2	2	2	0	0	0	1	1	1	1	2	2	0	0	0	0	0	0	0	0	0	0	0	0	0	0	0	29697000
M0QXN5;P37198	M0QXN5;P37198	Nuclear pore glycoprotein p62	NUP62	>tr|M0QXN5|M0QXN5_HUMAN Nuclear pore glycoprotein p62 OS=Homo sapiens GN=NUP62 PE=1 SV=1;>sp|P37198|NUP62_HUMAN Nuclear pore glycoprotein p62 OS=Homo sapiens GN=NUP62 PE=1 SV=3			0	0	0	0	1	1	0	1	0	0	0	0	0	0	0	0	0	0	0	0	0	1	0	0	0	1	0	0	0	0	0	0	0	0	0	0	0	0	0	0	0	0	0
M0R0N4;M0QYZ2;P53680;X6R390;P53680-2;M0QZ21	M0R0N4;M0QYZ2;P53680;X6R390;P53680-2;M0QZ21	AP-2 complex subunit sigma	AP2S1	>tr|M0R0N4|M0R0N4_HUMAN AP-2 complex subunit sigma OS=Homo sapiens GN=AP2S1 PE=1 SV=1;>tr|M0QYZ2|M0QYZ2_HUMAN AP-2 complex subunit sigma OS=Homo sapiens GN=AP2S1 PE=1 SV=1;>sp|P53680|AP2S1_HUMAN AP-2 complex subunit sigma OS=Homo sapiens GN=AP2S1 PE=1 SV=2			0	0	0	1	1	1	0	0	2	0	0	0	1	2	0	1	1	1	0	0	0	1	0	0	2	1	1	1	0	0	0	0	0	0	0	0	40879000	0	0	0	0	37419000	0
M0QZM1	M0QZM1		HNRNPM	>tr|M0QZM1|M0QZM1_HUMAN Heterogeneous nuclear ribonucleoprotein M (Fragment) OS=Homo sapiens GN=HNRNPM PE=1 SV=1			14	16	13	17	14	17	12	15	13	13	12	13	16	16	18	13	13	13	16	15	13	16	15	12	16	13	14	10	0	0	0	0	0	0	0	0	0	0	0	0	0	0	0
M0R0F0;P46782;M0R0R2;M0QZN2	M0R0F0;P46782;M0R0R2;M0QZN2	40S ribosomal protein S5;40S ribosomal protein S5, N-terminally processed	RPS5	>tr|M0R0F0|M0R0F0_HUMAN 40S ribosomal protein S5 (Fragment) OS=Homo sapiens GN=RPS5 PE=1 SV=1;>sp|P46782|RS5_HUMAN 40S ribosomal protein S5 OS=Homo sapiens GN=RPS5 PE=1 SV=4;>tr|M0R0R2|M0R0R2_HUMAN 40S ribosomal protein S5 OS=Homo sapiens GN=RPS5 PE=1 SV=1			4	3	4	4	2	3	6	6	7	4	4	4	3	4	2	6	5	6	4	3	3	4	3	4	5	4	4	3	290210000	310900000	366500000	304320000	337390000	341040000	236460000	285590000	331040000	377500000	270040000	338810000	370240000	338180000	337600000
M0R117;Q02543;M0R3D6;M0R1A7;M0R0P7	M0R117;Q02543;M0R3D6;M0R1A7;M0R0P7	60S ribosomal protein L18a	RPL18A	>tr|M0R117|M0R117_HUMAN 60S ribosomal protein L18a OS=Homo sapiens GN=RPL18A PE=1 SV=1;>sp|Q02543|RL18A_HUMAN 60S ribosomal protein L18a OS=Homo sapiens GN=RPL18A PE=1 SV=2;>tr|M0R3D6|M0R3D6_HUMAN 60S ribosomal protein L18a (Fragment) OS=Homo sapiens GN=RP			3	5	5	5	5	8	4	6	4	5	3	5	5	7	6	4	6	6	6	3	6	7	6	7	4	6	3	4	395980000	441840000	447040000	534180000	541020000	587730000	433880000	552680000	538690000	474620000	413290000	488810000	568400000	541570000	552190000
M0R208;Q16740;M0QYV5	M0R208;Q16740;M0QYV5	ATP-dependent Clp protease proteolytic subunit;ATP-dependent Clp protease proteolytic subunit, mitochondrial	CLPP	>tr|M0R208|M0R208_HUMAN ATP-dependent Clp protease proteolytic subunit OS=Homo sapiens GN=CLPP PE=1 SV=1;>sp|Q16740|CLPP_HUMAN ATP-dependent Clp protease proteolytic subunit, mitochondrial OS=Homo sapiens GN=CLPP PE=1 SV=1;>tr|M0QYV5|M0QYV5_HUMAN ATP-depen			0	0	0	1	0	2	2	0	1	0	0	0	1	1	1	1	1	1	0	0	0	2	2	2	0	0	1	0	0	0	0	0	0	21981000	0	0	0	0	0	0	0	0	0
M0R226;Q9BQ48	M0R226;Q9BQ48	Ribosomal protein L34;39S ribosomal protein L34, mitochondrial	MRPL34	>tr|M0R226|M0R226_HUMAN 39S ribosomal protein L34, mitochondrial OS=Homo sapiens GN=MRPL34 PE=1 SV=1;>sp|Q9BQ48|RM34_HUMAN 39S ribosomal protein L34, mitochondrial OS=Homo sapiens GN=MRPL34 PE=1 SV=1			0	0	0	0	0	0	0	0	0	0	0	0	0	0	0	0	0	0	0	1	0	0	0	0	1	0	0	0	0	0	0	0	0	0	0	0	0	0	0	0	0	0	0
M0R2B7;P28340;M0QZR8;M0QXE6;M0QZB4;M0QXQ2;M0R3H8	M0R2B7;P28340;M0QZR8	DNA polymerase;DNA polymerase delta catalytic subunit	POLD1	>tr|M0R2B7|M0R2B7_HUMAN DNA polymerase OS=Homo sapiens GN=POLD1 PE=1 SV=1;>sp|P28340|DPOD1_HUMAN DNA polymerase delta catalytic subunit OS=Homo sapiens GN=POLD1 PE=1 SV=2;>tr|M0QZR8|M0QZR8_HUMAN DNA polymerase OS=Homo sapiens GN=POLD1 PE=1 SV=1			0	0	1	2	2	2	4	4	3	1	1	1	5	4	3	4	2	6	0	1	1	3	5	6	4	2	3	0	0	0	0	39493000	0	36146000	38430000	35605000	36069000	0	0	0	38854000	38621000	36063000
M0R2Z9;Q8IX01-4;Q8IX01-3;Q8IX01;M0R3F6;M0R065;M0R216;M0R2Y3	M0R2Z9;Q8IX01-4;Q8IX01-3;Q8IX01;M0R3F6	SURP and G-patch domain-containing protein 2	SUGP2	>tr|M0R2Z9|M0R2Z9_HUMAN SURP and G-patch domain-containing protein 2 OS=Homo sapiens GN=SUGP2 PE=1 SV=1;>sp|Q8IX01-4|SUGP2_HUMAN Isoform 4 of SURP and G-patch domain-containing protein 2 OS=Homo sapiens GN=SUGP2;>sp|Q8IX01-3|SUGP2_HUMAN Isoform 3 of SURP a			1	3	1	5	6	7	6	1	4	1	0	2	6	4	6	4	4	4	1	1	2	7	5	7	4	3	3	1	0	78269000	0	89481000	84929000	79831000	72345000	0	76814000	0	0	86256000	78788000	93501000	94551000
O00116;A0A1B0GWA2;B8ZZ81	O00116;A0A1B0GWA2	Alkyldihydroxyacetonephosphate synthase, peroxisomal	AGPS	>sp|O00116|ADAS_HUMAN Alkyldihydroxyacetonephosphate synthase, peroxisomal OS=Homo sapiens GN=AGPS PE=1 SV=1;>tr|A0A1B0GWA2|A0A1B0GWA2_HUMAN Alkyldihydroxyacetonephosphate synthase, peroxisomal (Fragment) OS=Homo sapiens GN=AGPS PE=1 SV=1			2	3	3	11	8	9	11	13	12	5	5	5	7	10	9	10	11	11	5	6	2	9	9	7	11	13	11	1	178980000	232870000	290910000	363000000	303070000	300420000	397270000	409800000	354100000	351670000	277460000	315400000	309380000	353030000	333360000
O00148;O00148-2;K7EQN7;O00148-3;Q13838;Q13838-2;A0A0G2JJZ9;Q5STU3;K7EPJ3;A0A0D9SEM9;F6WLT2;A0A140T9X3;F6S4E6;A0A0A0MT12;F6TRA5;H0Y400;A0A140T996;A0A140T9L4;A0A140T973;A0A140T9K1;A0A140T9X9;F6UJC5;A0A140TA18;K7EN69;F6QYI9;A0A0G2JJL7;F6R6M7;K7ENP6;A0A0G2JHN7;K7EL56;K7EIL8;F6U6E2;F6S2B7;F6SXL5;A0A140T9K2;A0A140T9N3;H0YCC6	O00148;O00148-2;K7EQN7;O00148-3	ATP-dependent RNA helicase DDX39A	DDX39A	>sp|O00148|DX39A_HUMAN ATP-dependent RNA helicase DDX39A OS=Homo sapiens GN=DDX39A PE=1 SV=2;>sp|O00148-2|DX39A_HUMAN Isoform 2 of ATP-dependent RNA helicase DDX39A OS=Homo sapiens GN=DDX39A;>tr|K7EQN7|K7EQN7_HUMAN ATP-dependent RNA helicase DDX39A (Fragme			7	4	4	10	9	11	10	11	13	5	4	5	8	8	9	11	9	10	5	5	7	9	8	8	8	11	12	3	343850000	333690000	351670000	454580000	438830000	371850000	379040000	437120000	448360000	280390000	326930000	336500000	373780000	340910000	381720000
O00165-5;O00165;O00165-2;E9PIQ7;Q5VYD6;O00165-3;O00165-4;O00165-6	O00165-5;O00165;O00165-2;E9PIQ7;Q5VYD6;O00165-3	HCLS1-associated protein X-1	HAX1	>sp|O00165-5|HAX1_HUMAN Isoform 5 of HCLS1-associated protein X-1 OS=Homo sapiens GN=HAX1;>sp|O00165|HAX1_HUMAN HCLS1-associated protein X-1 OS=Homo sapiens GN=HAX1 PE=1 SV=2;>sp|O00165-2|HAX1_HUMAN Isoform 2 of HCLS1-associated protein X-1 OS=Homo sapiens			0	0	0	2	1	1	0	0	1	0	0	0	1	1	1	2	0	0	0	0	1	2	2	2	2	0	1	0	0	0	0	0	0	0	0	0	0	0	0	0	0	0	0
O00203-3;O00203;Q13367;Q13367-4;Q13367-3;H0YBD0;F5GWU4;F5GYB0	O00203-3;O00203	AP-3 complex subunit beta-1	AP3B1	>sp|O00203-3|AP3B1_HUMAN Isoform 2 of AP-3 complex subunit beta-1 OS=Homo sapiens GN=AP3B1;>sp|O00203|AP3B1_HUMAN AP-3 complex subunit beta-1 OS=Homo sapiens GN=AP3B1 PE=1 SV=3			3	3	1	11	15	15	9	10	6	1	4	1	15	11	14	11	12	13	5	2	3	14	11	14	7	14	10	3	32886000	68119000	0	393460000	412680000	366780000	302790000	271510000	297480000	0	123950000	0	393620000	316390000	426640000
O00231;O00231-2;J3QRY4;J3QS13;J3KSW3	O00231;O00231-2	26S proteasome non-ATPase regulatory subunit 11	PSMD11	>sp|O00231|PSD11_HUMAN 26S proteasome non-ATPase regulatory subunit 11 OS=Homo sapiens GN=PSMD11 PE=1 SV=3;>sp|O00231-2|PSD11_HUMAN Isoform 2 of 26S proteasome non-ATPase regulatory subunit 11 OS=Homo sapiens GN=PSMD11			3	2	2	5	7	6	6	7	4	2	1	3	6	6	7	6	9	6	4	3	5	10	7	6	6	6	9	2	157800000	171010000	174140000	158920000	181790000	150950000	145850000	161110000	152430000	165620000	0	185800000	163870000	171970000	167300000
O00232;O00232-2;J3KTJ5;J3KSK1	O00232;O00232-2	26S proteasome non-ATPase regulatory subunit 12	PSMD12	>sp|O00232|PSD12_HUMAN 26S proteasome non-ATPase regulatory subunit 12 OS=Homo sapiens GN=PSMD12 PE=1 SV=3;>sp|O00232-2|PSD12_HUMAN Isoform 2 of 26S proteasome non-ATPase regulatory subunit 12 OS=Homo sapiens GN=PSMD12			0	2	0	8	8	6	7	8	8	1	0	2	5	5	6	5	8	5	0	1	0	6	6	6	5	6	8	1	0	102220000	0	129690000	129500000	138050000	148070000	140760000	135490000	0	0	93033000	128050000	126750000	104190000
O00264;O00264-2;U3KQM0	O00264;O00264-2	Membrane-associated progesterone receptor component 1	PGRMC1	>sp|O00264|PGRC1_HUMAN Membrane-associated progesterone receptor component 1 OS=Homo sapiens GN=PGRMC1 PE=1 SV=3;>sp|O00264-2|PGRC1_HUMAN Isoform 2 of Membrane-associated progesterone receptor component 1 OS=Homo sapiens GN=PGRMC1			3	3	3	5	4	3	5	3	4	2	1	5	6	6	5	5	5	6	3	3	4	5	4	6	4	4	4	4	303430000	226950000	282400000	305640000	278210000	305080000	261400000	260570000	257270000	225870000	0	246490000	284440000	332590000	312090000
O00303;H0YDT6;E9PQV8;A0A0D9SEZ9	O00303	Eukaryotic translation initiation factor 3 subunit F	EIF3F	>sp|O00303|EIF3F_HUMAN Eukaryotic translation initiation factor 3 subunit F OS=Homo sapiens GN=EIF3F PE=1 SV=1			0	0	0	2	3	3	4	5	3	0	0	1	2	1	1	2	3	2	0	1	0	1	2	2	3	2	3	0	0	0	0	58309000	54018000	58527000	59755000	63223000	63610000	0	0	0	0	0	0
O00330-3;O00330;E9PLU0;E9PRI6;O00330-2	O00330-3;O00330;E9PLU0;E9PRI6;O00330-2	Pyruvate dehydrogenase protein X component, mitochondrial	PDHX	>sp|O00330-3|ODPX_HUMAN Isoform 3 of Pyruvate dehydrogenase protein X component, mitochondrial OS=Homo sapiens GN=PDHX;>sp|O00330|ODPX_HUMAN Pyruvate dehydrogenase protein X component, mitochondrial OS=Homo sapiens GN=PDHX PE=1 SV=3;>tr|E9PLU0|E9PLU0_HUMAN			0	1	0	0	0	0	0	0	0	0	1	1	0	0	1	0	0	0	0	0	1	0	0	0	0	0	1	0	0	0	0	0	0	0	0	0	0	0	0	0	0	0	0
O00410;O00410-3;H0Y8C6;O00410-2;E7ETV3;E7EQT5;E7EV12;C9JMV5;H0Y3V4;E7EWK4;E7EX05;C9JZD8;C9JZ53;C9JQT6;E7ESA1;E7ESZ1;E7ETV8;C9J875;C9JXE0	O00410;O00410-3;H0Y8C6;O00410-2	Importin-5	IPO5	>sp|O00410|IPO5_HUMAN Importin-5 OS=Homo sapiens GN=IPO5 PE=1 SV=4;>sp|O00410-3|IPO5_HUMAN Isoform 3 of Importin-5 OS=Homo sapiens GN=IPO5;>tr|H0Y8C6|H0Y8C6_HUMAN Importin-5 (Fragment) OS=Homo sapiens GN=IPO5 PE=1 SV=1;>sp|O00410-2|IPO5_HUMAN Isoform 2 of			14	12	14	20	23	20	24	22	22	14	13	13	22	21	18	24	23	25	13	11	11	22	21	20	19	19	19	20	1887600000	1659900000	2034600000	2630700000	2738500000	2875500000	3168400000	3128700000	2989200000	1515100000	1572900000	1611200000	2293500000	2165200000	2383200000
O00411;K7EMH3;K7ESD1	O00411	DNA-directed RNA polymerase, mitochondrial	POLRMT	>sp|O00411|RPOM_HUMAN DNA-directed RNA polymerase, mitochondrial OS=Homo sapiens GN=POLRMT PE=1 SV=2			4	4	3	15	14	16	12	11	9	4	5	5	13	17	14	17	13	11	3	5	4	16	16	15	17	16	13	3	166200000	192330000	141850000	343360000	312060000	313970000	258480000	242210000	197950000	179230000	149260000	179210000	250850000	300030000	343940000
O00425;O00425-2;F8WD15	O00425	Insulin-like growth factor 2 mRNA-binding protein 3	IGF2BP3	>sp|O00425|IF2B3_HUMAN Insulin-like growth factor 2 mRNA-binding protein 3 OS=Homo sapiens GN=IGF2BP3 PE=1 SV=2			1	1	2	3	1	2	3	1	1	2	2	2	2	4	2	1	3	2	2	2	2	2	4	2	0	1	1	0	0	0	45290000	33427000	0	42547000	35127000	0	0	41779000	46586000	49000000	38982000	40081000	32543000
O00443;A0A0C4DGF9;O00443-2	O00443;A0A0C4DGF9;O00443-2	Phosphatidylinositol 4-phosphate 3-kinase C2 domain-containing subunit alpha	PIK3C2A	>sp|O00443|P3C2A_HUMAN Phosphatidylinositol 4-phosphate 3-kinase C2 domain-containing subunit alpha OS=Homo sapiens GN=PIK3C2A PE=1 SV=2;>tr|A0A0C4DGF9|A0A0C4DGF9_HUMAN Phosphatidylinositol 4-phosphate 3-kinase C2 domain-containing subunit alpha OS=Homo sa			0	0	0	0	0	0	0	0	0	0	0	0	0	1	0	0	0	0	0	0	0	1	2	0	2	1	1	0	0	0	0	0	0	0	0	0	0	0	0	0	0	0	0
V9GYJ4;O00459	V9GYJ4;O00459	Phosphatidylinositol 3-kinase regulatory subunit beta	PIK3R2	>tr|V9GYJ4|V9GYJ4_HUMAN Phosphatidylinositol 3-kinase regulatory subunit beta (Fragment) OS=Homo sapiens GN=PIK3R2 PE=1 SV=1;>sp|O00459|P85B_HUMAN Phosphatidylinositol 3-kinase regulatory subunit beta OS=Homo sapiens GN=PIK3R2 PE=1 SV=2			0	0	0	0	0	1	0	0	1	0	0	0	1	0	0	0	1	0	0	0	0	0	0	1	0	0	0	0	0	0	0	0	0	0	0	0	0	0	0	0	0	0	0
O00461;F8W785	O00461;F8W785	Golgi integral membrane protein 4	GOLIM4	>sp|O00461|GOLI4_HUMAN Golgi integral membrane protein 4 OS=Homo sapiens GN=GOLIM4 PE=1 SV=1;>tr|F8W785|F8W785_HUMAN Golgi integral membrane protein 4 OS=Homo sapiens GN=GOLIM4 PE=1 SV=1			0	1	0	4	4	3	1	2	1	1	0	0	5	3	3	3	1	2	0	0	0	5	5	6	0	1	2	0	0	0	0	61084000	65475000	61307000	0	57867000	0	0	0	0	70580000	75484000	83556000
O00471;A0A0A0MSI8;F8W9B8;G3V377;G3V4Z7	O00471;A0A0A0MSI8;F8W9B8	Exocyst complex component 5	EXOC5	>sp|O00471|EXOC5_HUMAN Exocyst complex component 5 OS=Homo sapiens GN=EXOC5 PE=1 SV=1;>tr|A0A0A0MSI8|A0A0A0MSI8_HUMAN Exocyst complex component 5 OS=Homo sapiens GN=EXOC5 PE=1 SV=1;>tr|F8W9B8|F8W9B8_HUMAN Exocyst complex component 5 OS=Homo sapiens GN=EXOC			4	2	7	9	10	10	11	10	7	5	4	2	10	9	10	9	8	10	5	3	5	8	9	11	10	9	7	4	148020000	190130000	157390000	175800000	167640000	188230000	201510000	190220000	171750000	129510000	136800000	106330000	184290000	164180000	205530000
O00483	O00483	Cytochrome c oxidase subunit NDUFA4	NDUFA4	>sp|O00483|NDUA4_HUMAN Cytochrome c oxidase subunit NDUFA4 OS=Homo sapiens GN=NDUFA4 PE=1 SV=1			1	1	1	3	2	2	2	2	2	1	1	0	2	2	2	1	2	1	1	1	1	1	2	1	2	2	1	2	0	0	0	225040000	237670000	240530000	198590000	197320000	219770000	0	0	0	250090000	0	214820000
O00487	O00487	26S proteasome non-ATPase regulatory subunit 14	PSMD14	>sp|O00487|PSDE_HUMAN 26S proteasome non-ATPase regulatory subunit 14 OS=Homo sapiens GN=PSMD14 PE=1 SV=1			0	1	0	2	4	3	4	3	2	1	1	0	2	3	1	3	3	3	0	0	0	2	1	2	3	3	2	2	0	0	0	65302000	60137000	72010000	73568000	67067000	64525000	0	0	0	74476000	57391000	0
O00560;B4DHN5;E9PBU7;G5EA09;O00560-3;O00560-2	O00560;B4DHN5;E9PBU7;G5EA09;O00560-3;O00560-2	Syntenin-1	SDCBP	>sp|O00560|SDCB1_HUMAN Syntenin-1 OS=Homo sapiens GN=SDCBP PE=1 SV=1;>tr|B4DHN5|B4DHN5_HUMAN Syntenin-1 OS=Homo sapiens GN=SDCBP PE=1 SV=1;>tr|E9PBU7|E9PBU7_HUMAN Syntenin-1 OS=Homo sapiens GN=SDCBP PE=1 SV=1;>tr|G5EA09|G5EA09_HUMAN Syndecan binding protei			0	0	0	0	0	0	1	2	1	0	0	0	0	1	0	2	1	0	0	0	0	0	0	0	0	2	0	0	0	0	0	0	0	0	0	0	0	0	0	0	0	0	0
O00592-2;O00592	O00592-2;O00592	Podocalyxin	PODXL	>sp|O00592-2|PODXL_HUMAN Isoform 2 of Podocalyxin OS=Homo sapiens GN=PODXL;>sp|O00592|PODXL_HUMAN Podocalyxin OS=Homo sapiens GN=PODXL PE=1 SV=2			0	1	0	4	2	2	2	2	2	0	1	1	3	2	2	2	1	1	1	1	1	3	3	1	3	1	1	0	0	0	0	148740000	153480000	136220000	121210000	134850000	132670000	0	0	0	133250000	124040000	131440000
O00767	O00767	Acyl-CoA desaturase	SCD	>sp|O00767|ACOD_HUMAN Acyl-CoA desaturase OS=Homo sapiens GN=SCD PE=1 SV=2			0	0	0	2	2	1	2	1	2	0	0	0	2	2	2	2	2	2	1	1	0	2	2	2	2	1	1	0	0	0	0	198110000	179760000	0	214290000	0	249120000	0	0	0	176830000	146460000	153300000
O14617-4;O14617;O14617-5;O14617-2;O14617-3;K7ELX8;K7ERW8;A0A087WYN6	O14617-4;O14617;O14617-5;O14617-2;O14617-3	AP-3 complex subunit delta-1	AP3D1	>sp|O14617-4|AP3D1_HUMAN Isoform 4 of AP-3 complex subunit delta-1 OS=Homo sapiens GN=AP3D1;>sp|O14617|AP3D1_HUMAN AP-3 complex subunit delta-1 OS=Homo sapiens GN=AP3D1 PE=1 SV=1;>sp|O14617-5|AP3D1_HUMAN Isoform 5 of AP-3 complex subunit delta-1 OS=Homo sa			3	3	2	7	5	6	10	7	7	3	2	1	8	10	9	11	7	8	4	1	1	8	4	7	10	11	6	2	123110000	181310000	141060000	198550000	181600000	173230000	178330000	171240000	160110000	154960000	173710000	0	212290000	203160000	229530000
O14646-2;O14646	O14646-2;O14646	Chromodomain-helicase-DNA-binding protein 1	CHD1	>sp|O14646-2|CHD1_HUMAN Isoform 2 of Chromodomain-helicase-DNA-binding protein 1 OS=Homo sapiens GN=CHD1;>sp|O14646|CHD1_HUMAN Chromodomain-helicase-DNA-binding protein 1 OS=Homo sapiens GN=CHD1 PE=1 SV=2			0	0	0	0	1	0	1	1	0	0	0	0	0	0	1	3	0	1	0	0	0	0	1	1	1	0	1	0	0	0	0	0	0	0	0	0	0	0	0	0	0	0	0
O14681-3;O14681;E9PQN7;A0A087WV44;E9PLB8;E9PL33;B7ZB74;E9PM05;E9PS58;E9PK61	O14681-3;O14681;E9PQN7;A0A087WV44;E9PLB8;E9PL33;B7ZB74;E9PM05;E9PS58;E9PK61	Etoposide-induced protein 2.4 homolog	EI24	>sp|O14681-3|EI24_HUMAN Isoform 2 of Etoposide-induced protein 2.4 homolog OS=Homo sapiens GN=EI24;>sp|O14681|EI24_HUMAN Etoposide-induced protein 2.4 homolog OS=Homo sapiens GN=EI24 PE=1 SV=4;>tr|E9PQN7|E9PQN7_HUMAN Etoposide-induced protein 2.4 homolog (			1	0	1	1	1	0	0	0	1	1	0	0	0	1	0	1	1	0	1	0	0	0	0	0	0	0	0	1	0	0	0	0	0	0	0	0	0	0	0	0	0	0	0
O14684	O14684	Prostaglandin E synthase	PTGES	>sp|O14684|PTGES_HUMAN Prostaglandin E synthase OS=Homo sapiens GN=PTGES PE=1 SV=2			1	0	0	1	1	1	1	1	1	1	1	1	1	0	1	1	1	1	0	1	0	1	1	1	1	1	1	1	0	0	0	0	0	0	0	0	0	0	0	0	0	0	0
O14737;O14737-2;K7ESJ4;K7EQA1;Q3HM38;X6R2P6	O14737;O14737-2;K7ESJ4;K7EQA1	Programmed cell death protein 5	PDCD5	>sp|O14737|PDCD5_HUMAN Programmed cell death protein 5 OS=Homo sapiens GN=PDCD5 PE=1 SV=3;>sp|O14737-2|PDCD5_HUMAN Isoform 2 of Programmed cell death protein 5 OS=Homo sapiens GN=PDCD5;>tr|K7ESJ4|K7ESJ4_HUMAN Programmed cell death protein 5 OS=Homo sapiens			0	0	0	1	1	0	2	1	1	0	0	0	0	0	0	0	0	1	0	0	0	0	0	1	1	1	1	0	0	0	0	0	0	0	23161000	0	0	0	0	0	0	0	0
O14773-2;O14773	O14773-2;O14773	Tripeptidyl-peptidase 1	TPP1	>sp|O14773-2|TPP1_HUMAN Isoform 2 of Tripeptidyl-peptidase 1 OS=Homo sapiens GN=TPP1;>sp|O14773|TPP1_HUMAN Tripeptidyl-peptidase 1 OS=Homo sapiens GN=TPP1 PE=1 SV=2			0	0	0	0	0	0	1	0	1	0	0	0	0	1	1	1	0	2	0	0	0	0	0	0	0	0	1	0	0	0	0	0	0	0	0	0	0	0	0	0	0	0	0
O14776-2;O14776;G3V220	O14776-2;O14776;G3V220	Transcription elongation regulator 1	TCERG1	>sp|O14776-2|TCRG1_HUMAN Isoform 2 of Transcription elongation regulator 1 OS=Homo sapiens GN=TCERG1;>sp|O14776|TCRG1_HUMAN Transcription elongation regulator 1 OS=Homo sapiens GN=TCERG1 PE=1 SV=2;>tr|G3V220|G3V220_HUMAN Transcription elongation regulator			0	1	0	0	0	0	0	0	0	0	1	0	0	0	0	0	0	0	0	0	0	1	0	0	0	1	0	0	0	0	0	0	0	0	0	0	0	0	9890300	0	0	0	0
O14818;O14818-2;H0Y586;Q8TAA3-2;Q8TAA3-5;Q8TAA3;A0A087WYS6;O14818-4;F5GY34	O14818;O14818-2;H0Y586	Proteasome subunit alpha type-7	PSMA7	>sp|O14818|PSA7_HUMAN Proteasome subunit alpha type-7 OS=Homo sapiens GN=PSMA7 PE=1 SV=1;>sp|O14818-2|PSA7_HUMAN Isoform 2 of Proteasome subunit alpha type-7 OS=Homo sapiens GN=PSMA7;>tr|H0Y586|H0Y586_HUMAN Proteasome subunit alpha type-7 (Fragment) OS=Hom			1	0	0	3	2	5	7	3	5	2	2	2	3	5	5	6	4	3	1	1	1	2	2	3	3	4	5	1	0	0	0	113580000	93153000	108380000	103240000	100470000	110070000	0	0	0	93926000	105560000	110720000
O14828-2;O14828	O14828-2;O14828	Secretory carrier-associated membrane protein 3	SCAMP3	>sp|O14828-2|SCAM3_HUMAN Isoform 2 of Secretory carrier-associated membrane protein 3 OS=Homo sapiens GN=SCAMP3;>sp|O14828|SCAM3_HUMAN Secretory carrier-associated membrane protein 3 OS=Homo sapiens GN=SCAMP3 PE=1 SV=3			0	0	1	1	2	1	2	2	2	0	0	0	0	2	3	3	2	2	1	1	0	4	3	2	1	1	1	0	0	0	0	0	63389000	0	71653000	76066000	68200000	0	0	0	0	78929000	71886000
Q5VV89;O14880;Q5VV87	Q5VV89;O14880;Q5VV87	Microsomal glutathione S-transferase 3	MGST3	>tr|Q5VV89|Q5VV89_HUMAN Microsomal glutathione S-transferase 3 OS=Homo sapiens GN=MGST3 PE=1 SV=1;>sp|O14880|MGST3_HUMAN Microsomal glutathione S-transferase 3 OS=Homo sapiens GN=MGST3 PE=1 SV=1;>tr|Q5VV87|Q5VV87_HUMAN Microsomal glutathione S-transferase			0	0	0	0	0	0	1	0	1	0	0	0	0	0	0	0	0	1	0	0	1	0	0	0	1	1	0	0	0	0	0	0	0	0	0	0	0	0	0	0	0	0	0
O14925;Q5SRD1;B4DDK6	O14925;Q5SRD1	Mitochondrial import inner membrane translocase subunit Tim23;Putative mitochondrial import inner membrane translocase subunit Tim23B	TIMM23;TIMM23B	>sp|O14925|TIM23_HUMAN Mitochondrial import inner membrane translocase subunit Tim23 OS=Homo sapiens GN=TIMM23 PE=1 SV=1;>sp|Q5SRD1|TI23B_HUMAN Putative mitochondrial import inner membrane translocase subunit Tim23B OS=Homo sapiens GN=TIMM23B PE=5 SV=2			0	0	0	1	0	1	1	1	1	0	0	0	0	0	1	1	1	1	0	1	0	0	0	2	1	1	1	1	0	0	0	0	0	0	0	0	0	0	0	0	0	0	0
O14929-2;O14929	O14929-2;O14929	Histone acetyltransferase type B catalytic subunit	HAT1	>sp|O14929-2|HAT1_HUMAN Isoform B of Histone acetyltransferase type B catalytic subunit OS=Homo sapiens GN=HAT1;>sp|O14929|HAT1_HUMAN Histone acetyltransferase type B catalytic subunit OS=Homo sapiens GN=HAT1 PE=1 SV=1			0	0	0	1	1	1	1	0	0	0	0	0	1	1	1	1	1	1	0	0	0	0	1	1	0	1	1	0	0	0	0	0	0	0	0	0	0	0	0	0	0	0	0
O14949	O14949	Cytochrome b-c1 complex subunit 8	UQCRQ	>sp|O14949|QCR8_HUMAN Cytochrome b-c1 complex subunit 8 OS=Homo sapiens GN=UQCRQ PE=1 SV=4			1	1	1	2	2	2	2	2	2	1	1	2	1	1	2	2	3	3	1	1	2	2	2	2	2	1	2	1	0	0	0	104800000	115710000	130050000	103470000	113070000	98822000	0	0	141280000	0	0	0
O14980;C9JKM9;C9J673;C9IZS4;C9JQ02;C9JV99;F8WF71;C9IYM2;H7BZC5;C9JF49	O14980	Exportin-1	XPO1	>sp|O14980|XPO1_HUMAN Exportin-1 OS=Homo sapiens GN=XPO1 PE=1 SV=1			17	20	23	31	29	29	31	31	28	18	19	19	29	28	28	27	24	26	18	15	21	25	27	25	26	29	27	21	2729100000	3068600000	3256900000	4026300000	3934900000	4191500000	4615900000	4570900000	4819400000	2474800000	2584500000	2788700000	4100500000	3703900000	3268300000
O15031;E2PU09;A6QRH1;A6QRG9	O15031	Plexin-B2	PLXNB2	>sp|O15031|PLXB2_HUMAN Plexin-B2 OS=Homo sapiens GN=PLXNB2 PE=1 SV=3			0	0	0	3	4	3	1	1	1	0	1	0	1	3	2	0	1	3	0	0	0	3	3	1	1	1	2	1	0	0	0	27837000	26595000	33635000	0	0	0	0	0	0	0	29814000	26805000
O15042-2;O15042;E7ET15;H0Y8D9;O15042-3;E7EW00;C9JDJ7;C9J5L1	O15042-2;O15042;E7ET15;H0Y8D9;O15042-3	U2 snRNP-associated SURP motif-containing protein	U2SURP	>sp|O15042-2|SR140_HUMAN Isoform 2 of U2 snRNP-associated SURP motif-containing protein OS=Homo sapiens GN=U2SURP;>sp|O15042|SR140_HUMAN U2 snRNP-associated SURP motif-containing protein OS=Homo sapiens GN=U2SURP PE=1 SV=2;>tr|E7ET15|E7ET15_HUMAN U2 snRNP-			0	0	0	2	1	0	2	0	2	0	0	0	1	0	2	2	3	1	0	0	0	1	2	1	2	2	3	0	0	0	0	26871000	0	0	33621000	0	31393000	0	0	0	0	0	0
O15091;O15091-4;O15091-2;A0A0A0MTQ0;O15091-3	O15091;O15091-4;O15091-2	Mitochondrial ribonuclease P protein 3	KIAA0391	>sp|O15091|MRRP3_HUMAN Mitochondrial ribonuclease P protein 3 OS=Homo sapiens GN=KIAA0391 PE=1 SV=2;>sp|O15091-4|MRRP3_HUMAN Isoform 4 of Mitochondrial ribonuclease P protein 3 OS=Homo sapiens GN=KIAA0391;>sp|O15091-2|MRRP3_HUMAN Isoform 2 of Mitochondrial			0	0	0	3	3	2	9	3	4	0	0	0	3	1	1	2	1	4	0	1	0	1	4	3	4	5	4	0	0	0	0	99119000	77107000	74467000	153450000	86411000	83150000	0	0	0	81614000	0	0
O15121	O15121	Sphingolipid delta(4)-desaturase DES1	DEGS1	>sp|O15121|DEGS1_HUMAN Sphingolipid delta(4)-desaturase DES1 OS=Homo sapiens GN=DEGS1 PE=1 SV=1			0	0	0	0	0	0	1	1	1	0	0	0	0	0	0	1	1	0	0	0	0	1	1	1	0	1	0	0	0	0	0	0	0	0	0	0	0	0	0	0	0	0	0
O15145;C9JZD1;F8VR50	O15145;C9JZD1	Actin-related protein 2/3 complex subunit 3	ARPC3	>sp|O15145|ARPC3_HUMAN Actin-related protein 2/3 complex subunit 3 OS=Homo sapiens GN=ARPC3 PE=1 SV=3;>tr|C9JZD1|C9JZD1_HUMAN Actin-related protein 2/3 complex subunit 3 (Fragment) OS=Homo sapiens GN=ARPC3 PE=1 SV=1			1	0	0	0	0	0	0	0	1	1	0	1	0	1	0	1	1	1	0	0	0	1	0	0	0	0	0	0	0	0	0	0	0	0	0	0	0	0	0	0	0	0	0
O15173;O15173-2	O15173;O15173-2	Membrane-associated progesterone receptor component 2	PGRMC2	>sp|O15173|PGRC2_HUMAN Membrane-associated progesterone receptor component 2 OS=Homo sapiens GN=PGRMC2 PE=1 SV=1;>sp|O15173-2|PGRC2_HUMAN Isoform 2 of Membrane-associated progesterone receptor component 2 OS=Homo sapiens GN=PGRMC2			2	2	0	6	4	5	6	4	4	0	0	1	4	5	3	4	2	4	1	3	4	4	3	4	6	6	5	4	0	154270000	0	164050000	147760000	153000000	196060000	166550000	167230000	0	0	0	129560000	145720000	0
O15258;Q5T092;A0A0A0MR06;Q5T091;Q5T093	O15258;Q5T092;A0A0A0MR06;Q5T091	Protein RER1	RER1	>sp|O15258|RER1_HUMAN Protein RER1 OS=Homo sapiens GN=RER1 PE=1 SV=1;>tr|Q5T092|Q5T092_HUMAN Protein RER1 (Fragment) OS=Homo sapiens GN=RER1 PE=1 SV=1;>tr|A0A0A0MR06|A0A0A0MR06_HUMAN Protein RER1 (Fragment) OS=Homo sapiens GN=RER1 PE=1 SV=1;>tr|Q5T091|Q5T0			1	1	1	0	2	2	1	0	1	1	1	1	2	3	1	0	2	2	1	2	1	3	3	3	2	1	1	0	0	0	0	0	120760000	126680000	0	0	0	0	0	0	112150000	115850000	0
Q5T8U5;O15260-2;O15260;O15260-3;B7Z1G8	Q5T8U5;O15260-2;O15260;O15260-3;B7Z1G8	Surfeit locus protein 4	SURF4	>tr|Q5T8U5|Q5T8U5_HUMAN Surfeit 4 OS=Homo sapiens GN=SURF4 PE=1 SV=1;>sp|O15260-2|SURF4_HUMAN Isoform 2 of Surfeit locus protein 4 OS=Homo sapiens GN=SURF4;>sp|O15260|SURF4_HUMAN Surfeit locus protein 4 OS=Homo sapiens GN=SURF4 PE=1 SV=3;>sp|O15260-3|SURF4			1	1	2	3	3	2	4	4	4	1	2	1	2	2	2	3	3	3	2	1	0	2	2	2	4	4	3	3	0	0	212410000	293130000	290330000	456720000	536130000	586230000	456990000	0	521030000	0	372120000	383030000	408100000
O15269;O15269-2	O15269	Serine palmitoyltransferase 1	SPTLC1	>sp|O15269|SPTC1_HUMAN Serine palmitoyltransferase 1 OS=Homo sapiens GN=SPTLC1 PE=1 SV=1			1	2	2	4	6	5	3	3	2	2	0	1	4	4	4	4	4	2	1	1	1	6	5	2	3	4	3	2	0	109820000	113890000	98643000	107670000	109260000	89926000	101540000	70823000	0	0	0	101120000	94392000	103920000
O15357;A0A0A0MTP6;O15357-2;F5GY16;H7BXR2;H0YFZ4;H0Y5Q9;Q92835-3;Q92835-2;Q92835	O15357;A0A0A0MTP6;O15357-2	Phosphatidylinositol 3,4,5-trisphosphate 5-phosphatase 2	INPPL1	>sp|O15357|SHIP2_HUMAN Phosphatidylinositol 3,4,5-trisphosphate 5-phosphatase 2 OS=Homo sapiens GN=INPPL1 PE=1 SV=2;>tr|A0A0A0MTP6|A0A0A0MTP6_HUMAN Phosphatidylinositol 3,4,5-trisphosphate 5-phosphatase 2 OS=Homo sapiens GN=INPPL1 PE=1 SV=1;>sp|O15357-2|SH			0	0	0	0	0	0	0	1	0	0	1	0	5	4	2	2	1	2	0	0	0	2	1	4	1	1	3	0	0	0	0	0	0	0	0	0	0	0	0	0	53838000	0	0
O15371-2;O15371-3;O15371;B0QYA4;B0QYA5;B0QYA8;B0QYA6	O15371-2;O15371-3;O15371	Eukaryotic translation initiation factor 3 subunit D	EIF3D	>sp|O15371-2|EIF3D_HUMAN Isoform 2 of Eukaryotic translation initiation factor 3 subunit D OS=Homo sapiens GN=EIF3D;>sp|O15371-3|EIF3D_HUMAN Isoform 3 of Eukaryotic translation initiation factor 3 subunit D OS=Homo sapiens GN=EIF3D;>sp|O15371|EIF3D_HUMAN E			0	0	0	0	0	1	2	2	3	0	0	0	1	1	0	1	1	2	0	0	0	1	1	0	1	3	2	0	0	0	0	0	0	0	43775000	47890000	51415000	0	0	0	0	0	0
O15397;O15397-2;F5H2I3;H0YH64;F5H244;F5H292;F5GXT5	O15397;O15397-2	Importin-8	IPO8	>sp|O15397|IPO8_HUMAN Importin-8 OS=Homo sapiens GN=IPO8 PE=1 SV=2;>sp|O15397-2|IPO8_HUMAN Isoform 2 of Importin-8 OS=Homo sapiens GN=IPO8			5	6	5	7	9	8	9	11	10	2	3	3	7	6	6	7	8	9	2	5	3	6	7	7	8	10	11	4	549140000	574070000	245710000	377510000	327120000	309360000	371710000	399550000	372860000	0	649720000	0	319180000	422480000	363460000
O15400-2;O15400	O15400-2;O15400	Syntaxin-7	STX7	>sp|O15400-2|STX7_HUMAN Isoform 2 of Syntaxin-7 OS=Homo sapiens GN=STX7;>sp|O15400|STX7_HUMAN Syntaxin-7 OS=Homo sapiens GN=STX7 PE=1 SV=4			0	1	1	0	0	1	0	0	0	1	1	1	0	0	0	0	0	0	1	1	0	1	1	1	0	0	0	0	0	0	0	0	0	0	0	0	0	0	0	0	0	0	0
O15427;J3QQV2;J3QSC3;J3QQS9;J3QLE3;J3KTM6;J3QRU2;J3KT83;J3QRA0;J3KTI8;J3QRP8	O15427;J3QQV2;J3QSC3	Monocarboxylate transporter 4	SLC16A3	>sp|O15427|MOT4_HUMAN Monocarboxylate transporter 4 OS=Homo sapiens GN=SLC16A3 PE=1 SV=1;>tr|J3QQV2|J3QQV2_HUMAN Monocarboxylate transporter 4 (Fragment) OS=Homo sapiens GN=SLC16A3 PE=1 SV=8;>tr|J3QSC3|J3QSC3_HUMAN Monocarboxylate transporter 4 (Fragment)			4	4	3	2	3	1	4	2	3	3	3	4	2	2	2	3	4	3	3	3	2	4	4	3	4	3	2	1	236950000	265670000	236480000	203700000	232420000	0	144820000	0	183250000	274680000	306030000	291430000	285280000	217570000	214000000
O15446;O15446-2	O15446;O15446-2	DNA-directed RNA polymerase I subunit RPA34	CD3EAP	>sp|O15446|RPA34_HUMAN DNA-directed RNA polymerase I subunit RPA34 OS=Homo sapiens GN=CD3EAP PE=1 SV=1;>sp|O15446-2|RPA34_HUMAN Isoform 2 of DNA-directed RNA polymerase I subunit RPA34 OS=Homo sapiens GN=CD3EAP			1	0	1	1	0	0	0	0	0	0	1	0	0	0	0	1	0	0	1	0	0	0	2	2	0	0	0	0	0	0	0	0	0	0	0	0	0	0	0	0	0	0	0
O43143;A0A140T947;O60231	O43143	Putative pre-mRNA-splicing factor ATP-dependent RNA helicase DHX15	DHX15	>sp|O43143|DHX15_HUMAN Pre-mRNA-splicing factor ATP-dependent RNA helicase DHX15 OS=Homo sapiens GN=DHX15 PE=1 SV=2			0	0	0	0	1	0	0	0	0	0	0	0	1	1	0	0	0	0	0	0	0	1	1	1	0	0	1	0	0	0	0	0	0	0	0	0	0	0	0	0	0	0	0
O43149;O43149-3	O43149	Zinc finger ZZ-type and EF-hand domain-containing protein 1	ZZEF1	>sp|O43149|ZZEF1_HUMAN Zinc finger ZZ-type and EF-hand domain-containing protein 1 OS=Homo sapiens GN=ZZEF1 PE=1 SV=6			0	0	0	0	0	0	1	0	1	0	0	0	0	0	0	0	0	0	0	0	0	0	0	0	1	0	1	0	0	0	0	0	0	0	0	0	8233300	0	0	0	0	0	0
O43156	O43156	TELO2-interacting protein 1 homolog	TTI1	>sp|O43156|TTI1_HUMAN TELO2-interacting protein 1 homolog OS=Homo sapiens GN=TTI1 PE=1 SV=3			1	2	1	1	3	2	3	2	2	2	1	2	2	4	1	2	3	2	2	1	2	1	1	2	4	1	2	0	0	94267000	0	0	90639000	78675000	69422000	0	0	0	0	0	0	70442000	0
O43172-2;O43172	O43172-2;O43172	U4/U6 small nuclear ribonucleoprotein Prp4	PRPF4	>sp|O43172-2|PRP4_HUMAN Isoform 2 of U4/U6 small nuclear ribonucleoprotein Prp4 OS=Homo sapiens GN=PRPF4;>sp|O43172|PRP4_HUMAN U4/U6 small nuclear ribonucleoprotein Prp4 OS=Homo sapiens GN=PRPF4 PE=1 SV=2			0	0	0	3	3	4	4	2	4	0	0	0	3	3	3	4	3	4	1	1	0	4	4	5	6	6	7	1	0	0	0	45346000	50693000	48160000	67189000	57505000	51217000	0	0	0	69394000	62852000	76173000
O43175;Q5SZU1	O43175;Q5SZU1	D-3-phosphoglycerate dehydrogenase	PHGDH	>sp|O43175|SERA_HUMAN D-3-phosphoglycerate dehydrogenase OS=Homo sapiens GN=PHGDH PE=1 SV=4;>tr|Q5SZU1|Q5SZU1_HUMAN D-3-phosphoglycerate dehydrogenase OS=Homo sapiens GN=PHGDH PE=1 SV=1			10	11	11	16	15	17	15	11	13	13	7	10	17	16	17	10	14	11	12	11	10	15	15	16	10	16	12	12	1570000000	1583700000	1436700000	1820700000	1908000000	1768200000	1618500000	1554500000	1536200000	1448300000	1113100000	1370900000	1927900000	1875400000	1873800000
O43237;O43237-2;J3KRI4;B4E2E0;J3KRZ2;J3KSD2;H3BUM4	O43237;O43237-2;J3KRI4	Cytoplasmic dynein 1 light intermediate chain 2	DYNC1LI2	>sp|O43237|DC1L2_HUMAN Cytoplasmic dynein 1 light intermediate chain 2 OS=Homo sapiens GN=DYNC1LI2 PE=1 SV=1;>sp|O43237-2|DC1L2_HUMAN Isoform 2 of Cytoplasmic dynein 1 light intermediate chain 2 OS=Homo sapiens GN=DYNC1LI2;>tr|J3KRI4|J3KRI4_HUMAN Cytoplasm			1	0	1	2	2	2	1	2	1	0	1	1	0	1	2	3	1	2	1	1	0	1	1	1	3	2	2	1	0	0	0	0	0	0	0	0	0	0	0	0	0	0	60796000
O43242;O43242-2;H0YGV8	O43242;O43242-2	26S proteasome non-ATPase regulatory subunit 3	PSMD3	>sp|O43242|PSMD3_HUMAN 26S proteasome non-ATPase regulatory subunit 3 OS=Homo sapiens GN=PSMD3 PE=1 SV=2;>sp|O43242-2|PSMD3_HUMAN Isoform 2 of 26S proteasome non-ATPase regulatory subunit 3 OS=Homo sapiens GN=PSMD3			3	4	7	11	13	11	9	10	14	4	5	3	9	11	13	13	13	11	6	5	5	16	11	10	11	15	12	4	141340000	136810000	345180000	394870000	441290000	382350000	291440000	344050000	439670000	142290000	190080000	170430000	332670000	335170000	420950000
O43264;O43264-2;F5H3C1	O43264;O43264-2	Centromere/kinetochore protein zw10 homolog	ZW10	>sp|O43264|ZW10_HUMAN Centromere/kinetochore protein zw10 homolog OS=Homo sapiens GN=ZW10 PE=1 SV=3;>sp|O43264-2|ZW10_HUMAN Isoform 2 of Centromere/kinetochore protein zw10 homolog OS=Homo sapiens GN=ZW10			1	1	1	3	3	3	3	2	0	1	1	1	2	2	4	4	2	3	0	1	0	4	4	4	3	2	3	2	0	0	0	55116000	0	68448000	57421000	0	0	0	0	0	55055000	46700000	52714000
O43290;E9PQI8	O43290	U4/U6.U5 tri-snRNP-associated protein 1	SART1	>sp|O43290|SNUT1_HUMAN U4/U6.U5 tri-snRNP-associated protein 1 OS=Homo sapiens GN=SART1 PE=1 SV=1			0	0	0	2	3	3	2	3	3	2	0	1	4	5	5	4	6	2	0	0	0	5	4	4	2	4	4	1	0	0	0	44646000	39690000	37736000	42640000	41871000	0	0	0	0	60681000	52071000	51480000
O43292;E9PPZ9;O43292-2;E9PLV6;E9PLG8;E9PQ31;E9PM11;E9PM94	O43292;E9PPZ9;O43292-2;E9PLV6	Glycosylphosphatidylinositol anchor attachment 1 protein	GPAA1	>sp|O43292|GPAA1_HUMAN Glycosylphosphatidylinositol anchor attachment 1 protein OS=Homo sapiens GN=GPAA1 PE=1 SV=3;>tr|E9PPZ9|E9PPZ9_HUMAN Glycosylphosphatidylinositol anchor attachment 1 protein (Fragment) OS=Homo sapiens GN=GPAA1 PE=1 SV=1;>sp|O43292-2|G			0	0	0	3	1	2	1	1	0	0	0	0	2	1	1	0	1	0	0	0	0	2	0	1	1	2	1	1	0	0	0	65956000	0	0	0	0	0	0	0	0	0	0	0
O43324;D6RBD7;C9J1V9;O43324-2;H0YAL7;D6RCQ0;H0YAH9	O43324;D6RBD7;C9J1V9;O43324-2;H0YAL7	Eukaryotic translation elongation factor 1 epsilon-1	EEF1E1;EEF1E1-BLOC1S5	>sp|O43324|MCA3_HUMAN Eukaryotic translation elongation factor 1 epsilon-1 OS=Homo sapiens GN=EEF1E1 PE=1 SV=1;>tr|D6RBD7|D6RBD7_HUMAN Eukaryotic translation elongation factor 1 epsilon-1 OS=Homo sapiens GN=EEF1E1 PE=4 SV=1;>tr|C9J1V9|C9J1V9_HUMAN HCG20432			2	2	2	8	6	8	4	6	4	1	0	2	5	5	5	5	4	4	2	2	1	4	7	6	6	4	4	2	0	0	220830000	308390000	286170000	311200000	317700000	322390000	277570000	0	0	242300000	256790000	260200000	257080000
O43390;O43390-3;O43390-2;B4DT28;O43390-4	O43390;O43390-3;O43390-2;B4DT28;O43390-4	Heterogeneous nuclear ribonucleoprotein R	HNRNPR	>sp|O43390|HNRPR_HUMAN Heterogeneous nuclear ribonucleoprotein R OS=Homo sapiens GN=HNRNPR PE=1 SV=1;>sp|O43390-3|HNRPR_HUMAN Isoform 3 of Heterogeneous nuclear ribonucleoprotein R OS=Homo sapiens GN=HNRNPR;>sp|O43390-2|HNRPR_HUMAN Isoform 2 of Heterogeneo			0	0	0	5	4	4	6	2	6	0	0	0	5	5	4	1	3	2	0	0	0	3	3	4	2	4	3	0	0	0	0	0	0	0	25566000	22627000	24139000	0	0	0	0	0	0
O43395;O43395-3	O43395	U4/U6 small nuclear ribonucleoprotein Prp3	PRPF3	>sp|O43395|PRPF3_HUMAN U4/U6 small nuclear ribonucleoprotein Prp3 OS=Homo sapiens GN=PRPF3 PE=1 SV=2			0	1	1	3	3	4	4	3	4	1	0	1	3	4	2	4	6	3	1	0	1	3	3	4	4	3	0	1	0	0	0	120080000	102800000	67143000	70699000	72032000	70826000	0	0	0	88260000	104460000	76027000
O43504;R4GMU8;E9PLX3;A0A0C4DGV4	O43504;R4GMU8;E9PLX3;A0A0C4DGV4	Ragulator complex protein LAMTOR5	LAMTOR5	>sp|O43504|LTOR5_HUMAN Ragulator complex protein LAMTOR5 OS=Homo sapiens GN=LAMTOR5 PE=1 SV=1;>tr|R4GMU8|R4GMU8_HUMAN Ragulator complex protein LAMTOR5 OS=Homo sapiens GN=LAMTOR5 PE=1 SV=1;>tr|E9PLX3|E9PLX3_HUMAN Ragulator complex protein LAMTOR5 OS=Homo s			0	0	0	1	0	1	1	1	1	0	0	0	0	0	0	0	0	0	0	0	0	1	0	0	3	2	1	1	0	0	0	0	0	0	0	0	0	0	0	0	0	0	0
O43592;F8WDU6;F5GYW6;F5GZM3	O43592	Exportin-T	XPOT	>sp|O43592|XPOT_HUMAN Exportin-T OS=Homo sapiens GN=XPOT PE=1 SV=2			0	0	0	5	5	5	5	5	4	0	0	0	4	5	3	5	3	5	0	0	0	2	4	3	4	3	4	2	0	0	0	103580000	105100000	106330000	92686000	99850000	98861000	0	0	0	78291000	100240000	76946000
O43615;M0QXU7;M0R301;M0R124;M0QXM9	O43615;M0QXU7	Mitochondrial import inner membrane translocase subunit TIM44	TIMM44	>sp|O43615|TIM44_HUMAN Mitochondrial import inner membrane translocase subunit TIM44 OS=Homo sapiens GN=TIMM44 PE=1 SV=2;>tr|M0QXU7|M0QXU7_HUMAN Mitochondrial import inner membrane translocase subunit TIM44 (Fragment) OS=Homo sapiens GN=TIMM44 PE=1 SV=1			1	1	2	1	2	4	1	3	3	3	2	1	3	2	2	3	2	3	2	2	1	4	3	5	3	5	4	1	0	0	74700000	0	69701000	51430000	0	55563000	55821000	73979000	81478000	0	77607000	77204000	66797000
O43663-3;O43663-2;O43663-4;O43663;H0YL53;G3V3N7	O43663-3;O43663-2;O43663-4;O43663;H0YL53;G3V3N7	Protein regulator of cytokinesis 1	PRC1	>sp|O43663-3|PRC1_HUMAN Isoform 3 of Protein regulator of cytokinesis 1 OS=Homo sapiens GN=PRC1;>sp|O43663-2|PRC1_HUMAN Isoform 2 of Protein regulator of cytokinesis 1 OS=Homo sapiens GN=PRC1;>sp|O43663-4|PRC1_HUMAN Isoform 4 of Protein regulator of cytoki			0	0	0	1	0	0	0	0	0	0	0	0	1	2	1	0	0	0	0	0	0	1	1	1	0	0	0	0	0	0	0	0	0	0	0	0	0	0	0	0	0	19606000	0
O43707;H7C144;F5GXS2;O43707-3;O43707-2;H0YJ11;H0YJW3;H7C5W8;H9KV75;P12814-2;P12814;P12814-3;P12814-4;K7EJH8	O43707;H7C144;F5GXS2;O43707-3;O43707-2;H0YJ11;H0YJW3;H7C5W8;H9KV75;P12814-2;P12814;P12814-3;P12814-4	Alpha-actinin-4;Alpha-actinin-1	ACTN4;ACTN1	>sp|O43707|ACTN4_HUMAN Alpha-actinin-4 OS=Homo sapiens GN=ACTN4 PE=1 SV=2;>tr|H7C144|H7C144_HUMAN Alpha-actinin-4 (Fragment) OS=Homo sapiens GN=ACTN4 PE=1 SV=1;>tr|F5GXS2|F5GXS2_HUMAN Alpha-actinin-4 OS=Homo sapiens GN=ACTN4 PE=1 SV=2;>sp|O43707-3|ACTN4_HU			0	0	0	0	0	1	0	0	0	0	0	0	1	0	1	0	0	0	0	0	0	0	0	0	0	0	0	0	0	0	0	0	0	0	0	0	0	0	0	0	0	0	0
O43765;K7EMD6	O43765;K7EMD6	Small glutamine-rich tetratricopeptide repeat-containing protein alpha	SGTA	>sp|O43765|SGTA_HUMAN Small glutamine-rich tetratricopeptide repeat-containing protein alpha OS=Homo sapiens GN=SGTA PE=1 SV=1;>tr|K7EMD6|K7EMD6_HUMAN Small glutamine-rich tetratricopeptide repeat-containing protein alpha (Fragment) OS=Homo sapiens GN=SGTA			0	0	0	2	1	1	3	3	2	0	0	0	2	1	1	1	3	0	0	0	0	2	1	1	3	2	3	0	0	0	0	36238000	0	0	43311000	31287000	26862000	0	0	0	37072000	0	0
O43772;C9JPE1	O43772;C9JPE1	Mitochondrial carnitine/acylcarnitine carrier protein	SLC25A20	>sp|O43772|MCAT_HUMAN Mitochondrial carnitine/acylcarnitine carrier protein OS=Homo sapiens GN=SLC25A20 PE=1 SV=1;>tr|C9JPE1|C9JPE1_HUMAN Mitochondrial carnitine/acylcarnitine carrier protein OS=Homo sapiens GN=SLC25A20 PE=1 SV=1			0	0	0	0	1	0	1	2	3	0	0	0	1	1	0	3	3	1	0	0	0	1	4	0	1	1	1	0	0	0	0	0	0	0	0	29161000	24571000	0	0	0	0	0	0
O43809;H3BND3;H3BV41	O43809;H3BND3	Cleavage and polyadenylation specificity factor subunit 5	NUDT21	>sp|O43809|CPSF5_HUMAN Cleavage and polyadenylation specificity factor subunit 5 OS=Homo sapiens GN=NUDT21 PE=1 SV=1;>tr|H3BND3|H3BND3_HUMAN Cleavage and polyadenylation-specificity factor subunit 5 (Fragment) OS=Homo sapiens GN=NUDT21 PE=1 SV=8			0	0	0	0	1	1	2	2	2	0	0	0	0	1	2	4	2	3	0	0	0	2	2	2	2	2	2	1	0	0	0	0	0	0	44211000	56103000	55540000	0	0	0	0	0	89340000
O43819	O43819	Protein SCO2 homolog, mitochondrial	SCO2	>sp|O43819|SCO2_HUMAN Protein SCO2 homolog, mitochondrial OS=Homo sapiens GN=SCO2 PE=1 SV=3			1	1	1	3	2	2	2	1	0	0	1	1	2	3	1	1	0	0	0	1	1	2	2	1	0	0	0	0	0	0	0	39823000	0	0	0	0	0	0	0	0	0	39489000	0
O43823;M0QYL4	O43823	A-kinase anchor protein 8	AKAP8	>sp|O43823|AKAP8_HUMAN A-kinase anchor protein 8 OS=Homo sapiens GN=AKAP8 PE=1 SV=1			0	0	0	1	0	0	0	0	0	0	0	0	1	0	2	0	0	0	0	0	0	1	1	1	0	0	0	0	0	0	0	0	0	0	0	0	0	0	0	0	0	0	21842000
O43852-2;O43852;O43852-4;O43852-3;H0Y875;O43852-9;O43852-15;O43852-5;O43852-10;O43852-6;O43852-12;O43852-13;O43852-14;O43852-7;O43852-11;O43852-8	O43852-2;O43852;O43852-4;O43852-3;H0Y875;O43852-9;O43852-15;O43852-5;O43852-10;O43852-6	Calumenin	CALU	>sp|O43852-2|CALU_HUMAN Isoform 2 of Calumenin OS=Homo sapiens GN=CALU;>sp|O43852|CALU_HUMAN Calumenin OS=Homo sapiens GN=CALU PE=1 SV=2;>sp|O43852-4|CALU_HUMAN Isoform 4 of Calumenin OS=Homo sapiens GN=CALU;>sp|O43852-3|CALU_HUMAN Isoform 3 of Calumenin O			0	0	0	2	1	1	1	1	1	0	0	0	1	1	0	0	1	1	0	0	0	1	1	1	0	0	0	0	0	0	0	0	0	0	0	0	0	0	0	0	0	0	0
O43854-2;O43854	O43854-2;O43854	EGF-like repeat and discoidin I-like domain-containing protein 3	EDIL3	>sp|O43854-2|EDIL3_HUMAN Isoform 2 of EGF-like repeat and discoidin I-like domain-containing protein 3 OS=Homo sapiens GN=EDIL3;>sp|O43854|EDIL3_HUMAN EGF-like repeat and discoidin I-like domain-containing protein 3 OS=Homo sapiens GN=EDIL3 PE=1 SV=1			2	1	2	2	1	5	3	1	2	1	1	0	3	5	3	3	2	2	1	2	1	2	3	1	4	3	3	2	46675000	0	52206000	0	0	58010000	45283000	0	54662000	0	0	0	58110000	61600000	71165000
O43913;O43913-2;G3V0H0	O43913;O43913-2	Origin recognition complex subunit 5	ORC5	>sp|O43913|ORC5_HUMAN Origin recognition complex subunit 5 OS=Homo sapiens GN=ORC5 PE=1 SV=1;>sp|O43913-2|ORC5_HUMAN Isoform 2 of Origin recognition complex subunit 5 OS=Homo sapiens GN=ORC5			0	0	1	3	5	5	4	2	4	0	1	0	4	4	4	3	3	2	0	1	1	2	4	4	2	2	4	0	0	0	0	59295000	60162000	60698000	55812000	77797000	53252000	0	0	0	64857000	65485000	62084000
O43920	O43920	NADH dehydrogenase [ubiquinone] iron-sulfur protein 5	NDUFS5	>sp|O43920|NDUS5_HUMAN NADH dehydrogenase [ubiquinone] iron-sulfur protein 5 OS=Homo sapiens GN=NDUFS5 PE=1 SV=3			0	0	0	0	0	0	0	0	0	0	0	0	1	1	1	0	1	0	0	0	0	1	0	0	0	1	0	0	0	0	0	0	0	0	0	0	0	0	0	0	0	0	0
O43929;O43929-2;O43929-3;C9JGH7;C9J2X8;Q53SE3;CON__Q2YDI2;Q5THS9;Q96NJ5-3;Q96NJ5-2;Q96NJ5	O43929;O43929-2;O43929-3	Origin recognition complex subunit 4	ORC4	>sp|O43929|ORC4_HUMAN Origin recognition complex subunit 4 OS=Homo sapiens GN=ORC4 PE=1 SV=2;>sp|O43929-2|ORC4_HUMAN Isoform 2 of Origin recognition complex subunit 4 OS=Homo sapiens GN=ORC4;>sp|O43929-3|ORC4_HUMAN Isoform 3 of Origin recognition complex s			2	2	2	4	5	6	3	3	2	2	1	1	6	5	5	7	5	6	2	1	2	6	4	6	3	5	1	3	130440000	106440000	138530000	95649000	98007000	98686000	76913000	94103000	92079000	129210000	0	0	120100000	131220000	117880000
O60216;E5RG18;E5RJW1;E5RJK5;E5RI01;E5RFZ5;E5RFV8;E5RIN7	O60216	Double-strand-break repair protein rad21 homolog	RAD21	>sp|O60216|RAD21_HUMAN Double-strand-break repair protein rad21 homolog OS=Homo sapiens GN=RAD21 PE=1 SV=2			0	0	0	0	0	0	1	0	1	0	1	0	0	0	0	0	1	0	0	0	0	0	0	1	0	0	1	0	0	0	0	0	0	0	0	0	0	0	0	0	0	0	0
O60220	O60220	Mitochondrial import inner membrane translocase subunit Tim8 A	TIMM8A	>sp|O60220|TIM8A_HUMAN Mitochondrial import inner membrane translocase subunit Tim8 A OS=Homo sapiens GN=TIMM8A PE=1 SV=1			0	0	0	0	0	1	1	1	1	0	0	0	1	1	2	2	1	0	0	0	0	1	2	1	1	1	1	0	0	0	0	0	0	0	0	0	0	0	0	0	0	0	27249000
O60264	O60264	SWI/SNF-related matrix-associated actin-dependent regulator of chromatin subfamily A member 5	SMARCA5	>sp|O60264|SMCA5_HUMAN SWI/SNF-related matrix-associated actin-dependent regulator of chromatin subfamily A member 5 OS=Homo sapiens GN=SMARCA5 PE=1 SV=1			4	2	2	8	6	6	11	8	11	3	4	3	6	7	9	10	8	9	4	1	4	7	6	6	8	8	7	4	103550000	0	0	145610000	139780000	138250000	171360000	145210000	186530000	138610000	134880000	146700000	151740000	164060000	157540000
O60287	O60287	Nucleolar pre-ribosomal-associated protein 1	URB1	>sp|O60287|NPA1P_HUMAN Nucleolar pre-ribosomal-associated protein 1 OS=Homo sapiens GN=URB1 PE=1 SV=4			0	0	0	3	2	3	5	6	1	1	1	0	2	4	3	2	1	0	0	0	0	0	2	3	2	5	5	1	0	0	0	54799000	52629000	52634000	45655000	45946000	0	0	0	0	54362000	60531000	53551000
O60293;O60293-2;G3V1X1;O60293-4	O60293;O60293-2	Zinc finger C3H1 domain-containing protein	ZFC3H1	>sp|O60293|ZC3H1_HUMAN Zinc finger C3H1 domain-containing protein OS=Homo sapiens GN=ZFC3H1 PE=1 SV=3;>sp|O60293-2|ZC3H1_HUMAN Isoform 2 of Zinc finger C3H1 domain-containing protein OS=Homo sapiens GN=ZFC3H1			1	1	0	1	0	0	1	2	0	1	0	0	1	1	0	1	1	0	0	1	2	1	1	1	1	0	1	0	0	0	0	0	0	0	0	0	0	0	0	0	0	0	0
O60306	O60306	Intron-binding protein aquarius	AQR	>sp|O60306|AQR_HUMAN Intron-binding protein aquarius OS=Homo sapiens GN=AQR PE=1 SV=4			0	0	0	1	1	1	0	0	0	0	0	0	1	1	1	0	0	1	0	0	0	1	2	1	1	2	1	0	0	0	0	0	0	0	0	0	0	0	0	0	0	0	0
O60313-2;E5KLJ5;O60313;E5KLK1;E5KLJ6;E5KLJ9;H7C141;H7C321;C9JMB8;C9JY58;H7C3G2;A8MXB6	O60313-2;E5KLJ5;O60313;E5KLK1;E5KLJ6;E5KLJ9	Dynamin-like 120 kDa protein, mitochondrial;Dynamin-like 120 kDa protein, form S1	OPA1	>sp|O60313-2|OPA1_HUMAN Isoform 2 of Dynamin-like 120 kDa protein, mitochondrial OS=Homo sapiens GN=OPA1;>tr|E5KLJ5|E5KLJ5_HUMAN Dynamin-like 120 kDa protein, mitochondrial OS=Homo sapiens GN=OPA1 PE=1 SV=1;>sp|O60313|OPA1_HUMAN Dynamin-like 120 kDa protei			12	11	12	22	24	24	20	22	15	11	11	15	19	26	26	23	18	15	10	13	13	25	23	24	19	23	19	10	868090000	898960000	952090000	1087600000	1026100000	1139300000	825780000	933130000	891700000	774920000	963740000	1076700000	972060000	1092400000	1127400000
O60341;O60341-2	O60341;O60341-2	Lysine-specific histone demethylase 1A	KDM1A	>sp|O60341|KDM1A_HUMAN Lysine-specific histone demethylase 1A OS=Homo sapiens GN=KDM1A PE=1 SV=2;>sp|O60341-2|KDM1A_HUMAN Isoform 2 of Lysine-specific histone demethylase 1A OS=Homo sapiens GN=KDM1A			0	0	0	0	1	1	0	1	1	0	0	0	0	1	1	1	1	1	0	0	0	1	1	0	0	0	0	0	0	0	0	0	0	0	0	0	0	0	0	0	0	0	0
O60343-2;O60343-3;O60343;Q5JU47;O60343-5	O60343-2;O60343-3;O60343;Q5JU47;O60343-5	TBC1 domain family member 4	TBC1D4	>sp|O60343-2|TBCD4_HUMAN Isoform 2 of TBC1 domain family member 4 OS=Homo sapiens GN=TBC1D4;>sp|O60343-3|TBCD4_HUMAN Isoform 3 of TBC1 domain family member 4 OS=Homo sapiens GN=TBC1D4;>sp|O60343|TBCD4_HUMAN TBC1 domain family member 4 OS=Homo sapiens GN=TB			0	0	0	0	0	0	0	0	0	1	1	1	1	1	1	1	1	1	0	0	0	0	0	0	0	0	0	0	0	0	0	0	0	0	0	0	0	0	0	0	0	0	0
O60427;A0A0A0MR51;O60427-2;H7C2V0;H0YB97;F5H8G5;F5H3P6;F5H852;F5GWE3;F5H3U5;C9J425;F5H1Q7;F5H0Y2;F5H2H3;F5H5X5;C9JJB3;F5GYH4	O60427;A0A0A0MR51;O60427-2	Fatty acid desaturase 1	FADS1	>sp|O60427|FADS1_HUMAN Fatty acid desaturase 1 OS=Homo sapiens GN=FADS1 PE=1 SV=3;>tr|A0A0A0MR51|A0A0A0MR51_HUMAN Fatty acid desaturase 1 OS=Homo sapiens GN=FADS1 PE=1 SV=1;>sp|O60427-2|FADS1_HUMAN Isoform 2 of Fatty acid desaturase 1 OS=Homo sapiens GN=FA			2	2	1	5	2	4	8	5	6	3	2	2	4	1	2	4	5	6	0	2	2	3	2	3	7	7	6	5	204640000	205040000	0	186570000	158720000	159670000	161040000	139140000	167840000	218130000	133590000	114680000	142080000	0	147040000
O60488-2;O60488;H0Y9A0;D6RFW9;D6RDA8;D6RD96;D6RF95	O60488-2;O60488	Long-chain-fatty-acid--CoA ligase 4	ACSL4	>sp|O60488-2|ACSL4_HUMAN Isoform Short of Long-chain-fatty-acid--CoA ligase 4 OS=Homo sapiens GN=ACSL4;>sp|O60488|ACSL4_HUMAN Long-chain-fatty-acid--CoA ligase 4 OS=Homo sapiens GN=ACSL4 PE=1 SV=2			0	1	1	1	2	1	1	3	2	0	0	0	1	2	1	0	0	1	0	1	1	2	1	3	3	3	2	2	0	0	0	0	0	0	0	57216000	0	0	0	0	0	0	0
O60506-4;O60506-3;O60506-2;O60506;B7Z645;O60506-5;F6UXX1	O60506-4;O60506-3;O60506-2;O60506;B7Z645;O60506-5	Heterogeneous nuclear ribonucleoprotein Q	SYNCRIP	>sp|O60506-4|HNRPQ_HUMAN Isoform 4 of Heterogeneous nuclear ribonucleoprotein Q OS=Homo sapiens GN=SYNCRIP;>sp|O60506-3|HNRPQ_HUMAN Isoform 3 of Heterogeneous nuclear ribonucleoprotein Q OS=Homo sapiens GN=SYNCRIP;>sp|O60506-2|HNRPQ_HUMAN Isoform 2 of Hete			1	1	0	4	4	5	6	2	6	1	1	0	4	6	4	2	4	3	1	1	0	4	3	5	3	4	4	0	0	0	0	81053000	95878000	81634000	97558000	85668000	98323000	0	0	0	91976000	79435000	97958000
O60518;A0A096LPA6;A0A096LNS2	O60518	Ran-binding protein 6	RANBP6	>sp|O60518|RNBP6_HUMAN Ran-binding protein 6 OS=Homo sapiens GN=RANBP6 PE=1 SV=2			0	2	1	8	4	8	7	7	7	2	0	0	5	6	5	7	5	6	0	1	0	8	8	4	7	6	5	3	0	0	0	60367000	67114000	75763000	73395000	83848000	76299000	83823000	0	0	68423000	62148000	63220000
O60645-2;O60645-3;O60645;D6RB59;H0Y995;D6RBR9	O60645-2;O60645-3;O60645;D6RB59	Exocyst complex component 3	EXOC3	>sp|O60645-2|EXOC3_HUMAN Isoform 2 of Exocyst complex component 3 OS=Homo sapiens GN=EXOC3;>sp|O60645-3|EXOC3_HUMAN Isoform 3 of Exocyst complex component 3 OS=Homo sapiens GN=EXOC3;>sp|O60645|EXOC3_HUMAN Exocyst complex component 3 OS=Homo sapiens GN=EXOC			1	1	1	5	7	4	7	9	7	2	1	1	5	4	6	8	6	9	2	2	0	7	7	8	6	7	7	5	0	0	0	110990000	124280000	179600000	124840000	158340000	118050000	0	0	0	169150000	165300000	138460000
O60664-4;O60664;O60664-3;K7ERZ3;K7EL96;O60664-2;K7ER39	O60664-4;O60664;O60664-3;K7ERZ3;K7EL96	Perilipin-3	PLIN3	>sp|O60664-4|PLIN3_HUMAN Isoform 4 of Perilipin-3 OS=Homo sapiens GN=PLIN3;>sp|O60664|PLIN3_HUMAN Perilipin-3 OS=Homo sapiens GN=PLIN3 PE=1 SV=3;>sp|O60664-3|PLIN3_HUMAN Isoform 3 of Perilipin-3 OS=Homo sapiens GN=PLIN3;>tr|K7ERZ3|K7ERZ3_HUMAN Perilipin-3			1	1	0	2	2	2	5	4	3	2	0	0	2	1	1	2	2	4	0	1	0	1	1	2	4	4	5	1	0	0	0	63488000	67526000	68079000	62192000	64975000	61748000	0	0	0	67430000	0	0
O60669	O60669	Monocarboxylate transporter 2	SLC16A7	>sp|O60669|MOT2_HUMAN Monocarboxylate transporter 2 OS=Homo sapiens GN=SLC16A7 PE=1 SV=2			1	2	1	1	1	0	0	0	0	0	1	1	1	1	0	0	0	0	1	1	1	1	1	0	0	0	0	0	0	60147000	0	0	0	0	0	0	0	0	0	0	0	0	0
O60716-5;O60716-3;C9JZR2;O60716-13;O60716-11;O60716-8;O60716-7;O60716-2;O60716;O60716-16;O60716-15;O60716-10;O60716-9;O60716-6;O60716-4;O60716-21;O60716-19;O60716-14;O60716-12;O60716-24;O60716-23;O60716-18;O60716-17;O60716-22;O60716-20;O60716-29;O60716-27;O60716-32;O60716-31;O60716-26;O60716-25;O60716-30;O60716-28;E9PRE2;H0YC95;E9PKY0;E9PKL1	O60716-5;O60716-3;C9JZR2;O60716-13;O60716-11;O60716-8;O60716-7;O60716-2;O60716;O60716-16;O60716-15;O60716-10;O60716-9;O60716-6;O60716-4;O60716-21;O60716-19;O60716-14;O60716-12;O60716-24;O60716-23;O60716-18;O60716-17;O60716-22;O60716-20;O60716-29;O60716-27;O60716-32;O60716-31;O60716-26;O60716-25;O60716-30;O60716-28	Catenin delta-1	CTNND1	>sp|O60716-5|CTND1_HUMAN Isoform 1A of Catenin delta-1 OS=Homo sapiens GN=CTNND1;>sp|O60716-3|CTND1_HUMAN Isoform 1AC of Catenin delta-1 OS=Homo sapiens GN=CTNND1;>tr|C9JZR2|C9JZR2_HUMAN Catenin delta-1 OS=Homo sapiens GN=CTNND1 PE=1 SV=2;>sp|O60716-13|CTN			9	9	9	16	15	15	15	15	16	9	9	9	13	16	12	13	12	15	12	11	10	15	14	12	14	16	18	9	350740000	367040000	329800000	423640000	388630000	435210000	365370000	381290000	424420000	364890000	376700000	381520000	369570000	393820000	345400000
O60725	O60725	Protein-S-isoprenylcysteine O-methyltransferase	ICMT	>sp|O60725|ICMT_HUMAN Protein-S-isoprenylcysteine O-methyltransferase OS=Homo sapiens GN=ICMT PE=1 SV=1			1	0	2	2	2	2	1	1	1	0	1	1	1	1	1	2	0	1	1	0	1	1	2	1	1	1	0	1	0	0	84544000	103550000	81204000	86802000	0	0	0	0	0	0	0	0	0
Q5QPK2;O60762;H0Y368;Q5QPJ9	Q5QPK2;O60762;H0Y368;Q5QPJ9	Dolichol-phosphate mannosyltransferase subunit 1	DPM1	>tr|Q5QPK2|Q5QPK2_HUMAN Dolichol-phosphate mannosyltransferase subunit 1 OS=Homo sapiens GN=DPM1 PE=1 SV=1;>sp|O60762|DPM1_HUMAN Dolichol-phosphate mannosyltransferase subunit 1 OS=Homo sapiens GN=DPM1 PE=1 SV=1;>tr|H0Y368|H0Y368_HUMAN Dolichol-phosphate m			3	3	4	9	6	6	8	7	7	4	4	2	8	6	6	7	6	6	5	6	5	5	7	6	7	7	8	2	230040000	353480000	405320000	577310000	536790000	602110000	510290000	438850000	461630000	310650000	445700000	401970000	529390000	474800000	527940000
O60763;O60763-2	O60763;O60763-2	General vesicular transport factor p115	USO1	>sp|O60763|USO1_HUMAN General vesicular transport factor p115 OS=Homo sapiens GN=USO1 PE=1 SV=2;>sp|O60763-2|USO1_HUMAN Isoform 2 of General vesicular transport factor p115 OS=Homo sapiens GN=USO1			8	10	10	18	16	17	14	11	7	8	7	10	15	14	11	12	11	14	11	10	10	15	12	14	14	12	10	6	433360000	510400000	446280000	523910000	563050000	599230000	464380000	412140000	331600000	462120000	484290000	472340000	552660000	592710000	562220000
U3KQK0;Q99880;Q99879;Q99877;Q93079;Q5QNW6;P62807;P58876;P57053;O60814;Q5QNW6-2	U3KQK0;Q99880;Q99879;Q99877;Q93079;Q5QNW6;P62807;P58876;P57053;O60814;Q5QNW6-2	Histone H2B;Histone H2B type 1-L;Histone H2B type 1-M;Histone H2B type 1-N;Histone H2B type 1-H;Histone H2B type 2-F;Histone H2B type 1-C/E/F/G/I;Histone H2B type 1-D;Histone H2B type F-S;Histone H2B type 1-K	HIST1H2BN;HIST1H2BL;HIST1H2BM;HIST1H2BH;HIST2H2BF;HIST1H2BC;HIST1H2BD;H2BFS;HIST1H2BK	>tr|U3KQK0|U3KQK0_HUMAN Histone H2B OS=Homo sapiens GN=HIST1H2BN PE=1 SV=1;>sp|Q99880|H2B1L_HUMAN Histone H2B type 1-L OS=Homo sapiens GN=HIST1H2BL PE=1 SV=3;>sp|Q99879|H2B1M_HUMAN Histone H2B type 1-M OS=Homo sapiens GN=HIST1H2BM PE=1 SV=3;>sp|Q99877|H2B1			3	4	4	3	6	2	4	4	6	3	6	4	2	2	4	3	3	5	5	4	3	5	2	5	4	4	5	6	1549700000	1282700000	1164800000	1336700000	1390000000	1264000000	1330700000	1257900000	1276100000	1477200000	1222900000	1346700000	1315500000	1514000000	1330800000
O60831;A6NP52;A6NM71	O60831;A6NP52;A6NM71	PRA1 family protein 2	PRAF2	>sp|O60831|PRAF2_HUMAN PRA1 family protein 2 OS=Homo sapiens GN=PRAF2 PE=1 SV=1;>tr|A6NP52|A6NP52_HUMAN PRA1 family protein OS=Homo sapiens GN=PRAF2 PE=1 SV=1;>tr|A6NM71|A6NM71_HUMAN PRA1 family protein OS=Homo sapiens GN=WDR45 PE=1 SV=3			0	0	0	0	1	1	1	0	0	0	0	0	1	1	2	0	1	1	1	0	0	0	0	0	0	2	2	0	0	0	0	0	0	0	0	0	0	0	0	0	0	0	63975000
O60869-2;O60869-3;O60869	O60869-2;O60869-3;O60869	Endothelial differentiation-related factor 1	EDF1	>sp|O60869-2|EDF1_HUMAN Isoform 2 of Endothelial differentiation-related factor 1 OS=Homo sapiens GN=EDF1;>sp|O60869-3|EDF1_HUMAN Isoform 3 of Endothelial differentiation-related factor 1 OS=Homo sapiens GN=EDF1;>sp|O60869|EDF1_HUMAN Endothelial differenti			0	0	0	0	0	0	0	0	0	0	0	0	1	1	1	0	1	0	0	0	0	0	0	0	0	1	2	0	0	0	0	0	0	0	0	0	0	0	0	0	0	0	0
O60884;A0A087WT48	O60884	DnaJ homolog subfamily A member 2	DNAJA2	>sp|O60884|DNJA2_HUMAN DnaJ homolog subfamily A member 2 OS=Homo sapiens GN=DNAJA2 PE=1 SV=1			2	2	2	2	3	3	1	1	1	1	1	2	2	3	2	1	2	1	1	1	1	1	2	3	1	0	1	1	50932000	52354000	47212000	43636000	37604000	44898000	0	0	0	0	0	55306000	40230000	40609000	39463000
O75027;O75027-2;B4DGL8;A0A087WW65;O75027-3;E9PJR8;E9PNQ5	O75027;O75027-2;B4DGL8;A0A087WW65;O75027-3	ATP-binding cassette sub-family B member 7, mitochondrial	ABCB7	>sp|O75027|ABCB7_HUMAN ATP-binding cassette sub-family B member 7, mitochondrial OS=Homo sapiens GN=ABCB7 PE=1 SV=2;>sp|O75027-2|ABCB7_HUMAN Isoform 2 of ATP-binding cassette sub-family B member 7, mitochondrial OS=Homo sapiens GN=ABCB7;>tr|B4DGL8|B4DGL8_H			4	2	2	3	5	4	5	6	6	2	1	1	3	2	3	4	4	3	3	2	3	5	6	5	5	3	4	1	97600000	90577000	92919000	87375000	84532000	89945000	82732000	86808000	103010000	113880000	0	0	101980000	111620000	85506000
O75151;E7ET14;A0A087WW48;H0Y589;H0Y3N9;Q9UPP1-5;Q9UPP1-4;Q9UPP1-3;Q9UPP1-2;Q9UPP1	O75151;E7ET14;A0A087WW48;H0Y589;H0Y3N9;Q9UPP1-5;Q9UPP1-4;Q9UPP1-3;Q9UPP1-2;Q9UPP1	Lysine-specific demethylase PHF2;Histone lysine demethylase PHF8	PHF2;PHF8	>sp|O75151|PHF2_HUMAN Lysine-specific demethylase PHF2 OS=Homo sapiens GN=PHF2 PE=1 SV=4;>tr|E7ET14|E7ET14_HUMAN Lysine-specific demethylase PHF2 OS=Homo sapiens GN=PHF2 PE=1 SV=3;>tr|A0A087WW48|A0A087WW48_HUMAN Lysine-specific demethylase PHF2 OS=Homo sap			0	0	0	1	0	2	1	0	0	0	0	0	0	1	1	0	0	0	0	0	0	2	0	1	0	1	0	0	0	0	0	0	0	0	0	0	0	0	0	0	0	0	0
O75165;H0YA63;H0Y8Q2	O75165	DnaJ homolog subfamily C member 13	DNAJC13	>sp|O75165|DJC13_HUMAN DnaJ homolog subfamily C member 13 OS=Homo sapiens GN=DNAJC13 PE=1 SV=5			0	0	0	3	4	5	12	8	8	0	0	0	2	1	4	8	12	7	0	0	0	4	5	4	6	8	9	2	0	0	0	83925000	74921000	112970000	122290000	96907000	105870000	0	0	0	87942000	0	84123000
O75175;O75175-2;H7C3F5;O75175-3;H0Y5X7;H7C148;H7C5J4;A0A0G2JPP0	O75175;O75175-2;H7C3F5;O75175-3	CCR4-NOT transcription complex subunit 3	CNOT3	>sp|O75175|CNOT3_HUMAN CCR4-NOT transcription complex subunit 3 OS=Homo sapiens GN=CNOT3 PE=1 SV=1;>sp|O75175-2|CNOT3_HUMAN Isoform 2 of CCR4-NOT transcription complex subunit 3 OS=Homo sapiens GN=CNOT3;>tr|H7C3F5|H7C3F5_HUMAN CCR4-NOT transcription comple			0	0	0	5	4	3	1	1	0	0	0	0	3	4	3	1	1	1	0	0	0	3	3	3	0	0	0	1	0	0	0	52333000	51271000	46883000	0	0	0	0	0	0	43227000	45905000	43068000
O75306-2;O75306	O75306-2;O75306	NADH dehydrogenase [ubiquinone] iron-sulfur protein 2, mitochondrial	NDUFS2	>sp|O75306-2|NDUS2_HUMAN Isoform 2 of NADH dehydrogenase [ubiquinone] iron-sulfur protein 2, mitochondrial OS=Homo sapiens GN=NDUFS2;>sp|O75306|NDUS2_HUMAN NADH dehydrogenase [ubiquinone] iron-sulfur protein 2, mitochondrial OS=Homo sapiens GN=NDUFS2 PE=1			0	0	0	3	1	3	1	2	0	0	0	0	2	4	1	2	1	2	0	0	0	2	3	2	1	2	1	1	0	0	0	39994000	0	38578000	0	0	0	0	0	0	31587000	41232000	0
O75323;C9J7B1;C9K068;H7C333;O75323-2	O75323;C9J7B1;C9K068;H7C333;O75323-2	Protein NipSnap homolog 2	GBAS	>sp|O75323|NIPS2_HUMAN Protein NipSnap homolog 2 OS=Homo sapiens GN=GBAS PE=1 SV=1;>tr|C9J7B1|C9J7B1_HUMAN Protein NipSnap homolog 2 (Fragment) OS=Homo sapiens GN=GBAS PE=1 SV=1;>tr|C9K068|C9K068_HUMAN Protein NipSnap homolog 2 (Fragment) OS=Homo sapiens G			0	0	0	1	0	0	1	0	0	0	0	0	1	0	0	0	0	1	0	0	0	1	0	0	1	1	1	0	0	0	0	0	0	0	0	0	0	0	0	0	0	0	0
O75330-4;O75330-2;O75330;O75330-3	O75330-4;O75330-2;O75330;O75330-3	Hyaluronan mediated motility receptor	HMMR	>sp|O75330-4|HMMR_HUMAN Isoform 4 of Hyaluronan mediated motility receptor OS=Homo sapiens GN=HMMR;>sp|O75330-2|HMMR_HUMAN Isoform 2 of Hyaluronan mediated motility receptor OS=Homo sapiens GN=HMMR;>sp|O75330|HMMR_HUMAN Hyaluronan mediated motility recepto			0	0	1	0	1	0	0	0	0	0	1	0	0	0	0	0	0	0	0	0	1	1	0	0	0	0	0	0	0	0	0	0	0	0	0	0	0	0	0	0	0	0	0
O75340;A0A024QZ42;H0Y9X3;E7EPW6;A0A087WZ38;O75340-3;D6RA21;Q86W51	O75340;A0A024QZ42	Programmed cell death protein 6	PDCD6;hCG_1985580	>sp|O75340|PDCD6_HUMAN Programmed cell death protein 6 OS=Homo sapiens GN=PDCD6 PE=1 SV=1;>tr|A0A024QZ42|A0A024QZ42_HUMAN HCG1985580, isoform CRA_c OS=Homo sapiens GN=PDCD6 PE=1 SV=1			5	7	5	8	8	8	9	8	7	5	5	4	6	6	5	7	7	4	4	3	3	5	5	5	5	6	6	4	884970000	886240000	903460000	1586300000	1311000000	1454600000	1798600000	1662300000	1639100000	535130000	477180000	449900000	619850000	570990000	515810000
O75340-2	O75340-2	Programmed cell death protein 6	PDCD6	>sp|O75340-2|PDCD6_HUMAN Isoform 2 of Programmed cell death protein 6 OS=Homo sapiens GN=PDCD6			4	7	4	7	7	7	8	8	6	4	4	3	6	6	5	6	6	4	4	3	3	4	5	4	4	5	5	3	0	23050000	0	0	0	0	0	0	0	0	0	0	0	0	0
O75351;I3L4J1;Q9UN37;Q6PIW4-2;Q6PIW4	O75351;I3L4J1;Q9UN37	Vacuolar protein sorting-associated protein 4B;Vacuolar protein sorting-associated protein 4A	VPS4B;VPS4A	>sp|O75351|VPS4B_HUMAN Vacuolar protein sorting-associated protein 4B OS=Homo sapiens GN=VPS4B PE=1 SV=2;>tr|I3L4J1|I3L4J1_HUMAN Uncharacterized protein (Fragment) OS=Homo sapiens PE=1 SV=3;>sp|Q9UN37|VPS4A_HUMAN Vacuolar protein sorting-associated protein			0	0	0	0	0	0	1	1	1	0	0	0	0	0	0	0	1	1	0	0	0	0	0	0	0	0	0	0	0	0	0	0	0	0	0	0	0	0	0	0	0	0	0
O75367-2;O75367-3;O75367;B4DJC3;D6RCF2;Q5SQT3;Q9P0M6	O75367-2;O75367-3;O75367;B4DJC3	Core histone macro-H2A.1;Histone H2A	H2AFY	>sp|O75367-2|H2AY_HUMAN Isoform 1 of Core histone macro-H2A.1 OS=Homo sapiens GN=H2AFY;>sp|O75367-3|H2AY_HUMAN Isoform 3 of Core histone macro-H2A.1 OS=Homo sapiens GN=H2AFY;>sp|O75367|H2AY_HUMAN Core histone macro-H2A.1 OS=Homo sapiens GN=H2AFY PE=1 SV=4;			0	0	0	1	1	1	1	1	2	0	0	0	2	2	2	3	1	2	0	0	0	0	0	1	2	1	1	1	0	0	0	0	0	0	0	0	0	0	0	0	50833000	52005000	0
O75369-2;O75369-9;O75369;O75369-8;O75369-6;O75369-3;E7EN95;O75369-7;O75369-5;O75369-4;A0A0A0MT44;H7C5L4;A0A0C4DGA1	O75369-2;O75369-9;O75369;O75369-8;O75369-6;O75369-3;E7EN95;O75369-7;O75369-5;O75369-4	Filamin-B	FLNB	>sp|O75369-2|FLNB_HUMAN Isoform 2 of Filamin-B OS=Homo sapiens GN=FLNB;>sp|O75369-9|FLNB_HUMAN Isoform 9 of Filamin-B OS=Homo sapiens GN=FLNB;>sp|O75369|FLNB_HUMAN Filamin-B OS=Homo sapiens GN=FLNB PE=1 SV=2;>sp|O75369-8|FLNB_HUMAN Isoform 8 of Filamin-B O			23	18	18	43	35	41	44	37	33	20	14	20	34	43	40	33	32	31	21	16	18	41	46	46	33	26	35	16	686270000	526100000	492720000	1063500000	1070200000	1159200000	1082800000	1039000000	915300000	678800000	371250000	591670000	1182200000	1134900000	1290900000
O75396;A0A087X1A9	O75396	Vesicle-trafficking protein SEC22b	SEC22B	>sp|O75396|SC22B_HUMAN Vesicle-trafficking protein SEC22b OS=Homo sapiens GN=SEC22B PE=1 SV=4			5	6	4	7	3	6	9	8	6	4	5	5	9	7	9	8	8	8	5	8	7	7	9	7	8	9	8	4	920590000	842650000	802410000	1197000000	1097500000	1180400000	1145000000	1126600000	1202500000	861770000	906880000	846500000	1381100000	1212900000	1372100000
O75400-2;O75400-3;O75400;H0YG38;F5H578	O75400-2;O75400-3;O75400	Pre-mRNA-processing factor 40 homolog A	PRPF40A	>sp|O75400-2|PR40A_HUMAN Isoform 2 of Pre-mRNA-processing factor 40 homolog A OS=Homo sapiens GN=PRPF40A;>sp|O75400-3|PR40A_HUMAN Isoform 3 of Pre-mRNA-processing factor 40 homolog A OS=Homo sapiens GN=PRPF40A;>sp|O75400|PR40A_HUMAN Pre-mRNA-processing fac			0	0	0	0	0	0	1	1	1	0	0	0	1	1	0	0	0	0	0	0	1	0	0	1	1	1	1	0	0	0	0	0	0	0	0	0	0	0	0	0	0	0	0
O75475;O75475-3;O75475-2;H3BPQ6;A0A024R216;Q9Y3E1	O75475;O75475-3;O75475-2	PC4 and SFRS1-interacting protein	PSIP1	>sp|O75475|PSIP1_HUMAN PC4 and SFRS1-interacting protein OS=Homo sapiens GN=PSIP1 PE=1 SV=1;>sp|O75475-3|PSIP1_HUMAN Isoform 3 of PC4 and SFRS1-interacting protein OS=Homo sapiens GN=PSIP1;>sp|O75475-2|PSIP1_HUMAN Isoform 2 of PC4 and SFRS1-interacting pro			0	0	0	3	4	3	3	3	3	1	1	2	3	6	5	5	5	4	2	1	1	5	5	5	2	3	4	1	0	0	0	56929000	59923000	48173000	57302000	60989000	64664000	0	0	0	73883000	93882000	79025000
O75477;B0QZ43;O94905-2;O94905-3	O75477;B0QZ43	Erlin-1	ERLIN1	>sp|O75477|ERLN1_HUMAN Erlin-1 OS=Homo sapiens GN=ERLIN1 PE=1 SV=1;>tr|B0QZ43|B0QZ43_HUMAN Erlin-1 (Fragment) OS=Homo sapiens GN=ERLIN1 PE=1 SV=1			3	2	4	6	5	5	7	5	6	3	2	3	6	5	5	5	5	6	2	2	2	5	3	5	4	5	6	1	198250000	196090000	209160000	198020000	210590000	188850000	202440000	197120000	192020000	222780000	172220000	199050000	194330000	172610000	167840000
O75489;E9PS48;O75489-2	O75489;E9PS48;O75489-2	NADH dehydrogenase [ubiquinone] iron-sulfur protein 3, mitochondrial	NDUFS3	>sp|O75489|NDUS3_HUMAN NADH dehydrogenase [ubiquinone] iron-sulfur protein 3, mitochondrial OS=Homo sapiens GN=NDUFS3 PE=1 SV=1;>tr|E9PS48|E9PS48_HUMAN NADH dehydrogenase [ubiquinone] iron-sulfur protein 3, mitochondrial OS=Homo sapiens GN=NDUFS3 PE=1 SV=1			0	0	0	0	1	1	2	2	2	0	0	0	1	1	1	0	1	0	0	0	0	0	0	0	2	2	1	1	0	0	0	0	0	0	0	41813000	0	0	0	0	0	0	0
O75533;H7C341;B4DGZ4;O75533-2;F8WC19	O75533	Splicing factor 3B subunit 1	SF3B1	>sp|O75533|SF3B1_HUMAN Splicing factor 3B subunit 1 OS=Homo sapiens GN=SF3B1 PE=1 SV=3			11	9	13	15	20	20	20	18	18	12	12	9	19	20	19	17	16	15	15	14	16	20	15	13	18	20	17	8	534270000	484150000	542720000	549000000	771330000	726310000	805610000	826780000	802690000	628750000	601240000	489910000	786110000	796810000	662940000
O75556	O75556	Mammaglobin-B	SCGB2A1	>sp|O75556|SG2A1_HUMAN Mammaglobin-B OS=Homo sapiens GN=SCGB2A1 PE=1 SV=1			0	0	0	0	0	0	0	0	0	0	0	0	0	0	0	0	0	0	0	0	0	0	0	0	0	0	0	0	0	0	0	0	0	0	0	0	0	0	0	0	0	0	0
O75592-2;O75592;H7C3U4;A0A0C4DGY7	O75592-2;O75592	E3 ubiquitin-protein ligase MYCBP2	MYCBP2	>sp|O75592-2|MYCB2_HUMAN Isoform 2 of E3 ubiquitin-protein ligase MYCBP2 OS=Homo sapiens GN=MYCBP2;>sp|O75592|MYCB2_HUMAN E3 ubiquitin-protein ligase MYCBP2 OS=Homo sapiens GN=MYCBP2 PE=1 SV=3			0	0	0	1	0	0	0	0	1	0	0	0	0	0	0	0	0	0	0	0	0	1	0	0	0	0	0	0	0	0	0	6486900	0	0	0	0	0	0	0	0	0	0	0
O75607	O75607	Nucleoplasmin-3	NPM3	>sp|O75607|NPM3_HUMAN Nucleoplasmin-3 OS=Homo sapiens GN=NPM3 PE=1 SV=3			0	0	0	0	0	0	0	0	0	0	0	0	0	0	0	0	0	0	0	0	0	0	0	0	0	0	0	0	0	0	0	0	0	0	0	0	0	0	0	0	0	0	0
O75616;J3QSB2;J3QRV9;O75616-2;J3QT61;K7EQJ8	O75616;J3QSB2;J3QRV9;O75616-2	GTPase Era, mitochondrial	ERAL1	>sp|O75616|ERAL1_HUMAN GTPase Era, mitochondrial OS=Homo sapiens GN=ERAL1 PE=1 SV=2;>tr|J3QSB2|J3QSB2_HUMAN GTPase Era, mitochondrial (Fragment) OS=Homo sapiens GN=ERAL1 PE=1 SV=1;>tr|J3QRV9|J3QRV9_HUMAN GTPase Era, mitochondrial (Fragment) OS=Homo sapiens			2	2	0	4	2	2	5	2	3	2	1	2	2	2	3	2	3	4	1	2	3	3	3	3	5	3	3	3	98308000	151110000	0	88210000	82210000	92213000	58735000	78832000	68686000	89802000	0	66898000	89394000	77765000	85311000
O75643;O75643-2;B4E0P5	O75643	U5 small nuclear ribonucleoprotein 200 kDa helicase	SNRNP200	>sp|O75643|U520_HUMAN U5 small nuclear ribonucleoprotein 200 kDa helicase OS=Homo sapiens GN=SNRNP200 PE=1 SV=2			7	8	8	21	23	26	26	27	27	11	5	10	20	23	24	26	26	21	12	8	10	24	22	20	26	25	25	10	289770000	263600000	291870000	685380000	675380000	730550000	605100000	706890000	652670000	402060000	271690000	345260000	724680000	753860000	770060000
O75683	O75683	Surfeit locus protein 6	SURF6	>sp|O75683|SURF6_HUMAN Surfeit locus protein 6 OS=Homo sapiens GN=SURF6 PE=1 SV=3			1	1	2	0	4	0	2	2	3	2	2	2	2	0	2	3	5	4	1	2	1	1	0	2	3	2	2	1	0	0	0	0	0	0	37713000	42703000	52521000	0	0	0	51806000	0	72288000
O75691	O75691	Small subunit processome component 20 homolog	UTP20	>sp|O75691|UTP20_HUMAN Small subunit processome component 20 homolog OS=Homo sapiens GN=UTP20 PE=1 SV=3			9	7	7	22	27	25	29	22	26	8	6	7	21	28	26	25	24	23	6	8	7	24	27	21	17	18	23	12	411710000	445660000	391010000	637960000	849930000	846480000	824300000	653590000	555920000	464290000	368140000	395850000	710000000	946880000	833770000
O75746;O75746-2;F8W9J0;H0YFB2;B4DGK6	O75746;O75746-2	Calcium-binding mitochondrial carrier protein Aralar1	SLC25A12	>sp|O75746|CMC1_HUMAN Calcium-binding mitochondrial carrier protein Aralar1 OS=Homo sapiens GN=SLC25A12 PE=1 SV=2;>sp|O75746-2|CMC1_HUMAN Isoform 2 of Calcium-binding mitochondrial carrier protein Aralar1 OS=Homo sapiens GN=SLC25A12			2	2	1	7	5	9	5	4	4	2	1	2	7	8	7	5	6	6	1	1	1	4	7	5	6	7	4	3	0	0	0	49051000	58077000	54096000	56084000	60078000	60615000	0	0	0	55903000	55127000	63471000
O75751	O75751	Solute carrier family 22 member 3	SLC22A3	>sp|O75751|S22A3_HUMAN Solute carrier family 22 member 3 OS=Homo sapiens GN=SLC22A3 PE=1 SV=1			0	0	0	1	1	0	1	0	0	0	0	0	1	1	1	0	1	0	0	0	0	1	0	1	1	1	1	1	0	0	0	0	0	0	0	0	0	0	0	0	0	0	0
O75821;K7ER90;K7EL20;K7ENA8;K7EP16;K7EL60	O75821;K7ER90;K7EL20;K7ENA8	Eukaryotic translation initiation factor 3 subunit G	EIF3G	>sp|O75821|EIF3G_HUMAN Eukaryotic translation initiation factor 3 subunit G OS=Homo sapiens GN=EIF3G PE=1 SV=2;>tr|K7ER90|K7ER90_HUMAN Eukaryotic translation initiation factor 3 subunit G (Fragment) OS=Homo sapiens GN=EIF3G PE=1 SV=1;>tr|K7EL20|K7EL20_HUMA			0	0	0	2	1	2	1	1	2	0	0	0	3	2	2	2	2	2	0	1	0	2	1	2	1	0	0	0	0	0	0	153440000	0	118390000	0	0	0	0	0	0	142420000	178490000	140860000
O75822-2;O75822-3;O75822	O75822-2;O75822-3;O75822	Eukaryotic translation initiation factor 3 subunit J	EIF3J	>sp|O75822-2|EIF3J_HUMAN Isoform 2 of Eukaryotic translation initiation factor 3 subunit J OS=Homo sapiens GN=EIF3J;>sp|O75822-3|EIF3J_HUMAN Isoform 3 of Eukaryotic translation initiation factor 3 subunit J OS=Homo sapiens GN=EIF3J;>sp|O75822|EIF3J_HUMAN E			0	1	0	0	0	0	0	0	0	0	0	1	0	0	0	1	0	0	1	0	0	0	0	0	0	0	0	0	0	0	0	0	0	0	0	0	0	0	0	0	0	0	0
O75844	O75844	CAAX prenyl protease 1 homolog	ZMPSTE24	>sp|O75844|FACE1_HUMAN CAAX prenyl protease 1 homolog OS=Homo sapiens GN=ZMPSTE24 PE=1 SV=2			4	3	3	4	6	5	2	4	6	4	2	3	4	3	4	3	4	6	4	4	4	3	3	6	4	3	5	3	115940000	138050000	139360000	118250000	130330000	113100000	118310000	111750000	101410000	136290000	122340000	142190000	112770000	124510000	125170000
O75915;F8WF90;C9JQU6;F8WF33	O75915	PRA1 family protein 3	ARL6IP5	>sp|O75915|PRAF3_HUMAN PRA1 family protein 3 OS=Homo sapiens GN=ARL6IP5 PE=1 SV=1			3	1	1	2	3	3	4	4	3	1	0	1	2	2	1	4	2	4	0	2	1	2	3	2	3	3	3	2	132180000	0	0	200220000	215070000	227910000	209980000	234130000	191480000	0	0	0	183120000	219210000	0
O75947;O75947-2;F5H608	O75947;O75947-2	ATP synthase subunit d, mitochondrial	ATP5H	>sp|O75947|ATP5H_HUMAN ATP synthase subunit d, mitochondrial OS=Homo sapiens GN=ATP5H PE=1 SV=3;>sp|O75947-2|ATP5H_HUMAN Isoform 2 of ATP synthase subunit d, mitochondrial OS=Homo sapiens GN=ATP5H			2	3	2	7	5	5	6	5	5	2	3	1	6	5	3	5	7	6	3	1	3	5	4	6	6	7	7	4	285950000	256560000	327150000	369610000	340260000	372140000	346750000	377490000	366960000	336710000	211380000	0	338750000	324450000	359560000
O75955;O75955-2;A0A140T9R1;A2AB12;A2AB10;A2AB13;A0A0G2JJQ6;A0A140T9X0;A2AB09;A0A140T9C3;A0A140T959;A0A140T9W4;A2AB11;A0A140T905;A0A140T974;A0A140T9B1;A0A140T957;A2ABJ5;A0A140T910;A0A140T907	O75955;O75955-2;A0A140T9R1;A2AB12;A2AB10	Flotillin-1	FLOT1	>sp|O75955|FLOT1_HUMAN Flotillin-1 OS=Homo sapiens GN=FLOT1 PE=1 SV=3;>sp|O75955-2|FLOT1_HUMAN Isoform 2 of Flotillin-1 OS=Homo sapiens GN=FLOT1;>tr|A0A140T9R1|A0A140T9R1_HUMAN Flotillin-1 (Fragment) OS=Homo sapiens GN=FLOT1 PE=1 SV=1;>tr|A2AB12|A2AB12_HUM			1	1	1	1	0	1	2	2	0	0	1	1	0	0	2	4	1	2	1	1	1	2	3	1	1	1	2	0	0	0	0	0	0	0	39469000	0	0	0	0	0	0	0	0
O76031;H0YM48;H0YK07	O76031	ATP-dependent Clp protease ATP-binding subunit clpX-like, mitochondrial	CLPX	>sp|O76031|CLPX_HUMAN ATP-dependent Clp protease ATP-binding subunit clpX-like, mitochondrial OS=Homo sapiens GN=CLPX PE=1 SV=2			1	1	2	7	6	6	2	3	4	1	2	0	6	5	4	4	3	4	2	0	1	5	6	7	1	1	5	2	0	0	0	85679000	85799000	88187000	127060000	69403000	80239000	0	0	0	77047000	67090000	70738000
O76071	O76071	Probable cytosolic iron-sulfur protein assembly protein CIAO1	CIAO1	>sp|O76071|CIAO1_HUMAN Probable cytosolic iron-sulfur protein assembly protein CIAO1 OS=Homo sapiens GN=CIAO1 PE=1 SV=1			0	0	0	0	1	1	1	1	2	0	0	0	1	0	1	0	2	1	0	0	0	0	0	0	1	0	1	0	0	0	0	0	0	0	0	0	39985000	0	0	0	0	0	0
O76094;O76094-2;D6RDY6;R4GNC1	O76094;O76094-2	Signal recognition particle subunit SRP72	SRP72	>sp|O76094|SRP72_HUMAN Signal recognition particle subunit SRP72 OS=Homo sapiens GN=SRP72 PE=1 SV=3;>sp|O76094-2|SRP72_HUMAN Isoform 2 of Signal recognition particle subunit SRP72 OS=Homo sapiens GN=SRP72			6	5	4	11	10	13	13	12	15	6	6	5	16	13	9	14	14	15	6	6	4	13	11	10	17	10	13	8	568030000	511040000	405560000	729200000	623390000	772550000	616120000	722760000	634000000	464530000	448580000	557530000	771700000	722600000	701510000
O94776;O94776-2	O94776;O94776-2	Metastasis-associated protein MTA2	MTA2	>sp|O94776|MTA2_HUMAN Metastasis-associated protein MTA2 OS=Homo sapiens GN=MTA2 PE=1 SV=1;>sp|O94776-2|MTA2_HUMAN Isoform 2 of Metastasis-associated protein MTA2 OS=Homo sapiens GN=MTA2			0	1	0	6	6	5	2	5	6	1	1	1	7	5	6	6	3	6	2	2	0	8	8	9	6	9	4	2	0	0	0	77223000	75940000	72804000	0	79314000	87076000	0	0	0	91456000	81589000	97665000
O94822;O94822-3;H7BYG8;S4R3T2;O94822-2	O94822;O94822-3	E3 ubiquitin-protein ligase listerin	LTN1	>sp|O94822|LTN1_HUMAN E3 ubiquitin-protein ligase listerin OS=Homo sapiens GN=LTN1 PE=1 SV=6;>sp|O94822-3|LTN1_HUMAN Isoform 3 of E3 ubiquitin-protein ligase listerin OS=Homo sapiens GN=LTN1			0	0	0	1	1	2	2	0	2	1	0	1	0	0	2	2	1	1	0	0	0	1	1	1	2	0	0	0	0	0	0	0	0	30583000	0	0	0	0	0	0	0	0	26967000
O94826	O94826	Mitochondrial import receptor subunit TOM70	TOMM70A	>sp|O94826|TOM70_HUMAN Mitochondrial import receptor subunit TOM70 OS=Homo sapiens GN=TOMM70 PE=1 SV=1			1	0	1	3	2	2	2	3	4	1	1	1	6	6	4	4	1	1	1	2	2	7	6	5	1	3	2	0	0	0	0	79017000	0	71147000	86133000	68853000	82591000	0	0	0	98950000	125700000	98749000
O94874;O94874-2;O94874-3;Q92845-4;Q92845-2;Q92845-3;Q92845	O94874;O94874-2;O94874-3	E3 UFM1-protein ligase 1	UFL1	>sp|O94874|UFL1_HUMAN E3 UFM1-protein ligase 1 OS=Homo sapiens GN=UFL1 PE=1 SV=2;>sp|O94874-2|UFL1_HUMAN Isoform 2 of E3 UFM1-protein ligase 1 OS=Homo sapiens GN=UFL1;>sp|O94874-3|UFL1_HUMAN Isoform 3 of E3 UFM1-protein ligase 1 OS=Homo sapiens GN=UFL1			6	4	6	12	13	14	10	14	13	6	5	6	14	15	12	11	15	10	2	5	7	12	13	14	11	8	14	3	261700000	182740000	271530000	349090000	374790000	439290000	312050000	468400000	374690000	220900000	213660000	285530000	383880000	435020000	389300000
O94906;O94906-2	O94906;O94906-2	Pre-mRNA-processing factor 6	PRPF6	>sp|O94906|PRP6_HUMAN Pre-mRNA-processing factor 6 OS=Homo sapiens GN=PRPF6 PE=1 SV=1;>sp|O94906-2|PRP6_HUMAN Isoform 2 of Pre-mRNA-processing factor 6 OS=Homo sapiens GN=PRPF6			11	11	11	14	15	15	13	16	14	12	9	13	16	12	15	15	18	11	12	13	11	17	17	18	12	14	15	7	500010000	426750000	529870000	426170000	491490000	454590000	456640000	449760000	462830000	615590000	471750000	633410000	485220000	480940000	529790000
O94915;F2Z2S2;H0Y9X0;D6RJI4;O94915-2;D6R9B9	O94915;F2Z2S2	Protein furry homolog-like	FRYL	>sp|O94915|FRYL_HUMAN Protein furry homolog-like OS=Homo sapiens GN=FRYL PE=1 SV=2;>tr|F2Z2S2|F2Z2S2_HUMAN Protein furry homolog-like OS=Homo sapiens GN=FRYL PE=1 SV=1			1	0	0	5	4	6	8	9	9	1	0	1	5	5	4	8	11	9	0	1	0	5	7	5	3	4	7	3	0	0	0	89847000	98819000	100440000	107670000	132180000	152040000	0	0	0	108020000	105490000	78221000
O94925;C9JIJ6;B7Z509;H7C201	O94925	Glutaminase kidney isoform, mitochondrial	GLS	>sp|O94925|GLSK_HUMAN Glutaminase kidney isoform, mitochondrial OS=Homo sapiens GN=GLS PE=1 SV=1			6	8	7	10	10	10	4	9	11	5	6	6	10	9	7	9	8	10	8	5	7	9	9	8	11	11	10	9	0	0	0	0	0	0	0	0	0	0	0	0	0	0	0
O94925-3;H7BZD1;B8ZZA8;B8ZZC5;O94925-2	O94925-3	Glutaminase kidney isoform, mitochondrial	GLS	>sp|O94925-3|GLSK_HUMAN Isoform 3 of Glutaminase kidney isoform, mitochondrial OS=Homo sapiens GN=GLS			6	8	8	11	11	10	6	10	13	7	8	8	10	9	8	11	11	12	9	6	8	10	10	9	14	13	13	10	714060000	638720000	724170000	732840000	722850000	691380000	506700000	634680000	595280000	956290000	923300000	815230000	718490000	728140000	760620000
O94973;O94973-2;A0A0G2JS82;O94973-3;A0A0G2JQM1;E9PR62;A0A0G2JRS3;A0A0G2JS17;A0A0G2JQT9;H0YDE9;H0YEG0;A0A0G2JRF9;A0A0G2JQA4;E9PQP4	O94973;O94973-2;A0A0G2JS82;O94973-3;A0A0G2JQM1	AP-2 complex subunit alpha-2	AP2A2	>sp|O94973|AP2A2_HUMAN AP-2 complex subunit alpha-2 OS=Homo sapiens GN=AP2A2 PE=1 SV=2;>sp|O94973-2|AP2A2_HUMAN Isoform 2 of AP-2 complex subunit alpha-2 OS=Homo sapiens GN=AP2A2;>tr|A0A0G2JS82|A0A0G2JS82_HUMAN AP-2 complex subunit alpha-2 (Fragment) OS=Ho			0	0	0	0	1	0	3	3	3	0	1	0	0	1	1	4	4	4	0	0	0	0	1	0	2	2	1	2	0	0	0	0	0	0	0	0	0	0	0	0	0	0	0
O95140;O95140-2;Q5JXC5;C9JQT7	O95140	Mitofusin-2	MFN2	>sp|O95140|MFN2_HUMAN Mitofusin-2 OS=Homo sapiens GN=MFN2 PE=1 SV=3			0	0	1	4	5	6	5	6	5	1	0	0	2	3	3	5	3	6	0	0	1	6	4	4	5	5	4	2	0	0	0	72637000	77569000	65810000	54954000	60567000	68032000	0	0	0	61558000	69700000	51366000
O95163;F5H2T0	O95163;F5H2T0	Elongator complex protein 1	IKBKAP	>sp|O95163|ELP1_HUMAN Elongator complex protein 1 OS=Homo sapiens GN=IKBKAP PE=1 SV=3;>tr|F5H2T0|F5H2T0_HUMAN Elongator complex protein 1 OS=Homo sapiens GN=IKBKAP PE=1 SV=1			0	0	0	0	1	0	1	2	1	0	0	0	0	0	1	0	2	1	0	0	0	1	0	0	1	0	2	0	0	0	0	0	0	0	0	0	0	0	0	0	0	0	0
O95168;O95168-2;C9JXQ9;F2Z3P9	O95168;O95168-2;C9JXQ9	NADH dehydrogenase [ubiquinone] 1 beta subcomplex subunit 4	NDUFB4	>sp|O95168|NDUB4_HUMAN NADH dehydrogenase [ubiquinone] 1 beta subcomplex subunit 4 OS=Homo sapiens GN=NDUFB4 PE=1 SV=3;>sp|O95168-2|NDUB4_HUMAN Isoform 2 of NADH dehydrogenase [ubiquinone] 1 beta subcomplex subunit 4 OS=Homo sapiens GN=NDUFB4;>tr|C9JXQ9|C9			0	0	0	1	0	0	1	0	0	0	0	0	0	1	0	0	0	0	0	0	0	0	0	0	0	0	0	1	0	0	0	0	0	0	0	0	0	0	0	0	0	0	0
O95182;M0R0N0	O95182;M0R0N0	NADH dehydrogenase [ubiquinone] 1 alpha subcomplex subunit 7	NDUFA7	>sp|O95182|NDUA7_HUMAN NADH dehydrogenase [ubiquinone] 1 alpha subcomplex subunit 7 OS=Homo sapiens GN=NDUFA7 PE=1 SV=3;>tr|M0R0N0|M0R0N0_HUMAN NADH dehydrogenase [ubiquinone] 1 alpha subcomplex subunit 7 OS=Homo sapiens GN=NDUFA7 PE=1 SV=1			0	0	0	1	0	0	0	0	0	0	0	0	1	1	1	0	0	0	1	0	0	1	1	0	0	0	0	0	0	0	0	0	0	0	0	0	0	0	0	0	0	0	0
O95197-3;B7Z4M1;O95197-6;O95197-5;O95197-4;O95197-7;O95197-2;O95197;F5H891;F5GWG7;F5H617	O95197-3;B7Z4M1;O95197-6;O95197-5;O95197-4;O95197-7;O95197-2;O95197	Reticulon-3;Reticulon	RTN3	>sp|O95197-3|RTN3_HUMAN Isoform 3 of Reticulon-3 OS=Homo sapiens GN=RTN3;>tr|B7Z4M1|B7Z4M1_HUMAN Reticulon OS=Homo sapiens GN=RTN3 PE=1 SV=1;>sp|O95197-6|RTN3_HUMAN Isoform 6 of Reticulon-3 OS=Homo sapiens GN=RTN3;>sp|O95197-5|RTN3_HUMAN Isoform 5 of Retic			1	1	1	1	2	1	0	0	0	1	1	1	1	1	1	1	1	0	1	1	1	1	1	1	1	0	0	0	0	0	0	0	0	0	0	0	0	0	0	0	0	0	124230000
O95202;O95202-2;O95202-3	O95202	LETM1 and EF-hand domain-containing protein 1, mitochondrial	LETM1	>sp|O95202|LETM1_HUMAN LETM1 and EF-hand domain-containing protein 1, mitochondrial OS=Homo sapiens GN=LETM1 PE=1 SV=1			1	2	2	6	5	4	6	5	6	1	2	2	5	7	6	5	6	7	1	2	2	5	8	7	5	6	6	2	0	174430000	161470000	161120000	182370000	156130000	135420000	132840000	157120000	0	188000000	158940000	180160000	193560000	174790000
O95218-2;O95218	O95218-2;O95218	Zinc finger Ran-binding domain-containing protein 2	ZRANB2	>sp|O95218-2|ZRAB2_HUMAN Isoform 2 of Zinc finger Ran-binding domain-containing protein 2 OS=Homo sapiens GN=ZRANB2;>sp|O95218|ZRAB2_HUMAN Zinc finger Ran-binding domain-containing protein 2 OS=Homo sapiens GN=ZRANB2 PE=1 SV=2			0	1	0	2	4	2	2	2	2	2	3	3	8	4	4	3	2	4	3	1	1	4	5	5	3	1	1	0	0	0	0	57671000	57624000	59939000	60322000	49172000	58813000	55177000	71631000	73171000	78547000	62614000	67125000
O95235;O95235-2;D6RBN1;D6R9E4;H0YAC9	O95235;O95235-2	Kinesin-like protein KIF20A	KIF20A	>sp|O95235|KI20A_HUMAN Kinesin-like protein KIF20A OS=Homo sapiens GN=KIF20A PE=1 SV=1;>sp|O95235-2|KI20A_HUMAN Isoform 2 of Kinesin-like protein KIF20A OS=Homo sapiens GN=KIF20A			4	6	6	11	10	11	6	4	5	4	7	6	9	11	12	8	8	12	5	5	6	14	13	11	10	9	10	4	201990000	171030000	186210000	217620000	255980000	239710000	183310000	73005000	149400000	211410000	265280000	192050000	261240000	257450000	314520000
O95292;E5RK64;O95292-2	O95292	Vesicle-associated membrane protein-associated protein B/C	VAPB	>sp|O95292|VAPB_HUMAN Vesicle-associated membrane protein-associated protein B/C OS=Homo sapiens GN=VAPB PE=1 SV=3			1	5	2	7	5	7	5	4	3	3	2	4	5	4	6	5	5	4	5	5	6	6	4	6	5	4	4	4	0	246370000	278550000	258580000	242400000	210060000	194910000	225990000	195970000	301850000	227090000	235160000	238170000	230750000	218220000
O95297-4;O95297-2;O95297;Q9UEL6;O95297-5;O95297-3	O95297-4;O95297-2;O95297;Q9UEL6;O95297-5;O95297-3	Myelin protein zero-like protein 1	MPZL1	>sp|O95297-4|MPZL1_HUMAN Isoform 4 of Myelin protein zero-like protein 1 OS=Homo sapiens GN=MPZL1;>sp|O95297-2|MPZL1_HUMAN Isoform 2 of Myelin protein zero-like protein 1 OS=Homo sapiens GN=MPZL1;>sp|O95297|MPZL1_HUMAN Myelin protein zero-like protein 1 OS			0	0	1	1	1	0	0	0	0	0	0	1	1	0	0	0	0	0	0	0	0	1	1	1	0	0	0	0	0	0	0	0	0	0	0	0	0	0	0	0	0	0	0
O95298-2;O95298;E9PRJ5	O95298-2;O95298;E9PRJ5	NADH dehydrogenase [ubiquinone] 1 subunit C2	NDUFC2	>sp|O95298-2|NDUC2_HUMAN Isoform 4 of NADH dehydrogenase [ubiquinone] 1 subunit C2 OS=Homo sapiens GN=NDUFC2;>sp|O95298|NDUC2_HUMAN NADH dehydrogenase [ubiquinone] 1 subunit C2 OS=Homo sapiens GN=NDUFC2 PE=1 SV=1;>tr|E9PRJ5|E9PRJ5_HUMAN NADH dehydrogenase			0	1	1	0	1	1	0	0	1	0	0	1	0	0	0	1	0	2	1	0	1	0	0	1	1	0	1	0	0	0	0	0	0	0	0	0	0	0	0	0	0	0	0
O95347;O95347-2;A0A0C4DGE5;Q5T821	O95347;O95347-2	Structural maintenance of chromosomes protein 2	SMC2	>sp|O95347|SMC2_HUMAN Structural maintenance of chromosomes protein 2 OS=Homo sapiens GN=SMC2 PE=1 SV=2;>sp|O95347-2|SMC2_HUMAN Isoform 2 of Structural maintenance of chromosomes protein 2 OS=Homo sapiens GN=SMC2			4	5	5	22	16	24	18	18	18	5	7	3	16	17	22	17	17	19	4	4	5	18	18	17	18	18	16	9	122630000	187360000	160130000	719410000	521120000	650830000	460160000	487740000	425020000	212530000	257270000	84973000	515740000	614670000	861270000
O95373;E9PLB2;E9PLJ0	O95373	Importin-7	IPO7	>sp|O95373|IPO7_HUMAN Importin-7 OS=Homo sapiens GN=IPO7 PE=1 SV=1			10	11	11	14	15	13	16	17	18	14	8	11	13	13	13	16	18	13	12	13	12	15	17	12	18	16	17	11	2180900000	1957000000	2118700000	2743700000	2733200000	2762700000	2820800000	2797700000	2697100000	1654600000	1990500000	1963200000	2496200000	2541800000	2435600000
O95400	O95400	CD2 antigen cytoplasmic tail-binding protein 2	CD2BP2	>sp|O95400|CD2B2_HUMAN CD2 antigen cytoplasmic tail-binding protein 2 OS=Homo sapiens GN=CD2BP2 PE=1 SV=1			1	1	1	1	1	1	1	0	0	1	1	1	1	1	1	0	0	1	1	1	1	1	0	0	1	1	1	1	0	0	0	0	0	0	0	0	0	0	0	0	0	0	0
O95466;O95466-2;O95466-3;K7EK60;K7EJE6;A0A0A0MR62;K7ERL1;Q96PY5;Q96PY5-3	O95466;O95466-2;O95466-3;K7EK60;K7EJE6	Formin-like protein 1	FMNL1	>sp|O95466|FMNL1_HUMAN Formin-like protein 1 OS=Homo sapiens GN=FMNL1 PE=1 SV=3;>sp|O95466-2|FMNL1_HUMAN Isoform 2 of Formin-like protein 1 OS=Homo sapiens GN=FMNL1;>sp|O95466-3|FMNL1_HUMAN Isoform 3 of Formin-like protein 1 OS=Homo sapiens GN=FMNL1;>tr|K7			0	1	0	3	1	1	3	3	5	2	1	0	3	2	2	1	4	1	0	0	0	1	2	5	3	2	0	0	0	0	0	56657000	0	0	0	0	0	0	0	0	44681000	50768000	48731000
O95470;H0Y3V8;H7BXL7	O95470	Sphingosine-1-phosphate lyase 1	SGPL1	>sp|O95470|SGPL1_HUMAN Sphingosine-1-phosphate lyase 1 OS=Homo sapiens GN=SGPL1 PE=1 SV=3			0	0	0	1	2	1	1	1	0	0	0	0	4	3	3	0	1	1	0	0	0	4	3	2	0	2	0	0	0	0	0	0	34816000	0	0	0	0	0	0	0	32677000	31099000	37377000
O95478;A0A0A0MQZ6;H0YAI9	O95478;A0A0A0MQZ6	Ribosome biogenesis protein NSA2 homolog	NSA2	>sp|O95478|NSA2_HUMAN Ribosome biogenesis protein NSA2 homolog OS=Homo sapiens GN=NSA2 PE=1 SV=1;>tr|A0A0A0MQZ6|A0A0A0MQZ6_HUMAN Ribosome biogenesis protein NSA2 homolog OS=Homo sapiens GN=NSA2 PE=1 SV=1			0	0	0	0	1	1	2	1	1	2	1	0	2	0	2	2	3	1	0	0	1	2	1	3	2	1	2	0	0	0	0	0	0	0	42355000	0	0	49207000	0	0	47095000	0	33869000
Q5R3B4;O95563	Q5R3B4;O95563	Mitochondrial pyruvate carrier 2	MPC2	>tr|Q5R3B4|Q5R3B4_HUMAN Mitochondrial pyruvate carrier (Fragment) OS=Homo sapiens GN=MPC2 PE=1 SV=1;>sp|O95563|MPC2_HUMAN Mitochondrial pyruvate carrier 2 OS=Homo sapiens GN=MPC2 PE=1 SV=1			2	1	1	4	2	2	2	1	1	1	1	1	2	2	2	3	1	1	1	1	1	3	2	2	2	1	1	1	67289000	0	0	71550000	73049000	71623000	80432000	0	0	0	0	0	60765000	80604000	57804000
O95573;F5GWH2;F5H062;C9JC11	O95573	Long-chain-fatty-acid--CoA ligase 3	ACSL3	>sp|O95573|ACSL3_HUMAN Long-chain-fatty-acid--CoA ligase 3 OS=Homo sapiens GN=ACSL3 PE=1 SV=3			3	4	3	12	10	8	12	14	10	5	6	1	13	13	9	13	11	10	7	3	6	16	15	15	14	11	15	6	170960000	217530000	215870000	460050000	430500000	325050000	396140000	470840000	391290000	263780000	259360000	0	480730000	421570000	362220000
O95613-2;O95613;H7C2A3	O95613-2;O95613	Pericentrin	PCNT	>sp|O95613-2|PCNT_HUMAN Isoform 2 of Pericentrin OS=Homo sapiens GN=PCNT;>sp|O95613|PCNT_HUMAN Pericentrin OS=Homo sapiens GN=PCNT PE=1 SV=4			0	0	0	0	0	0	0	0	0	0	0	0	0	0	0	0	0	0	0	0	0	1	1	0	0	0	1	0	0	0	0	0	0	0	0	0	0	0	0	0	0	0	0
O95714;A0A0J9YVP0;A0A0G2JPS8;A0A0J9YXQ8;H3BRG9;H3BUQ1	O95714;A0A0J9YVP0	E3 ubiquitin-protein ligase HERC2	HERC2	>sp|O95714|HERC2_HUMAN E3 ubiquitin-protein ligase HERC2 OS=Homo sapiens GN=HERC2 PE=1 SV=2;>tr|A0A0J9YVP0|A0A0J9YVP0_HUMAN E3 ubiquitin-protein ligase HERC2 (Fragment) OS=Homo sapiens GN=HERC2 PE=1 SV=1			0	2	0	3	5	3	3	2	1	0	2	2	5	4	4	0	2	2	1	1	3	2	1	6	3	2	2	1	0	0	0	42740000	46131000	51309000	0	0	0	0	0	0	49730000	55942000	57486000
O95782-2;O95782;M0R2D9;E9PNC4	O95782-2;O95782	AP-2 complex subunit alpha-1	AP2A1	>sp|O95782-2|AP2A1_HUMAN Isoform B of AP-2 complex subunit alpha-1 OS=Homo sapiens GN=AP2A1;>sp|O95782|AP2A1_HUMAN AP-2 complex subunit alpha-1 OS=Homo sapiens GN=AP2A1 PE=1 SV=3			2	2	1	3	5	2	7	6	4	1	3	2	2	4	2	5	7	7	3	1	0	2	4	2	5	5	4	2	156540000	120510000	0	115440000	122330000	101190000	87258000	89162000	103550000	0	0	0	110240000	114650000	75996000
O95816;O95816-2	O95816;O95816-2	BAG family molecular chaperone regulator 2	BAG2	>sp|O95816|BAG2_HUMAN BAG family molecular chaperone regulator 2 OS=Homo sapiens GN=BAG2 PE=1 SV=1;>sp|O95816-2|BAG2_HUMAN Isoform 2 of BAG family molecular chaperone regulator 2 OS=Homo sapiens GN=BAG2			2	2	3	7	6	4	4	2	4	2	3	2	6	3	5	3	3	3	2	3	2	3	5	5	5	5	4	0	139680000	115160000	139200000	136930000	130590000	145390000	134420000	135380000	130690000	113360000	131800000	116470000	128460000	135090000	120650000
O95817;C9JFK9	O95817;C9JFK9	BAG family molecular chaperone regulator 3	BAG3	>sp|O95817|BAG3_HUMAN BAG family molecular chaperone regulator 3 OS=Homo sapiens GN=BAG3 PE=1 SV=3;>tr|C9JFK9|C9JFK9_HUMAN BAG family molecular chaperone regulator 3 (Fragment) OS=Homo sapiens GN=BAG3 PE=1 SV=1			0	0	0	1	1	0	0	1	0	0	0	0	1	0	0	0	1	0	0	0	0	1	0	1	0	0	0	0	0	0	0	0	0	0	0	0	0	0	0	0	0	0	0
O95831-3;O95831;O95831-6;O95831-4;O95831-2;E9PMA0;O95831-5	O95831-3;O95831;O95831-6;O95831-4	Apoptosis-inducing factor 1, mitochondrial	AIFM1	>sp|O95831-3|AIFM1_HUMAN Isoform 3 of Apoptosis-inducing factor 1, mitochondrial OS=Homo sapiens GN=AIFM1;>sp|O95831|AIFM1_HUMAN Apoptosis-inducing factor 1, mitochondrial OS=Homo sapiens GN=AIFM1 PE=1 SV=1;>sp|O95831-6|AIFM1_HUMAN Isoform 6 of Apoptosis-i			2	1	2	3	7	6	4	2	4	2	2	2	2	3	3	7	4	5	2	2	2	3	4	3	2	3	4	3	93012000	0	0	93514000	110340000	84166000	94568000	0	102670000	129550000	103020000	0	65325000	95540000	85135000
O95864-3;O95864;O95864-4;O95864-2	O95864-3;O95864	Fatty acid desaturase 2	FADS2	>sp|O95864-3|FADS2_HUMAN Isoform 3 of Fatty acid desaturase 2 OS=Homo sapiens GN=FADS2;>sp|O95864|FADS2_HUMAN Fatty acid desaturase 2 OS=Homo sapiens GN=FADS2 PE=1 SV=1			0	1	1	3	2	2	3	2	2	1	0	0	1	2	4	2	2	2	0	0	1	1	2	1	2	1	1	2	0	0	0	86064000	88123000	78226000	88677000	88225000	87794000	0	0	0	0	81104000	74039000
O95968	O95968	Secretoglobin family 1D member 1	SCGB1D1	>sp|O95968|SG1D1_HUMAN Secretoglobin family 1D member 1 OS=Homo sapiens GN=SCGB1D1 PE=1 SV=1			0	0	0	0	0	0	0	0	0	0	0	0	0	0	0	0	0	0	0	0	0	0	0	0	0	0	0	0	0	0	0	0	0	0	0	0	0	0	0	0	0	0	0
O96005;O96005-4;O96005-3;K7EQQ1;K7EJ16;K7ERL5	O96005;O96005-4;O96005-3;K7EQQ1	Cleft lip and palate transmembrane protein 1	CLPTM1	>sp|O96005|CLPT1_HUMAN Cleft lip and palate transmembrane protein 1 OS=Homo sapiens GN=CLPTM1 PE=1 SV=1;>sp|O96005-4|CLPT1_HUMAN Isoform 3 of Cleft lip and palate transmembrane protein 1 OS=Homo sapiens GN=CLPTM1;>sp|O96005-3|CLPT1_HUMAN Isoform 2 of Cleft			1	1	1	3	2	1	0	4	1	2	1	2	3	0	2	2	3	1	1	1	0	2	4	2	2	4	3	0	0	0	0	45476000	0	0	0	48734000	0	54952000	0	47076000	39265000	0	43361000
O96008;O96008-2;K7EKG4;K7EJ57	O96008;O96008-2;K7EKG4;K7EJ57	Mitochondrial import receptor subunit TOM40 homolog	TOMM40	>sp|O96008|TOM40_HUMAN Mitochondrial import receptor subunit TOM40 homolog OS=Homo sapiens GN=TOMM40 PE=1 SV=1;>sp|O96008-2|TOM40_HUMAN Isoform 2 of Mitochondrial import receptor subunit TOM40 homolog OS=Homo sapiens GN=TOMM40;>tr|K7EKG4|K7EKG4_HUMAN Mitoc			0	1	0	1	3	1	4	1	3	0	0	0	0	0	1	1	1	1	0	0	0	2	1	1	3	1	3	0	0	0	0	0	74843000	0	74140000	0	58191000	0	0	0	0	0	0
O96011-2;O96011;H7C3V6	O96011-2;O96011	Peroxisomal membrane protein 11B	PEX11B	>sp|O96011-2|PX11B_HUMAN Isoform 2 of Peroxisomal membrane protein 11B OS=Homo sapiens GN=PEX11B;>sp|O96011|PX11B_HUMAN Peroxisomal membrane protein 11B OS=Homo sapiens GN=PEX11B PE=1 SV=1			0	1	0	1	2	1	0	1	0	0	0	1	0	1	0	2	0	0	0	0	0	1	1	1	0	1	1	1	0	0	0	0	40828000	0	0	0	0	0	0	0	0	0	0
O96019-2;O96019;H7C5S0;C9JQT2;O94805	O96019-2;O96019	Actin-like protein 6A	ACTL6A	>sp|O96019-2|ACL6A_HUMAN Isoform 2 of Actin-like protein 6A OS=Homo sapiens GN=ACTL6A;>sp|O96019|ACL6A_HUMAN Actin-like protein 6A OS=Homo sapiens GN=ACTL6A PE=1 SV=1			0	0	1	3	3	3	7	4	4	0	0	0	0	3	1	4	4	4	0	0	0	3	3	1	6	5	7	0	0	0	0	135300000	96462000	124640000	121040000	112690000	127430000	0	0	0	0	100090000	0
P00167-2;P00167;P00167-3;J3KNC7	P00167-2;P00167;P00167-3	Cytochrome b5	CYB5A	>sp|P00167-2|CYB5_HUMAN Isoform 2 of Cytochrome b5 OS=Homo sapiens GN=CYB5A;>sp|P00167|CYB5_HUMAN Cytochrome b5 OS=Homo sapiens GN=CYB5A PE=1 SV=2;>sp|P00167-3|CYB5_HUMAN Isoform 3 of Cytochrome b5 OS=Homo sapiens GN=CYB5A			0	0	0	0	0	0	1	1	0	0	0	0	1	1	0	2	1	2	0	0	0	1	0	2	3	0	1	0	0	0	0	0	0	0	0	0	0	0	0	0	0	0	0
P00338;P00338-3;P00338-4;P00338-5;P00338-2;F5GXY2;F5GYU2;F5GXH2;F5H5J4;F5H6W8;F5GZQ4;F5H8H6;F5GXC7;F5GWW2;F5GXU1;F5H5G7;F5H155;A0A087WUM2;G3XAP5;F5H245;Q6ZMR3;P07864	P00338;P00338-3;P00338-4;P00338-5;P00338-2	L-lactate dehydrogenase A chain	LDHA	>sp|P00338|LDHA_HUMAN L-lactate dehydrogenase A chain OS=Homo sapiens GN=LDHA PE=1 SV=2;>sp|P00338-3|LDHA_HUMAN Isoform 3 of L-lactate dehydrogenase A chain OS=Homo sapiens GN=LDHA;>sp|P00338-4|LDHA_HUMAN Isoform 4 of L-lactate dehydrogenase A chain OS=Hom			3	3	3	7	10	7	5	8	8	5	4	3	6	6	9	5	7	9	4	3	3	4	6	5	5	6	7	3	366510000	412890000	345490000	432170000	467350000	325620000	320000000	382010000	349210000	442730000	522840000	502830000	453820000	445270000	506580000
P00367;P00367-3;P00367-2;P49448	P00367;P00367-3;P00367-2;P49448	Glutamate dehydrogenase 1, mitochondrial;Glutamate dehydrogenase 2, mitochondrial	GLUD1;GLUD2	>sp|P00367|DHE3_HUMAN Glutamate dehydrogenase 1, mitochondrial OS=Homo sapiens GN=GLUD1 PE=1 SV=2;>sp|P00367-3|DHE3_HUMAN Isoform 3 of Glutamate dehydrogenase 1, mitochondrial OS=Homo sapiens GN=GLUD1;>sp|P00367-2|DHE3_HUMAN Isoform 2 of Glutamate dehydrog			1	2	2	3	4	5	5	4	4	0	1	0	4	2	4	4	3	3	1	0	2	2	3	3	4	2	2	0	0	0	0	55917000	54864000	50341000	45762000	50540000	50165000	0	0	0	50602000	60655000	93150000
P00387-2;P00387;P00387-3;B1AHF3	P00387-2;P00387;P00387-3;B1AHF3	NADH-cytochrome b5 reductase 3;NADH-cytochrome b5 reductase 3 membrane-bound form;NADH-cytochrome b5 reductase 3 soluble form	CYB5R3	>sp|P00387-2|NB5R3_HUMAN Isoform 2 of NADH-cytochrome b5 reductase 3 OS=Homo sapiens GN=CYB5R3;>sp|P00387|NB5R3_HUMAN NADH-cytochrome b5 reductase 3 OS=Homo sapiens GN=CYB5R3 PE=1 SV=3;>sp|P00387-3|NB5R3_HUMAN Isoform 3 of NADH-cytochrome b5 reductase 3 OS			6	5	6	8	6	7	13	8	9	5	5	4	8	7	7	10	9	7	6	7	8	10	10	7	8	7	7	3	586740000	501580000	593870000	591730000	562960000	604700000	855560000	546670000	552060000	467720000	461370000	407080000	544040000	635040000	594160000
P00403	P00403	Cytochrome c oxidase subunit 2	MT-CO2	>sp|P00403|COX2_HUMAN Cytochrome c oxidase subunit 2 OS=Homo sapiens GN=MT-CO2 PE=1 SV=1			1	2	1	3	2	3	3	4	3	1	1	2	3	2	3	2	2	2	1	3	1	2	2	2	2	2	2	2	0	0	0	198390000	203090000	185660000	181620000	164220000	188030000	0	0	0	233930000	193720000	202080000
P00558;P00558-2;P07205	P00558;P00558-2	Phosphoglycerate kinase 1	PGK1	>sp|P00558|PGK1_HUMAN Phosphoglycerate kinase 1 OS=Homo sapiens GN=PGK1 PE=1 SV=3;>sp|P00558-2|PGK1_HUMAN Isoform 2 of Phosphoglycerate kinase 1 OS=Homo sapiens GN=PGK1			0	0	2	5	4	6	3	6	4	0	0	1	7	6	7	5	3	4	0	0	0	2	1	0	1	1	1	0	0	0	0	115600000	86551000	101760000	93215000	123090000	102010000	0	0	0	128080000	107380000	139420000
P00846	P00846	ATP synthase subunit a	MT-ATP6	>sp|P00846|ATP6_HUMAN ATP synthase subunit a OS=Homo sapiens GN=MT-ATP6 PE=1 SV=1			1	1	1	1	1	1	1	1	1	1	1	1	1	1	1	1	1	1	1	0	1	1	1	1	1	1	1	1	0	0	0	0	0	0	0	0	0	0	0	0	0	0	0
P01037	P01037	Cystatin-SN	CST1	>sp|P01037|CYTN_HUMAN Cystatin-SN OS=Homo sapiens GN=CST1 PE=1 SV=3			0	0	0	0	0	0	0	0	0	0	0	0	0	0	0	0	0	0	0	0	0	0	0	0	0	0	0	0	0	0	0	0	0	0	0	0	0	0	0	0	0	0	0
P01116-2;P01116;G3V4K2;G3V5T7	P01116-2;P01116	GTPase KRas;GTPase KRas, N-terminally processed	KRAS	>sp|P01116-2|RASK_HUMAN Isoform 2B of GTPase KRas OS=Homo sapiens GN=KRAS;>sp|P01116|RASK_HUMAN GTPase KRas OS=Homo sapiens GN=KRAS PE=1 SV=1			1	2	1	3	3	3	2	1	1	0	0	0	3	3	2	2	0	1	0	1	2	3	3	3	2	0	1	1	0	110000000	0	73746000	89740000	80708000	74410000	0	0	0	0	0	70355000	86124000	99693000
P01833	P01833	Polymeric immunoglobulin receptor;Secretory component	PIGR	>sp|P01833|PIGR_HUMAN Polymeric immunoglobulin receptor OS=Homo sapiens GN=PIGR PE=1 SV=4			0	0	0	0	0	0	0	0	0	0	0	0	0	0	0	0	0	0	0	0	0	0	0	0	0	0	0	0	0	0	0	0	0	0	0	0	0	0	0	0	0	0	0
P01834;A0A075B6H6	P01834;A0A075B6H6	Ig kappa chain C region	IGKC	>sp|P01834|IGKC_HUMAN Ig kappa chain C region OS=Homo sapiens GN=IGKC PE=1 SV=1;>tr|A0A075B6H6|A0A075B6H6_HUMAN Ig kappa chain C region (Fragment) OS=Homo sapiens GN=IGKC PE=1 SV=1			0	0	0	0	0	0	0	0	0	0	0	0	0	0	0	0	0	0	0	0	0	0	0	0	0	0	0	0	0	0	0	0	0	0	0	0	0	0	0	0	0	0	0
P01876	P01876	Ig alpha-1 chain C region	IGHA1	>sp|P01876|IGHA1_HUMAN Ig alpha-1 chain C region OS=Homo sapiens GN=IGHA1 PE=1 SV=2			0	0	0	0	0	0	0	0	0	0	0	0	0	0	0	0	0	0	0	0	0	0	0	0	0	0	0	0	0	0	0	0	0	0	0	0	0	0	0	0	0	0	0
P01891;P16188;P30459;A0A140T975;Q9GJ45;P10314;Q5SRN7;Q5SRN5;P13746;P04439;P13746-2	P01891;P16188;P30459;A0A140T975;Q9GJ45;P10314	HLA class I histocompatibility antigen, A-68 alpha chain;HLA class I histocompatibility antigen, A-30 alpha chain;HLA class I histocompatibility antigen, A-74 alpha chain;HLA class I histocompatibility antigen, A-32 alpha chain	HLA-A	>sp|P01891|1A68_HUMAN HLA class I histocompatibility antigen, A-68 alpha chain OS=Homo sapiens GN=HLA-A PE=1 SV=4;>sp|P16188|1A30_HUMAN HLA class I histocompatibility antigen, A-30 alpha chain OS=Homo sapiens GN=HLA-A PE=1 SV=2;>sp|P30459|1A74_HUMAN HLA cl			4	6	4	7	8	8	5	7	5	5	6	7	10	9	9	9	8	8	8	4	5	9	8	9	9	10	9	5	352750000	437780000	488400000	418430000	475400000	523290000	456460000	520500000	448410000	489460000	500290000	475790000	520210000	400010000	490000000
P02545;P02545-6;P02545-3;P02545-2;Q3BDU5;P02545-5;P02545-4;Q5TCI8;H0YAB0;A0A0C4DGC5	P02545;P02545-6;P02545-3;P02545-2;Q3BDU5;P02545-5;P02545-4;Q5TCI8	Prelamin-A/C;Lamin-A/C	LMNA	>sp|P02545|LMNA_HUMAN Prelamin-A/C OS=Homo sapiens GN=LMNA PE=1 SV=1;>sp|P02545-6|LMNA_HUMAN Isoform 6 of Prelamin-A/C OS=Homo sapiens GN=LMNA;>sp|P02545-3|LMNA_HUMAN Isoform ADelta10 of Prelamin-A/C OS=Homo sapiens GN=LMNA;>sp|P02545-2|LMNA_HUMAN Isoform			4	3	3	6	8	10	7	8	4	3	3	2	6	7	5	5	8	9	2	1	4	9	8	7	7	8	8	4	110050000	112060000	92507000	120480000	123870000	128340000	114150000	115870000	111130000	90776000	134150000	130780000	101800000	139840000	134470000
P02786;G3V0E5;H7C3V5;F8WBE5;Q9UP52-2;Q9UP52-3;Q9UP52	P02786;G3V0E5	Transferrin receptor protein 1;Transferrin receptor protein 1, serum form	TFRC	>sp|P02786|TFR1_HUMAN Transferrin receptor protein 1 OS=Homo sapiens GN=TFRC PE=1 SV=2;>tr|G3V0E5|G3V0E5_HUMAN Transferrin receptor (P90, CD71), isoform CRA_c OS=Homo sapiens GN=TFRC PE=1 SV=1			13	14	14	16	16	15	20	23	22	11	15	15	15	20	20	21	20	20	12	13	13	12	15	15	19	21	21	12	742230000	1082400000	1109800000	1434200000	1467800000	1372900000	1517900000	2276700000	2326900000	807730000	1045900000	970340000	1239400000	1268400000	1375000000
P03905	P03905	NADH-ubiquinone oxidoreductase chain 4	MT-ND4	>sp|P03905|NU4M_HUMAN NADH-ubiquinone oxidoreductase chain 4 OS=Homo sapiens GN=MT-ND4 PE=1 SV=1			0	1	0	0	0	0	0	1	1	0	0	0	0	0	0	0	0	2	0	0	1	0	0	0	1	1	1	0	0	0	0	0	0	0	0	0	0	0	0	0	0	0	0
P03928	P03928	ATP synthase protein 8	MT-ATP8	>sp|P03928|ATP8_HUMAN ATP synthase protein 8 OS=Homo sapiens GN=MT-ATP8 PE=1 SV=1			0	0	2	1	0	0	1	1	0	1	0	1	1	1	0	1	1	0	0	1	0	0	0	0	0	0	1	0	0	0	91704000	0	0	0	0	0	0	0	0	0	0	0	0
P03973	P03973	Antileukoproteinase	SLPI	>sp|P03973|SLPI_HUMAN Antileukoproteinase OS=Homo sapiens GN=SLPI PE=1 SV=2			0	0	0	0	0	0	0	0	0	0	0	0	0	0	0	0	0	0	0	0	0	0	0	0	0	0	0	0	0	0	0	0	0	0	0	0	0	0	0	0	0	0	0
Q5T3N1;P04083;Q5T3N0	Q5T3N1;P04083	Annexin;Annexin A1	ANXA1	>tr|Q5T3N1|Q5T3N1_HUMAN Annexin (Fragment) OS=Homo sapiens GN=ANXA1 PE=1 SV=1;>sp|P04083|ANXA1_HUMAN Annexin A1 OS=Homo sapiens GN=ANXA1 PE=1 SV=2			0	0	0	1	1	1	0	2	0	0	0	0	1	1	1	3	1	1	0	0	0	1	1	1	0	2	0	0	0	0	0	0	0	0	0	34000000	0	0	0	0	0	0	0
P04150-9;P04150-2;P04150-8;P04150;P04150-6;P04150-10;P04150-3;P04150-13;P04150-12;P04150-11;P04150-7;P04150-5;P04150-16;P04150-15;P04150-14;D6RDA9;Q3MSN4;B0ZBF8;B0ZBF6;P08235-2;P08235-4;P08235	P04150-9;P04150-2;P04150-8;P04150;P04150-6;P04150-10;P04150-3;P04150-13;P04150-12;P04150-11;P04150-7;P04150-5;P04150-16;P04150-15;P04150-14	Glucocorticoid receptor	NR3C1	>sp|P04150-9|GCR_HUMAN Isoform Beta-B of Glucocorticoid receptor OS=Homo sapiens GN=NR3C1;>sp|P04150-2|GCR_HUMAN Isoform Beta of Glucocorticoid receptor OS=Homo sapiens GN=NR3C1;>sp|P04150-8|GCR_HUMAN Isoform Alpha-B of Glucocorticoid receptor OS=Homo sapi			2	1	1	3	4	5	5	2	3	1	2	3	2	3	1	5	4	4	1	2	1	3	3	3	5	5	6	3	0	0	0	88893000	70919000	67742000	58386000	55746000	52343000	0	0	90559000	79372000	77529000	0
P04406;P04406-2;E7EUT5;O14556	P04406;P04406-2;E7EUT5	Glyceraldehyde-3-phosphate dehydrogenase	GAPDH	>sp|P04406|G3P_HUMAN Glyceraldehyde-3-phosphate dehydrogenase OS=Homo sapiens GN=GAPDH PE=1 SV=3;>sp|P04406-2|G3P_HUMAN Isoform 2 of Glyceraldehyde-3-phosphate dehydrogenase OS=Homo sapiens GN=GAPDH;>tr|E7EUT5|E7EUT5_HUMAN Glyceraldehyde-3-phosphate dehydr			6	4	7	9	10	8	10	9	12	4	4	7	7	11	12	13	10	9	3	6	3	8	9	8	11	9	8	6	812230000	411810000	790040000	1096100000	1015100000	859680000	1039600000	1023200000	1116800000	343620000	483920000	769790000	777490000	951010000	859100000
P04792;F8WE04;C9J3N8	P04792	Heat shock protein beta-1	HSPB1	>sp|P04792|HSPB1_HUMAN Heat shock protein beta-1 OS=Homo sapiens GN=HSPB1 PE=1 SV=2			8	9	8	10	9	10	12	9	12	9	7	9	9	6	10	10	12	10	9	9	9	12	13	10	8	11	8	11	1733100000	2135200000	1887700000	2625800000	2684800000	2762000000	2808600000	2762300000	2726300000	2190200000	1405700000	2461100000	2402800000	1959700000	2431600000
P04843;B7Z4L4;F8WF32	P04843;B7Z4L4	Dolichyl-diphosphooligosaccharide--protein glycosyltransferase subunit 1	RPN1	>sp|P04843|RPN1_HUMAN Dolichyl-diphosphooligosaccharide--protein glycosyltransferase subunit 1 OS=Homo sapiens GN=RPN1 PE=1 SV=1;>tr|B7Z4L4|B7Z4L4_HUMAN Dolichyl-diphosphooligosaccharide--protein glycosyltransferase subunit 1 OS=Homo sapiens GN=RPN1 PE=1 S			11	10	10	19	21	19	16	15	16	8	8	10	19	16	22	17	16	16	16	10	11	18	22	20	15	18	16	18	1308300000	1409300000	1174500000	1399200000	1532700000	1419200000	1498500000	1418200000	1615200000	1065300000	1175400000	1083700000	1388100000	1380100000	1503600000
P04844;P04844-2;Q5JYR7;Q5JYR4;F2Z3K5;Q5JYR3;H0Y5M1	P04844;P04844-2	Dolichyl-diphosphooligosaccharide--protein glycosyltransferase subunit 2	RPN2	>sp|P04844|RPN2_HUMAN Dolichyl-diphosphooligosaccharide--protein glycosyltransferase subunit 2 OS=Homo sapiens GN=RPN2 PE=1 SV=3;>sp|P04844-2|RPN2_HUMAN Isoform 2 of Dolichyl-diphosphooligosaccharide--protein glycosyltransferase subunit 2 OS=Homo sapiens G			8	8	6	9	12	9	15	14	9	8	7	2	9	9	8	13	11	8	6	5	7	9	10	9	12	12	11	6	717220000	612840000	535290000	907500000	819280000	823740000	999790000	918620000	702000000	589260000	614770000	307390000	837800000	870170000	816890000
P04899;P04899-4;P04899-6;P04899-3;P04899-5;P04899-2;P09471-2;P11488;P09471;P19087;A8MTJ3;A0A087WTB6;A2A2R6;Q5JWD1;H0Y7E8;H3BTM2;A0A087WZE5;Q5JWE9;H0Y7F4;P38405-3;P38405;P38405-2	P04899;P04899-4;P04899-6;P04899-3;P04899-5;P04899-2	Guanine nucleotide-binding protein G(i) subunit alpha-2	GNAI2	>sp|P04899|GNAI2_HUMAN Guanine nucleotide-binding protein G(i) subunit alpha-2 OS=Homo sapiens GN=GNAI2 PE=1 SV=3;>sp|P04899-4|GNAI2_HUMAN Isoform sGi2 of Guanine nucleotide-binding protein G(i) subunit alpha-2 OS=Homo sapiens GN=GNAI2;>sp|P04899-6|GNAI2_H			4	4	3	7	5	4	6	6	6	2	2	3	7	5	6	3	5	3	3	4	4	7	7	7	6	5	7	4	228450000	243060000	236450000	187950000	169130000	135840000	257280000	261680000	260860000	0	0	256460000	249640000	279680000	302560000
P05023-4;P05023;P05023-3;P05023-2;M0R116;B1AKY9;A0A0A0MT26;P13637;P50993;P13637-2;P13637-3;H0Y7C1;Q13733;P20648;Q5TC01;E9PRA5;Q5TC02;M0QXF2;Q5TC05	P05023-4;P05023;P05023-3;P05023-2	Sodium/potassium-transporting ATPase subunit alpha-1	ATP1A1	>sp|P05023-4|AT1A1_HUMAN Isoform 4 of Sodium/potassium-transporting ATPase subunit alpha-1 OS=Homo sapiens GN=ATP1A1;>sp|P05023|AT1A1_HUMAN Sodium/potassium-transporting ATPase subunit alpha-1 OS=Homo sapiens GN=ATP1A1 PE=1 SV=1;>sp|P05023-3|AT1A1_HUMAN Is			14	14	14	20	18	21	19	20	17	11	15	16	15	20	16	17	20	19	15	18	13	16	20	21	22	19	21	12	912760000	997430000	1061700000	1115900000	1026600000	1126400000	1060400000	1150000000	1193500000	956260000	962510000	1121500000	1040700000	1034900000	1026600000
P05026-2;P05026;V9GYR2	P05026-2;P05026;V9GYR2	Sodium/potassium-transporting ATPase subunit beta-1	ATP1B1	>sp|P05026-2|AT1B1_HUMAN Isoform 2 of Sodium/potassium-transporting ATPase subunit beta-1 OS=Homo sapiens GN=ATP1B1;>sp|P05026|AT1B1_HUMAN Sodium/potassium-transporting ATPase subunit beta-1 OS=Homo sapiens GN=ATP1B1 PE=1 SV=1;>tr|V9GYR2|V9GYR2_HUMAN Sodiu			2	2	1	4	3	2	3	4	2	2	3	3	1	3	2	1	4	1	3	2	3	3	3	2	3	2	3	0	104670000	119010000	0	85522000	97056000	111610000	94471000	98706000	102750000	135310000	94246000	96519000	0	104330000	101750000
P05141	P05141	ADP/ATP translocase 2;ADP/ATP translocase 2, N-terminally processed	SLC25A5	>sp|P05141|ADT2_HUMAN ADP/ATP translocase 2 OS=Homo sapiens GN=SLC25A5 PE=1 SV=7			9	11	13	17	17	16	17	14	16	11	10	12	13	13	18	18	15	15	10	10	10	13	11	13	10	17	16	17	2900300000	3692400000	3710800000	6492100000	6473800000	6728400000	6400500000	6002700000	6483600000	2709600000	3139600000	3420800000	5379900000	5975600000	5817100000
P05198;H0YJS4;G3V4T5	P05198;H0YJS4;G3V4T5	Eukaryotic translation initiation factor 2 subunit 1	EIF2S1	>sp|P05198|IF2A_HUMAN Eukaryotic translation initiation factor 2 subunit 1 OS=Homo sapiens GN=EIF2S1 PE=1 SV=3;>tr|H0YJS4|H0YJS4_HUMAN Eukaryotic translation initiation factor 2 subunit 1 (Fragment) OS=Homo sapiens GN=EIF2S1 PE=1 SV=1;>tr|G3V4T5|G3V4T5_HUM			3	2	1	6	4	6	3	4	3	0	2	1	6	5	2	2	4	5	2	2	1	5	2	4	2	4	4	1	118870000	157960000	0	124010000	133160000	118910000	125970000	128620000	127370000	0	130950000	0	126710000	116460000	131430000
P05204	P05204	Non-histone chromosomal protein HMG-17	HMGN2	>sp|P05204|HMGN2_HUMAN Non-histone chromosomal protein HMG-17 OS=Homo sapiens GN=HMGN2 PE=1 SV=3			1	1	0	0	0	0	0	0	0	1	1	1	1	1	1	0	0	0	1	1	1	0	0	0	0	0	0	0	0	0	0	0	0	0	0	0	0	0	0	0	0	0	0
P05386	P05386	60S acidic ribosomal protein P1	RPLP1	>sp|P05386|RLA1_HUMAN 60S acidic ribosomal protein P1 OS=Homo sapiens GN=RPLP1 PE=1 SV=1			1	1	2	2	3	2	2	1	1	1	0	0	2	1	2	2	2	1	1	1	1	1	2	1	1	1	2	1	0	0	0	0	0	0	0	0	0	0	0	0	0	0	0
P05387;H0YDD8;P05386-2	P05387	60S acidic ribosomal protein P2	RPLP2	>sp|P05387|RLA2_HUMAN 60S acidic ribosomal protein P2 OS=Homo sapiens GN=RPLP2 PE=1 SV=1			6	5	6	7	8	7	7	5	5	4	6	6	7	7	5	4	5	4	5	5	5	5	6	5	5	5	4	4	823370000	967210000	933260000	1351700000	1244500000	1242200000	1258500000	1255600000	1260700000	868850000	1247500000	847560000	1243700000	1408600000	1246300000
P05388;F8VWS0;P05388-2;F8VU65;F8VW21;F8VPE8;G3V210;F8VZS0;F8VQY6;F8VRK7;Q8NHW5;F8VS58;F8VWV4;F8W1K8	P05388;F8VWS0;P05388-2;F8VU65;F8VW21;F8VPE8;G3V210;F8VZS0;F8VQY6;F8VRK7;Q8NHW5;F8VS58	60S acidic ribosomal protein P0;60S acidic ribosomal protein P0-like	RPLP0;RPLP0P6	>sp|P05388|RLA0_HUMAN 60S acidic ribosomal protein P0 OS=Homo sapiens GN=RPLP0 PE=1 SV=1;>tr|F8VWS0|F8VWS0_HUMAN 60S acidic ribosomal protein P0 OS=Homo sapiens GN=RPLP0 PE=1 SV=1;>sp|P05388-2|RLA0_HUMAN Isoform 2 of 60S acidic ribosomal protein P0 OS=Homo			5	6	4	6	6	6	10	8	6	4	6	5	7	9	8	10	9	9	6	3	4	6	6	6	10	9	7	6	376670000	391200000	390940000	771890000	758030000	784820000	952930000	758500000	596940000	348340000	553990000	620350000	732520000	715600000	774700000
P05556;P05556-2;P05556-5;P05556-4;P05556-3;C9JPK5;Q5T3E6;E9PLR6;E7EUI6;E7EQW5;E7ERX5;C9JJP8;Q5T3E5;E9PQJ2;C9JNE0;H7C4N8	P05556;P05556-2;P05556-5;P05556-4;P05556-3	Integrin beta-1	ITGB1	>sp|P05556|ITB1_HUMAN Integrin beta-1 OS=Homo sapiens GN=ITGB1 PE=1 SV=2;>sp|P05556-2|ITB1_HUMAN Isoform 2 of Integrin beta-1 OS=Homo sapiens GN=ITGB1;>sp|P05556-5|ITB1_HUMAN Isoform 5 of Integrin beta-1 OS=Homo sapiens GN=ITGB1;>sp|P05556-4|ITB1_HUMAN Iso			6	5	5	8	7	8	11	9	9	2	7	4	8	9	9	9	6	4	6	8	6	12	7	10	10	7	10	8	417210000	431510000	345020000	496460000	466550000	430660000	473300000	466170000	479960000	282640000	304500000	290020000	440790000	459750000	464610000
P05783;F8VZY9;CON__H-INV:HIT000015463	P05783;F8VZY9	Keratin, type I cytoskeletal 18	KRT18	>sp|P05783|K1C18_HUMAN Keratin, type I cytoskeletal 18 OS=Homo sapiens GN=KRT18 PE=1 SV=2;>tr|F8VZY9|F8VZY9_HUMAN Keratin, type I cytoskeletal 18 OS=Homo sapiens GN=KRT18 PE=1 SV=1			17	16	18	23	24	23	19	19	19	14	17	14	21	21	18	24	24	22	18	15	16	21	18	20	18	22	17	26	4711300000	4940600000	4918200000	4325700000	4788200000	4436500000	4400200000	4417200000	4087700000	3845200000	4693900000	4852900000	4322500000	4784400000	4451400000
P06493;A0A024QZP7;P06493-2;A0A087WZZ9;E5RIU6;K7ELV5;F8VXD2;F8VZZ0;F8VZ51;H0YAZ9;Q9BVE2;E7EUK8;E5RGN0;A0A087X209;A0A087WZU2;F5H6Z0;J3QSD7;P11802-2;Q00535-2;Q00535;Q00534;Q96Q40-2;Q96Q40-4;Q96Q40-3;O94921-3;Q96Q40-5;Q96Q40;O94921-2;O94921;Q07002;Q07002-2;Q00536;Q00536-3;Q07002-3;Q00537-2;Q00537;Q00536-2;Q9NYV4-3;Q14004-2;Q9NYV4-2;Q9NYV4;Q14004	P06493;A0A024QZP7;P06493-2;A0A087WZZ9;E5RIU6	Cyclin-dependent kinase 1	CDK1;CDC2	>sp|P06493|CDK1_HUMAN Cyclin-dependent kinase 1 OS=Homo sapiens GN=CDK1 PE=1 SV=3;>tr|A0A024QZP7|A0A024QZP7_HUMAN Cell division cycle 2, G1 to S and G2 to M, isoform CRA_a OS=Homo sapiens GN=CDC2 PE=1 SV=1;>sp|P06493-2|CDK1_HUMAN Isoform 2 of Cyclin-depend			5	7	7	9	11	11	8	7	8	4	4	4	11	11	10	8	6	8	7	6	4	8	8	8	10	4	7	10	377440000	453540000	401550000	489030000	565630000	590490000	507590000	521580000	514410000	289990000	394770000	301360000	490800000	449080000	577780000
P06576;H0YH81;F8W079;F8W0P7;H0YI37	P06576;H0YH81;F8W079	ATP synthase subunit beta, mitochondrial;ATP synthase subunit beta	ATP5B	>sp|P06576|ATPB_HUMAN ATP synthase subunit beta, mitochondrial OS=Homo sapiens GN=ATP5B PE=1 SV=3;>tr|H0YH81|H0YH81_HUMAN ATP synthase subunit beta (Fragment) OS=Homo sapiens GN=ATP5B PE=1 SV=1;>tr|F8W079|F8W079_HUMAN ATP synthase subunit beta, mitochondri			11	14	12	17	15	18	18	19	16	9	9	9	16	17	16	18	18	18	13	13	11	17	16	14	19	19	17	19	2843600000	3758400000	3334300000	4696100000	4436300000	4477500000	4792900000	4536500000	4348400000	2854800000	2742400000	3178600000	4439400000	4250800000	4632600000
P06703;R4GN98	P06703;R4GN98	Protein S100-A6;Protein S100	S100A6	>sp|P06703|S10A6_HUMAN Protein S100-A6 OS=Homo sapiens GN=S100A6 PE=1 SV=1;>tr|R4GN98|R4GN98_HUMAN Protein S100 (Fragment) OS=Homo sapiens GN=S100A6 PE=1 SV=1			3	2	2	3	3	3	2	2	1	3	2	3	3	3	2	1	3	3	3	3	2	3	3	3	2	3	3	1	701750000	586510000	782800000	682530000	740250000	639580000	558570000	570790000	0	826050000	716510000	696160000	860830000	904130000	959270000
P06733;P06733-2;K7EM90;E5RI09;E5RG95;K7EPM1;K7EKN2;E5RGZ4;P13929-3;P13929-2;P13929	P06733;P06733-2	Alpha-enolase	ENO1	>sp|P06733|ENOA_HUMAN Alpha-enolase OS=Homo sapiens GN=ENO1 PE=1 SV=2;>sp|P06733-2|ENOA_HUMAN Isoform MBP-1 of Alpha-enolase OS=Homo sapiens GN=ENO1			8	7	5	15	13	12	9	11	7	8	5	5	15	13	12	10	12	9	5	5	4	8	9	8	9	8	10	6	740560000	790430000	810020000	966600000	926550000	762160000	707950000	872680000	708490000	885070000	688880000	665500000	973370000	893950000	865140000
P06744;A0A0A0MTS2;P06744-2;K7EQ48;A0A0J9YXP8;A0A0J9YX90;A0A0J9YYH3;K7EP41;K7EPY4;K7ELR7;CON__Q3ZBD7;K7ERC6;K7ENA0;K7ERK8;K7EIL4;K7ESF4	P06744;A0A0A0MTS2;P06744-2;K7EQ48;A0A0J9YXP8;A0A0J9YX90;A0A0J9YYH3	Glucose-6-phosphate isomerase	GPI	>sp|P06744|G6PI_HUMAN Glucose-6-phosphate isomerase OS=Homo sapiens GN=GPI PE=1 SV=4;>tr|A0A0A0MTS2|A0A0A0MTS2_HUMAN Glucose-6-phosphate isomerase (Fragment) OS=Homo sapiens GN=GPI PE=1 SV=1;>sp|P06744-2|G6PI_HUMAN Isoform 2 of Glucose-6-phosphate isomeras			1	1	1	5	3	2	1	4	0	1	1	2	5	3	5	2	3	2	1	0	0	1	3	5	0	1	0	0	0	0	0	74574000	60170000	75839000	0	0	0	0	0	0	100260000	82727000	82515000
P06748-2;P06748;P06748-3;E5RI98;E5RGW4	P06748-2;P06748;P06748-3	Nucleophosmin	NPM1	>sp|P06748-2|NPM_HUMAN Isoform 2 of Nucleophosmin OS=Homo sapiens GN=NPM1;>sp|P06748|NPM_HUMAN Nucleophosmin OS=Homo sapiens GN=NPM1 PE=1 SV=2;>sp|P06748-3|NPM_HUMAN Isoform 3 of Nucleophosmin OS=Homo sapiens GN=NPM1			4	6	6	7	7	7	8	9	7	6	4	3	6	8	6	5	4	5	3	5	4	4	6	5	5	6	6	4	934780000	853320000	802020000	973250000	835720000	882320000	821730000	829340000	752910000	740060000	1036700000	539500000	805240000	860440000	882040000
Q5HYB6;P06753-2;A0A087WWU8;P06753-3;P06753-6;P06753-5;P06753-4;Q5VU61;D6R904;J3KN67;P06753;K7EP68;D6RFM2;H0YL80;P06753-7	Q5HYB6;P06753-2;A0A087WWU8;P06753-3;P06753-6;P06753-5;P06753-4;Q5VU61;D6R904;J3KN67	Tropomyosin alpha-3 chain	DKFZp686J1372;TPM3	>tr|Q5HYB6|Q5HYB6_HUMAN Epididymis luminal protein 189 OS=Homo sapiens GN=DKFZp686J1372 PE=1 SV=1;>sp|P06753-2|TPM3_HUMAN Isoform 2 of Tropomyosin alpha-3 chain OS=Homo sapiens GN=TPM3;>tr|A0A087WWU8|A0A087WWU8_HUMAN Tropomyosin alpha-3 chain OS=Homo sapie			2	2	2	5	3	5	5	4	4	1	2	2	4	6	5	4	4	5	1	1	2	5	5	4	4	4	4	1	133910000	125880000	149530000	154190000	152620000	153540000	129700000	117460000	133440000	0	144080000	132520000	120900000	122190000	136760000
P06756-3;P06756-2;P06756;H7BZG1	P06756-3;P06756-2;P06756	Integrin alpha-V;Integrin alpha-V heavy chain;Integrin alpha-V light chain	ITGAV	>sp|P06756-3|ITAV_HUMAN Isoform 3 of Integrin alpha-V OS=Homo sapiens GN=ITGAV;>sp|P06756-2|ITAV_HUMAN Isoform 2 of Integrin alpha-V OS=Homo sapiens GN=ITGAV;>sp|P06756|ITAV_HUMAN Integrin alpha-V OS=Homo sapiens GN=ITGAV PE=1 SV=2			0	0	0	1	2	2	2	2	2	0	0	0	1	1	0	0	1	1	0	0	0	1	0	2	2	5	1	1	0	0	0	0	0	0	27052000	24358000	20597000	0	0	0	0	0	0
P06858;E5RJI0;E7EW14;E5RHN7	P06858	Lipoprotein lipase	LPL	>sp|P06858|LIPL_HUMAN Lipoprotein lipase OS=Homo sapiens GN=LPL PE=1 SV=1			2	3	0	4	5	3	4	7	5	2	2	2	4	5	3	5	4	4	3	4	2	5	3	2	3	5	4	0	137590000	133600000	0	138840000	130990000	138160000	102620000	148990000	130250000	135960000	155510000	0	137870000	174570000	205150000
Q16778;P33778;P23527;P06899;Q8N257;Q96A08;Q6DRA6;Q6DN03	Q16778;P33778;P23527;P06899;Q8N257;Q96A08	Histone H2B type 2-E;Histone H2B type 1-B;Histone H2B type 1-O;Histone H2B type 1-J;Histone H2B type 3-B;Histone H2B type 1-A	HIST2H2BE;HIST1H2BB;HIST1H2BO;HIST1H2BJ;HIST3H2BB;HIST1H2BA	>sp|Q16778|H2B2E_HUMAN Histone H2B type 2-E OS=Homo sapiens GN=HIST2H2BE PE=1 SV=3;>sp|P33778|H2B1B_HUMAN Histone H2B type 1-B OS=Homo sapiens GN=HIST1H2BB PE=1 SV=2;>sp|P23527|H2B1O_HUMAN Histone H2B type 1-O OS=Homo sapiens GN=HIST1H2BO PE=1 SV=3;>sp|P06			3	3	4	2	4	1	3	3	5	2	5	2	1	2	2	3	2	6	4	3	2	3	3	4	3	3	4	5	146570000	0	166720000	0	0	0	0	0	0	0	0	0	0	0	0
P07099;B1AQP9;B1AQP8	P07099	Epoxide hydrolase 1	EPHX1	>sp|P07099|HYEP_HUMAN Epoxide hydrolase 1 OS=Homo sapiens GN=EPHX1 PE=1 SV=1			2	3	1	7	9	7	10	6	7	2	3	3	8	9	7	9	11	9	3	3	4	6	12	12	8	12	10	8	184080000	169150000	0	448170000	499600000	428930000	430320000	373380000	444450000	208830000	214960000	287070000	497770000	546860000	467930000
P07195;A8MW50;C9J7H8;F5H793	P07195;A8MW50	L-lactate dehydrogenase B chain;L-lactate dehydrogenase	LDHB	>sp|P07195|LDHB_HUMAN L-lactate dehydrogenase B chain OS=Homo sapiens GN=LDHB PE=1 SV=2;>tr|A8MW50|A8MW50_HUMAN L-lactate dehydrogenase (Fragment) OS=Homo sapiens GN=LDHB PE=1 SV=1			3	4	5	5	6	5	5	4	4	5	2	2	4	7	5	5	6	4	3	2	3	5	5	5	1	3	1	1	227200000	221860000	189980000	236780000	248330000	233000000	221560000	191880000	192420000	213410000	179350000	171490000	266240000	263810000	293870000
P07237;H7BZ94;H0Y3Z3;I3L398;I3L312;I3L4M2;I3L0S0;I3NI03;I3L3U6;I3L514;I3L3P5;I3L1Y5	P07237;H7BZ94;H0Y3Z3	Protein disulfide-isomerase	P4HB	>sp|P07237|PDIA1_HUMAN Protein disulfide-isomerase OS=Homo sapiens GN=P4HB PE=1 SV=3;>tr|H7BZ94|H7BZ94_HUMAN Protein disulfide-isomerase OS=Homo sapiens GN=P4HB PE=1 SV=2;>tr|H0Y3Z3|H0Y3Z3_HUMAN Protein disulfide-isomerase (Fragment) OS=Homo sapiens GN=P4H			3	3	3	8	7	7	7	6	6	2	3	3	6	8	7	10	7	9	3	1	2	4	4	6	2	4	5	0	153800000	86360000	185060000	219390000	147570000	185000000	160030000	157710000	140690000	133570000	171250000	190560000	163330000	159170000	187550000
P07355;P07355-2;H0YN42;H0YMD0;H0YMU9;A6NMY6;H0YM50;H0YKS4;H0YNP5;H0YMM1;H0YN28;H0YL33;H0YKZ7;H0YLV6;H0YMT9;H0YKX9;H0YKL9;H0YMW4;H0YNA0;H0YKV8;H0YMD9;H0YNB8;H0YN52;H0YKN4;H0YLE2	P07355;P07355-2;H0YN42;H0YMD0;H0YMU9;A6NMY6;H0YM50;H0YKS4;H0YNP5	Annexin A2;Annexin;Putative annexin A2-like protein	ANXA2;ANXA2P2	>sp|P07355|ANXA2_HUMAN Annexin A2 OS=Homo sapiens GN=ANXA2 PE=1 SV=2;>sp|P07355-2|ANXA2_HUMAN Isoform 2 of Annexin A2 OS=Homo sapiens GN=ANXA2;>tr|H0YN42|H0YN42_HUMAN Annexin (Fragment) OS=Homo sapiens GN=ANXA2 PE=1 SV=1;>tr|H0YMD0|H0YMD0_HUMAN Annexin (Fr			7	8	7	10	14	11	12	14	11	7	7	6	10	12	12	10	7	12	9	7	6	15	10	14	8	11	10	8	908420000	1063200000	799210000	1026500000	1165900000	1102600000	955290000	1113200000	979640000	916280000	976420000	761850000	1255100000	1286700000	1256200000
Q5JP53;P07437;Q5ST81;G3V2A3	Q5JP53;P07437;Q5ST81	Tubulin beta chain	TUBB	>tr|Q5JP53|Q5JP53_HUMAN Tubulin beta chain OS=Homo sapiens GN=TUBB PE=1 SV=1;>sp|P07437|TBB5_HUMAN Tubulin beta chain OS=Homo sapiens GN=TUBB PE=1 SV=2;>tr|Q5ST81|Q5ST81_HUMAN Tubulin beta chain OS=Homo sapiens GN=TUBB PE=1 SV=1			14	14	10	17	16	15	22	21	21	14	13	12	17	16	14	19	22	21	11	12	10	16	18	15	21	22	21	18	0	0	1979100000	4734500000	1650000000	1531400000	5702100000	4631500000	5209800000	0	2796700000	0	700420000	0	0
P07737;K7EJ44;CON__P02584;I3L3D5	P07737;K7EJ44	Profilin-1	PFN1	>sp|P07737|PROF1_HUMAN Profilin-1 OS=Homo sapiens GN=PFN1 PE=1 SV=2;>tr|K7EJ44|K7EJ44_HUMAN Profilin OS=Homo sapiens GN=PFN1 PE=1 SV=1			2	3	2	3	3	3	3	2	3	2	2	2	2	5	3	2	4	3	1	3	2	2	2	2	2	3	2	3	126330000	107710000	120580000	118770000	102120000	103170000	105240000	125450000	107050000	142550000	145060000	123730000	105210000	99261000	115390000
P07814;V9GYZ6;V9GZ76	P07814;V9GYZ6	Bifunctional glutamate/proline--tRNA ligase;Glutamate--tRNA ligase;Proline--tRNA ligase	EPRS	>sp|P07814|SYEP_HUMAN Bifunctional glutamate/proline--tRNA ligase OS=Homo sapiens GN=EPRS PE=1 SV=5;>tr|V9GYZ6|V9GYZ6_HUMAN Bifunctional glutamate/proline--tRNA ligase (Fragment) OS=Homo sapiens GN=EPRS PE=1 SV=1			37	34	32	47	42	43	38	39	37	30	36	34	47	47	41	39	38	34	32	39	33	50	52	45	36	35	43	27	4082100000	4221000000	4438300000	4475100000	4494300000	4201300000	3850400000	4172600000	4127300000	3886600000	4175700000	4287600000	3873500000	4114500000	4124300000
P07900;P07900-2;G3V2J8;Q14568;Q58FG0;Q58FG1	P07900;P07900-2	Heat shock protein HSP 90-alpha	HSP90AA1	>sp|P07900|HS90A_HUMAN Heat shock protein HSP 90-alpha OS=Homo sapiens GN=HSP90AA1 PE=1 SV=5;>sp|P07900-2|HS90A_HUMAN Isoform 2 of Heat shock protein HSP 90-alpha OS=Homo sapiens GN=HSP90AA1			12	15	15	22	23	21	19	19	20	16	16	15	21	23	21	18	19	18	17	15	14	24	19	21	18	18	17	7	479690000	532020000	508010000	615140000	645090000	608050000	466520000	558140000	545740000	590840000	534950000	609050000	691110000	744280000	646620000
P07919;A0A096LP55	P07919	Cytochrome b-c1 complex subunit 6, mitochondrial	UQCRH	>sp|P07919|QCR6_HUMAN Cytochrome b-c1 complex subunit 6, mitochondrial OS=Homo sapiens GN=UQCRH PE=1 SV=2			2	2	2	1	3	1	2	2	2	2	2	2	1	1	2	1	0	1	3	1	2	1	1	2	1	1	2	2	65627000	79292000	89667000	0	69853000	0	81697000	75153000	84850000	89071000	103630000	102590000	0	0	95442000
Q5TCU3;Q5TCU8;P07951	Q5TCU3;Q5TCU8;P07951	Tropomyosin beta chain	TPM2	>tr|Q5TCU3|Q5TCU3_HUMAN Tropomyosin beta chain OS=Homo sapiens GN=TPM2 PE=1 SV=1;>tr|Q5TCU8|Q5TCU8_HUMAN Tropomyosin beta chain OS=Homo sapiens GN=TPM2 PE=1 SV=1;>sp|P07951|TPM2_HUMAN Tropomyosin beta chain OS=Homo sapiens GN=TPM2 PE=1 SV=1			1	2	2	5	5	4	5	3	3	2	1	3	3	4	6	4	3	6	1	1	1	4	4	2	2	3	4	2	0	0	0	0	51983000	0	100210000	0	0	0	0	56842000	0	0	65362000
Q5JR08;P08134;E9PQH6;Q5JR07;Q5JR05	Q5JR08;P08134;E9PQH6;Q5JR07;Q5JR05	Rho-related GTP-binding protein RhoC	RHOC	>tr|Q5JR08|Q5JR08_HUMAN Rho-related GTP-binding protein RhoC (Fragment) OS=Homo sapiens GN=RHOC PE=1 SV=8;>sp|P08134|RHOC_HUMAN Rho-related GTP-binding protein RhoC OS=Homo sapiens GN=RHOC PE=1 SV=1;>tr|E9PQH6|E9PQH6_HUMAN Rho-related GTP-binding protein R			2	3	1	5	6	7	4	4	5	2	4	4	5	5	6	6	5	5	1	4	4	4	3	7	3	5	4	4	0	0	0	0	0	0	0	0	0	0	0	0	0	0	0
P08195-2;F5H0E2;F5H867;F5GZR9	P08195-2	4F2 cell-surface antigen heavy chain	SLC3A2	>sp|P08195-2|4F2_HUMAN Isoform 2 of 4F2 cell-surface antigen heavy chain OS=Homo sapiens GN=SLC3A2			15	14	15	20	19	16	19	22	25	12	12	16	19	21	20	21	21	23	15	14	11	19	19	22	21	25	24	17	0	0	0	0	0	0	0	0	0	0	0	0	0	0	0
P08237;P08237-3;P08237-2;F8VSL1;F8VX13;F8VNX2;F8VZQ1;F8VP00;F8VW30;F8VZI0;F8W1J8;F8VSF7;F8VUB8;F8VYK8;F8VTQ3;F8VVE3;H0YHB8	P08237;P08237-3;P08237-2	ATP-dependent 6-phosphofructokinase, muscle type	PFKM	>sp|P08237|PFKAM_HUMAN ATP-dependent 6-phosphofructokinase, muscle type OS=Homo sapiens GN=PFKM PE=1 SV=2;>sp|P08237-3|PFKAM_HUMAN Isoform 3 of ATP-dependent 6-phosphofructokinase, muscle type OS=Homo sapiens GN=PFKM;>sp|P08237-2|PFKAM_HUMAN Isoform 2 of A			3	5	5	16	14	12	15	13	14	2	5	3	15	10	15	14	15	15	6	6	7	14	18	14	13	15	15	7	127650000	289980000	287950000	586260000	457380000	387380000	428350000	429340000	442340000	0	267770000	237030000	499410000	442790000	454890000
P08238;Q58FF7	P08238	Heat shock protein HSP 90-beta	HSP90AB1	>sp|P08238|HS90B_HUMAN Heat shock protein HSP 90-beta OS=Homo sapiens GN=HSP90AB1 PE=1 SV=4			14	17	17	27	23	23	24	21	17	19	18	18	20	24	25	24	20	23	19	16	17	24	24	22	21	22	21	12	2708000000	3011400000	2931100000	3218500000	3116600000	3227200000	2837900000	2923800000	3072000000	3117700000	2876900000	2752000000	3332100000	3320200000	3333400000
P08240;P08240-2	P08240;P08240-2	Signal recognition particle receptor subunit alpha	SRPR	>sp|P08240|SRPRA_HUMAN Signal recognition particle receptor subunit alpha OS=Homo sapiens GN=SRPRA PE=1 SV=2;>sp|P08240-2|SRPRA_HUMAN Isoform 2 of Signal recognition particle receptor subunit alpha OS=Homo sapiens GN=SRPRA			2	0	5	13	10	12	6	2	9	4	6	2	11	8	7	6	5	5	3	6	5	10	7	8	8	4	7	7	0	0	177580000	325190000	274300000	296480000	199400000	86522000	250560000	171430000	168390000	108770000	343050000	238160000	208820000
P08559-3;P08559;P08559-2;P08559-4;Q5JPU3;P29803;Q5JPU0;Q5JPT9;Q5JPU1	P08559-3;P08559;P08559-2;P08559-4	Pyruvate dehydrogenase E1 component subunit alpha, somatic form, mitochondrial	PDHA1	>sp|P08559-3|ODPA_HUMAN Isoform 3 of Pyruvate dehydrogenase E1 component subunit alpha, somatic form, mitochondrial OS=Homo sapiens GN=PDHA1;>sp|P08559|ODPA_HUMAN Pyruvate dehydrogenase E1 component subunit alpha, somatic form, mitochondrial OS=Homo sapien			1	1	2	2	3	2	1	1	2	1	1	0	3	3	2	0	1	2	1	0	1	1	1	2	0	1	1	0	0	0	0	55964000	54783000	48135000	0	0	0	0	0	0	53040000	60138000	64410000
P08574	P08574	Cytochrome c1, heme protein, mitochondrial	CYC1	>sp|P08574|CY1_HUMAN Cytochrome c1, heme protein, mitochondrial OS=Homo sapiens GN=CYC1 PE=1 SV=3			3	4	4	7	6	6	3	4	2	5	4	4	6	5	6	5	2	2	3	3	4	5	5	5	6	5	5	3	245090000	287820000	279720000	372410000	371240000	330870000	301430000	310380000	266740000	192620000	230750000	227790000	311450000	324630000	270770000
P08581;P08581-2;C9JKM5;H7C174;H2E272;H7C3Z8;H7C074;A0A087WZG2;P42685-2;Q9H3Y6;P42685;P12931;P12931-2;P08581-3;Q04912-2;Q04912	P08581;P08581-2	Hepatocyte growth factor receptor	MET	>sp|P08581|MET_HUMAN Hepatocyte growth factor receptor OS=Homo sapiens GN=MET PE=1 SV=4;>sp|P08581-2|MET_HUMAN Isoform 2 of Hepatocyte growth factor receptor OS=Homo sapiens GN=MET			0	0	0	0	0	0	0	1	1	0	0	0	0	0	0	1	1	1	0	0	0	1	0	0	1	2	0	0	0	0	0	0	0	0	0	0	0	0	0	0	0	0	0
P08621-2;P08621;P08621-3;M0QYR1;M0QX04;P08621-4	P08621-2;P08621;P08621-3;M0QYR1	U1 small nuclear ribonucleoprotein 70 kDa	SNRNP70	>sp|P08621-2|RU17_HUMAN Isoform 2 of U1 small nuclear ribonucleoprotein 70 kDa OS=Homo sapiens GN=SNRNP70;>sp|P08621|RU17_HUMAN U1 small nuclear ribonucleoprotein 70 kDa OS=Homo sapiens GN=SNRNP70 PE=1 SV=2;>sp|P08621-3|RU17_HUMAN Isoform 3 of U1 small nuc			0	1	0	0	2	2	2	1	2	0	0	0	0	1	0	2	3	2	0	0	1	0	1	0	2	2	1	0	0	0	0	0	42059000	50310000	0	0	66689000	0	0	0	0	0	0
P08648	P08648	Integrin alpha-5;Integrin alpha-5 heavy chain;Integrin alpha-5 light chain	ITGA5	>sp|P08648|ITA5_HUMAN Integrin alpha-5 OS=Homo sapiens GN=ITGA5 PE=1 SV=2			0	0	0	3	0	2	1	1	2	0	0	0	1	0	0	0	1	1	0	0	0	2	0	1	0	1	1	1	0	0	0	44041000	0	0	0	0	0	0	0	0	0	0	0
P08670;B0YJC4;B0YJC5;A0A1B0GUA0;A0A1B0GTT5;Q5JVS8;A0A1B0GVG8;H7C5W5;P41219;P17661;P41219-2;F8W835;E7EMV2;E7ESP9;Q16352;P07197-2;P07196;P07197	P08670;B0YJC4	Vimentin	VIM	>sp|P08670|VIME_HUMAN Vimentin OS=Homo sapiens GN=VIM PE=1 SV=4;>tr|B0YJC4|B0YJC4_HUMAN Vimentin OS=Homo sapiens GN=VIM PE=1 SV=1			13	12	11	24	18	20	20	15	20	10	12	8	20	19	18	18	20	17	12	9	14	20	18	19	12	13	16	11	543690000	489710000	449650000	600430000	594520000	617490000	529990000	526520000	585320000	432430000	504170000	448870000	649440000	576890000	593950000
P08708;H0YN88;A0A075B716;H0YN73;H3BNC9	P08708;H0YN88;A0A075B716;H0YN73	40S ribosomal protein S17	RPS17	>sp|P08708|RS17_HUMAN 40S ribosomal protein S17 OS=Homo sapiens GN=RPS17 PE=1 SV=2;>tr|H0YN88|H0YN88_HUMAN 40S ribosomal protein S17 OS=Homo sapiens GN=RPS17 PE=1 SV=1;>tr|A0A075B716|A0A075B716_HUMAN 40S ribosomal protein S17 OS=Homo sapiens GN=RPS17 PE=1			1	1	1	2	4	4	2	1	0	1	1	2	1	2	2	3	1	0	1	1	1	2	4	3	1	1	2	0	0	0	0	0	171520000	185790000	164660000	0	0	0	0	0	0	161290000	164670000
P08754	P08754	Guanine nucleotide-binding protein G(k) subunit alpha	GNAI3	>sp|P08754|GNAI3_HUMAN Guanine nucleotide-binding protein G(k) subunit alpha OS=Homo sapiens GN=GNAI3 PE=1 SV=3			3	3	3	7	8	5	6	6	4	2	2	4	5	4	7	3	7	7	4	4	4	7	7	6	4	5	6	3	0	0	0	60213000	49969000	0	46355000	0	0	0	0	0	0	0	58839000
P09211;A8MX94;A0A087X2E9;A0A087X243	P09211;A8MX94	Glutathione S-transferase P	GSTP1	>sp|P09211|GSTP1_HUMAN Glutathione S-transferase P OS=Homo sapiens GN=GSTP1 PE=1 SV=2;>tr|A8MX94|A8MX94_HUMAN Glutathione S-transferase P OS=Homo sapiens GN=GSTP1 PE=1 SV=1			0	0	0	1	1	1	3	1	2	0	0	0	1	2	2	2	1	3	0	0	0	0	1	0	2	3	1	0	0	0	0	0	0	0	87804000	0	76056000	0	0	0	0	71173000	78098000
P09382;F8WEI7	P09382	Galectin-1	LGALS1	>sp|P09382|LEG1_HUMAN Galectin-1 OS=Homo sapiens GN=LGALS1 PE=1 SV=2			0	1	0	0	2	1	2	3	1	0	0	0	0	3	2	1	1	1	0	1	0	2	0	1	2	2	3	1	0	0	0	0	38992000	0	62859000	39036000	0	0	0	0	0	54718000	71841000
Q5T7C4;P09429;B2RPK0	Q5T7C4;P09429;B2RPK0	High mobility group protein B1;Putative high mobility group protein B1-like 1	HMGB1;HMGB1P1	>tr|Q5T7C4|Q5T7C4_HUMAN High mobility group protein B1 OS=Homo sapiens GN=HMGB1 PE=1 SV=1;>sp|P09429|HMGB1_HUMAN High mobility group protein B1 OS=Homo sapiens GN=HMGB1 PE=1 SV=3;>sp|B2RPK0|HGB1A_HUMAN Putative high mobility group protein B1-like 1 OS=Homo			2	1	2	0	3	0	1	2	0	2	2	2	3	3	2	0	3	1	2	2	1	3	4	2	0	1	0	0	72819000	0	0	0	68291000	0	0	61957000	0	142060000	129870000	115330000	94808000	109830000	82452000
P09493-3;P09493-4;P09493-10;P09493-9;H0YKX5;Q6ZN40;P09493-8;P09493;H7BYY1;H0YL52;F5H7S3;B7Z596;P09493-2;P09493-7;P09493-6;H0YNC7;H0YK48;P09493-5;H0YK20;H0YL42;H0YKZ6;A0A087WTJ7;H0YLS7	P09493-3;P09493-4;P09493-10;P09493-9;H0YKX5;Q6ZN40;P09493-8;P09493;H7BYY1;H0YL52;F5H7S3;B7Z596;P09493-2;P09493-7;P09493-6	Tropomyosin alpha-1 chain	TPM1	>sp|P09493-3|TPM1_HUMAN Isoform 3 of Tropomyosin alpha-1 chain OS=Homo sapiens GN=TPM1;>sp|P09493-4|TPM1_HUMAN Isoform 4 of Tropomyosin alpha-1 chain OS=Homo sapiens GN=TPM1;>sp|P09493-10|TPM1_HUMAN Isoform 10 of Tropomyosin alpha-1 chain OS=Homo sapiens G			1	3	1	2	2	2	3	2	1	1	2	2	3	2	4	3	3	5	1	1	1	3	4	2	2	2	4	1	0	0	0	0	0	0	0	0	0	0	0	0	0	0	48952000
P09496-2;P09496-4;P09496-3;P09496;F8WF69;P09496-5;C9J8P9	P09496-2;P09496-4;P09496-3;P09496;F8WF69	Clathrin light chain A	CLTA	>sp|P09496-2|CLCA_HUMAN Isoform Non-brain of Clathrin light chain A OS=Homo sapiens GN=CLTA;>sp|P09496-4|CLCA_HUMAN Isoform 4 of Clathrin light chain A OS=Homo sapiens GN=CLTA;>sp|P09496-3|CLCA_HUMAN Isoform 3 of Clathrin light chain A OS=Homo sapiens GN=C			5	6	5	6	4	7	4	4	4	3	5	5	6	4	5	2	5	5	7	6	5	6	5	3	5	4	4	3	453200000	447260000	636620000	540930000	581300000	569540000	391500000	403540000	593360000	475050000	505640000	378710000	584360000	515340000	532640000
P09497-2;P09497;D6RJD1;H0Y9Q6	P09497-2;P09497	Clathrin light chain B	CLTB	>sp|P09497-2|CLCB_HUMAN Isoform Non-brain of Clathrin light chain B OS=Homo sapiens GN=CLTB;>sp|P09497|CLCB_HUMAN Clathrin light chain B OS=Homo sapiens GN=CLTB PE=1 SV=1			2	3	3	3	5	5	3	3	3	4	5	3	5	7	5	3	3	3	4	3	4	5	5	6	4	3	2	3	201430000	231730000	214500000	207910000	261000000	221710000	195180000	198310000	175810000	207920000	222720000	198530000	181460000	214430000	185560000
P09543-2;P09543;K7ERC4;C9K0L8;K7ERZ0;K7EN66	P09543-2;P09543	2,3-cyclic-nucleotide 3-phosphodiesterase	CNP	>sp|P09543-2|CN37_HUMAN Isoform CNPI of 2,3-cyclic-nucleotide 3-phosphodiesterase OS=Homo sapiens GN=CNP;>sp|P09543|CN37_HUMAN 2,3-cyclic-nucleotide 3-phosphodiesterase OS=Homo sapiens GN=CNP PE=1 SV=2			4	4	2	6	6	4	4	4	5	5	5	4	5	8	7	3	5	3	4	5	4	8	5	5	7	5	5	2	88530000	91430000	88959000	83797000	92797000	91381000	77444000	72477000	70827000	106350000	104200000	93359000	84532000	111030000	103220000
P09601;B1AHA8	P09601;B1AHA8	Heme oxygenase 1	HMOX1	>sp|P09601|HMOX1_HUMAN Heme oxygenase 1 OS=Homo sapiens GN=HMOX1 PE=1 SV=1;>tr|B1AHA8|B1AHA8_HUMAN Heme oxygenase 1 (Fragment) OS=Homo sapiens GN=HMOX1 PE=1 SV=1			1	2	0	1	1	2	5	4	2	0	0	1	2	3	5	5	4	4	0	0	0	5	4	3	4	3	5	0	0	106330000	0	0	0	95854000	94056000	100060000	98942000	0	0	0	87670000	83549000	86163000
P09661;H0YLR3;H0YMA0;H0YKK0	P09661;H0YLR3;H0YMA0	U2 small nuclear ribonucleoprotein A	SNRPA1	>sp|P09661|RU2A_HUMAN U2 small nuclear ribonucleoprotein A OS=Homo sapiens GN=SNRPA1 PE=1 SV=2;>tr|H0YLR3|H0YLR3_HUMAN U2 small nuclear ribonucleoprotein A (Fragment) OS=Homo sapiens GN=SNRPA1 PE=1 SV=1;>tr|H0YMA0|H0YMA0_HUMAN U2 small nuclear ribonucleo			0	0	0	1	3	2	2	3	1	0	0	0	1	1	2	0	1	2	0	0	0	2	1	2	1	2	1	0	0	0	0	0	51860000	46751000	44104000	56418000	0	0	0	0	0	0	65971000
P09669	P09669	Cytochrome c oxidase subunit 6C	COX6C	>sp|P09669|COX6C_HUMAN Cytochrome c oxidase subunit 6C OS=Homo sapiens GN=COX6C PE=1 SV=2			2	3	2	2	2	3	1	1	3	2	2	2	4	3	4	3	2	1	2	2	1	2	3	3	1	1	1	1	103330000	108460000	117310000	116370000	100030000	105330000	0	0	94466000	116140000	110950000	102200000	98131000	90960000	107510000
P09758	P09758	Tumor-associated calcium signal transducer 2	TACSTD2	>sp|P09758|TACD2_HUMAN Tumor-associated calcium signal transducer 2 OS=Homo sapiens GN=TACSTD2 PE=1 SV=3			0	0	0	1	1	0	0	0	1	0	0	0	2	1	0	1	0	1	0	0	0	0	2	1	0	0	1	0	0	0	0	0	0	0	0	0	0	0	0	0	27868000	0	0
P09874	P09874	Poly [ADP-ribose] polymerase 1	PARP1	>sp|P09874|PARP1_HUMAN Poly [ADP-ribose] polymerase 1 OS=Homo sapiens GN=PARP1 PE=1 SV=4			0	0	0	1	1	1	4	1	1	0	0	0	0	1	0	2	2	2	0	0	0	2	1	0	0	1	1	0	0	0	0	0	0	0	66214000	0	0	0	0	0	0	0	0
[truncated: 1,285 more rows]
[truncated: 41 more columns]
