# Supplementary material for: A Universal Peptide Matrix Interactomics Approach to Disclose Motif-Dependent Protein Binding
Source: Mol Cell Proteomics. 2021 Aug 13;20:100135. doi: 10.1016/j.mcpro.2021.100135 (PMC8453223; doi:10.1016/j.mcpro.2021.100135)
Supplement: Supplemental Table S5 [file mmc6.xlsx]

## Sheet: Sheet1
Protein.IDs	Majority.protein.IDs	Protein.names	Gene.names	Fasta.headers	Reverse	Potential.contaminant	Peptides.4degrees_EGFR_rep1	Peptides.4degrees_EGFR_rep2	Peptides.4degrees_EGFR_rep3	Peptides.4degrees_EGFR_phos_rep1	Peptides.4degrees_EGFR_phos_rep2	Peptides.4degrees_EGFR_phos_rep3	Peptides.4degrees_EGFR_phos_mut_rep1	Peptides.4degrees_EGFR_phos_mut_rep2	Peptides.4degrees_EGFR_phos_mut_rep3	Peptides.RT_EGFR_rep1	Peptides.RT_EGFR_rep2	Peptides.RT_EGFR_rep3	Peptides.RT_EGFR_phos_rep1	Peptides.RT_EGFR_phos_rep2	Peptides.RT_EGFR_phos_rep3	Peptides.RT_EGFR_phos_mut_rep1	Peptides.RT_EGFR_phos_mut_rep2	Peptides.RT_EGFR_phos_mut_rep3	LFQ.intensity.4degrees_EGFR_rep1	LFQ.intensity.4degrees_EGFR_rep2	LFQ.intensity.4degrees_EGFR_rep3	LFQ.intensity.4degrees_EGFR_phos_rep1	LFQ.intensity.4degrees_EGFR_phos_rep2	LFQ.intensity.4degrees_EGFR_phos_rep3	LFQ.intensity.4degrees_EGFR_phos_mut_rep1	LFQ.intensity.4degrees_EGFR_phos_mut_rep2	LFQ.intensity.4degrees_EGFR_phos_mut_rep3	LFQ.intensity.RT_EGFR_rep1	LFQ.intensity.RT_EGFR_rep2	LFQ.intensity.RT_EGFR_rep3	LFQ.intensity.RT_EGFR_phos_rep1	LFQ.intensity.RT_EGFR_phos_rep2	LFQ.intensity.RT_EGFR_phos_rep3	LFQ.intensity.RT_EGFR_phos_mut_rep1	LFQ.intensity.RT_EGFR_phos_mut_rep2	LFQ.intensity.RT_EGFR_phos_mut_rep3	Intensity.4degrees_EGFR_rep1	Intensity.4degrees_EGFR_rep2	Intensity.4degrees_EGFR_rep3	Intensity.4degrees_EGFR_phos_rep1	Intensity.4degrees_EGFR_phos_rep2	Intensity.4degrees_EGFR_phos_rep3	Intensity.4degrees_EGFR_phos_mut_rep1
A0A024R4E5;Q00341;Q00341-2;H0Y394;H7C0A4;C9J5E5;C9JIZ1;H7C2D1;C9JHZ8;C9JES8;C9JZI8;H7BZC3;C9JHS7;C9JT62;C9JK79;C9JMQ6;C9JQ82;C9JBS3;C9JEJ8;C9JHN6;C9JHS9;C9J739	A0A024R4E5;Q00341;Q00341-2;H0Y394	Vigilin	HDLBP	>tr|A0A024R4E5|A0A024R4E5_HUMAN High density lipoprotein binding protein (Vigilin), isoform CRA_a OS=Homo sapiens GN=HDLBP PE=1 SV=1;>sp|Q00341|VIGLN_HUMAN Vigilin OS=Homo sapiens GN=HDLBP PE=1 SV=2;>sp|Q00341-2|VIGLN_HUMAN Isoform 2 of Vigilin OS=Homo sap			15	10	14	15	14	14	12	12	17	9	13	8	12	13	11	11	8	11	367980000	331120000	440200000	445660000	443930000	388360000	380590000	375220000	407450000	308840000	403350000	314450000	361680000	383640000	361940000	356220000	294850000	368040000	481570000	261620000	499740000	531770000	455460000	460240000	363190000
A0A024R4M0;P46781;B5MCT8;C9JM19;F2Z3C0;A8MXK4	A0A024R4M0;P46781;B5MCT8;C9JM19	40S ribosomal protein S9	RPS9	>tr|A0A024R4M0|A0A024R4M0_HUMAN 40S ribosomal protein S9 OS=Homo sapiens GN=RPS9 PE=1 SV=1;>sp|P46781|RS9_HUMAN 40S ribosomal protein S9 OS=Homo sapiens GN=RPS9 PE=1 SV=3;>tr|B5MCT8|B5MCT8_HUMAN 40S ribosomal protein S9 OS=Homo sapiens GN=RPS9 PE=1 SV=1;>t			14	17	17	15	15	15	16	17	17	13	15	15	15	15	12	14	15	15	4558100000	4818300000	3725000000	4812000000	4871000000	4523800000	5168000000	5160100000	4745200000	4238500000	4421100000	4400300000	4316100000	4472900000	4471000000	4050500000	3937900000	4112800000	4963600000	6511900000	5083700000	4923400000	6248100000	4496900000	5536400000
A0A024R571;Q9H4M9;C9JC03;C9J2Z4;C9JIJ3;C9IZH1;C9JDQ8	A0A024R571;Q9H4M9;C9JC03;C9J2Z4	EH domain-containing protein 1	EHD1	>tr|A0A024R571|A0A024R571_HUMAN EH domain-containing protein 1 OS=Homo sapiens GN=EHD1 PE=1 SV=1;>sp|Q9H4M9|EHD1_HUMAN EH domain-containing protein 1 OS=Homo sapiens GN=EHD1 PE=1 SV=2;>tr|C9JC03|C9JC03_HUMAN EH domain-containing protein 1 (Fragment) OS=Hom			13	13	17	15	17	13	16	17	15	14	11	12	15	11	12	13	14	11	1080800000	1092000000	926990000	1005500000	949410000	942470000	1154700000	1157100000	974900000	966520000	962420000	916980000	892080000	890710000	949360000	858690000	920450000	900270000	1076300000	903990000	1194500000	1020800000	1178700000	804040000	1210500000
A0A024RA52;P25787;C9JCK5;H3BT36	A0A024RA52;P25787	Proteasome subunit alpha type;Proteasome subunit alpha type-2	PSMA2	>tr|A0A024RA52|A0A024RA52_HUMAN Proteasome subunit alpha type OS=Homo sapiens GN=PSMA2 PE=1 SV=1;>sp|P25787|PSA2_HUMAN Proteasome subunit alpha type-2 OS=Homo sapiens GN=PSMA2 PE=1 SV=2			4	1	2	4	3	1	3	1	3	1	0	0	1	1	1	2	0	1	162730000	0	154050000	97168000	103080000	0	112180000	0	136580000	0	0	0	0	0	0	83805000	0	0	236090000	22428000	101140000	65470000	67456000	24080000	82637000
A0A024RAC6;Q14241	A0A024RAC6;Q14241	Transcription elongation factor B polypeptide 3	TCEB3	>tr|A0A024RAC6|A0A024RAC6_HUMAN Transcription elongation factor B (SIII), polypeptide 3 (110kDa, elongin A), isoform CRA_a OS=Homo sapiens GN=TCEB3 PE=1 SV=1;>sp|Q14241|ELOA1_HUMAN Transcription elongation factor B polypeptide 3 OS=Homo sapiens GN=TCEB3 PE			4	2	5	8	6	6	7	2	4	3	4	7	4	6	3	7	5	9	146360000	153820000	176820000	212350000	265940000	275100000	231320000	190370000	208270000	177330000	225310000	276220000	203740000	270640000	262630000	233770000	229180000	243160000	28817000	52222000	135010000	189690000	204180000	651280000	154990000
A0A024RCR6;A0A0G2JK23;P46379-2;P46379;P46379-3;A0A0G2JL47;P46379-4;P46379-5;X6REW1;A0A0G2JJM1;F6S6P2;F6UR09;A0A0G2JJR8;F6VEM6;F6X9W3;F6U341;F6U1F2;F6XTU0;A0A1B0GX79;F6WML8;F6TC96;H0Y4L1;H0Y710;H0Y7K4;H0Y759;A0A0G2JJ92;A0A0G2JIB3;A0A0G2JIA9	A0A024RCR6;A0A0G2JK23;P46379-2;P46379;P46379-3;A0A0G2JL47;P46379-4;P46379-5;X6REW1;A0A0G2JJM1;F6S6P2	Large proline-rich protein BAG6	BAT3;BAG6	>tr|A0A024RCR6|A0A024RCR6_HUMAN HLA-B associated transcript 3, isoform CRA_a OS=Homo sapiens GN=BAT3 PE=1 SV=1;>tr|A0A0G2JK23|A0A0G2JK23_HUMAN Large proline-rich protein BAG6 OS=Homo sapiens GN=BAG6 PE=1 SV=1;>sp|P46379-2|BAG6_HUMAN Isoform 2 of Large prol			1	3	5	5	3	2	2	3	2	4	4	2	1	4	1	4	5	8	0	73457000	99081000	88347000	93473000	65702000	84788000	56082000	88048000	104080000	104410000	80758000	0	103820000	0	86957000	96749000	114360000	21519000	62817000	127030000	96926000	73765000	28911000	36523000
A0A087WV90;E9PDN5;A0A087WTU7;A0A075B6G3;P11532-4;P11532;E7EQR9;E7EQS5;P11532-3;P11532-2;F5GZY3;H0Y3E8;Q4G0X0;Q13474-2;Q13474	A0A087WV90;E9PDN5;A0A087WTU7;A0A075B6G3;P11532-4;P11532;E7EQR9;E7EQS5;P11532-3;P11532-2;F5GZY3	Dystrophin	DMD	>tr|A0A087WV90|A0A087WV90_HUMAN Dystrophin OS=Homo sapiens GN=DMD PE=1 SV=1;>tr|E9PDN5|E9PDN5_HUMAN Dystrophin OS=Homo sapiens GN=DMD PE=1 SV=1;>tr|A0A087WTU7|A0A087WTU7_HUMAN Dystrophin OS=Homo sapiens GN=DMD PE=1 SV=1;>tr|A0A075B6G3|A0A075B6G3_HUMAN Dyst			1	5	1	2	2	1	3	3	1	0	1	0	1	2	0	1	1	1	0	51538000	0	0	52604000	0	53404000	0	0	0	0	0	0	0	0	0	0	0	0	129920000	23523000	19963000	35376000	13728000	39916000
A0A075B730;A0A087X1U6	A0A075B730;A0A087X1U6		EPPK1	>tr|A0A075B730|A0A075B730_HUMAN Epiplakin OS=Homo sapiens GN=EPPK1 PE=1 SV=2;>tr|A0A087X1U6|A0A087X1U6_HUMAN Epiplakin OS=Homo sapiens GN=EPPK1 PE=1 SV=1			44	39	57	42	42	41	46	43	34	38	39	25	30	27	25	34	38	40	0	0	0	42965000	0	0	0	0	0	0	0	0	0	0	0	0	0	0	27154000	35903000	33077000	41784000	0	18190000	0
A0A075B773;O00623;K7ELY8	A0A075B773;O00623;K7ELY8	Peroxisome assembly protein 12	PEX12	>tr|A0A075B773|A0A075B773_HUMAN Peroxisome assembly protein 12 OS=Homo sapiens GN=PEX12 PE=1 SV=1;>sp|O00623|PEX12_HUMAN Peroxisome assembly protein 12 OS=Homo sapiens GN=PEX12 PE=1 SV=1;>tr|K7ELY8|K7ELY8_HUMAN Peroxisome assembly protein 12 (Fragment) OS=			0	1	0	1	0	1	1	0	1	0	0	0	0	1	0	0	1	0	0	0	0	0	0	0	0	0	0	0	0	0	0	0	0	0	16745000	0	0	16954000	0	15539000	0	8478000	11980000
A0A075B7D9;Q92804-2;Q92804	A0A075B7D9;Q92804-2;Q92804	TATA-binding protein-associated factor 2N	TAF15	>tr|A0A075B7D9|A0A075B7D9_HUMAN TATA-binding protein-associated factor 2N OS=Homo sapiens GN=TAF15 PE=1 SV=1;>sp|Q92804-2|RBP56_HUMAN Isoform Short of TATA-binding protein-associated factor 2N OS=Homo sapiens GN=TAF15;>sp|Q92804|RBP56_HUMAN TATA-binding pr			1	4	2	2	3	1	3	2	2	3	2	2	2	2	2	2	2	2	0	69001000	0	0	0	0	0	0	0	0	0	0	0	0	0	0	0	0	0	69409000	18763000	0	15165000	0	19186000
A0A075B7F8;A8CG34;A0A087WY75;A6NF01;A8CG34-2;Q96HA1;Q96HA1-2;Q96HA1-3	A0A075B7F8;A8CG34;A0A087WY75;A6NF01;A8CG34-2;Q96HA1;Q96HA1-2;Q96HA1-3	Nuclear envelope pore membrane protein POM 121C;Putative nuclear envelope pore membrane protein POM 121B;Nuclear envelope pore membrane protein POM 121	POM121C;POM121B;POM121	>tr|A0A075B7F8|A0A075B7F8_HUMAN Nuclear envelope pore membrane protein POM 121C OS=Homo sapiens GN=POM121C PE=1 SV=2;>sp|A8CG34|P121C_HUMAN Nuclear envelope pore membrane protein POM 121C OS=Homo sapiens GN=POM121C PE=1 SV=2;>tr|A0A087WY75|A0A087WY75_HUMAN			1	1	0	0	0	0	0	0	1	0	1	0	0	0	0	0	0	0	0	18200000	0	0	0	0	0	0	0	0	0	0	0	0	0	0	0	0	21284000	18019000	0	0	0	0	0
F8W809;A0A087WSW9;A0A182DWI3;A0A087WSY9;Q16881-5;Q16881-2;Q16881-4;Q16881-3;Q16881-6;Q16881;E9PIR7;E2QRB9;Q16881-7;E9PKD3;A0A0B4J225;E9PIZ5;E9PLT3;E9PKI4;E9PRI8;E9PQI3;E9PJU2;A0A096LPD9;A0A182DWF2;Q9NNW7-2	F8W809;A0A087WSW9;A0A182DWI3;A0A087WSY9;Q16881-5;Q16881-2;Q16881-4;Q16881-3;Q16881-6;Q16881;E9PIR7;E2QRB9;Q16881-7;E9PKD3	Thioredoxin reductase 1, cytoplasmic	TXNRD1;GML	>tr|F8W809|F8W809_HUMAN Thioredoxin reductase 1, cytoplasmic OS=Homo sapiens GN=TXNRD1 PE=1 SV=1;>tr|A0A087WSW9|A0A087WSW9_HUMAN Thioredoxin reductase 1, cytoplasmic OS=Homo sapiens GN=TXNRD1 PE=1 SV=1;>tr|A0A182DWI3|A0A182DWI3_HUMAN Thioredoxin reductase			5	7	10	4	7	10	8	5	7	4	3	2	5	2	3	5	5	2	275830000	258490000	335870000	224140000	242100000	382550000	261590000	227060000	274540000	165720000	126730000	114800000	205250000	172570000	163130000	265990000	221630000	185380000	284940000	282100000	384390000	171300000	242610000	420890000	234470000
I3L159;I3L1F5;A0A087WT44;P30519-2;P30519;I3L276;I3L4P8;A0A1B0GXH0;I3L463;I3L1Y2	I3L159;I3L1F5;A0A087WT44;P30519-2;P30519	Heme oxygenase 2	HMOX2	>tr|I3L159|I3L159_HUMAN Heme oxygenase 2 (Fragment) OS=Homo sapiens GN=HMOX2 PE=1 SV=1;>tr|I3L1F5|I3L1F5_HUMAN Heme oxygenase 2 (Fragment) OS=Homo sapiens GN=HMOX2 PE=1 SV=1;>tr|A0A087WT44|A0A087WT44_HUMAN Heme oxygenase 2 OS=Homo sapiens GN=HMOX2 PE=1 SV=			0	0	3	2	1	0	0	0	0	1	3	2	2	1	2	2	2	2	0	0	34856000	34791000	0	0	0	0	0	0	0	0	54786000	0	0	51722000	52317000	0	0	0	42315000	28702000	13382000	0	0
A0A0G2JNN3;A0A087WTE7;C9JMY0;A0A087WUE4;Q96PV6;Q96PV6-2;E7EWC7	A0A0G2JNN3;A0A087WTE7;C9JMY0;A0A087WUE4;Q96PV6;Q96PV6-2;E7EWC7	Leukocyte receptor cluster member 8	LENG8	>tr|A0A0G2JNN3|A0A0G2JNN3_HUMAN Leukocyte receptor cluster member 8 (Fragment) OS=Homo sapiens GN=LENG8 PE=1 SV=1;>tr|A0A087WTE7|A0A087WTE7_HUMAN Leukocyte receptor cluster member 8 OS=Homo sapiens GN=LENG8 PE=1 SV=1;>tr|C9JMY0|C9JMY0_HUMAN Leukocyte recep			1	0	0	0	0	0	0	0	0	0	0	0	0	0	0	0	0	0	31606000	0	0	0	0	0	0	0	0	0	0	0	0	0	0	0	0	0	33541000	0	0	0	0	0	0
F5H5N1;A0A087WXF6;A0A087WTI3;F5GXJ1;O75251-2;O75251	F5H5N1;A0A087WXF6;A0A087WTI3;F5GXJ1;O75251-2;O75251	NADH dehydrogenase [ubiquinone] iron-sulfur protein 7, mitochondrial	NDUFS7	>tr|F5H5N1|F5H5N1_HUMAN NADH dehydrogenase [ubiquinone] iron-sulfur protein 7, mitochondrial OS=Homo sapiens GN=NDUFS7 PE=1 SV=1;>tr|A0A087WXF6|A0A087WXF6_HUMAN NADH dehydrogenase [ubiquinone] iron-sulfur protein 7, mitochondrial OS=Homo sapiens GN=NDUFS7			0	0	0	0	0	0	0	0	0	0	1	0	0	0	0	0	1	0	0	0	0	0	0	0	0	0	0	0	55660000	0	0	0	0	0	0	0	0	0	0	0	0	0	0
A0A087WTP3;Q92945;M0R0I5;M0QYH3;M0R3J3;M0QXW7	A0A087WTP3;Q92945;M0R0I5	Far upstream element-binding protein 2	KHSRP	>tr|A0A087WTP3|A0A087WTP3_HUMAN Far upstream element-binding protein 2 OS=Homo sapiens GN=KHSRP PE=1 SV=1;>sp|Q92945|FUBP2_HUMAN Far upstream element-binding protein 2 OS=Homo sapiens GN=KHSRP PE=1 SV=4;>tr|M0R0I5|M0R0I5_HUMAN Far upstream element-binding			10	9	11	8	5	11	8	9	12	15	14	13	12	9	10	12	13	13	368360000	325580000	416000000	373980000	317620000	429310000	354530000	323390000	438560000	385670000	487600000	487640000	366140000	427030000	468370000	421300000	406570000	508590000	395560000	309500000	375860000	255920000	178140000	445910000	182100000
Q5JWB9;A0A087WTT2;Q96A57;Q96A57-2	Q5JWB9;A0A087WTT2;Q96A57;Q96A57-2	Transmembrane protein 230	TMEM230	>tr|Q5JWB9|Q5JWB9_HUMAN Transmembrane protein 230 (Fragment) OS=Homo sapiens GN=TMEM230 PE=1 SV=1;>tr|A0A087WTT2|A0A087WTT2_HUMAN Transmembrane protein 230 OS=Homo sapiens GN=TMEM230 PE=1 SV=1;>sp|Q96A57|TM230_HUMAN Transmembrane protein 230 OS=Homo sapien			0	0	0	0	0	0	0	0	0	0	0	0	0	0	0	1	0	0	0	0	0	0	0	0	0	0	0	0	0	0	0	0	0	23066000	0	0	0	0	0	0	0	0	0
A0A087WU02;Q96RQ1;H0YI50;F8VPA6;F8W0R1;H0YI58;F8VR88;F8VUZ2;H0YHJ8;F8VRW9	A0A087WU02;Q96RQ1;H0YI50;F8VPA6;F8W0R1	Endoplasmic reticulum-Golgi intermediate compartment protein 2	ERGIC2;RLN3	>tr|A0A087WU02|A0A087WU02_HUMAN Endoplasmic reticulum-Golgi intermediate compartment protein 2 OS=Homo sapiens GN=ERGIC2 PE=1 SV=1;>sp|Q96RQ1|ERGI2_HUMAN Endoplasmic reticulum-Golgi intermediate compartment protein 2 OS=Homo sapiens GN=ERGIC2 PE=1 SV=2;>tr			2	4	4	3	3	2	2	3	2	4	4	3	3	3	2	3	2	4	114890000	89175000	118240000	78799000	69247000	0	0	90687000	0	112680000	112400000	91220000	119950000	83256000	102980000	95820000	94254000	106140000	96430000	76836000	125840000	80997000	58572000	22561000	25910000
A0A087WU28;A0A0B4J2C1;M0R176;Q4U2R6	A0A087WU28;A0A0B4J2C1;M0R176;Q4U2R6	39S ribosomal protein L51, mitochondrial	MRPL51	>tr|A0A087WU28|A0A087WU28_HUMAN 39S ribosomal protein L51, mitochondrial (Fragment) OS=Homo sapiens GN=MRPL51 PE=1 SV=1;>tr|A0A0B4J2C1|A0A0B4J2C1_HUMAN 39S ribosomal protein L51, mitochondrial OS=Homo sapiens GN=MRPL51 PE=1 SV=1;>tr|M0R176|M0R176_HUMAN 39S			0	0	0	0	0	0	0	0	0	1	0	0	0	1	0	0	0	0	0	0	0	0	0	0	0	0	0	0	0	0	0	38278000	0	0	0	0	0	0	0	0	0	0	0
E9PE15;A0A087WU31;A0A0A0MTB7;P51790-4;P51790-5;P51790;P51790-2;H0Y8Z8	E9PE15;A0A087WU31;A0A0A0MTB7;P51790-4;P51790-5;P51790;P51790-2;H0Y8Z8	H(+)/Cl(-) exchange transporter 3	CLCN3	>tr|E9PE15|E9PE15_HUMAN Chloride channel protein (Fragment) OS=Homo sapiens GN=CLCN3 PE=1 SV=1;>tr|A0A087WU31|A0A087WU31_HUMAN Chloride channel protein OS=Homo sapiens GN=CLCN3 PE=1 SV=1;>tr|A0A0A0MTB7|A0A0A0MTB7_HUMAN Chloride channel protein OS=Homo sapi			0	0	0	0	0	0	0	0	0	0	1	0	1	0	1	0	1	1	0	0	0	0	0	0	0	0	0	0	0	0	0	0	0	0	0	13018000	0	0	0	0	0	0	0
A0A087WU53;Q9H0U3;Q9H0U3-2	A0A087WU53;Q9H0U3;Q9H0U3-2	Magnesium transporter protein 1	MAGT1	>tr|A0A087WU53|A0A087WU53_HUMAN Magnesium transporter protein 1 OS=Homo sapiens GN=MAGT1 PE=1 SV=1;>sp|Q9H0U3|MAGT1_HUMAN Magnesium transporter protein 1 OS=Homo sapiens GN=MAGT1 PE=1 SV=1;>sp|Q9H0U3-2|MAGT1_HUMAN Isoform 2 of Magnesium transporter protein			7	6	5	5	5	6	6	5	6	6	5	5	5	5	6	6	5	7	488220000	524480000	451110000	410840000	429730000	440820000	501180000	392640000	422150000	463300000	444930000	512940000	494820000	478160000	472680000	428410000	386070000	458380000	526130000	657170000	322470000	402320000	540640000	561150000	554230000
A0A087WUB9;Q8WYA6-4;Q8WYA6;Q8WYA6-3;Q8WYA6-2;A2A2P1	A0A087WUB9;Q8WYA6-4;Q8WYA6;Q8WYA6-3;Q8WYA6-2	Beta-catenin-like protein 1	CTNNBL1	>tr|A0A087WUB9|A0A087WUB9_HUMAN Beta-catenin-like protein 1 OS=Homo sapiens GN=CTNNBL1 PE=1 SV=1;>sp|Q8WYA6-4|CTBL1_HUMAN Isoform 4 of Beta-catenin-like protein 1 OS=Homo sapiens GN=CTNNBL1;>sp|Q8WYA6|CTBL1_HUMAN Beta-catenin-like protein 1 OS=Homo sapiens			1	1	1	1	1	0	2	0	1	2	1	1	1	1	2	2	1	1	0	0	0	0	0	0	37381000	0	0	0	0	0	0	0	0	42166000	0	0	10534000	5984400	8730000	11414000	9530300	0	32475000
E9PL01;A0A087WUC6;E9PI68;Q15005;E9PRB9;H0YE04	E9PL01;A0A087WUC6;E9PI68;Q15005;E9PRB9	Signal peptidase complex subunit 2	SPCS2	>tr|E9PL01|E9PL01_HUMAN Signal peptidase complex subunit 2 OS=Homo sapiens GN=SPCS2 PE=1 SV=1;>tr|A0A087WUC6|A0A087WUC6_HUMAN Signal peptidase complex subunit 2 OS=Homo sapiens GN=SPCS2 PE=1 SV=1;>tr|E9PI68|E9PI68_HUMAN Signal peptidase complex subunit 2 O			6	4	5	6	6	5	6	5	4	5	4	7	5	5	6	6	6	5	291460000	251270000	345450000	295140000	317810000	304970000	252020000	231850000	333230000	398100000	380360000	391780000	416030000	450360000	446000000	513080000	419760000	392700000	376610000	235210000	303920000	253580000	267200000	278930000	248610000
A0A087WUD3;Q9NRP0;Q9NRP0-2	A0A087WUD3;Q9NRP0;Q9NRP0-2	Oligosaccharyltransferase complex subunit OSTC	OSTC	>tr|A0A087WUD3|A0A087WUD3_HUMAN Oligosaccharyltransferase complex subunit OSTC OS=Homo sapiens GN=OSTC PE=1 SV=1;>sp|Q9NRP0|OSTC_HUMAN Oligosaccharyltransferase complex subunit OSTC OS=Homo sapiens GN=OSTC PE=1 SV=1;>sp|Q9NRP0-2|OSTC_HUMAN Isoform 2 of Oli			0	0	0	1	1	1	0	0	1	1	1	0	1	1	1	1	1	1	0	0	0	0	0	0	0	0	0	0	0	0	0	0	0	0	0	201670000	0	0	0	149510000	146790000	178870000	0
B0QZ55;A4PB68;A0A087WUE6;Q9H869-5;Q9H869-6;Q9H869-4;Q9H869-3;Q9H869-2;Q9H869;Q9H869-8;Q9H869-9;Q3T8J9-2;Q3T8J9-3;Q3T8J9;A3KFK1	B0QZ55;A4PB68;A0A087WUE6;Q9H869-5;Q9H869-6;Q9H869-4;Q9H869-3;Q9H869-2;Q9H869;Q9H869-8;Q9H869-9;Q3T8J9-2;Q3T8J9-3;Q3T8J9;A3KFK1	YY1-associated protein 1;GON-4-like protein	YY1AP1;GON4L	>tr|B0QZ55|B0QZ55_HUMAN YY1-associated protein 1 OS=Homo sapiens GN=YY1AP1 PE=1 SV=1;>tr|A4PB68|A4PB68_HUMAN GON-4-like protein OS=Homo sapiens GN=GON4L PE=1 SV=1;>tr|A0A087WUE6|A0A087WUE6_HUMAN GON-4-like protein OS=Homo sapiens GN=GON4L PE=1 SV=1;>sp|Q9H			0	0	0	0	0	0	0	0	0	0	0	1	0	0	0	0	0	0	0	0	0	0	0	0	0	0	0	0	0	0	0	0	0	0	0	0	0	0	0	0	0	0	0
A0A087WUF6;P09038-2;P09038-3;P09038-1;P09038	A0A087WUF6;P09038-2;P09038-3;P09038-1;P09038	Fibroblast growth factor 2	FGF2	>tr|A0A087WUF6|A0A087WUF6_HUMAN Fibroblast growth factor OS=Homo sapiens GN=FGF2 PE=1 SV=1;>sp|P09038-2|FGF2_HUMAN Isoform 3 of Fibroblast growth factor 2 OS=Homo sapiens GN=FGF2;>sp|P09038-3|FGF2_HUMAN Isoform 4 of Fibroblast growth factor 2 OS=Homo sapie			1	1	2	2	2	1	1	0	2	1	1	1	0	1	1	2	1	1	0	0	58132000	55607000	47082000	0	0	0	0	0	0	0	0	0	0	60638000	0	0	24222000	20946000	56711000	50627000	42922000	16977000	10112000
A0A087WUK2;O14979-3;O14979-2;O14979	A0A087WUK2;O14979-3;O14979-2;O14979	Heterogeneous nuclear ribonucleoprotein D-like	HNRNPDL	>tr|A0A087WUK2|A0A087WUK2_HUMAN Heterogeneous nuclear ribonucleoprotein D-like OS=Homo sapiens GN=HNRNPDL PE=1 SV=1;>sp|O14979-3|HNRDL_HUMAN Isoform 3 of Heterogeneous nuclear ribonucleoprotein D-like OS=Homo sapiens GN=HNRNPDL;>sp|O14979-2|HNRDL_HUMAN Iso			2	2	2	3	2	1	2	2	1	2	2	1	1	1	3	1	1	1	0	0	0	107140000	0	0	0	0	0	0	0	0	0	0	79041000	0	0	0	21290000	71271000	96043000	105190000	22716000	0	18137000
A0A087WZG9;B4DSP0;A0A087WUL4;A0A087WX23;A0A087WXK2;Q86TG7-2;Q86TG7;A0A087WYS2	A0A087WZG9;B4DSP0;A0A087WUL4;A0A087WX23;A0A087WXK2;Q86TG7-2;Q86TG7	Retrotransposon-derived protein PEG10	hCG_1642748;PEG10	>tr|A0A087WZG9|A0A087WZG9_HUMAN Retrotransposon-derived protein PEG10 OS=Homo sapiens GN=PEG10 PE=1 SV=1;>tr|B4DSP0|B4DSP0_HUMAN HCG1642748, isoform CRA_b OS=Homo sapiens GN=PEG10 PE=1 SV=1;>tr|A0A087WUL4|A0A087WUL4_HUMAN Retrotransposon-derived protein PE			2	1	1	1	2	1	1	1	0	3	1	1	1	2	0	1	2	1	77448000	0	0	0	0	0	0	0	0	85647000	0	0	0	75085000	0	0	79617000	0	88978000	30370000	35487000	29839000	52178000	31512000	34835000
A0A087WUM0;P57105;A0A087X1F5;A0A087WYV9;A0A087WTA2	A0A087WUM0;P57105;A0A087X1F5;A0A087WYV9	Synaptojanin-2-binding protein	SYNJ2BP	>tr|A0A087WUM0|A0A087WUM0_HUMAN Protein SYNJ2BP-COX16 (Fragment) OS=Homo sapiens GN=SYNJ2BP-COX16 PE=4 SV=1;>sp|P57105|SYJ2B_HUMAN Synaptojanin-2-binding protein OS=Homo sapiens GN=SYNJ2BP PE=1 SV=2;>tr|A0A087X1F5|A0A087X1F5_HUMAN Protein SYNJ2BP-COX16 (Fr			1	0	2	1	0	0	1	2	1	2	1	0	3	0	3	1	1	0	0	0	0	0	0	0	0	56942000	0	0	0	0	0	0	0	0	0	0	28165000	0	20535000	19407000	0	0	18539000
E7ETK0;A0A087WUS0;P62847-2;P62847-3;P62847;P62847-4	E7ETK0;A0A087WUS0;P62847-2;P62847-3;P62847;P62847-4	40S ribosomal protein S24	RPS24	>tr|E7ETK0|E7ETK0_HUMAN 40S ribosomal protein S24 OS=Homo sapiens GN=RPS24 PE=1 SV=1;>tr|A0A087WUS0|A0A087WUS0_HUMAN 40S ribosomal protein S24 OS=Homo sapiens GN=RPS24 PE=1 SV=1;>sp|P62847-2|RS24_HUMAN Isoform 2 of 40S ribosomal protein S24 OS=Homo sapiens			3	2	2	3	2	2	3	2	3	2	2	2	3	2	2	3	3	3	919580000	0	781180000	216390000	677940000	198730000	352600000	997470000	796220000	880780000	830060000	596970000	252970000	0	0	741600000	399400000	739170000	1120000000	552970000	869150000	349780000	690550000	242000000	439760000
A0A087WUT6;O60841	A0A087WUT6;O60841	Eukaryotic translation initiation factor 5B	EIF5B	>tr|A0A087WUT6|A0A087WUT6_HUMAN Eukaryotic translation initiation factor 5B OS=Homo sapiens GN=EIF5B PE=1 SV=1;>sp|O60841|IF2P_HUMAN Eukaryotic translation initiation factor 5B OS=Homo sapiens GN=EIF5B PE=1 SV=4			13	14	11	11	10	16	11	13	11	11	12	11	17	13	15	14	16	13	532260000	473460000	506800000	525540000	535610000	552190000	489100000	491950000	490670000	401370000	498610000	573460000	563230000	552130000	631800000	577710000	562830000	565670000	557760000	592670000	447370000	537360000	355880000	599680000	348780000
K7ER12;K7EQW1;A0A087WUU5;K7ELZ1;E7EP72;K7EK56;Q9UFG5;Q9UFG5-2	K7ER12;K7EQW1;A0A087WUU5;K7ELZ1;E7EP72;K7EK56;Q9UFG5;Q9UFG5-2	UPF0449 protein C19orf25	C19orf25	>tr|K7ER12|K7ER12_HUMAN UPF0449 protein C19orf25 (Fragment) OS=Homo sapiens GN=C19orf25 PE=1 SV=2;>tr|K7EQW1|K7EQW1_HUMAN UPF0449 protein C19orf25 OS=Homo sapiens GN=C19orf25 PE=1 SV=1;>tr|A0A087WUU5|A0A087WUU5_HUMAN UPF0449 protein C19orf25 OS=Homo sapien			1	0	0	0	1	0	0	0	0	0	0	1	0	0	0	0	1	0	0	0	0	0	0	0	0	0	0	0	0	0	0	0	0	0	5528400	0	12424000	0	0	0	8145300	0	0
A0A087X0G7;A0A087WUW6;A0A087X1B1;Q9Y6K9;Q9Y6K9-2;Q9Y6K9-3	A0A087X0G7;A0A087WUW6;A0A087X1B1;Q9Y6K9;Q9Y6K9-2;Q9Y6K9-3	NF-kappa-B essential modulator	IKBKG	>tr|A0A087X0G7|A0A087X0G7_HUMAN NF-kappa-B essential modulator OS=Homo sapiens GN=IKBKG PE=1 SV=1;>tr|A0A087WUW6|A0A087WUW6_HUMAN NF-kappa-B essential modulator OS=Homo sapiens GN=IKBKG PE=1 SV=1;>tr|A0A087X1B1|A0A087X1B1_HUMAN NF-kappa-B essential modulat			0	0	2	1	0	0	0	0	0	1	0	0	0	0	0	1	0	0	0	0	18915000	0	0	0	0	0	0	0	0	0	0	0	0	0	0	0	0	0	19523000	12153000	0	0	0
A0A087WUX8;A0A087WYF7;Q6UXV4	A0A087WUX8;A0A087WYF7;Q6UXV4	MICOS complex subunit MIC27	APOOL	>tr|A0A087WUX8|A0A087WUX8_HUMAN MICOS complex subunit OS=Homo sapiens GN=APOOL PE=1 SV=1;>tr|A0A087WYF7|A0A087WYF7_HUMAN MICOS complex subunit OS=Homo sapiens GN=APOOL PE=1 SV=1;>sp|Q6UXV4|MIC27_HUMAN MICOS complex subunit MIC27 OS=Homo sapiens GN=APOOL PE			3	2	1	1	1	2	0	2	2	3	3	3	2	4	3	5	3	4	89730000	0	0	0	0	97532000	0	83712000	97485000	107280000	131220000	91555000	96425000	96486000	125400000	94503000	121540000	101420000	93461000	35934000	51626000	55049000	48084000	86313000	0
A0A087WUZ3;Q01082;Q01082-3;Q01082-2	A0A087WUZ3;Q01082;Q01082-3;Q01082-2	Spectrin beta chain, non-erythrocytic 1	SPTBN1	>tr|A0A087WUZ3|A0A087WUZ3_HUMAN Spectrin beta chain, non-erythrocytic 1 OS=Homo sapiens GN=SPTBN1 PE=1 SV=1;>sp|Q01082|SPTB2_HUMAN Spectrin beta chain, non-erythrocytic 1 OS=Homo sapiens GN=SPTBN1 PE=1 SV=2;>sp|Q01082-3|SPTB2_HUMAN Isoform 2 of Spectrin be			3	1	2	1	2	1	1	2	0	1	0	0	0	0	0	1	0	2	127870000	0	101510000	0	104270000	0	0	103880000	0	0	0	0	0	0	0	0	0	100270000	236790000	13570000	54715000	51367000	62529000	44812000	142130000
A0A087WV05;Q99417;A0A0D9SEI7	A0A087WV05;Q99417	C-Myc-binding protein	MYCBP	>tr|A0A087WV05|A0A087WV05_HUMAN Uncharacterized protein OS=Homo sapiens PE=4 SV=1;>sp|Q99417|MYCBP_HUMAN C-Myc-binding protein OS=Homo sapiens GN=MYCBP PE=1 SV=3			1	0	1	0	0	0	0	0	1	2	2	1	2	2	1	2	0	1	0	0	0	0	0	0	0	0	0	75350000	82668000	0	109740000	77446000	0	70500000	0	0	40451000	0	39662000	0	0	0	0
A0A087WVC4;A0A0A0MS54;P22694-4;P22694-3;P22694;P22694-5;P22694-7;P22694-6;P22694-9;P22694-2;P22694-10;B1APG1;B1APG0;B1APG2;B1APF8;B1APF9;B1APG3;P22694-8;B1APF7	A0A087WVC4;A0A0A0MS54;P22694-4;P22694-3;P22694;P22694-5;P22694-7;P22694-6;P22694-9;P22694-2;P22694-10;B1APG1;B1APG0;B1APG2;B1APF8;B1APF9;B1APG3;P22694-8;B1APF7	cAMP-dependent protein kinase catalytic subunit beta	PRKACB	>tr|A0A087WVC4|A0A087WVC4_HUMAN cAMP-dependent protein kinase catalytic subunit beta OS=Homo sapiens GN=PRKACB PE=1 SV=1;>tr|A0A0A0MS54|A0A0A0MS54_HUMAN cAMP-dependent protein kinase catalytic subunit beta OS=Homo sapiens GN=PRKACB PE=1 SV=1;>sp|P22694-4|K			2	0	2	1	1	3	2	2	0	1	2	2	0	1	2	2	2	2	94689000	0	0	0	0	120310000	91477000	0	0	0	0	230030000	0	0	314040000	0	87864000	107960000	78592000	0	72302000	41278000	33773000	87199000	78147000
A0A087WVL7	A0A087WVL7			>tr|A0A087WVL7|A0A087WVL7_HUMAN Pre-mRNA-splicing factor CWC25 homolog (Fragment) OS=Homo sapiens GN=CWC25 PE=4 SV=1			0	0	0	0	0	0	0	0	0	0	0	0	1	0	0	0	0	0	0	0	0	0	0	0	0	0	0	0	0	0	63524000	0	0	0	0	0	0	0	0	0	0	0	0
A0A087WVQ6;Q00610-2;Q00610;J3KS13;K7EJJ5;J3KRF5;J3KSQ2;J3QL20;F5H5N6;A0A087WV74;A0A087WXH4	A0A087WVQ6;Q00610-2;Q00610	Clathrin heavy chain 1	CLTC	>tr|A0A087WVQ6|A0A087WVQ6_HUMAN Clathrin heavy chain OS=Homo sapiens GN=CLTC PE=1 SV=1;>sp|Q00610-2|CLH1_HUMAN Isoform 2 of Clathrin heavy chain 1 OS=Homo sapiens GN=CLTC;>sp|Q00610|CLH1_HUMAN Clathrin heavy chain 1 OS=Homo sapiens GN=CLTC PE=1 SV=5			57	57	56	57	52	56	55	59	57	62	59	62	54	57	55	57	63	61	11452000000	11366000000	10273000000	11977000000	11020000000	10357000000	10685000000	11927000000	11299000000	11091000000	12376000000	14017000000	10797000000	11368000000	10547000000	12205000000	11550000000	11403000000	12015000000	10564000000	10704000000	10785000000	10684000000	10579000000	8819300000
Q5TI65;A0A087WVZ0;Q9Y5U8	Q5TI65;A0A087WVZ0;Q9Y5U8	Mitochondrial pyruvate carrier 1	BRP44L;MPC1	>tr|Q5TI65|Q5TI65_HUMAN Mitochondrial pyruvate carrier OS=Homo sapiens GN=BRP44L PE=1 SV=1;>tr|A0A087WVZ0|A0A087WVZ0_HUMAN Mitochondrial pyruvate carrier OS=Homo sapiens GN=MPC1 PE=1 SV=1;>sp|Q9Y5U8|MPC1_HUMAN Mitochondrial pyruvate carrier 1 OS=Homo sapie			0	0	0	0	1	1	1	0	0	1	0	0	0	0	0	0	0	0	0	0	0	0	0	0	27787000	0	0	0	0	0	0	0	0	0	0	0	0	0	0	0	0	0	24387000
A0A087WVZ9;P19388;A0A087WWX0;A0A0A0MQR7;A0A087WVN5	A0A087WVZ9;P19388;A0A087WWX0;A0A0A0MQR7	DNA-directed RNA polymerases I, II, and III subunit RPABC1	POLR2E	>tr|A0A087WVZ9|A0A087WVZ9_HUMAN DNA-directed RNA polymerases I, II, and III subunit RPABC1 OS=Homo sapiens GN=POLR2E PE=1 SV=1;>sp|P19388|RPAB1_HUMAN DNA-directed RNA polymerases I, II, and III subunit RPABC1 OS=Homo sapiens GN=POLR2E PE=1 SV=4;>tr|A0A087W			1	2	2	1	1	2	1	2	0	1	1	2	1	0	1	2	3	0	0	0	59110000	0	0	0	0	0	0	0	0	0	0	0	0	56245000	0	0	22802000	41677000	59035000	24340000	18304000	29268000	18583000
C9JAG1;A0A087WW58;Q9C0D9	C9JAG1;A0A087WW58;Q9C0D9	Ethanolaminephosphotransferase 1	EPT1	>tr|C9JAG1|C9JAG1_HUMAN Protein SELENOI (Fragment) OS=Homo sapiens GN=SELENOI PE=1 SV=1;>tr|A0A087WW58|A0A087WW58_HUMAN Protein SELENOI OS=Homo sapiens GN=SELENOI PE=1 SV=1;>sp|Q9C0D9|EPT1_HUMAN Ethanolaminephosphotransferase 1 OS=Homo sapiens GN=EPT1 PE=1			0	0	1	0	0	0	0	0	0	1	0	1	0	0	0	0	0	0	0	0	0	0	0	0	0	0	0	0	0	18244000	0	0	0	0	0	0	0	0	16711000	0	0	0	0
A0A087WW66;Q99460;Q99460-2;H7BZR6;H7C378;C9J9M4	A0A087WW66;Q99460;Q99460-2	26S proteasome non-ATPase regulatory subunit 1	PSMD1	>tr|A0A087WW66|A0A087WW66_HUMAN 26S proteasome non-ATPase regulatory subunit 1 OS=Homo sapiens GN=PSMD1 PE=1 SV=1;>sp|Q99460|PSMD1_HUMAN 26S proteasome non-ATPase regulatory subunit 1 OS=Homo sapiens GN=PSMD1 PE=1 SV=2;>sp|Q99460-2|PSMD1_HUMAN Isoform 2 of			12	15	16	17	14	13	11	15	14	16	12	15	13	15	13	14	13	16	570130000	564290000	626560000	594900000	583190000	580200000	510650000	488920000	539820000	668580000	671740000	663830000	630300000	649260000	629410000	627620000	685690000	695370000	454870000	564730000	638130000	524920000	650790000	492120000	343070000
F8W8R3;A0A087WWF6;P49005;C9IZD2;C9J8Z7;C9JLE1;C9JHC7	F8W8R3;A0A087WWF6;P49005;C9IZD2;C9J8Z7;C9JLE1;C9JHC7	DNA polymerase delta subunit 2	POLD2	>tr|F8W8R3|F8W8R3_HUMAN DNA polymerase delta subunit 2 OS=Homo sapiens GN=POLD2 PE=1 SV=1;>tr|A0A087WWF6|A0A087WWF6_HUMAN DNA polymerase delta subunit 2 OS=Homo sapiens GN=POLD2 PE=1 SV=1;>sp|P49005|DPOD2_HUMAN DNA polymerase delta subunit 2 OS=Homo sapien			0	0	0	0	0	0	0	0	0	0	0	0	0	0	0	1	0	0	0	0	0	0	0	0	0	0	0	0	0	0	0	0	0	23509000	0	0	0	0	0	0	0	0	0
A0A087WX60;Q86TC9-2;Q86TC9	A0A087WX60;Q86TC9-2;Q86TC9	Myopalladin	MYPN	>tr|A0A087WX60|A0A087WX60_HUMAN Myopalladin OS=Homo sapiens GN=MYPN PE=1 SV=1;>sp|Q86TC9-2|MYPN_HUMAN Isoform 2 of Myopalladin OS=Homo sapiens GN=MYPN;>sp|Q86TC9|MYPN_HUMAN Myopalladin OS=Homo sapiens GN=MYPN PE=1 SV=2			0	0	1	1	1	0	1	1	1	0	0	0	1	2	1	0	2	0	0	0	0	0	0	0	0	0	20113000	0	0	0	0	0	0	0	0	0	0	0	0	23125000	0	0	17444000
A0A087WXB0;O15126;A0A087WTX8;A0A087WZA6;A0A087WU14;O15126-2	A0A087WXB0;O15126;A0A087WTX8;A0A087WZA6;A0A087WU14;O15126-2	Secretory carrier-associated membrane protein 1	SCAMP1	>tr|A0A087WXB0|A0A087WXB0_HUMAN Secretory carrier-associated membrane protein 1 OS=Homo sapiens GN=SCAMP1 PE=1 SV=1;>sp|O15126|SCAM1_HUMAN Secretory carrier-associated membrane protein 1 OS=Homo sapiens GN=SCAMP1 PE=1 SV=2;>tr|A0A087WTX8|A0A087WTX8_HUMAN S			2	0	3	1	2	2	1	1	2	2	1	1	2	3	1	2	3	2	58212000	0	59513000	0	0	60276000	0	0	0	59611000	0	0	0	50800000	0	0	67808000	0	60932000	0	60789000	0	26919000	59932000	0
A0A087WXC5;E7ESZ7;O95299;O95299-2;H7C2W5;H7C1Y7;H7C2X4;Q8N1B9;C9J6X0	A0A087WXC5;E7ESZ7;O95299;O95299-2;H7C2W5;H7C1Y7;H7C2X4	NADH dehydrogenase [ubiquinone] 1 alpha subcomplex subunit 10, mitochondrial	NDUFA10	>tr|A0A087WXC5|A0A087WXC5_HUMAN NADH dehydrogenase [ubiquinone] 1 alpha subcomplex subunit 10, mitochondrial OS=Homo sapiens GN=NDUFA10 PE=1 SV=1;>tr|E7ESZ7|E7ESZ7_HUMAN NADH dehydrogenase [ubiquinone] 1 alpha subcomplex subunit 10, mitochondrial OS=Homo s			2	1	1	1	1	1	1	1	1	1	2	2	1	2	1	2	3	1	0	0	0	0	0	0	0	0	0	0	0	0	0	54910000	0	57009000	59528000	0	32332000	31378000	12317000	18026000	32732000	24960000	25546000
A0A087WXM6;J3QQT2;J3KRX5;A0A0A6YYL6;P18621;P18621-3;J3QLC8;A0A0A0MRF8;P18621-2;J3KRB3;A0A087WWH0;J3QS96;A0A087WY81;J3KSJ0	A0A087WXM6;J3QQT2;J3KRX5;A0A0A6YYL6;P18621;P18621-3;J3QLC8;A0A0A0MRF8;P18621-2;J3KRB3;A0A087WWH0;J3QS96;A0A087WY81	60S ribosomal protein L17	RPL17	>tr|A0A087WXM6|A0A087WXM6_HUMAN 60S ribosomal protein L17 (Fragment) OS=Homo sapiens GN=RPL17 PE=3 SV=1;>tr|J3QQT2|J3QQT2_HUMAN 60S ribosomal protein L17 (Fragment) OS=Homo sapiens GN=RPL17 PE=3 SV=1;>tr|J3KRX5|J3KRX5_HUMAN 60S ribosomal protein L17 (Fragm			10	9	7	9	10	10	10	8	8	10	11	9	9	9	9	8	9	9	4337800000	5267100000	4633500000	5878400000	5388900000	5209100000	6045100000	6175900000	5758500000	5158900000	4913500000	4916200000	5391700000	5547800000	4979800000	5009400000	5106200000	4397500000	4465600000	4758400000	4787700000	6858700000	5474900000	5177500000	5568800000
A0A087WXP3;E9PEE8;P18564-2;P18564	A0A087WXP3;E9PEE8;P18564-2;P18564	Integrin beta;Integrin beta-6	ITGB6	>tr|A0A087WXP3|A0A087WXP3_HUMAN Integrin beta OS=Homo sapiens GN=ITGB6 PE=1 SV=1;>tr|E9PEE8|E9PEE8_HUMAN Integrin beta OS=Homo sapiens GN=ITGB6 PE=1 SV=1;>sp|P18564-2|ITB6_HUMAN Isoform 2 of Integrin beta-6 OS=Homo sapiens GN=ITGB6;>sp|P18564|ITB6_HUMAN In			0	0	1	0	0	1	0	0	0	0	0	1	0	1	0	0	0	1	0	0	0	0	0	0	0	0	0	0	0	0	0	0	0	0	0	270480000	0	0	194310000	0	0	114220000	0
A0A087WXS7;O43681;K7ERW9	A0A087WXS7;O43681	ATPase ASNA1	ASNA1	>tr|A0A087WXS7|A0A087WXS7_HUMAN ATPase ASNA1 OS=Homo sapiens GN=ASNA1 PE=1 SV=1;>sp|O43681|ASNA_HUMAN ATPase ASNA1 OS=Homo sapiens GN=ASNA1 PE=1 SV=2			1	0	1	0	0	0	1	0	0	1	2	3	0	2	2	1	1	2	0	0	0	0	0	0	0	0	0	0	41622000	41865000	0	44361000	54168000	0	0	0	4018200	0	17661000	0	0	0	12096000
A0A087WXW9;P20908;H7BY82	A0A087WXW9;P20908	Collagen alpha-1(V) chain	COL5A1	>tr|A0A087WXW9|A0A087WXW9_HUMAN Collagen alpha-1(V) chain OS=Homo sapiens GN=COL5A1 PE=1 SV=1;>sp|P20908|CO5A1_HUMAN Collagen alpha-1(V) chain OS=Homo sapiens GN=COL5A1 PE=1 SV=3			1	0	0	2	0	0	1	1	0	0	1	0	0	0	0	0	0	2	0	0	0	0	0	0	0	0	0	0	0	0	0	0	0	0	0	36745000	14637000	0	0	41999000	0	0	11632000
A0A087WY71;E9PFW3;Q96CW1-2;Q96CW1;C9JTK4;C9JGT8;C9JJD3;C9JPV8;H7C4C3	A0A087WY71;E9PFW3;Q96CW1-2;Q96CW1	AP-2 complex subunit mu	AP2M1	>tr|A0A087WY71|A0A087WY71_HUMAN AP-2 complex subunit mu OS=Homo sapiens GN=AP2M1 PE=1 SV=1;>tr|E9PFW3|E9PFW3_HUMAN AP-2 complex subunit mu OS=Homo sapiens GN=AP2M1 PE=1 SV=1;>sp|Q96CW1-2|AP2M1_HUMAN Isoform 2 of AP-2 complex subunit mu OS=Homo sapiens GN=A			10	5	8	8	8	10	8	10	8	7	7	10	7	10	8	7	8	7	326970000	302770000	278520000	357740000	392220000	356310000	374780000	359330000	315500000	256690000	271420000	315540000	287440000	303550000	295810000	317320000	258850000	281160000	452570000	220610000	298150000	313110000	372080000	402980000	406760000
A0A087WYD6;X5CMH5;Q03519;A0A0G2JLV0;E7ENX8;Q03519-2;A0A140T9S0;Q9NUT2-5;Q9NUT2-4;Q9NUT2-2;Q9NUT2;Q9NRK6	A0A087WYD6;X5CMH5;Q03519;A0A0G2JLV0;E7ENX8;Q03519-2;A0A140T9S0	Antigen peptide transporter 2	TAP2	>tr|A0A087WYD6|A0A087WYD6_HUMAN Antigen peptide transporter 2 OS=Homo sapiens GN=TAP2 PE=1 SV=1;>tr|X5CMH5|X5CMH5_HUMAN Antigen peptide transporter 2 OS=Homo sapiens GN=TAP2 PE=1 SV=1;>sp|Q03519|TAP2_HUMAN Antigen peptide transporter 2 OS=Homo sapiens GN=T			3	5	5	6	3	4	3	5	5	5	4	4	4	5	3	6	4	5	113420000	110590000	117470000	116530000	122990000	121840000	115620000	109450000	113760000	132670000	140170000	150300000	130400000	137070000	145520000	112690000	159650000	121670000	98071000	141210000	155650000	119480000	100200000	126360000	62309000
A0A087WYN9;Q7Z478;H0Y8L1;Q6P158	A0A087WYN9;Q7Z478	ATP-dependent RNA helicase DHX29	DHX29	>tr|A0A087WYN9|A0A087WYN9_HUMAN ATP-dependent RNA helicase DHX29 OS=Homo sapiens GN=DHX29 PE=1 SV=1;>sp|Q7Z478|DHX29_HUMAN ATP-dependent RNA helicase DHX29 OS=Homo sapiens GN=DHX29 PE=1 SV=2			0	0	0	0	0	2	0	1	0	0	1	0	0	0	0	2	1	0	0	0	0	0	0	0	0	0	0	0	0	0	0	0	0	65587000	0	0	0	0	0	0	0	41974000	0
A0A087WYR0;P09132;A0A087WWU9;D6RBG4;P09132-2	A0A087WYR0;P09132;A0A087WWU9	Signal recognition particle 19 kDa protein	SRP19	>tr|A0A087WYR0|A0A087WYR0_HUMAN Signal recognition particle 19 kDa protein OS=Homo sapiens GN=SRP19 PE=1 SV=1;>sp|P09132|SRP19_HUMAN Signal recognition particle 19 kDa protein OS=Homo sapiens GN=SRP19 PE=1 SV=3;>tr|A0A087WWU9|A0A087WWU9_HUMAN HCG2039564, i			3	2	3	2	1	2	2	2	3	0	3	1	2	2	1	1	2	1	83549000	66700000	89542000	80571000	0	70886000	81133000	80575000	80002000	0	71620000	0	63311000	68702000	0	0	70207000	0	112760000	56374000	137490000	65736000	42543000	60155000	68945000
A0A087WYS1;E7EUC7;Q16851-2;Q16851;C9JVG3;C9JQU9;C9JNZ1;C9JWG0;C9JTZ5;C9JUW1;F2Z3H1	A0A087WYS1;E7EUC7;Q16851-2;Q16851;C9JVG3;C9JQU9;C9JNZ1;C9JWG0	UTP--glucose-1-phosphate uridylyltransferase	UGP2	>tr|A0A087WYS1|A0A087WYS1_HUMAN UTP--glucose-1-phosphate uridylyltransferase OS=Homo sapiens GN=UGP2 PE=1 SV=1;>tr|E7EUC7|E7EUC7_HUMAN UTP--glucose-1-phosphate uridylyltransferase OS=Homo sapiens GN=UGP2 PE=1 SV=1;>sp|Q16851-2|UGPA_HUMAN Isoform 2 of UTP--			0	0	1	0	0	0	0	0	0	0	0	0	0	0	0	0	0	0	0	0	0	0	0	0	0	0	0	0	0	0	0	0	0	0	0	0	0	0	15963000	0	0	0	0
A0A087WYT3;Q15185-3;Q15185-4;Q15185;B4DDC6;Q15185-2	A0A087WYT3;Q15185-3;Q15185-4;Q15185	Prostaglandin E synthase 3	PTGES3	>tr|A0A087WYT3|A0A087WYT3_HUMAN Prostaglandin E synthase 3 OS=Homo sapiens GN=PTGES3 PE=1 SV=1;>sp|Q15185-3|TEBP_HUMAN Isoform 3 of Prostaglandin E synthase 3 OS=Homo sapiens GN=PTGES3;>sp|Q15185-4|TEBP_HUMAN Isoform 4 of Prostaglandin E synthase 3 OS=Homo			1	2	2	2	3	2	2	2	2	0	0	0	0	0	1	0	0	0	0	105480000	135170000	107430000	114630000	102340000	102300000	119460000	123930000	0	0	0	0	0	0	0	0	0	27387000	88780000	124770000	89699000	96887000	90701000	66626000
A0A087WZ13;E9PAU2;Q8IY67-2;Q8IY67;K7EKR9;K7EQG2;Q8IY67-3	A0A087WZ13;E9PAU2;Q8IY67-2	Ribonucleoprotein PTB-binding 1	RAVER1	>tr|A0A087WZ13|A0A087WZ13_HUMAN Ribonucleoprotein PTB-binding 1 OS=Homo sapiens GN=RAVER1 PE=1 SV=1;>tr|E9PAU2|E9PAU2_HUMAN Ribonucleoprotein PTB-binding 1 OS=Homo sapiens GN=RAVER1 PE=1 SV=1;>sp|Q8IY67-2|RAVR1_HUMAN Isoform 2 of Ribonucleoprotein PTB-bind			1	2	2	0	1	2	0	1	1	3	1	1	3	1	2	2	3	4	0	56256000	46625000	0	0	51272000	0	0	0	62213000	0	0	66160000	0	0	60184000	61000000	66616000	28750000	46076000	37080000	0	20770000	42768000	0
Q5VXJ5;A0A087WZC3;Q15431	Q5VXJ5;A0A087WZC3;Q15431	Synaptonemal complex protein 1	SYCP1	>tr|Q5VXJ5|Q5VXJ5_HUMAN Synaptonemal complex protein 1 (Fragment) OS=Homo sapiens GN=SYCP1 PE=1 SV=1;>tr|A0A087WZC3|A0A087WZC3_HUMAN Synaptonemal complex protein 1 OS=Homo sapiens GN=SYCP1 PE=1 SV=1;>sp|Q15431|SYCP1_HUMAN Synaptonemal complex protein 1 OS=			0	0	0	0	0	0	1	0	0	0	0	0	0	0	0	0	0	1	0	0	0	0	0	0	0	0	0	0	0	0	0	0	0	0	0	27126000	0	0	0	0	0	0	0
A0A087WZE9;Q15651-2;Q15651	A0A087WZE9;Q15651-2;Q15651	High mobility group nucleosome-binding domain-containing protein 3	HMGN3	>tr|A0A087WZE9|A0A087WZE9_HUMAN High mobility group nucleosome-binding domain-containing protein 3 OS=Homo sapiens GN=HMGN3 PE=1 SV=1;>sp|Q15651-2|HMGN3_HUMAN Isoform 2 of High mobility group nucleosome-binding domain-containing protein 3 OS=Homo sapiens G			1	0	0	1	0	1	0	0	0	0	0	0	1	1	0	0	0	1	0	0	0	0	0	0	0	0	0	0	0	0	0	21807000	0	0	0	0	0	0	0	0	0	0	0
A0A087WZN1;O43837;A0A087X2E5;O43837-2;O43837-3;A0A0D9SG66	A0A087WZN1;O43837;A0A087X2E5;O43837-2	Isocitrate dehydrogenase [NAD] subunit beta, mitochondrial	IDH3B	>tr|A0A087WZN1|A0A087WZN1_HUMAN Isocitrate dehydrogenase [NAD] subunit, mitochondrial OS=Homo sapiens GN=IDH3B PE=1 SV=1;>sp|O43837|IDH3B_HUMAN Isocitrate dehydrogenase [NAD] subunit beta, mitochondrial OS=Homo sapiens GN=IDH3B PE=1 SV=2;>tr|A0A087X2E5|A0A			2	2	3	4	3	3	3	2	2	1	1	1	2	1	2	2	1	2	91795000	65722000	83946000	67201000	75088000	75610000	72833000	61561000	82621000	0	0	0	59680000	0	0	0	0	75815000	79201000	53675000	131090000	104840000	120320000	78794000	70352000
A0A087WZX2;O95139;O95139-2	A0A087WZX2;O95139;O95139-2	NADH dehydrogenase [ubiquinone] 1 beta subcomplex subunit 6	NDUFB6	>tr|A0A087WZX2|A0A087WZX2_HUMAN NADH dehydrogenase [ubiquinone] 1 beta subcomplex subunit 6 OS=Homo sapiens GN=NDUFB6 PE=1 SV=1;>sp|O95139|NDUB6_HUMAN NADH dehydrogenase [ubiquinone] 1 beta subcomplex subunit 6 OS=Homo sapiens GN=NDUFB6 PE=1 SV=3;>sp|O9513			0	0	1	0	0	1	0	0	0	1	1	0	1	0	2	1	2	1	0	0	0	0	0	0	0	0	0	0	0	0	0	0	0	0	0	0	0	0	0	0	0	21243000	0
A0A087X020;Q9Y3A5;F8WE72	A0A087X020;Q9Y3A5	Ribosome maturation protein SBDS	SBDS	>tr|A0A087X020|A0A087X020_HUMAN Ribosome maturation protein SBDS OS=Homo sapiens GN=SBDS PE=1 SV=1;>sp|Q9Y3A5|SBDS_HUMAN Ribosome maturation protein SBDS OS=Homo sapiens GN=SBDS PE=1 SV=4			3	1	3	2	3	4	5	2	4	1	3	1	1	2	3	2	2	6	66853000	0	72213000	0	79614000	108840000	82515000	0	102350000	0	66220000	0	0	81142000	83986000	0	0	91163000	55588000	20671000	70018000	32169000	70088000	79374000	93093000
A0A087X054;Q9Y4L1;E9PJ21;A0A087WWI4;K7EQK2;Q9Y4L1-2;J3QL06;J3KTF1;Q9BST8;J3QQH7;J3QLE9;A0A087X214;A0A087WW13	A0A087X054;Q9Y4L1;E9PJ21;A0A087WWI4;K7EQK2	Hypoxia up-regulated protein 1	HYOU1	>tr|A0A087X054|A0A087X054_HUMAN Hypoxia up-regulated protein 1 OS=Homo sapiens GN=HYOU1 PE=1 SV=1;>sp|Q9Y4L1|HYOU1_HUMAN Hypoxia up-regulated protein 1 OS=Homo sapiens GN=HYOU1 PE=1 SV=1;>tr|E9PJ21|E9PJ21_HUMAN Hypoxia up-regulated protein 1 (Fragment) OS=			4	4	8	4	5	3	7	6	5	3	2	1	2	3	4	3	4	3	76294000	95835000	126570000	105080000	96367000	120170000	89898000	82373000	98921000	97262000	77155000	0	74351000	78452000	87927000	80326000	90722000	89085000	61940000	79113000	163770000	88022000	112160000	123890000	94559000
A0A087X0K9;G5E9E7;G3V1L9;Q07157-2;Q07157;H0YKB1;H0YLT6	A0A087X0K9;G5E9E7;G3V1L9;Q07157-2;Q07157	Tight junction protein ZO-1	TJP1	>tr|A0A087X0K9|A0A087X0K9_HUMAN Tight junction protein ZO-1 OS=Homo sapiens GN=TJP1 PE=1 SV=1;>tr|G5E9E7|G5E9E7_HUMAN Tight junction protein 1 (Zona occludens 1), isoform CRA_e OS=Homo sapiens GN=TJP1 PE=1 SV=1;>tr|G3V1L9|G3V1L9_HUMAN Tight junction protei			2	1	1	0	3	1	0	0	0	0	1	0	1	1	2	1	0	0	35850000	0	0	0	36429000	0	0	0	0	0	0	0	0	0	0	0	0	0	28803000	6951100	6399100	0	43320000	19464000	0
H0YKH1;F8WA05;A0A087X0P4;H0YLF5;A0A0A0MTI0;P40424-2;P40424-3;P40424;H0YLM3;H0YLD4;H0YLT4;H0YLB0;P40425	H0YKH1;F8WA05;A0A087X0P4;H0YLF5;A0A0A0MTI0;P40424-2;P40424-3;P40424;H0YLM3;H0YLD4;H0YLT4;H0YLB0	Pre-B-cell leukemia transcription factor 1	PBX1	>tr|H0YKH1|H0YKH1_HUMAN Pre-B-cell leukemia transcription factor 1 (Fragment) OS=Homo sapiens GN=PBX1 PE=1 SV=1;>tr|F8WA05|F8WA05_HUMAN Pre-B-cell leukemia transcription factor 1 (Fragment) OS=Homo sapiens GN=PBX1 PE=1 SV=1;>tr|A0A087X0P4|A0A087X0P4_HUMAN			1	1	0	1	0	0	1	0	0	0	1	0	0	1	0	0	1	1	0	0	0	0	0	0	0	0	0	0	0	0	0	0	0	0	0	0	21840000	25155000	0	19603000	0	0	0
A0A087X0Q1;Q7Z739;A0A024R7W5;A0A087WY31;A0A087X0C3;S4R373	A0A087X0Q1;Q7Z739;A0A024R7W5;A0A087WY31	YTH domain-containing family protein 3	YTHDF3	>tr|A0A087X0Q1|A0A087X0Q1_HUMAN YTH domain-containing family protein 3 OS=Homo sapiens GN=YTHDF3 PE=1 SV=1;>sp|Q7Z739|YTHD3_HUMAN YTH domain-containing family protein 3 OS=Homo sapiens GN=YTHDF3 PE=1 SV=1;>tr|A0A024R7W5|A0A024R7W5_HUMAN YTH domain family,			1	0	3	0	1	0	1	1	0	0	0	0	0	0	0	0	0	0	0	0	0	0	0	0	0	0	0	0	0	0	0	0	0	0	0	0	16551000	0	19577000	0	13747000	0	36535000
J3KN36;A0A0G2JN29;A0A087X117;Q5JPE7-2;Q15155;P69849;Q5JPE7;A0A0G2JP90;A0A087WW46;Q5JPE7-3;A0A087WTD5;H3BUC9;H3BPS9	J3KN36;A0A0G2JN29;A0A087X117;Q5JPE7-2;Q15155;P69849;Q5JPE7;A0A0G2JP90;A0A087WW46;Q5JPE7-3	Nodal modulator 2;Nodal modulator 1;Nodal modulator 3	NOMO3;NOMO2;NOMO1	>tr|J3KN36|J3KN36_HUMAN Nodal modulator 3 OS=Homo sapiens GN=NOMO3 PE=1 SV=1;>tr|A0A0G2JN29|A0A0G2JN29_HUMAN Nodal modulator 1 OS=Homo sapiens GN=NOMO1 PE=1 SV=1;>tr|A0A087X117|A0A087X117_HUMAN Nodal modulator 1 OS=Homo sapiens GN=NOMO1 PE=1 SV=1;>sp|Q5JPE			3	6	3	1	2	2	3	3	3	8	7	4	7	2	4	6	4	7	111310000	114290000	91593000	0	93163000	98585000	84594000	0	94007000	147360000	107770000	116230000	115390000	137820000	120050000	108930000	112990000	119180000	56764000	129010000	51277000	23326000	62668000	63954000	69458000
A0A087X1N7;P20929-3;P20929-2;P20929-4;P20929;H0Y786;H7C2D0	A0A087X1N7;P20929-3;P20929-2;P20929-4;P20929	Nebulin	NEB	>tr|A0A087X1N7|A0A087X1N7_HUMAN Nebulin OS=Homo sapiens GN=NEB PE=1 SV=1;>sp|P20929-3|NEBU_HUMAN Isoform 3 of Nebulin OS=Homo sapiens GN=NEB;>sp|P20929-2|NEBU_HUMAN Isoform 2 of Nebulin OS=Homo sapiens GN=NEB;>sp|P20929-4|NEBU_HUMAN Isoform 4 of Nebulin OS			0	0	0	0	0	0	0	1	0	0	0	1	0	0	1	0	0	0	0	0	0	0	0	0	0	0	0	0	0	0	0	0	0	0	0	0	0	0	0	0	0	0	0
A0A087X1S3	A0A087X1S3			>tr|A0A087X1S3|A0A087X1S3_HUMAN E3 ubiquitin-protein ligase HUWE1 (Fragment) OS=Homo sapiens GN=HUWE1 PE=1 SV=1			0	0	0	1	0	0	0	0	0	0	1	0	0	0	0	0	0	0	0	0	0	0	0	0	0	0	0	0	32839000	0	0	0	0	0	0	0	0	0	0	39198000	0	0	0
H0YM70;A0A087X1Z3;Q9UL46;H0YLG1;H0YLD2	H0YM70;A0A087X1Z3;Q9UL46	Proteasome activator complex subunit 2	PSME2	>tr|H0YM70|H0YM70_HUMAN Proteasome activator complex subunit 2 OS=Homo sapiens GN=PSME2 PE=1 SV=1;>tr|A0A087X1Z3|A0A087X1Z3_HUMAN Proteasome activator complex subunit 2 OS=Homo sapiens GN=PSME2 PE=1 SV=1;>sp|Q9UL46|PSME2_HUMAN Proteasome activator complex			0	0	1	0	0	0	0	0	0	0	0	1	0	0	0	0	0	2	0	0	0	0	0	0	0	0	0	0	0	0	0	0	0	0	0	0	0	0	24116000	0	0	0	0
A0A087X211;Q8TCG1;Q8TCG1-2;F8WAX6;F8WF26	A0A087X211;Q8TCG1;Q8TCG1-2	Protein CIP2A	KIAA1524	>tr|A0A087X211|A0A087X211_HUMAN Protein CIP2A OS=Homo sapiens GN=KIAA1524 PE=1 SV=1;>sp|Q8TCG1|CIP2A_HUMAN Protein CIP2A OS=Homo sapiens GN=KIAA1524 PE=1 SV=2;>sp|Q8TCG1-2|CIP2A_HUMAN Isoform 2 of Protein CIP2A OS=Homo sapiens GN=KIAA1524			4	6	3	6	6	4	7	8	4	4	3	4	1	3	2	4	3	1	104950000	106260000	100640000	109200000	92372000	80516000	135360000	179830000	111160000	90196000	91953000	112410000	0	72949000	61328000	86484000	99024000	0	123590000	120530000	83855000	117410000	116290000	64613000	173590000
A0A087X256;Q2M389;F8VNZ5;F8W1W1;F8VYH7;Q2M389-2	A0A087X256;Q2M389	WASH complex subunit 7	KIAA1033	>tr|A0A087X256|A0A087X256_HUMAN WASH complex subunit SWIP OS=Homo sapiens GN=KIAA1033 PE=1 SV=1;>sp|Q2M389|WASH7_HUMAN WASH complex subunit SWIP OS=Homo sapiens GN=KIAA1033 PE=1 SV=2			0	0	1	0	0	0	0	1	1	0	0	0	0	0	0	0	1	0	0	0	0	0	0	0	0	0	0	0	0	0	0	0	0	0	10376000	0	0	0	11652000	0	0	0	0
G5E965;H0Y882;A0A0B4J2F3;C9J0F0;E9PFD3;A0A087X299;Q9H334-2;Q9H334-3;Q9H334-6;Q9H334-4;Q9H334-7;Q9H334;Q9H334-8	G5E965;H0Y882;A0A0B4J2F3;C9J0F0;E9PFD3;A0A087X299;Q9H334-2;Q9H334-3;Q9H334-6;Q9H334-4;Q9H334-7;Q9H334;Q9H334-8	Forkhead box protein P1	FOXP1	>tr|G5E965|G5E965_HUMAN Forkhead box P1, isoform CRA_f OS=Homo sapiens GN=FOXP1 PE=1 SV=1;>tr|H0Y882|H0Y882_HUMAN Forkhead box protein P1 (Fragment) OS=Homo sapiens GN=FOXP1 PE=1 SV=1;>tr|A0A0B4J2F3|A0A0B4J2F3_HUMAN Forkhead box protein P1 OS=Homo sapiens			1	1	0	0	1	0	0	0	0	0	0	0	1	0	1	0	0	0	0	0	0	0	0	0	0	0	0	0	0	0	0	0	15203000	0	0	0	23427000	18013000	0	0	10296000	0	0
A0A087X2D5;Q9BRJ2;A0A0G2JMS5;A0A087WU62	A0A087X2D5;Q9BRJ2;A0A0G2JMS5;A0A087WU62	39S ribosomal protein L45, mitochondrial	MRPL45	>tr|A0A087X2D5|A0A087X2D5_HUMAN 39S ribosomal protein L45, mitochondrial OS=Homo sapiens GN=MRPL45 PE=1 SV=1;>sp|Q9BRJ2|RM45_HUMAN 39S ribosomal protein L45, mitochondrial OS=Homo sapiens GN=MRPL45 PE=1 SV=2;>tr|A0A0G2JMS5|A0A0G2JMS5_HUMAN 39S ribosomal pr			1	2	1	1	1	3	0	1	1	2	3	1	3	3	1	2	4	2	0	0	0	0	0	0	0	0	0	0	62881000	0	59805000	72070000	0	0	64270000	71358000	35398000	12683000	0	32181000	34993000	35508000	0
A0A087X2I1;P62333;H0YJC0;H0YJS8;H0YJX2;H0YJE9;H0YJT1	A0A087X2I1;P62333;H0YJC0	26S protease regulatory subunit 10B	PSMC6	>tr|A0A087X2I1|A0A087X2I1_HUMAN 26S protease regulatory subunit 10B OS=Homo sapiens GN=PSMC6 PE=1 SV=1;>sp|P62333|PRS10_HUMAN 26S protease regulatory subunit 10B OS=Homo sapiens GN=PSMC6 PE=1 SV=1;>tr|H0YJC0|H0YJC0_HUMAN 26S protease regulatory subunit 10B			6	8	8	6	7	7	7	8	7	6	9	7	8	10	5	7	6	9	309720000	294130000	348550000	284270000	330820000	265560000	308830000	311800000	288650000	411590000	366100000	298030000	352470000	374470000	301090000	380360000	372320000	362980000	229890000	333500000	294850000	198050000	252360000	300520000	229300000
A0A096LNJ1;A0A096LP73;A0A096LNH5;H7C2G3;F2Z2Q0;A0A096LP12;A0A0B4J2H4;H7C1F6;A0A0B4J2D5;A0A096LPI6;P30042-2;P30042	A0A096LNJ1;A0A096LP73;A0A096LNH5;H7C2G3;F2Z2Q0;A0A096LP12;A0A0B4J2H4;H7C1F6;A0A0B4J2D5;A0A096LPI6;P30042-2;P30042	ES1 protein homolog, mitochondrial	C21orf33	>tr|A0A096LNJ1|A0A096LNJ1_HUMAN Protein LOC102724023 (Fragment) OS=Homo sapiens GN=LOC102724023 PE=1 SV=1;>tr|A0A096LP73|A0A096LP73_HUMAN Protein LOC102724023 (Fragment) OS=Homo sapiens GN=LOC102724023 PE=1 SV=1;>tr|A0A096LNH5|A0A096LNH5_HUMAN Protein LOC1			0	0	0	0	0	1	0	1	0	0	0	0	0	0	0	0	0	0	0	0	0	0	0	0	0	18566000	0	0	0	0	0	0	0	0	0	0	0	0	0	0	0	16451000	0
A0A096LNT6;H7BYE5;O00258-2;B7Z1T1;O00258;C9JLV3	A0A096LNT6;H7BYE5;O00258-2;B7Z1T1;O00258;C9JLV3	Tail-anchored protein insertion receptor WRB	WRB	>tr|A0A096LNT6|A0A096LNT6_HUMAN Tail-anchored protein insertion receptor WRB OS=Homo sapiens GN=WRB PE=1 SV=1;>tr|H7BYE5|H7BYE5_HUMAN Tail-anchored protein insertion receptor WRB (Fragment) OS=Homo sapiens GN=WRB PE=1 SV=1;>sp|O00258-2|WRB_HUMAN Isoform 2			0	0	0	0	0	1	0	1	0	0	1	0	1	0	0	0	0	0	0	0	0	0	0	0	0	0	0	0	0	0	14742000	0	0	0	0	0	0	0	0	0	0	50387000	0
A0A096LNY6;A0A1B0GWJ0;A0A1B0GTJ7;A0A0A6YY92;P30566;A0A096LP92;A0A096LPA2;A0A096LNY5;A0A1B0GTG9;A0A1B0GWF8;P30566-2	A0A096LNY6;A0A1B0GWJ0;A0A1B0GTJ7;A0A0A6YY92;P30566;A0A096LP92;A0A096LPA2;A0A096LNY5;A0A1B0GTG9;A0A1B0GWF8;P30566-2	Adenylosuccinate lyase	ADSL	>tr|A0A096LNY6|A0A096LNY6_HUMAN Adenylosuccinate lyase (Fragment) OS=Homo sapiens GN=ADSL PE=1 SV=1;>tr|A0A1B0GWJ0|A0A1B0GWJ0_HUMAN Adenylosuccinate lyase OS=Homo sapiens GN=ADSL PE=1 SV=1;>tr|A0A1B0GTJ7|A0A1B0GTJ7_HUMAN Adenylosuccinate lyase OS=Homo sapi			0	1	1	0	1	1	1	2	1	0	0	0	0	0	0	0	0	1	0	0	0	0	0	0	0	50976000	0	0	0	0	0	0	0	0	0	0	0	28549000	18444000	0	42030000	39355000	29363000
A0A0A0MQS1;Q53H96-2;Q53H96;B5MD87;F8WEI0	A0A0A0MQS1;Q53H96-2;Q53H96;B5MD87	Pyrroline-5-carboxylate reductase 3	PYCRL	>tr|A0A0A0MQS1|A0A0A0MQS1_HUMAN Pyrroline-5-carboxylate reductase OS=Homo sapiens GN=PYCRL PE=1 SV=1;>sp|Q53H96-2|P5CR3_HUMAN Isoform 2 of Pyrroline-5-carboxylate reductase 3 OS=Homo sapiens GN=PYCRL;>sp|Q53H96|P5CR3_HUMAN Pyrroline-5-carboxylate reductase			1	2	1	1	1	0	2	2	1	0	0	0	1	0	0	1	0	1	0	52983000	0	0	0	0	74168000	0	0	0	0	0	0	0	0	0	0	0	42821000	52454000	33900000	25890000	29485000	0	65094000
A0A0A0MQX1;Q9HD67;Q9HD67-3;E9PEW5;D6RGD1;E9PCN3	A0A0A0MQX1;Q9HD67;Q9HD67-3;E9PEW5	Unconventional myosin-X	MYO10	>tr|A0A0A0MQX1|A0A0A0MQX1_HUMAN Unconventional myosin-X OS=Homo sapiens GN=MYO10 PE=1 SV=1;>sp|Q9HD67|MYO10_HUMAN Unconventional myosin-X OS=Homo sapiens GN=MYO10 PE=1 SV=3;>sp|Q9HD67-3|MYO10_HUMAN Isoform Headless of Unconventional myosin-X OS=Homo sapien			4	4	2	6	2	2	6	6	3	2	4	4	2	0	1	3	3	0	74458000	83164000	75264000	78671000	50817000	65642000	81331000	92655000	96200000	75141000	99971000	92395000	59089000	0	0	60544000	72536000	0	68718000	68903000	69207000	146670000	26398000	34590000	93783000
C9JP00;A0A0A0MQX8;Q9NR56-3;Q9NR56-4;Q9NR56-7;Q9NR56-6;Q9NR56-2;Q9NR56-5;Q9NR56	C9JP00;A0A0A0MQX8;Q9NR56-3;Q9NR56-4;Q9NR56-7;Q9NR56-6;Q9NR56-2;Q9NR56-5;Q9NR56	Muscleblind-like protein 1	MBNL1	>tr|C9JP00|C9JP00_HUMAN Muscleblind-like protein 1 OS=Homo sapiens GN=MBNL1 PE=1 SV=1;>tr|A0A0A0MQX8|A0A0A0MQX8_HUMAN Muscleblind-like protein 1 OS=Homo sapiens GN=MBNL1 PE=1 SV=1;>sp|Q9NR56-3|MBNL1_HUMAN Isoform 3 of Muscleblind-like protein 1 OS=Homo sap			0	0	0	0	0	0	0	1	0	0	0	0	1	0	0	0	1	0	0	0	0	0	0	0	0	0	0	0	0	0	0	0	0	0	18139000	0	0	0	0	0	0	0	0
A0A0C4DG68;A0A0A0MR59;Q8TB72-2;Q8TB72-4;Q8TB72-3;Q8TB72	A0A0C4DG68;A0A0A0MR59;Q8TB72-2;Q8TB72-4;Q8TB72-3;Q8TB72	Pumilio homolog 2	PUM2	>tr|A0A0C4DG68|A0A0C4DG68_HUMAN Pumilio homolog 2 (Fragment) OS=Homo sapiens GN=PUM2 PE=1 SV=1;>tr|A0A0A0MR59|A0A0A0MR59_HUMAN Pumilio homolog 2 OS=Homo sapiens GN=PUM2 PE=1 SV=1;>sp|Q8TB72-2|PUM2_HUMAN Isoform 2 of Pumilio homolog 2 OS=Homo sapiens GN=PUM			4	5	1	1	4	2	2	3	2	4	3	3	4	2	1	2	2	2	0	0	0	0	0	0	0	0	0	0	0	0	28515000	0	0	0	0	0	0	33866000	0	0	0	0	0
A0A0A0MR66;P98175-4;P98175-3;P98175-2;P98175	A0A0A0MR66;P98175-4;P98175-3;P98175-2;P98175	RNA-binding protein 10	RBM10	>tr|A0A0A0MR66|A0A0A0MR66_HUMAN RNA binding motif protein 10, isoform CRA_d OS=Homo sapiens GN=RBM10 PE=1 SV=1;>sp|P98175-4|RBM10_HUMAN Isoform 4 of RNA-binding protein 10 OS=Homo sapiens GN=RBM10;>sp|P98175-3|RBM10_HUMAN Isoform 3 of RNA-binding protein 1			2	1	0	1	0	0	0	0	0	1	0	0	1	0	0	1	1	1	35724000	0	0	0	0	0	0	0	0	0	0	0	0	0	0	0	0	0	39901000	22742000	0	19735000	0	0	0
A0A0A0MRA3;A0A0A0MTS7;Q8WZ42-3;Q8WZ42-10;Q8WZ42-9;Q8WZ42-5;Q8WZ42-11;Q8WZ42-4;Q8WZ42-7;Q8WZ42-2;Q8WZ42;Q8WZ42-8;Q8WZ42-13;Q8WZ42-12	A0A0A0MRA3;A0A0A0MTS7;Q8WZ42-3;Q8WZ42-10;Q8WZ42-9;Q8WZ42-5;Q8WZ42-11;Q8WZ42-4;Q8WZ42-7;Q8WZ42-2;Q8WZ42;Q8WZ42-8;Q8WZ42-13;Q8WZ42-12	Titin	TTN	>tr|A0A0A0MRA3|A0A0A0MRA3_HUMAN Titin OS=Homo sapiens GN=TTN PE=1 SV=1;>tr|A0A0A0MTS7|A0A0A0MTS7_HUMAN Titin OS=Homo sapiens GN=TTN PE=1 SV=1;>sp|Q8WZ42-3|TITIN_HUMAN Isoform 3 of Titin OS=Homo sapiens GN=TTN;>sp|Q8WZ42-10|TITIN_HUMAN Isoform 10 of Titin O			0	1	0	1	1	0	1	0	0	0	0	0	0	0	0	0	0	0	0	0	0	0	0	0	0	0	0	0	0	0	0	0	0	0	0	0	0	25275000	0	18177000	28204000	0	20209000
A0A0A0MRA5;B7Z4B8;Q9BUJ2-4;Q9BUJ2-2;Q9BUJ2;M0R3F1;Q9BUJ2-3;M0QYZ0;M0QZV6;M0R0K8;M0QYI8;M0R203;M0QYM5;Q9BUJ2-5	A0A0A0MRA5;B7Z4B8;Q9BUJ2-4;Q9BUJ2-2;Q9BUJ2;M0R3F1;Q9BUJ2-3;M0QYZ0	Heterogeneous nuclear ribonucleoprotein U-like protein 1	HNRNPUL1	>tr|A0A0A0MRA5|A0A0A0MRA5_HUMAN Heterogeneous nuclear ribonucleoprotein U-like protein 1 OS=Homo sapiens GN=HNRNPUL1 PE=1 SV=1;>tr|B7Z4B8|B7Z4B8_HUMAN Heterogeneous nuclear ribonucleoprotein U-like protein 1 OS=Homo sapiens GN=HNRNPUL1 PE=1 SV=1;>sp|Q9BUJ2			3	8	3	7	5	7	3	6	5	4	2	4	3	1	1	0	3	7	179980000	214110000	151950000	233630000	219630000	231690000	157650000	220140000	186480000	134330000	141460000	183170000	162710000	0	0	0	165980000	252200000	138760000	252450000	98428000	691460000	204720000	262870000	105200000
A0A0A0MRB1;Q16666-3;Q16666-6;Q16666-2;Q16666	A0A0A0MRB1;Q16666-3;Q16666-6;Q16666-2;Q16666	Gamma-interferon-inducible protein 16	IFI16	>tr|A0A0A0MRB1|A0A0A0MRB1_HUMAN Gamma-interferon-inducible protein 16 OS=Homo sapiens GN=IFI16 PE=1 SV=1;>sp|Q16666-3|IF16_HUMAN Isoform 3 of Gamma-interferon-inducible protein 16 OS=Homo sapiens GN=IFI16;>sp|Q16666-6|IF16_HUMAN Isoform 4 of Gamma-interfer			0	1	0	0	0	0	0	0	0	0	0	0	1	1	1	0	1	1	0	0	0	0	0	0	0	0	0	0	0	0	0	0	18390000	0	0	0	0	22680000	0	0	0	0	0
A0A0A0MRI2;Q9UNH7;Q9UNH7-2;G3V5X9;G3V2U1;H0YJF8;G3V4Z5;Q5QPE5	A0A0A0MRI2;Q9UNH7;Q9UNH7-2;G3V5X9	Sorting nexin-6;Sorting nexin-6, N-terminally processed	SNX6	>tr|A0A0A0MRI2|A0A0A0MRI2_HUMAN Sorting nexin OS=Homo sapiens GN=SNX6 PE=1 SV=1;>sp|Q9UNH7|SNX6_HUMAN Sorting nexin-6 OS=Homo sapiens GN=SNX6 PE=1 SV=1;>sp|Q9UNH7-2|SNX6_HUMAN Isoform 2 of Sorting nexin-6 OS=Homo sapiens GN=SNX6;>tr|G3V5X9|G3V5X9_HUMAN Sor			1	1	2	0	0	0	0	0	0	0	0	0	0	0	1	0	0	0	0	0	44052000	0	0	0	0	0	0	0	0	0	0	0	0	0	0	0	65996000	26973000	44332000	0	0	0	0
A0A0A0MRJ6;H7BY58;P22061;P22061-2;F6S8N6;F8WDT3;F8WAV5;F8WAX2;H7C4X2;C9J0F2	A0A0A0MRJ6;H7BY58;P22061;P22061-2;F6S8N6	Protein-L-isoaspartate O-methyltransferase;Protein-L-isoaspartate(D-aspartate) O-methyltransferase	PCMT1	>tr|A0A0A0MRJ6|A0A0A0MRJ6_HUMAN Protein-L-isoaspartate O-methyltransferase OS=Homo sapiens GN=PCMT1 PE=1 SV=1;>tr|H7BY58|H7BY58_HUMAN Protein-L-isoaspartate O-methyltransferase OS=Homo sapiens GN=PCMT1 PE=1 SV=1;>sp|P22061|PIMT_HUMAN Protein-L-isoaspartate			3	4	2	2	2	2	3	1	3	2	2	2	2	1	1	1	1	1	89887000	157560000	105850000	76249000	0	0	68568000	0	0	0	66432000	65497000	0	0	0	0	0	0	97818000	156680000	81420000	54892000	31347000	57555000	48191000
A0A0A0MRK6;Q13505-3;Q13505;A0A0C4DFQ1;Q13505-2;H0Y6Y5	A0A0A0MRK6;Q13505-3;Q13505;A0A0C4DFQ1;Q13505-2	Metaxin-1	MTX1	>tr|A0A0A0MRK6|A0A0A0MRK6_HUMAN Metaxin 1, isoform CRA_b OS=Homo sapiens GN=MTX1 PE=1 SV=1;>sp|Q13505-3|MTX1_HUMAN Isoform 3 of Metaxin-1 OS=Homo sapiens GN=MTX1;>sp|Q13505|MTX1_HUMAN Metaxin-1 OS=Homo sapiens GN=MTX1 PE=1 SV=2;>tr|A0A0C4DFQ1|A0A0C4DFQ1_HU			1	1	1	1	1	1	1	1	2	1	1	1	1	2	1	1	1	1	0	0	0	0	0	0	0	0	0	0	0	0	0	0	0	0	0	0	19530000	23355000	30337000	16376000	23195000	16980000	22708000
A0A0A0MRP6;B7ZLQ5;P28370-2;P28370	A0A0A0MRP6;B7ZLQ5;P28370-2;P28370	Probable global transcription activator SNF2L1	SMARCA1	>tr|A0A0A0MRP6|A0A0A0MRP6_HUMAN Probable global transcription activator SNF2L1 OS=Homo sapiens GN=SMARCA1 PE=1 SV=1;>tr|B7ZLQ5|B7ZLQ5_HUMAN Probable global transcription activator SNF2L1 OS=Homo sapiens GN=SMARCA1 PE=1 SV=1;>sp|P28370-2|SMCA1_HUMAN Isoform			12	7	8	6	7	9	7	8	6	7	11	7	10	8	7	7	6	6	56490000	0	0	0	0	0	45251000	57065000	57286000	0	0	0	0	0	0	0	0	0	36639000	9476500	16072000	8967100	10051000	9264900	25318000
A0A0A0MRR7;P09234;Q5TAL2	A0A0A0MRR7;P09234;Q5TAL2	U1 small nuclear ribonucleoprotein C	SNRPC	>tr|A0A0A0MRR7|A0A0A0MRR7_HUMAN U1 small nuclear ribonucleoprotein C OS=Homo sapiens GN=SNRPC PE=1 SV=1;>sp|P09234|RU1C_HUMAN U1 small nuclear ribonucleoprotein C OS=Homo sapiens GN=SNRPC PE=1 SV=1;>tr|Q5TAL2|Q5TAL2_HUMAN U1 small nuclear ribonucleoprotein			1	1	1	1	0	1	1	2	1	1	2	1	1	1	1	0	1	0	0	0	0	0	0	0	0	60514000	0	0	85548000	0	0	0	0	0	0	0	73865000	61755000	46092000	43673000	0	42843000	31937000
A0A0A0MRV0;Q9P2E9-2;Q9P2E9;A0A087WVV2;Q9P2E9-3;F8W7S5;A0A087WU26;V9GY78;A2A2S5	A0A0A0MRV0;Q9P2E9-2;Q9P2E9;A0A087WVV2;Q9P2E9-3;F8W7S5	Ribosome-binding protein 1	RRBP1	>tr|A0A0A0MRV0|A0A0A0MRV0_HUMAN Ribosome-binding protein 1 OS=Homo sapiens GN=RRBP1 PE=1 SV=1;>sp|Q9P2E9-2|RRBP1_HUMAN Isoform 1 of Ribosome-binding protein 1 OS=Homo sapiens GN=RRBP1;>sp|Q9P2E9|RRBP1_HUMAN Ribosome-binding protein 1 OS=Homo sapiens GN=RRB			13	16	15	13	16	13	9	12	17	15	14	12	13	12	14	14	15	17	555530000	516520000	524020000	513380000	541700000	510640000	470040000	422760000	468140000	552660000	554320000	631440000	585740000	601670000	615910000	620580000	595370000	637060000	667280000	567190000	583350000	476190000	627410000	505420000	312680000
A0A1B0GW37;U3KQE8;A0A1B0GWJ4;A0A0A0MRX8;A0A1B0GU97;A0A1B0GWI9;Q5VW27;Q5VW30;Q5VW26;O00712;O00712-4;O00712-5;S4R308;K7ESG9;K7EKH0;U3KPY9;A0A1B0GTC1;K7EJB0;S4R3K4;A0A087WXP2;Q5W0Y9;A0A1B0GWB8;B1AKN6;C9JWJ8;A0A1B0GVN4;K7EN08;B1AKN7;B1AKN5;B1AKN8;O00712-2;Q14938-6;Q14938-5;Q14938-3;Q14938-2;Q14938-4;Q12857-2;Q12857-3;Q14938;Q12857;Q12857-4	A0A1B0GW37;U3KQE8;A0A1B0GWJ4;A0A0A0MRX8;A0A1B0GU97;A0A1B0GWI9;Q5VW27;Q5VW30;Q5VW26;O00712;O00712-4;O00712-5;S4R308;K7ESG9;K7EKH0;U3KPY9;A0A1B0GTC1;K7EJB0;S4R3K4;A0A087WXP2;Q5W0Y9;A0A1B0GWB8;B1AKN6;C9JWJ8;A0A1B0GVN4;K7EN08;B1AKN7;B1AKN5;B1AKN8;O00712-2;Q14938-6;Q14938-5;Q14938-3;Q14938-2;Q14938-4;Q12857-2;Q12857-3;Q14938;Q12857;Q12857-4	Nuclear factor 1;Nuclear factor 1 B-type;Nuclear factor 1 X-type;Nuclear factor 1 A-type	NFIB;NFIA;NFIX	>tr|A0A1B0GW37|A0A1B0GW37_HUMAN Nuclear factor 1 OS=Homo sapiens GN=NFIB PE=1 SV=1;>tr|U3KQE8|U3KQE8_HUMAN Nuclear factor 1 OS=Homo sapiens GN=NFIB PE=1 SV=2;>tr|A0A1B0GWJ4|A0A1B0GWJ4_HUMAN Nuclear factor 1 OS=Homo sapiens GN=NFIB PE=1 SV=1;>tr|A0A0A0MRX8|			0	0	0	1	1	0	0	0	1	0	1	1	0	0	2	1	1	1	0	0	0	0	0	0	0	0	0	0	0	0	0	0	0	0	0	17862000	0	0	0	13426000	13805000	0	0
E7ETB7;E7EQ06;A0A0A0MS31;Q14790-6;Q14790-5;Q14790-8;Q14790-7;Q14790-3;Q14790-2;Q14790;Q14790-4;Q14790-9;E7EQ01;E7EVN1;H7BZM4;C9JB29;H7C0E2	E7ETB7;E7EQ06;A0A0A0MS31;Q14790-6;Q14790-5;Q14790-8;Q14790-7;Q14790-3;Q14790-2;Q14790;Q14790-4;Q14790-9;E7EQ01;E7EVN1	Caspase-8;Caspase-8 subunit p18;Caspase-8 subunit p10	CASP8	>tr|E7ETB7|E7ETB7_HUMAN Caspase-8 (Fragment) OS=Homo sapiens GN=CASP8 PE=1 SV=1;>tr|E7EQ06|E7EQ06_HUMAN Caspase-8 (Fragment) OS=Homo sapiens GN=CASP8 PE=1 SV=1;>tr|A0A0A0MS31|A0A0A0MS31_HUMAN Caspase-8 OS=Homo sapiens GN=CASP8 PE=1 SV=1;>sp|Q14790-6|CASP8_			0	0	1	0	1	0	1	0	0	0	0	1	0	0	1	0	0	1	0	0	0	0	0	0	0	0	0	0	0	0	0	0	0	0	0	0	0	0	343790000	0	351750000	0	292940000
A0A0A0MS41;Q9BWM7;S4R3N9	A0A0A0MS41;Q9BWM7;S4R3N9	Sideroflexin-3	SFXN3	>tr|A0A0A0MS41|A0A0A0MS41_HUMAN Sideroflexin OS=Homo sapiens GN=SFXN3 PE=1 SV=1;>sp|Q9BWM7|SFXN3_HUMAN Sideroflexin-3 OS=Homo sapiens GN=SFXN3 PE=1 SV=2;>tr|S4R3N9|S4R3N9_HUMAN Sideroflexin-3 OS=Homo sapiens GN=SFXN3 PE=1 SV=1			8	8	8	9	9	8	6	9	10	9	8	8	7	5	7	8	7	9	620960000	479620000	494840000	516650000	458240000	462260000	595650000	586930000	549220000	539320000	640500000	589660000	515120000	562580000	548190000	535370000	612960000	541010000	699370000	441700000	569340000	591230000	491260000	447690000	430920000
A0A0A0MSA9;A0A0C4DG49;P15151-3;P15151-2;P15151-4;P15151	A0A0A0MSA9;A0A0C4DG49;P15151-3;P15151-2;P15151-4;P15151	Poliovirus receptor	PVR	>tr|A0A0A0MSA9|A0A0A0MSA9_HUMAN Poliovirus receptor OS=Homo sapiens GN=PVR PE=1 SV=1;>tr|A0A0C4DG49|A0A0C4DG49_HUMAN Poliovirus receptor OS=Homo sapiens GN=PVR PE=1 SV=1;>sp|P15151-3|PVR_HUMAN Isoform Gamma of Poliovirus receptor OS=Homo sapiens GN=PVR;>sp			2	2	0	0	0	2	0	0	0	2	2	3	2	2	3	2	2	2	38273000	45189000	0	0	0	58380000	0	0	0	64135000	56703000	71371000	72243000	78856000	81642000	62779000	69660000	87602000	38811000	43056000	0	0	0	54953000	0
A0A0A0MSB8;Q9UPT5-2;Q9UPT5-5;Q9UPT5-1;Q9UPT5-6;Q9UPT5;A0A0A0MRE1;B4DJ07;Q9UPT5-4;B5MCY9;K7ERQ5;C9JME6;C9JKC2	A0A0A0MSB8;Q9UPT5-2;Q9UPT5-5;Q9UPT5-1;Q9UPT5-6;Q9UPT5;A0A0A0MRE1;B4DJ07	Exocyst complex component 7	EXOC7	>tr|A0A0A0MSB8|A0A0A0MSB8_HUMAN Exocyst complex component 7 OS=Homo sapiens GN=EXOC7 PE=1 SV=1;>sp|Q9UPT5-2|EXOC7_HUMAN Isoform 2 of Exocyst complex component 7 OS=Homo sapiens GN=EXOC7;>sp|Q9UPT5-5|EXOC7_HUMAN Isoform 5 of Exocyst complex component 7 OS=H			10	10	12	14	10	9	11	16	11	10	11	9	10	10	10	11	12	8	267690000	313740000	251520000	334120000	295760000	292250000	355540000	417560000	274190000	287430000	265600000	288720000	289620000	270730000	253190000	285830000	231260000	259980000	219540000	262200000	228680000	367450000	242650000	217500000	312640000
E9PF18;A0A0A0MSE2;Q16836;Q16836-3;Q16836-2	E9PF18;A0A0A0MSE2;Q16836;Q16836-3;Q16836-2	Hydroxyacyl-coenzyme A dehydrogenase, mitochondrial	HADH	>tr|E9PF18|E9PF18_HUMAN Hydroxyacyl-coenzyme A dehydrogenase, mitochondrial OS=Homo sapiens GN=HADH PE=1 SV=1;>tr|A0A0A0MSE2|A0A0A0MSE2_HUMAN Hydroxyacyl-coenzyme A dehydrogenase, mitochondrial OS=Homo sapiens GN=HADH PE=1 SV=1;>sp|Q16836|HCDH_HUMAN Hydrox			1	1	1	1	0	2	0	0	0	0	0	0	0	0	0	1	0	1	0	0	0	0	0	0	0	0	0	0	0	0	0	0	0	0	0	0	22088000	27907000	18540000	14826000	0	33825000	0
J3KNW4;A0A0A0MSG2;Q14192	J3KNW4;A0A0A0MSG2;Q14192	Four and a half LIM domains protein 2	FHL2	>tr|J3KNW4|J3KNW4_HUMAN Four and a half LIM domains protein 2 OS=Homo sapiens GN=FHL2 PE=1 SV=1;>tr|A0A0A0MSG2|A0A0A0MSG2_HUMAN Four and a half LIM domains protein 2 OS=Homo sapiens GN=FHL2 PE=1 SV=1;>sp|Q14192|FHL2_HUMAN Four and a half LIM domains protei			0	0	1	0	0	0	0	1	0	0	0	0	0	0	0	0	0	0	0	0	0	0	0	0	0	0	0	0	0	0	0	0	0	0	0	0	0	0	30882000	0	0	0	0
A0A0A0MSJ0;Q86XP3-2;Q86XP3;J3KRE3	A0A0A0MSJ0;Q86XP3-2;Q86XP3	ATP-dependent RNA helicase DDX42	DDX42	>tr|A0A0A0MSJ0|A0A0A0MSJ0_HUMAN ATP-dependent RNA helicase DDX42 OS=Homo sapiens GN=DDX42 PE=1 SV=1;>sp|Q86XP3-2|DDX42_HUMAN Isoform 2 of ATP-dependent RNA helicase DDX42 OS=Homo sapiens GN=DDX42;>sp|Q86XP3|DDX42_HUMAN ATP-dependent RNA helicase DDX42 OS=H			2	1	4	1	2	1	2	0	1	0	1	0	1	1	2	1	0	2	59259000	0	59160000	0	54279000	0	0	0	0	0	0	0	0	0	0	0	0	50116000	54966000	17655000	94393000	24366000	45418000	19849000	33716000
A0A0A0MSK2;P0DJ07	A0A0A0MSK2;P0DJ07	Protein PET100 homolog, mitochondrial	PET100	>tr|A0A0A0MSK2|A0A0A0MSK2_HUMAN Protein PET100 homolog, mitochondrial OS=Homo sapiens GN=PET100 PE=1 SV=1;>sp|P0DJ07|PT100_HUMAN Protein PET100 homolog, mitochondrial OS=Homo sapiens GN=PET100 PE=1 SV=1			0	0	0	0	0	0	0	0	0	0	0	0	0	0	1	0	0	0	0	0	0	0	0	0	0	0	0	0	0	0	0	0	46506000	0	0	0	0	0	0	0	0	0	0
A0A0A0MSS8;P42330;S4R3Z2;S4R3D5;P42330-2	A0A0A0MSS8;P42330;S4R3Z2	Aldo-keto reductase family 1 member C3	AKR1C3	>tr|A0A0A0MSS8|A0A0A0MSS8_HUMAN Aldo-keto reductase family 1 member C3 OS=Homo sapiens GN=AKR1C3 PE=1 SV=1;>sp|P42330|AK1C3_HUMAN Aldo-keto reductase family 1 member C3 OS=Homo sapiens GN=AKR1C3 PE=1 SV=4;>tr|S4R3Z2|S4R3Z2_HUMAN Aldo-keto reductase family			5	3	4	5	4	2	4	5	5	2	1	1	3	2	3	4	4	4	209480000	184690000	228150000	196330000	237540000	250540000	222490000	181360000	175130000	69390000	0	0	136640000	120900000	132850000	160640000	152020000	156030000	213800000	153580000	123490000	161900000	190580000	111720000	209530000
Q6P1N7;A0A0G2JKZ1;A2AB90;A0A0G2JH37;A0A0A0MSV9;O15533-2;O15533;O15533-3;C9JA35;A0A140T9B2;A0A0G2JJI5;A0A0A0MT98;O15533-4	Q6P1N7;A0A0G2JKZ1;A2AB90;A0A0G2JH37;A0A0A0MSV9;O15533-2;O15533;O15533-3;C9JA35	Tapasin	TAPBP	>tr|Q6P1N7|Q6P1N7_HUMAN TAPBP protein OS=Homo sapiens GN=TAPBP PE=1 SV=1;>tr|A0A0G2JKZ1|A0A0G2JKZ1_HUMAN Tapasin OS=Homo sapiens GN=TAPBP PE=1 SV=1;>tr|A2AB90|A2AB90_HUMAN Tapasin OS=Homo sapiens GN=TAPBP PE=1 SV=1;>tr|A0A0G2JH37|A0A0G2JH37_HUMAN Tapasin O			2	1	2	1	2	2	1	1	2	1	1	2	2	3	2	2	2	3	37291000	0	64540000	0	45004000	55189000	0	0	43726000	0	0	63106000	51797000	55437000	51686000	79799000	59315000	71453000	35012000	23727000	60159000	16472000	39215000	47825000	14396000
B3KYB6;A0A0A0MSW4;P48739;P48739-2;P48739-3;B3KYB7	B3KYB6;A0A0A0MSW4;P48739;P48739-2;P48739-3;B3KYB7	Phosphatidylinositol transfer protein beta isoform	PITPNB	>tr|B3KYB6|B3KYB6_HUMAN Phosphatidylinositol transfer protein beta isoform (Fragment) OS=Homo sapiens GN=PITPNB PE=1 SV=1;>tr|A0A0A0MSW4|A0A0A0MSW4_HUMAN Phosphatidylinositol transfer protein beta isoform OS=Homo sapiens GN=PITPNB PE=1 SV=1;>sp|P48739|PIPN			1	2	2	1	2	3	3	2	3	2	2	1	2	3	1	0	2	2	0	64924000	62363000	0	57667000	74266000	46799000	63073000	58836000	60082000	103480000	0	64110000	69209000	0	0	69909000	71212000	23237000	47416000	59471000	30140000	40521000	100970000	59195000
A0A0A0MT33;Q9UPN6;Q9UPN6-2	A0A0A0MT33;Q9UPN6;Q9UPN6-2	Protein SCAF8	SCAF8	>tr|A0A0A0MT33|A0A0A0MT33_HUMAN Protein SCAF8 OS=Homo sapiens GN=SCAF8 PE=1 SV=1;>sp|Q9UPN6|SCAF8_HUMAN Protein SCAF8 OS=Homo sapiens GN=SCAF8 PE=1 SV=1;>sp|Q9UPN6-2|SCAF8_HUMAN Isoform 2 of Protein SCAF8 OS=Homo sapiens GN=SCAF8			3	4	3	0	1	1	2	2	0	3	1	2	0	0	2	0	2	1	0	39891000	35255000	0	0	0	0	0	0	48985000	0	0	0	0	0	0	0	0	43593000	52381000	29829000	0	18278000	14668000	13679000
A0A0A0MTR7;A0A0A0MTC1;Q63HN8;Q63HN8-4;Q63HN8-6;Q63HN8-5;I3L3H9	A0A0A0MTR7;A0A0A0MTC1;Q63HN8;Q63HN8-4	E3 ubiquitin-protein ligase RNF213	RNF213	>tr|A0A0A0MTR7|A0A0A0MTR7_HUMAN E3 ubiquitin-protein ligase RNF213 OS=Homo sapiens GN=RNF213 PE=1 SV=1;>tr|A0A0A0MTC1|A0A0A0MTC1_HUMAN E3 ubiquitin-protein ligase RNF213 OS=Homo sapiens GN=RNF213 PE=1 SV=1;>sp|Q63HN8|RN213_HUMAN E3 ubiquitin-protein ligase			17	12	8	15	12	10	14	15	9	10	15	15	9	6	6	11	4	3	263460000	189990000	94355000	218950000	156300000	172250000	220020000	281740000	173580000	136720000	241910000	242250000	91158000	87432000	54535000	169390000	36408000	0	295330000	204440000	98342000	218720000	183780000	197480000	160490000
D6RDV0;D6RA37;A0A0A0MTC2;D6RIY7;Q13454-2;Q13454	D6RDV0;D6RA37;A0A0A0MTC2;D6RIY7;Q13454-2;Q13454	Tumor suppressor candidate 3	TUSC3	>tr|D6RDV0|D6RDV0_HUMAN Tumor suppressor candidate 3 OS=Homo sapiens GN=TUSC3 PE=1 SV=1;>tr|D6RA37|D6RA37_HUMAN Tumor suppressor candidate 3 OS=Homo sapiens GN=TUSC3 PE=1 SV=1;>tr|A0A0A0MTC2|A0A0A0MTC2_HUMAN Tumor suppressor candidate 3 (Fragment) OS=Homo			1	1	1	1	2	1	1	1	0	0	0	1	0	0	1	0	0	0	0	0	0	0	46419000	0	0	0	0	0	0	0	0	0	0	0	0	0	33420000	0	25416000	32940000	46304000	36244000	25967000
A0A0A0MTH3;Q13418;Q13418-2;Q13418-3;A0A087WWY6;E9PQ52;A0A087WW45	A0A0A0MTH3;Q13418;Q13418-2;Q13418-3	Integrin-linked protein kinase	ILK	>tr|A0A0A0MTH3|A0A0A0MTH3_HUMAN Integrin-linked protein kinase OS=Homo sapiens GN=ILK PE=1 SV=1;>sp|Q13418|ILK_HUMAN Integrin-linked protein kinase OS=Homo sapiens GN=ILK PE=1 SV=2;>sp|Q13418-2|ILK_HUMAN Isoform 2 of Integrin-linked protein kinase OS=Homo			10	9	7	5	6	7	6	6	8	9	9	9	9	11	5	7	7	8	261850000	251210000	254930000	222500000	264830000	307760000	234210000	251690000	275960000	301500000	329760000	331460000	280990000	315780000	324270000	319270000	255130000	291090000	350320000	291680000	185170000	179330000	238840000	309480000	176760000
A0A0A0MTH9;O14981;O14981-2	A0A0A0MTH9;O14981	TATA-binding protein-associated factor 172	BTAF1	>tr|A0A0A0MTH9|A0A0A0MTH9_HUMAN TATA-binding protein-associated factor 172 OS=Homo sapiens GN=BTAF1 PE=1 SV=1;>sp|O14981|BTAF1_HUMAN TATA-binding protein-associated factor 172 OS=Homo sapiens GN=BTAF1 PE=1 SV=2			11	7	6	8	8	8	9	11	8	10	11	10	4	8	8	6	6	5	184460000	179070000	145850000	157130000	166870000	147060000	180020000	204340000	168610000	212260000	183820000	187730000	139250000	178770000	171760000	156740000	137920000	144960000	240680000	130040000	107090000	104410000	151160000	108630000	116550000
A0A0R4J2G3;A0A0A0MTJ9;Q6PIU2;Q6PIU2-2;Q6PIU2-3;H7C046	A0A0R4J2G3;A0A0A0MTJ9;Q6PIU2;Q6PIU2-2;Q6PIU2-3;H7C046	Neutral cholesterol ester hydrolase 1	NCEH1	>tr|A0A0R4J2G3|A0A0R4J2G3_HUMAN Arylacetamide deacetylase-like 1 OS=Homo sapiens GN=NCEH1 PE=1 SV=1;>tr|A0A0A0MTJ9|A0A0A0MTJ9_HUMAN Neutral cholesterol ester hydrolase 1 OS=Homo sapiens GN=NCEH1 PE=1 SV=1;>sp|Q6PIU2|NCEH1_HUMAN Neutral cholesterol ester hy			1	0	0	0	0	1	0	0	0	3	1	1	2	2	3	3	2	3	0	0	0	0	0	0	0	0	0	66840000	0	0	64337000	59068000	63726000	70592000	0	62735000	23816000	0	0	0	0	14549000	0
A0A0A0MTN0;Q13617;Q13617-2;Q5T2B5;Q5T2B7	A0A0A0MTN0;Q13617;Q13617-2;Q5T2B5	Cullin-2	CUL2	>tr|A0A0A0MTN0|A0A0A0MTN0_HUMAN Cullin-2 OS=Homo sapiens GN=CUL2 PE=1 SV=1;>sp|Q13617|CUL2_HUMAN Cullin-2 OS=Homo sapiens GN=CUL2 PE=1 SV=2;>sp|Q13617-2|CUL2_HUMAN Isoform 2 of Cullin-2 OS=Homo sapiens GN=CUL2;>tr|Q5T2B5|Q5T2B5_HUMAN Cullin-2 OS=Homo sapie			10	8	6	9	7	11	9	8	8	6	8	5	4	7	4	3	8	7	218690000	198130000	175130000	184110000	210440000	230230000	240270000	222520000	247580000	135960000	177400000	222470000	151320000	171490000	170890000	142020000	165080000	190500000	292980000	221350000	186240000	192860000	219190000	254820000	259780000
A0A0A6YYA0;Q86XR7-2;Q9Y3B3-2;Q9Y3B3;G3V2Y2	A0A0A6YYA0;Q86XR7-2;Q9Y3B3-2;Q9Y3B3	Transmembrane emp24 domain-containing protein 7	TMED7	>tr|A0A0A6YYA0|A0A0A6YYA0_HUMAN Protein TMED7-TICAM2 OS=Homo sapiens GN=TMED7-TICAM2 PE=3 SV=1;>sp|Q86XR7-2|TCAM2_HUMAN Isoform 2 of TIR domain-containing adapter molecule 2 OS=Homo sapiens GN=TICAM2;>sp|Q9Y3B3-2|TMED7_HUMAN Isoform 2 of Transmembrane emp2			3	4	4	4	4	2	4	5	5	4	3	4	4	4	6	5	5	4	136920000	155880000	165870000	135490000	168840000	151570000	133930000	121860000	140480000	207560000	212330000	215060000	208390000	241190000	220460000	234070000	255400000	249620000	128070000	191200000	202760000	111450000	151900000	89669000	152280000
A0A0A6YYG7;Q6IBW4-2;Q6IBW4;Q6IBW4-4;E5RJN3;H0YC55;Q6IBW4-5	A0A0A6YYG7;Q6IBW4-2;Q6IBW4;Q6IBW4-4;E5RJN3	Condensin-2 complex subunit H2	NCAPH2	>tr|A0A0A6YYG7|A0A0A6YYG7_HUMAN Condensin-2 complex subunit H2 OS=Homo sapiens GN=NCAPH2 PE=1 SV=1;>sp|Q6IBW4-2|CNDH2_HUMAN Isoform 2 of Condensin-2 complex subunit H2 OS=Homo sapiens GN=NCAPH2;>sp|Q6IBW4|CNDH2_HUMAN Condensin-2 complex subunit H2 OS=Homo			0	0	0	0	1	0	0	0	0	0	0	1	0	0	0	0	1	0	0	0	0	0	14514000	0	0	0	0	0	0	0	0	0	0	0	0	0	0	0	0	0	13930000	0	0
I3L0X9;I3L3T0;P57737-3;A0A0A6YYL4;Q9Y3D7;I3L1U7	I3L0X9;I3L3T0;P57737-3;A0A0A6YYL4;Q9Y3D7;I3L1U7	Mitochondrial import inner membrane translocase subunit TIM16	PAM16	>tr|I3L0X9|I3L0X9_HUMAN Mitochondrial import inner membrane translocase subunit TIM16 OS=Homo sapiens GN=PAM16 PE=4 SV=1;>tr|I3L3T0|I3L3T0_HUMAN HCG15164, isoform CRA_b OS=Homo sapiens GN=PAM16 PE=4 SV=1;>sp|P57737-3|CORO7_HUMAN Isoform 3 of Coronin-7 OS=H			1	2	2	2	2	2	3	2	2	3	2	2	2	2	2	2	2	2	0	130110000	140070000	112310000	139030000	144200000	172650000	142340000	109230000	98534000	102830000	129930000	163950000	136390000	87517000	132550000	166730000	123770000	27573000	65782000	116550000	113180000	137380000	108100000	157190000
A0A0B4J1V9;Q9NRZ9-6;Q9NRZ9-5;Q9NRZ9-3;Q9NRZ9-2;Q9NRZ9;Q9NRZ9-4;F6XU50;A0A087WSW7;Q9NRZ9-8;Q9NRZ9-7;B1ALG6;Q9NW36;Q9NRZ9-9;Q76H82	A0A0B4J1V9;Q9NRZ9-6;Q9NRZ9-5;Q9NRZ9-3;Q9NRZ9-2;Q9NRZ9;Q9NRZ9-4;F6XU50;A0A087WSW7	Lymphoid-specific helicase	HELLS	>tr|A0A0B4J1V9|A0A0B4J1V9_HUMAN Helicase, lymphoid-specific, isoform CRA_b OS=Homo sapiens GN=HELLS PE=1 SV=1;>sp|Q9NRZ9-6|HELLS_HUMAN Isoform 6 of Lymphoid-specific helicase OS=Homo sapiens GN=HELLS;>sp|Q9NRZ9-5|HELLS_HUMAN Isoform 5 of Lymphoid-specific			10	10	12	11	15	11	16	15	13	12	14	11	11	11	10	9	11	11	534220000	515280000	448780000	532010000	551820000	526810000	590280000	565290000	568120000	477870000	545600000	512220000	509490000	511410000	590010000	462020000	485790000	443860000	400790000	565550000	492820000	474280000	817440000	564490000	802290000
F5GY88;A0A0B4J1W0;O75448-2;O75448;B4DDR8;F5H5K2;B9TX62;E9PFL1	F5GY88;A0A0B4J1W0;O75448-2;O75448;B4DDR8;F5H5K2	Mediator of RNA polymerase II transcription subunit 24	MED24	>tr|F5GY88|F5GY88_HUMAN Mediator of RNA polymerase II transcription subunit 24 OS=Homo sapiens GN=MED24 PE=1 SV=2;>tr|A0A0B4J1W0|A0A0B4J1W0_HUMAN Mediator of RNA polymerase II transcription subunit 24 OS=Homo sapiens GN=MED24 PE=1 SV=1;>sp|O75448-2|MED24_H			0	0	1	0	0	0	0	0	0	0	0	0	0	0	0	0	0	0	0	0	8141500	0	0	0	0	0	0	0	0	0	0	0	0	0	0	0	0	0	8403100	0	0	0	0
A0A0B4J1W3;Q9BXJ9;Q9BXJ9-4;Q6N069-5;Q6N069-4;Q6N069-3;Q6N069-2;Q6N069	A0A0B4J1W3;Q9BXJ9;Q9BXJ9-4	N-alpha-acetyltransferase 15, NatA auxiliary subunit	NAA15	>tr|A0A0B4J1W3|A0A0B4J1W3_HUMAN N-alpha-acetyltransferase 15, NatA auxiliary subunit OS=Homo sapiens GN=NAA15 PE=1 SV=1;>sp|Q9BXJ9|NAA15_HUMAN N-alpha-acetyltransferase 15, NatA auxiliary subunit OS=Homo sapiens GN=NAA15 PE=1 SV=1;>sp|Q9BXJ9-4|NAA15_HUMAN			1	0	1	0	0	1	0	0	0	0	0	1	0	0	1	0	0	1	0	0	0	0	0	0	0	0	0	0	0	0	0	0	0	0	0	0	0	0	19260000	0	0	30807000	0
A0A0B4J1Z1;C9JAB2;Q16629-3;Q16629-2;Q16629-4;Q16629;F8WEA1	A0A0B4J1Z1;C9JAB2;Q16629-3;Q16629-2;Q16629-4;Q16629	Serine/arginine-rich splicing factor 7	SRSF7	>tr|A0A0B4J1Z1|A0A0B4J1Z1_HUMAN Serine/arginine-rich-splicing factor 7 OS=Homo sapiens GN=SRSF7 PE=1 SV=1;>tr|C9JAB2|C9JAB2_HUMAN Serine/arginine-rich-splicing factor 7 OS=Homo sapiens GN=SRSF7 PE=1 SV=1;>sp|Q16629-3|SRSF7_HUMAN Isoform 3 of Serine/arginin			5	4	3	3	4	3	3	3	3	3	5	4	4	5	3	5	4	5	184950000	187120000	156600000	183010000	186420000	174710000	202260000	156860000	173460000	191140000	159000000	162640000	160080000	150200000	150320000	165630000	187840000	153510000	263940000	178040000	139950000	157070000	210080000	139720000	146210000
A0A0B4J220;E9PLD3;E9PRG8	A0A0B4J220;E9PLD3;E9PRG8		LOC102288414	>tr|A0A0B4J220|A0A0B4J220_HUMAN Chromosome 11 open reading frame 48, isoform CRA_c OS=Homo sapiens GN=C11orf98 PE=1 SV=1;>tr|E9PLD3|E9PLD3_HUMAN Uncharacterized protein OS=Homo sapiens PE=4 SV=1;>sp|E9PRG8|CK098_HUMAN Uncharacterized protein C11orf98 OS=Ho			3	2	2	2	4	2	1	1	5	2	2	2	3	4	2	3	2	4	224700000	166690000	166690000	130890000	238250000	190710000	0	0	246260000	155830000	0	143140000	175230000	199910000	161360000	187940000	0	186340000	150180000	164450000	172230000	94197000	275680000	186860000	110390000
Q5W0H4;A0A0B4J2C3;P13693;J3KPG2;E9PJF7;P13693-2;H0YCX0;Q56UQ5	Q5W0H4;A0A0B4J2C3;P13693;J3KPG2;E9PJF7;P13693-2	Translationally-controlled tumor protein	TPT1	>tr|Q5W0H4|Q5W0H4_HUMAN Translationally-controlled tumor protein OS=Homo sapiens GN=TPT1 PE=1 SV=1;>tr|A0A0B4J2C3|A0A0B4J2C3_HUMAN Translationally-controlled tumor protein OS=Homo sapiens GN=TPT1 PE=1 SV=1;>sp|P13693|TCTP_HUMAN Translationally-controlled t			2	1	3	3	1	3	2	1	2	0	0	0	1	0	0	1	0	0	68690000	0	95588000	78773000	0	100920000	81963000	0	81721000	0	0	0	0	0	0	0	0	0	67959000	28867000	118460000	81079000	27578000	84569000	61636000
A0A0C4DFL7;Q16850-2;Q16850	A0A0C4DFL7;Q16850-2;Q16850	Lanosterol 14-alpha demethylase	CYP51A1	>tr|A0A0C4DFL7|A0A0C4DFL7_HUMAN Lanosterol 14-alpha demethylase OS=Homo sapiens GN=CYP51A1 PE=1 SV=1;>sp|Q16850-2|CP51A_HUMAN Isoform 2 of Lanosterol 14-alpha demethylase OS=Homo sapiens GN=CYP51A1;>sp|Q16850|CP51A_HUMAN Lanosterol 14-alpha demethylase OS=			0	0	2	1	1	2	1	0	0	4	4	3	3	2	3	4	2	4	0	0	34920000	0	0	40186000	0	0	0	38600000	53168000	48450000	38892000	46842000	60093000	44733000	47306000	66148000	0	0	28527000	11497000	13174000	30537000	13458000
A0A0C4DFM1;Q92544;F8WCN2;F2Z2L1	A0A0C4DFM1;Q92544	Transmembrane 9 superfamily member 4	TM9SF4	>tr|A0A0C4DFM1|A0A0C4DFM1_HUMAN Transmembrane 9 superfamily member OS=Homo sapiens GN=TM9SF4 PE=1 SV=1;>sp|Q92544|TM9S4_HUMAN Transmembrane 9 superfamily member 4 OS=Homo sapiens GN=TM9SF4 PE=1 SV=2			2	0	3	2	2	2	0	0	0	2	1	4	3	3	3	3	3	1	59497000	0	75981000	51267000	56043000	68781000	0	0	0	76727000	0	75306000	90380000	77396000	87158000	72531000	80130000	0	45581000	0	127770000	49892000	38668000	41107000	0
A0A0C4DFN1;Q8IWA4-3;Q8IWA4;H7C5H5;Q8IWA4-2;C9JXQ1	A0A0C4DFN1;Q8IWA4-3;Q8IWA4;H7C5H5;Q8IWA4-2	Mitofusin-1	MFN1	>tr|A0A0C4DFN1|A0A0C4DFN1_HUMAN Mitofusin-1 OS=Homo sapiens GN=MFN1 PE=1 SV=1;>sp|Q8IWA4-3|MFN1_HUMAN Isoform 3 of Mitofusin-1 OS=Homo sapiens GN=MFN1;>sp|Q8IWA4|MFN1_HUMAN Mitofusin-1 OS=Homo sapiens GN=MFN1 PE=1 SV=2;>tr|H7C5H5|H7C5H5_HUMAN Mitofusin-1 (			1	1	1	1	1	1	2	1	1	0	1	1	0	1	1	2	2	2	0	0	0	0	0	0	0	0	0	0	0	0	0	0	0	0	0	0	0	0	0	0	0	0	9606800
F5H3C5;A0A0C4DG56;F5H4R2;F5GYZ5;A0A0C4DFU2;P04179-3;P04179-4;P04179;G8JLJ2;G5E9P6;F5GXZ9;A0A0C4DFU1;P04179-2	F5H3C5;A0A0C4DG56;F5H4R2;F5GYZ5;A0A0C4DFU2;P04179-3;P04179-4;P04179;G8JLJ2;G5E9P6;F5GXZ9;A0A0C4DFU1;P04179-2	Superoxide dismutase [Mn], mitochondrial	SOD2	>tr|F5H3C5|F5H3C5_HUMAN Superoxide dismutase (Fragment) OS=Homo sapiens GN=SOD2 PE=1 SV=1;>tr|A0A0C4DG56|A0A0C4DG56_HUMAN Superoxide dismutase OS=Homo sapiens GN=SOD2 PE=1 SV=1;>tr|F5H4R2|F5H4R2_HUMAN Superoxide dismutase (Fragment) OS=Homo sapiens GN=SOD2			1	0	1	0	0	1	0	0	1	0	0	0	0	0	0	0	0	0	0	0	0	0	0	0	0	0	0	0	0	0	0	0	0	0	0	0	13922000	0	18059000	0	0	15481000	0
H0Y3X6;A0A0C4DFX9;Q9H3P2;H7C2C7;C9JEM7;C9JHL4;Q9H3P2-7;H7C0W2	H0Y3X6;A0A0C4DFX9;Q9H3P2;H7C2C7;C9JEM7;C9JHL4;Q9H3P2-7	Negative elongation factor A	NELFA	>tr|H0Y3X6|H0Y3X6_HUMAN Negative elongation factor A (Fragment) OS=Homo sapiens GN=NELFA PE=1 SV=1;>tr|A0A0C4DFX9|A0A0C4DFX9_HUMAN Negative elongation factor A OS=Homo sapiens GN=NELFA PE=1 SV=1;>sp|Q9H3P2|NELFA_HUMAN Negative elongation factor A OS=Homo s			1	2	4	1	3	1	2	2	3	2	0	1	2	1	2	2	3	4	0	44790000	60708000	0	64575000	0	62185000	51820000	58905000	59558000	0	0	56310000	0	59472000	72763000	62378000	66942000	19586000	32154000	75625000	8954200	52384000	27930000	34939000
C9J9K3;A0A0C4DG17;P08865;F8WD59	C9J9K3;A0A0C4DG17;P08865;F8WD59	40S ribosomal protein SA	RPSA	>tr|C9J9K3|C9J9K3_HUMAN 40S ribosomal protein SA (Fragment) OS=Homo sapiens GN=RPSA PE=1 SV=8;>tr|A0A0C4DG17|A0A0C4DG17_HUMAN 40S ribosomal protein SA OS=Homo sapiens GN=RPSA PE=1 SV=1;>sp|P08865|RSSA_HUMAN 40S ribosomal protein SA OS=Homo sapiens GN=RPSA			10	8	9	12	9	7	9	10	6	7	8	8	11	6	8	10	9	8	1338400000	1428500000	1788200000	1680700000	1644000000	1757500000	1312300000	1391800000	1082500000	1329200000	1034300000	1144500000	1448100000	1314600000	1115200000	1280800000	1197200000	1376000000	1813800000	1430400000	1833300000	2128300000	1453500000	1160400000	1211700000
A0A0C4DG51;Q9NP80-3;Q9NP80;Q9NP80-2	A0A0C4DG51;Q9NP80-3;Q9NP80;Q9NP80-2	Calcium-independent phospholipase A2-gamma	PNPLA8	>tr|A0A0C4DG51|A0A0C4DG51_HUMAN Calcium-independent phospholipase A2-gamma (Fragment) OS=Homo sapiens GN=PNPLA8 PE=1 SV=1;>sp|Q9NP80-3|PLPL8_HUMAN Isoform 3 of Calcium-independent phospholipase A2-gamma OS=Homo sapiens GN=PNPLA8;>sp|Q9NP80|PLPL8_HUMAN Calc			1	1	1	1	2	1	3	2	2	1	2	2	1	1	2	1	2	1	0	0	0	0	0	0	25434000	0	0	0	0	0	0	0	0	0	0	0	0	21716000	0	0	17958000	0	22598000
A0A0C4DG62;F8WCT1;Q66PJ3-7;Q66PJ3-3;Q66PJ3-2;Q66PJ3;F5GYV5;H7BZV4;Q66PJ3-4;F8WEP2;A0A0C4DH18;Q66PJ3-5;F5H7X4	A0A0C4DG62;F8WCT1;Q66PJ3-7;Q66PJ3-3;Q66PJ3-2;Q66PJ3;F5GYV5;H7BZV4;Q66PJ3-4;F8WEP2;A0A0C4DH18;Q66PJ3-5	ADP-ribosylation factor-like protein 6-interacting protein 4	ARL6IP4	>tr|A0A0C4DG62|A0A0C4DG62_HUMAN ADP-ribosylation factor-like protein 6-interacting protein 4 OS=Homo sapiens GN=ARL6IP4 PE=1 SV=1;>tr|F8WCT1|F8WCT1_HUMAN ADP-ribosylation factor-like protein 6-interacting protein 4 OS=Homo sapiens GN=ARL6IP4 PE=1 SV=1;>sp|			0	3	1	0	0	1	1	1	2	1	1	0	0	0	0	1	0	0	0	52112000	0	0	0	0	0	0	44856000	0	0	0	0	0	0	0	0	0	0	60737000	11542000	0	0	18591000	13102000
A0A0C4DG89	A0A0C4DG89			>tr|A0A0C4DG89|A0A0C4DG89_HUMAN Probable ATP-dependent RNA helicase DDX46 OS=Homo sapiens GN=DDX46 PE=1 SV=1			27	25	18	21	24	21	25	23	20	25	30	22	28	23	22	25	23	24	1072100000	1273000000	1064500000	1175000000	1193000000	1178700000	1220100000	1134400000	1109500000	1209400000	1193400000	1277000000	1190200000	1119900000	1103500000	1129300000	1121100000	1083600000	1284200000	1407200000	778560000	1069200000	1193400000	1020700000	1121600000
A0A0C4DGA2;O75521-2;O75521;F1LLU7;F8WAW4;C9JB63;F8W6J1	A0A0C4DGA2;O75521-2;O75521;F1LLU7	Enoyl-CoA delta isomerase 2, mitochondrial	ECI2	>tr|A0A0C4DGA2|A0A0C4DGA2_HUMAN Enoyl-CoA delta isomerase 2, mitochondrial OS=Homo sapiens GN=ECI2 PE=1 SV=1;>sp|O75521-2|ECI2_HUMAN Isoform 2 of Enoyl-CoA delta isomerase 2, mitochondrial OS=Homo sapiens GN=ECI2;>sp|O75521|ECI2_HUMAN Enoyl-CoA delta isome			3	2	3	3	3	4	1	5	2	5	2	4	3	4	3	3	3	5	150290000	124910000	123500000	179980000	165830000	154400000	0	167480000	196490000	209580000	188380000	198120000	221770000	225230000	204280000	217280000	237410000	220570000	104920000	89526000	108780000	185040000	167400000	204760000	47850000
A0A0C4DGA6;Q14527;Q14527-2;H7C5K0	A0A0C4DGA6;Q14527;Q14527-2	Helicase-like transcription factor	HLTF	>tr|A0A0C4DGA6|A0A0C4DGA6_HUMAN Helicase-like transcription factor OS=Homo sapiens GN=HLTF PE=1 SV=1;>sp|Q14527|HLTF_HUMAN Helicase-like transcription factor OS=Homo sapiens GN=HLTF PE=1 SV=2;>sp|Q14527-2|HLTF_HUMAN Isoform 2 of Helicase-like transcription			0	1	2	0	0	1	2	3	0	1	1	0	0	1	0	0	1	0	0	0	0	0	0	0	41740000	34965000	0	0	0	0	0	0	0	0	0	0	0	20635000	44482000	0	0	10932000	27592000
A0A0C4DGG1;Q9UKS6;E9PIY1;H0YDM6;E9PJ75;E9PNM9	A0A0C4DGG1;Q9UKS6;E9PIY1	Protein kinase C and casein kinase substrate in neurons protein 3	PACSIN3	>tr|A0A0C4DGG1|A0A0C4DGG1_HUMAN Protein kinase C and casein kinase substrate in neurons protein 3 (Fragment) OS=Homo sapiens GN=PACSIN3 PE=1 SV=1;>sp|Q9UKS6|PACN3_HUMAN Protein kinase C and casein kinase substrate in neurons protein 3 OS=Homo sapiens GN=PA			0	1	0	0	0	1	1	0	0	0	1	0	0	0	0	1	0	1	0	0	0	0	0	0	0	0	0	0	0	0	0	0	0	0	0	0	0	16333000	0	0	0	15120000	13839000
F5GWX5;A0A0C4DGG9;Q14839;Q14839-2;F5H6N4	F5GWX5;A0A0C4DGG9;Q14839;Q14839-2	Chromodomain-helicase-DNA-binding protein 4	CHD4	>tr|F5GWX5|F5GWX5_HUMAN Chromodomain-helicase-DNA-binding protein 4 OS=Homo sapiens GN=CHD4 PE=1 SV=1;>tr|A0A0C4DGG9|A0A0C4DGG9_HUMAN Chromodomain-helicase-DNA-binding protein 4 OS=Homo sapiens GN=CHD4 PE=1 SV=1;>sp|Q14839|CHD4_HUMAN Chromodomain-helicase-			24	25	27	27	22	21	21	20	24	23	20	24	23	25	28	25	19	20	1105500000	1105300000	1038400000	1060100000	1049700000	1011100000	1085800000	988350000	1101100000	1014900000	1102800000	1122600000	1086100000	1087900000	1115900000	1085600000	1081700000	1103700000	1195900000	1012800000	1140200000	948490000	825640000	842800000	1138300000
A0A0C4DGH0;Q5ZPR3-3;Q5ZPR3-4;Q5ZPR3;H0YK40;H0YK59;H0YL10;Q5ZPR3-2;H0YLT8;H0YN85	A0A0C4DGH0;Q5ZPR3-3;Q5ZPR3-4;Q5ZPR3;H0YK40;H0YK59;H0YL10;Q5ZPR3-2	CD276 antigen	CD276	>tr|A0A0C4DGH0|A0A0C4DGH0_HUMAN CD276 antigen OS=Homo sapiens GN=CD276 PE=1 SV=1;>sp|Q5ZPR3-3|CD276_HUMAN Isoform 3 of CD276 antigen OS=Homo sapiens GN=CD276;>sp|Q5ZPR3-4|CD276_HUMAN Isoform 4 of CD276 antigen OS=Homo sapiens GN=CD276;>sp|Q5ZPR3|CD276_HUMA			0	0	0	0	0	1	0	1	0	0	1	0	2	1	1	1	0	2	0	0	0	0	0	0	0	0	0	0	0	0	57909000	0	0	0	0	0	0	0	0	0	0	26774000	0
J3QRU8;A0A0C4DGN6;Q9Y2X7;Q9Y2X7-3;K7EN79;J3QLH1	J3QRU8;A0A0C4DGN6;Q9Y2X7;Q9Y2X7-3	ARF GTPase-activating protein GIT1	GIT1	>tr|J3QRU8|J3QRU8_HUMAN ARF GTPase-activating protein GIT1 OS=Homo sapiens GN=GIT1 PE=1 SV=1;>tr|A0A0C4DGN6|A0A0C4DGN6_HUMAN ARF GTPase-activating protein GIT1 OS=Homo sapiens GN=GIT1 PE=1 SV=1;>sp|Q9Y2X7|GIT1_HUMAN ARF GTPase-activating protein GIT1 OS=Ho			0	1	0	0	0	0	1	0	0	0	0	0	0	0	0	1	0	1	0	0	0	0	0	0	0	0	0	0	0	0	0	0	0	0	0	0	0	20079000	0	0	0	0	10787000
A0A0C4DGP2;A0A0C4DGP5;Q86Y91-2;Q86Y91-3;Q86Y91;Q86Y91-4	A0A0C4DGP2;A0A0C4DGP5;Q86Y91-2;Q86Y91-3;Q86Y91;Q86Y91-4	Kinesin-like protein KIF18B	KIF18B	>tr|A0A0C4DGP2|A0A0C4DGP2_HUMAN Kinesin-like protein OS=Homo sapiens GN=KIF18B PE=1 SV=1;>tr|A0A0C4DGP5|A0A0C4DGP5_HUMAN Kinesin-like protein OS=Homo sapiens GN=KIF18B PE=1 SV=1;>sp|Q86Y91-2|KI18B_HUMAN Isoform 2 of Kinesin-like protein KIF18B OS=Homo sapi			0	0	0	0	1	0	0	1	0	0	0	0	0	0	0	0	0	0	0	0	0	0	11423000	0	0	0	0	0	0	0	0	0	0	0	0	0	0	0	0	0	10963000	0	0
A0A0C4DGQ5;P04632;U3KQE2;K7EM73;K7EIV0;A0A075B7C0;K7EKD8;K7ELJ7;U3KPR7;K7ES78;K7EMQ1	A0A0C4DGQ5;P04632;U3KQE2;K7EM73;K7EIV0;A0A075B7C0;K7EKD8;K7ELJ7;U3KPR7	Calpain small subunit 1	CAPNS1	>tr|A0A0C4DGQ5|A0A0C4DGQ5_HUMAN Calpain small subunit 1 OS=Homo sapiens GN=CAPNS1 PE=1 SV=1;>sp|P04632|CPNS1_HUMAN Calpain small subunit 1 OS=Homo sapiens GN=CAPNS1 PE=1 SV=1;>tr|U3KQE2|U3KQE2_HUMAN Calpain small subunit 1 (Fragment) OS=Homo sapiens GN=CAP			1	1	3	0	2	2	2	3	2	0	1	1	1	1	0	1	1	1	0	0	66330000	0	53985000	62047000	65696000	55072000	68713000	0	0	0	0	0	0	0	0	0	25534000	35002000	89647000	0	50762000	49951000	56307000
A0A0C4DGQ8;Q6IAN0;J3KRS1;J3QKT1;J3QLJ8;J3QLK1	A0A0C4DGQ8;Q6IAN0	Dehydrogenase/reductase SDR family member 7B	DHRS7B	>tr|A0A0C4DGQ8|A0A0C4DGQ8_HUMAN Dehydrogenase/reductase SDR family member 7B OS=Homo sapiens GN=DHRS7B PE=1 SV=1;>sp|Q6IAN0|DRS7B_HUMAN Dehydrogenase/reductase SDR family member 7B OS=Homo sapiens GN=DHRS7B PE=1 SV=2			3	3	3	3	3	2	4	4	3	2	3	2	1	2	3	1	2	2	120110000	140110000	130300000	160990000	157110000	129430000	166430000	163470000	137340000	174880000	185130000	163040000	0	136340000	160120000	0	148920000	147030000	113500000	138830000	125680000	158890000	147270000	106770000	161200000
A0A0C4DGS0;P56556;R4GN43	A0A0C4DGS0;P56556;R4GN43	NADH dehydrogenase [ubiquinone] 1 alpha subcomplex subunit 6	NDUFA6	>tr|A0A0C4DGS0|A0A0C4DGS0_HUMAN NADH dehydrogenase [ubiquinone] 1 alpha subcomplex subunit 6 OS=Homo sapiens GN=NDUFA6 PE=1 SV=1;>sp|P56556|NDUA6_HUMAN NADH dehydrogenase [ubiquinone] 1 alpha subcomplex subunit 6 OS=Homo sapiens GN=NDUFA6 PE=1 SV=3;>tr|R4G			3	3	3	2	2	4	3	2	2	4	5	1	5	5	5	3	5	5	144060000	146810000	166760000	143530000	178150000	167790000	161470000	162370000	246810000	178910000	152630000	0	180020000	179840000	217160000	151310000	217100000	208970000	107510000	100180000	157090000	96487000	132970000	201170000	133220000
A0A0C4DGS1;P39656-3;P39656;P39656-2;U3KQ84	A0A0C4DGS1;P39656-3;P39656;P39656-2;U3KQ84	Dolichyl-diphosphooligosaccharide--protein glycosyltransferase 48 kDa subunit	DDOST	>tr|A0A0C4DGS1|A0A0C4DGS1_HUMAN Dolichyl-diphosphooligosaccharide--protein glycosyltransferase 48 kDa subunit OS=Homo sapiens GN=DDOST PE=1 SV=1;>sp|P39656-3|OST48_HUMAN Isoform 3 of Dolichyl-diphosphooligosaccharide--protein glycosyltransferase 48 kDa sub			8	6	7	7	7	6	5	5	6	6	5	6	7	7	8	6	6	6	413800000	463320000	402770000	359110000	373930000	379770000	371000000	375410000	381080000	544580000	498170000	438560000	513070000	484330000	569510000	550250000	529580000	524310000	586110000	355970000	607060000	285950000	494210000	284590000	230260000
A0A0C4DGS5;Q08379;Q08379-2;B7ZC06;H0Y7B8;A0A087WYC0;R4GND7	A0A0C4DGS5;Q08379;Q08379-2	Golgin subfamily A member 2	GOLGA2	>tr|A0A0C4DGS5|A0A0C4DGS5_HUMAN Golgi autoantigen, golgin subfamily a, 2, isoform CRA_a OS=Homo sapiens GN=GOLGA2 PE=1 SV=1;>sp|Q08379|GOGA2_HUMAN Golgin subfamily A member 2 OS=Homo sapiens GN=GOLGA2 PE=1 SV=3;>sp|Q08379-2|GOGA2_HUMAN Isoform 2 of Golgin			6	6	4	5	5	6	5	1	7	8	8	5	12	7	7	7	10	7	178440000	137870000	134730000	109800000	165680000	155420000	153240000	0	160980000	194730000	175930000	191970000	244940000	167250000	190780000	182050000	195080000	195760000	176920000	114590000	121750000	113460000	150540000	149320000	129510000
A0A0C4DGS9;Q9Y6K0	A0A0C4DGS9;Q9Y6K0	Choline/ethanolaminephosphotransferase 1	CEPT1	>tr|A0A0C4DGS9|A0A0C4DGS9_HUMAN Choline/ethanolaminephosphotransferase 1 OS=Homo sapiens GN=CEPT1 PE=1 SV=1;>sp|Q9Y6K0|CEPT1_HUMAN Choline/ethanolaminephosphotransferase 1 OS=Homo sapiens GN=CEPT1 PE=1 SV=1			0	0	0	0	0	1	1	1	1	0	0	1	1	0	1	0	0	1	0	0	0	0	0	0	0	0	0	0	0	0	0	0	0	0	0	0	0	0	0	0	0	0	0
A0A0C4DGV3;B7Z8V7;Q4G0N4-3;Q4G0N4-2;Q4G0N4	A0A0C4DGV3;B7Z8V7;Q4G0N4-3;Q4G0N4-2;Q4G0N4	NAD kinase 2, mitochondrial	NADK2	>tr|A0A0C4DGV3|A0A0C4DGV3_HUMAN NAD kinase 2, mitochondrial OS=Homo sapiens GN=NADK2 PE=1 SV=1;>tr|B7Z8V7|B7Z8V7_HUMAN NAD kinase 2, mitochondrial OS=Homo sapiens GN=NADK2 PE=1 SV=1;>sp|Q4G0N4-3|NAKD2_HUMAN Isoform 3 of NAD kinase 2, mitochondrial OS=Homo			0	0	1	0	0	0	0	0	0	0	0	0	0	0	0	0	0	0	0	0	14879000	0	0	0	0	0	0	0	0	0	0	0	0	0	0	0	0	0	15357000	0	0	0	0
H7C5F7;B4DGY6;A0A0C4DGW0;Q9NV92	H7C5F7;B4DGY6;A0A0C4DGW0;Q9NV92	NEDD4 family-interacting protein 2	NDFIP2	>tr|H7C5F7|H7C5F7_HUMAN NEDD4 family-interacting protein 2 OS=Homo sapiens GN=NDFIP2 PE=1 SV=2;>tr|B4DGY6|B4DGY6_HUMAN NEDD4 family-interacting protein 2 OS=Homo sapiens GN=NDFIP2 PE=1 SV=1;>tr|A0A0C4DGW0|A0A0C4DGW0_HUMAN NEDD4 family-interacting protein 2			0	0	0	0	0	0	0	0	0	0	0	0	0	1	1	0	0	1	0	0	0	0	0	0	0	0	0	0	0	0	0	0	0	0	0	20520000	0	0	0	0	0	0	0
A0A0C4DGX4;Q13616	A0A0C4DGX4;Q13616	Cullin-1	CUL1	>tr|A0A0C4DGX4|A0A0C4DGX4_HUMAN Cullin-1 OS=Homo sapiens GN=CUL1 PE=1 SV=1;>sp|Q13616|CUL1_HUMAN Cullin-1 OS=Homo sapiens GN=CUL1 PE=1 SV=2			2	2	3	4	2	3	2	7	2	1	2	1	3	4	3	1	3	2	0	49950000	62362000	59575000	46692000	47091000	57437000	48648000	51350000	0	0	0	54393000	44523000	53840000	0	49337000	0	14567000	32229000	89059000	57287000	27030000	36519000	40943000
A0A0C4DGX8;Q15904;A6NLC6	A0A0C4DGX8;Q15904;A6NLC6	V-type proton ATPase subunit S1	ATP6AP1	>tr|A0A0C4DGX8|A0A0C4DGX8_HUMAN ATPase, H+ transporting, lysosomal accessory protein 1, isoform CRA_c OS=Homo sapiens GN=ATP6AP1 PE=1 SV=1;>sp|Q15904|VAS1_HUMAN V-type proton ATPase subunit S1 OS=Homo sapiens GN=ATP6AP1 PE=1 SV=2;>tr|A6NLC6|A6NLC6_HUMAN V-			1	0	0	0	0	1	0	0	0	1	1	1	2	1	1	1	1	1	0	0	0	0	0	0	0	0	0	0	0	0	57500000	0	0	0	0	0	33636000	0	0	0	0	24905000	0
A0A0D9SEI3;B7ZVY7;A0A0D9SER5;A0A0D9SEN2;J3QR44;P21127-8;P21127-3;P21127-2;P21127;J3QR29;Q5QPR3;P21127-6;P21127-9;Q9UQ88-4;Q9UQ88-3;Q9UQ88-2;Q9UQ88;Q5QPR4;P21127-12;P21127-4;P21127-5;P21127-10;Q9UQ88-10;Q9UQ88-5;Q9UQ88-9;Q9UQ88-8;J3KS35;E7ESP2;Q5QPQ9;E9PFJ2;A0A087WYI9;A0A087X1I0;Q13882	A0A0D9SEI3;B7ZVY7;A0A0D9SER5;A0A0D9SEN2;J3QR44;P21127-8;P21127-3;P21127-2;P21127;J3QR29;Q5QPR3;P21127-6;P21127-9;Q9UQ88-4;Q9UQ88-3;Q9UQ88-2;Q9UQ88;Q5QPR4;P21127-12;P21127-4;P21127-5;P21127-10;Q9UQ88-10;Q9UQ88-5;Q9UQ88-9	Cyclin-dependent kinase 11B;Cyclin-dependent kinase 11A	CDC2L1;CDK11B;CDK11A	>tr|A0A0D9SEI3|A0A0D9SEI3_HUMAN Cyclin-dependent kinase 11B OS=Homo sapiens GN=CDK11B PE=1 SV=1;>tr|B7ZVY7|B7ZVY7_HUMAN Cell division cycle 2-like 1 (PITSLRE proteins) OS=Homo sapiens GN=CDC2L1 PE=1 SV=1;>tr|A0A0D9SER5|A0A0D9SER5_HUMAN Cyclin-dependent kin			5	4	5	6	3	5	7	8	7	3	3	7	3	3	5	5	6	6	165620000	133150000	110890000	146630000	147440000	120610000	152090000	158100000	147990000	150100000	105470000	131840000	109060000	144990000	127350000	132520000	156880000	143150000	131420000	83906000	96024000	149840000	69683000	101430000	162430000
F5H7D6;H0YNT2;A0A0D9SES8;H0YKT5;H0YKN8;H0YL70;Q04726-2;Q04726-7;Q04726-3;Q04726-6;Q04726-5;Q04726-4;Q04726;H0YNI7;K7EMK7;Q04725-2;Q04727-2;Q04725;Q04727-4;Q04724;Q04727;Q04727-3;K7EJR7;H0YKH0;H0YLW9;H0YLI3;Q04725-3	F5H7D6;H0YNT2;A0A0D9SES8;H0YKT5;H0YKN8;H0YL70;Q04726-2;Q04726-7;Q04726-3;Q04726-6;Q04726-5;Q04726-4;Q04726;H0YNI7;K7EMK7;Q04725-2;Q04727-2;Q04725;Q04727-4;Q04724;Q04727;Q04727-3	Transducin-like enhancer protein 3;Transducin-like enhancer protein 2;Transducin-like enhancer protein 4;Transducin-like enhancer protein 1	LITAF;TLE3;DRD2;TLE2;TLE4;TLE1	>tr|F5H7D6|F5H7D6_HUMAN Transducin-like enhancer protein 3 OS=Homo sapiens GN=TLE3 PE=1 SV=1;>tr|H0YNT2|H0YNT2_HUMAN Transducin-like enhancer protein 3 OS=Homo sapiens GN=TLE3 PE=1 SV=1;>tr|A0A0D9SES8|A0A0D9SES8_HUMAN Transducin-like enhancer protein 3 OS=			0	2	1	1	0	0	0	0	0	1	2	1	1	1	0	2	1	2	0	57717000	0	0	0	0	0	0	0	0	59888000	0	0	0	0	55950000	0	58376000	0	56132000	17676000	22772000	0	0	0
E7ENQ1;G3XAA2;H7C360;G5E948;E7EN19;E7ESS2;A0A0D9SEY1;O95819-4;O95819-2;O95819;O95819-5;O95819-3;E7EX83;A0A0D9SG62;C9J840;Q9UKE5-8;Q8N4C8-5;Q9UKE5-5;Q8N4C8-2;Q9UKE5-7;Q8N4C8-3;Q9UKE5-3;Q8N4C8-4;Q9UKE5-6;Q9UKE5-2;Q8N4C8;Q9UKE5-4;Q9UKE5;H7C0P6;C9J338;I3L2I2;E7ETN6;I3L203;H7C3Z6	E7ENQ1;G3XAA2;H7C360;G5E948;E7EN19;E7ESS2;A0A0D9SEY1;O95819-4;O95819-2;O95819;O95819-5;O95819-3;E7EX83;A0A0D9SG62;C9J840;Q9UKE5-8;Q8N4C8-5;Q9UKE5-5;Q8N4C8-2;Q9UKE5-7;Q8N4C8-3;Q9UKE5-3;Q8N4C8-4;Q9UKE5-6;Q9UKE5-2;Q8N4C8;Q9UKE5-4;Q9UKE5;H7C0P6	Mitogen-activated protein kinase kinase kinase kinase 4;TRAF2 and NCK-interacting protein kinase;Misshapen-like kinase 1	MAP4K4;TNIK;MINK1	>tr|E7ENQ1|E7ENQ1_HUMAN Mitogen-activated protein kinase kinase kinase kinase 4 OS=Homo sapiens GN=MAP4K4 PE=1 SV=1;>tr|G3XAA2|G3XAA2_HUMAN Mitogen-activated protein kinase kinase kinase kinase 4 OS=Homo sapiens GN=MAP4K4 PE=1 SV=2;>tr|H7C360|H7C360_HUMAN			2	2	2	3	3	2	3	3	3	1	2	2	1	2	1	3	2	3	0	63647000	55286000	67782000	79063000	57410000	51123000	61872000	59163000	0	59687000	71504000	0	60290000	0	59801000	62444000	48578000	28134000	52439000	47730000	71066000	83644000	40201000	37578000
A0A0D9SFB3;A0A0D9SG12;A0A0D9SF53;O00571;O00571-2;O15523-3;A0A0J9YVQ7;C9J081;C9J8G5;A0A087WVZ1;A0A0J9YYH6;B4DLA0;A0A087WX09;D6RCM4;Q9NQI0-3;Q9NQI0-2;Q9NQI0-4;Q9NQI0;H0Y960	A0A0D9SFB3;A0A0D9SG12;A0A0D9SF53;O00571;O00571-2	ATP-dependent RNA helicase DDX3X	DDX3X	>tr|A0A0D9SFB3|A0A0D9SFB3_HUMAN ATP-dependent RNA helicase DDX3X OS=Homo sapiens GN=DDX3X PE=1 SV=1;>tr|A0A0D9SG12|A0A0D9SG12_HUMAN ATP-dependent RNA helicase DDX3X OS=Homo sapiens GN=DDX3X PE=1 SV=1;>tr|A0A0D9SF53|A0A0D9SF53_HUMAN ATP-dependent RNA helica			16	20	22	23	17	19	17	19	19	18	17	18	15	15	17	15	16	18	1335700000	1281400000	1327800000	1198100000	1336300000	1268400000	1224700000	1114800000	1216700000	996920000	1062900000	1162200000	975770000	1196500000	1330800000	935420000	969060000	1118300000	1430300000	1514000000	1678400000	1301900000	1195600000	1122100000	1062600000
A0A0D9SF54;A0A0D9SGF6;Q13813-3;Q13813;Q13813-2;A0A1B0GTB7;A0A0D9SFF6	A0A0D9SF54;A0A0D9SGF6;Q13813-3;Q13813;Q13813-2	Spectrin alpha chain, non-erythrocytic 1	SPTAN1	>tr|A0A0D9SF54|A0A0D9SF54_HUMAN Spectrin alpha chain, non-erythrocytic 1 OS=Homo sapiens GN=SPTAN1 PE=1 SV=1;>tr|A0A0D9SGF6|A0A0D9SGF6_HUMAN Spectrin alpha chain, non-erythrocytic 1 OS=Homo sapiens GN=SPTAN1 PE=1 SV=1;>sp|Q13813-3|SPTN1_HUMAN Isoform 3 of			4	2	2	2	1	2	0	3	1	1	1	1	2	0	0	1	2	2	51128000	51328000	58534000	0	0	62538000	0	68099000	0	0	0	0	59865000	0	0	0	0	87992000	44600000	36098000	52261000	29036000	28148000	26794000	0
E9PQP3;E9PIY6;A0A0D9SF70;G5E9L0;Q8N6H7-2;Q8N6H7;H0YDN9;Q8N6H7-3	E9PQP3;E9PIY6;A0A0D9SF70;G5E9L0;Q8N6H7-2;Q8N6H7;H0YDN9;Q8N6H7-3	ADP-ribosylation factor GTPase-activating protein 2	ARFGAP2	>tr|E9PQP3|E9PQP3_HUMAN ADP-ribosylation factor GTPase-activating protein 2 (Fragment) OS=Homo sapiens GN=ARFGAP2 PE=1 SV=1;>tr|E9PIY6|E9PIY6_HUMAN ADP-ribosylation factor GTPase-activating protein 2 (Fragment) OS=Homo sapiens GN=ARFGAP2 PE=1 SV=1;>tr|A0A0			0	0	0	0	0	0	0	0	0	0	0	0	0	0	0	0	0	1	0	0	0	0	0	0	0	0	0	0	0	0	0	0	0	0	0	0	0	0	0	0	0	0	0
A0A1B0GWF2;A0A1B0GVQ5;A0A0D9SG72;A0A1B0GTP9;P61764;P61764-2;A0A1B0GW76;A0A1B0GTD8;A0A0D9SEH5;A0A1B0GVV9;A0A0D9SFQ7;A0A0D9SFW6	A0A1B0GWF2;A0A1B0GVQ5;A0A0D9SG72;A0A1B0GTP9;P61764;P61764-2;A0A1B0GW76	Syntaxin-binding protein 1	STXBP1	>tr|A0A1B0GWF2|A0A1B0GWF2_HUMAN Syntaxin-binding protein 1 OS=Homo sapiens GN=STXBP1 PE=1 SV=1;>tr|A0A1B0GVQ5|A0A1B0GVQ5_HUMAN Syntaxin-binding protein 1 OS=Homo sapiens GN=STXBP1 PE=1 SV=1;>tr|A0A0D9SG72|A0A0D9SG72_HUMAN Syntaxin-binding protein 1 OS=Homo			0	0	0	0	0	0	0	0	0	1	0	0	0	0	0	0	0	0	0	0	0	0	0	0	0	0	0	0	0	0	0	0	0	0	0	0	0	0	0	0	0	0	0
A0A0D9SGE8;Q8IWS0-3;Q8IWS0;Q8IWS0-5;Q5JRC6;Q8IWS0-4;Q8IWS0-2	A0A0D9SGE8;Q8IWS0-3;Q8IWS0;Q8IWS0-5;Q5JRC6;Q8IWS0-4;Q8IWS0-2	PHD finger protein 6	PHF6	>tr|A0A0D9SGE8|A0A0D9SGE8_HUMAN PHD finger protein 6 OS=Homo sapiens GN=PHF6 PE=1 SV=1;>sp|Q8IWS0-3|PHF6_HUMAN Isoform 3 of PHD finger protein 6 OS=Homo sapiens GN=PHF6;>sp|Q8IWS0|PHF6_HUMAN PHD finger protein 6 OS=Homo sapiens GN=PHF6 PE=1 SV=1;>sp|Q8IWS0			6	5	5	6	3	7	3	4	4	3	4	4	4	4	4	6	5	5	130940000	138740000	151070000	159660000	126390000	155580000	129160000	148150000	125300000	123010000	130640000	163230000	136770000	143170000	165980000	152630000	148680000	150560000	184690000	174400000	170080000	221650000	81873000	233660000	67170000
A0A0D9SGK2;Q93096;Q12974-3	A0A0D9SGK2;Q93096;Q12974-3	Protein tyrosine phosphatase type IVA 1;Protein tyrosine phosphatase type IVA 2	PTP4A1;PTP4A2	>tr|A0A0D9SGK2|A0A0D9SGK2_HUMAN Protein tyrosine phosphatase type IVA 1 OS=Homo sapiens GN=PTP4A1 PE=1 SV=1;>sp|Q93096|TP4A1_HUMAN Protein tyrosine phosphatase type IVA 1 OS=Homo sapiens GN=PTP4A1 PE=1 SV=2;>sp|Q12974-3|TP4A2_HUMAN Isoform 3 of Protein tyr			2	3	2	1	2	0	2	1	2	2	2	1	1	1	1	0	2	1	131950000	125700000	120110000	0	149490000	0	0	0	135430000	134010000	127550000	0	0	0	0	0	163920000	0	145820000	160650000	133900000	49289000	151010000	0	68625000
A0A0G2JH68;O60610;A0A140T8Z0;O60610-2;O60610-3;H9KV28;B4E2I7;E5RJ79	A0A0G2JH68;O60610;A0A140T8Z0;O60610-2;O60610-3;H9KV28	Protein diaphanous homolog 1	DIAPH1	>tr|A0A0G2JH68|A0A0G2JH68_HUMAN Protein diaphanous homolog 1 OS=Homo sapiens GN=DIAPH1 PE=1 SV=1;>sp|O60610|DIAP1_HUMAN Protein diaphanous homolog 1 OS=Homo sapiens GN=DIAPH1 PE=1 SV=2;>tr|A0A140T8Z0|A0A140T8Z0_HUMAN Protein diaphanous homolog 1 OS=Homo sa			2	2	7	3	2	3	4	1	3	3	0	1	1	1	4	1	3	4	46987000	73362000	95696000	0	0	60735000	52868000	0	64805000	65202000	0	0	0	0	65938000	0	71495000	68439000	44313000	42852000	148590000	11892000	11840000	39984000	44257000
P0DMV9;P0DMV8;A0A0G2JIW1;P0DMV8-2;V9GZ37	P0DMV9;P0DMV8;A0A0G2JIW1;P0DMV8-2;V9GZ37		HSPA1A	>sp|P0DMV9|HS71B_HUMAN Heat shock 70 kDa protein 1B OS=Homo sapiens GN=HSPA1B PE=1 SV=1;>sp|P0DMV8|HS71A_HUMAN Heat shock 70 kDa protein 1A OS=Homo sapiens GN=HSPA1A PE=1 SV=1;>tr|A0A0G2JIW1|A0A0G2JIW1_HUMAN Heat shock 70 kDa protein 1B OS=Homo sapiens GN=			26	27	27	23	26	25	23	26	23	24	23	22	25	26	23	24	24	23	3895600000	3934200000	4125100000	3568300000	3641900000	3902700000	3581300000	3389500000	3559000000	2890800000	2947300000	2785100000	2834700000	2795600000	2679300000	3142400000	3148000000	3119300000	4473500000	3949000000	4253900000	2879500000	3286200000	3918700000	2691100000
A0A0G2JNZ5;A0A0G2JLB3;P04062-4;P04062-2;P04062;A0A0G2JNZ0;P04062-5;P04062-3	A0A0G2JNZ5;A0A0G2JLB3;P04062-4;P04062-2;P04062;A0A0G2JNZ0;P04062-5	Glucosylceramidase	GBA	>tr|A0A0G2JNZ5|A0A0G2JNZ5_HUMAN Glucosylceramidase OS=Homo sapiens GN=GBA PE=1 SV=1;>tr|A0A0G2JLB3|A0A0G2JLB3_HUMAN Glucosylceramidase OS=Homo sapiens GN=GBA PE=1 SV=1;>sp|P04062-4|GLCM_HUMAN Isoform 4 of Glucosylceramidase OS=Homo sapiens GN=GBA;>sp|P0406			0	2	2	0	1	1	1	1	1	1	1	1	0	1	1	1	4	1	0	49330000	54103000	0	0	0	0	0	0	0	0	0	0	0	0	0	73452000	0	0	35199000	39693000	0	16947000	15265000	11326000
A0A0G2JMS7;A0A0G2JNZ2;A0A0G2JPP5;Q14160-2;Q14160;Q14160-3;H0YCG0;H0YDF9	A0A0G2JMS7;A0A0G2JNZ2;A0A0G2JPP5;Q14160-2;Q14160;Q14160-3	Protein scribble homolog	SCRIB	>tr|A0A0G2JMS7|A0A0G2JMS7_HUMAN Protein scribble homolog OS=Homo sapiens GN=SCRIB PE=1 SV=1;>tr|A0A0G2JNZ2|A0A0G2JNZ2_HUMAN Protein scribble homolog OS=Homo sapiens GN=SCRIB PE=1 SV=1;>tr|A0A0G2JPP5|A0A0G2JPP5_HUMAN Protein scribble homolog OS=Homo sapiens			2	1	3	1	0	1	1	0	1	0	1	2	0	1	1	2	3	3	0	0	40044000	0	0	0	0	0	0	0	0	0	0	0	0	0	0	0	45244000	11651000	40404000	8871400	0	11657000	6731700
Q8MH48;Q5RJ85;A0A0G2JPQ3;P17693	Q8MH48;Q5RJ85;A0A0G2JPQ3;P17693	HLA class I histocompatibility antigen, alpha chain G	HLA-G	>tr|Q8MH48|Q8MH48_HUMAN HLA class I histocompatibility antigen, alpha chain G OS=Homo sapiens GN=HLA-G PE=1 SV=1;>tr|Q5RJ85|Q5RJ85_HUMAN HLA class I histocompatibility antigen, alpha chain G OS=Homo sapiens GN=HLA-G PE=1 SV=1;>tr|A0A0G2JPQ3|A0A0G2JPQ3_HUMA			0	0	0	0	0	1	0	0	0	0	0	0	0	1	0	0	0	1	0	0	0	0	0	0	0	0	0	0	0	0	0	51615000	0	0	0	0	0	0	0	0	0	37868000	0
A0A0G2JR07;Q8WYQ4-2	A0A0G2JR07;Q8WYQ4-2			>tr|A0A0G2JR07|A0A0G2JR07_HUMAN Uncharacterized protein C22orf15 (Fragment) OS=Homo sapiens GN=C22orf15 PE=4 SV=1;>sp|Q8WYQ4-2|CV015_HUMAN Isoform 2 of Uncharacterized protein C22orf15 OS=Homo sapiens GN=C22orf15			1	0	1	1	0	0	1	1	0	0	1	1	0	0	1	1	1	1	0	0	0	0	0	0	0	0	0	0	0	0	0	0	0	0	0	232490000	171220000	0	168320000	202590000	0	0	161930000
A0A0U1RQQ2;A0A0U1RRB8;C9JTA6;A0A0G2JSE9;G5E975;Q12824-2;Q12824;B5MCL5	A0A0U1RQQ2;A0A0U1RRB8;C9JTA6;A0A0G2JSE9;G5E975;Q12824-2;Q12824;B5MCL5	SWI/SNF-related matrix-associated actin-dependent regulator of chromatin subfamily B member 1	SMARCB1	>tr|A0A0U1RQQ2|A0A0U1RQQ2_HUMAN SWI/SNF-related matrix-associated actin-dependent regulator of chromatin subfamily B member 1 (Fragment) OS=Homo sapiens GN=SMARCB1 PE=1 SV=1;>tr|A0A0U1RRB8|A0A0U1RRB8_HUMAN SWI/SNF-related matrix-associated actin-dependent			1	1	1	2	1	1	1	1	0	1	1	1	2	2	2	1	1	1	0	0	0	62152000	0	0	0	0	0	0	0	0	64409000	60073000	57445000	0	0	0	39402000	30000000	32648000	58716000	31053000	27817000	30586000
A0A0J9YY38;A0A0J9YXV5;A0A0J9YWR7;H7C2M7;H7BXQ8;A0A0J9YXE4;C9J5N7;Q8N2F6-6;Q8N2F6-4;Q8N2F6-5;Q8N2F6-3;Q8N2F6-2;Q8N2F6	A0A0J9YY38;A0A0J9YXV5;A0A0J9YWR7;H7C2M7;H7BXQ8;A0A0J9YXE4;C9J5N7;Q8N2F6-6;Q8N2F6-4;Q8N2F6-5;Q8N2F6-3;Q8N2F6-2;Q8N2F6	Armadillo repeat-containing protein 10	ARMC10	>tr|A0A0J9YY38|A0A0J9YY38_HUMAN Armadillo repeat-containing protein 10 (Fragment) OS=Homo sapiens GN=ARMC10 PE=1 SV=1;>tr|A0A0J9YXV5|A0A0J9YXV5_HUMAN Armadillo repeat-containing protein 10 (Fragment) OS=Homo sapiens GN=ARMC10 PE=1 SV=1;>tr|A0A0J9YWR7|A0A0J			0	0	0	0	0	0	0	0	0	1	0	0	0	0	0	0	1	1	0	0	0	0	0	0	0	0	0	0	0	0	0	0	0	0	0	13595000	0	0	0	0	0	0	0
A0A0J9YXF2;J3QT77;A0A0J9YYG4;Q15165-3;Q15165-1;Q15165;G3XAK4;A0A0J9YXU7;A0A0J9YYJ1;A0A0J9YXM1	A0A0J9YXF2;J3QT77;A0A0J9YYG4;Q15165-3;Q15165-1;Q15165;G3XAK4	Serum paraoxonase/arylesterase 2	PON2	>tr|A0A0J9YXF2|A0A0J9YXF2_HUMAN Paraoxonase 2, isoform CRA_a OS=Homo sapiens GN=PON2 PE=1 SV=1;>tr|J3QT77|J3QT77_HUMAN Serum paraoxonase/arylesterase 2 OS=Homo sapiens GN=PON2 PE=1 SV=1;>tr|A0A0J9YYG4|A0A0J9YYG4_HUMAN Serum paraoxonase/arylesterase 2 OS=Ho			8	6	7	5	6	4	8	7	8	7	8	6	8	5	5	7	7	9	368510000	409180000	410840000	342730000	345090000	391950000	339090000	356610000	346780000	512460000	496230000	497540000	457200000	659210000	524010000	490900000	495380000	569300000	404310000	361310000	418860000	264460000	323280000	282730000	326030000
A0A0R4J2E8;A8MXP9;P43243;D6REM6;D6R991;H0Y8T4;B3KM87;P43243-2;Q68E03;D6R8Z5;D6RAM9;D6RAY2;D6RCM3;D6REK4;D6RBI2;D6RBK5;D6RE02;D6RIA2;D6RB45;A0A1B0GX04;D6R9F3;D6RBS2	A0A0R4J2E8;A8MXP9;P43243;D6REM6;D6R991	Matrin-3	MATR3	>tr|A0A0R4J2E8|A0A0R4J2E8_HUMAN Matrin-3 OS=Homo sapiens GN=MATR3 PE=1 SV=1;>tr|A8MXP9|A8MXP9_HUMAN Matrin-3 OS=Homo sapiens GN=MATR3 PE=1 SV=1;>sp|P43243|MATR3_HUMAN Matrin-3 OS=Homo sapiens GN=MATR3 PE=1 SV=2;>tr|D6REM6|D6REM6_HUMAN Matrin-3 OS=Homo sapi			19	18	20	16	18	15	15	14	19	12	13	12	13	10	15	18	15	14	888490000	814780000	918610000	881260000	956250000	833800000	938640000	1008700000	1005500000	730390000	761890000	755770000	736480000	660500000	759290000	750860000	807600000	775400000	1126100000	911080000	1202500000	736590000	894520000	696260000	749640000
A0A0S2Z5D0;H3BUV4;A0A1B0GTU6;Q9NWW5;A0A1B0GW73;H3BNF1;A0A1B0GTV3;A0A1B0GUD2;H3BUT1;H3BRN7;H3BTY4;Q9NWW5-2;A0A1B0GU90	A0A0S2Z5D0;H3BUV4;A0A1B0GTU6;Q9NWW5;A0A1B0GW73;H3BNF1;A0A1B0GTV3;A0A1B0GUD2;H3BUT1;H3BRN7;H3BTY4;Q9NWW5-2	Ceroid-lipofuscinosis neuronal protein 6	CLN6	>tr|A0A0S2Z5D0|A0A0S2Z5D0_HUMAN Ceroid-lipofuscinosis neuronal 6 late infantile variant isoform 2 OS=Homo sapiens GN=CLN6 PE=1 SV=1;>tr|H3BUV4|H3BUV4_HUMAN Ceroid-lipofuscinosis neuronal protein 6 OS=Homo sapiens GN=CLN6 PE=1 SV=1;>tr|A0A1B0GTU6|A0A1B0GTU6			3	3	3	3	3	2	3	3	3	3	3	3	3	3	3	3	3	3	172900000	222580000	143980000	162820000	128080000	166200000	195900000	208270000	161760000	181600000	229800000	178690000	180920000	166100000	168170000	161950000	159040000	154790000	197270000	179620000	152760000	154620000	123390000	104430000	170830000
A0A0U1RQQ4;Q9UNN8	A0A0U1RQQ4;Q9UNN8	Endothelial protein C receptor	PROCR	>tr|A0A0U1RQQ4|A0A0U1RQQ4_HUMAN Endothelial protein C receptor (Fragment) OS=Homo sapiens GN=PROCR PE=1 SV=1;>sp|Q9UNN8|EPCR_HUMAN Endothelial protein C receptor OS=Homo sapiens GN=PROCR PE=1 SV=1			0	0	0	0	0	0	0	1	1	0	0	1	0	0	0	0	0	0	0	0	0	0	0	0	0	0	0	0	0	0	0	0	0	0	0	0	0	0	0	0	0	0	0
F8VSC5;A0A0U1RQQ9;Q6P3W7	F8VSC5;A0A0U1RQQ9;Q6P3W7	SCY1-like protein 2	SCYL2	>tr|F8VSC5|F8VSC5_HUMAN SCY1-like protein 2 (Fragment) OS=Homo sapiens GN=SCYL2 PE=1 SV=1;>tr|A0A0U1RQQ9|A0A0U1RQQ9_HUMAN SCY1-like protein 2 OS=Homo sapiens GN=SCYL2 PE=1 SV=1;>sp|Q6P3W7|SCYL2_HUMAN SCY1-like protein 2 OS=Homo sapiens GN=SCYL2 PE=1 SV=1			0	1	1	0	1	0	0	1	0	0	0	0	0	0	0	1	0	1	0	0	0	0	0	0	0	0	0	0	0	0	0	0	0	0	0	0	0	8219200	11171000	0	28966000	0	0
A0A0U1RQT9;C9JYN0;Q16563-2;Q16563	A0A0U1RQT9;C9JYN0;Q16563-2;Q16563	Synaptophysin-like protein 1	SYPL1	>tr|A0A0U1RQT9|A0A0U1RQT9_HUMAN Synaptophysin-like protein 1 (Fragment) OS=Homo sapiens GN=SYPL1 PE=1 SV=1;>tr|C9JYN0|C9JYN0_HUMAN Synaptophysin-like protein 1 OS=Homo sapiens GN=SYPL1 PE=1 SV=1;>sp|Q16563-2|SYPL1_HUMAN Isoform 2 of Synaptophysin-like prot			1	1	1	1	1	1	1	1	1	1	1	1	1	1	1	1	1	1	0	0	0	0	0	0	0	0	0	0	0	0	0	0	0	0	0	64959000	30152000	0	0	33199000	24822000	40990000	22994000
A0A0U1RR22;Q9UNF0-2;Q9UNF0;B0QYG7;B0QYG8	A0A0U1RR22;Q9UNF0-2;Q9UNF0;B0QYG7;B0QYG8	Protein kinase C and casein kinase substrate in neurons protein 2	PACSIN2	>tr|A0A0U1RR22|A0A0U1RR22_HUMAN Protein kinase C and casein kinase substrate in neurons protein 2 (Fragment) OS=Homo sapiens GN=PACSIN2 PE=1 SV=1;>sp|Q9UNF0-2|PACN2_HUMAN Isoform 2 of Protein kinase C and casein kinase substrate in neurons protein 2 OS=Hom			0	0	1	0	0	0	0	0	0	0	0	0	0	0	0	0	0	0	0	0	0	0	0	0	0	0	0	0	0	0	0	0	0	0	0	0	0	0	4956600	0	0	0	0
A0A0U1RR32;A0A0U1RRH7;Q99878;Q96KK5;Q9BTM1;Q16777;Q93077;Q7L7L0;Q6FI13;P20671;P0C0S8;P04908;H0YFX9;Q96QV6;P16104;Q9BTM1-2;Q71UI9-5	A0A0U1RR32;A0A0U1RRH7;Q99878;Q96KK5;Q9BTM1;Q16777;Q93077;Q7L7L0;Q6FI13;P20671;P0C0S8;P04908;H0YFX9;Q96QV6;P16104;Q9BTM1-2	Histone H2A type 1-J;Histone H2A type 1-H;Histone H2A.J;Histone H2A type 2-C;Histone H2A type 1-C;Histone H2A type 3;Histone H2A type 2-A;Histone H2A type 1-D;Histone H2A type 1;Histone H2A type 1-B/E;Histone H2A;Histone H2A type 1-A;Histone H2AX	HIST1H2AJ;HIST1H2AH;H2AFJ;HIST2H2AC;HIST1H2AC;HIST3H2A;HIST2H2AA3;HIST1H2AD;HIST1H2AG;HIST1H2AB;HIST1H2AA;H2AFX	>tr|A0A0U1RR32|A0A0U1RR32_HUMAN Histone H2A OS=Homo sapiens GN=hCG_2039566 PE=3 SV=1;>tr|A0A0U1RRH7|A0A0U1RRH7_HUMAN Histone H2A OS=Homo sapiens PE=3 SV=1;>sp|Q99878|H2A1J_HUMAN Histone H2A type 1-J OS=Homo sapiens GN=HIST1H2AJ PE=1 SV=3;>sp|Q96KK5|H2A1H_H			3	4	4	4	4	3	4	3	4	3	4	4	3	3	4	2	4	4	1486200000	2318900000	1974800000	1284900000	1457600000	1547700000	2210100000	0	1538100000	1323100000	1783200000	1630800000	2735100000	1831600000	1233300000	0	1430900000	1910400000	1733500000	1433800000	174830000	1388800000	1803100000	1695400000	2147600000
A0A0U1RRB6;Q9Y2D4;J3QT38;Q9Y2D4-2;F8W6R7	A0A0U1RRB6;Q9Y2D4;J3QT38;Q9Y2D4-2	Exocyst complex component 6B	EXOC6B	>tr|A0A0U1RRB6|A0A0U1RRB6_HUMAN Exocyst complex component 6B OS=Homo sapiens GN=EXOC6B PE=1 SV=1;>sp|Q9Y2D4|EXC6B_HUMAN Exocyst complex component 6B OS=Homo sapiens GN=EXOC6B PE=1 SV=3;>tr|J3QT38|J3QT38_HUMAN Exocyst complex component 6B OS=Homo sapiens GN			7	2	1	2	4	2	4	4	4	2	2	3	2	2	0	3	2	1	41468000	40749000	0	0	38463000	0	46339000	54969000	41674000	44148000	0	0	45251000	0	0	37548000	0	0	75691000	31836000	10071000	16352000	26106000	18876000	63651000
F6XEV2;A0A0U1RRK1;Q9BPX6;Q9BPX6-3;Q9BPX6-2;S4R3D7;E9PQV6;S4R3V1;Q9BPX6-5;Q9BPX6-4;S4R3W3	F6XEV2;A0A0U1RRK1;Q9BPX6;Q9BPX6-3;Q9BPX6-2;S4R3D7;E9PQV6;S4R3V1;Q9BPX6-5;Q9BPX6-4	Calcium uptake protein 1, mitochondrial	MICU1	>tr|F6XEV2|F6XEV2_HUMAN Calcium uptake protein 1, mitochondrial OS=Homo sapiens GN=MICU1 PE=1 SV=2;>tr|A0A0U1RRK1|A0A0U1RRK1_HUMAN Calcium uptake protein 1, mitochondrial OS=Homo sapiens GN=MICU1 PE=1 SV=1;>sp|Q9BPX6|MICU1_HUMAN Calcium uptake protein 1, m			5	2	2	3	2	3	5	5	4	2	0	2	2	1	3	5	2	2	70820000	75543000	70975000	62583000	0	59312000	69946000	65409000	61425000	55577000	0	56019000	65063000	0	54229000	70201000	77054000	63729000	113030000	59275000	59157000	62935000	20799000	34135000	88945000
A0A0U1RRM1;Q8WXI9;A0A0U1RR34;A0A0U1RRK3;A0A0U1RR30;A0A1B0GVS4;A0A1B0GW07	A0A0U1RRM1;Q8WXI9	Transcriptional repressor p66-beta	GATAD2B	>tr|A0A0U1RRM1|A0A0U1RRM1_HUMAN Transcriptional repressor p66-beta OS=Homo sapiens GN=GATAD2B PE=1 SV=1;>sp|Q8WXI9|P66B_HUMAN Transcriptional repressor p66-beta OS=Homo sapiens GN=GATAD2B PE=1 SV=1			9	6	8	6	8	5	7	5	7	5	5	5	6	7	3	7	6	7	396290000	319300000	325440000	373250000	402240000	410440000	396680000	360920000	379800000	315190000	342100000	401240000	354520000	368540000	367780000	338300000	345860000	392470000	408920000	281890000	339550000	281980000	432410000	347170000	371970000
A0A0U1RRM4;P26599;P26599-2;P26599-3;A6NLN1;A0A0D9SF20;K7EKJ7;K7EK45;A0A087WUW5;K7ELW5;K7ES59;A0A087WU68;X6R242	A0A0U1RRM4;P26599;P26599-2;P26599-3;A6NLN1;A0A0D9SF20	Polypyrimidine tract-binding protein 1	PTBP1	>tr|A0A0U1RRM4|A0A0U1RRM4_HUMAN Polypyrimidine tract-binding protein 1 OS=Homo sapiens GN=PTBP1 PE=1 SV=1;>sp|P26599|PTBP1_HUMAN Polypyrimidine tract-binding protein 1 OS=Homo sapiens GN=PTBP1 PE=1 SV=1;>sp|P26599-2|PTBP1_HUMAN Isoform 2 of Polypyrimidine			7	5	4	6	7	8	7	8	8	4	8	5	5	5	7	7	4	8	275080000	240480000	274600000	232400000	273350000	257620000	250280000	281060000	286500000	173900000	241270000	284950000	247620000	259290000	224090000	235720000	209700000	295570000	305830000	209210000	174820000	241220000	267510000	326370000	239180000
A0A0U1RRM6;Q8N8S7-3;Q8N8S7-2;Q8N8S7;A0A075B6E5;A0A0U1RQP7	A0A0U1RRM6;Q8N8S7-3;Q8N8S7-2;Q8N8S7;A0A075B6E5	Protein enabled homolog	ENAH	>tr|A0A0U1RRM6|A0A0U1RRM6_HUMAN Protein enabled homolog OS=Homo sapiens GN=ENAH PE=1 SV=1;>sp|Q8N8S7-3|ENAH_HUMAN Isoform 3 of Protein enabled homolog OS=Homo sapiens GN=ENAH;>sp|Q8N8S7-2|ENAH_HUMAN Isoform 2 of Protein enabled homolog OS=Homo sapiens GN=E			2	2	2	0	0	1	0	0	0	1	1	1	1	1	2	2	1	1	39297000	53076000	62781000	0	0	0	0	0	0	0	0	0	0	0	67344000	0	0	0	32115000	40657000	38244000	0	0	14553000	0
A0A0X1KG71;Q8WX92	A0A0X1KG71;Q8WX92	Negative elongation factor B	NELFB	>tr|A0A0X1KG71|A0A0X1KG71_HUMAN Negative elongation factor B OS=Homo sapiens GN=NELFB PE=1 SV=1;>sp|Q8WX92|NELFB_HUMAN Negative elongation factor B OS=Homo sapiens GN=NELFB PE=1 SV=1			7	5	6	7	6	7	6	6	7	6	4	4	5	4	7	5	4	3	284730000	275030000	302160000	250330000	260900000	269100000	339210000	253040000	244080000	247540000	246720000	224920000	241210000	269760000	255650000	254200000	250450000	245190000	316820000	227700000	403680000	196170000	321700000	336210000	282810000
A0A0X1KG72;H0Y4Z8;Q3YEC7;Q3YEC7-2;G3V154;F2Z2T0;Q3YEC7-4;Q3YEC7-5;Q3YEC7-6;Q3YEC7-3;H0Y7H6	A0A0X1KG72;H0Y4Z8;Q3YEC7;Q3YEC7-2;G3V154;F2Z2T0;Q3YEC7-4;Q3YEC7-5;Q3YEC7-6;Q3YEC7-3	Rab-like protein 6	RABL6	>tr|A0A0X1KG72|A0A0X1KG72_HUMAN Rab-like protein 6 (Fragment) OS=Homo sapiens GN=RABL6 PE=1 SV=1;>tr|H0Y4Z8|H0Y4Z8_HUMAN Chromosome 9 open reading frame 86, isoform CRA_b OS=Homo sapiens GN=RABL6 PE=1 SV=2;>sp|Q3YEC7|RABL6_HUMAN Rab-like protein 6 OS=Homo			0	0	0	1	0	0	0	0	0	0	0	0	1	0	0	0	0	0	0	0	0	0	0	0	0	0	0	0	0	0	0	0	0	0	0	0	0	0	0	20694000	0	0	0
A0A140T962;A0A140T9J9;A0A140T9B3;Q29963;Q29865;P30499;A0A140T9E1;A0A140T942;P30501;A0A140TA05;A0A140T9L3;P01893;F8W9Z8;A0A140T9Z7;A0A0G2JPT2	A0A140T962;A0A140T9J9;A0A140T9B3;Q29963;Q29865;P30499;A0A140T9E1;A0A140T942;P30501;A0A140TA05;A0A140T9L3	HLA class I histocompatibility antigen, Cw-6 alpha chain;HLA class I histocompatibility antigen, Cw-18 alpha chain;HLA class I histocompatibility antigen, Cw-1 alpha chain;HLA class I histocompatibility antigen, Cw-2 alpha chain	HLA-C	>tr|A0A140T962|A0A140T962_HUMAN HLA class I histocompatibility antigen, Cw-6 alpha chain OS=Homo sapiens GN=HLA-C PE=1 SV=1;>tr|A0A140T9J9|A0A140T9J9_HUMAN HLA class I histocompatibility antigen, Cw-6 alpha chain OS=Homo sapiens GN=HLA-C PE=1 SV=1;>tr|A0A1			4	6	6	5	5	4	5	5	2	5	6	5	8	5	5	5	7	7	0	0	0	0	0	0	0	0	0	0	0	0	0	0	0	0	0	141920000	67395000	83144000	93197000	0	75079000	0	68768000
A0A140T9T7;Q03518	A0A140T9T7;Q03518	Antigen peptide transporter 1	TAP1	>tr|A0A140T9T7|A0A140T9T7_HUMAN Antigen peptide transporter 1 OS=Homo sapiens GN=TAP1 PE=1 SV=1;>sp|Q03518|TAP1_HUMAN Antigen peptide transporter 1 OS=Homo sapiens GN=TAP1 PE=1 SV=2			4	2	3	3	4	3	4	3	3	6	6	6	4	5	5	5	2	4	125200000	132890000	155640000	131610000	111020000	106130000	136570000	121800000	157980000	157980000	171900000	164310000	158770000	129310000	141100000	146790000	155090000	147210000	136280000	75360000	121700000	113950000	113980000	93988000	131390000
A0A140TA76;Q8ND56-3;Q8ND56-2;Q8ND56;K7EMZ9;A0A0G2JQ95;A0A096LP11	A0A140TA76;Q8ND56-3;Q8ND56-2;Q8ND56;K7EMZ9	Protein LSM14 homolog A	LSM14A	>tr|A0A140TA76|A0A140TA76_HUMAN Protein LSM14 homolog A (Fragment) OS=Homo sapiens GN=LSM14A PE=1 SV=1;>sp|Q8ND56-3|LS14A_HUMAN Isoform 3 of Protein LSM14 homolog A OS=Homo sapiens GN=LSM14A;>sp|Q8ND56-2|LS14A_HUMAN Isoform 2 of Protein LSM14 homolog A OS=			3	2	2	2	3	2	1	1	1	2	2	1	1	1	3	3	3	2	78546000	78228000	106290000	60530000	70024000	0	0	0	0	64019000	68721000	0	0	0	87205000	73285000	76866000	71246000	104400000	61370000	108340000	60284000	83124000	18779000	20641000
A0A140TA86;Q5XKP0;K7EIR2;A0A140TA84	A0A140TA86;Q5XKP0;K7EIR2;A0A140TA84	Protein QIL1	QIL1;C19orf70	>tr|A0A140TA86|A0A140TA86_HUMAN MICOS complex subunit MIC13 OS=Homo sapiens GN=C19orf70 PE=1 SV=1;>sp|Q5XKP0|MIC13_HUMAN MICOS complex subunit MIC13 OS=Homo sapiens GN=MIC13 PE=1 SV=1;>tr|K7EIR2|K7EIR2_HUMAN MICOS complex subunit MIC13 OS=Homo sapiens GN=C			2	1	1	1	2	2	1	0	2	1	1	1	1	2	1	1	2	1	38317000	0	0	0	45116000	51645000	0	0	52624000	0	0	0	0	50271000	0	0	71826000	0	39467000	24778000	32452000	18113000	40284000	48664000	18807000
A0A1B0GWJ8;H7C3E1;A0A1B0GTB0;A0A1B0GVB9;A0A1B0GVW0;A0A1C7CYW4;O75787-2;O75787;A0A1B0GTU8;A0A1B0GUT7;A0A1B0GW13;A0A1B0GV60;A0A1B0GVC7;B7Z1I9;A0A1B0GU12;B7Z413;H7C240;A0A1B0GWD6;A0A1B0GVZ1;A0A1B0GV24;A0A1B0GVI9	A0A1B0GWJ8;H7C3E1;A0A1B0GTB0;A0A1B0GVB9;A0A1B0GVW0;A0A1C7CYW4;O75787-2;O75787;A0A1B0GTU8;A0A1B0GUT7;A0A1B0GW13;A0A1B0GV60;A0A1B0GVC7;B7Z1I9;A0A1B0GU12;B7Z413;H7C240;A0A1B0GWD6	Renin receptor	ATP6AP2	>tr|A0A1B0GWJ8|A0A1B0GWJ8_HUMAN Renin receptor OS=Homo sapiens GN=ATP6AP2 PE=1 SV=1;>tr|H7C3E1|H7C3E1_HUMAN Renin receptor OS=Homo sapiens GN=ATP6AP2 PE=1 SV=2;>tr|A0A1B0GTB0|A0A1B0GTB0_HUMAN Renin receptor (Fragment) OS=Homo sapiens GN=ATP6AP2 PE=1 SV=1;>			1	1	1	0	0	1	0	0	0	3	1	1	1	1	1	1	1	2	0	0	0	0	0	0	0	0	0	0	0	0	0	0	0	0	0	0	14331000	13655000	16086000	0	0	13381000	0
A0A1B0GTG2;A0A1B0GW77;P49419-2;P49419;A0A1B0GUA1;A0A1B0GW82;A0A1B0GV49;A0A1B0GTY9;A0A1B0GTJ4;A0A140T9V3;P49419-4;H0YHM6;A0A0J9YWF7;A0A1B0GUY0;F8WDY6;A0A1B0GVU0;F8VVF2	A0A1B0GTG2;A0A1B0GW77;P49419-2;P49419;A0A1B0GUA1;A0A1B0GW82;A0A1B0GV49;A0A1B0GTY9;A0A1B0GTJ4;A0A140T9V3;P49419-4	Alpha-aminoadipic semialdehyde dehydrogenase	ALDH7A1	>tr|A0A1B0GTG2|A0A1B0GTG2_HUMAN Alpha-aminoadipic semialdehyde dehydrogenase OS=Homo sapiens GN=ALDH7A1 PE=1 SV=1;>tr|A0A1B0GW77|A0A1B0GW77_HUMAN Alpha-aminoadipic semialdehyde dehydrogenase OS=Homo sapiens GN=ALDH7A1 PE=1 SV=1;>sp|P49419-2|AL7A1_HUMAN Iso			1	0	3	1	0	1	0	0	2	0	0	0	0	0	0	0	1	0	0	0	0	0	0	0	0	0	0	0	0	0	0	0	0	0	0	0	22499000	0	48011000	19000000	0	27659000	0
A0A1B0GV06;A0A1B0GTP7;A0A1B0GUE3;A0A1B0GUG1;A0A1B0GUW4;E7EMM4;A0A1B0GW68;A0A1B0GUA4;A0A1B0GTM3;A0A1B0GTZ5;A0A1B0GUH5;Q13510-3;Q13510;Q13510-2	A0A1B0GV06;A0A1B0GTP7;A0A1B0GUE3;A0A1B0GUG1;A0A1B0GUW4;E7EMM4;A0A1B0GW68;A0A1B0GUA4;A0A1B0GTM3;A0A1B0GTZ5;A0A1B0GUH5;Q13510-3;Q13510;Q13510-2	Acid ceramidase;Acid ceramidase subunit alpha;Acid ceramidase subunit beta	ASAH1	>tr|A0A1B0GV06|A0A1B0GV06_HUMAN Acid ceramidase (Fragment) OS=Homo sapiens GN=ASAH1 PE=1 SV=1;>tr|A0A1B0GTP7|A0A1B0GTP7_HUMAN Acid ceramidase OS=Homo sapiens GN=ASAH1 PE=1 SV=1;>tr|A0A1B0GUE3|A0A1B0GUE3_HUMAN Acid ceramidase OS=Homo sapiens GN=ASAH1 PE=1 S			0	1	0	0	0	1	1	0	0	1	0	1	2	0	1	0	1	1	0	0	0	0	0	0	0	0	0	0	0	0	34648000	0	0	0	0	0	0	8668400	0	0	0	10608000	11819000
A0A1B0GTW1;Q9UDY2-6;Q9UDY2-3;Q9UDY2;Q9UDY2-7;Q9UDY2-4;Q9UDY2-2;Q9UDY2-5;U3KQJ2;B1AN86	A0A1B0GTW1;Q9UDY2-6;Q9UDY2-3;Q9UDY2;Q9UDY2-7;Q9UDY2-4;Q9UDY2-2;Q9UDY2-5	Tight junction protein ZO-2	TJP2	>tr|A0A1B0GTW1|A0A1B0GTW1_HUMAN Tight junction protein ZO-2 OS=Homo sapiens GN=TJP2 PE=1 SV=1;>sp|Q9UDY2-6|ZO2_HUMAN Isoform 6 of Tight junction protein ZO-2 OS=Homo sapiens GN=TJP2;>sp|Q9UDY2-3|ZO2_HUMAN Isoform C1 of Tight junction protein ZO-2 OS=Homo s			4	0	0	4	0	4	0	1	0	0	2	3	2	2	4	5	3	3	39909000	0	0	47459000	0	39547000	0	0	0	0	43972000	48040000	43905000	47431000	53370000	46368000	42390000	38537000	38520000	0	0	59989000	0	55773000	0
A0A1B0GUA3;Q96EK5;A0A1B0GTE6;A0A0D9SFK7;A0A1B0GUH6;A0A1B0GVY9;A0A1B0GU96;A0A1B0GV79;A0A1B0GW21	A0A1B0GUA3;Q96EK5;A0A1B0GTE6;A0A0D9SFK7;A0A1B0GUH6	KIF1-binding protein	KIAA1279	>tr|A0A1B0GUA3|A0A1B0GUA3_HUMAN KIF1-binding protein OS=Homo sapiens GN=KIF1BP PE=1 SV=1;>sp|Q96EK5|KBP_HUMAN KIF1-binding protein OS=Homo sapiens GN=KIF1BP PE=1 SV=1;>tr|A0A1B0GTE6|A0A1B0GTE6_HUMAN KIF1-binding protein OS=Homo sapiens GN=KIF1BP PE=1 SV=1;			0	0	0	0	0	0	0	0	0	0	1	1	0	1	0	0	1	0	0	0	0	0	0	0	0	0	0	0	0	0	0	0	0	0	0	0	0	0	0	0	0	0	0
A0A1B0GUB2;Q6P1J9	A0A1B0GUB2;Q6P1J9	Parafibromin	CDC73	>tr|A0A1B0GUB2|A0A1B0GUB2_HUMAN Parafibromin OS=Homo sapiens GN=CDC73 PE=1 SV=1;>sp|Q6P1J9|CDC73_HUMAN Parafibromin OS=Homo sapiens GN=CDC73 PE=1 SV=1			0	0	0	1	0	0	0	0	0	1	0	0	0	0	0	0	1	0	0	0	0	0	0	0	0	0	0	0	0	0	0	0	0	0	0	0	0	0	0	14848000	0	0	0
B1AM27;A0A1B0GUS7;O14795;O14795-2;I6L9J0;F8W8M9;A0A1B0GVW8;A0A0U1RRL2;F8VZH8;F8W0P6;F8W059;Q9UPW8	B1AM27;A0A1B0GUS7;O14795;O14795-2;I6L9J0;F8W8M9;A0A1B0GVW8	Protein unc-13 homolog B	UNC13B	>tr|B1AM27|B1AM27_HUMAN Protein unc-13 homolog B OS=Homo sapiens GN=UNC13B PE=1 SV=1;>tr|A0A1B0GUS7|A0A1B0GUS7_HUMAN Protein unc-13 homolog B OS=Homo sapiens GN=UNC13B PE=1 SV=1;>sp|O14795|UN13B_HUMAN Protein unc-13 homolog B OS=Homo sapiens GN=UNC13B PE=1			0	0	0	1	0	0	1	2	1	0	0	1	0	0	0	0	0	0	0	0	0	0	0	0	0	0	0	0	0	0	0	0	0	0	0	0	0	0	0	15372000	0	0	0
A0A1B0GV09;Q9H9B1;A0A1B0GU48;Q9H9B1-3;A0A0C4DGF8;Q9H9B1-4;A0A0D9SEP2;A0A0D9SFS4;A0A0D9SER3;A0A0D9SFG7;A0A0D9SFX4;A0A1B0GW79;A0A1B0GWF6;A0A0D9SEQ1;A0A1B0GVZ8;A0A1B0GUD1	A0A1B0GV09;Q9H9B1;A0A1B0GU48;Q9H9B1-3	Histone-lysine N-methyltransferase EHMT1	EHMT1	>tr|A0A1B0GV09|A0A1B0GV09_HUMAN Histone-lysine N-methyltransferase EHMT1 OS=Homo sapiens GN=EHMT1 PE=1 SV=1;>sp|Q9H9B1|EHMT1_HUMAN Histone-lysine N-methyltransferase EHMT1 OS=Homo sapiens GN=EHMT1 PE=1 SV=4;>tr|A0A1B0GU48|A0A1B0GU48_HUMAN Histone-lysine N-			0	0	0	0	0	0	0	0	0	2	0	0	0	0	0	0	0	2	0	0	0	0	0	0	0	0	0	0	0	0	0	0	0	0	0	17024000	0	0	0	0	0	0	0
A0A1B0GW44;A0A1B0GV23;A0A1B0GVD5;A0A1B0GWE8;P07339;A0A1B0GVP3;A0A1B0GU92;A0A1B0GU03;H7C1V0;F8W787;F8WD96;C9JH19;H7C469;A0A1B0GV01	A0A1B0GW44;A0A1B0GV23;A0A1B0GVD5;A0A1B0GWE8;P07339;A0A1B0GVP3;A0A1B0GU92;A0A1B0GU03;H7C1V0;F8W787;F8WD96;C9JH19;H7C469	Cathepsin D;Cathepsin D light chain;Cathepsin D heavy chain	CTSD	>tr|A0A1B0GW44|A0A1B0GW44_HUMAN Cathepsin D OS=Homo sapiens GN=CTSD PE=1 SV=1;>tr|A0A1B0GV23|A0A1B0GV23_HUMAN Cathepsin D OS=Homo sapiens GN=CTSD PE=1 SV=1;>tr|A0A1B0GVD5|A0A1B0GVD5_HUMAN Cathepsin D OS=Homo sapiens GN=CTSD PE=1 SV=1;>tr|A0A1B0GWE8|A0A1B0G			1	1	3	3	2	5	3	2	2	1	1	0	2	1	1	3	1	2	0	0	86140000	89710000	81012000	78347000	65767000	79805000	70145000	0	0	0	60272000	0	0	61532000	0	68810000	0	0	83381000	82513000	51223000	117190000	57142000
A0A1B0GVU9;A0A0U1RR66;A0A0U1RQQ5;A0A1B0GTT3;A0A0U1RQX5;A0A0U1RQJ6;A0A0U1RRC8;A0A0U1RQX9;A0A0U1RRJ7;A0A0U1RR79	A0A1B0GVU9			>tr|A0A1B0GVU9|A0A1B0GVU9_HUMAN Glutamine--tRNA ligase (Fragment) OS=Homo sapiens GN=QARS PE=1 SV=1			32	32	30	34	34	24	23	28	32	35	37	31	28	33	31	31	31	30	0	0	0	0	0	0	0	14459000	0	0	0	0	0	0	0	0	0	0	0	0	0	0	0	0	0
A0A1B0GW05;Q2PZI1;H7C3M5;Q2PZI1-2	A0A1B0GW05;Q2PZI1	Probable C-mannosyltransferase DPY19L1	DPY19L1	>tr|A0A1B0GW05|A0A1B0GW05_HUMAN Probable C-mannosyltransferase DPY19L1 OS=Homo sapiens GN=DPY19L1 PE=1 SV=1;>sp|Q2PZI1|D19L1_HUMAN Probable C-mannosyltransferase DPY19L1 OS=Homo sapiens GN=DPY19L1 PE=2 SV=1			2	2	5	1	3	3	6	2	4	4	3	3	5	3	3	2	1	4	132470000	155730000	159870000	0	146630000	153200000	135860000	145870000	166950000	110400000	152580000	132660000	109410000	139370000	155190000	131620000	0	91296000	101870000	128990000	208240000	64098000	118360000	128670000	193690000
A0A1C7CYX9;Q16555;Q16555-2;E5RFU4	A0A1C7CYX9;Q16555;Q16555-2	Dihydropyrimidinase-related protein 2	DPYSL2	>tr|A0A1C7CYX9|A0A1C7CYX9_HUMAN Dihydropyrimidinase-related protein 2 OS=Homo sapiens GN=DPYSL2 PE=1 SV=1;>sp|Q16555|DPYL2_HUMAN Dihydropyrimidinase-related protein 2 OS=Homo sapiens GN=DPYSL2 PE=1 SV=1;>sp|Q16555-2|DPYL2_HUMAN Isoform 2 of Dihydropyrimidi			1	3	6	5	3	5	2	5	5	4	3	3	4	2	4	5	2	7	0	105760000	206030000	162660000	146660000	183470000	105980000	179790000	193950000	144090000	101250000	92860000	163690000	58888000	174360000	147930000	122920000	207370000	22710000	56202000	196360000	164580000	90595000	126710000	51439000
A0JP02;B4DJX4;Q9HAU0-5;Q9HAU0-8;Q9HAU0;Q9HAU0-2;Q9HAU0-4;Q9HAU0-6;Q9HAU0-3;H0YGJ6	A0JP02;B4DJX4;Q9HAU0-5;Q9HAU0-8;Q9HAU0;Q9HAU0-2;Q9HAU0-4;Q9HAU0-6;Q9HAU0-3	Pleckstrin homology domain-containing family A member 5	PLEKHA5	>tr|A0JP02|A0JP02_HUMAN PLEKHA5 protein OS=Homo sapiens GN=PLEKHA5 PE=1 SV=1;>tr|B4DJX4|B4DJX4_HUMAN Pleckstrin homology domain-containing family A member 5 (Fragment) OS=Homo sapiens GN=PLEKHA5 PE=1 SV=1;>sp|Q9HAU0-5|PKHA5_HUMAN Isoform 5 of Pleckstrin ho			0	0	2	0	0	0	0	1	0	0	1	0	0	0	0	0	0	0	0	0	31736000	0	0	0	0	0	0	0	0	0	0	0	0	0	0	0	0	0	32756000	0	0	0	0
A0PJW6	A0PJW6	Transmembrane protein 223	TMEM223	>sp|A0PJW6|TM223_HUMAN Transmembrane protein 223 OS=Homo sapiens GN=TMEM223 PE=1 SV=1			1	2	1	0	0	0	0	0	1	1	1	1	0	1	1	2	0	1	0	0	0	0	0	0	0	0	0	0	0	0	0	0	0	30662000	0	0	24627000	29130000	20769000	0	0	0	0
A1L0T0;M0R026;M0QZX5;E9PJS0;M0R1B5;E9PL44	A1L0T0;M0R026	Acetolactate synthase-like protein	ILVBL	>sp|A1L0T0|ILVBL_HUMAN Acetolactate synthase-like protein OS=Homo sapiens GN=ILVBL PE=1 SV=2;>tr|M0R026|M0R026_HUMAN Acetolactate synthase-like protein OS=Homo sapiens GN=ILVBL PE=1 SV=1			10	11	11	9	10	9	9	8	8	11	10	11	11	11	9	10	9	8	511530000	489950000	365810000	456830000	424290000	394140000	530300000	503370000	499660000	525680000	569320000	448600000	490310000	509090000	530250000	434120000	489750000	468570000	544920000	495480000	375000000	427530000	351590000	348240000	394710000
G3V311;A1L390-2;A1L390-3;A1L390	G3V311;A1L390-2;A1L390-3;A1L390	Pleckstrin homology domain-containing family G member 3	PLEKHG3	>tr|G3V311|G3V311_HUMAN Pleckstrin homology domain-containing family G member 3 OS=Homo sapiens GN=PLEKHG3 PE=1 SV=1;>sp|A1L390-2|PKHG3_HUMAN Isoform 2 of Pleckstrin homology domain-containing family G member 3 OS=Homo sapiens GN=PLEKHG3;>sp|A1L390-3|PKHG3			1	1	0	1	0	0	0	1	1	0	0	0	1	1	0	1	0	0	0	0	0	0	0	0	0	0	0	0	0	0	0	0	0	0	0	0	15578000	30366000	0	15932000	0	0	0
A2A274;Q99798	A2A274;Q99798	Aconitate hydratase, mitochondrial	ACO2	>tr|A2A274|A2A274_HUMAN Aconitate hydratase, mitochondrial OS=Homo sapiens GN=ACO2 PE=1 SV=1;>sp|Q99798|ACON_HUMAN Aconitate hydratase, mitochondrial OS=Homo sapiens GN=ACO2 PE=1 SV=2			2	1	3	2	1	2	0	0	2	0	0	0	0	0	0	0	0	0	90085000	0	97249000	0	0	0	0	0	65003000	0	0	0	0	0	0	0	0	0	63407000	26787000	78938000	32193000	26740000	63384000	0
A2A2Q9;Q9Y312	A2A2Q9;Q9Y312	Protein AAR2 homolog	AAR2	>tr|A2A2Q9|A2A2Q9_HUMAN Protein AAR2 homolog OS=Homo sapiens GN=AAR2 PE=1 SV=1;>sp|Q9Y312|AAR2_HUMAN Protein AAR2 homolog OS=Homo sapiens GN=AAR2 PE=1 SV=2			1	0	0	0	0	0	0	0	0	0	1	0	0	0	0	0	1	0	0	0	0	0	0	0	0	0	0	0	0	0	0	0	0	0	22483000	0	17672000	0	0	0	0	0	0
A2AEA2;P10321;O19617;A0A140T921;A0A140T9H5;A0A140T9U8	A2AEA2;P10321;O19617;A0A140T921;A0A140T9H5;A0A140T9U8	HLA class I histocompatibility antigen, Cw-7 alpha chain	HLA-C	>tr|A2AEA2|A2AEA2_HUMAN HLA class I histocompatibility antigen, Cw-6 alpha chain OS=Homo sapiens GN=HLA-C PE=1 SV=2;>sp|P10321|1C07_HUMAN HLA class I histocompatibility antigen, Cw-7 alpha chain OS=Homo sapiens GN=HLA-C PE=1 SV=3;>tr|O19617|O19617_HUMAN HL			4	6	6	5	6	5	5	5	3	6	7	4	7	5	6	6	8	7	0	0	0	0	0	0	0	0	0	0	0	0	0	0	0	0	89395000	0	0	0	176590000	0	66043000	89747000	0
A2RRP1;A2RRP1-2;H0Y5G7;H7C007;H7C1Y9;H7BZR3	A2RRP1;A2RRP1-2	Neuroblastoma-amplified sequence	NBAS	>sp|A2RRP1|NBAS_HUMAN Neuroblastoma-amplified sequence OS=Homo sapiens GN=NBAS PE=1 SV=2;>sp|A2RRP1-2|NBAS_HUMAN Isoform 2 of Neuroblastoma-amplified sequence OS=Homo sapiens GN=NBAS			1	0	0	2	0	1	2	1	1	3	1	0	1	1	0	1	2	0	0	0	0	0	0	0	0	0	0	0	0	0	0	0	0	0	0	0	15494000	0	0	25481000	0	7632000	15620000
A3KMH1-3;A3KMH1;A3KMH1-2	A3KMH1-3;A3KMH1;A3KMH1-2	von Willebrand factor A domain-containing protein 8	VWA8	>sp|A3KMH1-3|VWA8_HUMAN Isoform 3 of von Willebrand factor A domain-containing protein 8 OS=Homo sapiens GN=VWA8;>sp|A3KMH1|VWA8_HUMAN von Willebrand factor A domain-containing protein 8 OS=Homo sapiens GN=VWA8 PE=1 SV=2;>sp|A3KMH1-2|VWA8_HUMAN Isoform 2 o			7	6	3	6	5	6	7	8	5	8	5	6	4	3	5	5	6	5	97322000	108660000	100680000	116290000	84978000	106880000	121170000	109950000	102770000	111580000	96892000	109570000	75160000	68615000	107680000	86611000	99421000	90842000	150520000	106180000	55956000	125690000	80534000	130990000	118280000
A4D1E9;C9J8R7;C9JNI1;A4D1E9-2	A4D1E9;C9J8R7;C9JNI1;A4D1E9-2	GTP-binding protein 10	GTPBP10	>sp|A4D1E9|GTPBA_HUMAN GTP-binding protein 10 OS=Homo sapiens GN=GTPBP10 PE=1 SV=1;>tr|C9J8R7|C9J8R7_HUMAN GTP-binding protein 10 (Fragment) OS=Homo sapiens GN=GTPBP10 PE=1 SV=1;>tr|C9JNI1|C9JNI1_HUMAN GTP-binding protein 10 (Fragment) OS=Homo sapiens GN=G			0	0	0	0	0	0	1	0	0	0	0	0	0	1	0	0	0	0	0	0	0	0	0	0	0	0	0	0	0	0	0	0	0	0	0	0	0	0	0	0	0	0	14411000
A5YKK6;A5YKK6-2;A5YKK6-3;A5YKK6-4;H3BMZ2;H3BNB1;H3BVC9;H3BTH2;H3BR89;H3BMH0;H3BT18;H3BU44	A5YKK6;A5YKK6-2;A5YKK6-3;A5YKK6-4	CCR4-NOT transcription complex subunit 1	CNOT1	>sp|A5YKK6|CNOT1_HUMAN CCR4-NOT transcription complex subunit 1 OS=Homo sapiens GN=CNOT1 PE=1 SV=2;>sp|A5YKK6-2|CNOT1_HUMAN Isoform 2 of CCR4-NOT transcription complex subunit 1 OS=Homo sapiens GN=CNOT1;>sp|A5YKK6-3|CNOT1_HUMAN Isoform 3 of CCR4-NOT transc			17	17	8	14	19	17	18	13	13	12	18	16	13	13	14	14	14	13	508370000	505980000	375420000	503610000	488770000	435770000	436350000	458840000	390880000	421790000	451520000	504450000	361340000	394030000	380520000	388120000	395410000	378180000	647250000	447210000	217180000	377810000	556750000	436200000	368010000
H3BTL1;Q9GZQ8;A6NCE7;Q9H492;Q9H492-2	H3BTL1;Q9GZQ8;A6NCE7;Q9H492;Q9H492-2	Microtubule-associated proteins 1A/1B light chain 3B;Microtubule-associated proteins 1A/1B light chain 3 beta 2;Microtubule-associated proteins 1A/1B light chain 3A	MAP1LC3B;MAP1LC3B2;MAP1LC3A	>tr|H3BTL1|H3BTL1_HUMAN Microtubule-associated protein 1 light chain 3 beta, isoform CRA_f OS=Homo sapiens GN=MAP1LC3B PE=3 SV=1;>sp|Q9GZQ8|MLP3B_HUMAN Microtubule-associated proteins 1A/1B light chain 3B OS=Homo sapiens GN=MAP1LC3B PE=1 SV=3;>sp|A6NCE7|MP			0	0	0	0	0	0	0	0	1	0	0	0	0	0	0	1	1	0	0	0	0	0	0	0	0	0	0	0	0	0	0	0	0	0	0	0	0	0	0	0	0	0	0
A6NCQ0;A6NJU6;A6NFX8;Q9UKK9;C9JYY9;H0YEY4	A6NCQ0;A6NJU6;A6NFX8;Q9UKK9;C9JYY9;H0YEY4	ADP-sugar pyrophosphatase	NUDT5	>tr|A6NCQ0|A6NCQ0_HUMAN ADP-sugar pyrophosphatase OS=Homo sapiens GN=NUDT5 PE=1 SV=1;>tr|A6NJU6|A6NJU6_HUMAN ADP-sugar pyrophosphatase OS=Homo sapiens GN=NUDT5 PE=1 SV=2;>tr|A6NFX8|A6NFX8_HUMAN ADP-sugar pyrophosphatase OS=Homo sapiens GN=NUDT5 PE=1 SV=1;>			1	0	1	0	0	1	0	0	0	0	0	0	0	0	0	0	0	0	0	0	0	0	0	0	0	0	0	0	0	0	0	0	0	0	0	0	0	0	40414000	0	0	23736000	0
A6NDU8;A0A0C4DGW6	A6NDU8	UPF0600 protein C5orf51	C5orf51	>sp|A6NDU8|CE051_HUMAN UPF0600 protein C5orf51 OS=Homo sapiens GN=C5orf51 PE=1 SV=1			1	0	0	1	1	1	1	0	2	0	0	1	0	0	0	1	1	1	0	0	0	0	0	0	0	0	0	0	0	0	0	0	0	0	0	0	0	0	0	0	10730000	9155400	0
A6NEM2;P51610-4;P51610-2;P51610;P51610-3;H7C1C4	A6NEM2;P51610-4;P51610-2;P51610	Host cell factor 1;HCF N-terminal chain 1;HCF N-terminal chain 2;HCF N-terminal chain 3;HCF N-terminal chain 4;HCF N-terminal chain 5;HCF N-terminal chain 6;HCF C-terminal chain 1;HCF C-terminal chain 2;HCF C-terminal chain 3;HCF C-terminal chain 4;HCF C-terminal chain 5;HCF C-terminal chain 6	HCFC1	>tr|A6NEM2|A6NEM2_HUMAN Host cell factor 1 OS=Homo sapiens GN=HCFC1 PE=1 SV=2;>sp|P51610-4|HCFC1_HUMAN Isoform 4 of Host cell factor 1 OS=Homo sapiens GN=HCFC1;>sp|P51610-2|HCFC1_HUMAN Isoform 2 of Host cell factor 1 OS=Homo sapiens GN=HCFC1;>sp|P51610|HCF			1	3	5	1	1	2	3	2	3	0	2	1	1	1	0	2	3	1	0	57806000	86686000	0	0	80780000	86689000	77282000	73622000	0	76934000	0	0	0	0	74470000	55499000	0	27920000	78153000	105860000	37122000	15757000	58293000	110650000
H3BMT0;H3BTV5;H3BU16;A6NGP5;H3BMV3;Q9H910-2;Q9H910;Q9H910-3	H3BMT0;H3BTV5;H3BU16;A6NGP5;H3BMV3;Q9H910-2;Q9H910;Q9H910-3	Hematological and neurological expressed 1-like protein	HN1L	>tr|H3BMT0|H3BMT0_HUMAN Hematological and neurological-expressed 1-like protein (Fragment) OS=Homo sapiens GN=HN1L PE=1 SV=1;>tr|H3BTV5|H3BTV5_HUMAN Hematological and neurological-expressed 1-like protein (Fragment) OS=Homo sapiens GN=HN1L PE=1 SV=1;>tr|H3			0	0	0	0	0	0	0	1	0	0	0	0	0	0	0	0	0	0	0	0	0	0	0	0	0	0	0	0	0	0	0	0	0	0	0	0	0	0	0	0	0	0	0
A6NGW1;O95070;E9PIZ0;C9JST7;E9PS11	A6NGW1;O95070;E9PIZ0;C9JST7	Protein YIF1A	YIF1A	>tr|A6NGW1|A6NGW1_HUMAN Protein YIF1A OS=Homo sapiens GN=YIF1A PE=1 SV=1;>sp|O95070|YIF1A_HUMAN Protein YIF1A OS=Homo sapiens GN=YIF1A PE=1 SV=2;>tr|E9PIZ0|E9PIZ0_HUMAN Protein YIF1A (Fragment) OS=Homo sapiens GN=YIF1A PE=1 SV=1;>tr|C9JST7|C9JST7_HUMAN Pro			1	1	1	2	1	1	2	1	2	1	2	2	1	2	2	2	2	1	0	0	0	152440000	0	0	202830000	0	208460000	0	235580000	225400000	0	204410000	193690000	177630000	168140000	0	11212000	172280000	237210000	147820000	120960000	161350000	171850000
A6NHQ2	A6NHQ2	rRNA/tRNA 2-O-methyltransferase fibrillarin-like protein 1	FBLL1	>sp|A6NHQ2|FBLL1_HUMAN rRNA/tRNA 2-O-methyltransferase fibrillarin-like protein 1 OS=Homo sapiens GN=FBLL1 PE=3 SV=2			1	1	0	1	1	1	2	1	1	1	1	0	2	1	0	1	1	1	0	0	0	0	0	0	0	0	0	0	0	0	13521000	0	0	0	0	0	0	0	0	0	0	0	16112000
A6NJ78;A0A0U1RR76;A6NJ78-2;A6NJ78-4;A0A0U1RRF2;B5MC64;A0A0U1RR64;A0A0U1RRD2;F8WD83;A6NJ78-3;P0C7V9	A6NJ78;A0A0U1RR76;A6NJ78-2;A6NJ78-4	Probable methyltransferase-like protein 15	METTL15	>sp|A6NJ78|MET15_HUMAN Probable methyltransferase-like protein 15 OS=Homo sapiens GN=METTL15 PE=1 SV=1;>tr|A0A0U1RR76|A0A0U1RR76_HUMAN Probable methyltransferase-like protein 15 OS=Homo sapiens GN=METTL15 PE=1 SV=1;>sp|A6NJ78-2|MET15_HUMAN Isoform 2 of Pro			1	1	1	1	1	0	1	1	2	2	1	0	1	0	0	0	0	0	0	0	0	0	0	0	0	0	0	0	0	0	0	0	0	0	0	0	95557000	37132000	42227000	24757000	31190000	0	30855000
H7C2P7;A6NJD9;A8MVT4;A8MYK1;Q16540	H7C2P7;A6NJD9;A8MVT4;A8MYK1;Q16540	39S ribosomal protein L23, mitochondrial	MRPL23	>tr|H7C2P7|H7C2P7_HUMAN 39S ribosomal protein L23, mitochondrial (Fragment) OS=Homo sapiens GN=MRPL23 PE=1 SV=1;>tr|A6NJD9|A6NJD9_HUMAN 39S ribosomal protein L23, mitochondrial OS=Homo sapiens GN=MRPL23 PE=1 SV=1;>tr|A8MVT4|A8MVT4_HUMAN 39S ribosomal prote			1	0	1	1	0	2	0	0	1	1	2	0	0	0	2	1	1	1	0	0	0	0	0	44214000	0	0	0	0	54846000	0	0	0	40122000	0	0	0	25803000	0	27151000	24267000	0	43364000	0
F8WC89;A6NKF1;H0YEW7;A6NKF1-2	F8WC89;A6NKF1;H0YEW7;A6NKF1-2	SAC3 domain-containing protein 1	SAC3D1	>tr|F8WC89|F8WC89_HUMAN SAC3 domain-containing protein 1 OS=Homo sapiens GN=SAC3D1 PE=1 SV=1;>sp|A6NKF1|SAC31_HUMAN SAC3 domain-containing protein 1 OS=Homo sapiens GN=SAC3D1 PE=1 SV=2;>tr|H0YEW7|H0YEW7_HUMAN SAC3 domain-containing protein 1 (Fragment) OS=			0	0	0	0	0	0	0	0	0	0	1	0	0	0	0	0	0	0	0	0	0	0	0	0	0	0	0	0	10674000	0	0	0	0	0	0	0	0	0	0	0	0	0	0
J3KNE0;A6NKT7;Q7Z3J3	J3KNE0;A6NKT7;Q7Z3J3	RanBP2-like and GRIP domain-containing protein 3;RanBP2-like and GRIP domain-containing protein 4	RGPD3;RGPD4	>tr|J3KNE0|J3KNE0_HUMAN RanBP2-like and GRIP domain-containing protein 3 OS=Homo sapiens GN=RGPD3 PE=4 SV=2;>sp|A6NKT7|RGPD3_HUMAN RanBP2-like and GRIP domain-containing protein 3 OS=Homo sapiens GN=RGPD3 PE=3 SV=2;>sp|Q7Z3J3|RGPD4_HUMAN RanBP2-like and GR			12	12	13	12	11	12	13	12	8	8	11	9	11	12	12	15	12	9	0	0	0	0	0	0	0	0	0	0	0	0	0	0	0	0	0	103620000	102380000	101300000	106470000	146680000	107680000	91115000	77669000
A6NLH6;Q9P003	A6NLH6;Q9P003	Protein cornichon homolog 4	CNIH4	>tr|A6NLH6|A6NLH6_HUMAN Protein cornichon homolog 4 OS=Homo sapiens GN=CNIH4 PE=1 SV=1;>sp|Q9P003|CNIH4_HUMAN Protein cornichon homolog 4 OS=Homo sapiens GN=CNIH4 PE=1 SV=1			1	1	1	1	1	1	1	1	1	1	1	1	1	1	1	1	1	1	0	0	0	0	0	0	0	0	0	0	0	0	0	0	0	0	0	98715000	109190000	117790000	113940000	181130000	164210000	103380000	175840000
E9PM31;H0YEE2;E9PJK1;E9PRJ8;H0YDL9;H0YDJ9;E9PIF1;A6NMH8;P60033	E9PM31;H0YEE2;E9PJK1;E9PRJ8;H0YDL9;H0YDJ9;E9PIF1;A6NMH8;P60033	CD81 antigen	CD81	>tr|E9PM31|E9PM31_HUMAN CD81 antigen (Fragment) OS=Homo sapiens GN=CD81 PE=1 SV=8;>tr|H0YEE2|H0YEE2_HUMAN Tetraspanin (Fragment) OS=Homo sapiens GN=CD81 PE=1 SV=1;>tr|E9PJK1|E9PJK1_HUMAN Tetraspanin OS=Homo sapiens GN=CD81 PE=1 SV=1;>tr|E9PRJ8|E9PRJ8_HUMAN			0	0	1	0	0	1	1	1	0	1	1	0	0	1	1	1	1	1	0	0	0	0	0	0	0	0	0	0	0	0	0	0	0	0	0	0	0	0	19804000	0	0	23114000	20138000
A6NML8;K4DI95;C9J6U3;O60879-2;O60879-3;O60879	A6NML8;K4DI95;C9J6U3;O60879-2;O60879-3;O60879	Protein diaphanous homolog 2	DIAPH2	>tr|A6NML8|A6NML8_HUMAN Diaphanous homolog 2 (Drosophila), isoform CRA_c OS=Homo sapiens GN=DIAPH2 PE=1 SV=3;>tr|K4DI95|K4DI95_HUMAN Diaphanous homolog 2 (Drosophila), isoform CRA_a OS=Homo sapiens GN=DIAPH2 PE=1 SV=1;>tr|C9J6U3|C9J6U3_HUMAN Protein diapha			1	1	1	4	1	2	1	2	1	1	1	1	1	0	1	0	1	0	0	0	0	43018000	0	0	0	37648000	0	0	0	0	0	0	0	0	0	0	12240000	10600000	11065000	64052000	42934000	25003000	0
H3BQ52;H3BTD3;H3BMD8;A6NMQ3;Q5T5H1;P56211-2;P56211;O43768-6;O43768-5;O43768-2;O43768;O43768-9;O43768-7;O43768-3;O43768-4	H3BQ52;H3BTD3;H3BMD8;A6NMQ3;Q5T5H1;P56211-2;P56211;O43768-6;O43768-5;O43768-2;O43768;O43768-9;O43768-7;O43768-3;O43768-4	cAMP-regulated phosphoprotein 19;Alpha-endosulfine	ARPP19;ENSA	>tr|H3BQ52|H3BQ52_HUMAN cAMP-regulated phosphoprotein 19 OS=Homo sapiens GN=ARPP19 PE=1 SV=1;>tr|H3BTD3|H3BTD3_HUMAN cAMP-regulated phosphoprotein 19 (Fragment) OS=Homo sapiens GN=ARPP19 PE=1 SV=1;>tr|H3BMD8|H3BMD8_HUMAN cAMP-regulated phosphoprotein 19 OS			0	0	1	1	0	1	1	1	0	0	0	0	0	0	0	0	0	0	0	0	0	0	0	0	0	0	0	0	0	0	0	0	0	0	0	0	0	0	23899000	23420000	0	37116000	19183000
A6NNI4;G8JLH6;P21926;A0A087WU13;F5GXT1	A6NNI4;G8JLH6;P21926;A0A087WU13	CD9 antigen	CD9	>tr|A6NNI4|A6NNI4_HUMAN Tetraspanin OS=Homo sapiens GN=CD9 PE=1 SV=1;>tr|G8JLH6|G8JLH6_HUMAN Tetraspanin (Fragment) OS=Homo sapiens GN=CD9 PE=1 SV=1;>sp|P21926|CD9_HUMAN CD9 antigen OS=Homo sapiens GN=CD9 PE=1 SV=4;>tr|A0A087WU13|A0A087WU13_HUMAN Tetraspan			1	2	2	2	2	1	2	2	2	2	2	2	2	2	2	2	3	3	0	130750000	115090000	113100000	106090000	0	95041000	90377000	91135000	213910000	197430000	177540000	156450000	194090000	211040000	195670000	195030000	185570000	36231000	129830000	119250000	110470000	101770000	35176000	83394000
A6NP24;Q08257;C9JH92;Q08257-2;Q08257-3	A6NP24;Q08257;C9JH92;Q08257-2;Q08257-3	Quinone oxidoreductase	CRYZ	>tr|A6NP24|A6NP24_HUMAN Quinone oxidoreductase (Fragment) OS=Homo sapiens GN=CRYZ PE=1 SV=1;>sp|Q08257|QOR_HUMAN Quinone oxidoreductase OS=Homo sapiens GN=CRYZ PE=1 SV=1;>tr|C9JH92|C9JH92_HUMAN Quinone oxidoreductase (Fragment) OS=Homo sapiens GN=CRYZ PE=1			0	0	0	1	0	0	0	0	0	0	0	0	0	0	0	0	0	0	0	0	0	0	0	0	0	0	0	0	0	0	0	0	0	0	0	0	0	0	0	6350900	0	0	0
A6PW57;Q99755-2;Q99755-4;Q99755-3;Q99755;A6PW58;A2A5X0;O60331-4;O60331;O60331-2;O60331-3	A6PW57;Q99755-2;Q99755-4;Q99755-3;Q99755	Phosphatidylinositol 4-phosphate 5-kinase type-1 alpha	PIP5K1A	>tr|A6PW57|A6PW57_HUMAN Phosphatidylinositol 4-phosphate 5-kinase type-1 alpha OS=Homo sapiens GN=PIP5K1A PE=1 SV=2;>sp|Q99755-2|PI51A_HUMAN Isoform 2 of Phosphatidylinositol 4-phosphate 5-kinase type-1 alpha OS=Homo sapiens GN=PIP5K1A;>sp|Q99755-4|PI51A_H			1	1	1	2	0	1	0	0	0	0	0	0	0	0	1	1	0	0	0	0	0	29200000	0	0	0	0	0	0	0	0	0	0	0	0	0	0	12575000	15693000	14077000	28522000	0	16077000	0
A6ZKI3	A6ZKI3	Protein FAM127A	FAM127A	>sp|A6ZKI3|F127A_HUMAN Protein FAM127A OS=Homo sapiens GN=FAM127A PE=1 SV=1			1	1	1	1	0	0	1	1	0	1	1	1	1	1	1	1	1	1	0	0	0	0	0	0	0	0	0	0	0	0	0	0	0	0	0	20252000	13828000	16879000	20662000	14022000	0	0	16937000
A8K7Q2;E9PS65;E9PM13	A8K7Q2;E9PS65		HSPA8	>tr|A8K7Q2|A8K7Q2_HUMAN Heat shock cognate 71 kDa protein OS=Homo sapiens GN=HSPA8 PE=1 SV=1;>tr|E9PS65|E9PS65_HUMAN Heat shock cognate 71 kDa protein (Fragment) OS=Homo sapiens GN=HSPA8 PE=1 SV=1			12	12	16	15	14	17	12	13	14	13	13	11	16	13	16	13	15	15	0	0	0	0	0	0	0	0	0	0	0	0	0	0	0	33430000	0	0	45248000	44975000	30428000	35537000	36086000	56603000	37467000
A8K878;P55145;H7C2D6	A8K878;P55145	Mesencephalic astrocyte-derived neurotrophic factor	MANF	>tr|A8K878|A8K878_HUMAN Mesencephalic astrocyte-derived neurotrophic factor OS=Homo sapiens GN=MANF PE=1 SV=1;>sp|P55145|MANF_HUMAN Mesencephalic astrocyte-derived neurotrophic factor OS=Homo sapiens GN=MANF PE=1 SV=3			0	0	1	0	0	0	0	1	1	0	0	0	0	0	0	0	0	0	0	0	0	0	0	0	0	0	0	0	0	0	0	0	0	0	0	0	0	0	29645000	0	0	0	0
A8MQB8;G3V0J0;Q06787-8;Q06787-2;Q06787-9;A0A087WXI3;Q06787-11;Q06787-6;Q06787-4;Q06787-5;Q06787-7;Q06787-3;Q06787;R9WNI0;Q06787-10;Q8IXW7;A0A087WWR6;A0A087WY29	A8MQB8;G3V0J0;Q06787-8;Q06787-2;Q06787-9;A0A087WXI3;Q06787-11;Q06787-6;Q06787-4;Q06787-5;Q06787-7;Q06787-3;Q06787;R9WNI0;Q06787-10	Fragile X mental retardation protein 1	FMR1	>tr|A8MQB8|A8MQB8_HUMAN Synaptic functional regulator FMR1 OS=Homo sapiens GN=FMR1 PE=1 SV=1;>tr|G3V0J0|G3V0J0_HUMAN Fragile X mental retardation 1, isoform CRA_e OS=Homo sapiens GN=FMR1 PE=1 SV=1;>sp|Q06787-8|FMR1_HUMAN Isoform 8 of Synaptic functional re			1	4	3	1	2	4	2	2	3	1	3	2	3	1	2	1	2	2	0	122560000	125060000	0	114400000	127500000	86364000	108870000	106550000	0	107650000	142600000	103810000	0	0	0	126800000	89815000	76966000	149020000	155230000	73763000	99293000	153760000	71529000
A8MTY9;O14972;O14972-2;A8MY26	A8MTY9;O14972;O14972-2;A8MY26	Down syndrome critical region protein 3	DSCR3	>tr|A8MTY9|A8MTY9_HUMAN Down syndrome critical region protein 3 OS=Homo sapiens GN=DSCR3 PE=1 SV=1;>sp|O14972|DSCR3_HUMAN Down syndrome critical region protein 3 OS=Homo sapiens GN=DSCR3 PE=2 SV=1;>sp|O14972-2|DSCR3_HUMAN Isoform 2 of Down syndrome critica			2	1	0	0	1	2	0	3	1	0	0	0	0	0	0	0	0	0	23669000	0	0	0	0	0	0	21220000	0	0	0	0	0	0	0	0	0	0	23957000	0	0	0	5613000	7172500	0
A8MUA9;A8MU27;P61956-2;Q6EEV6;P61956;P55854;P55854-2	A8MUA9;A8MU27;P61956-2;Q6EEV6;P61956;P55854;P55854-2	Small ubiquitin-related modifier 2;Small ubiquitin-related modifier 4;Small ubiquitin-related modifier 3	SUMO3;SUMO2;SUMO4	>tr|A8MUA9|A8MUA9_HUMAN SMT3 suppressor of mif two 3 homolog 3 (Yeast), isoform CRA_d OS=Homo sapiens GN=SUMO3 PE=1 SV=1;>tr|A8MU27|A8MU27_HUMAN Small ubiquitin-related modifier 3 OS=Homo sapiens GN=SUMO3 PE=1 SV=1;>sp|P61956-2|SUMO2_HUMAN Isoform 2 of Sma			0	0	0	1	1	0	0	0	1	0	0	0	0	0	0	0	0	0	0	0	0	0	0	0	0	0	125580000	0	0	0	0	0	0	0	0	0	0	0	0	112630000	71726000	0	0
P62308;A8MWD9;Q49AN9;F5H013;C9JVQ0	P62308;A8MWD9;Q49AN9;F5H013;C9JVQ0	Small nuclear ribonucleoprotein G;Putative small nuclear ribonucleoprotein G-like protein 15	SNRPG;SNRPGP15	>sp|P62308|RUXG_HUMAN Small nuclear ribonucleoprotein G OS=Homo sapiens GN=SNRPG PE=1 SV=1;>sp|A8MWD9|RUXGL_HUMAN Putative small nuclear ribonucleoprotein G-like protein 15 OS=Homo sapiens GN=SNRPGP15 PE=5 SV=2;>tr|Q49AN9|Q49AN9_HUMAN SNRPG protein OS=Homo			1	2	1	0	1	1	0	0	0	2	1	1	1	1	1	0	0	1	0	403960000	0	0	0	0	0	0	0	0	0	0	0	0	0	0	0	0	503130000	397670000	14225000	0	22561000	23487000	0
A8MX75;P18074;P18074-2;K7EIT8;E7EVE9;K7EKF3	A8MX75;P18074;P18074-2;K7EIT8;E7EVE9	TFIIH basal transcription factor complex helicase XPD subunit	ERCC2	>tr|A8MX75|A8MX75_HUMAN TFIIH basal transcription factor complex helicase XPD subunit (Fragment) OS=Homo sapiens GN=ERCC2 PE=1 SV=2;>sp|P18074|ERCC2_HUMAN TFIIH basal transcription factor complex helicase XPD subunit OS=Homo sapiens GN=ERCC2 PE=1 SV=1;>sp|			0	0	0	0	0	0	0	1	0	1	1	1	1	1	0	0	1	1	0	0	0	0	0	0	0	0	0	0	0	0	0	0	0	0	0	0	0	0	0	0	0	0	0
A8MYT4;Q8NEB9;K7ENH3;K7EIV6;K7EKH3;M0R308	A8MYT4;Q8NEB9;K7ENH3;K7EIV6;K7EKH3	Phosphatidylinositol 3-kinase;Phosphatidylinositol 3-kinase catalytic subunit type 3	PIK3C3	>tr|A8MYT4|A8MYT4_HUMAN Phosphatidylinositol 3-kinase OS=Homo sapiens GN=PIK3C3 PE=1 SV=2;>sp|Q8NEB9|PK3C3_HUMAN Phosphatidylinositol 3-kinase catalytic subunit type 3 OS=Homo sapiens GN=PIK3C3 PE=1 SV=1;>tr|K7ENH3|K7ENH3_HUMAN Phosphatidylinositol 3-kinas			0	1	0	0	0	0	2	0	0	0	0	1	0	0	1	0	0	0	0	0	0	0	0	0	0	0	0	0	0	0	0	0	0	0	0	0	0	9655600	0	0	0	0	24945000
A9Z1X7;Q8IYB3-2;Q8IYB3;M0R088;E9PCT1;M0QXG5;M0R1E7	A9Z1X7;Q8IYB3-2;Q8IYB3;M0R088;E9PCT1	Serine/arginine repetitive matrix protein 1	SRRM1	>tr|A9Z1X7|A9Z1X7_HUMAN Serine/arginine repetitive matrix protein 1 OS=Homo sapiens GN=SRRM1 PE=1 SV=1;>sp|Q8IYB3-2|SRRM1_HUMAN Isoform 2 of Serine/arginine repetitive matrix protein 1 OS=Homo sapiens GN=SRRM1;>sp|Q8IYB3|SRRM1_HUMAN Serine/arginine repetit			2	1	1	2	3	2	1	2	0	0	1	0	0	1	1	1	2	1	0	0	0	0	87432000	0	0	0	0	0	0	0	0	0	0	0	75450000	0	167900000	65657000	47882000	56383000	82514000	34683000	33410000
B0QY89;Q9Y262;Q9Y262-2;B0QY90;C9JHP4;C9K0Q7;H7C3A0;H0Y7E6	B0QY89;Q9Y262;Q9Y262-2;B0QY90	Eukaryotic translation initiation factor 3 subunit L	EIF3L	>tr|B0QY89|B0QY89_HUMAN Eukaryotic translation initiation factor 3 subunit L OS=Homo sapiens GN=EIF3L PE=1 SV=1;>sp|Q9Y262|EIF3L_HUMAN Eukaryotic translation initiation factor 3 subunit L OS=Homo sapiens GN=EIF3L PE=1 SV=1;>sp|Q9Y262-2|EIF3L_HUMAN Isoform			11	10	8	10	10	9	9	8	10	13	12	9	11	8	8	9	11	10	343760000	290160000	308390000	345820000	350000000	332930000	264660000	285720000	316710000	343770000	302270000	312770000	335620000	340480000	336710000	311100000	332520000	365830000	373920000	320810000	231420000	318980000	398690000	236870000	217190000
B0QYK0;Q01844-6;Q01844-3;Q01844;Q01844-5;H7BY36;A0A0D9SFL3;C9JGE3;Q01844-2;Q01844-4	B0QYK0;Q01844-6;Q01844-3;Q01844;Q01844-5;H7BY36;A0A0D9SFL3;C9JGE3;Q01844-2	RNA-binding protein EWS	EWSR1	>tr|B0QYK0|B0QYK0_HUMAN RNA-binding protein EWS OS=Homo sapiens GN=EWSR1 PE=1 SV=1;>sp|Q01844-6|EWS_HUMAN Isoform 6 of RNA-binding protein EWS OS=Homo sapiens GN=EWSR1;>sp|Q01844-3|EWS_HUMAN Isoform 3 of RNA-binding protein EWS OS=Homo sapiens GN=EWSR1;>sp			5	5	5	5	4	4	4	3	4	5	4	4	4	4	4	5	5	4	811220000	846220000	828520000	693870000	739840000	838350000	807200000	623150000	720790000	629000000	766720000	834360000	505690000	525360000	622150000	646090000	647220000	612570000	892090000	812560000	871260000	558340000	681110000	752040000	662270000
H3BQQ9;B0QYN7;P63279;H3BPC4	H3BQQ9;B0QYN7;P63279;H3BPC4	SUMO-conjugating enzyme UBC9	UBE2I	>tr|H3BQQ9|H3BQQ9_HUMAN SUMO-conjugating enzyme (Fragment) OS=Homo sapiens GN=UBE2I PE=1 SV=1;>tr|B0QYN7|B0QYN7_HUMAN SUMO-conjugating enzyme OS=Homo sapiens GN=UBE2I PE=1 SV=1;>sp|P63279|UBC9_HUMAN SUMO-conjugating enzyme UBC9 OS=Homo sapiens GN=UBE2I PE=			1	0	0	2	2	3	1	1	3	2	3	2	1	1	1	1	1	2	0	0	0	0	57392000	85711000	0	0	68336000	68808000	60495000	0	0	0	0	0	0	59959000	42872000	0	0	18706000	47743000	116320000	28514000
B1AH87;P30536	B1AH87;P30536	Translocator protein	TSPO	>tr|B1AH87|B1AH87_HUMAN Putative peripheral benzodiazepine receptor-related protein (Fragment) OS=Homo sapiens GN=TSPO PE=1 SV=1;>sp|P30536|TSPO_HUMAN Translocator protein OS=Homo sapiens GN=TSPO PE=1 SV=3			0	1	0	1	1	0	0	1	0	0	1	0	1	0	1	1	2	1	0	0	0	0	0	0	0	0	0	0	0	0	0	0	0	0	0	0	0	157110000	0	123100000	130950000	0	0
B1AHD1;P55769	B1AHD1;P55769	NHP2-like protein 1;NHP2-like protein 1, N-terminally processed	NHP2L1	>tr|B1AHD1|B1AHD1_HUMAN NHP2-like protein 1 OS=Homo sapiens GN=SNU13 PE=1 SV=1;>sp|P55769|NH2L1_HUMAN NHP2-like protein 1 OS=Homo sapiens GN=SNU13 PE=1 SV=3			0	0	0	1	0	0	1	0	0	0	0	0	0	0	0	0	0	0	0	0	0	0	0	0	18909000	0	0	0	0	0	0	0	0	0	0	0	0	0	0	16382000	0	0	16595000
B1AJQ6;Q86Y82	B1AJQ6;Q86Y82	Syntaxin-12	STX12	>tr|B1AJQ6|B1AJQ6_HUMAN Syntaxin-12 (Fragment) OS=Homo sapiens GN=STX12 PE=1 SV=2;>sp|Q86Y82|STX12_HUMAN Syntaxin-12 OS=Homo sapiens GN=STX12 PE=1 SV=1			1	1	1	2	1	1	0	1	1	1	1	1	1	0	1	1	1	1	0	0	0	0	0	0	0	0	0	0	0	0	0	0	0	0	0	0	17539000	16881000	39394000	38256000	22752000	20896000	0
B1AJY5;B1AJY7;O75832;B1AJY6;O75832-2	B1AJY5;B1AJY7;O75832;B1AJY6;O75832-2	26S proteasome non-ATPase regulatory subunit 10	PSMD10	>tr|B1AJY5|B1AJY5_HUMAN 26S proteasome non-ATPase regulatory subunit 10 OS=Homo sapiens GN=PSMD10 PE=1 SV=1;>tr|B1AJY7|B1AJY7_HUMAN 26S proteasome non-ATPase regulatory subunit 10 OS=Homo sapiens GN=PSMD10 PE=1 SV=1;>sp|O75832|PSD10_HUMAN 26S proteasome no			1	1	1	1	1	1	1	2	1	1	1	1	1	1	1	1	1	3	0	0	0	0	0	0	0	60290000	0	0	0	0	0	0	0	0	0	63093000	45906000	30296000	68297000	51017000	34419000	35043000	30925000
B1AKD8;Q5TZA2-2;Q5TZA2	B1AKD8;Q5TZA2-2;Q5TZA2	Rootletin	CROCC	>tr|B1AKD8|B1AKD8_HUMAN Rootletin (Fragment) OS=Homo sapiens GN=CROCC PE=1 SV=2;>sp|Q5TZA2-2|CROCC_HUMAN Isoform 2 of Rootletin OS=Homo sapiens GN=CROCC;>sp|Q5TZA2|CROCC_HUMAN Rootletin OS=Homo sapiens GN=CROCC PE=1 SV=1			0	1	0	1	1	0	1	1	1	0	1	1	1	0	1	0	1	1	0	0	0	0	0	0	0	0	0	0	0	0	0	0	0	0	0	0	0	22551000	0	34808000	39889000	0	34203000
B1AKR6;Q9NP97;H3BQI1;Q8TF09	B1AKR6;Q9NP97	Dynein light chain roadblock-type 1	DYNLRB1	>tr|B1AKR6|B1AKR6_HUMAN Dynein light chain roadblock-type 1 OS=Homo sapiens GN=DYNLRB1 PE=1 SV=1;>sp|Q9NP97|DLRB1_HUMAN Dynein light chain roadblock-type 1 OS=Homo sapiens GN=DYNLRB1 PE=1 SV=3			2	1	3	1	1	2	3	1	0	0	0	0	1	1	1	0	2	0	62265000	0	80953000	0	0	63771000	66218000	0	0	0	0	0	0	0	0	0	50733000	0	43820000	21622000	54752000	32662000	30164000	84384000	73392000
H0Y6Y8;B1AL05;Q8N983-4;Q8N983-3;Q8N983-2;Q8N983;Q8N983-6;Q8N983-7;M0R051;H0YBU8	H0Y6Y8;B1AL05;Q8N983-4;Q8N983-3;Q8N983-2;Q8N983;Q8N983-6;Q8N983-7;M0R051;H0YBU8	39S ribosomal protein L43, mitochondrial	MRPL43	>tr|H0Y6Y8|H0Y6Y8_HUMAN 39S ribosomal protein L43, mitochondrial (Fragment) OS=Homo sapiens GN=MRPL43 PE=1 SV=1;>tr|B1AL05|B1AL05_HUMAN 39S ribosomal protein L43, mitochondrial OS=Homo sapiens GN=MRPL43 PE=1 SV=1;>sp|Q8N983-4|RM43_HUMAN Isoform 4 of 39S ri			0	2	4	2	2	2	3	3	2	0	1	1	2	2	1	2	3	4	0	0	172230000	169360000	0	0	116650000	147820000	0	0	0	0	0	0	0	0	153920000	172380000	0	23888000	166710000	167590000	0	30721000	100560000
B1ALK7;Q14155-6;Q14155-1;Q14155-5;Q14155-2;Q14155-3;Q14155;E9PDQ5;E7EUY6;F6SJA5;E7EU80	B1ALK7;Q14155-6;Q14155-1;Q14155-5;Q14155-2;Q14155-3;Q14155;E9PDQ5;E7EUY6	Rho guanine nucleotide exchange factor 7	ARHGEF7	>tr|B1ALK7|B1ALK7_HUMAN Rho guanine nucleotide exchange factor 7 OS=Homo sapiens GN=ARHGEF7 PE=1 SV=1;>sp|Q14155-6|ARHG7_HUMAN Isoform 6 of Rho guanine nucleotide exchange factor 7 OS=Homo sapiens GN=ARHGEF7;>sp|Q14155-1|ARHG7_HUMAN Isoform 1 of Rho guanin			0	0	1	0	0	0	0	0	0	0	0	0	0	1	0	0	1	0	0	0	0	0	0	0	0	0	0	0	0	0	0	0	0	0	0	0	0	0	11782000	0	0	0	0
B1ALM5;Q9P0T7;Q9NQ34-2;Q9NQ34	B1ALM5;Q9P0T7;Q9NQ34-2;Q9NQ34	Transmembrane protein 9;Transmembrane protein 9B	TMEM9;TMEM9B	>tr|B1ALM5|B1ALM5_HUMAN Transmembrane protein 9 OS=Homo sapiens GN=TMEM9 PE=1 SV=1;>sp|Q9P0T7|TMEM9_HUMAN Transmembrane protein 9 OS=Homo sapiens GN=TMEM9 PE=1 SV=1;>sp|Q9NQ34-2|TMM9B_HUMAN Isoform 2 of Transmembrane protein 9B OS=Homo sapiens GN=TMEM9B;>s			0	0	0	0	0	0	0	0	0	0	0	0	1	1	0	0	1	1	0	0	0	0	0	0	0	0	0	0	0	0	0	0	0	0	0	0	0	0	0	0	0	0	0
B1AN99;P35030-5;P35030-3;P35030-2;P35030-4;P35030	B1AN99;P35030-5;P35030-3;P35030-2;P35030-4;P35030	Trypsin-3	PRSS3	>tr|B1AN99|B1AN99_HUMAN Trypsin-3 (Fragment) OS=Homo sapiens GN=PRSS3 PE=1 SV=8;>sp|P35030-5|TRY3_HUMAN Isoform 5 of Trypsin-3 OS=Homo sapiens GN=PRSS3;>sp|P35030-3|TRY3_HUMAN Isoform 3 of Trypsin-3 OS=Homo sapiens GN=PRSS3;>sp|P35030-2|TRY3_HUMAN Isoform			0	0	0	1	0	0	0	0	0	0	0	0	0	0	0	0	0	0	0	0	0	72005000	0	0	0	0	0	0	0	0	0	0	0	0	0	0	0	0	0	70333000	0	0	0
H3BLV0;B1AP13;H7BY55;P08174-4;P08174;P08174-3;P08174-5;P08174-2;P08174-6;P08174-7;B1AP15	H3BLV0;B1AP13;H7BY55;P08174-4;P08174;P08174-3;P08174-5;P08174-2;P08174-6;P08174-7	Complement decay-accelerating factor	CD55	>tr|H3BLV0|H3BLV0_HUMAN Complement decay-accelerating factor (Fragment) OS=Homo sapiens GN=CD55 PE=1 SV=1;>tr|B1AP13|B1AP13_HUMAN Complement decay-accelerating factor OS=Homo sapiens GN=CD55 PE=1 SV=1;>tr|H7BY55|H7BY55_HUMAN Complement decay-accelerating f			1	0	2	1	0	1	0	0	3	1	3	1	1	1	3	3	3	0	0	0	62150000	0	0	0	0	0	64788000	0	0	0	0	0	68323000	69306000	67518000	0	28916000	0	35976000	10767000	0	18565000	0
G3V576;G3V4W0;B4DY08;B2R5W2;G3V4C1;G3V2Q1;P07910-2;P07910;P07910-4;G3V555;G3V575;G3V5X6;G3V3K6;G3V251;B4DSU6;P07910-3;G3V4M8;G3V5V7;G3V2D6;G3V2H6;P0DMR1;B7ZW38;A0A0G2JPF8;A0A0G2JNQ3;O60812;B2RXH8;E5RG71;B3KT61;Q86SE5;Q86SE5-3	G3V576;G3V4W0;B4DY08;B2R5W2;G3V4C1;G3V2Q1;P07910-2;P07910;P07910-4;G3V555;G3V575;G3V5X6;G3V3K6;G3V251;B4DSU6;P07910-3	Heterogeneous nuclear ribonucleoproteins C1/C2	HNRNPC	>tr|G3V576|G3V576_HUMAN Heterogeneous nuclear ribonucleoproteins C1/C2 OS=Homo sapiens GN=HNRNPC PE=1 SV=1;>tr|G3V4W0|G3V4W0_HUMAN Heterogeneous nuclear ribonucleoproteins C1/C2 (Fragment) OS=Homo sapiens GN=HNRNPC PE=1 SV=1;>tr|B4DY08|B4DY08_HUMAN Heterog			6	6	4	6	4	5	4	3	4	4	3	1	3	3	4	5	2	4	185000000	183230000	298870000	182690000	177790000	183200000	194290000	170700000	186260000	179800000	136790000	0	162830000	135380000	130880000	172200000	147520000	186200000	263770000	187680000	326180000	184680000	142680000	216250000	180370000
B2WTI3;B2WTI4;K7EJU9;Q6NYC1-2;Q6NYC1;Q6NYC1-3	B2WTI3;B2WTI4;K7EJU9;Q6NYC1-2;Q6NYC1;Q6NYC1-3	Bifunctional arginine demethylase and lysyl-hydroxylase JMJD6	JMJD6	>tr|B2WTI3|B2WTI3_HUMAN Bifunctional arginine demethylase and lysyl-hydroxylase JMJD6 OS=Homo sapiens GN=JMJD6 PE=1 SV=1;>tr|B2WTI4|B2WTI4_HUMAN Bifunctional arginine demethylase and lysyl-hydroxylase JMJD6 OS=Homo sapiens GN=JMJD6 PE=1 SV=1;>tr|K7EJU9|K7E			0	0	1	1	0	0	1	0	0	0	0	0	0	1	0	0	0	0	0	0	0	0	0	0	0	0	0	0	0	0	0	0	0	0	0	0	0	0	16210000	13062000	0	0	10568000
M0QX65;B3KNJ4;Q9UBE0-2;Q9UBE0-3;Q9UBE0;M0QZS6;M0QYM8;M0R054;M0R286	M0QX65;B3KNJ4;Q9UBE0-2;Q9UBE0-3;Q9UBE0;M0QZS6;M0QYM8;M0R054	SUMO-activating enzyme subunit 1;SUMO-activating enzyme subunit 1, N-terminally processed	SAE1	>tr|M0QX65|M0QX65_HUMAN SUMO-activating enzyme subunit 1 (Fragment) OS=Homo sapiens GN=SAE1 PE=1 SV=1;>tr|B3KNJ4|B3KNJ4_HUMAN SUMO-1 activating enzyme subunit 1, isoform CRA_a OS=Homo sapiens GN=SAE1 PE=1 SV=1;>sp|Q9UBE0-2|SAE1_HUMAN Isoform 2 of SUMO-acti			1	1	1	0	1	0	0	0	0	1	0	0	0	0	1	1	0	1	0	0	0	0	0	0	0	0	0	0	0	0	0	0	0	0	0	0	21439000	17064000	21518000	0	12094000	0	0
B3KP96;H0Y626;O95361;O95361-2;K7EL43;K7ENN8;J3KSX4;J3QL38;J3QR69;C9JWX7;J3QKY5;I3L1X9;J3QLP0;I3L3K9;Q309B1-2;Q309B1	B3KP96;H0Y626;O95361;O95361-2;K7EL43;K7ENN8	Tripartite motif-containing protein 16	TRIM16	>tr|B3KP96|B3KP96_HUMAN Tripartite motif-containing protein 16 OS=Homo sapiens GN=TRIM16 PE=1 SV=1;>tr|H0Y626|H0Y626_HUMAN Uncharacterized protein OS=Homo sapiens PE=4 SV=2;>sp|O95361|TRI16_HUMAN Tripartite motif-containing protein 16 OS=Homo sapiens GN=TR			0	0	2	0	0	1	0	0	1	4	1	1	1	1	1	2	2	1	0	0	40242000	0	0	0	0	0	0	65908000	0	0	0	0	0	49630000	0	0	0	0	39943000	0	0	26047000	0
B3KS98;O15372;A0A087WZK9;E5RGU4;E5RFW7;E5RFH0;E5RJT0;E5RHC7;E5RH59	B3KS98;O15372;A0A087WZK9	Eukaryotic translation initiation factor 3 subunit H	EIF3S3;EIF3H	>tr|B3KS98|B3KS98_HUMAN Eukaryotic translation initiation factor 3 subunit H OS=Homo sapiens GN=EIF3H PE=1 SV=1;>sp|O15372|EIF3H_HUMAN Eukaryotic translation initiation factor 3 subunit H OS=Homo sapiens GN=EIF3H PE=1 SV=1;>tr|A0A087WZK9|A0A087WZK9_HUMAN E			5	4	4	6	4	6	3	3	3	4	3	4	5	6	4	4	4	4	185360000	187490000	166670000	187400000	160110000	168640000	181510000	181820000	168860000	162190000	171100000	140510000	194460000	177870000	177010000	178320000	200670000	184840000	215140000	154940000	140410000	221450000	128040000	224680000	82162000
H0YMJ0;H0YLJ3;B3KTM8;Q9UBU8-2;Q9UBU8	H0YMJ0;H0YLJ3;B3KTM8;Q9UBU8-2;Q9UBU8	Mortality factor 4-like protein 1	MORF4L1	>tr|H0YMJ0|H0YMJ0_HUMAN Mortality factor 4-like protein 1 (Fragment) OS=Homo sapiens GN=MORF4L1 PE=1 SV=1;>tr|H0YLJ3|H0YLJ3_HUMAN Mortality factor 4-like protein 1 OS=Homo sapiens GN=MORF4L1 PE=1 SV=1;>tr|B3KTM8|B3KTM8_HUMAN Mortality factor 4-like protein			0	0	1	0	0	0	0	0	0	0	0	0	0	1	1	1	0	1	0	0	0	0	0	0	0	0	0	0	0	0	0	0	0	0	0	17797000	0	0	12708000	0	0	0	0
B3KY94;O14735-3;O14735;H3BUR9	B3KY94;O14735-3;O14735;H3BUR9	CDP-diacylglycerol--inositol 3-phosphatidyltransferase	CDIPT	>tr|B3KY94|B3KY94_HUMAN CDP-diacylglycerol--inositol 3-phosphatidyltransferase OS=Homo sapiens GN=CDIPT PE=1 SV=1;>sp|O14735-3|CDIPT_HUMAN Isoform 3 of CDP-diacylglycerol--inositol 3-phosphatidyltransferase OS=Homo sapiens GN=CDIPT;>sp|O14735|CDIPT_HUMAN C			2	2	1	2	2	2	1	2	2	1	2	2	2	2	1	2	0	1	173210000	202340000	0	230510000	189540000	180080000	0	244170000	222850000	0	226690000	233870000	0	204870000	0	196640000	0	0	182470000	200220000	82967000	223850000	182230000	176330000	98143000
B4DDF4;B4DUT8;Q99439;A0A087X1X5;Q99439-2;A0A087X271;H3BVI6;K7ES69;H3BQH0;A0A087WV51;U3KPS3	B4DDF4;B4DUT8;Q99439;A0A087X1X5;Q99439-2;A0A087X271;H3BVI6	Calponin-2	CNN2	>tr|B4DDF4|B4DDF4_HUMAN Calponin OS=Homo sapiens GN=CNN2 PE=1 SV=1;>tr|B4DUT8|B4DUT8_HUMAN Calponin OS=Homo sapiens GN=CNN2 PE=1 SV=1;>sp|Q99439|CNN2_HUMAN Calponin-2 OS=Homo sapiens GN=CNN2 PE=1 SV=4;>tr|A0A087X1X5|A0A087X1X5_HUMAN Calponin (Fragment) OS=			9	9	9	9	8	7	9	9	10	7	9	8	7	8	8	7	8	8	603250000	550910000	683650000	485210000	600700000	648830000	634300000	577390000	655180000	594550000	646930000	663400000	720080000	820680000	797670000	727410000	724030000	748690000	692540000	572570000	749390000	550680000	533780000	547410000	625230000
E9PLH5;E9PKE0;B4DDL8;P78524-3;P78524-2;P78524	E9PLH5;E9PKE0;B4DDL8;P78524-3;P78524-2;P78524	Suppression of tumorigenicity 5 protein	ST5	>tr|E9PLH5|E9PLH5_HUMAN Suppression of tumorigenicity 5 protein OS=Homo sapiens GN=ST5 PE=1 SV=1;>tr|E9PKE0|E9PKE0_HUMAN Suppression of tumorigenicity 5 protein (Fragment) OS=Homo sapiens GN=ST5 PE=1 SV=1;>tr|B4DDL8|B4DDL8_HUMAN Suppression of tumorigenici			0	0	0	0	0	0	1	1	1	0	0	0	0	0	0	0	0	0	0	0	0	0	0	0	17697000	0	0	0	0	0	0	0	0	0	0	0	0	0	0	0	0	0	15532000
B4DE93;G3V0I5;P49821-2;P49821;E9PLC6;E9PPD6;E9PJL9;E9PPR0;E9PQP1;E9PMX3;H0YE81	B4DE93;G3V0I5;P49821-2;P49821;E9PLC6;E9PPD6;E9PJL9;E9PPR0;E9PQP1;E9PMX3	NADH dehydrogenase [ubiquinone] flavoprotein 1, mitochondrial	NDUFV1	>tr|B4DE93|B4DE93_HUMAN NADH dehydrogenase [ubiquinone] flavoprotein 1, mitochondrial OS=Homo sapiens GN=NDUFV1 PE=1 SV=1;>tr|G3V0I5|G3V0I5_HUMAN NADH dehydrogenase (Ubiquinone) flavoprotein 1, 51kDa, isoform CRA_c OS=Homo sapiens GN=NDUFV1 PE=1 SV=1;>sp|P			0	0	0	0	0	0	0	0	0	0	0	0	1	0	0	2	2	1	0	0	0	0	0	0	0	0	0	0	0	0	0	0	0	33429000	51350000	0	0	0	0	0	0	0	0
B4DEM9;Q9Y2S7	B4DEM9;Q9Y2S7	Polymerase delta-interacting protein 2	POLDIP2	>tr|B4DEM9|B4DEM9_HUMAN Polymerase delta-interacting protein 2 OS=Homo sapiens GN=POLDIP2 PE=1 SV=1;>sp|Q9Y2S7|PDIP2_HUMAN Polymerase delta-interacting protein 2 OS=Homo sapiens GN=POLDIP2 PE=1 SV=1			0	1	1	0	0	1	0	1	0	0	0	0	0	0	0	0	0	0	0	0	0	0	0	0	0	0	0	0	0	0	0	0	0	0	0	0	0	10527000	12324000	0	0	11285000	0
J3QKS7;B4DGM3;Q969G3-2;Q969G3;Q969G3-6;Q969G3-5;Q969G3-3;Q969G3-4;K7EMQ8;H7C048;J3QR61;J3KS99;J3QL66;J3KT85;J3QKX6	J3QKS7;B4DGM3;Q969G3-2;Q969G3;Q969G3-6;Q969G3-5;Q969G3-3;Q969G3-4;K7EMQ8;H7C048	SWI/SNF-related matrix-associated actin-dependent regulator of chromatin subfamily E member 1	SMARCE1	>tr|J3QKS7|J3QKS7_HUMAN SWI/SNF-related matrix-associated actin-dependent regulator of chromatin subfamily E member 1 (Fragment) OS=Homo sapiens GN=SMARCE1 PE=1 SV=1;>tr|B4DGM3|B4DGM3_HUMAN SWI/SNF-related matrix-associated actin-dependent regulator of chr			3	3	3	2	3	2	2	1	3	1	1	3	3	3	3	2	1	1	61064000	59898000	47388000	0	45798000	48997000	0	0	48584000	0	0	53539000	0	60725000	52227000	0	0	0	74391000	84753000	53672000	17507000	25316000	40479000	18092000
B4DHE8;Q96DH6-2;Q96DH6;J3KTC1;B4DM51;Q96DH6-3;J3QKT5	B4DHE8;Q96DH6-2;Q96DH6;J3KTC1;B4DM51;Q96DH6-3	RNA-binding protein Musashi homolog 2	IGSF9B;MSI2	>tr|B4DHE8|B4DHE8_HUMAN RNA-binding protein Musashi homolog 2 OS=Homo sapiens GN=MSI2 PE=1 SV=1;>sp|Q96DH6-2|MSI2H_HUMAN Isoform 2 of RNA-binding protein Musashi homolog 2 OS=Homo sapiens GN=MSI2;>sp|Q96DH6|MSI2H_HUMAN RNA-binding protein Musashi homolog 2			2	1	0	0	0	0	1	0	0	0	0	0	0	2	1	2	0	1	33191000	0	0	0	0	0	0	0	0	0	0	0	0	0	0	0	0	0	37088000	12958000	0	0	0	0	14041000
H3BRY6;B4DVT3;B4DJL6;Q96SY0-4;Q96SY0-3;Q96SY0	H3BRY6;B4DVT3;B4DJL6;Q96SY0-4;Q96SY0-3;Q96SY0	von Willebrand factor A domain-containing protein 9	VWA9	>tr|H3BRY6|H3BRY6_HUMAN von Willebrand factor A domain-containing protein 9 OS=Homo sapiens GN=VWA9 PE=1 SV=1;>tr|B4DVT3|B4DVT3_HUMAN cDNA FLJ50705 OS=Homo sapiens GN=VWA9 PE=1 SV=1;>tr|B4DJL6|B4DJL6_HUMAN cDNA FLJ55475 OS=Homo sapiens GN=VWA9 PE=1 SV=1;>s			1	1	0	0	1	2	1	1	1	1	0	0	0	0	0	0	0	0	0	0	0	0	0	0	0	0	0	0	0	0	0	0	0	0	0	0	9760400	11542000	0	0	18372000	19483000	9276600
B4DJV2;O75390;A0A0C4DGI3;H0YH82;H0YIC4;F8VPF9;F8VPA1;F8VTT8;F8W1S4;F8W4S1;F8W642;F8VZK9;F8VX07;F8VRP1;F8VX68;F8VRI6;F8VWQ5;F8VU34;F8VR34	B4DJV2;O75390;A0A0C4DGI3;H0YH82	Citrate synthase;Citrate synthase, mitochondrial	CS	>tr|B4DJV2|B4DJV2_HUMAN Citrate synthase OS=Homo sapiens GN=CS PE=1 SV=1;>sp|O75390|CISY_HUMAN Citrate synthase, mitochondrial OS=Homo sapiens GN=CS PE=1 SV=2;>tr|A0A0C4DGI3|A0A0C4DGI3_HUMAN Citrate synthase OS=Homo sapiens GN=CS PE=1 SV=1;>tr|H0YH82|H0YH8			1	3	4	7	2	6	3	6	3	3	2	3	4	2	3	6	2	2	0	182680000	215300000	225910000	160610000	246650000	159860000	183240000	191320000	132890000	83076000	113910000	125250000	86464000	99781000	145450000	114150000	161160000	22718000	142840000	202460000	344540000	69931000	310590000	107170000
B4DK69;P52895;S4R3P0;P52895-2	B4DK69;P52895;S4R3P0	Aldo-keto reductase family 1 member C2	AKR1C2	>tr|B4DK69|B4DK69_HUMAN Aldo-keto reductase family 1 member C2 OS=Homo sapiens GN=AKR1C2 PE=1 SV=1;>sp|P52895|AK1C2_HUMAN Aldo-keto reductase family 1 member C2 OS=Homo sapiens GN=AKR1C2 PE=1 SV=3;>tr|S4R3P0|S4R3P0_HUMAN Aldo-keto reductase family 1 member			5	7	5	5	5	5	6	7	6	1	2	1	3	3	3	5	4	3	207100000	183330000	252000000	175190000	207030000	259010000	195420000	184080000	210860000	0	0	0	0	0	88688000	151510000	0	0	260110000	327230000	255390000	126970000	187580000	309570000	208590000
B4DKA4;Q9H9T3-4;Q9H9T3-5;Q9H9T3-2;Q9H9T3	B4DKA4;Q9H9T3-4;Q9H9T3-5;Q9H9T3-2;Q9H9T3	Elongator complex protein 3	ELP3	>tr|B4DKA4|B4DKA4_HUMAN Elongator complex protein 3 OS=Homo sapiens GN=ELP3 PE=1 SV=1;>sp|Q9H9T3-4|ELP3_HUMAN Isoform 3 of Elongator complex protein 3 OS=Homo sapiens GN=ELP3;>sp|Q9H9T3-5|ELP3_HUMAN Isoform 4 of Elongator complex protein 3 OS=Homo sapiens			0	0	0	0	0	0	0	0	0	0	1	1	0	1	0	0	1	0	0	0	0	0	0	0	0	0	0	0	0	0	0	0	0	0	0	0	0	0	0	0	0	0	0
B4DKB2;P42892-3;P42892-4;P42892;P42892-2;E9PHZ1;E9PJG1;E9PN99	B4DKB2;P42892-3;P42892-4;P42892;P42892-2	Endothelin-converting enzyme 1	ECE1	>tr|B4DKB2|B4DKB2_HUMAN Endothelin-converting enzyme 1 OS=Homo sapiens GN=ECE1 PE=1 SV=1;>sp|P42892-3|ECE1_HUMAN Isoform C of Endothelin-converting enzyme 1 OS=Homo sapiens GN=ECE1;>sp|P42892-4|ECE1_HUMAN Isoform D of Endothelin-converting enzyme 1 OS=Homo			2	2	3	2	2	3	2	1	1	3	3	2	5	3	3	3	6	3	70844000	56323000	82121000	65032000	57525000	61455000	48048000	0	0	109170000	82541000	77331000	96612000	100730000	135030000	94984000	125320000	111750000	47810000	32961000	77372000	47675000	47390000	46975000	24173000
B4DLN1;P52815	B4DLN1		MRPL12	>tr|B4DLN1|B4DLN1_HUMAN Uncharacterized protein OS=Homo sapiens PE=2 SV=1			11	10	11	11	8	7	10	13	11	10	9	8	8	7	6	10	9	9	885390000	934180000	700280000	858900000	794170000	917960000	855760000	927840000	836340000	888650000	942770000	980650000	812400000	812280000	786480000	833140000	838430000	717520000	1290300000	1035100000	701790000	879390000	764280000	578250000	668790000
B4DLR8;P15559-3;P15559-2;P15559;H3BRK3;H3BNV2	B4DLR8;P15559-3;P15559-2;P15559;H3BRK3;H3BNV2	NAD(P)H dehydrogenase [quinone] 1	NQO1	>tr|B4DLR8|B4DLR8_HUMAN NAD(P)H dehydrogenase [quinone] 1 OS=Homo sapiens GN=NQO1 PE=1 SV=1;>sp|P15559-3|NQO1_HUMAN Isoform 3 of NAD(P)H dehydrogenase [quinone] 1 OS=Homo sapiens GN=NQO1;>sp|P15559-2|NQO1_HUMAN Isoform 2 of NAD(P)H dehydrogenase [quinone]			6	5	8	5	4	6	6	4	5	6	6	4	6	5	5	6	6	6	373780000	371660000	427450000	415520000	453800000	494260000	389840000	351200000	434140000	258020000	243130000	258750000	274510000	225990000	252580000	326970000	254760000	289950000	529220000	337870000	680580000	305230000	319440000	475150000	333940000
B4DQA8;K7EJC8;E9PCW1;O95249;G5E9T8;F6RU00;O95249-2	B4DQA8;K7EJC8;E9PCW1;O95249;G5E9T8;F6RU00	Golgi SNAP receptor complex member 1	GOSR1	>tr|B4DQA8|B4DQA8_HUMAN Golgi SNAP receptor complex member 1 OS=Homo sapiens GN=GOSR1 PE=1 SV=1;>tr|K7EJC8|K7EJC8_HUMAN Golgi SNAP receptor complex member 1 OS=Homo sapiens GN=GOSR1 PE=1 SV=1;>tr|E9PCW1|E9PCW1_HUMAN Golgi SNAP receptor complex member 1 OS=			2	1	2	2	1	1	1	1	0	1	2	0	0	0	2	1	3	3	61916000	0	0	66070000	0	0	0	0	0	0	84033000	0	0	0	76866000	0	64902000	74988000	44592000	31014000	38518000	55368000	26106000	24517000	21508000
B4DR61;P61619;P61619-3;F8W776;Q8TC24;Q9H9S3-2;Q9H9S3-3;Q9H9S3;H7C1Q9;C9JXC6;H7C069;A6NK38;F2Z2C7;A6NIF9;C9JJV4;H7C1S8	B4DR61;P61619;P61619-3	Protein transport protein Sec61 subunit alpha isoform 1	SEC61A1	>tr|B4DR61|B4DR61_HUMAN Protein transport protein Sec61 subunit alpha isoform 1 OS=Homo sapiens GN=SEC61A1 PE=1 SV=1;>sp|P61619|S61A1_HUMAN Protein transport protein Sec61 subunit alpha isoform 1 OS=Homo sapiens GN=SEC61A1 PE=1 SV=2;>sp|P61619-3|S61A1_HUMA			9	10	5	6	7	8	7	6	7	6	8	9	7	6	8	8	8	8	1954800000	1957300000	1475600000	1729200000	2038900000	1964200000	1829600000	1923400000	1685100000	1358000000	1817100000	2097700000	1607100000	1883600000	1917600000	1610300000	1459500000	1708700000	2732900000	2440800000	1194300000	1723700000	1655600000	2345000000	1303400000
J3QSB7;B4DUC8;Q13126-7;Q13126-4;Q13126;Q13126-6;Q13126-5;Q13126-3;Q13126-2;F2Z2F3;F8WES2	J3QSB7;B4DUC8;Q13126-7;Q13126-4;Q13126;Q13126-6;Q13126-5;Q13126-3;Q13126-2;F2Z2F3	Purine nucleoside phosphorylase;S-methyl-5-thioadenosine phosphorylase	MTAP	>tr|J3QSB7|J3QSB7_HUMAN Purine nucleoside phosphorylase OS=Homo sapiens GN=MTAP PE=1 SV=1;>tr|B4DUC8|B4DUC8_HUMAN S-methyl-5-thioadenosine phosphorylase OS=Homo sapiens GN=MTAP PE=1 SV=1;>sp|Q13126-7|MTAP_HUMAN Isoform 7 of S-methyl-5-thioadenosine phosp			1	1	1	1	2	2	1	1	0	0	0	0	1	1	0	0	0	0	0	0	0	0	43361000	55382000	0	0	0	0	0	0	0	0	0	0	0	0	18208000	22603000	28977000	25541000	41540000	54560000	15003000
H0YML5;B4DW73;Q16822;A0A0A0MS74;H0YM31;Q16822-2	H0YML5;B4DW73;Q16822;A0A0A0MS74;H0YM31;Q16822-2	Phosphoenolpyruvate carboxykinase [GTP], mitochondrial	PCK2	>tr|H0YML5|H0YML5_HUMAN Phosphoenolpyruvate carboxykinase [GTP], mitochondrial OS=Homo sapiens GN=PCK2 PE=1 SV=1;>tr|B4DW73|B4DW73_HUMAN Phosphoenolpyruvate carboxykinase [GTP], mitochondrial OS=Homo sapiens GN=PCK2 PE=1 SV=1;>sp|Q16822|PCKGM_HUMAN Phospho			0	0	0	0	1	0	0	1	0	0	0	0	1	0	0	0	1	0	0	0	0	0	0	0	0	0	0	0	0	0	18753000	0	0	0	0	0	0	0	0	0	5941400	0	0
B4DWR3;P61758	B4DWR3;P61758	Prefoldin subunit 3	VBP1	>tr|B4DWR3|B4DWR3_HUMAN Prefoldin subunit 3 OS=Homo sapiens GN=VBP1 PE=1 SV=1;>sp|P61758|PFD3_HUMAN Prefoldin subunit 3 OS=Homo sapiens GN=VBP1 PE=1 SV=3			0	0	2	1	1	0	0	0	1	0	0	0	0	0	0	0	0	0	0	0	38502000	0	0	0	0	0	0	0	0	0	0	0	0	0	0	0	0	0	39739000	0	0	0	0
B4DXZ6;P51114-2;P51114;E7EU85;E9PFF5;P51114-3;C9JZE0;C9JY20;C9JAJ4;C9IZ22	B4DXZ6;P51114-2;P51114;E7EU85;E9PFF5;P51114-3	Fragile X mental retardation syndrome-related protein 1	FXR1	>tr|B4DXZ6|B4DXZ6_HUMAN Fragile X mental retardation syndrome-related protein 1 OS=Homo sapiens GN=FXR1 PE=1 SV=1;>sp|P51114-2|FXR1_HUMAN Isoform 2 of Fragile X mental retardation syndrome-related protein 1 OS=Homo sapiens GN=FXR1;>sp|P51114|FXR1_HUMAN Fra			4	4	5	4	5	4	5	4	3	4	5	4	5	4	4	4	5	4	114330000	111970000	138650000	114890000	107020000	114040000	98137000	109930000	92117000	112140000	121030000	115820000	128820000	123910000	130130000	143970000	122410000	137550000	120960000	114070000	116130000	83340000	103260000	115370000	106580000
B4DY09;Q12905;X6R6Z1;A0A0A0MRL0	B4DY09;Q12905	Interleukin enhancer-binding factor 2	ILF2	>tr|B4DY09|B4DY09_HUMAN Interleukin enhancer-binding factor 2 OS=Homo sapiens GN=ILF2 PE=1 SV=1;>sp|Q12905|ILF2_HUMAN Interleukin enhancer-binding factor 2 OS=Homo sapiens GN=ILF2 PE=1 SV=2			3	3	6	6	5	4	5	4	6	3	6	4	3	5	5	3	5	6	145260000	147970000	141700000	189130000	155090000	169780000	126770000	133770000	160030000	172080000	146400000	139020000	159730000	160590000	192680000	163590000	183330000	188130000	129600000	116510000	195620000	253230000	148030000	146490000	110300000
Q8NBY1;B4E0Y9;Q9P289;Q9P289-2;Q9P289-3;B4DR80;Q9Y6E0-2;Q9Y6E0;C9JDH9;C9J6L2;C9JCC0;C9J232;H7C279;H0Y630;O00506-3;O00506-2;O00506;C9JJV0;Q5JV98;Q5JV99	Q8NBY1;B4E0Y9;Q9P289;Q9P289-2;Q9P289-3;B4DR80;Q9Y6E0-2;Q9Y6E0	Serine/threonine-protein kinase MST4;Serine/threonine-protein kinase 24;Serine/threonine-protein kinase 24 36 kDa subunit;Serine/threonine-protein kinase 24 12 kDa subunit	RBM4B;MST4;STK24	>tr|Q8NBY1|Q8NBY1_HUMAN Serine/threonine-protein kinase 26 OS=Homo sapiens GN=STK26 PE=1 SV=1;>tr|B4E0Y9|B4E0Y9_HUMAN Serine/threonine-protein kinase 26 OS=Homo sapiens GN=STK26 PE=1 SV=1;>sp|Q9P289|STK26_HUMAN Serine/threonine-protein kinase 26 OS=Homo sa			2	2	5	3	5	5	4	3	4	6	6	3	3	4	5	6	6	6	86801000	108540000	113500000	124340000	115380000	122270000	123650000	110520000	133440000	152570000	129920000	143770000	140820000	117530000	151440000	124000000	131490000	131860000	55307000	64226000	120560000	56472000	133190000	159680000	110320000
E5RGY0;B4E1G1;Q9BUN8-2;Q9BUN8	E5RGY0;B4E1G1;Q9BUN8-2;Q9BUN8	Derlin-1	DERL1	>tr|E5RGY0|E5RGY0_HUMAN Derlin OS=Homo sapiens GN=DERL1 PE=1 SV=1;>tr|B4E1G1|B4E1G1_HUMAN Derlin OS=Homo sapiens GN=DERL1 PE=1 SV=1;>sp|Q9BUN8-2|DERL1_HUMAN Isoform 2 of Derlin-1 OS=Homo sapiens GN=DERL1;>sp|Q9BUN8|DERL1_HUMAN Derlin-1 OS=Homo sapiens GN=D			0	1	0	0	0	0	1	1	1	1	1	0	0	0	0	1	1	1	0	0	0	0	0	0	0	0	0	0	0	0	0	0	0	0	0	0	0	85653000	0	0	0	0	107430000
H0Y9V7;B4E2Q0;P98194-2;P98194-4;P98194;P98194-3;P98194-5;P98194-8;P98194-9;P98194-6;P98194-7;H0Y9S7;H0Y8X9	H0Y9V7;B4E2Q0;P98194-2;P98194-4;P98194;P98194-3;P98194-5;P98194-8;P98194-9;P98194-6;P98194-7;H0Y9S7	Calcium-transporting ATPase;Calcium-transporting ATPase type 2C member 1	ATP2C1	>tr|H0Y9V7|H0Y9V7_HUMAN Calcium-transporting ATPase type 2C member 1 (Fragment) OS=Homo sapiens GN=ATP2C1 PE=1 SV=1;>tr|B4E2Q0|B4E2Q0_HUMAN Calcium-transporting ATPase OS=Homo sapiens GN=ATP2C1 PE=1 SV=1;>sp|P98194-2|AT2C1_HUMAN Isoform 2 of Calcium-transp			3	4	2	2	3	4	2	1	0	3	5	3	6	3	5	2	3	2	86587000	82683000	80324000	66315000	82216000	70145000	76307000	0	0	85653000	79505000	101350000	94671000	112290000	101090000	0	86082000	73057000	87260000	75414000	59555000	30977000	80923000	71390000	41158000
B5MC59;P35244	B5MC59;P35244	Replication protein A 14 kDa subunit	RPA3	>tr|B5MC59|B5MC59_HUMAN Replication protein A 14 kDa subunit OS=Homo sapiens GN=RPA3 PE=1 SV=1;>sp|P35244|RFA3_HUMAN Replication protein A 14 kDa subunit OS=Homo sapiens GN=RPA3 PE=1 SV=1			0	0	0	0	0	1	0	0	0	0	0	0	0	0	0	0	0	0	0	0	0	0	0	0	0	0	0	0	0	0	0	0	0	0	0	0	0	0	0	0	0	8156100	0
B5MCF9;O00541;O00541-2;B3KXD6;H7C267	B5MCF9;O00541;O00541-2;B3KXD6	Pescadillo homolog	PES1	>tr|B5MCF9|B5MCF9_HUMAN Pescadillo homolog OS=Homo sapiens GN=PES1 PE=1 SV=1;>sp|O00541|PESC_HUMAN Pescadillo homolog OS=Homo sapiens GN=PES1 PE=1 SV=1;>sp|O00541-2|PESC_HUMAN Isoform 2 of Pescadillo homolog OS=Homo sapiens GN=PES1;>tr|B3KXD6|B3KXD6_HUMAN			6	4	3	5	5	5	4	6	6	4	2	3	4	5	6	4	5	6	366430000	346250000	214760000	299310000	304120000	372460000	360090000	376050000	326190000	238130000	211370000	286070000	277760000	302290000	314800000	251400000	245770000	268060000	495650000	287300000	160830000	357140000	236310000	358380000	235690000
B5MCR8;Q6NXT4-4;Q6NXT4-3;Q6NXT4;Q6NXT4-2	B5MCR8;Q6NXT4-4;Q6NXT4-3;Q6NXT4;Q6NXT4-2	Zinc transporter 6	SLC30A6	>tr|B5MCR8|B5MCR8_HUMAN Solute carrier family 30 (Zinc transporter), member 6, isoform CRA_b OS=Homo sapiens GN=SLC30A6 PE=1 SV=1;>sp|Q6NXT4-4|ZNT6_HUMAN Isoform 4 of Zinc transporter 6 OS=Homo sapiens GN=SLC30A6;>sp|Q6NXT4-3|ZNT6_HUMAN Isoform 3 of Zinc t			0	0	0	0	0	1	2	0	1	2	0	0	0	1	0	0	1	0	0	0	0	0	0	0	55097000	0	0	61033000	0	0	0	0	0	0	0	0	0	0	0	0	0	18598000	48197000
B5MD58;P36956;P36956-4;P36956-3;P36956-2;K7EIW8;K7EMT8;K7EMD1;H0Y7E5;Q12772	B5MD58;P36956;P36956-4;P36956-3;P36956-2	Sterol regulatory element-binding protein 1;Processed sterol regulatory element-binding protein 1	SREBF1	>tr|B5MD58|B5MD58_HUMAN Sterol regulatory element-binding protein 1 OS=Homo sapiens GN=SREBF1 PE=1 SV=1;>sp|P36956|SRBP1_HUMAN Sterol regulatory element-binding protein 1 OS=Homo sapiens GN=SREBF1 PE=1 SV=2;>sp|P36956-4|SRBP1_HUMAN Isoform 4 of Sterol regu			0	0	1	1	0	1	1	0	0	0	0	0	0	0	0	0	0	0	0	0	0	0	0	0	0	0	0	0	0	0	0	0	0	0	0	0	0	0	14364000	8531400	0	0	13571000
B5MDE0;Q96AA3	B5MDE0;Q96AA3	Protein RFT1 homolog	RFT1	>tr|B5MDE0|B5MDE0_HUMAN Protein RFT1 homolog OS=Homo sapiens GN=RFT1 PE=1 SV=1;>sp|Q96AA3|RFT1_HUMAN Protein RFT1 homolog OS=Homo sapiens GN=RFT1 PE=1 SV=1			1	1	1	2	1	1	1	2	2	1	1	1	1	0	1	1	1	1	0	0	0	76062000	0	0	0	0	76414000	0	0	0	0	0	0	0	0	0	47341000	36605000	37283000	72677000	38003000	41058000	33460000
B5MDF5;P62826;J3KQE5;F5H018;H0YFC6;B4DV51;A0A087X0W0	B5MDF5;P62826;J3KQE5;F5H018;H0YFC6	GTP-binding nuclear protein Ran	RAN	>tr|B5MDF5|B5MDF5_HUMAN GTP-binding nuclear protein Ran OS=Homo sapiens GN=RAN PE=1 SV=1;>sp|P62826|RAN_HUMAN GTP-binding nuclear protein Ran OS=Homo sapiens GN=RAN PE=1 SV=3;>tr|J3KQE5|J3KQE5_HUMAN GTP-binding nuclear protein Ran (Fragment) OS=Homo sapien			9	12	11	11	9	12	10	9	9	8	9	10	11	8	10	7	10	10	1266200000	1402300000	1498500000	1312900000	1295700000	1360600000	1295400000	1235500000	1273100000	1035800000	920170000	936430000	1039000000	904500000	992760000	1015800000	1057400000	1079800000	1355700000	1830400000	1715000000	1261200000	1525700000	1974400000	1131000000
E7EW69;B5ME97;Q9P0V9;Q9P0V9-2;E7EX04;Q9P0V9-3;F5GYV2;F5H1W3;F8WC85;C9JEW2;C9JNR7;C9JEQ7;F5H1F2	E7EW69;B5ME97;Q9P0V9;Q9P0V9-2;E7EX04;Q9P0V9-3	Septin-10	2010-09-01	>tr|E7EW69|E7EW69_HUMAN Septin-10 OS=Homo sapiens GN=SEPT10 PE=1 SV=1;>tr|B5ME97|B5ME97_HUMAN Septin 10, isoform CRA_c OS=Homo sapiens GN=SEPT10 PE=1 SV=2;>sp|Q9P0V9|SEP10_HUMAN Septin-10 OS=Homo sapiens GN=SEPT10 PE=1 SV=2;>sp|Q9P0V9-2|SEP10_HUMAN Isoform			0	0	2	3	0	0	0	0	0	0	1	1	2	1	0	1	0	2	0	0	32601000	33336000	0	0	0	0	0	0	0	0	0	0	0	0	0	43674000	0	0	29243000	47122000	0	0	0
B7Z2R7;Q5T8D3-4;Q5T8D3-2;Q5T8D3-3;Q5T8D3;X6RDD7;Q5T8E0	B7Z2R7;Q5T8D3-4;Q5T8D3-2;Q5T8D3-3;Q5T8D3	Acyl-CoA-binding domain-containing protein 5	ACBD5	>tr|B7Z2R7|B7Z2R7_HUMAN Acyl-CoA-binding domain-containing protein 5 OS=Homo sapiens GN=ACBD5 PE=1 SV=1;>sp|Q5T8D3-4|ACBD5_HUMAN Isoform 4 of Acyl-CoA-binding domain-containing protein 5 OS=Homo sapiens GN=ACBD5;>sp|Q5T8D3-2|ACBD5_HUMAN Isoform 2 of Acyl-C			0	0	0	0	0	0	0	1	0	0	0	0	0	0	0	1	0	0	0	0	0	0	0	0	0	0	0	0	0	0	0	0	0	0	0	0	0	0	0	0	0	0	0
B7Z2Y2;Q14746-2;Q14746;REV__Q6SZW1-2;REV__Q6SZW1	B7Z2Y2;Q14746-2;Q14746	Conserved oligomeric Golgi complex subunit 2	COG2	>tr|B7Z2Y2|B7Z2Y2_HUMAN Conserved oligomeric Golgi complex subunit 2 OS=Homo sapiens GN=COG2 PE=1 SV=1;>sp|Q14746-2|COG2_HUMAN Isoform 2 of Conserved oligomeric Golgi complex subunit 2 OS=Homo sapiens GN=COG2;>sp|Q14746|COG2_HUMAN Conserved oligomeric Golg			2	1	1	1	1	1	4	1	2	1	1	0	0	0	0	1	0	0	0	0	0	0	0	0	57544000	0	38857000	0	0	0	0	0	0	0	0	0	23813000	10749000	23608000	18583000	28489000	23286000	81032000
H0YES5;B7Z524;H0YDX7;J3QT46;Q9Y450-4;Q9Y450;E9PHZ9	H0YES5;B7Z524;H0YDX7;J3QT46;Q9Y450-4;Q9Y450	HBS1-like protein	HBS1L	>tr|H0YES5|H0YES5_HUMAN HBS1-like protein (Fragment) OS=Homo sapiens GN=HBS1L PE=1 SV=1;>tr|B7Z524|B7Z524_HUMAN HBS1-like protein OS=Homo sapiens GN=HBS1L PE=1 SV=1;>tr|H0YDX7|H0YDX7_HUMAN HBS1-like protein (Fragment) OS=Homo sapiens GN=HBS1L PE=1 SV=1;>tr			0	0	0	0	0	0	0	0	0	0	0	0	1	0	0	0	0	0	0	0	0	0	0	0	0	0	0	0	0	0	20432000	0	0	0	0	0	0	0	0	0	0	0	0
B7Z6D5;Q96GQ7;A0A087X059;A0A087WYH5	B7Z6D5;Q96GQ7	Probable ATP-dependent RNA helicase DDX27	DDX27	>tr|B7Z6D5|B7Z6D5_HUMAN Probable ATP-dependent RNA helicase DDX27 OS=Homo sapiens GN=DDX27 PE=1 SV=1;>sp|Q96GQ7|DDX27_HUMAN Probable ATP-dependent RNA helicase DDX27 OS=Homo sapiens GN=DDX27 PE=1 SV=2			4	3	2	5	5	5	4	4	2	1	3	3	4	3	2	3	3	3	52681000	54587000	48806000	54332000	58554000	45773000	60171000	67673000	46434000	0	52279000	39916000	57392000	41452000	40592000	51562000	49512000	47474000	59017000	45255000	32771000	91735000	71855000	58122000	52355000
B7ZAQ6-2;B7ZAQ6-3;P0CG08;B7ZAQ6;A0A087WW78;A0A087WW82;U3KPV2;E9PKY3	B7ZAQ6-2;B7ZAQ6-3;P0CG08;B7ZAQ6;A0A087WW78;A0A087WW82;U3KPV2;E9PKY3	Golgi pH regulator A;Golgi pH regulator B	GPR89A;GPR89B	>sp|B7ZAQ6-2|GPHRA_HUMAN Isoform 2 of Golgi pH regulator A OS=Homo sapiens GN=GPR89A;>sp|B7ZAQ6-3|GPHRA_HUMAN Isoform 3 of Golgi pH regulator A OS=Homo sapiens GN=GPR89A;>sp|P0CG08|GPHRB_HUMAN Golgi pH regulator B OS=Homo sapiens GN=GPR89B PE=1 SV=1;>sp|B7			2	1	1	1	1	1	1	2	0	2	2	2	1	2	2	2	1	1	57103000	0	0	0	0	0	0	0	0	0	61887000	61327000	0	0	0	0	0	0	58453000	29268000	28765000	31746000	32386000	29581000	36526000
B7ZBQ3;Q9H944-2;Q9H944;A6PVP4;B7ZBQ1	B7ZBQ3;Q9H944-2;Q9H944;A6PVP4	Mediator of RNA polymerase II transcription subunit 20	MED20	>tr|B7ZBQ3|B7ZBQ3_HUMAN Mediator of RNA polymerase II transcription subunit 20 OS=Homo sapiens GN=MED20 PE=1 SV=1;>sp|Q9H944-2|MED20_HUMAN Isoform 2 of Mediator of RNA polymerase II transcription subunit 20 OS=Homo sapiens GN=MED20;>sp|Q9H944|MED20_HUMAN M			0	0	1	0	1	1	1	2	0	1	0	0	0	0	0	1	0	0	0	0	0	0	0	0	0	26934000	0	0	0	0	0	0	0	0	0	0	0	0	12596000	0	11946000	11207000	16664000
F8WFB9;B7ZC39;B7ZC38;Q9NR46;Q9NR46-2;A0A087WW40;Q9Y371;Q9Y371-2	F8WFB9;B7ZC39;B7ZC38;Q9NR46;Q9NR46-2;A0A087WW40;Q9Y371;Q9Y371-2	Endophilin-B2;Endophilin-B1	SH3GLB2;SH3GLB1	>tr|F8WFB9|F8WFB9_HUMAN Endophilin-B2 OS=Homo sapiens GN=SH3GLB2 PE=1 SV=1;>tr|B7ZC39|B7ZC39_HUMAN Endophilin-B2 OS=Homo sapiens GN=SH3GLB2 PE=1 SV=1;>tr|B7ZC38|B7ZC38_HUMAN Endophilin-B2 OS=Homo sapiens GN=SH3GLB2 PE=1 SV=1;>sp|Q9NR46|SHLB2_HUMAN Endophil			0	0	0	0	1	0	0	0	0	0	0	0	1	0	0	0	0	0	0	0	0	0	0	0	0	0	0	0	0	0	0	0	0	0	0	0	0	0	0	0	22893000	0	0
B7ZKQ9;Q8WTV0-4;Q8WTV0-2;Q8WTV0-5;Q8WTV0;F5H4X0;Q8WTV0-3;F5H5E8	B7ZKQ9;Q8WTV0-4;Q8WTV0-2;Q8WTV0-5;Q8WTV0;F5H4X0;Q8WTV0-3	Scavenger receptor class B member 1	SCARB1	>tr|B7ZKQ9|B7ZKQ9_HUMAN SCARB1 protein OS=Homo sapiens GN=SCARB1 PE=1 SV=1;>sp|Q8WTV0-4|SCRB1_HUMAN Isoform 4 of Scavenger receptor class B member 1 OS=Homo sapiens GN=SCARB1;>sp|Q8WTV0-2|SCRB1_HUMAN Isoform 1 of Scavenger receptor class B member 1 OS=Homo			0	0	3	0	1	1	0	0	0	1	4	1	2	3	1	0	1	3	0	0	39260000	0	0	0	0	0	0	0	62333000	0	58029000	50973000	0	0	0	62425000	0	0	26832000	0	0	11074000	0
B7ZM99;Q6UB35;A0A087WVM4;H0Y327;Q6UB35-2;Q4VXM0;Q5JYA8;Q5JYA3;Q4VXM1;Q4VXV2	B7ZM99;Q6UB35;A0A087WVM4	Monofunctional C1-tetrahydrofolate synthase, mitochondrial	MTHFD1L	>tr|B7ZM99|B7ZM99_HUMAN MTHFD1L protein OS=Homo sapiens GN=MTHFD1L PE=1 SV=1;>sp|Q6UB35|C1TM_HUMAN Monofunctional C1-tetrahydrofolate synthase, mitochondrial OS=Homo sapiens GN=MTHFD1L PE=1 SV=1;>tr|A0A087WVM4|A0A087WVM4_HUMAN Monofunctional C1-tetrahydrof			11	12	12	11	12	12	10	8	12	12	15	12	13	13	13	15	13	15	392520000	361230000	383990000	425420000	364790000	378050000	397020000	382120000	420730000	391580000	491190000	432820000	439260000	457410000	492290000	480990000	495200000	460790000	383480000	360310000	293780000	450030000	338110000	403370000	286960000
H7BZ50;H7C173;B8ZZ87;Q6NZ67;H7C202;Q6P582	H7BZ50;H7C173;B8ZZ87;Q6NZ67;H7C202;Q6P582	Mitotic-spindle organizing protein 2B;Mitotic-spindle organizing protein 2A	MZT2B;MZT2A	>tr|H7BZ50|H7BZ50_HUMAN Mitotic-spindle organizing protein 2B (Fragment) OS=Homo sapiens GN=MZT2B PE=1 SV=1;>tr|H7C173|H7C173_HUMAN Mitotic-spindle organizing protein 2B (Fragment) OS=Homo sapiens GN=MZT2B PE=1 SV=1;>tr|B8ZZ87|B8ZZ87_HUMAN Mitotic-spindle			0	0	0	0	0	0	0	0	0	0	1	1	0	0	0	1	0	0	0	0	0	0	0	0	0	0	0	0	0	38112000	0	0	0	0	0	0	0	0	0	0	0	0	0
B8ZZN6;P63165;B8ZZJ0;B8ZZ67;B9A032;P63165-2	B8ZZN6;P63165;B8ZZJ0;B8ZZ67;B9A032;P63165-2	Small ubiquitin-related modifier 1	SUMO1	>tr|B8ZZN6|B8ZZN6_HUMAN Small ubiquitin-related modifier 1 OS=Homo sapiens GN=SUMO1 PE=1 SV=1;>sp|P63165|SUMO1_HUMAN Small ubiquitin-related modifier 1 OS=Homo sapiens GN=SUMO1 PE=1 SV=1;>tr|B8ZZJ0|B8ZZJ0_HUMAN Small ubiquitin-related modifier 1 OS=Homo sa			1	0	3	3	2	2	3	1	3	1	3	1	2	1	1	2	2	1	0	0	146550000	140280000	157550000	168050000	218740000	0	177250000	0	124710000	0	173470000	0	0	129330000	131320000	0	59673000	0	194130000	184750000	89545000	136360000	244190000
B8ZZQ6;P06454-2;P06454;B8ZZA1;B8ZZW7;H7C2N1	B8ZZQ6;P06454-2;P06454;B8ZZA1;B8ZZW7;H7C2N1	Prothymosin alpha;Prothymosin alpha, N-terminally processed;Thymosin alpha-1	PTMA	>tr|B8ZZQ6|B8ZZQ6_HUMAN Prothymosin alpha OS=Homo sapiens GN=PTMA PE=1 SV=1;>sp|P06454-2|PTMA_HUMAN Isoform 2 of Prothymosin alpha OS=Homo sapiens GN=PTMA;>sp|P06454|PTMA_HUMAN Prothymosin alpha OS=Homo sapiens GN=PTMA PE=1 SV=2;>tr|B8ZZA1|B8ZZA1_HUMAN Pro			3	3	4	4	3	3	3	4	3	3	3	4	3	2	1	3	3	3	522870000	254070000	483620000	331110000	352440000	453670000	325760000	254110000	436160000	152220000	159720000	192810000	209350000	190570000	0	263730000	200390000	270050000	308070000	279950000	526270000	685430000	323810000	487560000	315520000
B8ZZU8;Q15370;Q15370-2;I3L0M9;A0A0B4J296	B8ZZU8;Q15370;Q15370-2;I3L0M9;A0A0B4J296	Transcription elongation factor B polypeptide 2	TCEB2	>tr|B8ZZU8|B8ZZU8_HUMAN Transcription elongation factor B (SIII), polypeptide 2 (18kDa, elongin B), isoform CRA_b OS=Homo sapiens GN=TCEB2 PE=1 SV=1;>sp|Q15370|ELOB_HUMAN Transcription elongation factor B polypeptide 2 OS=Homo sapiens GN=TCEB2 PE=1 SV=1;>s			4	5	6	4	5	6	5	3	4	4	4	3	3	2	2	5	3	6	273450000	329790000	314770000	348560000	332970000	321970000	301350000	240520000	313980000	245880000	246120000	210620000	238520000	240570000	181720000	282590000	295570000	260660000	280660000	288430000	366340000	296540000	341330000	359240000	291480000
B9A041;P40925-2;P40925;P40925-3;B8ZZ51;C9JF79;C9JRL4	B9A041;P40925-2;P40925;P40925-3;B8ZZ51;C9JF79	Malate dehydrogenase, cytoplasmic;Malate dehydrogenase	MDH1	>tr|B9A041|B9A041_HUMAN Malate dehydrogenase, cytoplasmic OS=Homo sapiens GN=MDH1 PE=1 SV=1;>sp|P40925-2|MDHC_HUMAN Isoform 2 of Malate dehydrogenase, cytoplasmic OS=Homo sapiens GN=MDH1;>sp|P40925|MDHC_HUMAN Malate dehydrogenase, cytoplasmic OS=Homo sapie			2	1	3	2	2	4	3	3	3	0	1	0	0	0	1	1	0	1	120900000	0	193890000	133710000	145550000	156930000	112340000	134780000	130260000	0	0	0	0	0	0	0	0	0	115190000	49112000	131510000	118340000	126370000	224010000	56107000
B9A067;Q16891-2;Q16891-4;Q16891;C9J406;Q16891-3;H7C463;A0A087WYS0;D6RAW4	B9A067;Q16891-2;Q16891-4;Q16891;C9J406;Q16891-3;H7C463	MICOS complex subunit MIC60	IMMT	>tr|B9A067|B9A067_HUMAN MICOS complex subunit MIC60 OS=Homo sapiens GN=IMMT PE=1 SV=2;>sp|Q16891-2|MIC60_HUMAN Isoform 2 of MICOS complex subunit MIC60 OS=Homo sapiens GN=IMMT;>sp|Q16891-4|MIC60_HUMAN Isoform 4 of MICOS complex subunit MIC60 OS=Homo sapien			20	19	14	16	13	17	16	16	12	20	16	20	19	17	22	17	18	23	833560000	785860000	1027700000	790860000	695920000	809970000	831870000	717550000	794030000	922360000	964230000	1019500000	970780000	889320000	850610000	878810000	888470000	936870000	1457000000	762100000	948800000	731860000	486500000	667560000	752100000
J3KMX2;B9EGA3;Q92925-3;Q92925-2;Q92925;J3QWB6;Q6STE5-2;Q6STE5	J3KMX2;B9EGA3;Q92925-3;Q92925-2;Q92925;J3QWB6;Q6STE5-2;Q6STE5	SWI/SNF-related matrix-associated actin-dependent regulator of chromatin subfamily D member 2;SWI/SNF-related matrix-associated actin-dependent regulator of chromatin subfamily D member 3	SMARCD2;SMARCD3	>tr|J3KMX2|J3KMX2_HUMAN SWI/SNF-related matrix-associated actin-dependent regulator of chromatin subfamily D member 2 OS=Homo sapiens GN=SMARCD2 PE=1 SV=1;>tr|B9EGA3|B9EGA3_HUMAN SMARCD2 protein OS=Homo sapiens GN=SMARCD2 PE=1 SV=1;>sp|Q92925-3|SMRD2_HUMAN			0	0	0	0	0	0	0	0	0	0	0	0	0	0	0	0	1	0	0	0	0	0	0	0	0	0	0	0	0	0	0	0	0	0	0	0	0	0	0	0	0	0	0
K7EKS6;B9TWZ6;U3KQ43;Q9Y2X0-5;Q9Y2X0-4;Q9Y2X0-2;Q9Y2X0-3;Q9Y2X0;K7EKX2;B9TX03;B9TX12;B9TX11;U3KQB4	K7EKS6;B9TWZ6;U3KQ43;Q9Y2X0-5;Q9Y2X0-4;Q9Y2X0-2;Q9Y2X0-3;Q9Y2X0;K7EKX2;B9TX03;B9TX12;B9TX11;U3KQB4	Mediator of RNA polymerase II transcription subunit 16	MED16	>tr|K7EKS6|K7EKS6_HUMAN Mediator of RNA polymerase II transcription subunit 16 (Fragment) OS=Homo sapiens GN=MED16 PE=1 SV=1;>tr|B9TWZ6|B9TWZ6_HUMAN Mediator complex subunit MED16 variant MED16_i3 (Fragment) OS=Homo sapiens GN=MED16 PE=1 SV=1;>tr|U3KQ43|U3			0	0	0	0	1	0	0	1	1	0	0	0	0	1	0	0	0	0	0	0	0	0	0	0	0	0	0	0	0	0	0	10272000	0	0	0	0	0	0	0	0	7057900	0	0
F8WAU4;C9IZ01;Q96RP9;Q96RP9-2	F8WAU4;C9IZ01;Q96RP9;Q96RP9-2	Elongation factor G, mitochondrial	GFM1	>tr|F8WAU4|F8WAU4_HUMAN Elongation factor G, mitochondrial OS=Homo sapiens GN=GFM1 PE=1 SV=1;>tr|C9IZ01|C9IZ01_HUMAN Elongation factor G, mitochondrial OS=Homo sapiens GN=GFM1 PE=1 SV=1;>sp|Q96RP9|EFGM_HUMAN Elongation factor G, mitochondrial OS=Homo sapie			0	0	1	0	0	0	0	0	0	0	0	0	0	0	0	0	0	0	0	0	0	0	0	0	0	0	0	0	0	0	0	0	0	0	0	0	0	0	8275800	0	0	0	0
C9J0K6;P30626-3;P30626-2;P30626;B4DHQ6	C9J0K6;P30626-3;P30626-2;P30626;B4DHQ6	Sorcin	SRI	>tr|C9J0K6|C9J0K6_HUMAN Sorcin OS=Homo sapiens GN=SRI PE=1 SV=1;>sp|P30626-3|SORCN_HUMAN Isoform 3 of Sorcin OS=Homo sapiens GN=SRI;>sp|P30626-2|SORCN_HUMAN Isoform 2 of Sorcin OS=Homo sapiens GN=SRI;>sp|P30626|SORCN_HUMAN Sorcin OS=Homo sapiens GN=SRI PE=			1	1	2	2	1	1	0	0	0	0	0	0	0	0	0	0	0	1	0	0	65078000	49531000	0	0	0	0	0	0	0	0	0	0	0	0	0	0	25823000	14073000	62394000	44735000	25203000	28085000	0
C9J7T7;C9JE98;C9J0Q5;C9JFD3;Q9Y618-5;Q9Y618-4;Q9Y618-3;Q9Y618;Q9Y618-2;H7C0P3;C9JQE8	C9J7T7;C9JE98;C9J0Q5;C9JFD3;Q9Y618-5;Q9Y618-4;Q9Y618-3;Q9Y618;Q9Y618-2	Nuclear receptor corepressor 2	NCOR2	>tr|C9J7T7|C9J7T7_HUMAN Nuclear receptor corepressor 2 OS=Homo sapiens GN=NCOR2 PE=1 SV=3;>tr|C9JE98|C9JE98_HUMAN Nuclear receptor corepressor 2 OS=Homo sapiens GN=NCOR2 PE=1 SV=1;>tr|C9J0Q5|C9J0Q5_HUMAN Nuclear receptor corepressor 2 OS=Homo sapiens GN=NC			1	0	1	0	0	0	0	0	0	0	0	0	0	0	0	1	0	0	0	0	0	0	0	0	0	0	0	0	0	0	0	0	0	0	0	0	17881000	0	10097000	0	0	0	0
C9J1S9;C9J8G3;Q9Y276	C9J1S9;C9J8G3;Q9Y276	Mitochondrial chaperone BCS1	BCS1L	>tr|C9J1S9|C9J1S9_HUMAN Mitochondrial chaperone BCS1 (Fragment) OS=Homo sapiens GN=BCS1L PE=1 SV=1;>tr|C9J8G3|C9J8G3_HUMAN Mitochondrial chaperone BCS1 (Fragment) OS=Homo sapiens GN=BCS1L PE=1 SV=1;>sp|Q9Y276|BCS1_HUMAN Mitochondrial chaperone BCS1 OS=Homo			0	0	0	0	0	1	0	0	0	1	0	0	1	0	1	0	1	0	0	0	0	0	0	0	0	0	0	0	0	0	0	0	0	0	0	0	0	0	0	0	0	11144000	0
C9J2Y4;E7EQY1;Q96C01	C9J2Y4;E7EQY1;Q96C01	Protein FAM136A	FAM136A	>tr|C9J2Y4|C9J2Y4_HUMAN Protein FAM136A OS=Homo sapiens GN=FAM136A PE=1 SV=1;>tr|E7EQY1|E7EQY1_HUMAN Protein FAM136A OS=Homo sapiens GN=FAM136A PE=1 SV=1;>sp|Q96C01|F136A_HUMAN Protein FAM136A OS=Homo sapiens GN=FAM136A PE=1 SV=1			0	0	0	0	0	0	0	0	1	0	1	0	0	0	1	0	1	0	0	0	0	0	0	0	0	0	0	0	0	0	0	0	0	0	29393000	0	0	0	0	0	0	0	0
C9J2Y9;P30876;C9J4M6	C9J2Y9;P30876;C9J4M6	DNA-directed RNA polymerase;DNA-directed RNA polymerase II subunit RPB2	POLR2B	>tr|C9J2Y9|C9J2Y9_HUMAN DNA-directed RNA polymerase subunit beta OS=Homo sapiens GN=POLR2B PE=1 SV=2;>sp|P30876|RPB2_HUMAN DNA-directed RNA polymerase II subunit RPB2 OS=Homo sapiens GN=POLR2B PE=1 SV=1;>tr|C9J4M6|C9J4M6_HUMAN DNA-directed RNA polymerase s			5	5	2	2	2	3	3	2	2	2	3	2	2	2	0	1	1	1	61257000	55136000	0	55529000	57545000	65559000	64277000	0	59449000	57931000	67018000	0	65771000	55318000	0	0	0	0	88025000	109390000	26544000	26397000	51972000	74810000	68462000
C9J384;Q9BQ75-2;Q9BQ75;H7C515	C9J384;Q9BQ75-2;Q9BQ75	Protein CMSS1	CMSS1	>tr|C9J384|C9J384_HUMAN Protein CMSS1 (Fragment) OS=Homo sapiens GN=CMSS1 PE=1 SV=1;>sp|Q9BQ75-2|CMS1_HUMAN Isoform 2 of Protein CMSS1 OS=Homo sapiens GN=CMSS1;>sp|Q9BQ75|CMS1_HUMAN Protein CMSS1 OS=Homo sapiens GN=CMSS1 PE=1 SV=2			4	2	2	3	2	3	2	3	4	2	2	1	2	0	2	2	1	3	120240000	96673000	74590000	68376000	88108000	79947000	150910000	78164000	81844000	80095000	79029000	0	80162000	0	0	75684000	0	74226000	184710000	72453000	44946000	80984000	72480000	86070000	99996000
C9J3F8;H7BXH3;P49754-2;P49754-3;P49754;C9J2U9;C9JZ11;C9JU58	C9J3F8;H7BXH3;P49754-2;P49754-3;P49754;C9J2U9;C9JZ11	Vacuolar protein sorting-associated protein 41 homolog	VPS41	>tr|C9J3F8|C9J3F8_HUMAN Vacuolar protein sorting-associated protein 41 homolog (Fragment) OS=Homo sapiens GN=VPS41 PE=1 SV=1;>tr|H7BXH3|H7BXH3_HUMAN Vacuolar protein sorting-associated protein 41 homolog OS=Homo sapiens GN=VPS41 PE=1 SV=1;>sp|P49754-2|VPS4			0	0	0	1	0	0	0	0	0	0	0	0	0	0	0	0	0	0	0	0	0	0	0	0	0	0	0	0	0	0	0	0	0	0	0	0	0	0	0	16805000	0	0	0
C9J5D1;E7EQ69;Q9GZZ1;A0A087WWJ2;Q9GZZ1-2;B0AZT5;C9JZU6;C9J5J3;A0A0D9SF32;F8WCK0	C9J5D1;E7EQ69;Q9GZZ1;A0A087WWJ2;Q9GZZ1-2;B0AZT5	N-alpha-acetyltransferase 50	NAA50	>tr|C9J5D1|C9J5D1_HUMAN N-alpha-acetyltransferase 50 OS=Homo sapiens GN=NAA50 PE=1 SV=1;>tr|E7EQ69|E7EQ69_HUMAN N-alpha-acetyltransferase 50 OS=Homo sapiens GN=NAA50 PE=1 SV=1;>sp|Q9GZZ1|NAA50_HUMAN N-alpha-acetyltransferase 50 OS=Homo sapiens GN=NAA50 PE=			1	2	1	2	0	2	0	2	2	0	0	1	0	0	3	1	2	2	0	55594000	0	55630000	0	57505000	0	0	54597000	0	0	0	0	0	68364000	0	60167000	71745000	21057000	53740000	55322000	29735000	0	49944000	0
C9JJV6;C9JZL8;C9J5M0;C9JC07;Q96S97	C9JJV6;C9JZL8;C9J5M0;C9JC07;Q96S97	Myeloid-associated differentiation marker	MYADM	>tr|C9JJV6|C9JJV6_HUMAN Myeloid-associated differentiation marker (Fragment) OS=Homo sapiens GN=MYADM PE=1 SV=8;>tr|C9JZL8|C9JZL8_HUMAN Myeloid-associated differentiation marker (Fragment) OS=Homo sapiens GN=MYADM PE=1 SV=1;>tr|C9J5M0|C9J5M0_HUMAN Myeloid-			0	0	1	1	1	1	1	1	1	1	1	1	1	1	1	0	1	1	0	0	0	0	0	0	0	0	0	0	0	0	0	0	0	0	0	37797000	0	0	30093000	26805000	23997000	28393000	24713000
C9J6D1;Q99733;Q99733-2;E9PNW0;E9PJJ2;E9PS34;E9PNJ7;E9PKT8;C9JZI7;A8MXH2;E9PKI2;E9PP22;C9J1B1;H0YCI4	C9J6D1;Q99733;Q99733-2;E9PNW0;E9PJJ2;E9PS34;E9PNJ7;E9PKT8;C9JZI7;A8MXH2	Nucleosome assembly protein 1-like 4	NAP1L4	>tr|C9J6D1|C9J6D1_HUMAN Nucleosome assembly protein 1-like 4 (Fragment) OS=Homo sapiens GN=NAP1L4 PE=1 SV=1;>sp|Q99733|NP1L4_HUMAN Nucleosome assembly protein 1-like 4 OS=Homo sapiens GN=NAP1L4 PE=1 SV=1;>sp|Q99733-2|NP1L4_HUMAN Isoform 2 of Nucleosome ass			6	4	6	5	6	6	6	4	7	5	5	6	7	7	5	5	3	6	322950000	312480000	407720000	322380000	301830000	355190000	387960000	374540000	379650000	247830000	245510000	241640000	300460000	301460000	283900000	283120000	234570000	306310000	317410000	325810000	576460000	367210000	401420000	465850000	440830000
C9J712;P35080;C9J0J7;C9JQ45;G5E9Q6;P35080-2	C9J712;P35080;C9J0J7;C9JQ45;G5E9Q6;P35080-2	Profilin-2;Profilin	PFN2	>tr|C9J712|C9J712_HUMAN Profilin OS=Homo sapiens GN=PFN2 PE=1 SV=1;>sp|P35080|PROF2_HUMAN Profilin-2 OS=Homo sapiens GN=PFN2 PE=1 SV=3;>tr|C9J0J7|C9J0J7_HUMAN Profilin OS=Homo sapiens GN=PFN2 PE=1 SV=1;>tr|C9JQ45|C9JQ45_HUMAN Profilin OS=Homo sapiens GN=PF			1	0	0	0	0	0	0	0	0	0	0	0	0	0	0	0	0	0	19533000	0	0	0	0	0	0	0	0	0	0	0	0	0	0	0	0	0	20729000	0	0	0	0	0	0
C9J7E5;Q9Y5L0;Q9Y5L0-1;Q9Y5L0-5;Q9Y5L0-3;E9PFH4	C9J7E5;Q9Y5L0;Q9Y5L0-1;Q9Y5L0-5;Q9Y5L0-3;E9PFH4	Transportin-3	TNPO3	>tr|C9J7E5|C9J7E5_HUMAN Transportin-3 OS=Homo sapiens GN=TNPO3 PE=1 SV=1;>sp|Q9Y5L0|TNPO3_HUMAN Transportin-3 OS=Homo sapiens GN=TNPO3 PE=1 SV=3;>sp|Q9Y5L0-1|TNPO3_HUMAN Isoform 1 of Transportin-3 OS=Homo sapiens GN=TNPO3;>sp|Q9Y5L0-5|TNPO3_HUMAN Isoform 4			6	4	6	2	4	6	6	5	5	6	6	5	5	7	5	5	6	5	174060000	164530000	163950000	0	124010000	162630000	174500000	199830000	188250000	219000000	201300000	207520000	172630000	183120000	180610000	174600000	193770000	149630000	115180000	144750000	154620000	16001000	97986000	133650000	163170000
C9J7Y4;Q8WWK9-4;Q8WWK9-6;Q8WWK9-5;Q8WWK9	C9J7Y4;Q8WWK9-4;Q8WWK9-6;Q8WWK9-5;Q8WWK9	Cytoskeleton-associated protein 2	CKAP2	>tr|C9J7Y4|C9J7Y4_HUMAN Cytoskeleton-associated protein 2 (Fragment) OS=Homo sapiens GN=CKAP2 PE=1 SV=1;>sp|Q8WWK9-4|CKAP2_HUMAN Isoform 2 of Cytoskeleton-associated protein 2 OS=Homo sapiens GN=CKAP2;>sp|Q8WWK9-6|CKAP2_HUMAN Isoform 4 of Cytoskeleton-asso			0	0	0	0	0	0	0	0	0	0	1	1	1	1	0	0	1	0	0	0	0	0	0	0	0	0	0	0	0	0	0	0	0	0	32947000	0	0	0	0	0	0	0	0
C9J8T6;Q14061	C9J8T6;Q14061	Cytochrome c oxidase copper chaperone	COX17	>tr|C9J8T6|C9J8T6_HUMAN Cytochrome c oxidase copper chaperone OS=Homo sapiens GN=COX17 PE=1 SV=1;>sp|Q14061|COX17_HUMAN Cytochrome c oxidase copper chaperone OS=Homo sapiens GN=COX17 PE=1 SV=2			0	0	0	0	1	0	0	0	0	0	0	0	0	0	0	0	0	0	0	0	0	0	27195000	0	0	0	0	0	0	0	0	0	0	0	0	0	0	0	0	0	26100000	0	0
C9J931;Q15382;C9J469	C9J931;Q15382	GTP-binding protein Rheb	RHEB	>tr|C9J931|C9J931_HUMAN GTP-binding protein Rheb OS=Homo sapiens GN=RHEB PE=1 SV=1;>sp|Q15382|RHEB_HUMAN GTP-binding protein Rheb OS=Homo sapiens GN=RHEB PE=1 SV=1			1	1	3	3	1	1	2	2	3	2	1	2	1	2	2	3	2	3	0	0	75986000	57957000	0	0	63234000	61314000	69765000	76925000	0	74788000	0	65146000	75282000	77774000	83001000	90920000	22415000	21555000	102250000	46589000	26658000	21927000	45886000
C9JA28;Q9UNL2;Q9UNL2-2	C9JA28;Q9UNL2;Q9UNL2-2	Translocon-associated protein subunit gamma	SSR3	>tr|C9JA28|C9JA28_HUMAN Translocon-associated protein subunit gamma OS=Homo sapiens GN=SSR3 PE=1 SV=1;>sp|Q9UNL2|SSRG_HUMAN Translocon-associated protein subunit gamma OS=Homo sapiens GN=SSR3 PE=1 SV=1;>sp|Q9UNL2-2|SSRG_HUMAN Isoform 2 of Translocon-associ			1	1	1	0	0	1	1	1	1	1	1	1	1	1	1	1	0	1	0	0	0	0	0	0	0	0	0	0	0	438330000	0	0	0	0	0	0	55697000	344860000	32310000	0	0	38004000	39812000
C9JAW5;C9JNU6;Q9Y241;A8MV81;Q9Y241-2	C9JAW5;C9JNU6;Q9Y241;A8MV81;Q9Y241-2	HIG1 domain family member 1A, mitochondrial;HIG1 domain family member 1C	HIGD1A;HIGD1C	>tr|C9JAW5|C9JAW5_HUMAN Uncharacterized protein OS=Homo sapiens PE=4 SV=1;>tr|C9JNU6|C9JNU6_HUMAN HIG1 domain family member 1A, mitochondrial OS=Homo sapiens GN=HIGD1A PE=4 SV=1;>sp|Q9Y241|HIG1A_HUMAN HIG1 domain family member 1A, mitochondrial OS=Homo sap			1	1	1	1	1	1	2	2	2	2	1	1	2	2	2	1	1	1	0	0	0	0	0	0	93945000	106340000	103180000	115090000	0	0	100750000	90201000	110720000	0	0	0	76905000	91282000	71416000	78081000	63571000	71465000	77842000
C9JCC6;Q14919;Q14919-2;E9PNC7;E9PQX9;E9PMW2	C9JCC6;Q14919;Q14919-2;E9PNC7;E9PQX9	Dr1-associated corepressor	DRAP1	>tr|C9JCC6|C9JCC6_HUMAN Dr1-associated corepressor OS=Homo sapiens GN=DRAP1 PE=1 SV=1;>sp|Q14919|NC2A_HUMAN Dr1-associated corepressor OS=Homo sapiens GN=DRAP1 PE=1 SV=3;>sp|Q14919-2|NC2A_HUMAN Isoform 2 of Dr1-associated corepressor OS=Homo sapiens GN=DRA			1	1	0	1	1	0	0	0	0	0	0	2	1	2	1	1	1	1	0	0	0	0	0	0	0	0	0	0	0	45701000	0	41075000	0	0	0	0	10334000	11923000	0	13852000	14013000	0	0
C9JFE4;Q13098-5;Q13098;Q13098-7;A0A096LP07;A0A096LPJ3;A8K070;J3QLT0;J3KSA5;J3KRJ4;Q13098-6;J3QS88;J3KTB0;J3QS84;J3QLE8;J3QL53;J3KRE8;J3QQX0	C9JFE4;Q13098-5;Q13098;Q13098-7;A0A096LP07;A0A096LPJ3;A8K070;J3QLT0;J3KSA5;J3KRJ4;Q13098-6	COP9 signalosome complex subunit 1	GPS1	>tr|C9JFE4|C9JFE4_HUMAN COP9 signalosome complex subunit 1 OS=Homo sapiens GN=GPS1 PE=1 SV=2;>sp|Q13098-5|CSN1_HUMAN Isoform 4 of COP9 signalosome complex subunit 1 OS=Homo sapiens GN=GPS1;>sp|Q13098|CSN1_HUMAN COP9 signalosome complex subunit 1 OS=Homo sa			4	1	4	2	3	4	4	3	3	3	5	4	3	3	4	3	5	5	97369000	0	99389000	104680000	101090000	91253000	95436000	114980000	111320000	102010000	99374000	95873000	108900000	98533000	109890000	96248000	111500000	102270000	122610000	36050000	95583000	68606000	100110000	91285000	101970000
C9JFR7;P99999;CON__P62894	C9JFR7;P99999	Cytochrome c	CYCS	>tr|C9JFR7|C9JFR7_HUMAN Cytochrome c (Fragment) OS=Homo sapiens GN=CYCS PE=1 SV=1;>sp|P99999|CYC_HUMAN Cytochrome c OS=Homo sapiens GN=CYCS PE=1 SV=2			3	4	3	2	2	2	4	3	2	2	3	2	3	3	3	3	2	3	85238000	70375000	74976000	85885000	77510000	72944000	74741000	73233000	51337000	0	49455000	59828000	55289000	60433000	70305000	61558000	65233000	68264000	63226000	86564000	81664000	58223000	50616000	46019000	107300000
C9JG87;Q9NYK5;Q9NYK5-2	C9JG87;Q9NYK5;Q9NYK5-2	39S ribosomal protein L39, mitochondrial	MRPL39	>tr|C9JG87|C9JG87_HUMAN 39S ribosomal protein L39, mitochondrial (Fragment) OS=Homo sapiens GN=MRPL39 PE=1 SV=1;>sp|Q9NYK5|RM39_HUMAN 39S ribosomal protein L39, mitochondrial OS=Homo sapiens GN=MRPL39 PE=1 SV=3;>sp|Q9NYK5-2|RM39_HUMAN Isoform 2 of 39S ribo			0	1	2	0	0	1	1	1	1	0	0	0	0	1	1	1	0	2	0	0	61405000	0	0	0	0	0	0	0	0	0	0	0	0	0	0	0	0	20236000	63378000	0	0	36055000	21904000
C9JJU1;C9JMY2;C9JHH7;C9JWG4;C9JNK4;Q8WUX1;Q8WUX1-2	C9JJU1;C9JMY2;C9JHH7;C9JWG4;C9JNK4;Q8WUX1	Sodium-coupled neutral amino acid transporter 5	SLC38A5	>tr|C9JJU1|C9JJU1_HUMAN Sodium-coupled neutral amino acid transporter 5 (Fragment) OS=Homo sapiens GN=SLC38A5 PE=1 SV=8;>tr|C9JMY2|C9JMY2_HUMAN Sodium-coupled neutral amino acid transporter 5 (Fragment) OS=Homo sapiens GN=SLC38A5 PE=1 SV=1;>tr|C9JHH7|C9JHH			3	3	3	3	2	2	2	1	2	2	3	3	3	0	1	2	2	2	140520000	105370000	114490000	81090000	104030000	117280000	95199000	0	79464000	102670000	111490000	125260000	0	0	0	0	0	118950000	130150000	139890000	160020000	101030000	81673000	88191000	73495000
C9JIF9;P13798;H7C1U0;H7C393;C9JLK2;H0YFE5;F8WEH5	C9JIF9;P13798;H7C1U0;H7C393;C9JLK2	Acylamino-acid-releasing enzyme	APEH	>tr|C9JIF9|C9JIF9_HUMAN Acylamino-acid-releasing enzyme OS=Homo sapiens GN=APEH PE=1 SV=1;>sp|P13798|ACPH_HUMAN Acylamino-acid-releasing enzyme OS=Homo sapiens GN=APEH PE=1 SV=4;>tr|H7C1U0|H7C1U0_HUMAN Acylamino-acid-releasing enzyme (Fragment) OS=Homo sap			1	1	3	2	2	1	1	1	2	0	0	0	0	0	0	1	0	2	0	0	75686000	84173000	83120000	0	0	0	79725000	0	0	0	0	0	0	0	0	65677000	22000000	29557000	58534000	45697000	45148000	21835000	14237000
C9JIZ6;P07602;P07602-2;P07602-3;Q5BJH1;A0A0J9YXB8	C9JIZ6;P07602;P07602-2;P07602-3;Q5BJH1	Prosaposin;Saposin-A;Saposin-B-Val;Saposin-B;Saposin-C;Saposin-D	PSAP	>tr|C9JIZ6|C9JIZ6_HUMAN Prosaposin OS=Homo sapiens GN=PSAP PE=1 SV=2;>sp|P07602|SAP_HUMAN Prosaposin OS=Homo sapiens GN=PSAP PE=1 SV=2;>sp|P07602-2|SAP_HUMAN Isoform Sap-mu-6 of Prosaposin OS=Homo sapiens GN=PSAP;>sp|P07602-3|SAP_HUMAN Isoform Sap-mu-9 of			1	0	2	1	0	0	0	0	0	0	0	0	2	0	1	0	1	1	0	0	0	0	0	0	0	0	0	0	0	0	0	0	0	0	0	0	21561000	0	25497000	18747000	0	0	0
C9JJ19;P82930	C9JJ19;P82930	28S ribosomal protein S34, mitochondrial	MRPS34	>tr|C9JJ19|C9JJ19_HUMAN 28S ribosomal protein S34, mitochondrial OS=Homo sapiens GN=MRPS34 PE=1 SV=2;>sp|P82930|RT34_HUMAN 28S ribosomal protein S34, mitochondrial OS=Homo sapiens GN=MRPS34 PE=1 SV=2			1	0	2	2	2	2	3	3	3	0	0	0	2	1	1	2	3	2	0	0	65330000	48297000	77073000	61716000	68139000	86045000	66497000	0	0	0	50109000	0	0	49937000	62337000	0	11527000	0	54266000	59203000	77485000	56958000	66701000
C9JMC5;E9PNN6;P30838;I3L3I9;A8MYB8;I3L3W9;I3L4E5;I3L1H6;C9JKT2;E9PJV0	C9JMC5;E9PNN6;P30838;I3L3I9;A8MYB8	Aldehyde dehydrogenase, dimeric NADP-preferring	ALDH3A1	>tr|C9JMC5|C9JMC5_HUMAN Aldehyde dehydrogenase, dimeric NADP-preferring (Fragment) OS=Homo sapiens GN=ALDH3A1 PE=1 SV=1;>tr|E9PNN6|E9PNN6_HUMAN Aldehyde dehydrogenase, dimeric NADP-preferring OS=Homo sapiens GN=ALDH3A1 PE=1 SV=1;>sp|P30838|AL3A1_HUMAN Alde			1	1	1	1	2	1	1	2	1	1	1	1	1	1	1	1	1	1	0	0	0	0	0	0	0	0	0	0	0	0	0	0	0	0	0	0	0	0	0	0	13449000	0	0
C9JME2;Q9Y4F1;Q9Y4F1-2;A0A1B0GV68;M0QYB0;M0R262;Q9Y4F1-3;H0Y783;M0QXT1	C9JME2;Q9Y4F1;Q9Y4F1-2;A0A1B0GV68	FERM, RhoGEF and pleckstrin domain-containing protein 1	FARP1	>tr|C9JME2|C9JME2_HUMAN FERM, RhoGEF and pleckstrin domain-containing protein 1 OS=Homo sapiens GN=FARP1 PE=1 SV=2;>sp|Q9Y4F1|FARP1_HUMAN FERM, RhoGEF and pleckstrin domain-containing protein 1 OS=Homo sapiens GN=FARP1 PE=1 SV=1;>sp|Q9Y4F1-2|FARP1_HUMAN Is			9	9	7	9	8	12	10	7	7	9	7	6	7	4	9	9	6	6	291060000	296060000	261500000	259910000	315700000	337580000	341190000	292940000	310170000	280610000	329250000	328880000	332780000	283550000	350960000	330530000	289750000	280080000	305260000	274810000	266900000	314980000	340990000	448050000	372990000
H7C0U0;F8WCQ4;C9JNP8;Q9H300-2;Q9H300	H7C0U0;F8WCQ4;C9JNP8;Q9H300-2;Q9H300	Presenilins-associated rhomboid-like protein, mitochondrial;P-beta	PARL	>tr|H7C0U0|H7C0U0_HUMAN Rhomboid-like protein (Fragment) OS=Homo sapiens GN=PARL PE=1 SV=1;>tr|F8WCQ4|F8WCQ4_HUMAN Rhomboid-like protein OS=Homo sapiens GN=PARL PE=1 SV=1;>tr|C9JNP8|C9JNP8_HUMAN Rhomboid-like protein OS=Homo sapiens GN=PARL PE=1 SV=1;>sp|Q			0	0	0	1	0	0	0	1	1	0	1	1	1	0	1	1	0	0	0	0	0	0	0	0	0	0	0	0	0	0	0	0	0	20609000	0	0	0	0	0	24254000	0	0	0
C9JXB8;C9JNW5;P83731	C9JXB8;C9JNW5;P83731	60S ribosomal protein L24	RPL24	>tr|C9JXB8|C9JXB8_HUMAN 60S ribosomal protein L24 OS=Homo sapiens GN=RPL24 PE=1 SV=1;>tr|C9JNW5|C9JNW5_HUMAN 60S ribosomal protein L24 OS=Homo sapiens GN=RPL24 PE=1 SV=1;>sp|P83731|RL24_HUMAN 60S ribosomal protein L24 OS=Homo sapiens GN=RPL24 PE=1 SV=1			7	7	8	6	8	7	7	7	7	6	7	7	7	7	7	6	7	7	4606200000	4206600000	3666500000	4825900000	4611300000	4330600000	4976300000	5987000000	4947600000	4373500000	4602700000	4436500000	4426300000	4472400000	4417000000	4303500000	4328700000	4058600000	4312000000	3449600000	2978700000	4910500000	5113000000	4651000000	5073300000
C9JP16;O75718	C9JP16;O75718	Cartilage-associated protein	CRTAP	>tr|C9JP16|C9JP16_HUMAN Cartilage-associated protein OS=Homo sapiens GN=CRTAP PE=1 SV=1;>sp|O75718|CRTAP_HUMAN Cartilage-associated protein OS=Homo sapiens GN=CRTAP PE=1 SV=1			5	4	6	3	5	5	3	7	5	7	4	5	6	2	6	3	6	6	200340000	194090000	213660000	176850000	195300000	182370000	188630000	199480000	208380000	210770000	203590000	159330000	178580000	170350000	174940000	175000000	218280000	159490000	337780000	138770000	265390000	99122000	177580000	117420000	105220000
C9JQV0;Q9BRJ6;H7C0T1;H7C2R9	C9JQV0;Q9BRJ6	Uncharacterized protein C7orf50	C7orf50	>tr|C9JQV0|C9JQV0_HUMAN Uncharacterized protein C7orf50 (Fragment) OS=Homo sapiens GN=C7orf50 PE=1 SV=1;>sp|Q9BRJ6|CG050_HUMAN Uncharacterized protein C7orf50 OS=Homo sapiens GN=C7orf50 PE=1 SV=1			1	1	1	2	2	1	1	1	2	2	1	1	1	1	0	0	2	2	0	0	0	35000000	38939000	0	0	0	0	0	0	0	0	0	0	0	0	0	34255000	16199000	18767000	34125000	37288000	40249000	20907000
C9JRZ6;Q9NX63;F8WD73	C9JRZ6;Q9NX63	MICOS complex subunit MIC19	CHCHD3	>tr|C9JRZ6|C9JRZ6_HUMAN MICOS complex subunit OS=Homo sapiens GN=CHCHD3 PE=1 SV=1;>sp|Q9NX63|MIC19_HUMAN MICOS complex subunit MIC19 OS=Homo sapiens GN=CHCHD3 PE=1 SV=1			4	4	5	4	5	2	5	4	5	5	3	3	3	4	3	5	3	3	247320000	218040000	287160000	238770000	239060000	205960000	207730000	212650000	249620000	306310000	280860000	346140000	288140000	303730000	303190000	280720000	256830000	223830000	202870000	261860000	340100000	177180000	256980000	64349000	250640000
C9JTE9;H7C5E2;Q9UHQ4;Q9UHQ4-2;B7Z2L0;H0Y7N8;C9IYK6;C9JGJ9;F8WB99	C9JTE9;H7C5E2;Q9UHQ4;Q9UHQ4-2;B7Z2L0;H0Y7N8;C9IYK6	B-cell receptor-associated protein 29	BCAP29	>tr|C9JTE9|C9JTE9_HUMAN B-cell receptor-associated protein 29 (Fragment) OS=Homo sapiens GN=BCAP29 PE=1 SV=1;>tr|H7C5E2|H7C5E2_HUMAN B-cell receptor-associated protein 29 (Fragment) OS=Homo sapiens GN=BCAP29 PE=1 SV=1;>sp|Q9UHQ4|BAP29_HUMAN B-cell receptor			1	0	1	0	1	0	0	0	0	2	1	0	0	0	1	1	1	0	0	0	0	0	0	0	0	0	0	0	0	0	0	0	0	0	0	0	19483000	0	45130000	0	52919000	0	0
G3V5S1;G3V272;C9JVN9;Q9H9P8-2;Q9H9P8	G3V5S1;G3V272;C9JVN9;Q9H9P8-2;Q9H9P8	L-2-hydroxyglutarate dehydrogenase, mitochondrial	L2HGDH	>tr|G3V5S1|G3V5S1_HUMAN L-2-hydroxyglutarate dehydrogenase, mitochondrial OS=Homo sapiens GN=L2HGDH PE=1 SV=1;>tr|G3V272|G3V272_HUMAN L-2-hydroxyglutarate dehydrogenase, mitochondrial OS=Homo sapiens GN=L2HGDH PE=1 SV=1;>tr|C9JVN9|C9JVN9_HUMAN L-2-hydroxyg			0	0	0	0	0	0	0	0	0	0	0	2	0	1	0	0	1	1	0	0	0	0	0	0	0	0	0	0	0	31042000	0	0	0	0	0	0	0	0	0	0	0	0	0
C9JW33;Q8NBZ7;Q8NBZ7-2;C9J3T9;C9JFU6;C9JCB7;Q8NBZ7-3	C9JW33;Q8NBZ7;Q8NBZ7-2;C9J3T9;C9JFU6;C9JCB7;Q8NBZ7-3	UDP-glucuronic acid decarboxylase 1	UXS1	>tr|C9JW33|C9JW33_HUMAN UDP-glucuronic acid decarboxylase 1 (Fragment) OS=Homo sapiens GN=UXS1 PE=1 SV=1;>sp|Q8NBZ7|UXS1_HUMAN UDP-glucuronic acid decarboxylase 1 OS=Homo sapiens GN=UXS1 PE=1 SV=1;>sp|Q8NBZ7-2|UXS1_HUMAN Isoform 2 of UDP-glucuronic acid de			0	1	0	0	0	0	0	0	0	0	0	0	0	0	0	0	0	0	0	0	0	0	0	0	0	0	0	0	0	0	0	0	0	0	0	0	0	10552000	0	0	0	0	0
K7ENL4;J3QL63;J3QL47;Q96ET8-3;J3KS67;C9JYS5;Q9NYZ1	K7ENL4;J3QL63;J3QL47;Q96ET8-3;J3KS67;C9JYS5;Q9NYZ1	Golgi apparatus membrane protein TVP23 homolog B	TVP23B;TVP23C	>tr|K7ENL4|K7ENL4_HUMAN Golgi apparatus membrane protein TVP23 homolog (Fragment) OS=Homo sapiens GN=TVP23B PE=3 SV=1;>tr|J3QL63|J3QL63_HUMAN Golgi apparatus membrane protein TVP23 homolog OS=Homo sapiens GN=TVP23B PE=3 SV=2;>tr|J3QL47|J3QL47_HUMAN Golgi a			0	0	0	0	0	1	0	0	0	0	0	0	0	1	0	0	0	0	0	0	0	0	0	21701000	0	0	0	0	0	0	0	0	0	0	0	0	0	0	0	0	0	21404000	0
D3YTB1;F8W727;P62910;D3YTI8	D3YTB1;F8W727;P62910	60S ribosomal protein L32	RPL32	>tr|D3YTB1|D3YTB1_HUMAN 60S ribosomal protein L32 (Fragment) OS=Homo sapiens GN=RPL32 PE=1 SV=1;>tr|F8W727|F8W727_HUMAN 60S ribosomal protein L32 OS=Homo sapiens GN=RPL32 PE=1 SV=1;>sp|P62910|RL32_HUMAN 60S ribosomal protein L32 OS=Homo sapiens GN=RPL32 PE			8	7	8	6	7	10	7	9	7	9	9	8	8	8	8	8	8	10	2519200000	2350400000	2314400000	2238700000	2714600000	2691200000	2499400000	2251300000	2370300000	2098200000	2056300000	2141800000	2336800000	2310500000	2209400000	1912000000	2135400000	2193600000	2844900000	1823400000	2052600000	1558800000	2287200000	3204700000	2106100000
D6R917;D6RB13;D6RAY7;D6R9P4;D6RFF8;P46926;P46926-2;Q8TDQ7-3;Q8TDQ7-2;Q8TDQ7	D6R917;D6RB13;D6RAY7;D6R9P4;D6RFF8;P46926;P46926-2;Q8TDQ7-3;Q8TDQ7-2;Q8TDQ7	Glucosamine-6-phosphate isomerase 1;Glucosamine-6-phosphate isomerase 2	GNPDA1;GNPDA2	>tr|D6R917|D6R917_HUMAN Glucosamine-6-phosphate isomerase 1 (Fragment) OS=Homo sapiens GN=GNPDA1 PE=1 SV=1;>tr|D6RB13|D6RB13_HUMAN Glucosamine-6-phosphate isomerase (Fragment) OS=Homo sapiens GN=GNPDA1 PE=1 SV=8;>tr|D6RAY7|D6RAY7_HUMAN Glucosamine-6-phosph			0	0	0	0	0	1	0	0	1	0	0	0	1	0	0	1	0	0	0	0	0	0	0	0	0	0	0	0	0	0	0	0	0	5947600	0	0	0	0	0	0	0	0	0
D6R938;E9PBG7;E9PF82;Q13557-8;Q13557-12;Q13557-9;Q13557-10;Q13557-5;Q13557;Q13557-3;Q13557-6;Q13557-4;Q13557-11;H0Y9J2;H0Y9C2;Q13554-8;H7BZC6;Q13554-7;Q9UQM7;Q13554-4;Q9UQM7-2;Q13554-6;Q13554-3;Q13554-5;Q13554-2;Q13554	D6R938;E9PBG7;E9PF82;Q13557-8;Q13557-12;Q13557-9;Q13557-10;Q13557-5;Q13557;Q13557-3;Q13557-6;Q13557-4;Q13557-11;H0Y9J2;H0Y9C2	Calcium/calmodulin-dependent protein kinase type II subunit delta	CAMK2D	>tr|D6R938|D6R938_HUMAN Calcium/calmodulin-dependent protein kinase (CaM kinase) II delta, isoform CRA_e OS=Homo sapiens GN=CAMK2D PE=1 SV=1;>tr|E9PBG7|E9PBG7_HUMAN Calcium/calmodulin-dependent protein kinase type II subunit delta OS=Homo sapiens GN=CAMK2D			0	1	3	3	0	1	1	1	0	0	3	2	1	0	1	0	0	2	0	0	40180000	0	0	0	0	0	0	0	61381000	49151000	0	0	0	0	0	50203000	0	16077000	33213000	25866000	0	16951000	13228000
D6RAP5;D6RGC3;D6R9G5;Q9UH77-2;Q9UH77;O95198;O95198-2	D6RAP5;D6RGC3;D6R9G5;Q9UH77-2;Q9UH77;O95198;O95198-2	Kelch-like protein 3;Kelch-like protein 2	KLHL2;KLHL3	>tr|D6RAP5|D6RAP5_HUMAN Kelch-like protein 2 OS=Homo sapiens GN=KLHL2 PE=4 SV=1;>tr|D6RGC3|D6RGC3_HUMAN Kelch-like protein 2 (Fragment) OS=Homo sapiens GN=KLHL2 PE=4 SV=1;>tr|D6R9G5|D6R9G5_HUMAN Kelch-like protein 2 (Fragment) OS=Homo sapiens GN=KLHL2 PE=4			0	1	0	0	0	0	0	0	0	0	0	0	0	0	0	0	0	0	0	602850000	0	0	0	0	0	0	0	0	0	0	0	0	0	0	0	0	0	596850000	0	0	0	0	0
D6R9P3;D6RD18;D6RBZ0;Q99729-3;Q99729-2;Q99729-4;Q99729	D6R9P3;D6RD18;D6RBZ0;Q99729-3;Q99729-2;Q99729-4;Q99729	Heterogeneous nuclear ribonucleoprotein A/B	HNRNPAB	>tr|D6R9P3|D6R9P3_HUMAN Heterogeneous nuclear ribonucleoprotein A/B OS=Homo sapiens GN=HNRNPAB PE=1 SV=1;>tr|D6RD18|D6RD18_HUMAN Heterogeneous nuclear ribonucleoprotein A/B OS=Homo sapiens GN=HNRNPAB PE=1 SV=1;>tr|D6RBZ0|D6RBZ0_HUMAN Heterogeneous nuclear			2	3	5	4	3	2	2	1	3	2	2	2	1	2	1	1	1	2	144170000	114160000	161140000	140550000	115410000	133600000	102150000	0	111190000	67898000	92319000	107400000	0	82459000	0	0	0	90348000	95492000	111380000	332530000	267150000	117160000	92982000	63973000
D6R9Z7;P15954	D6R9Z7;P15954	Cytochrome c oxidase subunit 7C, mitochondrial	COX7C	>tr|D6R9Z7|D6R9Z7_HUMAN Cytochrome c oxidase subunit 7C, mitochondrial OS=Homo sapiens GN=COX7C PE=1 SV=1;>sp|P15954|COX7C_HUMAN Cytochrome c oxidase subunit 7C, mitochondrial OS=Homo sapiens GN=COX7C PE=1 SV=1			2	1	1	0	0	1	1	0	1	1	0	0	1	0	0	1	0	0	25179000	0	0	0	0	0	0	0	0	0	0	0	0	0	0	0	0	0	34608000	4704000	29340000	0	0	28188000	2711100
D6RA57;H0Y9X1;Q96EY4;D6RE67;D6RC31	D6RA57;H0Y9X1;Q96EY4;D6RE67;D6RC31	Translation machinery-associated protein 16	TMA16	>tr|D6RA57|D6RA57_HUMAN Translation machinery-associated protein 16 OS=Homo sapiens GN=TMA16 PE=1 SV=1;>tr|H0Y9X1|H0Y9X1_HUMAN Translation machinery-associated protein 16 (Fragment) OS=Homo sapiens GN=TMA16 PE=1 SV=1;>sp|Q96EY4|TMA16_HUMAN Translation mach			0	0	1	0	0	0	0	0	0	0	0	0	0	0	0	0	0	0	0	0	0	0	0	0	0	0	0	0	0	0	0	0	0	0	0	0	0	0	16777000	0	0	0	0
D6RA89;D6RBB0;O60683;O60683-2;D6RIF5	D6RA89;D6RBB0;O60683;O60683-2;D6RIF5	Peroxisome biogenesis factor 10	PEX10	>tr|D6RA89|D6RA89_HUMAN Peroxisome biogenesis factor 10 OS=Homo sapiens GN=PEX10 PE=1 SV=1;>tr|D6RBB0|D6RBB0_HUMAN Peroxisome biogenesis factor 10 OS=Homo sapiens GN=PEX10 PE=1 SV=1;>sp|O60683|PEX10_HUMAN Peroxisome biogenesis factor 10 OS=Homo sapiens GN=			1	1	0	0	1	1	1	1	1	0	0	1	0	0	0	0	0	1	0	0	0	0	0	0	0	0	0	0	0	0	0	0	0	0	0	0	8994400	9143200	0	0	5573700	6759900	6872200
D6RAD5;Q16134-3;Q16134	D6RAD5;Q16134-3;Q16134	Electron transfer flavoprotein-ubiquinone oxidoreductase, mitochondrial	ETFDH	>tr|D6RAD5|D6RAD5_HUMAN Electron transfer flavoprotein-ubiquinone oxidoreductase, mitochondrial (Fragment) OS=Homo sapiens GN=ETFDH PE=1 SV=1;>sp|Q16134-3|ETFD_HUMAN Isoform 2 of Electron transfer flavoprotein-ubiquinone oxidoreductase, mitochondrial OS=Ho			0	0	0	0	0	1	0	0	0	0	1	0	0	0	0	0	0	0	0	0	0	0	0	0	0	0	0	0	14993000	0	0	0	0	0	0	0	0	0	0	0	0	6305600	0
D6RAN8;H7C5U8;Q9P0M9	D6RAN8;H7C5U8;Q9P0M9	39S ribosomal protein L27, mitochondrial	MRPL27	>tr|D6RAN8|D6RAN8_HUMAN 39S ribosomal protein L27, mitochondrial OS=Homo sapiens GN=MRPL27 PE=1 SV=1;>tr|H7C5U8|H7C5U8_HUMAN 39S ribosomal protein L27, mitochondrial (Fragment) OS=Homo sapiens GN=MRPL27 PE=1 SV=1;>sp|Q9P0M9|RM27_HUMAN 39S ribosomal protein			1	0	1	0	0	0	0	0	0	2	1	0	0	1	0	0	1	0	0	0	0	0	0	0	0	0	0	0	0	0	0	0	0	0	0	0	20647000	0	22613000	0	0	0	0
D6RBW1;P06730;P06730-3;P06730-2;H0Y8J7	D6RBW1;P06730;P06730-3;P06730-2	Eukaryotic translation initiation factor 4E	EIF4E	>tr|D6RBW1|D6RBW1_HUMAN Eukaryotic translation initiation factor 4E OS=Homo sapiens GN=EIF4E PE=1 SV=1;>sp|P06730|IF4E_HUMAN Eukaryotic translation initiation factor 4E OS=Homo sapiens GN=EIF4E PE=1 SV=2;>sp|P06730-3|IF4E_HUMAN Isoform 3 of Eukaryotic tran			4	5	5	3	5	5	4	3	3	3	2	2	2	1	3	2	2	2	130960000	128280000	136700000	110380000	125210000	114260000	108040000	86328000	123860000	96585000	89153000	94086000	113520000	0	90113000	91541000	96947000	0	191980000	196000000	196500000	107580000	160190000	93852000	61547000
D6RCD0;Q8NBQ5	D6RCD0;Q8NBQ5	Estradiol 17-beta-dehydrogenase 11	HSD17B11	>tr|D6RCD0|D6RCD0_HUMAN Estradiol 17-beta-dehydrogenase 11 OS=Homo sapiens GN=HSD17B11 PE=1 SV=2;>sp|Q8NBQ5|DHB11_HUMAN Estradiol 17-beta-dehydrogenase 11 OS=Homo sapiens GN=HSD17B11 PE=1 SV=3			5	4	1	3	2	2	2	4	4	5	4	6	3	5	3	7	4	3	71822000	70129000	0	62586000	68899000	72880000	0	74036000	69481000	97526000	121760000	106330000	94959000	111610000	88079000	122560000	95199000	110370000	110470000	75109000	0	39513000	37112000	42485000	19479000
D6RDJ3;H0Y723;E7EQB9;O15160-2;O15160	D6RDJ3;H0Y723;E7EQB9;O15160-2;O15160	DNA-directed RNA polymerases I and III subunit RPAC1	POLR1C	>tr|D6RDJ3|D6RDJ3_HUMAN DNA-directed RNA polymerases I and III subunit RPAC1 (Fragment) OS=Homo sapiens GN=POLR1C PE=1 SV=1;>tr|H0Y723|H0Y723_HUMAN DNA-directed RNA polymerases I and III subunit RPAC1 (Fragment) OS=Homo sapiens GN=POLR1C PE=1 SV=1;>tr|E7EQ			1	1	1	1	1	1	0	0	1	0	1	0	0	0	0	1	1	1	0	0	0	0	0	0	0	0	0	0	0	0	0	0	0	0	0	0	24595000	15410000	28601000	31961000	23047000	24906000	0
D6RGI3;D6RER5;Q9NVA2;Q9NVA2-2;D6RDU5;H0Y961;D6RDP1;D6R9Y6;H0Y9G8;A0A087X142;A6NMH6;A6NFQ9;F8W8I8;Q92599-3;Q92599-2;Q92599-4;Q92599;C9JV02	D6RGI3;D6RER5;Q9NVA2;Q9NVA2-2;D6RDU5	Septin-11	2011-09-01	>tr|D6RGI3|D6RGI3_HUMAN Septin 11, isoform CRA_b OS=Homo sapiens GN=SEPT11 PE=1 SV=1;>tr|D6RER5|D6RER5_HUMAN Septin-11 OS=Homo sapiens GN=SEPT11 PE=1 SV=1;>sp|Q9NVA2|SEP11_HUMAN Septin-11 OS=Homo sapiens GN=SEPT11 PE=1 SV=3;>sp|Q9NVA2-2|SEP11_HUMAN Isoform			5	1	4	2	2	4	3	2	1	3	4	3	5	4	5	4	5	6	175900000	0	195890000	181380000	138150000	162970000	111450000	144400000	0	195170000	198990000	176590000	206880000	198130000	211230000	186780000	215520000	256640000	207180000	24567000	173170000	115180000	97335000	101820000	71642000
D6REX3;O94979-6;O94979-3;O94979-10;O94979-4;O94979-9;O94979-2;O94979;O94979-8;D6RHZ5;H7BXG7;O94979-7;O94979-5;H0YAB3;H0Y8V7;H0Y9K1;H0Y9T9;H0Y8W8;D6RE64;D6RCQ9;H0YAF5;D6RBT0;D6RHE8;H0Y9V3	D6REX3;O94979-6;O94979-3;O94979-10;O94979-4;O94979-9;O94979-2;O94979;O94979-8;D6RHZ5;H7BXG7;O94979-7;O94979-5	Protein transport protein Sec31A	SEC31A	>tr|D6REX3|D6REX3_HUMAN Protein transport protein Sec31A OS=Homo sapiens GN=SEC31A PE=1 SV=1;>sp|O94979-6|SC31A_HUMAN Isoform 6 of Protein transport protein Sec31A OS=Homo sapiens GN=SEC31A;>sp|O94979-3|SC31A_HUMAN Isoform 3 of Protein transport protein Se			17	17	17	17	16	18	18	14	17	14	19	19	16	20	17	17	20	18	668060000	680440000	788920000	582870000	802030000	727360000	786040000	528870000	697180000	712700000	745600000	779690000	772070000	692190000	790030000	678150000	740090000	734060000	635400000	722520000	872250000	582300000	739680000	789830000	781910000
D6RF48;Q9P2W9;D6RC71	D6RF48;Q9P2W9;D6RC71	Syntaxin-18	STX18	>tr|D6RF48|D6RF48_HUMAN Syntaxin-18 OS=Homo sapiens GN=STX18 PE=1 SV=1;>sp|Q9P2W9|STX18_HUMAN Syntaxin-18 OS=Homo sapiens GN=STX18 PE=1 SV=1;>tr|D6RC71|D6RC71_HUMAN Syntaxin-18 (Fragment) OS=Homo sapiens GN=STX18 PE=1 SV=1			2	1	0	0	0	1	1	1	0	1	1	1	0	0	0	0	0	0	31238000	0	0	0	0	0	0	0	0	0	0	0	0	0	0	0	0	0	33150000	16153000	0	0	0	942730000	21625000
D6RGY8;D6RFI3;E7EQR8;Q9GZM5;H0Y9A1	D6RGY8;D6RFI3;E7EQR8;Q9GZM5	Protein YIPF3;Protein YIPF3, 36 kDa form III	YIPF3	>tr|D6RGY8|D6RGY8_HUMAN Protein YIPF3 (Fragment) OS=Homo sapiens GN=YIPF3 PE=1 SV=1;>tr|D6RFI3|D6RFI3_HUMAN Protein YIPF3 (Fragment) OS=Homo sapiens GN=YIPF3 PE=1 SV=1;>tr|E7EQR8|E7EQR8_HUMAN Protein YIPF3 OS=Homo sapiens GN=YIPF3 PE=1 SV=1;>sp|Q9GZM5|YIPF			1	1	1	2	2	0	1	1	2	1	1	1	2	1	1	2	2	2	0	0	0	46855000	42740000	0	0	0	54568000	0	0	0	62300000	0	0	44062000	59923000	60116000	20116000	13851000	14534000	45305000	42339000	0	11995000
D6RGG3;Q99715-4;Q99715;A0A087X0A8;Q99715-2;H0Y4P7;H0Y5N9	D6RGG3;Q99715-4;Q99715	Collagen alpha-1(XII) chain	COL12A1	>tr|D6RGG3|D6RGG3_HUMAN Collagen alpha-1(XII) chain OS=Homo sapiens GN=COL12A1 PE=1 SV=1;>sp|Q99715-4|COCA1_HUMAN Isoform 4 of Collagen alpha-1(XII) chain OS=Homo sapiens GN=COL12A1;>sp|Q99715|COCA1_HUMAN Collagen alpha-1(XII) chain OS=Homo sapiens GN=COL1			2	2	2	3	2	2	1	1	2	2	1	1	2	3	2	1	0	2	0	50752000	0	45364000	60834000	45022000	0	0	47103000	58399000	0	0	59421000	54915000	49326000	0	0	0	29029000	23491000	27051000	50439000	25710000	24614000	10285000
D6RH20;G5EA06;Q92552;Q92552-2;D6RJC7;E5RJ73	D6RH20;G5EA06;Q92552;Q92552-2;D6RJC7	28S ribosomal protein S27, mitochondrial	MRPS27	>tr|D6RH20|D6RH20_HUMAN 28S ribosomal protein S27, mitochondrial (Fragment) OS=Homo sapiens GN=MRPS27 PE=1 SV=1;>tr|G5EA06|G5EA06_HUMAN 28S ribosomal protein S27, mitochondrial OS=Homo sapiens GN=MRPS27 PE=1 SV=1;>sp|Q92552|RT27_HUMAN 28S ribosomal protein			1	1	2	0	0	0	1	0	0	1	0	0	1	1	0	0	1	0	0	0	0	0	0	0	0	0	0	0	0	0	0	0	0	0	0	0	32433000	40259000	47513000	0	0	0	24167000
D6RIY6;Q06265-3;Q06265-4;Q06265;Q06265-2	D6RIY6;Q06265-3;Q06265-4;Q06265;Q06265-2	Exosome complex component RRP45	EXOSC9	>tr|D6RIY6|D6RIY6_HUMAN Exosome complex component RRP45 OS=Homo sapiens GN=EXOSC9 PE=1 SV=1;>sp|Q06265-3|EXOS9_HUMAN Isoform 3 of Exosome complex component RRP45 OS=Homo sapiens GN=EXOSC9;>sp|Q06265-4|EXOS9_HUMAN Isoform 4 of Exosome complex component RRP4			1	1	0	1	1	0	0	1	0	0	0	0	1	0	0	0	0	0	0	0	0	0	0	0	0	0	0	0	0	0	24637000	0	0	0	0	0	28496000	21086000	0	32911000	26468000	0	0
E3W994;J3KR49;O75122	E3W994;J3KR49;O75122	CLIP-associating protein 2	CLASP2	>tr|E3W994|E3W994_HUMAN CLIP-associating protein 2 OS=Homo sapiens GN=CLASP2 PE=1 SV=2;>tr|J3KR49|J3KR49_HUMAN CLIP-associating protein 2 OS=Homo sapiens GN=CLASP2 PE=1 SV=1;>sp|O75122|CLAP2_HUMAN CLIP-associating protein 2 OS=Homo sapiens GN=CLASP2 PE=1 S			17	19	14	18	18	20	14	19	15	18	13	16	14	14	19	18	17	13	0	0	0	0	0	0	0	0	0	0	0	0	0	0	0	0	58325000	0	0	0	29040000	37536000	0	31341000	40670000
E5RGS2;Q9H6H4;Q9H6H4-2	E5RGS2;Q9H6H4;Q9H6H4-2	Receptor expression-enhancing protein 4	REEP4	>tr|E5RGS2|E5RGS2_HUMAN Receptor expression-enhancing protein OS=Homo sapiens GN=REEP4 PE=1 SV=1;>sp|Q9H6H4|REEP4_HUMAN Receptor expression-enhancing protein 4 OS=Homo sapiens GN=REEP4 PE=1 SV=1;>sp|Q9H6H4-2|REEP4_HUMAN Isoform 2 of Receptor expression-enh			2	1	0	1	2	1	3	2	1	1	1	1	1	3	1	2	1	1	129210000	0	0	0	0	0	0	0	0	0	0	0	0	90925000	0	0	0	0	136870000	79772000	0	25733000	24957000	26564000	59318000
E5RGS4;O60925	E5RGS4;O60925	Prefoldin subunit 1	PFDN1	>tr|E5RGS4|E5RGS4_HUMAN Prefoldin subunit 1 OS=Homo sapiens GN=PFDN1 PE=1 SV=1;>sp|O60925|PFD1_HUMAN Prefoldin subunit 1 OS=Homo sapiens GN=PFDN1 PE=1 SV=2			0	1	1	1	1	2	1	1	0	0	0	0	0	0	0	0	1	0	0	0	0	0	0	0	0	0	0	0	0	0	0	0	0	0	0	0	0	17661000	25269000	19768000	20898000	25238000	16950000
E5RGS9;Q9NRG0	E5RGS9;Q9NRG0	Chromatin accessibility complex protein 1	CHRAC1	>tr|E5RGS9|E5RGS9_HUMAN Chromatin accessibility complex protein 1 OS=Homo sapiens GN=CHRAC1 PE=1 SV=1;>sp|Q9NRG0|CHRC1_HUMAN Chromatin accessibility complex protein 1 OS=Homo sapiens GN=CHRAC1 PE=1 SV=1			0	0	0	0	0	1	0	0	0	0	0	0	1	0	0	0	2	2	0	0	0	0	0	0	0	0	0	0	0	0	0	0	0	0	28675000	27954000	0	0	0	0	0	7511900	0
E5RGX5;Q93045;Q93045-2	E5RGX5;Q93045;Q93045-2	Stathmin;Stathmin-2	STMN2	>tr|E5RGX5|E5RGX5_HUMAN Stathmin OS=Homo sapiens GN=STMN2 PE=1 SV=1;>sp|Q93045|STMN2_HUMAN Stathmin-2 OS=Homo sapiens GN=STMN2 PE=1 SV=3;>sp|Q93045-2|STMN2_HUMAN Isoform 2 of Stathmin-2 OS=Homo sapiens GN=STMN2			1	1	2	0	0	0	0	1	1	1	0	1	1	1	1	0	1	0	0	0	0	0	0	0	0	0	0	0	0	0	0	0	0	0	92705000	0	152670000	0	169130000	0	0	0	0
E5RHG8;Q15369;Q15369-2;R4GMY8	E5RHG8;Q15369;Q15369-2;R4GMY8	Transcription elongation factor B polypeptide 1	TCEB1	>tr|E5RHG8|E5RHG8_HUMAN Transcription elongation factor B polypeptide 1 (Fragment) OS=Homo sapiens GN=TCEB1 PE=1 SV=1;>sp|Q15369|ELOC_HUMAN Transcription elongation factor B polypeptide 1 OS=Homo sapiens GN=TCEB1 PE=1 SV=1;>sp|Q15369-2|ELOC_HUMAN Isoform 2			6	4	6	5	5	5	6	4	6	3	3	2	5	3	3	6	3	5	161430000	150650000	198880000	160490000	205510000	188780000	171130000	148920000	165730000	137820000	84034000	105880000	128210000	112590000	118420000	122270000	105450000	130800000	225360000	124250000	226440000	155510000	218720000	158810000	208270000
E5RHT6;F8W1U7;F8VWH9;Q8N6T3-4;Q8N6T3-5;Q8N6T3-3;Q8N6T3;Q8N6T3-2;E5RHH7;E5RHC5	E5RHT6;F8W1U7;F8VWH9;Q8N6T3-4;Q8N6T3-5;Q8N6T3-3;Q8N6T3;Q8N6T3-2;E5RHH7;E5RHC5	ADP-ribosylation factor GTPase-activating protein 1	ARFGAP1	>tr|E5RHT6|E5RHT6_HUMAN ADP-ribosylation factor GTPase-activating protein 1 (Fragment) OS=Homo sapiens GN=ARFGAP1 PE=1 SV=2;>tr|F8W1U7|F8W1U7_HUMAN ADP-ribosylation factor GTPase-activating protein 1 (Fragment) OS=Homo sapiens GN=ARFGAP1 PE=1 SV=1;>tr|F8VW			0	0	1	0	1	0	0	0	0	0	0	0	1	2	2	1	2	0	0	0	0	0	0	0	0	0	0	0	0	0	0	0	44563000	0	39794000	0	0	0	27606000	0	16003000	0	0
E5RJB8;E5RHU3;E7ESK6;E9PBI9;P34741	E5RJB8;E5RHU3;E7ESK6;E9PBI9;P34741	Syndecan;Syndecan-2	SDC2	>tr|E5RJB8|E5RJB8_HUMAN Syndecan-2 (Fragment) OS=Homo sapiens GN=SDC2 PE=1 SV=1;>tr|E5RHU3|E5RHU3_HUMAN Syndecan-2 (Fragment) OS=Homo sapiens GN=SDC2 PE=1 SV=2;>tr|E7ESK6|E7ESK6_HUMAN Syndecan OS=Homo sapiens GN=SDC2 PE=1 SV=1;>tr|E9PBI9|E9PBI9_HUMAN Synde			0	2	1	1	0	0	1	1	2	0	0	1	1	0	1	0	1	1	0	0	0	0	0	0	0	0	76672000	0	0	0	0	0	0	0	0	0	0	63794000	32981000	24491000	0	0	26946000
E5RHW4;O94905;E5RJ09	E5RHW4;O94905	Erlin-2	ERLIN2	>tr|E5RHW4|E5RHW4_HUMAN Erlin-2 (Fragment) OS=Homo sapiens GN=ERLIN2 PE=1 SV=1;>sp|O94905|ERLN2_HUMAN Erlin-2 OS=Homo sapiens GN=ERLIN2 PE=1 SV=1			8	5	7	6	5	7	5	7	6	7	7	7	8	8	8	7	7	8	198870000	203190000	185550000	200640000	184200000	187610000	181930000	178580000	179330000	258660000	234330000	252650000	230360000	180270000	182710000	198390000	210420000	203410000	256620000	201050000	157780000	292440000	173130000	192060000	115190000
E5RIH5;Q6NXR4;E5RHM7	E5RIH5;Q6NXR4	TELO2-interacting protein 2	TTI2	>tr|E5RIH5|E5RIH5_HUMAN TELO2-interacting protein 2 OS=Homo sapiens GN=TTI2 PE=1 SV=1;>sp|Q6NXR4|TTI2_HUMAN TELO2-interacting protein 2 OS=Homo sapiens GN=TTI2 PE=1 SV=1			2	1	2	2	1	2	2	1	1	1	1	1	1	0	1	1	1	0	0	0	0	0	0	0	40347000	0	0	0	0	0	0	0	0	0	0	0	43833000	14254000	43627000	15389000	14191000	39886000	35429000
E5RIW3;E5RJD8;O75347;E5RHG6;O75347-2;E5RIX8	E5RIW3;E5RJD8;O75347;E5RHG6;O75347-2	Tubulin-specific chaperone A	TBCA	>tr|E5RIW3|E5RIW3_HUMAN Tubulin-specific chaperone A OS=Homo sapiens GN=TBCA PE=1 SV=1;>tr|E5RJD8|E5RJD8_HUMAN Tubulin-specific chaperone A OS=Homo sapiens GN=TBCA PE=1 SV=1;>sp|O75347|TBCA_HUMAN Tubulin-specific chaperone A OS=Homo sapiens GN=TBCA PE=1 SV			0	0	1	0	0	1	0	0	1	0	0	0	0	0	0	0	0	0	0	0	0	0	0	0	0	0	0	0	0	0	0	0	0	0	0	0	0	0	22611000	0	0	21079000	0
E5RJR5;P63208;E7ERH2;F8W8N3;P63208-2;E5RGM3;E5RI56;E5RHM3;E5RGM4	E5RJR5;P63208;E7ERH2;F8W8N3;P63208-2	S-phase kinase-associated protein 1	SKP1	>tr|E5RJR5|E5RJR5_HUMAN S-phase kinase-associated protein 1 OS=Homo sapiens GN=SKP1 PE=1 SV=1;>sp|P63208|SKP1_HUMAN S-phase kinase-associated protein 1 OS=Homo sapiens GN=SKP1 PE=1 SV=2;>tr|E7ERH2|E7ERH2_HUMAN S-phase kinase-associated protein 1 (Fragment)			2	1	3	3	2	1	2	1	1	2	1	0	1	1	1	2	1	3	55216000	0	87016000	62801000	82493000	0	64213000	0	0	58934000	0	0	0	0	0	67542000	0	75945000	47130000	31617000	126160000	50446000	32401000	36170000	50785000
E5RJZ1;H0YBD2;O14548;E5RFH8	E5RJZ1;H0YBD2;O14548	Cytochrome c oxidase subunit 7A-related protein, mitochondrial	COX7A2L	>tr|E5RJZ1|E5RJZ1_HUMAN Cytochrome c oxidase subunit 7A-related protein, mitochondrial OS=Homo sapiens GN=COX7A2L PE=1 SV=1;>tr|H0YBD2|H0YBD2_HUMAN Cytochrome c oxidase subunit 7A-related protein, mitochondrial (Fragment) OS=Homo sapiens GN=COX7A2L PE=1 SV			1	2	2	1	0	0	1	1	1	0	0	0	2	2	1	2	1	1	0	73135000	56764000	0	0	0	0	0	0	0	0	0	70715000	89603000	0	52916000	0	0	13164000	67816000	58028000	37696000	0	0	33954000
E7EM64;Q7L5N1;H7C3T0	E7EM64;Q7L5N1	COP9 signalosome complex subunit 6	COPS6	>tr|E7EM64|E7EM64_HUMAN COP9 signalosome complex subunit 6 OS=Homo sapiens GN=COPS6 PE=1 SV=1;>sp|Q7L5N1|CSN6_HUMAN COP9 signalosome complex subunit 6 OS=Homo sapiens GN=COPS6 PE=1 SV=1			3	4	5	4	2	5	5	2	3	5	7	3	2	3	3	3	4	4	71651000	83271000	124450000	67265000	70389000	83879000	83763000	0	71105000	88898000	99699000	74359000	77438000	95209000	99881000	83855000	93446000	91553000	52359000	92206000	134260000	55059000	27145000	124670000	53670000
J3QLD9;E7EMK3;Q14254;K7EKW9	J3QLD9;E7EMK3;Q14254	Flotillin-2	FLOT2	>tr|J3QLD9|J3QLD9_HUMAN Flotillin-2 OS=Homo sapiens GN=FLOT2 PE=1 SV=1;>tr|E7EMK3|E7EMK3_HUMAN Flotillin-2 OS=Homo sapiens GN=FLOT2 PE=1 SV=1;>sp|Q14254|FLOT2_HUMAN Flotillin-2 OS=Homo sapiens GN=FLOT2 PE=1 SV=2			2	2	3	1	1	2	0	3	1	3	2	2	2	3	2	1	3	4	67355000	52454000	63740000	0	0	49601000	0	60016000	0	85792000	60521000	76275000	64264000	71116000	69675000	0	62562000	64255000	57286000	44276000	55010000	15216000	25099000	37497000	0
K7EJL1;E7ENJ6;Q9BXS5;Q9BXS5-2;K7EPJ8;A0A087WZX7;K7EQX3;K7EPR4;K7EJJ1;Q9Y6Q5;Q9Y6Q5-2	K7EJL1;E7ENJ6;Q9BXS5;Q9BXS5-2	AP-1 complex subunit mu-1	AP1M1	>tr|K7EJL1|K7EJL1_HUMAN AP-1 complex subunit mu-1 OS=Homo sapiens GN=AP1M1 PE=1 SV=1;>tr|E7ENJ6|E7ENJ6_HUMAN AP-1 complex subunit mu-1 OS=Homo sapiens GN=AP1M1 PE=1 SV=1;>sp|Q9BXS5|AP1M1_HUMAN AP-1 complex subunit mu-1 OS=Homo sapiens GN=AP1M1 PE=1 SV=3;>s			1	0	1	2	1	1	1	1	1	0	0	0	0	0	0	0	1	0	0	0	0	0	0	0	0	0	0	0	0	0	0	0	0	0	0	0	0	0	0	31567000	0	27720000	16044000
E7EP17;Q9NYC9-2;Q9NYC9	E7EP17;Q9NYC9-2;Q9NYC9	Dynein heavy chain 9, axonemal	DNAH9	>tr|E7EP17|E7EP17_HUMAN Dynein heavy chain 9, axonemal OS=Homo sapiens GN=DNAH9 PE=1 SV=1;>sp|Q9NYC9-2|DYH9_HUMAN Isoform 2 of Dynein heavy chain 9, axonemal OS=Homo sapiens GN=DNAH9;>sp|Q9NYC9|DYH9_HUMAN Dynein heavy chain 9, axonemal OS=Homo sapiens GN=D			0	0	0	0	0	0	0	0	0	0	0	0	1	0	0	1	0	0	0	0	0	0	0	0	0	0	0	0	0	0	0	0	0	0	0	0	0	0	0	0	0	0	0
E7ES33;E7EPK1;Q16181-2;Q16181;G3V1Q4;Q5JXL7;A0A0U1RRM2;A0A0U1RRE1;A0A0U1RRH9;A0A0U1RQK0;A0A0U1RRD1;Q6ZU15	E7ES33;E7EPK1;Q16181-2;Q16181;G3V1Q4	Septin-7	2007-09-01	>tr|E7ES33|E7ES33_HUMAN Septin-7 OS=Homo sapiens GN=SEPT7 PE=1 SV=3;>tr|E7EPK1|E7EPK1_HUMAN Septin-7 OS=Homo sapiens GN=SEPT7 PE=1 SV=2;>sp|Q16181-2|SEPT7_HUMAN Isoform 2 of Septin-7 OS=Homo sapiens GN=SEPT7;>sp|Q16181|SEPT7_HUMAN Septin-7 OS=Homo sapiens			7	7	7	6	7	6	5	6	8	6	6	6	6	5	5	7	6	6	265340000	233570000	320840000	277520000	300560000	294300000	224530000	206380000	278650000	282330000	289830000	408830000	369320000	366340000	352920000	289960000	321500000	413470000	308480000	305390000	275340000	277880000	311560000	217320000	155980000
E7EPN9;Q9Y520-6;Q9Y520-4;Q9Y520-5;Q9Y520;Q9Y520-7;Q9Y520-3;Q9Y520-2;H7C5N8;A0A0A0MS30	E7EPN9;Q9Y520-6;Q9Y520-4;Q9Y520-5;Q9Y520;Q9Y520-7;Q9Y520-3;Q9Y520-2	Protein PRRC2C	PRRC2C	>tr|E7EPN9|E7EPN9_HUMAN Protein PRRC2C OS=Homo sapiens GN=PRRC2C PE=1 SV=1;>sp|Q9Y520-6|PRC2C_HUMAN Isoform 6 of Protein PRRC2C OS=Homo sapiens GN=PRRC2C;>sp|Q9Y520-4|PRC2C_HUMAN Isoform 4 of Protein PRRC2C OS=Homo sapiens GN=PRRC2C;>sp|Q9Y520-5|PRC2C_HUMA			5	7	4	8	6	5	3	4	3	6	5	8	7	5	5	7	10	7	214330000	184530000	186510000	185800000	235840000	188490000	209240000	170350000	168770000	197740000	214180000	245460000	222920000	193260000	216950000	186010000	214100000	182820000	191440000	219830000	146740000	225090000	218880000	160440000	107150000
E7EPT4;P19404	E7EPT4;P19404	NADH dehydrogenase [ubiquinone] flavoprotein 2, mitochondrial	NDUFV2	>tr|E7EPT4|E7EPT4_HUMAN NADH dehydrogenase [ubiquinone] flavoprotein 2, mitochondrial OS=Homo sapiens GN=NDUFV2 PE=1 SV=1;>sp|P19404|NDUV2_HUMAN NADH dehydrogenase [ubiquinone] flavoprotein 2, mitochondrial OS=Homo sapiens GN=NDUFV2 PE=1 SV=2			1	0	1	1	1	1	0	0	0	1	1	0	1	1	1	1	1	1	0	0	0	0	0	0	0	0	0	0	0	0	0	0	0	0	0	19972000	18132000	0	20160000	12110000	12442000	16788000	0
I3L1K7;I3L4Z6;E7EQ34;O14653-3;O14653;O14653-2;I3L0K1	I3L1K7;I3L4Z6;E7EQ34;O14653-3;O14653;O14653-2;I3L0K1	Golgi SNAP receptor complex member 2	GOSR2	>tr|I3L1K7|I3L1K7_HUMAN Golgi SNAP receptor complex member 2 OS=Homo sapiens GN=GOSR2 PE=4 SV=1;>tr|I3L4Z6|I3L4Z6_HUMAN Golgi SNAP receptor complex member 2 OS=Homo sapiens GN=GOSR2 PE=4 SV=1;>tr|E7EQ34|E7EQ34_HUMAN Golgi SNAP receptor complex member 2 OS=			2	0	2	0	1	1	1	2	2	1	0	2	1	1	1	1	1	2	71446000	0	66248000	0	0	0	0	68510000	0	0	0	75150000	0	0	0	0	0	91686000	77394000	0	67998000	0	25390000	30610000	29711000
E7EQ72;Q15363;F5GX39	E7EQ72;Q15363;F5GX39	Transmembrane emp24 domain-containing protein 2	TMED2	>tr|E7EQ72|E7EQ72_HUMAN Transmembrane emp24 domain-containing protein 2 (Fragment) OS=Homo sapiens GN=TMED2 PE=1 SV=2;>sp|Q15363|TMED2_HUMAN Transmembrane emp24 domain-containing protein 2 OS=Homo sapiens GN=TMED2 PE=1 SV=1;>tr|F5GX39|F5GX39_HUMAN Transmem			2	1	2	3	2	1	2	2	3	2	2	1	1	3	2	2	1	3	79778000	0	76611000	57744000	86728000	0	55160000	69567000	73748000	0	102580000	0	0	126400000	95911000	130480000	0	121050000	68940000	36492000	64854000	71342000	67838000	34430000	45815000
E7EQI7;Q12768	E7EQI7;Q12768	WASH complex subunit strumpellin	KIAA0196	>tr|E7EQI7|E7EQI7_HUMAN WASH complex subunit strumpellin OS=Homo sapiens GN=KIAA0196 PE=1 SV=1;>sp|Q12768|STRUM_HUMAN WASH complex subunit strumpellin OS=Homo sapiens GN=KIAA0196 PE=1 SV=1			0	1	0	0	1	0	1	2	1	1	1	0	1	0	0	0	1	1	0	0	0	0	0	0	0	0	0	0	0	0	0	0	0	0	0	0	0	17621000	0	0	18978000	0	0
E7EQR4;P15311;E9PQ82;E9PNP4	E7EQR4;P15311	Ezrin	EZR	>tr|E7EQR4|E7EQR4_HUMAN Ezrin OS=Homo sapiens GN=EZR PE=1 SV=3;>sp|P15311|EZRI_HUMAN Ezrin OS=Homo sapiens GN=EZR PE=1 SV=4			16	12	15	18	13	20	15	20	19	13	10	5	11	13	10	11	12	16	377540000	241350000	389760000	368700000	350170000	448390000	359520000	397960000	416020000	184870000	147270000	114380000	259950000	187510000	201830000	277770000	257220000	314650000	557990000	155310000	385480000	441600000	270090000	460040000	256940000
E9PES6;E7ES08;E7EQU1;O15347	E9PES6;E7ES08;E7EQU1;O15347	High mobility group protein B3	HMGB3	>tr|E9PES6|E9PES6_HUMAN High mobility group protein B3 (Fragment) OS=Homo sapiens GN=HMGB3 PE=1 SV=1;>tr|E7ES08|E7ES08_HUMAN High mobility group protein B3 (Fragment) OS=Homo sapiens GN=HMGB3 PE=1 SV=1;>tr|E7EQU1|E7EQU1_HUMAN High mobility group protein B3			1	0	0	0	0	0	1	0	0	0	0	0	2	1	0	0	0	0	0	0	0	0	0	0	0	0	0	0	0	0	155640000	0	0	0	0	0	34729000	0	0	0	0	0	29225000
E7EQZ4;Q16637-4;Q16637-2;Q16637-3;Q16637;B4DP61;H0YBZ9;A0A0G2JRX5;A0A0G2JRY6	E7EQZ4;Q16637-4;Q16637-2;Q16637-3;Q16637;B4DP61	Survival motor neuron protein	SMN1	>tr|E7EQZ4|E7EQZ4_HUMAN Survival motor neuron protein OS=Homo sapiens GN=SMN1 PE=1 SV=1;>sp|Q16637-4|SMN_HUMAN Isoform SMN-delta57 of Survival motor neuron protein OS=Homo sapiens GN=SMN1;>sp|Q16637-2|SMN_HUMAN Isoform SMN-delta5 of Survival motor neuron p			0	0	1	1	1	1	1	1	0	1	0	0	1	0	0	0	1	0	0	0	0	0	0	0	0	0	0	0	0	0	0	0	0	0	0	0	0	0	32236000	28741000	6924600	41384000	29961000
E7ERI8;E7EW49;O75122-3;A0A0U1RQI6;B3KR06;E7ENG2;O75122-2;D6RBU8;C9J668;H7C4X8;H7C4I5;H7C5M8;H7C4M5	E7ERI8;E7EW49;O75122-3;A0A0U1RQI6	CLIP-associating protein 2	CLASP2	>tr|E7ERI8|E7ERI8_HUMAN CLIP-associating protein 2 OS=Homo sapiens GN=CLASP2 PE=1 SV=1;>tr|E7EW49|E7EW49_HUMAN CLIP-associating protein 2 OS=Homo sapiens GN=CLASP2 PE=1 SV=1;>sp|O75122-3|CLAP2_HUMAN Isoform 3 of CLIP-associating protein 2 OS=Homo sapiens G			17	19	14	19	19	21	16	22	16	18	14	17	15	15	20	18	15	12	710890000	639420000	536350000	648780000	719750000	634810000	819320000	783920000	701090000	525050000	600050000	689740000	603650000	642100000	684600000	574800000	530770000	555920000	760550000	606840000	465180000	821880000	816700000	688460000	670720000
E7ERK9;Q9UI10;A0A087WTA5;Q9UI10-3;Q9UI10-2;A0A087WW69;F8W8L6;H7C2L8	E7ERK9;Q9UI10;A0A087WTA5;Q9UI10-3;Q9UI10-2;A0A087WW69	Translation initiation factor eIF-2B subunit delta	EIF2B4	>tr|E7ERK9|E7ERK9_HUMAN Translation initiation factor eIF-2B subunit delta OS=Homo sapiens GN=EIF2B4 PE=1 SV=1;>sp|Q9UI10|EI2BD_HUMAN Translation initiation factor eIF-2B subunit delta OS=Homo sapiens GN=EIF2B4 PE=1 SV=2;>tr|A0A087WTA5|A0A087WTA5_HUMAN Tra			5	4	5	3	5	4	8	4	7	5	5	7	4	4	3	5	5	5	246640000	208520000	171840000	186410000	242290000	194220000	225520000	200630000	195450000	213990000	196520000	209700000	196500000	205180000	203300000	216500000	186150000	193880000	282020000	178550000	186660000	148090000	232360000	150970000	285640000
E7ERS3;Q86VM9;H3BRH3;Q86VM9-2	E7ERS3;Q86VM9	Zinc finger CCCH domain-containing protein 18	ZC3H18	>tr|E7ERS3|E7ERS3_HUMAN Zinc finger CCCH domain-containing protein 18 OS=Homo sapiens GN=ZC3H18 PE=1 SV=1;>sp|Q86VM9|ZCH18_HUMAN Zinc finger CCCH domain-containing protein 18 OS=Homo sapiens GN=ZC3H18 PE=1 SV=2			0	1	1	1	0	1	1	0	1	1	0	0	1	0	0	1	1	2	0	0	0	0	0	0	0	0	0	0	0	0	0	0	0	0	0	96168000	0	0	55295000	0	0	60022000	53566000
E7ESL0;J3KQY1;Q9NWU5;Q9NWU5-2;Q9NWU5-3	E7ESL0;J3KQY1;Q9NWU5;Q9NWU5-2;Q9NWU5-3	39S ribosomal protein L22, mitochondrial	MRPL22	>tr|E7ESL0|E7ESL0_HUMAN 39S ribosomal protein L22, mitochondrial OS=Homo sapiens GN=MRPL22 PE=1 SV=1;>tr|J3KQY1|J3KQY1_HUMAN 39S ribosomal protein L22, mitochondrial OS=Homo sapiens GN=MRPL22 PE=1 SV=1;>sp|Q9NWU5|RM22_HUMAN 39S ribosomal protein L22, mitoc			3	4	5	1	2	2	4	4	5	3	2	2	3	4	2	3	3	4	115670000	115110000	133550000	0	115070000	99596000	126480000	130670000	122390000	116970000	129920000	112760000	141480000	131590000	148580000	124170000	107730000	170400000	45304000	129890000	185520000	40380000	63241000	67910000	157860000
K7EKW3;E7ESS3;Q71RG4-3;Q71RG4-2;Q71RG4	K7EKW3;E7ESS3;Q71RG4-3;Q71RG4-2;Q71RG4	Transmembrane and ubiquitin-like domain-containing protein 2	TMUB2	>tr|K7EKW3|K7EKW3_HUMAN Transmembrane and ubiquitin-like domain-containing protein 2 (Fragment) OS=Homo sapiens GN=TMUB2 PE=1 SV=1;>tr|E7ESS3|E7ESS3_HUMAN Transmembrane and ubiquitin-like domain-containing protein 2 OS=Homo sapiens GN=TMUB2 PE=1 SV=1;>sp|Q			0	0	1	0	0	0	0	0	0	0	0	0	0	0	0	0	0	0	0	0	0	0	0	0	0	0	0	0	0	0	0	0	0	0	0	0	0	0	14716000	0	0	0	0
E7ESY4;Q13330-3;Q13330;H0Y4T7;Q13330-2;F8W9Y9;H7C3F3;H0YIT0;E9PF88	E7ESY4;Q13330-3;Q13330;H0Y4T7;Q13330-2	Metastasis-associated protein MTA1	MTA1	>tr|E7ESY4|E7ESY4_HUMAN Metastasis-associated protein MTA1 OS=Homo sapiens GN=MTA1 PE=1 SV=1;>sp|Q13330-3|MTA1_HUMAN Isoform 3 of Metastasis-associated protein MTA1 OS=Homo sapiens GN=MTA1;>sp|Q13330|MTA1_HUMAN Metastasis-associated protein MTA1 OS=Homo sa			7	8	4	5	5	4	7	5	6	4	7	6	5	6	4	6	5	4	81765000	87119000	0	72671000	74810000	74157000	84872000	75303000	68923000	67567000	71255000	72248000	82865000	75042000	82249000	76682000	0	85572000	110040000	129230000	21322000	59861000	60374000	43124000	118210000
E7ETD6;Q12830-4;Q12830-2;Q12830;J3QQQ8;J3KSK9;E9PE19;A0A0A0MR81;F5GXF5	E7ETD6;Q12830-4;Q12830-2;Q12830;J3QQQ8;J3KSK9;E9PE19;A0A0A0MR81;F5GXF5	Nucleosome-remodeling factor subunit BPTF	BPTF	>tr|E7ETD6|E7ETD6_HUMAN Nucleosome-remodeling factor subunit BPTF (Fragment) OS=Homo sapiens GN=BPTF PE=1 SV=3;>sp|Q12830-4|BPTF_HUMAN Isoform 4 of Nucleosome-remodeling factor subunit BPTF OS=Homo sapiens GN=BPTF;>sp|Q12830-2|BPTF_HUMAN Isoform 2 of Nucle			1	1	1	2	1	1	1	1	1	1	1	1	1	0	1	2	1	1	0	0	0	23278000	0	0	0	0	0	0	0	0	0	0	0	24677000	0	0	13207000	12485000	9127400	22776000	15201000	16655000	11096000
H0Y9G6;E7ETU7;P09001;D6RC14;E9PF06;D6RBQ5	H0Y9G6;E7ETU7;P09001;D6RC14;E9PF06	39S ribosomal protein L3, mitochondrial	MRPL3	>tr|H0Y9G6|H0Y9G6_HUMAN 39S ribosomal protein L3, mitochondrial (Fragment) OS=Homo sapiens GN=MRPL3 PE=1 SV=1;>tr|E7ETU7|E7ETU7_HUMAN 39S ribosomal protein L3, mitochondrial OS=Homo sapiens GN=MRPL3 PE=1 SV=1;>sp|P09001|RM03_HUMAN 39S ribosomal protein L3,			1	1	2	1	1	3	2	0	2	3	4	1	3	2	2	4	5	4	0	0	0	0	0	53954000	62070000	0	0	0	90722000	0	67927000	61014000	79393000	95493000	101500000	77814000	12379000	36677000	51213000	11384000	0	49783000	35114000
E7ETY4;E9PC69;Q7KZI7-10;Q7KZI7-13;Q7KZI7-7;Q7KZI7-2;Q7KZI7-15;Q7KZI7-5;Q7KZI7-16;Q7KZI7-4;Q7KZI7-9;Q7KZI7-12;Q7KZI7-14;Q7KZI7-3;Q7KZI7-6;Q7KZI7-11;Q7KZI7-8;Q7KZI7	E7ETY4;E9PC69;Q7KZI7-10;Q7KZI7-13;Q7KZI7-7;Q7KZI7-2;Q7KZI7-15;Q7KZI7-5;Q7KZI7-16;Q7KZI7-4;Q7KZI7-9;Q7KZI7-12;Q7KZI7-14;Q7KZI7-3;Q7KZI7-6;Q7KZI7-11;Q7KZI7-8;Q7KZI7	Serine/threonine-protein kinase MARK2	MARK2	>tr|E7ETY4|E7ETY4_HUMAN Non-specific serine/threonine protein kinase OS=Homo sapiens GN=MARK2 PE=1 SV=1;>tr|E9PC69|E9PC69_HUMAN Non-specific serine/threonine protein kinase OS=Homo sapiens GN=MARK2 PE=1 SV=3;>sp|Q7KZI7-10|MARK2_HUMAN Isoform 10 of Serine/t			0	0	1	0	1	0	0	2	0	0	0	0	0	0	0	0	0	0	0	0	0	0	0	0	0	39317000	0	0	0	0	0	0	0	0	0	0	0	0	13353000	0	17085000	0	0
E7ETZ4;Q9Y6E2;Q75MG1;B5MCH7;E9PFD4;B5MCE7;E7EMS9;E9PFE3;C9JF98;F8WDX8;Q9Y6E2-2	E7ETZ4;Q9Y6E2;Q75MG1;B5MCH7;E9PFD4;B5MCE7	Basic leucine zipper and W2 domain-containing protein 2	BZW2	>tr|E7ETZ4|E7ETZ4_HUMAN Basic leucine zipper and W2 domain-containing protein 2 (Fragment) OS=Homo sapiens GN=BZW2 PE=1 SV=1;>sp|Q9Y6E2|BZW2_HUMAN Basic leucine zipper and W2 domain-containing protein 2 OS=Homo sapiens GN=BZW2 PE=1 SV=1;>tr|Q75MG1|Q75MG1_H			14	13	14	12	13	14	12	15	15	12	11	10	14	11	13	11	12	15	826050000	803650000	876370000	976320000	878330000	1016900000	1074200000	1120900000	1076300000	844500000	870000000	687370000	666660000	838560000	885150000	783630000	703550000	821870000	860540000	820730000	718710000	745090000	851490000	927670000	817430000
E7EU96;P68400;Q8NEV1;P68400-2;A0A087WY74;V9GYA2;V9GY80	E7EU96;P68400;Q8NEV1;P68400-2	Casein kinase II subunit alpha;Casein kinase II subunit alpha 3	CSNK2A1;CSNK2A3	>tr|E7EU96|E7EU96_HUMAN Casein kinase II subunit alpha OS=Homo sapiens GN=CSNK2A1 PE=1 SV=1;>sp|P68400|CSK21_HUMAN Casein kinase II subunit alpha OS=Homo sapiens GN=CSNK2A1 PE=1 SV=1;>sp|Q8NEV1|CSK23_HUMAN Casein kinase II subunit alpha 3 OS=Homo sapiens G			1	2	3	2	2	1	3	0	2	3	3	0	0	0	1	1	2	3	0	63822000	74182000	59022000	48277000	0	50176000	0	52071000	63187000	46372000	0	0	0	0	0	53466000	68138000	34870000	53266000	107460000	61132000	48187000	20114000	39272000
E7EUL0;Q14435;C9J2C3	E7EUL0;Q14435;C9J2C3	Polypeptide N-acetylgalactosaminyltransferase 3	GALNT3	>tr|E7EUL0|E7EUL0_HUMAN Polypeptide N-acetylgalactosaminyltransferase 3 OS=Homo sapiens GN=GALNT3 PE=1 SV=1;>sp|Q14435|GALT3_HUMAN Polypeptide N-acetylgalactosaminyltransferase 3 OS=Homo sapiens GN=GALNT3 PE=1 SV=2;>tr|C9J2C3|C9J2C3_HUMAN Polypeptide N-ace			0	1	0	0	0	1	0	0	0	1	0	0	0	0	1	1	1	0	0	0	0	0	0	0	0	0	0	0	0	0	0	0	0	0	0	0	0	0	0	0	0	81086000	0
E7EX73;E9PGM1;E7EUU4;Q04637-8;Q04637-7;C9K073;C9J2Z7	E7EX73;E9PGM1;E7EUU4;Q04637-8;Q04637-7	Eukaryotic translation initiation factor 4 gamma 1	EIF4G1	>tr|E7EX73|E7EX73_HUMAN Eukaryotic translation initiation factor 4 gamma 1 OS=Homo sapiens GN=EIF4G1 PE=1 SV=1;>tr|E9PGM1|E9PGM1_HUMAN Eukaryotic translation initiation factor 4 gamma 1 OS=Homo sapiens GN=EIF4G1 PE=1 SV=1;>tr|E7EUU4|E7EUU4_HUMAN Eukaryotic			25	21	27	17	24	23	25	24	28	28	31	24	29	30	24	32	29	28	0	0	0	0	0	0	0	0	0	0	0	0	0	0	0	0	0	38071000	43828000	0	0	0	0	0	0
E7EVA0;P27816;P27816-6;P27816-2;P27816-5;P27816-4;H7C4C5;B5MEG9;H0Y2V1;H7C456;A0A0J9YVV8;A0A0J9YW37;P27816-7	E7EVA0;P27816;P27816-6;P27816-2;P27816-5;P27816-4	Microtubule-associated protein;Microtubule-associated protein 4	MAP4	>tr|E7EVA0|E7EVA0_HUMAN Microtubule-associated protein OS=Homo sapiens GN=MAP4 PE=1 SV=1;>sp|P27816|MAP4_HUMAN Microtubule-associated protein 4 OS=Homo sapiens GN=MAP4 PE=1 SV=3;>sp|P27816-6|MAP4_HUMAN Isoform 6 of Microtubule-associated protein 4 OS=Homo			21	20	26	23	20	26	21	22	20	21	16	14	21	20	20	23	21	22	1405800000	1183000000	1396300000	1354600000	1234700000	1295600000	1122200000	1056100000	1246300000	1116000000	1102400000	1357900000	1288600000	1330900000	1288700000	1393800000	1157200000	1512500000	1774800000	1233900000	1631100000	1009800000	1050000000	1469200000	916680000
H0Y5B5;E7EVG2;Q86U86-6;Q86U86-5;Q86U86-4;Q86U86-7;Q86U86-9;Q86U86-2;Q86U86-8;Q86U86;Q86U86-3;C9JPI5	H0Y5B5;E7EVG2;Q86U86-6;Q86U86-5;Q86U86-4;Q86U86-7;Q86U86-9;Q86U86-2;Q86U86-8;Q86U86;Q86U86-3	Protein polybromo-1	PBRM1	>tr|H0Y5B5|H0Y5B5_HUMAN Protein polybromo-1 (Fragment) OS=Homo sapiens GN=PBRM1 PE=1 SV=1;>tr|E7EVG2|E7EVG2_HUMAN Protein polybromo-1 (Fragment) OS=Homo sapiens GN=PBRM1 PE=1 SV=8;>sp|Q86U86-6|PB1_HUMAN Isoform 6 of Protein polybromo-1 OS=Homo sapiens GN=P			0	0	0	0	0	0	0	0	0	0	0	0	0	0	1	0	1	0	0	0	0	0	0	0	0	0	0	0	0	0	0	0	0	0	25880000	0	0	0	0	0	0	0	0
G5E9S8;G3V2E7;F8W6L3;G3V3H3;G3V5R9;E7EVH7;Q07866-8;Q07866-2;Q07866-3;Q07866;Q07866-7;Q07866-5;Q07866-10;Q07866-6;Q07866-4;Q07866-9;G3V2P7;H0YJU9;H0YJL0;H0YJT3;H0YG16	G5E9S8;G3V2E7;F8W6L3;G3V3H3;G3V5R9;E7EVH7;Q07866-8;Q07866-2;Q07866-3;Q07866;Q07866-7;Q07866-5;Q07866-10;Q07866-6;Q07866-4;Q07866-9	Kinesin light chain 1	KLC1	>tr|G5E9S8|G5E9S8_HUMAN Kinesin light chain 1 OS=Homo sapiens GN=KLC1 PE=1 SV=1;>tr|G3V2E7|G3V2E7_HUMAN Kinesin light chain 1 OS=Homo sapiens GN=KLC1 PE=1 SV=1;>tr|F8W6L3|F8W6L3_HUMAN Kinesin light chain 1 OS=Homo sapiens GN=KLC1 PE=1 SV=1;>tr|G3V3H3|G3V3H			5	5	5	4	5	6	5	3	4	5	7	5	3	3	6	4	4	7	99782000	82897000	0	0	84291000	79648000	84668000	0	105180000	0	86036000	70328000	0	105060000	82616000	0	72666000	72149000	67097000	74778000	30619000	31061000	59130000	55973000	79411000
E7EW84;Q8TAG9;Q8TAG9-2;B1AP46;F2Z3K0	E7EW84;Q8TAG9;Q8TAG9-2	Exocyst complex component 6	EXOC6	>tr|E7EW84|E7EW84_HUMAN Exocyst complex component 6 OS=Homo sapiens GN=EXOC6 PE=1 SV=1;>sp|Q8TAG9|EXOC6_HUMAN Exocyst complex component 6 OS=Homo sapiens GN=EXOC6 PE=1 SV=3;>sp|Q8TAG9-2|EXOC6_HUMAN Isoform 2 of Exocyst complex component 6 OS=Homo sapiens G			6	4	3	5	6	3	6	9	5	5	4	5	2	5	5	4	3	3	94462000	101870000	101110000	99620000	92456000	116130000	109480000	141860000	105120000	102630000	112850000	103470000	98297000	98027000	95218000	74219000	88014000	84625000	129360000	86103000	38283000	135340000	110860000	141880000	132290000
E7EWP0;H0Y886;O43674-2;O43674	E7EWP0;H0Y886;O43674-2;O43674	NADH dehydrogenase [ubiquinone] 1 beta subcomplex subunit 5, mitochondrial	NDUFB5	>tr|E7EWP0|E7EWP0_HUMAN NADH dehydrogenase [ubiquinone] 1 beta subcomplex subunit 5, mitochondrial OS=Homo sapiens GN=NDUFB5 PE=1 SV=1;>tr|H0Y886|H0Y886_HUMAN NADH dehydrogenase [ubiquinone] 1 beta subcomplex subunit 5, mitochondrial (Fragment) OS=Homo sap			1	2	2	2	2	1	2	2	3	1	2	2	2	1	2	2	2	1	0	75290000	83365000	90153000	100290000	0	94394000	76701000	80436000	0	103120000	89670000	0	0	87507000	106140000	83344000	0	94545000	73499000	85273000	85679000	86685000	40087000	75383000
E7EX17;P23588;P23588-2;F8VX11;F8W0K0;F8VYE9;F8VSC7;F8VP89;F8VRU1	E7EX17;P23588;P23588-2;F8VX11	Eukaryotic translation initiation factor 4B	EIF4B	>tr|E7EX17|E7EX17_HUMAN Eukaryotic translation initiation factor 4B OS=Homo sapiens GN=EIF4B PE=1 SV=1;>sp|P23588|IF4B_HUMAN Eukaryotic translation initiation factor 4B OS=Homo sapiens GN=EIF4B PE=1 SV=2;>sp|P23588-2|IF4B_HUMAN Isoform 2 of Eukaryotic tran			3	3	9	8	5	6	5	5	5	3	3	6	5	5	5	5	5	6	262900000	144280000	218570000	187030000	224620000	249310000	219970000	178780000	180530000	179800000	141020000	235120000	204510000	204250000	236720000	179960000	152130000	243850000	153670000	83767000	296070000	156600000	207080000	249110000	168420000
E7EX90;Q14203-3;Q14203-4;Q14203-6;Q14203;Q14203-5;Q14203-2;Q6AWB1;E7EWF7;C9J1B7;C9JZA4;C9JTE5;C9JJN7;C9JJD0;C9JKG6;E9PCY0;C9JUI8	E7EX90;Q14203-3;Q14203-4;Q14203-6;Q14203;Q14203-5;Q14203-2;Q6AWB1	Dynactin subunit 1	DCTN1;DKFZp686E0752	>tr|E7EX90|E7EX90_HUMAN Dynactin subunit 1 OS=Homo sapiens GN=DCTN1 PE=1 SV=1;>sp|Q14203-3|DCTN1_HUMAN Isoform 3 of Dynactin subunit 1 OS=Homo sapiens GN=DCTN1;>sp|Q14203-4|DCTN1_HUMAN Isoform 4 of Dynactin subunit 1 OS=Homo sapiens GN=DCTN1;>sp|Q14203-6|D			7	4	8	6	3	10	8	7	9	4	7	4	8	5	4	7	7	5	216040000	192210000	195230000	180560000	164240000	189840000	184280000	172180000	178140000	209940000	206130000	183180000	217150000	201000000	144890000	162840000	200700000	197330000	177220000	115160000	205240000	159320000	91885000	237880000	166250000
F8VZJ2;F8W0W4;H0YHX9;Q13765;E9PAV3-2;E9PAV3;F8W1N5;F8VNW4;F8VZ58;Q9BZK3	F8VZJ2;F8W0W4;H0YHX9;Q13765;E9PAV3-2;E9PAV3;F8W1N5;F8VNW4	Nascent polypeptide-associated complex subunit alpha;Nascent polypeptide-associated complex subunit alpha, muscle-specific form	NACA	>tr|F8VZJ2|F8VZJ2_HUMAN Nascent polypeptide-associated complex subunit alpha OS=Homo sapiens GN=NACA PE=1 SV=1;>tr|F8W0W4|F8W0W4_HUMAN Nascent polypeptide-associated complex subunit alpha (Fragment) OS=Homo sapiens GN=NACA PE=1 SV=1;>tr|H0YHX9|H0YHX9_HUMAN			2	3	3	4	3	3	3	3	2	2	2	2	4	3	2	3	2	2	488170000	407400000	475870000	575670000	509580000	464450000	371000000	379720000	397430000	470830000	491510000	480400000	545010000	519810000	707180000	564820000	704840000	665180000	477470000	462950000	604300000	1022000000	526660000	531500000	348380000
E9PB90;P52789;P52790;Q2TB90-3;Q2TB90-2;Q2TB90	E9PB90;P52789	Hexokinase-2	HK2	>tr|E9PB90|E9PB90_HUMAN Hexokinase-2 OS=Homo sapiens GN=HK2 PE=1 SV=1;>sp|P52789|HXK2_HUMAN Hexokinase-2 OS=Homo sapiens GN=HK2 PE=1 SV=2			0	2	0	0	0	1	0	0	1	0	0	1	0	0	0	1	1	0	0	0	0	0	0	0	0	0	0	0	0	0	0	0	0	0	0	0	0	39585000	0	0	0	10863000	0
E9PC15;Q53H12;A0A0G2JLG5;E9PG39;A0A0G2JLD0	E9PC15;Q53H12;A0A0G2JLG5;E9PG39	Acylglycerol kinase, mitochondrial	AGK	>tr|E9PC15|E9PC15_HUMAN Acylglycerol kinase, mitochondrial OS=Homo sapiens GN=AGK PE=1 SV=1;>sp|Q53H12|AGK_HUMAN Acylglycerol kinase, mitochondrial OS=Homo sapiens GN=AGK PE=1 SV=2;>tr|A0A0G2JLG5|A0A0G2JLG5_HUMAN Acylglycerol kinase, mitochondrial (Fragmen			3	3	3	2	2	2	3	3	1	4	3	4	3	3	5	3	4	4	76753000	91173000	77710000	73839000	65419000	0	75031000	76757000	0	80636000	92932000	79603000	92012000	99968000	84742000	70436000	102770000	96899000	83622000	101340000	74132000	57364000	48170000	45140000	64749000
E9PC90;P14635-2;P14635;D6RHI0	E9PC90;P14635-2;P14635;D6RHI0	G2/mitotic-specific cyclin-B1	CCNB1	>tr|E9PC90|E9PC90_HUMAN G2/mitotic-specific cyclin-B1 (Fragment) OS=Homo sapiens GN=CCNB1 PE=1 SV=1;>sp|P14635-2|CCNB1_HUMAN Isoform 2 of G2/mitotic-specific cyclin-B1 OS=Homo sapiens GN=CCNB1;>sp|P14635|CCNB1_HUMAN G2/mitotic-specific cyclin-B1 OS=Homo sa			0	0	1	0	0	0	0	0	0	0	0	0	0	0	0	0	0	0	0	0	0	0	0	0	0	0	0	0	0	0	0	0	0	0	0	0	0	0	115640000	0	0	0	0
E9PDF2;E9PCR7;Q02218-2;Q02218;A0A0D9SFS3;E9PFG7;Q02218-3;Q9ULD0;C9J4G7;Q9ULD0-3;Q9ULD0-2	E9PDF2;E9PCR7;Q02218-2;Q02218;A0A0D9SFS3;E9PFG7	2-oxoglutarate dehydrogenase, mitochondrial	OGDH	>tr|E9PDF2|E9PDF2_HUMAN 2-oxoglutarate dehydrogenase, mitochondrial OS=Homo sapiens GN=OGDH PE=1 SV=1;>tr|E9PCR7|E9PCR7_HUMAN 2-oxoglutarate dehydrogenase, mitochondrial OS=Homo sapiens GN=OGDH PE=1 SV=1;>sp|Q02218-2|ODO1_HUMAN Isoform 2 of 2-oxoglutarate			5	6	8	3	4	6	3	4	7	3	0	3	3	4	2	4	3	3	103320000	111070000	136620000	95538000	85219000	114490000	93841000	102910000	136630000	102900000	0	73881000	87912000	105510000	76201000	113360000	98889000	106530000	109890000	155560000	262610000	83193000	79864000	153660000	56921000
E9PCY7;G8JLB6;P31943;D6RIT2;D6RIU0;D6RBM0;E7EQJ0;D6RAM1;D6R9T0;D6RFM3;D6RDU3;D6RJ04;D6RIH9;H0YB39;E5RGV0;E7EN40;H0YBG7;H0YBD7;D6RDL0;D6RF17;E5RGH4;D6R9D3;H0YAQ2;E5RJ94	E9PCY7;G8JLB6;P31943;D6RIT2;D6RIU0;D6RBM0;E7EQJ0;D6RAM1;D6R9T0;D6RFM3;D6RDU3;D6RJ04;D6RIH9;H0YB39	Heterogeneous nuclear ribonucleoprotein H;Heterogeneous nuclear ribonucleoprotein H, N-terminally processed	HNRNPH1	>tr|E9PCY7|E9PCY7_HUMAN Heterogeneous nuclear ribonucleoprotein H OS=Homo sapiens GN=HNRNPH1 PE=1 SV=1;>tr|G8JLB6|G8JLB6_HUMAN Heterogeneous nuclear ribonucleoprotein H OS=Homo sapiens GN=HNRNPH1 PE=1 SV=1;>sp|P31943|HNRH1_HUMAN Heterogeneous nuclear ribon			8	9	9	10	9	9	8	8	7	9	5	5	7	6	4	9	6	4	528610000	514860000	604110000	486100000	516550000	631130000	511180000	503270000	489120000	332970000	308240000	358710000	306790000	299570000	219440000	412930000	368020000	333630000	485820000	528340000	682730000	574890000	658500000	719880000	394830000
E9PDE8;O95757;D6RJ96	E9PDE8;O95757	Heat shock 70 kDa protein 4L	HSPA4L	>tr|E9PDE8|E9PDE8_HUMAN Heat shock 70 kDa protein 4L OS=Homo sapiens GN=HSPA4L PE=1 SV=1;>sp|O95757|HS74L_HUMAN Heat shock 70 kDa protein 4L OS=Homo sapiens GN=HSPA4L PE=1 SV=3			2	3	2	1	2	2	1	1	2	1	1	1	1	0	1	1	1	2	0	0	0	0	0	0	0	0	0	0	0	0	0	0	0	0	0	0	0	35461000	21277000	0	12937000	0	0
E9PDF6;O43795-2;O43795;H7C2Y7;E7EQD9;C9JYW1;C9JUP5	E9PDF6;O43795-2;O43795	Unconventional myosin-Ib	MYO1B	>tr|E9PDF6|E9PDF6_HUMAN Unconventional myosin-Ib OS=Homo sapiens GN=MYO1B PE=1 SV=1;>sp|O43795-2|MYO1B_HUMAN Isoform 2 of Unconventional myosin-Ib OS=Homo sapiens GN=MYO1B;>sp|O43795|MYO1B_HUMAN Unconventional myosin-Ib OS=Homo sapiens GN=MYO1B PE=1 SV=3			0	1	0	1	1	0	1	2	0	0	1	0	1	1	0	0	1	2	0	0	0	0	0	0	0	0	0	0	0	0	0	0	0	0	0	0	0	11941000	0	13211000	0	0	0
E9PEB5;Q96AE4;Q96AE4-2;C9JSZ1;M0R251;M0QYG1;M0R263;M0R0C6	E9PEB5;Q96AE4;Q96AE4-2	Far upstream element-binding protein 1	FUBP1	>tr|E9PEB5|E9PEB5_HUMAN Far upstream element-binding protein 1 OS=Homo sapiens GN=FUBP1 PE=1 SV=1;>sp|Q96AE4|FUBP1_HUMAN Far upstream element-binding protein 1 OS=Homo sapiens GN=FUBP1 PE=1 SV=3;>sp|Q96AE4-2|FUBP1_HUMAN Isoform 2 of Far upstream element-bi			15	10	14	13	8	15	13	12	13	16	14	13	14	9	14	13	15	15	339490000	338350000	447440000	397270000	328500000	423580000	321260000	341910000	444690000	375370000	439860000	482910000	416680000	436630000	417850000	429630000	429340000	475570000	626250000	275820000	411350000	360480000	251540000	386380000	283000000
E9PEM5;P50851-2;P50851;H0YAC6;Q8NFP9-3	E9PEM5;P50851-2;P50851;H0YAC6	Lipopolysaccharide-responsive and beige-like anchor protein	LRBA	>tr|E9PEM5|E9PEM5_HUMAN Lipopolysaccharide-responsive and beige-like anchor protein OS=Homo sapiens GN=LRBA PE=1 SV=1;>sp|P50851-2|LRBA_HUMAN Isoform 2 of Lipopolysaccharide-responsive and beige-like anchor protein OS=Homo sapiens GN=LRBA;>sp|P50851|LRBA_H			0	0	1	0	0	0	0	0	0	0	0	0	0	0	0	0	0	1	0	0	0	0	0	0	0	0	0	0	0	0	0	0	0	0	0	0	0	0	17108000	0	0	0	0
E9PF10;O75694-2;O75694	E9PF10;O75694-2;O75694	Nuclear pore complex protein Nup155	NUP155	>tr|E9PF10|E9PF10_HUMAN Nuclear pore complex protein Nup155 OS=Homo sapiens GN=NUP155 PE=1 SV=1;>sp|O75694-2|NU155_HUMAN Isoform 2 of Nuclear pore complex protein Nup155 OS=Homo sapiens GN=NUP155;>sp|O75694|NU155_HUMAN Nuclear pore complex protein Nup155 O			15	15	12	14	13	17	15	11	19	20	19	21	12	16	21	25	16	22	705460000	622850000	795190000	723670000	575050000	611640000	705100000	622750000	806270000	1057200000	1096400000	1007000000	931140000	1021200000	1036000000	1007500000	1102600000	949930000	740310000	603370000	609480000	640760000	475750000	604500000	544400000
E9PF19;Q9Y4P3;Q96E41;F8WDI9;A0A087WXC6;F8WCR3	E9PF19;Q9Y4P3;Q96E41	Transducin beta-like protein 2	TBL2	>tr|E9PF19|E9PF19_HUMAN Transducin beta-like protein 2 OS=Homo sapiens GN=TBL2 PE=1 SV=1;>sp|Q9Y4P3|TBL2_HUMAN Transducin beta-like protein 2 OS=Homo sapiens GN=TBL2 PE=1 SV=1;>tr|Q96E41|Q96E41_HUMAN TBL2 protein OS=Homo sapiens GN=TBL2 PE=1 SV=1			10	8	9	13	10	10	13	11	11	8	8	9	9	10	11	9	12	10	492440000	528410000	480560000	639580000	639000000	569830000	642590000	630240000	608910000	539900000	522550000	587990000	513550000	587920000	624090000	546340000	547510000	623200000	421420000	265580000	495020000	862940000	541960000	481910000	576480000
E9PFD7;P00533;Q504U8;P00533-4;P00533-3;P00533-2;C9JYS6	E9PFD7;P00533;Q504U8;P00533-4;P00533-3	Epidermal growth factor receptor	EGFR	>tr|E9PFD7|E9PFD7_HUMAN Receptor protein-tyrosine kinase OS=Homo sapiens GN=EGFR PE=1 SV=3;>sp|P00533|EGFR_HUMAN Epidermal growth factor receptor OS=Homo sapiens GN=EGFR PE=1 SV=2;>tr|Q504U8|Q504U8_HUMAN Receptor protein-tyrosine kinase OS=Homo sapiens GN=			1	0	0	0	1	0	2	1	0	0	1	1	1	0	0	2	1	0	0	0	0	0	0	0	0	0	0	0	0	0	0	0	0	0	0	0	11977000	0	0	0	17938000	0	17130000
E9PFR3;Q14738;H0Y8C4;Q14738-2;Q14738-3;H7C5Q9	E9PFR3;Q14738;H0Y8C4;Q14738-2;Q14738-3	Serine/threonine-protein phosphatase 2A 56 kDa regulatory subunit delta isoform	PPP2R5D	>tr|E9PFR3|E9PFR3_HUMAN Serine/threonine-protein phosphatase 2A 56 kDa regulatory subunit delta isoform OS=Homo sapiens GN=PPP2R5D PE=1 SV=1;>sp|Q14738|2A5D_HUMAN Serine/threonine-protein phosphatase 2A 56 kDa regulatory subunit delta isoform OS=Homo sapie			3	3	1	2	2	2	1	2	1	1	1	1	2	1	1	1	1	1	0	0	0	0	0	0	0	0	0	0	0	0	0	0	0	0	0	0	30180000	8845900	0	12950000	0	27007000	0
E9PGT1;Q15631;H7C1D4	E9PGT1;Q15631	Translin	TSN	>tr|E9PGT1|E9PGT1_HUMAN Translin OS=Homo sapiens GN=TSN PE=1 SV=1;>sp|Q15631|TSN_HUMAN Translin OS=Homo sapiens GN=TSN PE=1 SV=1			0	0	2	0	0	0	0	0	0	0	0	0	0	0	0	0	0	0	0	0	29154000	0	0	0	0	0	0	0	0	0	0	0	0	0	0	0	0	0	30091000	0	0	0	0
E9PGT3;Q15418-4;Q15418;Q15418-2;Q15418-3;B7Z3B5;Q5SVM7;Q9UK32-2;Q9UK32;E9PMM7;D6R910;Q5SVM6;E9PAN7;D6RHW7;V9GXZ1;E7ERL6;E7EWQ5;J3QT34;Q96GX5-2;Q96GX5-3;Q96GX5;O60307;Q6P0Q8-2;Q6P0Q8;O15021-2;O15021-3;O15021-1;O15021	E9PGT3;Q15418-4;Q15418;Q15418-2;Q15418-3	Ribosomal protein S6 kinase;Ribosomal protein S6 kinase alpha-1	RPS6KA1	>tr|E9PGT3|E9PGT3_HUMAN Ribosomal protein S6 kinase OS=Homo sapiens GN=RPS6KA1 PE=1 SV=1;>sp|Q15418-4|KS6A1_HUMAN Isoform 4 of Ribosomal protein S6 kinase alpha-1 OS=Homo sapiens GN=RPS6KA1;>sp|Q15418|KS6A1_HUMAN Ribosomal protein S6 kinase alpha-1 OS=Homo			5	3	2	3	3	4	3	3	4	3	3	4	2	3	6	3	3	5	68017000	0	0	0	0	0	0	0	67200000	0	0	0	0	0	85220000	0	0	0	46203000	16170000	21110000	0	0	21022000	16111000
E9PGT6;Q99627;Q99627-2;H7C3S9;F8WEF2	E9PGT6;Q99627;Q99627-2;H7C3S9	COP9 signalosome complex subunit 8	COPS8	>tr|E9PGT6|E9PGT6_HUMAN COP9 signalosome complex subunit 8 OS=Homo sapiens GN=COPS8 PE=1 SV=1;>sp|Q99627|CSN8_HUMAN COP9 signalosome complex subunit 8 OS=Homo sapiens GN=COPS8 PE=1 SV=1;>sp|Q99627-2|CSN8_HUMAN Isoform 2 of COP9 signalosome complex subunit			2	0	2	1	0	1	1	2	1	1	1	2	1	2	1	1	2	1	50170000	0	0	0	0	0	0	0	0	0	0	60746000	0	0	0	0	0	0	57095000	0	73314000	16495000	0	16354000	16358000
E9PH64;Q9Y6M9;E7EWZ0;E9PF49	E9PH64;Q9Y6M9;E7EWZ0;E9PF49	NADH dehydrogenase [ubiquinone] 1 beta subcomplex subunit 9	NDUFB9	>tr|E9PH64|E9PH64_HUMAN NADH dehydrogenase [ubiquinone] 1 beta subcomplex subunit 9 OS=Homo sapiens GN=NDUFB9 PE=1 SV=1;>sp|Q9Y6M9|NDUB9_HUMAN NADH dehydrogenase [ubiquinone] 1 beta subcomplex subunit 9 OS=Homo sapiens GN=NDUFB9 PE=1 SV=3;>tr|E7EWZ0|E7EWZ0			1	1	0	0	0	1	1	0	1	2	1	2	3	2	2	2	2	3	0	0	0	0	0	0	0	0	0	77685000	0	46856000	68444000	60131000	69923000	62323000	73376000	58293000	26477000	24140000	0	0	0	18606000	14217000
E9PHS0;O43813;F8WDS9	E9PHS0;O43813;F8WDS9	LanC-like protein 1	LANCL1	>tr|E9PHS0|E9PHS0_HUMAN LanC-like protein 1 (Fragment) OS=Homo sapiens GN=LANCL1 PE=1 SV=1;>sp|O43813|LANC1_HUMAN LanC-like protein 1 OS=Homo sapiens GN=LANCL1 PE=1 SV=1;>tr|F8WDS9|F8WDS9_HUMAN LanC-like protein 1 OS=Homo sapiens GN=LANCL1 PE=1 SV=1			2	0	1	0	1	2	0	0	1	0	0	0	0	0	0	0	0	1	47037000	0	0	0	0	45914000	0	0	0	0	0	0	0	0	0	0	0	0	49757000	0	0	0	16156000	45435000	0
E9PHY5;O43491-3;O43491-4;O43491;E9PII3;E9PK52;O43491-2;E9PJP4;E9PQN0;E9PRG1;E9PIG0;E9PQD2;Q6ZSX4;Q6R5J7;E9PPC9;E9PN54	E9PHY5;O43491-3;O43491-4;O43491;E9PII3;E9PK52;O43491-2;E9PJP4;E9PQN0;E9PRG1;E9PIG0;E9PQD2;Q6ZSX4;Q6R5J7	Band 4.1-like protein 2	EPB41L2	>tr|E9PHY5|E9PHY5_HUMAN Band 4.1-like protein 2 OS=Homo sapiens GN=EPB41L2 PE=1 SV=1;>sp|O43491-3|E41L2_HUMAN Isoform 3 of Band 4.1-like protein 2 OS=Homo sapiens GN=EPB41L2;>sp|O43491-4|E41L2_HUMAN Isoform 4 of Band 4.1-like protein 2 OS=Homo sapiens GN=E			0	0	0	0	0	1	0	0	0	0	0	0	0	0	0	1	1	1	0	0	0	0	0	0	0	0	0	0	0	0	0	0	0	0	19804000	0	0	0	0	0	0	9987400	0
U3KQ69;E9PI62;Q9BT17;E7EVK2;Q9BT17-2	U3KQ69;E9PI62;Q9BT17;E7EVK2;Q9BT17-2	Mitochondrial GTPase 1;Mitochondrial ribosome-associated GTPase 1	MTG1	>tr|U3KQ69|U3KQ69_HUMAN Mitochondrial GTPase 1 OS=Homo sapiens GN=MTG1 PE=3 SV=1;>tr|E9PI62|E9PI62_HUMAN Mitochondrial GTPase 1 OS=Homo sapiens PE=3 SV=1;>sp|Q9BT17|MTG1_HUMAN Mitochondrial ribosome-associated GTPase 1 OS=Homo sapiens GN=MTG1 PE=1 SV=2;>tr			1	3	1	2	2	1	2	2	1	2	2	1	1	0	1	0	1	1	0	59327000	0	0	0	0	68944000	0	0	47740000	0	0	0	0	0	0	0	0	12014000	64512000	26504000	53450000	39481000	7811500	57089000
E9PIE3;Q969G5	E9PIE3;Q969G5	Protein kinase C delta-binding protein	PRKCDBP	>tr|E9PIE3|E9PIE3_HUMAN Protein kinase C delta-binding protein OS=Homo sapiens GN=PRKCDBP PE=1 SV=1;>sp|Q969G5|PRDBP_HUMAN Protein kinase C delta-binding protein OS=Homo sapiens GN=PRKCDBP PE=1 SV=3			1	0	3	0	1	0	1	1	1	1	1	0	1	2	0	2	1	1	0	0	52905000	0	0	0	0	0	0	0	0	0	0	55886000	0	0	0	0	16616000	0	65851000	0	22795000	0	12995000
E9PIM6;E9PNQ8;P04216;J3QRJ3	E9PIM6;E9PNQ8;P04216;J3QRJ3	Thy-1 membrane glycoprotein	THY1	>tr|E9PIM6|E9PIM6_HUMAN Thy-1 membrane glycoprotein (Fragment) OS=Homo sapiens GN=THY1 PE=1 SV=8;>tr|E9PNQ8|E9PNQ8_HUMAN Thy-1 membrane glycoprotein (Fragment) OS=Homo sapiens GN=THY1 PE=1 SV=1;>sp|P04216|THY1_HUMAN Thy-1 membrane glycoprotein OS=Homo sapi			0	0	0	1	1	0	0	1	0	0	0	0	0	1	1	0	0	0	0	0	0	0	0	0	0	0	0	0	0	0	0	26257000	0	0	0	0	0	0	0	24345000	33431000	0	0
E9PMJ3;E9PLZ3;E9PIM9;P13489	E9PMJ3;E9PLZ3;E9PIM9;P13489	Ribonuclease inhibitor	RNH1	>tr|E9PMJ3|E9PMJ3_HUMAN Ribonuclease inhibitor (Fragment) OS=Homo sapiens GN=RNH1 PE=1 SV=1;>tr|E9PLZ3|E9PLZ3_HUMAN Ribonuclease inhibitor (Fragment) OS=Homo sapiens GN=RNH1 PE=1 SV=1;>tr|E9PIM9|E9PIM9_HUMAN Ribonuclease inhibitor (Fragment) OS=Homo sapien			0	0	0	1	0	0	0	0	0	0	0	0	0	0	0	0	0	0	0	0	0	47962000	0	0	0	0	0	0	0	0	0	0	0	0	0	0	0	0	0	46848000	0	0	0
E9PIQ7;O00165-5;O00165-3;O00165;O00165-2	E9PIQ7;O00165-5;O00165-3;O00165;O00165-2	HCLS1-associated protein X-1	HAX1	>tr|E9PIQ7|E9PIQ7_HUMAN HCLS1-associated protein X-1 OS=Homo sapiens GN=HAX1 PE=1 SV=1;>sp|O00165-5|HAX1_HUMAN Isoform 5 of HCLS1-associated protein X-1 OS=Homo sapiens GN=HAX1;>sp|O00165-3|HAX1_HUMAN Isoform 3 of HCLS1-associated protein X-1 OS=Homo sapie			1	0	0	0	0	1	0	0	0	1	0	0	0	0	1	0	0	1	0	0	0	0	0	0	0	0	0	0	0	0	0	0	0	0	0	0	5386000	0	0	0	0	37326000	0
E9PIZ4;E9PSD5;E9PPQ5;Q9UHD1-2;Q9UHD1	E9PIZ4;E9PSD5;E9PPQ5;Q9UHD1-2;Q9UHD1	Cysteine and histidine-rich domain-containing protein 1	CHORDC1	>tr|E9PIZ4|E9PIZ4_HUMAN Cysteine and histidine-rich domain-containing protein 1 OS=Homo sapiens GN=CHORDC1 PE=1 SV=1;>tr|E9PSD5|E9PSD5_HUMAN Cysteine and histidine-rich domain-containing protein 1 OS=Homo sapiens GN=CHORDC1 PE=1 SV=1;>tr|E9PPQ5|E9PPQ5_HUMA			0	0	1	0	1	0	0	0	0	0	0	0	0	0	0	0	0	0	0	0	0	0	15444000	0	0	0	0	0	0	0	0	0	0	0	0	0	0	0	15806000	0	14822000	0	0
E9PJ42;Q5BJD5-3;Q5BJD5-2;Q5BJD5	E9PJ42;Q5BJD5-3;Q5BJD5-2;Q5BJD5	Transmembrane protein 41B	TMEM41B	>tr|E9PJ42|E9PJ42_HUMAN Transmembrane protein 41B OS=Homo sapiens GN=TMEM41B PE=1 SV=1;>sp|Q5BJD5-3|TM41B_HUMAN Isoform 3 of Transmembrane protein 41B OS=Homo sapiens GN=TMEM41B;>sp|Q5BJD5-2|TM41B_HUMAN Isoform 2 of Transmembrane protein 41B OS=Homo sapien			1	1	1	0	1	0	1	1	1	0	0	1	0	1	2	1	1	1	0	0	0	0	46715000	0	0	0	0	0	0	0	0	0	0	0	0	0	36330000	19946000	41637000	0	44834000	0	21053000
E9PQY7;E9PS99;E9PL78;E9PJM1;E9PMQ9;E9PSI1;O15321-2;O15321;E9PNW2;E9PJC4;G3V1B9	E9PQY7;E9PS99;E9PL78;E9PJM1;E9PMQ9;E9PSI1;O15321-2;O15321;E9PNW2;E9PJC4;G3V1B9	Transmembrane 9 superfamily member 1	TM9SF1;CHMP4A	>tr|E9PQY7|E9PQY7_HUMAN Transmembrane 9 superfamily member (Fragment) OS=Homo sapiens GN=TM9SF1 PE=3 SV=1;>tr|E9PS99|E9PS99_HUMAN Transmembrane 9 superfamily member (Fragment) OS=Homo sapiens GN=TM9SF1 PE=3 SV=1;>tr|E9PL78|E9PL78_HUMAN Transmembrane 9 supe			0	1	0	0	0	0	0	0	0	1	1	1	1	1	1	1	1	1	0	0	0	0	0	0	0	0	0	0	0	0	0	0	0	0	0	0	0	18516000	0	0	0	0	0
H7C5A7;E9PJN0;O14734;H0Y698;Q9BR14;E9PMC4;E9PIS4;E9PRD4	H7C5A7;E9PJN0;O14734	Acyl-coenzyme A thioesterase 8	ACOT8	>tr|H7C5A7|H7C5A7_HUMAN Acyl-coenzyme A thioesterase 8 (Fragment) OS=Homo sapiens GN=ACOT8 PE=1 SV=1;>tr|E9PJN0|E9PJN0_HUMAN Acyl-coenzyme A thioesterase 8 OS=Homo sapiens GN=ACOT8 PE=1 SV=1;>sp|O14734|ACOT8_HUMAN Acyl-coenzyme A thioesterase 8 OS=Homo sap			1	2	1	0	2	1	2	1	2	3	2	2	2	2	0	3	2	2	0	44054000	0	0	34685000	0	41126000	0	45215000	51232000	42678000	44558000	0	52143000	0	46464000	55501000	49262000	12344000	47374000	11789000	0	33219000	15180000	31616000
E9PK01;P29692;E9PRY8;P29692-2;A0A087X1X7;P29692-4;E9PQZ1;E9PQ49;E9PI39;E9PPR1;E9PL12;E9PMW7;H0YE72;H0YE58;E9PIZ1;E9PK06;H0YCK7;E9PK72;E9PKK3;E9PNW6;E9PQC9;E9PJD0	E9PK01;P29692;E9PRY8;P29692-2;A0A087X1X7;P29692-4;E9PQZ1;E9PQ49;E9PI39;E9PPR1;E9PL12	Elongation factor 1-delta	EEF1D	>tr|E9PK01|E9PK01_HUMAN Elongation factor 1-delta (Fragment) OS=Homo sapiens GN=EEF1D PE=1 SV=1;>sp|P29692|EF1D_HUMAN Elongation factor 1-delta OS=Homo sapiens GN=EEF1D PE=1 SV=5;>tr|E9PRY8|E9PRY8_HUMAN Elongation factor 1-delta OS=Homo sapiens GN=EEF1D PE			9	11	12	10	12	11	9	10	12	13	11	9	11	11	11	11	13	11	1734900000	1544500000	2236900000	1687600000	1670900000	2058500000	1502100000	1650800000	1724400000	2065300000	1767700000	1854700000	2239900000	2367300000	2167400000	1796300000	1975400000	2302500000	1605100000	1554300000	2376900000	1577900000	1823600000	1971700000	1084900000
E9PK47;P06737-2;P06737;P11217-2;P11217;P11216;H0Y4Z6	E9PK47;P06737-2;P06737	Phosphorylase;Glycogen phosphorylase, liver form	PYGL	>tr|E9PK47|E9PK47_HUMAN Alpha-1,4 glucan phosphorylase OS=Homo sapiens GN=PYGL PE=1 SV=1;>sp|P06737-2|PYGL_HUMAN Isoform 2 of Glycogen phosphorylase, liver form OS=Homo sapiens GN=PYGL;>sp|P06737|PYGL_HUMAN Glycogen phosphorylase, liver form OS=Homo sapien			0	0	2	0	0	0	1	0	1	0	1	0	0	0	0	1	0	0	0	0	44736000	0	0	0	0	0	0	0	0	0	0	0	0	0	0	0	0	0	46585000	0	0	0	12524000
E9PL33;E9PM05;E9PS58;E9PK61;O14681;E9PLB8;O14681-3;E9PQN7;A0A087WV44	E9PL33;E9PM05;E9PS58;E9PK61;O14681;E9PLB8;O14681-3	Etoposide-induced protein 2.4 homolog	EI24	>tr|E9PL33|E9PL33_HUMAN Etoposide-induced protein 2.4 homolog (Fragment) OS=Homo sapiens GN=EI24 PE=1 SV=1;>tr|E9PM05|E9PM05_HUMAN Etoposide-induced protein 2.4 homolog (Fragment) OS=Homo sapiens GN=EI24 PE=1 SV=1;>tr|E9PS58|E9PS58_HUMAN Etoposide-induced			0	1	1	0	0	0	0	1	0	0	0	0	1	1	1	0	1	0	0	0	0	0	0	0	0	0	0	0	0	0	0	0	0	0	0	0	0	20003000	15895000	0	0	0	0
E9PK91;Q9NYF8-3;Q9NYF8-2;Q9NYF8;E9PK09;E9PQN2;E9PKI6;Q9NYF8-4;E9PJA7;H0YF00;H0YF63;H0YF14	E9PK91;Q9NYF8-3;Q9NYF8-2;Q9NYF8;E9PK09;E9PQN2;E9PKI6;Q9NYF8-4;E9PJA7	Bcl-2-associated transcription factor 1	BCLAF1	>tr|E9PK91|E9PK91_HUMAN Bcl-2-associated transcription factor 1 OS=Homo sapiens GN=BCLAF1 PE=1 SV=1;>sp|Q9NYF8-3|BCLF1_HUMAN Isoform 3 of Bcl-2-associated transcription factor 1 OS=Homo sapiens GN=BCLAF1;>sp|Q9NYF8-2|BCLF1_HUMAN Isoform 2 of Bcl-2-associat			5	6	5	7	7	5	6	4	5	6	8	6	6	6	7	6	7	8	236430000	234990000	216360000	242730000	212860000	206560000	183020000	187560000	182730000	247140000	251170000	286020000	241130000	253710000	233530000	226190000	232690000	231250000	275110000	225290000	170500000	317090000	263000000	221200000	197630000
H7BXH2;E9PKF6;Q5H9R7-3;Q5H9R7-4;Q5H9R7-6;Q5H9R7-2;Q5H9R7;Q5H9R7-5;E9PJD8;E9PKG4;H0YDW1;E9PNN8;H0YEN2;E9PQP7	H7BXH2;E9PKF6;Q5H9R7-3;Q5H9R7-4;Q5H9R7-6;Q5H9R7-2;Q5H9R7;Q5H9R7-5;E9PJD8;E9PKG4;H0YDW1;E9PNN8;H0YEN2;E9PQP7	Serine/threonine-protein phosphatase 6 regulatory subunit 3	PPP6R3	>tr|H7BXH2|H7BXH2_HUMAN Serine/threonine-protein phosphatase 6 regulatory subunit 3 OS=Homo sapiens GN=PPP6R3 PE=1 SV=1;>tr|E9PKF6|E9PKF6_HUMAN Serine/threonine-protein phosphatase 6 regulatory subunit 3 OS=Homo sapiens GN=PPP6R3 PE=1 SV=1;>sp|Q5H9R7-3|PP6			0	0	0	0	1	0	0	0	0	0	0	0	0	0	0	0	0	0	0	0	0	0	49891000	0	0	0	0	0	0	0	0	0	0	0	0	0	0	0	0	0	47882000	0	0
E9PKP7;P17480-2;P17480;E9PMM2;E9PLT2;H0YDH7	E9PKP7;P17480-2;P17480	Nucleolar transcription factor 1	UBTF	>tr|E9PKP7|E9PKP7_HUMAN Nucleolar transcription factor 1 OS=Homo sapiens GN=UBTF PE=1 SV=1;>sp|P17480-2|UBF1_HUMAN Isoform UBF2 of Nucleolar transcription factor 1 OS=Homo sapiens GN=UBTF;>sp|P17480|UBF1_HUMAN Nucleolar transcription factor 1 OS=Homo sapie			8	9	8	12	12	13	12	10	9	9	13	10	11	10	10	15	17	14	358420000	360850000	370430000	453740000	462200000	461630000	441090000	378480000	443910000	453680000	496420000	506270000	479260000	456080000	477470000	475790000	523870000	440120000	289090000	325780000	257850000	484210000	513480000	524850000	422860000
E9PL10;Q96K17;Q96K17-2	E9PL10;Q96K17;Q96K17-2	Transcription factor BTF3 homolog 4	BTF3L4	>tr|E9PL10|E9PL10_HUMAN Transcription factor BTF3 OS=Homo sapiens GN=BTF3L4 PE=1 SV=1;>sp|Q96K17|BT3L4_HUMAN Transcription factor BTF3 homolog 4 OS=Homo sapiens GN=BTF3L4 PE=1 SV=1;>sp|Q96K17-2|BT3L4_HUMAN Isoform 2 of Transcription factor BTF3 homolog 4 O			0	0	0	0	0	2	0	0	0	0	0	0	0	0	0	0	0	0	0	0	0	0	0	32178000	0	0	0	0	0	0	0	0	0	0	0	0	0	0	0	0	0	31739000	0
E9PL57;F8VSA6;E9PS38;S4R3E9;Q15843;Q86V88-2;Q86V88	E9PL57;F8VSA6;E9PS38;S4R3E9;Q15843;Q86V88-2;Q86V88	NEDD8;Magnesium-dependent phosphatase 1	NEDD8-MDP1;NEDD8;MDP1	>tr|E9PL57|E9PL57_HUMAN Protein NEDD8-MDP1 (Fragment) OS=Homo sapiens GN=NEDD8-MDP1 PE=4 SV=1;>tr|F8VSA6|F8VSA6_HUMAN NEDD8 OS=Homo sapiens GN=NEDD8 PE=4 SV=1;>tr|E9PS38|E9PS38_HUMAN Protein NEDD8-MDP1 OS=Homo sapiens GN=NEDD8-MDP1 PE=4 SV=2;>tr|S4R3E9|S4R			0	1	0	0	0	0	0	0	0	0	0	1	0	0	1	0	0	0	0	0	0	0	0	0	0	0	0	0	0	0	0	0	133830000	0	0	0	0	31034000	0	0	0	0	0
E9PLK3;P55786;P55786-2;A6NEC2;H0YDG0;E9PP11;A6NEC2-2;E9PJ74;E9PRQ5;E9PJY4;E9PPD4;A6NEC2-3	E9PLK3;P55786;P55786-2	Puromycin-sensitive aminopeptidase	NPEPPS	>tr|E9PLK3|E9PLK3_HUMAN Puromycin-sensitive aminopeptidase OS=Homo sapiens GN=NPEPPS PE=1 SV=1;>sp|P55786|PSA_HUMAN Puromycin-sensitive aminopeptidase OS=Homo sapiens GN=NPEPPS PE=1 SV=2;>sp|P55786-2|PSA_HUMAN Isoform 2 of Puromycin-sensitive aminopeptidas			6	4	6	4	6	8	4	2	7	5	4	3	5	4	2	6	5	6	107280000	80343000	100760000	113170000	94879000	108430000	87988000	73796000	98369000	107330000	89876000	98575000	123260000	99523000	84083000	133510000	100500000	135760000	134260000	44376000	133010000	87872000	80876000	153270000	34963000
I3L3B4;F8W9H0;E9PLN8;Q9BQB6-3;Q9BQB6-2;Q9BQB6	I3L3B4;F8W9H0;E9PLN8;Q9BQB6-3;Q9BQB6-2;Q9BQB6	Vitamin K epoxide reductase complex subunit 1	VKORC1	>tr|I3L3B4|I3L3B4_HUMAN Uncharacterized protein (Fragment) OS=Homo sapiens PE=4 SV=1;>tr|F8W9H0|F8W9H0_HUMAN Vitamin K epoxide reductase complex subunit 1 OS=Homo sapiens GN=VKORC1 PE=4 SV=1;>tr|E9PLN8|E9PLN8_HUMAN Uncharacterized protein (Fragment) OS=Hom			1	1	1	1	0	0	1	1	1	1	1	1	1	1	1	1	1	1	0	0	0	0	0	0	0	0	0	0	0	0	0	0	0	0	0	292620000	19416000	279430000	213180000	239200000	0	0	266860000
E9PMS6;Q8WWI1-3;F8WD26;J3KP06;Q8WWI1-4;Q8WWI1-2;Q8WWI1;A0A0A0MTE2;E9PMT2;Q8WWI1-5;E9PMP7;H0Y424;H0YDQ3;H0YDG6;H0YE95;E9PJ10;E9PK58;E9PLU6;E9PRE3;E9PRJ0	E9PMS6;Q8WWI1-3;F8WD26;J3KP06;Q8WWI1-4;Q8WWI1-2;Q8WWI1;A0A0A0MTE2;E9PMT2;Q8WWI1-5;E9PMP7;H0Y424	LIM domain only protein 7	LMO7	>tr|E9PMS6|E9PMS6_HUMAN LIM domain only protein 7 OS=Homo sapiens GN=LMO7 PE=1 SV=1;>sp|Q8WWI1-3|LMO7_HUMAN Isoform 3 of LIM domain only protein 7 OS=Homo sapiens GN=LMO7;>tr|F8WD26|F8WD26_HUMAN LIM domain only protein 7 OS=Homo sapiens GN=LMO7 PE=1 SV=2;>			8	8	12	9	9	8	11	7	8	12	12	9	8	10	11	10	13	16	379990000	435710000	448710000	355440000	439610000	405490000	415530000	347500000	373100000	488340000	491690000	536550000	488190000	475950000	530100000	488360000	484100000	490160000	326030000	408710000	452740000	319730000	342650000	329560000	368650000
E9PN17;O75964;Q7Z4Y8	E9PN17;O75964	ATP synthase subunit g, mitochondrial	ATP5L	>tr|E9PN17|E9PN17_HUMAN ATP synthase subunit g, mitochondrial OS=Homo sapiens GN=ATP5L PE=1 SV=1;>sp|O75964|ATP5L_HUMAN ATP synthase subunit g, mitochondrial OS=Homo sapiens GN=ATP5L PE=1 SV=3			3	3	3	2	3	3	4	4	2	5	4	2	3	2	4	2	3	2	298140000	387300000	299190000	0	339900000	291090000	378450000	455790000	392190000	421210000	473970000	0	440600000	0	442260000	386370000	427950000	393830000	212590000	263730000	360850000	82444000	275280000	89379000	437220000
E9PNA1;G3V150;O94766-2;O94766	E9PNA1;G3V150;O94766-2;O94766	Galactosylgalactosylxylosylprotein 3-beta-glucuronosyltransferase 3	B3GAT3	>tr|E9PNA1|E9PNA1_HUMAN Galactosylgalactosylxylosylprotein 3-beta-glucuronosyltransferase 3 (Fragment) OS=Homo sapiens GN=B3GAT3 PE=1 SV=1;>tr|G3V150|G3V150_HUMAN Beta-1,3-glucuronyltransferase 3 (Glucuronosyltransferase I), isoform CRA_a OS=Homo sapiens G			0	0	0	0	1	0	0	1	0	1	0	0	1	0	0	0	0	0	0	0	0	0	0	0	0	0	0	0	0	0	0	0	0	0	0	0	0	0	0	0	16342000	0	0
E9PNK6;E9PPQ1;J3KNE7;Q16890-4;Q16890-3;Q16890-2;Q16890-5;Q16890;E9PNQ9	E9PNK6;E9PPQ1;J3KNE7;Q16890-4;Q16890-3;Q16890-2;Q16890-5;Q16890;E9PNQ9	Tumor protein D53	TPD52L1	>tr|E9PNK6|E9PNK6_HUMAN Tumor protein D53 OS=Homo sapiens GN=TPD52L1 PE=1 SV=1;>tr|E9PPQ1|E9PPQ1_HUMAN Tumor protein D53 OS=Homo sapiens GN=TPD52L1 PE=1 SV=1;>tr|J3KNE7|J3KNE7_HUMAN Tumor protein D53 OS=Homo sapiens GN=TPD52L1 PE=1 SV=1;>sp|Q16890-4|TPD53_			0	1	1	0	1	0	0	0	0	1	0	1	2	1	0	1	1	1	0	0	0	0	0	0	0	0	0	0	0	0	45231000	0	0	0	0	0	0	16290000	29687000	0	25074000	0	0
E9PNW4;E9PR17;P13987;H0YET2	E9PNW4;E9PR17;P13987;H0YET2	CD59 glycoprotein	CD59	>tr|E9PNW4|E9PNW4_HUMAN CD59 glycoprotein OS=Homo sapiens GN=CD59 PE=1 SV=1;>tr|E9PR17|E9PR17_HUMAN CD59 glycoprotein OS=Homo sapiens GN=CD59 PE=1 SV=1;>sp|P13987|CD59_HUMAN CD59 glycoprotein OS=Homo sapiens GN=CD59 PE=1 SV=1;>tr|H0YET2|H0YET2_HUMAN CD59 g			2	2	3	3	4	1	3	3	2	2	4	4	2	4	4	3	2	3	585990000	569440000	504400000	510820000	688970000	0	596310000	659450000	611520000	657060000	684860000	1002400000	814210000	1021500000	748560000	815370000	758780000	859340000	705170000	664520000	113420000	666460000	879470000	487220000	668050000
H7BZJ1;H7C406;E9PPP8;Q8NEC6;F8WA39;Q13613-2;Q13613;F8W764;F8W8S8;E9PIH9;H0YDX3	H7BZJ1;H7C406;E9PPP8;Q8NEC6;F8WA39;Q13613-2;Q13613;F8W764;F8W8S8;E9PIH9;H0YDX3	Myotubularin-related protein 1	MTMR1	>tr|H7BZJ1|H7BZJ1_HUMAN Myotubularin-related protein 1 (Fragment) OS=Homo sapiens GN=MTMR1 PE=1 SV=1;>tr|H7C406|H7C406_HUMAN Myotubularin-related protein 1 (Fragment) OS=Homo sapiens GN=MTMR1 PE=1 SV=1;>tr|E9PPP8|E9PPP8_HUMAN Myotubularin-related protein 1			0	1	0	1	0	0	1	0	0	0	0	0	0	0	0	0	0	0	0	0	0	0	0	0	0	0	0	0	0	0	0	0	0	0	0	0	0	16737000	0	10653000	0	0	8197200
E9PPW7;O00217;E9PN51;F8W9K7;E9PKH6	E9PPW7;O00217;E9PN51;F8W9K7;E9PKH6	NADH dehydrogenase [ubiquinone] iron-sulfur protein 8, mitochondrial	NDUFS8	>tr|E9PPW7|E9PPW7_HUMAN NADH dehydrogenase [ubiquinone] iron-sulfur protein 8, mitochondrial (Fragment) OS=Homo sapiens GN=NDUFS8 PE=1 SV=1;>sp|O00217|NDUS8_HUMAN NADH dehydrogenase [ubiquinone] iron-sulfur protein 8, mitochondrial OS=Homo sapiens GN=NDUFS			1	1	1	1	1	1	0	1	1	1	1	1	1	1	0	1	1	1	0	0	0	0	0	0	0	0	0	0	0	0	0	0	0	0	0	0	34120000	24969000	34108000	28188000	33463000	38324000	0
E9PR30;P62861	E9PR30;P62861	40S ribosomal protein S30	FAU	>tr|E9PR30|E9PR30_HUMAN 40S ribosomal protein S30 OS=Homo sapiens GN=FAU PE=1 SV=1;>sp|P62861|RS30_HUMAN 40S ribosomal protein S30 OS=Homo sapiens GN=FAU PE=1 SV=1			3	3	2	2	2	3	2	2	2	3	3	3	3	3	3	3	3	3	460290000	461510000	457570000	573670000	534540000	473890000	407910000	475790000	418800000	451380000	381920000	354850000	480880000	433320000	502370000	511900000	466130000	518150000	515450000	485450000	429750000	584210000	476440000	458350000	371780000
E9PR44;P02511;A0A024R3B9;E9PJL7;E9PRA8;E9PS12;H0YCW8;E9PRS4;E9PNH7	E9PR44;P02511;A0A024R3B9;E9PJL7;E9PRA8	Alpha-crystallin B chain	CRYAB	>tr|E9PR44|E9PR44_HUMAN Alpha-crystallin B chain (Fragment) OS=Homo sapiens GN=CRYAB PE=1 SV=1;>sp|P02511|CRYAB_HUMAN Alpha-crystallin B chain OS=Homo sapiens GN=CRYAB PE=1 SV=2;>tr|A0A024R3B9|A0A024R3B9_HUMAN Alpha-crystallin B chain OS=Homo sapiens GN=CR			1	0	1	0	0	1	2	0	1	0	1	1	0	0	1	1	0	0	0	0	0	0	0	0	24794000	0	0	0	0	0	0	0	0	0	0	0	21822000	0	11167000	0	0	7657200	21760000
E9PRL4	E9PRL4		TRIM29	>tr|E9PRL4|E9PRL4_HUMAN Tripartite motif-containing protein 29 OS=Homo sapiens GN=TRIM29 PE=1 SV=1			1	1	1	1	0	1	0	0	0	0	0	0	0	0	0	1	0	0	0	0	0	0	0	0	0	0	0	0	0	0	0	0	0	51011000	0	0	80672000	46579000	71456000	51596000	0	52587000	0
E9PS00;Q9Y5Q0	E9PS00;Q9Y5Q0	Fatty acid desaturase 3	FADS3	>tr|E9PS00|E9PS00_HUMAN Fatty acid desaturase 3 OS=Homo sapiens GN=FADS3 PE=1 SV=1;>sp|Q9Y5Q0|FADS3_HUMAN Fatty acid desaturase 3 OS=Homo sapiens GN=FADS3 PE=2 SV=1			1	0	0	0	0	1	1	1	0	1	1	0	1	1	0	1	1	0	0	0	0	0	0	0	0	0	0	0	0	0	0	0	0	0	0	0	19932000	0	0	0	0	6052200	15409000
E9PS17;Q96KG9-3;Q96KG9-2;Q96KG9;E9PK59;Q96KG9-4;E9PPN3;Q96KG9-5;Q96KG9-6;A0A0A0MQX4;H0YCI6;H0YDH0	E9PS17;Q96KG9-3;Q96KG9-2;Q96KG9;E9PK59;Q96KG9-4;E9PPN3;Q96KG9-5;Q96KG9-6	N-terminal kinase-like protein	SCYL1	>tr|E9PS17|E9PS17_HUMAN N-terminal kinase-like protein OS=Homo sapiens GN=SCYL1 PE=1 SV=1;>sp|Q96KG9-3|SCYL1_HUMAN Isoform 3 of N-terminal kinase-like protein OS=Homo sapiens GN=SCYL1;>sp|Q96KG9-2|SCYL1_HUMAN Isoform 2 of N-terminal kinase-like protein OS=			10	11	13	8	9	10	11	14	12	10	8	10	7	6	6	6	8	6	382690000	391150000	315780000	409380000	356540000	324890000	451300000	418080000	386130000	393570000	390020000	312700000	325620000	336440000	348830000	303760000	337850000	327230000	397490000	412990000	476840000	348150000	314670000	388010000	492990000
E9PS41;Q6RFH5;Q6RFH5-2;H0YFP2	E9PS41;Q6RFH5;Q6RFH5-2	WD repeat-containing protein 74	WDR74	>tr|E9PS41|E9PS41_HUMAN WD repeat-containing protein 74 OS=Homo sapiens GN=WDR74 PE=1 SV=1;>sp|Q6RFH5|WDR74_HUMAN WD repeat-containing protein 74 OS=Homo sapiens GN=WDR74 PE=1 SV=1;>sp|Q6RFH5-2|WDR74_HUMAN Isoform 2 of WD repeat-containing protein 74 OS=Ho			1	1	1	2	1	1	0	1	0	0	0	0	1	1	0	0	0	0	0	0	0	0	0	0	0	0	0	0	0	0	0	19331000	0	0	0	0	16843000	18170000	11586000	17815000	23136000	14452000	0
E9PS74;Q8NBI5;Q8NBI5-2;H0YD64	E9PS74;Q8NBI5;Q8NBI5-2;H0YD64	Solute carrier family 43 member 3	SLC43A3	>tr|E9PS74|E9PS74_HUMAN Solute carrier family 43 member 3 (Fragment) OS=Homo sapiens GN=SLC43A3 PE=1 SV=1;>sp|Q8NBI5|S43A3_HUMAN Solute carrier family 43 member 3 OS=Homo sapiens GN=SLC43A3 PE=1 SV=2;>sp|Q8NBI5-2|S43A3_HUMAN Isoform 2 of Solute carrier fam			2	1	2	1	2	1	2	1	1	1	3	2	2	2	2	0	1	1	97069000	0	110860000	0	126490000	0	117210000	0	0	0	137740000	142650000	0	107820000	102340000	0	0	0	100160000	29875000	116510000	24369000	122170000	23179000	105800000
E9PSD3;O43427-2;O43427;E9PJW6	E9PSD3;O43427-2;O43427;E9PJW6	Acidic fibroblast growth factor intracellular-binding protein	FIBP	>tr|E9PSD3|E9PSD3_HUMAN Acidic fibroblast growth factor intracellular-binding protein OS=Homo sapiens GN=FIBP PE=1 SV=1;>sp|O43427-2|FIBP_HUMAN Isoform Short of Acidic fibroblast growth factor intracellular-binding protein OS=Homo sapiens GN=FIBP;>sp|O4342			0	0	0	0	0	0	0	0	1	0	0	0	0	0	0	0	0	0	0	0	0	0	0	0	0	0	0	0	0	0	0	0	0	0	0	0	0	0	0	0	0	0	0
F2Z2X4;Q9C0E2	F2Z2X4;Q9C0E2	Exportin-4	XPO4	>tr|F2Z2X4|F2Z2X4_HUMAN Exportin-4 OS=Homo sapiens GN=XPO4 PE=1 SV=1;>sp|Q9C0E2|XPO4_HUMAN Exportin-4 OS=Homo sapiens GN=XPO4 PE=1 SV=2			3	1	1	1	3	3	2	1	1	1	4	2	2	0	2	1	1	1	82548000	0	0	0	65477000	45806000	86047000	0	0	0	89200000	81037000	67556000	0	80801000	0	0	0	61333000	37564000	12714000	33584000	83217000	48222000	53943000
F5GWT4;Q9H4A3-4;Q9H4A3-2;Q9H4A3;Q9H4A3-5;Q9H4A3-6;Q9H4A3-7;H0Y7J9;H0Y493;H0Y7R3;F8W9F9;H0Y7T5;Q9Y3S1-2;Q9Y3S1-4;Q9Y3S1	F5GWT4;Q9H4A3-4;Q9H4A3-2;Q9H4A3;Q9H4A3-5;Q9H4A3-6;Q9H4A3-7	Serine/threonine-protein kinase WNK1	WNK1	>tr|F5GWT4|F5GWT4_HUMAN Serine/threonine-protein kinase WNK1 OS=Homo sapiens GN=WNK1 PE=1 SV=1;>sp|Q9H4A3-4|WNK1_HUMAN Isoform 3 of Serine/threonine-protein kinase WNK1 OS=Homo sapiens GN=WNK1;>sp|Q9H4A3-2|WNK1_HUMAN Isoform 2 of Serine/threonine-protein k			1	0	0	0	0	1	0	0	1	1	0	0	1	0	0	0	1	1	0	0	0	0	0	0	0	0	0	0	0	0	0	0	0	0	0	12672000	17490000	0	0	0	0	32898000	0
F5GX99;Q9H078-2;Q9H078;H0YGM0;Q9H078-3;Q9H078-4;Q9H078-5	F5GX99;Q9H078-2;Q9H078;H0YGM0;Q9H078-3;Q9H078-4	Caseinolytic peptidase B protein homolog	CLPB	>tr|F5GX99|F5GX99_HUMAN Caseinolytic peptidase B protein homolog OS=Homo sapiens GN=CLPB PE=1 SV=1;>sp|Q9H078-2|CLPB_HUMAN Isoform 2 of Caseinolytic peptidase B protein homolog OS=Homo sapiens GN=CLPB;>sp|Q9H078|CLPB_HUMAN Caseinolytic peptidase B protein			1	0	1	1	0	0	0	0	2	0	1	2	1	1	1	0	2	1	0	0	0	0	0	0	0	0	80072000	0	0	52104000	0	0	0	0	53567000	0	23409000	0	13000000	23332000	0	0	0
F5GXX5;P61803;F5H895;A0A0B4J239	F5GXX5;P61803;F5H895;A0A0B4J239	Dolichyl-diphosphooligosaccharide--protein glycosyltransferase subunit DAD1	DAD1	>tr|F5GXX5|F5GXX5_HUMAN Dolichyl-diphosphooligosaccharide--protein glycosyltransferase subunit DAD1 OS=Homo sapiens GN=DAD1 PE=1 SV=1;>sp|P61803|DAD1_HUMAN Dolichyl-diphosphooligosaccharide--protein glycosyltransferase subunit DAD1 OS=Homo sapiens GN=DAD1			2	1	2	2	2	3	1	2	2	2	1	3	2	1	2	2	3	3	0	0	0	0	201780000	304160000	0	0	199800000	353490000	0	392170000	0	0	0	339180000	363300000	402730000	120690000	96328000	46483000	34922000	202710000	492490000	30605000
F5GYN4;J3KR44;F5H6Q1;F5GYJ8;Q96FW1;F5H3F0;Q96FW1-2	F5GYN4;J3KR44;F5H6Q1;F5GYJ8;Q96FW1;F5H3F0;Q96FW1-2	Ubiquitin thioesterase OTUB1	OTUB1	>tr|F5GYN4|F5GYN4_HUMAN Ubiquitin thioesterase OTUB1 OS=Homo sapiens GN=OTUB1 PE=1 SV=1;>tr|J3KR44|J3KR44_HUMAN Ubiquitin thioesterase OS=Homo sapiens GN=OTUB1 PE=1 SV=2;>tr|F5H6Q1|F5H6Q1_HUMAN Ubiquitin thioesterase OS=Homo sapiens GN=OTUB1 PE=1 SV=1;>tr|			1	1	1	1	1	1	0	0	0	0	0	0	0	0	0	0	0	0	0	0	0	0	0	0	0	0	0	0	0	0	0	0	0	0	0	0	6495600	7875200	17203000	9135300	7563700	10064000	0
F5GYQ1;P61421;J3QL14;R4GN72;H3BQB4;H3BSG7;H3BQJ1	F5GYQ1;P61421;J3QL14;R4GN72	V-type proton ATPase subunit d 1	ATP6V0D1	>tr|F5GYQ1|F5GYQ1_HUMAN V-type proton ATPase subunit d 1 OS=Homo sapiens GN=ATP6V0D1 PE=1 SV=1;>sp|P61421|VA0D1_HUMAN V-type proton ATPase subunit d 1 OS=Homo sapiens GN=ATP6V0D1 PE=1 SV=1;>tr|J3QL14|J3QL14_HUMAN V-type proton ATPase subunit d 1 (Fragment)			1	1	3	1	1	2	1	1	2	1	1	1	1	2	1	1	2	2	0	0	45981000	0	0	54530000	0	0	50199000	0	0	0	0	75531000	0	0	75941000	66306000	34283000	19640000	51268000	15020000	18608000	58276000	14322000
F5H825;H0YFE1;F5GZT7;H0YFP3;P50336	F5H825;H0YFE1;F5GZT7;H0YFP3;P50336	Protoporphyrinogen oxidase	PPOX	>tr|F5H825|F5H825_HUMAN Protoporphyrinogen oxidase OS=Homo sapiens GN=PPOX PE=1 SV=1;>tr|H0YFE1|H0YFE1_HUMAN Protoporphyrinogen oxidase (Fragment) OS=Homo sapiens GN=PPOX PE=1 SV=1;>tr|F5GZT7|F5GZT7_HUMAN Protoporphyrinogen oxidase OS=Homo sapiens GN=PPOX			0	0	0	0	0	0	0	0	0	1	0	0	0	0	1	0	0	0	0	0	0	0	0	0	0	0	0	0	0	0	0	0	16504000	0	0	0	0	0	0	0	0	0	0
F8VWA9;F5H5T2;F8VXJ0;F5GZZ6;Q5I7T1;Q5BKT4	F8VWA9;F5H5T2;F8VXJ0;F5GZZ6;Q5I7T1;Q5BKT4	Putative Dol-P-Glc:Glc(2)Man(9)GlcNAc(2)-PP-Dol alpha-1,2-glucosyltransferase;Dol-P-Glc:Glc(2)Man(9)GlcNAc(2)-PP-Dol alpha-1,2-glucosyltransferase	ALG10B;ALG10	>tr|F8VWA9|F8VWA9_HUMAN Putative Dol-P-Glc:Glc(2)Man(9)GlcNAc(2)-PP-Dol alpha-1,2-glucosyltransferase OS=Homo sapiens GN=ALG10B PE=4 SV=1;>tr|F5H5T2|F5H5T2_HUMAN Dol-P-Glc:Glc(2)Man(9)GlcNAc(2)-PP-Dol alpha-1,2-glucosyltransferase OS=Homo sapiens GN=ALG10			0	0	0	0	0	0	0	1	0	0	1	0	1	0	0	0	0	0	0	0	0	0	0	0	0	0	0	0	0	0	17917000	0	0	0	0	0	0	0	0	0	0	0	0
F5H0R1;Q9H6E5;H3BRB1;C9JBX0	F5H0R1;Q9H6E5;H3BRB1;C9JBX0	Speckle targeted PIP5K1A-regulated poly(A) polymerase	TUT1;MIR3654	>tr|F5H0R1|F5H0R1_HUMAN Speckle targeted PIP5K1A-regulated poly(A) polymerase OS=Homo sapiens GN=TUT1 PE=1 SV=1;>sp|Q9H6E5|STPAP_HUMAN Speckle targeted PIP5K1A-regulated poly(A) polymerase OS=Homo sapiens GN=TUT1 PE=1 SV=2;>tr|H3BRB1|H3BRB1_HUMAN Uncharact			0	1	2	0	0	0	0	1	0	0	0	0	0	0	0	0	1	0	0	0	22363000	0	0	0	0	0	0	0	0	0	0	0	0	0	0	0	0	12846000	23082000	0	0	0	0
F5H170;Q8WW22-3;Q8WW22;Q8WW22-2	F5H170;Q8WW22-3;Q8WW22;Q8WW22-2	DnaJ homolog subfamily A member 4	DNAJA4	>tr|F5H170|F5H170_HUMAN DnaJ homolog subfamily A member 4 OS=Homo sapiens GN=DNAJA4 PE=1 SV=1;>sp|Q8WW22-3|DNJA4_HUMAN Isoform 3 of DnaJ homolog subfamily A member 4 OS=Homo sapiens GN=DNAJA4;>sp|Q8WW22|DNJA4_HUMAN DnaJ homolog subfamily A member 4 OS=Homo			1	0	1	0	1	1	0	1	0	1	1	1	1	1	0	0	0	0	0	0	0	0	0	0	0	0	0	0	0	0	0	0	0	0	0	0	75944000	0	64958000	0	21509000	52286000	0
F5H1D6;Q07864;F5H7E4	F5H1D6;Q07864	DNA polymerase;DNA polymerase epsilon catalytic subunit A	POLE	>tr|F5H1D6|F5H1D6_HUMAN DNA polymerase epsilon catalytic subunit A OS=Homo sapiens GN=POLE PE=1 SV=1;>sp|Q07864|DPOE1_HUMAN DNA polymerase epsilon catalytic subunit A OS=Homo sapiens GN=POLE PE=1 SV=5			0	0	0	0	0	1	0	0	0	0	0	0	1	0	0	0	1	0	0	0	0	0	0	0	0	0	0	0	0	0	20154000	0	0	0	0	0	0	0	0	0	0	12214000	0
F5H365;Q15436;Q15436-2;G3V4V1;G3V1W4;G3V3G5;G3V2R6;Q5QPE2;Q15437	F5H365;Q15436;Q15436-2	Protein transport protein Sec23A	SEC23A	>tr|F5H365|F5H365_HUMAN Protein transport protein Sec23A OS=Homo sapiens GN=SEC23A PE=1 SV=1;>sp|Q15436|SC23A_HUMAN Protein transport protein Sec23A OS=Homo sapiens GN=SEC23A PE=1 SV=2;>sp|Q15436-2|SC23A_HUMAN Isoform 2 of Protein transport protein Sec23A			0	0	0	1	3	3	2	2	2	1	1	0	1	0	0	1	1	1	0	0	0	0	113600000	110550000	98722000	101130000	124640000	0	0	0	0	0	0	0	0	0	0	0	0	37055000	133640000	140530000	57396000
F5H4N4;Q9NR77;F5GZF7;F5GXM0	F5H4N4;Q9NR77	Peroxisomal membrane protein 2	PXMP2	>tr|F5H4N4|F5H4N4_HUMAN Peroxisomal membrane protein 2 OS=Homo sapiens GN=PXMP2 PE=1 SV=1;>sp|Q9NR77|PXMP2_HUMAN Peroxisomal membrane protein 2 OS=Homo sapiens GN=PXMP2 PE=1 SV=3			1	2	0	1	1	1	1	2	2	1	1	0	0	0	1	0	0	0	0	71651000	0	0	0	0	0	65143000	66390000	0	0	0	0	0	0	0	0	0	4603000	70799000	0	16285000	18696000	53812000	20248000
F8W020;F8VXI6;F8VUX1;F8VY35;F8W0J6;F5H4R6;H0YIV4;P55209-2;P55209;H0YHC3;F8W118;F8VV59;B7Z9C2;P55209-3;F8VRJ2;F8VVB5;H0YH88;F8W543	F8W020;F8VXI6;F8VUX1;F8VY35;F8W0J6;F5H4R6;H0YIV4;P55209-2;P55209;H0YHC3;F8W118;F8VV59;B7Z9C2;P55209-3;F8VRJ2;F8VVB5;H0YH88;F8W543	Nucleosome assembly protein 1-like 1	NAP1L1	>tr|F8W020|F8W020_HUMAN Nucleosome assembly protein 1-like 1 (Fragment) OS=Homo sapiens GN=NAP1L1 PE=1 SV=1;>tr|F8VXI6|F8VXI6_HUMAN Nucleosome assembly protein 1-like 1 (Fragment) OS=Homo sapiens GN=NAP1L1 PE=1 SV=1;>tr|F8VUX1|F8VUX1_HUMAN Nucleosome assem			6	6	5	5	5	5	4	4	3	2	1	4	4	4	3	4	3	4	147270000	145090000	206040000	117820000	142790000	195160000	223340000	159740000	0	0	0	101870000	0	102550000	129250000	95002000	112080000	145330000	192030000	177620000	228060000	53985000	147790000	104030000	146860000
F5H5D3;Q9BQE3;F8VVB9;F8VQQ4;F8VRZ4;F8VS66;F8VWV9;F8VX09;F8VRK0;F8VXZ7;F8W0F6	F5H5D3;Q9BQE3	Tubulin alpha-1C chain	TUBA1C	>tr|F5H5D3|F5H5D3_HUMAN Tubulin alpha chain OS=Homo sapiens GN=TUBA1C PE=1 SV=1;>sp|Q9BQE3|TBA1C_HUMAN Tubulin alpha-1C chain OS=Homo sapiens GN=TUBA1C PE=1 SV=1			26	28	24	25	27	24	23	21	24	28	27	25	26	26	26	25	26	25	885720000	1122700000	1120500000	1061000000	1063200000	956530000	946520000	1069400000	1174400000	1178400000	1209800000	1095300000	1111400000	1075100000	946230000	1154500000	1295100000	1087100000	794790000	1376700000	1396800000	1057900000	1156300000	1216700000	639080000
F5H5P2;P12694;P12694-2;H0YH31	F5H5P2;P12694;P12694-2;H0YH31	2-oxoisovalerate dehydrogenase subunit alpha, mitochondrial	BCKDHA	>tr|F5H5P2|F5H5P2_HUMAN Uncharacterized protein OS=Homo sapiens PE=4 SV=1;>sp|P12694|ODBA_HUMAN 2-oxoisovalerate dehydrogenase subunit alpha, mitochondrial OS=Homo sapiens GN=BCKDHA PE=1 SV=2;>sp|P12694-2|ODBA_HUMAN Isoform 2 of 2-oxoisovalerate dehydrogen			0	0	1	0	1	0	1	0	0	0	0	0	0	0	0	0	0	0	0	0	0	0	0	0	0	0	0	0	0	0	0	0	0	0	0	0	0	0	10304000	0	8027000	0	7139500
F5H5U2;Q8NHQ9;E7EX41;Q8NHQ9-2	F5H5U2;Q8NHQ9	ATP-dependent RNA helicase DDX55	DDX55	>tr|F5H5U2|F5H5U2_HUMAN ATP-dependent RNA helicase DDX55 OS=Homo sapiens GN=DDX55 PE=1 SV=1;>sp|Q8NHQ9|DDX55_HUMAN ATP-dependent RNA helicase DDX55 OS=Homo sapiens GN=DDX55 PE=1 SV=3			1	0	1	1	1	1	3	3	1	1	0	0	0	1	0	1	0	0	0	0	0	0	0	0	50529000	51722000	0	0	0	0	0	0	0	0	0	0	17439000	0	22909000	15574000	18609000	12614000	42154000
F5H619;Q86XA9-2;Q86XA9;H7C5W6;H0YIW3	F5H619;Q86XA9-2;Q86XA9;H7C5W6;H0YIW3	HEAT repeat-containing protein 5A	HEATR5A	>tr|F5H619|F5H619_HUMAN HEAT repeat-containing protein 5A OS=Homo sapiens GN=HEATR5A PE=1 SV=1;>sp|Q86XA9-2|HTR5A_HUMAN Isoform 2 of HEAT repeat-containing protein 5A OS=Homo sapiens GN=HEATR5A;>sp|Q86XA9|HTR5A_HUMAN HEAT repeat-containing protein 5A OS=Ho			0	1	0	0	0	0	1	0	0	0	0	0	0	0	0	0	0	1	0	0	0	0	0	0	25535000	0	0	0	0	0	0	0	0	0	0	0	0	28345000	0	0	0	0	22411000
F5H6E2;O00159-2;O00159-3;O00159;I3L204;I3L4D4;I3L501;I3L3Y6;I3L168;I3L3F5;G3V342	F5H6E2;O00159-2;O00159-3;O00159	Unconventional myosin-Ic	MYO1C	>tr|F5H6E2|F5H6E2_HUMAN Unconventional myosin-Ic OS=Homo sapiens GN=MYO1C PE=1 SV=1;>sp|O00159-2|MYO1C_HUMAN Isoform 2 of Unconventional myosin-Ic OS=Homo sapiens GN=MYO1C;>sp|O00159-3|MYO1C_HUMAN Isoform 3 of Unconventional myosin-Ic OS=Homo sapiens GN=MY			15	13	8	13	12	10	17	17	9	7	9	9	11	11	8	9	11	7	294540000	337630000	230880000	351270000	284340000	247270000	389390000	385080000	221760000	235750000	246600000	248750000	231090000	251960000	180860000	246080000	260970000	196170000	435210000	386000000	151090000	430620000	329950000	305190000	576010000
F5H702;Q96GC5-3;Q96GC5;F5H8D0	F5H702;Q96GC5-3;Q96GC5	39S ribosomal protein L48, mitochondrial	MRPL48	>tr|F5H702|F5H702_HUMAN 39S ribosomal protein L48, mitochondrial OS=Homo sapiens GN=MRPL48 PE=1 SV=1;>sp|Q96GC5-3|RM48_HUMAN Isoform 2 of 39S ribosomal protein L48, mitochondrial OS=Homo sapiens GN=MRPL48;>sp|Q96GC5|RM48_HUMAN 39S ribosomal protein L48, mi			1	1	1	2	1	1	2	2	2	1	2	1	1	1	1	1	2	1	0	0	0	41403000	0	0	41769000	46615000	34915000	0	43641000	0	0	0	0	0	68065000	0	23649000	20357000	16282000	41734000	23616000	17352000	38568000
F6QDS0;H3BQK0;Q9UMR2;Q9UMR2-2;Q9UMR2-4;I3L352;Q9NUU7-2;Q9UMR2-3;H3BMQ5;H3BN59;H0YD26;A0A1B0GV69;E9PR46;J3QL17;Q9UHL0-2;Q9UHL0	F6QDS0;H3BQK0;Q9UMR2;Q9UMR2-2;Q9UMR2-4;I3L352;Q9NUU7-2;Q9UMR2-3	ATP-dependent RNA helicase DDX19B;ATP-dependent RNA helicase DDX19A	DDX19B;DDX19A	>tr|F6QDS0|F6QDS0_HUMAN HCG2043426, isoform CRA_b OS=Homo sapiens GN=hCG_2043426 PE=1 SV=1;>tr|H3BQK0|H3BQK0_HUMAN ATP-dependent RNA helicase DDX19B OS=Homo sapiens GN=DDX19B PE=1 SV=1;>sp|Q9UMR2|DD19B_HUMAN ATP-dependent RNA helicase DDX19B OS=Homo sapien			6	4	6	4	4	7	5	5	4	6	6	5	5	6	6	5	9	6	0	0	0	0	0	0	0	0	0	0	0	0	0	0	0	0	0	0	0	0	0	0	0	0	7650000
F6QMI7;E9PHM6;Q03001;E7ERU0;F8W9J4;Q03001-8;E7ETB9;A0A0U1RQJ2;Q6P0N6;Q03001-3;Q03001-9;E7ESK0;E7ERX3;H0YAT7;H0YC65;H0YC82;Q03001-10	F6QMI7;E9PHM6;Q03001;E7ERU0;F8W9J4;Q03001-8	Dystonin	DST	>tr|F6QMI7|F6QMI7_HUMAN Dystonin OS=Homo sapiens GN=DST PE=1 SV=2;>tr|E9PHM6|E9PHM6_HUMAN Dystonin OS=Homo sapiens GN=DST PE=1 SV=3;>sp|Q03001|DYST_HUMAN Dystonin OS=Homo sapiens GN=DST PE=1 SV=4;>tr|E7ERU0|E7ERU0_HUMAN Dystonin OS=Homo sapiens GN=DST PE=1			5	2	2	4	3	1	1	2	2	0	2	0	0	0	0	0	0	0	34856000	54554000	44998000	49263000	0	0	0	0	37993000	0	0	0	0	0	0	0	0	0	45214000	37969000	34978000	50576000	43570000	13687000	15932000
F6S7Q7;U3KQG0;Q9BW92-2;Q9BW92	F6S7Q7;U3KQG0;Q9BW92-2;Q9BW92	Threonine--tRNA ligase, mitochondrial	TARS2	>tr|F6S7Q7|F6S7Q7_HUMAN Threonine--tRNA ligase, mitochondrial OS=Homo sapiens GN=TARS2 PE=1 SV=1;>tr|U3KQG0|U3KQG0_HUMAN Threonine--tRNA ligase, mitochondrial OS=Homo sapiens GN=TARS2 PE=1 SV=1;>sp|Q9BW92-2|SYTM_HUMAN Isoform 2 of Threonine--tRNA ligase, m			0	0	0	0	0	0	0	0	0	0	0	0	1	0	0	0	0	0	0	0	0	0	0	0	0	0	0	0	0	0	0	0	0	0	0	0	0	0	0	0	0	0	0
H7C3P4;F6S8M0;P15586-2;P15586;F5H4C6;H0YFA9	H7C3P4;F6S8M0;P15586-2;P15586;F5H4C6	N-acetylglucosamine-6-sulfatase	GNS	>tr|H7C3P4|H7C3P4_HUMAN N-acetylglucosamine-6-sulfatase OS=Homo sapiens GN=GNS PE=1 SV=1;>tr|F6S8M0|F6S8M0_HUMAN N-acetylglucosamine-6-sulfatase OS=Homo sapiens GN=GNS PE=1 SV=1;>sp|P15586-2|GNS_HUMAN Isoform 2 of N-acetylglucosamine-6-sulfatase OS=Homo sa			0	0	1	0	0	1	0	1	0	0	0	0	2	0	0	0	0	1	0	0	0	0	0	0	0	0	0	0	0	0	19952000	0	0	0	0	0	0	0	12640000	0	0	17435000	0
F6T1Q0;Q6L8Q7-2;Q6L8Q7	F6T1Q0;Q6L8Q7-2;Q6L8Q7	2,5-phosphodiesterase 12	PDE12	>tr|F6T1Q0|F6T1Q0_HUMAN 2,5-phosphodiesterase 12 OS=Homo sapiens GN=PDE12 PE=1 SV=1;>sp|Q6L8Q7-2|PDE12_HUMAN Isoform 2 of 2,5-phosphodiesterase 12 OS=Homo sapiens GN=PDE12;>sp|Q6L8Q7|PDE12_HUMAN 2,5-phosphodiesterase 12 OS=Homo sapiens GN=PDE12 PE=1			1	0	0	0	0	0	0	0	0	0	1	0	0	0	0	0	0	0	0	0	0	0	0	0	0	0	0	0	0	0	0	0	0	0	0	0	5590800	0	0	0	0	0	0
F8VNT9;F8VV56;F8W022;F8VWK8;P08962-3;P08962-2;P08962	F8VNT9;F8VV56;F8W022;F8VWK8;P08962-3;P08962-2;P08962	CD63 antigen	CD63	>tr|F8VNT9|F8VNT9_HUMAN CD63 antigen (Fragment) OS=Homo sapiens GN=CD63 PE=1 SV=1;>tr|F8VV56|F8VV56_HUMAN CD63 antigen OS=Homo sapiens GN=CD63 PE=1 SV=1;>tr|F8W022|F8W022_HUMAN Tetraspanin (Fragment) OS=Homo sapiens GN=CD63 PE=1 SV=1;>tr|F8VWK8|F8VWK8_HUMA			1	2	1	2	1	2	2	2	1	2	2	2	2	2	2	2	2	2	0	130430000	0	154150000	0	191550000	114580000	142460000	0	153380000	142420000	0	117680000	171270000	129620000	151920000	130290000	151140000	64316000	125800000	71757000	145580000	40624000	183020000	108080000
H0YHF4;F8VR33;H0YIV5;F8VS60;F8W0R0;F8W1Z2;F8VP71;F8VVQ3;F8VZA2;Q6P1Q0-5;Q6P1Q0-4;Q6P1Q0-2;Q6P1Q0;Q6P1Q0-7	H0YHF4;F8VR33;H0YIV5;F8VS60;F8W0R0;F8W1Z2;F8VP71;F8VVQ3;F8VZA2;Q6P1Q0-5;Q6P1Q0-4;Q6P1Q0-2;Q6P1Q0;Q6P1Q0-7	LETM1 domain-containing protein 1	LETMD1	>tr|H0YHF4|H0YHF4_HUMAN LETM1 domain-containing protein 1 (Fragment) OS=Homo sapiens GN=LETMD1 PE=1 SV=1;>tr|F8VR33|F8VR33_HUMAN LETM1 domain-containing protein 1 (Fragment) OS=Homo sapiens GN=LETMD1 PE=1 SV=1;>tr|H0YIV5|H0YIV5_HUMAN LETM1 domain-containin			0	0	0	0	0	0	0	1	0	0	0	0	0	0	0	0	0	0	0	0	0	0	0	0	0	21315000	0	0	0	0	0	0	0	0	0	0	0	0	0	0	0	0	0
F8VPD4;P27708;H7C2E4;H7BZB3;H7C3Z5	F8VPD4;P27708	CAD protein;Glutamine-dependent carbamoyl-phosphate synthase;Aspartate carbamoyltransferase;Dihydroorotase	CAD	>tr|F8VPD4|F8VPD4_HUMAN CAD protein OS=Homo sapiens GN=CAD PE=1 SV=1;>sp|P27708|PYR1_HUMAN CAD protein OS=Homo sapiens GN=CAD PE=1 SV=3			16	15	16	18	18	16	15	16	18	19	19	18	20	20	15	19	16	16	423500000	430780000	414020000	417670000	394960000	389410000	363310000	366660000	421710000	526640000	495930000	480650000	499740000	460240000	466150000	471520000	519820000	472400000	540510000	308400000	395150000	455810000	440700000	358910000	280980000
F8VTY2;Q8NFH4	F8VTY2;Q8NFH4	Nucleoporin Nup37	NUP37	>tr|F8VTY2|F8VTY2_HUMAN Nucleoporin Nup37 (Fragment) OS=Homo sapiens GN=NUP37 PE=1 SV=8;>sp|Q8NFH4|NUP37_HUMAN Nucleoporin Nup37 OS=Homo sapiens GN=NUP37 PE=1 SV=1			0	0	1	1	0	2	1	0	0	0	0	0	0	0	0	0	0	0	0	0	0	0	0	26299000	0	0	0	0	0	0	0	0	0	0	0	0	0	0	14919000	13087000	0	25940000	15850000
F8VU90;Q9NYL4-2;Q9NYL4;E9PAR0	F8VU90;Q9NYL4-2;Q9NYL4	Peptidyl-prolyl cis-trans isomerase;Peptidyl-prolyl cis-trans isomerase FKBP11	FKBP11	>tr|F8VU90|F8VU90_HUMAN Peptidyl-prolyl cis-trans isomerase FKBP11 OS=Homo sapiens GN=FKBP11 PE=1 SV=1;>sp|Q9NYL4-2|FKB11_HUMAN Isoform 2 of Peptidyl-prolyl cis-trans isomerase FKBP11 OS=Homo sapiens GN=FKBP11;>sp|Q9NYL4|FKB11_HUMAN Peptidyl-prolyl cis-tra			3	2	2	1	3	2	1	2	3	3	4	3	4	3	3	4	3	3	96197000	155390000	111880000	0	114910000	155030000	0	91440000	123100000	144890000	134840000	148960000	161250000	182520000	169800000	159720000	150510000	164560000	94416000	55524000	96351000	83251000	104860000	133080000	61676000
F8VV52;Q9NZN8;Q9NZN8-5;Q9NZN8-4;F8VP97;F8VQD8;F8VUB4;A0A087X050;F8VVY1;F8VX63;Q9NZN8-2;F8W145;F8VRS8;Q9NZN8-3;F8VWH8;H0YHT6;F8VQF4;H0YI11;H0YH84	F8VV52;Q9NZN8;Q9NZN8-5;Q9NZN8-4;F8VP97;F8VQD8;F8VUB4;A0A087X050;F8VVY1;F8VX63;Q9NZN8-2	CCR4-NOT transcription complex subunit 2	CNOT2	>tr|F8VV52|F8VV52_HUMAN CCR4-NOT transcription complex subunit 2 (Fragment) OS=Homo sapiens GN=CNOT2 PE=1 SV=1;>sp|Q9NZN8|CNOT2_HUMAN CCR4-NOT transcription complex subunit 2 OS=Homo sapiens GN=CNOT2 PE=1 SV=1;>sp|Q9NZN8-5|CNOT2_HUMAN Isoform 5 of CCR4-NOT			4	3	2	2	3	3	4	3	0	2	3	2	1	2	2	1	0	0	86247000	85122000	69347000	87054000	70507000	101970000	75679000	65458000	0	80758000	81790000	73745000	0	73112000	70352000	0	0	0	73099000	103950000	55443000	88495000	95650000	167970000	93377000
F8VVA7;P61923;P61923-4;F8VXB1;F8VUC5;F8W156;F8W651;F8VXR1;F8VYZ4;P61923-5;F8VYK5;P61923-2;P61923-3	F8VVA7;P61923;P61923-4;F8VXB1;F8VUC5;F8W156;F8W651;F8VXR1;F8VYZ4;P61923-5	Coatomer subunit zeta-1	COPZ1	>tr|F8VVA7|F8VVA7_HUMAN Coatomer subunit zeta-1 OS=Homo sapiens GN=COPZ1 PE=1 SV=1;>sp|P61923|COPZ1_HUMAN Coatomer subunit zeta-1 OS=Homo sapiens GN=COPZ1 PE=1 SV=1;>sp|P61923-4|COPZ1_HUMAN Isoform 4 of Coatomer subunit zeta-1 OS=Homo sapiens GN=COPZ1;>tr|			0	0	1	0	0	0	1	0	0	0	0	0	0	0	0	0	1	0	0	0	0	0	0	0	0	0	0	0	0	0	0	0	0	0	0	0	0	0	19121000	0	0	0	35894000
F8VX04;Q9H2H9;F8VX12	F8VX04;Q9H2H9;F8VX12	Sodium-coupled neutral amino acid transporter 1	SLC38A1	>tr|F8VX04|F8VX04_HUMAN Sodium-coupled neutral amino acid transporter 1 OS=Homo sapiens GN=SLC38A1 PE=1 SV=1;>sp|Q9H2H9|S38A1_HUMAN Sodium-coupled neutral amino acid transporter 1 OS=Homo sapiens GN=SLC38A1 PE=1 SV=1;>tr|F8VX12|F8VX12_HUMAN Sodium-coupled			1	1	0	1	2	1	1	1	2	2	1	1	2	1	2	0	1	2	0	0	0	0	74795000	0	0	0	79176000	0	0	0	79178000	0	51011000	0	0	59720000	49538000	46390000	0	47051000	74213000	50586000	46615000
F8VXC8;Q8TAQ2-2;Q8TAQ2-3;Q8TAQ2;F8VZW6	F8VXC8;Q8TAQ2-2;Q8TAQ2-3;Q8TAQ2	SWI/SNF complex subunit SMARCC2	SMARCC2	>tr|F8VXC8|F8VXC8_HUMAN SWI/SNF complex subunit SMARCC2 OS=Homo sapiens GN=SMARCC2 PE=1 SV=1;>sp|Q8TAQ2-2|SMRC2_HUMAN Isoform 2 of SWI/SNF complex subunit SMARCC2 OS=Homo sapiens GN=SMARCC2;>sp|Q8TAQ2-3|SMRC2_HUMAN Isoform 3 of SWI/SNF complex subunit SMAR			8	5	6	5	4	4	4	4	5	2	5	3	3	2	2	3	5	5	47205000	43419000	40320000	0	0	0	41748000	0	41371000	0	41661000	0	0	0	0	0	0	0	83373000	35308000	35053000	27761000	11973000	25498000	50609000
F8VXG7;Q99590-2;Q99590;A0A0A0MTP7;A0A087WTB7	F8VXG7;Q99590-2;Q99590;A0A0A0MTP7	Protein SCAF11	SCAF11	>tr|F8VXG7|F8VXG7_HUMAN Protein SCAF11 OS=Homo sapiens GN=SCAF11 PE=1 SV=1;>sp|Q99590-2|SCAFB_HUMAN Isoform 2 of Protein SCAF11 OS=Homo sapiens GN=SCAF11;>sp|Q99590|SCAFB_HUMAN Protein SCAF11 OS=Homo sapiens GN=SCAF11 PE=1 SV=2;>tr|A0A0A0MTP7|A0A0A0MTP7_HU			3	1	2	2	2	2	3	1	1	0	1	1	3	1	2	2	1	2	0	0	0	0	49744000	0	0	0	0	0	0	0	55842000	0	0	0	0	0	94517000	16900000	65462000	26070000	46485000	61929000	33870000
F8VXJ7;F8W031;Q9Y2B0;H0YIH9;F8W1U5;F8W1K5;F8VP03;Q9Y2B0-2	F8VXJ7;F8W031;Q9Y2B0;H0YIH9;F8W1U5;F8W1K5;F8VP03;Q9Y2B0-2	Protein canopy homolog 2	CNPY2	>tr|F8VXJ7|F8VXJ7_HUMAN Protein canopy homolog 2 (Fragment) OS=Homo sapiens GN=CNPY2 PE=1 SV=1;>tr|F8W031|F8W031_HUMAN Uncharacterized protein (Fragment) OS=Homo sapiens PE=1 SV=1;>sp|Q9Y2B0|CNPY2_HUMAN Protein canopy homolog 2 OS=Homo sapiens GN=CNPY2 PE=			0	0	1	0	0	1	0	0	0	0	0	0	0	0	0	0	0	0	0	0	0	0	0	0	0	0	0	0	0	0	0	0	0	0	0	0	0	0	31084000	0	0	14072000	0
F8VXU5;Q9UBQ0;Q9UBQ0-2	F8VXU5;Q9UBQ0;Q9UBQ0-2	Vacuolar protein sorting-associated protein 29	VPS29	>tr|F8VXU5|F8VXU5_HUMAN Vacuolar protein sorting-associated protein 29 OS=Homo sapiens GN=VPS29 PE=1 SV=1;>sp|Q9UBQ0|VPS29_HUMAN Vacuolar protein sorting-associated protein 29 OS=Homo sapiens GN=VPS29 PE=1 SV=1;>sp|Q9UBQ0-2|VPS29_HUMAN Isoform 2 of Vacuola			0	0	0	0	1	0	0	0	1	0	0	0	0	0	0	0	0	0	0	0	0	0	0	0	0	0	0	0	0	0	0	0	0	0	0	0	0	0	0	0	49890000	0	0
F8VYE8;P36873;P36873-2;F8VR82;F8W0W8;A0A087WYY5;E7ETD8;H0Y3Y6;F8W1A0	F8VYE8;P36873;P36873-2;F8VR82;F8W0W8;A0A087WYY5	Serine/threonine-protein phosphatase;Serine/threonine-protein phosphatase PP1-gamma catalytic subunit	PPP1CC	>tr|F8VYE8|F8VYE8_HUMAN Serine/threonine-protein phosphatase OS=Homo sapiens GN=PPP1CC PE=1 SV=1;>sp|P36873|PP1G_HUMAN Serine/threonine-protein phosphatase PP1-gamma catalytic subunit OS=Homo sapiens GN=PPP1CC PE=1 SV=1;>sp|P36873-2|PP1G_HUMAN Isoform Gamm			4	6	4	5	4	5	5	4	2	1	1	2	2	3	4	2	2	4	89801000	0	0	91737000	0	0	80107000	0	0	0	0	0	0	0	64032000	0	0	0	92198000	60681000	57030000	90867000	0	44676000	73316000
F8VYN9;P40616-2;P40616;B4DZG7;F8VP99;F8VP63	F8VYN9;P40616-2;P40616;B4DZG7	ADP-ribosylation factor-like protein 1	ARL1	>tr|F8VYN9|F8VYN9_HUMAN ADP-ribosylation factor-like protein 1 OS=Homo sapiens GN=ARL1 PE=1 SV=1;>sp|P40616-2|ARL1_HUMAN Isoform 2 of ADP-ribosylation factor-like protein 1 OS=Homo sapiens GN=ARL1;>sp|P40616|ARL1_HUMAN ADP-ribosylation factor-like protein			3	1	4	2	2	3	4	3	3	3	3	2	3	2	3	3	3	3	67216000	0	62538000	104060000	66527000	80956000	85473000	94255000	79285000	85070000	96108000	67924000	77633000	86496000	98770000	92844000	99192000	87422000	76976000	32801000	83586000	90570000	55725000	55959000	97067000
F8VZ44;Q9NRG9;H3BU82;Q9NRG9-2;F8VUB6	F8VZ44;Q9NRG9;H3BU82;Q9NRG9-2	Aladin	AAAS	>tr|F8VZ44|F8VZ44_HUMAN Aladin OS=Homo sapiens GN=AAAS PE=1 SV=1;>sp|Q9NRG9|AAAS_HUMAN Aladin OS=Homo sapiens GN=AAAS PE=1 SV=1;>tr|H3BU82|H3BU82_HUMAN Aladin (Fragment) OS=Homo sapiens GN=AAAS PE=1 SV=1;>sp|Q9NRG9-2|AAAS_HUMAN Isoform 2 of Aladin OS=Homo			3	3	2	3	3	2	3	2	4	3	4	3	5	2	4	2	4	4	62791000	74337000	67981000	63088000	67304000	61706000	62157000	61055000	67589000	72186000	85660000	71486000	75219000	76918000	90267000	68478000	91617000	76958000	68298000	74416000	50608000	62736000	61506000	43105000	47841000
F8W1A4;P54819-5;P54819-2;P54819;F8VZG5;F8VY04;P54819-3;G3V213;P54819-6;P54819-4;F8VPP1	F8W1A4;P54819-5;P54819-2;P54819;F8VZG5;F8VY04;P54819-3;G3V213;P54819-6;P54819-4	Adenylate kinase 2, mitochondrial;Adenylate kinase 2, mitochondrial;Adenylate kinase 2, mitochondrial, N-terminally processed	AK2	>tr|F8W1A4|F8W1A4_HUMAN Adenylate kinase 2, mitochondrial OS=Homo sapiens GN=AK2 PE=1 SV=1;>sp|P54819-5|KAD2_HUMAN Isoform 5 of Adenylate kinase 2, mitochondrial OS=Homo sapiens GN=AK2;>sp|P54819-2|KAD2_HUMAN Isoform 2 of Adenylate kinase 2, mitochondrial			4	4	2	2	2	3	2	2	1	1	1	0	1	0	1	2	1	2	62283000	66174000	73112000	76855000	62097000	75571000	66161000	75242000	0	0	0	0	0	0	0	46280000	0	43026000	83636000	79875000	60053000	58641000	46455000	72340000	44903000
F8W6I7;P09651-2;P09651;P09651-3;F8VZ49;Q32P51;F8VTQ5;F8W646;F8VYN5;H0YH80	F8W6I7;P09651-2;P09651;P09651-3;F8VZ49;Q32P51;F8VTQ5	Heterogeneous nuclear ribonucleoprotein A1;Heterogeneous nuclear ribonucleoprotein A1, N-terminally processed;Heterogeneous nuclear ribonucleoprotein A1-like 2	HNRNPA1;HNRNPA1L2	>tr|F8W6I7|F8W6I7_HUMAN Heterogeneous nuclear ribonucleoprotein A1 OS=Homo sapiens GN=HNRNPA1 PE=1 SV=2;>sp|P09651-2|ROA1_HUMAN Isoform A1-A of Heterogeneous nuclear ribonucleoprotein A1 OS=Homo sapiens GN=HNRNPA1;>sp|P09651|ROA1_HUMAN Heterogeneous nuclea			13	14	13	12	13	12	13	14	12	12	9	9	9	9	11	10	10	8	1273600000	1359200000	1437100000	1350800000	1256300000	1428900000	1133000000	1154900000	1219300000	1028700000	858660000	954360000	1055900000	942730000	1033600000	943930000	867080000	990690000	1996600000	1277200000	1666100000	1865700000	1318900000	1221700000	1332500000
F8W7Q4;Q96A26;E9PH05	F8W7Q4;Q96A26;E9PH05	Protein FAM162A	FAM162A	>tr|F8W7Q4|F8W7Q4_HUMAN Protein FAM162A OS=Homo sapiens GN=FAM162A PE=1 SV=1;>sp|Q96A26|F162A_HUMAN Protein FAM162A OS=Homo sapiens GN=FAM162A PE=1 SV=2;>tr|E9PH05|E9PH05_HUMAN Protein FAM162A OS=Homo sapiens GN=FAM162A PE=1 SV=1			3	2	3	1	2	2	3	2	3	3	2	4	3	2	2	2	2	3	130170000	94701000	143190000	0	91008000	108610000	96704000	91173000	103650000	140640000	183320000	153850000	133080000	157120000	215010000	150860000	166230000	206460000	114730000	76836000	194030000	24265000	74319000	102340000	75695000
F8W9U3;Q96IU4;B4DQI4;Q96IU4-2	F8W9U3;Q96IU4;B4DQI4;Q96IU4-2	Alpha/beta hydrolase domain-containing protein 14B	ABHD14B	>tr|F8W9U3|F8W9U3_HUMAN Protein ABHD14B OS=Homo sapiens GN=ABHD14B PE=1 SV=1;>sp|Q96IU4|ABHEB_HUMAN Protein ABHD14B OS=Homo sapiens GN=ABHD14B PE=1 SV=1;>tr|B4DQI4|B4DQI4_HUMAN Protein ABHD14B OS=Homo sapiens GN=ABHD14B PE=1 SV=1;>sp|Q96IU4-2|ABHEB_HUMAN I			0	2	1	1	0	1	2	2	1	1	0	1	0	0	0	0	0	0	0	0	0	0	0	0	91543000	0	0	0	0	0	0	0	0	0	0	0	0	68671000	46113000	58854000	0	29761000	79464000
F8W9X7;Q567U6;H7C050	F8W9X7;Q567U6	Coiled-coil domain-containing protein 93	CCDC93	>tr|F8W9X7|F8W9X7_HUMAN Coiled-coil domain-containing protein 93 OS=Homo sapiens GN=CCDC93 PE=1 SV=1;>sp|Q567U6|CCD93_HUMAN Coiled-coil domain-containing protein 93 OS=Homo sapiens GN=CCDC93 PE=1 SV=2			0	0	0	0	1	0	0	1	0	0	1	0	0	0	1	0	0	0	0	0	0	0	0	0	0	0	0	0	0	0	0	0	0	0	0	0	0	0	0	0	9004900	0	0
F8WAE5;Q9BY44-3;Q9BY44;Q9BY44-4;C9IZE1;H7C5Q3;Q9BY44-2;F8WF18;F8WAT3;H7C5R5	F8WAE5;Q9BY44-3;Q9BY44;Q9BY44-4;C9IZE1	Eukaryotic translation initiation factor 2A;Eukaryotic translation initiation factor 2A, N-terminally processed	EIF2A	>tr|F8WAE5|F8WAE5_HUMAN Eukaryotic translation initiation factor 2A OS=Homo sapiens GN=EIF2A PE=1 SV=1;>sp|Q9BY44-3|EIF2A_HUMAN Isoform 3 of Eukaryotic translation initiation factor 2A OS=Homo sapiens GN=EIF2A;>sp|Q9BY44|EIF2A_HUMAN Eukaryotic translation			0	1	1	0	1	0	0	1	0	0	0	0	0	0	1	0	0	1	0	0	0	0	0	0	0	0	0	0	0	0	0	0	0	0	0	0	0	18561000	29277000	0	14463000	0	0
F8WAJ0;Q9H8H2;Q9H8H2-2;Q9H8H2-4;Q9H8H2-3	F8WAJ0;Q9H8H2;Q9H8H2-2;Q9H8H2-4	Probable ATP-dependent RNA helicase DDX31	DDX31	>tr|F8WAJ0|F8WAJ0_HUMAN Probable ATP-dependent RNA helicase DDX31 OS=Homo sapiens GN=DDX31 PE=1 SV=2;>sp|Q9H8H2|DDX31_HUMAN Probable ATP-dependent RNA helicase DDX31 OS=Homo sapiens GN=DDX31 PE=1 SV=2;>sp|Q9H8H2-2|DDX31_HUMAN Isoform 2 of Probable ATP-depe			3	5	3	7	5	3	6	6	5	4	3	2	3	3	1	2	2	3	83457000	83489000	55309000	88792000	70305000	84229000	92663000	110400000	84609000	82776000	77102000	65416000	75265000	92702000	0	90598000	77569000	68466000	43509000	127710000	50744000	140740000	60907000	78072000	88329000
F8WAS3;Q16718;C9IZN5;A0A087X1G1;H7BYD0;Q16718-2	F8WAS3;Q16718;C9IZN5;A0A087X1G1;H7BYD0;Q16718-2	NADH dehydrogenase [ubiquinone] 1 alpha subcomplex subunit 5	NDUFA5	>tr|F8WAS3|F8WAS3_HUMAN NADH dehydrogenase [ubiquinone] 1 alpha subcomplex subunit 5 OS=Homo sapiens GN=NDUFA5 PE=1 SV=1;>sp|Q16718|NDUA5_HUMAN NADH dehydrogenase [ubiquinone] 1 alpha subcomplex subunit 5 OS=Homo sapiens GN=NDUFA5 PE=1 SV=3;>tr|C9IZN5|C9IZ			3	3	1	1	3	3	0	1	1	2	3	1	3	2	3	2	3	2	87862000	51820000	0	0	71575000	87267000	0	0	0	126530000	92865000	0	120040000	127960000	92598000	94901000	102970000	143040000	122120000	68972000	26340000	49204000	71429000	110350000	0
F8WBF9;Q5TH30;Q9UGV2-3;Q9UGV2-2;Q9UGV2	F8WBF9;Q5TH30;Q9UGV2-3;Q9UGV2-2;Q9UGV2	Protein NDRG3	NDRG3	>tr|F8WBF9|F8WBF9_HUMAN Protein NDRG3 OS=Homo sapiens GN=NDRG3 PE=1 SV=1;>tr|Q5TH30|Q5TH30_HUMAN NDRG family member 3, isoform CRA_c OS=Homo sapiens GN=NDRG3 PE=1 SV=1;>sp|Q9UGV2-3|NDRG3_HUMAN Isoform 3 of Protein NDRG3 OS=Homo sapiens GN=NDRG3;>sp|Q9UGV2-			0	0	1	0	0	0	0	0	0	0	0	0	0	0	0	0	0	0	0	0	15070000	0	0	0	0	0	0	0	0	0	0	0	0	0	0	0	0	0	15555000	0	0	0	0
F8WBJ6;Q9NRX1	F8WBJ6;Q9NRX1	RNA-binding protein PNO1	PNO1	>tr|F8WBJ6|F8WBJ6_HUMAN RNA-binding protein PNO1 OS=Homo sapiens GN=PNO1 PE=1 SV=1;>sp|Q9NRX1|PNO1_HUMAN RNA-binding protein PNO1 OS=Homo sapiens GN=PNO1 PE=1 SV=1			0	0	0	0	0	0	0	1	0	0	0	1	0	0	1	0	0	0	0	0	0	0	0	0	0	0	0	0	0	0	0	0	0	0	0	0	0	0	0	0	0	0	0
F8WC41;F8WBW1;Q86X83-2;Q86X83	F8WC41;F8WBW1;Q86X83-2;Q86X83	COMM domain-containing protein 2	COMMD2	>tr|F8WC41|F8WC41_HUMAN COMM domain-containing protein 2 OS=Homo sapiens GN=COMMD2 PE=1 SV=1;>tr|F8WBW1|F8WBW1_HUMAN COMM domain-containing protein 2 OS=Homo sapiens GN=COMMD2 PE=1 SV=1;>sp|Q86X83-2|COMD2_HUMAN Isoform 2 of COMM domain-containing protein 2			0	1	0	0	0	0	0	0	0	1	0	0	0	0	1	0	0	0	0	0	0	0	0	0	0	0	0	0	0	0	0	0	0	0	0	0	0	8858600	0	0	0	0	0
F8WBY6;Q8N3Z3;A0A087WUP3;Q8N3Z3-3;Q8N3Z3-2;C9J8V5	F8WBY6;Q8N3Z3;A0A087WUP3;Q8N3Z3-3;Q8N3Z3-2	GTP-binding protein 8	GTPBP8	>tr|F8WBY6|F8WBY6_HUMAN GTP-binding protein 8 OS=Homo sapiens GN=GTPBP8 PE=1 SV=1;>sp|Q8N3Z3|GTPB8_HUMAN GTP-binding protein 8 OS=Homo sapiens GN=GTPBP8 PE=2 SV=1;>tr|A0A087WUP3|A0A087WUP3_HUMAN GTP-binding protein 8 OS=Homo sapiens GN=GTPBP8 PE=1 SV=1;>sp			0	0	0	1	0	0	2	0	0	0	0	0	0	0	0	0	0	0	0	0	0	0	0	0	20632000	0	0	0	0	0	0	0	0	0	0	0	0	0	0	23615000	0	0	18107000
J3QRU4;F8WCA0;L7N2F9;P63027	J3QRU4;F8WCA0;L7N2F9;P63027	Vesicle-associated membrane protein 2	VAMP2	>tr|J3QRU4|J3QRU4_HUMAN Vesicle-associated membrane protein 2 OS=Homo sapiens GN=VAMP2 PE=4 SV=2;>tr|F8WCA0|F8WCA0_HUMAN Vesicle-associated membrane protein 2 OS=Homo sapiens GN=VAMP2 PE=4 SV=1;>tr|L7N2F9|L7N2F9_HUMAN Uncharacterized protein (Fragment) OS=			2	1	2	1	1	1	1	1	1	1	2	2	1	1	2	1	2	1	0	0	0	0	0	0	0	0	0	0	0	0	0	0	32023000	0	0	0	23827000	0	21795000	0	0	0	0
F8WCF6;P59998;F8WDD7;A0A0A6YYG9;P59998-3;P59998-2;H7C0A3;F8WE39;F8WDW3;R4GN08;P59998-4	F8WCF6;P59998;F8WDD7;A0A0A6YYG9;P59998-3;P59998-2;H7C0A3	Actin-related protein 2/3 complex subunit 4	ARPC4-TTLL3;ARPC4	>tr|F8WCF6|F8WCF6_HUMAN Actin-related protein 2/3 complex subunit 4 OS=Homo sapiens GN=ARPC4-TTLL3 PE=3 SV=1;>sp|P59998|ARPC4_HUMAN Actin-related protein 2/3 complex subunit 4 OS=Homo sapiens GN=ARPC4 PE=1 SV=3;>tr|F8WDD7|F8WDD7_HUMAN Actin-related protein			6	7	7	6	6	6	5	5	4	7	7	6	6	7	6	5	5	7	285510000	327430000	327710000	333500000	329940000	313710000	336790000	361160000	366480000	301410000	276300000	238490000	295350000	270980000	338540000	324810000	296790000	336440000	385810000	371010000	417860000	409730000	349190000	312740000	264640000
F8WF48;Q99442;F8WCJ7	F8WF48;Q99442;F8WCJ7	Translocation protein SEC62	SEC62	>tr|F8WF48|F8WF48_HUMAN Translocation protein SEC62 OS=Homo sapiens GN=SEC62 PE=1 SV=1;>sp|Q99442|SEC62_HUMAN Translocation protein SEC62 OS=Homo sapiens GN=SEC62 PE=1 SV=1;>tr|F8WCJ7|F8WCJ7_HUMAN Translocation protein SEC62 OS=Homo sapiens GN=SEC62 PE=1 S			1	2	3	0	0	4	2	3	3	2	2	4	3	4	3	3	3	4	0	90768000	88548000	0	0	79597000	92989000	89480000	0	108780000	0	154920000	122660000	139650000	146310000	129220000	136030000	144850000	0	57282000	63499000	0	0	89518000	51820000
F8WJN3;Q16630-3;Q16630;Q16630-2;F8W084	F8WJN3;Q16630-3;Q16630;Q16630-2	Cleavage and polyadenylation specificity factor subunit 6	CPSF6	>tr|F8WJN3|F8WJN3_HUMAN Cleavage and polyadenylation-specificity factor subunit 6 OS=Homo sapiens GN=CPSF6 PE=1 SV=1;>sp|Q16630-3|CPSF6_HUMAN Isoform 3 of Cleavage and polyadenylation specificity factor subunit 6 OS=Homo sapiens GN=CPSF6;>sp|Q16630|CPSF6_H			7	6	5	4	4	3	4	7	4	5	4	4	2	2	2	1	3	3	434230000	338860000	305990000	307350000	384510000	246850000	393620000	346070000	316210000	310310000	259580000	279040000	203010000	0	256500000	0	364490000	241020000	363910000	362670000	224290000	244410000	341040000	100520000	213030000
G3V1B6;H7C1U8;Q9BUR5-2;Q9BUR5	G3V1B6;H7C1U8;Q9BUR5-2;Q9BUR5	Apolipoprotein O	APOO	>tr|G3V1B6|G3V1B6_HUMAN MICOS complex subunit MIC26 OS=Homo sapiens GN=APOO PE=1 SV=1;>tr|H7C1U8|H7C1U8_HUMAN MICOS complex subunit (Fragment) OS=Homo sapiens GN=APOO PE=1 SV=1;>sp|Q9BUR5-2|MIC26_HUMAN Isoform 2 of MICOS complex subunit MIC26 OS=Homo sapie			0	0	0	0	0	0	0	0	1	0	0	1	0	0	0	1	1	1	0	0	0	0	0	0	0	0	0	0	0	0	0	0	0	0	0	0	0	0	0	0	0	0	0
G3V1P5;Q96RN5-3;Q96RN5-2;Q96RN5;F8WDM6;F2Z2B7;C9JM58;C9JLN7;C9JZV5;C9JGN2;C9J1I1;H7C308	G3V1P5;Q96RN5-3;Q96RN5-2;Q96RN5	Mediator of RNA polymerase II transcription subunit 15	MED15	>tr|G3V1P5|G3V1P5_HUMAN Mediator of RNA polymerase II transcription subunit 15 OS=Homo sapiens GN=MED15 PE=1 SV=1;>sp|Q96RN5-3|MED15_HUMAN Isoform 3 of Mediator of RNA polymerase II transcription subunit 15 OS=Homo sapiens GN=MED15;>sp|Q96RN5-2|MED15_HUMAN			0	0	0	0	1	0	0	0	0	0	0	0	0	0	0	0	0	0	0	0	0	0	0	0	0	0	0	0	0	0	0	0	0	0	0	0	0	0	0	0	15217000	0	0
G3V1R7;O14975-2;O14975	G3V1R7;O14975-2;O14975	Very long-chain acyl-CoA synthetase	SLC27A2	>tr|G3V1R7|G3V1R7_HUMAN Solute carrier family 27 (Fatty acid transporter), member 2, isoform CRA_b OS=Homo sapiens GN=SLC27A2 PE=1 SV=1;>sp|O14975-2|S27A2_HUMAN Isoform 2 of Very long-chain acyl-CoA synthetase OS=Homo sapiens GN=SLC27A2;>sp|O14975|S27A2_HU			1	0	0	0	1	0	0	1	0	1	0	0	2	0	1	1	0	0	0	0	0	0	0	0	0	0	0	0	0	0	0	0	0	0	0	0	15552000	0	0	0	19496000	0	0
G3V1S3;Q6ZUT9;Q6ZUT9-2;Q6ZUT9-4	G3V1S3;Q6ZUT9;Q6ZUT9-2	DENN domain-containing protein 5B	DENND5B	>tr|G3V1S3|G3V1S3_HUMAN DENN domain-containing protein 5B OS=Homo sapiens GN=DENND5B PE=1 SV=1;>sp|Q6ZUT9|DEN5B_HUMAN DENN domain-containing protein 5B OS=Homo sapiens GN=DENND5B PE=1 SV=2;>sp|Q6ZUT9-2|DEN5B_HUMAN Isoform 2 of DENN domain-containing protei			0	0	0	0	1	0	0	0	0	0	0	0	0	0	0	0	0	0	0	0	0	0	0	0	0	0	0	0	0	0	0	0	0	0	0	0	0	0	0	0	39064000	0	0
G3V2Q3;G3V5E1;O75909-2;O75909-1;O75909;O75909-4;G3V235	G3V2Q3;G3V5E1;O75909-2;O75909-1;O75909;O75909-4;G3V235	Cyclin-K	CCNK	>tr|G3V2Q3|G3V2Q3_HUMAN Cyclin-K (Fragment) OS=Homo sapiens GN=CCNK PE=1 SV=1;>tr|G3V5E1|G3V5E1_HUMAN Cyclin-K OS=Homo sapiens GN=CCNK PE=1 SV=1;>sp|O75909-2|CCNK_HUMAN Isoform 2 of Cyclin-K OS=Homo sapiens GN=CCNK;>sp|O75909-1|CCNK_HUMAN Isoform 3 of Cycl			0	0	1	0	0	0	0	0	0	0	0	0	0	0	0	0	0	0	0	0	0	0	0	0	0	0	0	0	0	0	0	0	0	0	0	0	0	0	18530000	0	0	0	0
H0YJS0;H0YJH8;G3V559;G3V2S6;Q9Y5K8	H0YJS0;H0YJH8;G3V559;G3V2S6;Q9Y5K8	V-type proton ATPase subunit D	ATP6V1D	>tr|H0YJS0|H0YJS0_HUMAN V-type proton ATPase subunit D (Fragment) OS=Homo sapiens GN=ATP6V1D PE=1 SV=1;>tr|H0YJH8|H0YJH8_HUMAN V-type proton ATPase subunit D (Fragment) OS=Homo sapiens GN=ATP6V1D PE=1 SV=1;>tr|G3V559|G3V559_HUMAN V-type proton ATPase subun			0	0	0	0	0	0	1	0	0	0	0	0	0	0	0	0	0	0	0	0	0	0	0	0	14476000	0	0	0	0	0	0	0	0	0	0	0	0	0	0	0	0	0	12705000
G3V325;O75127;C9JJT5;C9JU26;C9JGL8;P56134-4;P56134-2;C9JQN9;Q7Z3Z5	G3V325;O75127	Pentatricopeptide repeat-containing protein 1, mitochondrial	ATP5J2-PTCD1;PTCD1	>tr|G3V325|G3V325_HUMAN Protein ATP5J2-PTCD1 OS=Homo sapiens GN=ATP5J2-PTCD1 PE=4 SV=1;>sp|O75127|PTCD1_HUMAN Pentatricopeptide repeat-containing protein 1, mitochondrial OS=Homo sapiens GN=PTCD1 PE=1 SV=2			1	2	3	1	3	2	2	4	1	2	0	1	1	2	1	2	1	0	0	0	137180000	0	122720000	0	258100000	195100000	0	0	0	0	0	0	0	0	0	0	10251000	9326700	40162000	0	33986000	8566400	89948000
G3V3A4;Q13573;G3V4X8;G3V5R3	G3V3A4;Q13573;G3V4X8	SNW domain-containing protein 1	SNW1	>tr|G3V3A4|G3V3A4_HUMAN SNW domain-containing protein 1 OS=Homo sapiens GN=SNW1 PE=1 SV=1;>sp|Q13573|SNW1_HUMAN SNW domain-containing protein 1 OS=Homo sapiens GN=SNW1 PE=1 SV=1;>tr|G3V4X8|G3V4X8_HUMAN SNW domain-containing protein 1 OS=Homo sapiens GN=SNW			2	2	1	0	3	1	0	0	1	3	1	2	2	3	0	3	2	1	0	0	0	0	0	0	0	0	0	62522000	0	56795000	55373000	54416000	0	51424000	52537000	0	33591000	41853000	24299000	0	25369000	7460700	0
G3V3M6;P27695;G3V5Q1;G3V3C7;G3V5D9;A0A0C4DGK8;G3V5M0;G3V359;H7C4A8;G3V3Y6	G3V3M6;P27695;G3V5Q1;G3V3C7;G3V5D9;A0A0C4DGK8;G3V5M0;G3V359	DNA-(apurinic or apyrimidinic site) lyase;DNA-(apurinic or apyrimidinic site) lyase, mitochondrial	APEX1	>tr|G3V3M6|G3V3M6_HUMAN DNA-(apurinic or apyrimidinic site) lyase (Fragment) OS=Homo sapiens GN=APEX1 PE=1 SV=1;>sp|P27695|APEX1_HUMAN DNA-(apurinic or apyrimidinic site) lyase OS=Homo sapiens GN=APEX1 PE=1 SV=2;>tr|G3V5Q1|G3V5Q1_HUMAN DNA-(apurinic or apy			2	3	2	1	3	3	1	3	2	1	2	2	1	2	5	1	3	3	140350000	132650000	0	0	139360000	147160000	0	121700000	165950000	0	162810000	0	0	169230000	168990000	0	134370000	143020000	82857000	106680000	207290000	25292000	127830000	130800000	43267000
G3V438;O95433;O95433-2;H0YJ63;H0YJG7;H0YJU2	G3V438;O95433;O95433-2;H0YJ63;H0YJG7	Activator of 90 kDa heat shock protein ATPase homolog 1	AHSA1	>tr|G3V438|G3V438_HUMAN Activator of 90 kDa heat shock protein ATPase homolog 1 (Fragment) OS=Homo sapiens GN=AHSA1 PE=1 SV=1;>sp|O95433|AHSA1_HUMAN Activator of 90 kDa heat shock protein ATPase homolog 1 OS=Homo sapiens GN=AHSA1 PE=1 SV=1;>sp|O95433-2|AHS			1	0	3	0	1	1	1	0	1	0	0	0	0	0	0	0	0	0	0	0	34565000	0	0	0	0	0	0	0	0	0	0	0	0	0	0	0	16883000	0	46511000	0	9089900	13829000	11334000
G3V4K3;Q9H9C1-2;Q9H9C1;G3V549	G3V4K3;Q9H9C1-2;Q9H9C1	Spermatogenesis-defective protein 39 homolog	VIPAS39	>tr|G3V4K3|G3V4K3_HUMAN Spermatogenesis-defective protein 39 homolog OS=Homo sapiens GN=VIPAS39 PE=1 SV=1;>sp|Q9H9C1-2|SPE39_HUMAN Isoform 2 of Spermatogenesis-defective protein 39 homolog OS=Homo sapiens GN=VIPAS39;>sp|Q9H9C1|SPE39_HUMAN Spermatogenesis-d			0	1	0	0	0	0	0	0	0	0	0	0	0	0	0	1	0	0	0	0	0	0	0	0	0	0	0	0	0	0	0	0	0	0	0	0	0	17969000	0	0	0	0	0
G3V529;Q9GZR7;Q9GZR7-2;F5GYL3;A0A087WXU8	G3V529;Q9GZR7;Q9GZR7-2;F5GYL3;A0A087WXU8	ATP-dependent RNA helicase DDX24	DDX24	>tr|G3V529|G3V529_HUMAN ATP-dependent RNA helicase DDX24 OS=Homo sapiens GN=DDX24 PE=1 SV=1;>sp|Q9GZR7|DDX24_HUMAN ATP-dependent RNA helicase DDX24 OS=Homo sapiens GN=DDX24 PE=1 SV=1;>sp|Q9GZR7-2|DDX24_HUMAN Isoform 2 of ATP-dependent RNA helicase DDX24 OS			10	8	8	7	8	7	11	11	11	7	7	8	6	6	3	5	7	5	183920000	174980000	180660000	181080000	183770000	165640000	243470000	226340000	217140000	163410000	154760000	183810000	160300000	171980000	143390000	153280000	131690000	144290000	301630000	188950000	202810000	188350000	191290000	179770000	298060000
J3KMW2;G3V5I2;Q9UEU0	J3KMW2;G3V5I2;Q9UEU0	Vesicle transport through interaction with t-SNAREs homolog 1B	VTI1B	>tr|J3KMW2|J3KMW2_HUMAN Vesicle transport through interaction with t-SNAREs homolog 1B OS=Homo sapiens GN=VTI1B PE=1 SV=1;>tr|G3V5I2|G3V5I2_HUMAN Vesicle transport through interaction with t-SNAREs homolog 1B OS=Homo sapiens GN=VTI1B PE=1 SV=1;>sp|Q9UEU0|V			0	0	0	0	0	0	0	0	0	0	0	0	0	0	0	0	0	1	0	0	0	0	0	0	0	0	0	0	0	0	0	0	0	0	0	25088000	0	0	0	0	0	0	0
G3V5T9;P24941;P24941-2;E7ESI2;G3V317	G3V5T9;P24941;P24941-2;E7ESI2	Cyclin-dependent kinase 2	CDK2	>tr|G3V5T9|G3V5T9_HUMAN Cyclin-dependent kinase 2 OS=Homo sapiens GN=CDK2 PE=1 SV=1;>sp|P24941|CDK2_HUMAN Cyclin-dependent kinase 2 OS=Homo sapiens GN=CDK2 PE=1 SV=2;>sp|P24941-2|CDK2_HUMAN Isoform 2 of Cyclin-dependent kinase 2 OS=Homo sapiens GN=CDK2;>tr			5	6	6	6	6	7	7	5	4	5	5	7	4	8	6	5	3	7	138590000	171330000	124250000	133260000	141540000	155550000	155090000	135930000	149390000	147880000	174250000	153530000	150810000	143790000	157630000	168190000	160900000	148590000	119570000	209950000	158000000	189990000	165110000	188390000	189530000
G3V5Z7;P60900;G3V295;G3V3I1;P60900-2;G3V3U4;P60900-3;G3V4S5;G3V2S7;H0YJC4	G3V5Z7;P60900;G3V295;G3V3I1;P60900-2;G3V3U4	Proteasome subunit alpha type;Proteasome subunit alpha type-6	PSMA6	>tr|G3V5Z7|G3V5Z7_HUMAN Proteasome subunit alpha type OS=Homo sapiens GN=PSMA6 PE=1 SV=1;>sp|P60900|PSA6_HUMAN Proteasome subunit alpha type-6 OS=Homo sapiens GN=PSMA6 PE=1 SV=1;>tr|G3V295|G3V295_HUMAN Proteasome subunit alpha type OS=Homo sapiens GN=PSMA6			4	6	7	6	5	5	6	5	6	3	2	2	2	4	4	3	3	5	219070000	218060000	310060000	275100000	231430000	271500000	183940000	230100000	190050000	134020000	89045000	86527000	148890000	106300000	128980000	172190000	138350000	202570000	185380000	229540000	418690000	285470000	227610000	254360000	154190000
G3XAG1;Q96ME7-3;Q96ME7;Q96ME7-2	G3XAG1;Q96ME7-3;Q96ME7;Q96ME7-2	Zinc finger protein 512	ZNF512	>tr|G3XAG1|G3XAG1_HUMAN Zinc finger protein 512 OS=Homo sapiens GN=ZNF512 PE=1 SV=1;>sp|Q96ME7-3|ZN512_HUMAN Isoform 3 of Zinc finger protein 512 OS=Homo sapiens GN=ZNF512;>sp|Q96ME7|ZN512_HUMAN Zinc finger protein 512 OS=Homo sapiens GN=ZNF512 PE=1 SV=2;>			6	5	2	5	5	4	7	6	6	2	3	2	5	2	4	4	2	4	124860000	110580000	99316000	107460000	149880000	120140000	163990000	159510000	115610000	98798000	91577000	0	100960000	111480000	100560000	122870000	116410000	94339000	155100000	122450000	66401000	96933000	131160000	138640000	207590000
G3XAI2;P07942;E7EPA6	G3XAI2;P07942	Laminin subunit beta-1	LAMB1	>tr|G3XAI2|G3XAI2_HUMAN Laminin subunit beta-1 OS=Homo sapiens GN=LAMB1 PE=1 SV=1;>sp|P07942|LAMB1_HUMAN Laminin subunit beta-1 OS=Homo sapiens GN=LAMB1 PE=1 SV=2			2	1	0	2	0	1	0	0	0	0	0	0	0	0	0	0	0	1	0	0	0	35365000	0	0	0	0	0	0	0	0	0	0	0	0	0	0	32979000	16766000	0	34471000	0	0	0
G3XAL9;P55011-3;P55011	G3XAL9;P55011-3;P55011	Solute carrier family 12 member 2	SLC12A2	>tr|G3XAL9|G3XAL9_HUMAN Solute carrier family 12 (Sodium/potassium/chloride transporters), member 2, isoform CRA_a OS=Homo sapiens GN=SLC12A2 PE=1 SV=1;>sp|P55011-3|S12A2_HUMAN Isoform 2 of Solute carrier family 12 member 2 OS=Homo sapiens GN=SLC12A2;>sp|P			0	1	1	0	2	0	0	0	0	0	2	1	1	1	0	0	0	1	0	0	0	0	0	0	0	0	0	0	31038000	0	0	0	0	0	0	0	0	8691600	8851300	0	27572000	0	0
G3XAN4;Q15629-2;Q15629	G3XAN4;Q15629-2;Q15629	Translocating chain-associated membrane protein 1	TRAM1	>tr|G3XAN4|G3XAN4_HUMAN Translocating chain-associated membrane protein 1 OS=Homo sapiens GN=TRAM1 PE=1 SV=1;>sp|Q15629-2|TRAM1_HUMAN Isoform 2 of Translocating chain-associated membrane protein 1 OS=Homo sapiens GN=TRAM1;>sp|Q15629|TRAM1_HUMAN Translocati			1	2	1	1	0	3	2	2	1	1	3	3	2	1	1	3	1	1	0	0	0	0	0	0	0	0	0	0	0	0	0	0	0	0	0	0	0	23859000	0	0	0	49612000	44075000
G5E9C8;Q07889;Q07889-2	G5E9C8;Q07889;Q07889-2	Son of sevenless homolog 1	SOS1	>tr|G5E9C8|G5E9C8_HUMAN Son of sevenless homolog 1 OS=Homo sapiens GN=SOS1 PE=1 SV=1;>sp|Q07889|SOS1_HUMAN Son of sevenless homolog 1 OS=Homo sapiens GN=SOS1 PE=1 SV=1;>sp|Q07889-2|SOS1_HUMAN Isoform 2 of Son of sevenless homolog 1 OS=Homo sapiens GN=SOS1			0	0	0	0	0	1	0	0	0	0	0	0	0	0	0	0	0	0	0	0	0	0	0	5835200	0	0	0	0	0	0	0	0	0	0	0	0	0	0	0	0	0	5755500	0
G5E9D5;Q9BQ52-4;Q9BQ52;E7ES68;Q9BQ52-3;Q9BQ52-2;J3QRS2;V9GYU5;J3QL08;J3QLK4;V9GZ72;V9GYS7;H7C2I4	G5E9D5;Q9BQ52-4;Q9BQ52;E7ES68;Q9BQ52-3;Q9BQ52-2	Zinc phosphodiesterase ELAC protein 2	ELAC2	>tr|G5E9D5|G5E9D5_HUMAN ElaC homolog 2 (E. coli), isoform CRA_a OS=Homo sapiens GN=ELAC2 PE=1 SV=1;>sp|Q9BQ52-4|RNZ2_HUMAN Isoform 4 of Zinc phosphodiesterase ELAC protein 2 OS=Homo sapiens GN=ELAC2;>sp|Q9BQ52|RNZ2_HUMAN Zinc phosphodiesterase ELAC protein			0	0	0	0	1	0	0	0	1	0	1	1	0	0	0	0	1	1	0	0	0	0	0	0	0	0	0	0	0	0	0	0	0	0	0	0	0	0	0	0	10800000	0	0
G5E9R5;P24666-4;P24666;F2Z2Q9;D3YTI2;P24666-3;P24666-2	G5E9R5;P24666-4;P24666;F2Z2Q9;D3YTI2;P24666-3;P24666-2	Low molecular weight phosphotyrosine protein phosphatase	ACP1	>tr|G5E9R5|G5E9R5_HUMAN Acid phosphatase 1, soluble, isoform CRA_d OS=Homo sapiens GN=ACP1 PE=1 SV=1;>sp|P24666-4|PPAC_HUMAN Isoform 4 of Low molecular weight phosphotyrosine protein phosphatase OS=Homo sapiens GN=ACP1;>sp|P24666|PPAC_HUMAN Low molecular w			0	0	0	0	0	1	0	0	0	1	1	0	0	1	0	0	1	0	0	0	0	0	0	0	0	0	0	0	0	0	0	0	0	0	19399000	0	0	0	0	0	0	5390000	0
G5E9W7;G5E9V5;P82650;H7C5F2;H7C5H3;P82650-2;H7C5L9;C9J5D8	G5E9W7;G5E9V5;P82650;H7C5F2;H7C5H3;P82650-2	28S ribosomal protein S22, mitochondrial	MRPS22	>tr|G5E9W7|G5E9W7_HUMAN 28S ribosomal protein S22, mitochondrial OS=Homo sapiens GN=MRPS22 PE=1 SV=1;>tr|G5E9V5|G5E9V5_HUMAN 28S ribosomal protein S22, mitochondrial OS=Homo sapiens GN=MRPS22 PE=1 SV=1;>sp|P82650|RT22_HUMAN 28S ribosomal protein S22, mitoc			2	2	3	1	1	1	2	1	1	2	3	1	1	2	1	2	1	2	50580000	59208000	0	0	0	0	0	0	0	79596000	52313000	0	0	43722000	0	59147000	0	49914000	52289000	54599000	72085000	31599000	0	39304000	32806000
G5EA30;Q92879-4;Q92879-5;Q92879-2;Q92879-3;Q92879-6;Q92879;E9PKU1;E9PQK4;E9PSH0;F5H0D8;F5H3J7;E9PKA1;F5H4Y5;V9GYD9;Q5VZZ6;A0A0J9YX66;A0A1B0GU44;E9PC62;A0A1B0GUN8;A0A0J9YXJ0;O95319-5;O95319-2;O95319;O95319-4;O95319-3	G5EA30;Q92879-4;Q92879-5;Q92879-2;Q92879-3;Q92879-6;Q92879	CUGBP Elav-like family member 1	CELF1	>tr|G5EA30|G5EA30_HUMAN CUG triplet repeat, RNA binding protein 1, isoform CRA_c OS=Homo sapiens GN=CELF1 PE=1 SV=1;>sp|Q92879-4|CELF1_HUMAN Isoform 4 of CUGBP Elav-like family member 1 OS=Homo sapiens GN=CELF1;>sp|Q92879-5|CELF1_HUMAN Isoform 5 of CUGBP E			0	1	1	1	0	1	1	0	2	2	0	0	2	3	2	3	2	3	0	0	0	0	0	0	0	0	0	72983000	0	0	0	0	67839000	57321000	67488000	78605000	0	17006000	9727700	0	0	11060000	8489000
G5EA31;P53992;A0A0U1RR49;P53992-2	G5EA31;P53992	Protein transport protein Sec24C	SEC24C	>tr|G5EA31|G5EA31_HUMAN Protein transport protein Sec24C OS=Homo sapiens GN=SEC24C PE=1 SV=1;>sp|P53992|SC24C_HUMAN Protein transport protein Sec24C OS=Homo sapiens GN=SEC24C PE=1 SV=3			0	0	0	0	0	1	0	0	1	0	0	0	0	0	0	0	0	0	0	0	0	0	0	0	0	0	0	0	0	0	0	0	0	0	0	0	0	0	0	0	0	10645000	0
G5EA36;P30260;P30260-2;I3L2Z8;I3L394;I3L3H6;F6QPS0	G5EA36;P30260;P30260-2	Cell division cycle protein 27 homolog	CDC27	>tr|G5EA36|G5EA36_HUMAN Cell division cycle 27, isoform CRA_c OS=Homo sapiens GN=CDC27 PE=1 SV=1;>sp|P30260|CDC27_HUMAN Cell division cycle protein 27 homolog OS=Homo sapiens GN=CDC27 PE=1 SV=2;>sp|P30260-2|CDC27_HUMAN Isoform 2 of Cell division cycle prot			1	0	1	0	0	0	0	0	0	1	0	0	0	0	0	0	0	0	0	0	0	0	0	0	0	0	0	0	0	0	0	0	0	0	0	0	0	0	0	0	0	0	0
X6RLT1;H0UI80;Q8IXH7-4;Q8IXH7	X6RLT1;H0UI80;Q8IXH7-4;Q8IXH7	Negative elongation factor C/D	NELFCD;TH1L	>tr|X6RLT1|X6RLT1_HUMAN Negative elongation factor C/D (Fragment) OS=Homo sapiens GN=NELFCD PE=1 SV=1;>tr|H0UI80|H0UI80_HUMAN Negative elongation factor C/D OS=Homo sapiens GN=TH1L PE=1 SV=1;>sp|Q8IXH7-4|NELFD_HUMAN Isoform NELF-D of Negative elongation fa			2	1	1	1	1	1	0	1	1	0	1	1	1	1	1	0	0	1	37534000	0	0	0	0	0	0	0	0	0	0	0	0	0	0	0	0	0	39748000	15648000	22503000	17216000	20756000	23809000	0
H0Y2S1;O43824	H0Y2S1;O43824	Putative GTP-binding protein 6	GTPBP6	>tr|H0Y2S1|H0Y2S1_HUMAN Putative GTP-binding protein 6 OS=Homo sapiens GN=GTPBP6 PE=1 SV=2;>sp|O43824|GTPB6_HUMAN Putative GTP-binding protein 6 OS=Homo sapiens GN=GTPBP6 PE=2 SV=3			0	1	0	0	1	2	0	0	0	1	0	0	0	0	1	2	0	0	0	0	0	0	0	57185000	0	0	0	0	0	0	0	0	0	0	0	0	0	26148000	0	0	26397000	57228000	0
H0Y2Y8;Q15942;Q15942-2;H7C3D3;C9IZ41;C9JJK5	H0Y2Y8;Q15942;Q15942-2	Zyxin	ZYX	>tr|H0Y2Y8|H0Y2Y8_HUMAN Zyxin (Fragment) OS=Homo sapiens GN=ZYX PE=1 SV=1;>sp|Q15942|ZYX_HUMAN Zyxin OS=Homo sapiens GN=ZYX PE=1 SV=1;>sp|Q15942-2|ZYX_HUMAN Isoform 2 of Zyxin OS=Homo sapiens GN=ZYX			3	2	8	6	5	6	3	6	6	1	1	1	3	1	1	3	2	2	141040000	89361000	177320000	164420000	161970000	159400000	133320000	160430000	174190000	0	0	0	101150000	0	0	97004000	0	0	71980000	53310000	258820000	192140000	160180000	191630000	98302000
Q5QPK2;H0Y368;O60762;Q5QPJ9	Q5QPK2;H0Y368;O60762;Q5QPJ9	Dolichol-phosphate mannosyltransferase subunit 1	DPM1	>tr|Q5QPK2|Q5QPK2_HUMAN Dolichol-phosphate mannosyltransferase subunit 1 OS=Homo sapiens GN=DPM1 PE=1 SV=1;>tr|H0Y368|H0Y368_HUMAN Dolichol-phosphate mannosyltransferase subunit 1 (Fragment) OS=Homo sapiens GN=DPM1 PE=1 SV=1;>sp|O60762|DPM1_HUMAN Dolichol-			10	10	8	11	10	9	11	10	11	10	9	7	7	8	12	11	10	9	922280000	922480000	778290000	964460000	868570000	978650000	1023100000	968580000	935260000	1025200000	927260000	1003200000	1024000000	904620000	888750000	884550000	877570000	847910000	1203500000	972390000	860880000	1200000000	1042600000	797910000	849180000
R4GN54;R4GMW6;H0Y4W0;H0Y6Z9;R4GMX3;Q9UBI1	R4GN54;R4GMW6;H0Y4W0;H0Y6Z9;R4GMX3;Q9UBI1	COMM domain-containing protein 3	COMMD3-BMI1;COMMD3	>tr|R4GN54|R4GN54_HUMAN Protein COMMD3-BMI1 (Fragment) OS=Homo sapiens GN=COMMD3-BMI1 PE=4 SV=1;>tr|R4GMW6|R4GMW6_HUMAN Protein COMMD3-BMI1 (Fragment) OS=Homo sapiens GN=COMMD3-BMI1 PE=4 SV=1;>tr|H0Y4W0|H0Y4W0_HUMAN COMM domain-containing protein 3 (Fragme			2	1	1	0	1	2	1	1	1	2	1	0	1	2	0	2	0	1	45937000	0	0	0	0	37930000	0	0	0	48445000	0	0	0	44219000	0	46359000	0	0	49986000	31004000	15064000	0	19333000	35891000	14283000
H0Y621;H0Y5K5;Q9Y282;Q9Y282-3;Q9Y282-2;H0Y802;H0Y6Z0	H0Y621;H0Y5K5;Q9Y282;Q9Y282-3;Q9Y282-2	Endoplasmic reticulum-Golgi intermediate compartment protein 3	ERGIC3	>tr|H0Y621|H0Y621_HUMAN Endoplasmic reticulum-Golgi intermediate compartment protein 3 (Fragment) OS=Homo sapiens GN=ERGIC3 PE=1 SV=1;>tr|H0Y5K5|H0Y5K5_HUMAN Endoplasmic reticulum-Golgi intermediate compartment protein 3 (Fragment) OS=Homo sapiens GN=ERGIC			2	2	3	2	2	2	2	2	3	4	3	2	3	3	3	4	2	3	0	0	99098000	0	88586000	0	0	80561000	72546000	95706000	125440000	0	116600000	134360000	104740000	103970000	0	150570000	39759000	31477000	75326000	36173000	63123000	31790000	30934000
H0Y6Z7;P10586-2;P10586;H0Y380;H0Y4H1;H0Y7Z9;Q3KPI9;F5GWR7;P23468-3;P23468-7;P23468-5;P23468-4;P23468-6;P23468-2;P23468	H0Y6Z7;P10586-2;P10586;H0Y380;H0Y4H1;H0Y7Z9	Receptor-type tyrosine-protein phosphatase F	PTPRF	>tr|H0Y6Z7|H0Y6Z7_HUMAN Receptor-type tyrosine-protein phosphatase F (Fragment) OS=Homo sapiens GN=PTPRF PE=1 SV=1;>sp|P10586-2|PTPRF_HUMAN Isoform 2 of Receptor-type tyrosine-protein phosphatase F OS=Homo sapiens GN=PTPRF;>sp|P10586|PTPRF_HUMAN Receptor-t			0	0	1	0	0	0	0	0	0	0	0	0	3	0	0	1	0	0	0	0	0	0	0	0	0	0	0	0	0	0	43128000	0	0	0	0	0	0	0	25047000	0	0	0	0
H0Y7A7;P62158;E7ETZ0;E7EMB3;F8WBR5;M0QZ52;G3V479;G3V361;Q96HY3;G3V226;P27482;C9J7T9;P02585	H0Y7A7;P62158;E7ETZ0;E7EMB3;F8WBR5;M0QZ52;G3V479	Calmodulin	CALM2;CALM1;CALM3	>tr|H0Y7A7|H0Y7A7_HUMAN Calmodulin (Fragment) OS=Homo sapiens GN=CALM2 PE=1 SV=1;>sp|P62158|CALM_HUMAN Calmodulin OS=Homo sapiens GN=CALM1 PE=1 SV=2;>tr|E7ETZ0|E7ETZ0_HUMAN Calmodulin OS=Homo sapiens GN=CALM1 PE=1 SV=1;>tr|E7EMB3|E7EMB3_HUMAN Calmodulin OS			4	2	3	4	3	3	2	4	4	3	1	3	3	3	3	1	3	2	311370000	313460000	297370000	448280000	338310000	296770000	291630000	382070000	388790000	179570000	0	157960000	150720000	122890000	133550000	0	130740000	150970000	457700000	186300000	337110000	772040000	297380000	249650000	168360000
H0Y866;Q9BPZ7-5;Q9BPZ7-6;Q9BPZ7-3;Q9BPZ7-2;Q9BPZ7	H0Y866;Q9BPZ7-5;Q9BPZ7-6;Q9BPZ7-3;Q9BPZ7-2;Q9BPZ7	Target of rapamycin complex 2 subunit MAPKAP1	MAPKAP1	>tr|H0Y866|H0Y866_HUMAN Target of rapamycin complex 2 subunit MAPKAP1 (Fragment) OS=Homo sapiens GN=MAPKAP1 PE=1 SV=1;>sp|Q9BPZ7-5|SIN1_HUMAN Isoform 5 of Target of rapamycin complex 2 subunit MAPKAP1 OS=Homo sapiens GN=MAPKAP1;>sp|Q9BPZ7-6|SIN1_HUMAN Isof			0	0	1	0	0	0	1	1	1	1	0	0	0	0	0	0	1	0	0	0	0	0	0	0	0	0	0	0	0	0	0	0	0	0	16070000	0	0	0	9674600	0	0	0	15801000
H0Y8C3;Q9NZJ7-2;Q9NZJ7;Q9NZJ7-3	H0Y8C3;Q9NZJ7-2;Q9NZJ7	Mitochondrial carrier homolog 1	MTCH1	>tr|H0Y8C3|H0Y8C3_HUMAN Mitochondrial carrier homolog 1 (Fragment) OS=Homo sapiens GN=MTCH1 PE=1 SV=1;>sp|Q9NZJ7-2|MTCH1_HUMAN Isoform 2 of Mitochondrial carrier homolog 1 OS=Homo sapiens GN=MTCH1;>sp|Q9NZJ7|MTCH1_HUMAN Mitochondrial carrier homolog 1 OS=H			2	2	3	2	2	2	2	2	2	2	1	3	3	1	2	2	2	3	92003000	76946000	106380000	116180000	110080000	112600000	99330000	78074000	117380000	133210000	0	121810000	149930000	0	0	129440000	0	129710000	86799000	75247000	113260000	91302000	101690000	105820000	70412000
H0Y8K3;Q9UKY7-2;Q9UKY7;D6RFH2;D6RDN0;D6R9V8;Q9UKY7-3	H0Y8K3;Q9UKY7-2;Q9UKY7;D6RFH2;D6RDN0;D6R9V8;Q9UKY7-3	Protein CDV3 homolog	CDV3	>tr|H0Y8K3|H0Y8K3_HUMAN Protein CDV3 homolog (Fragment) OS=Homo sapiens GN=CDV3 PE=1 SV=1;>sp|Q9UKY7-2|CDV3_HUMAN Isoform 2 of Protein CDV3 homolog OS=Homo sapiens GN=CDV3;>sp|Q9UKY7|CDV3_HUMAN Protein CDV3 homolog OS=Homo sapiens GN=CDV3 PE=1 SV=1;>tr|D6R			0	0	0	0	0	0	1	0	0	0	0	0	0	0	0	0	0	0	0	0	0	0	0	0	0	0	0	0	0	0	0	0	0	0	0	0	0	0	0	0	0	0	18464000
H0YBS1;Q75QN2-2;Q75QN2;J3KNV5	H0YBS1;Q75QN2-2;Q75QN2;J3KNV5	Integrator complex subunit 8	INTS8	>tr|H0YBS1|H0YBS1_HUMAN Integrator complex subunit 8 (Fragment) OS=Homo sapiens GN=INTS8 PE=1 SV=1;>sp|Q75QN2-2|INT8_HUMAN Isoform 2 of Integrator complex subunit 8 OS=Homo sapiens GN=INTS8;>sp|Q75QN2|INT8_HUMAN Integrator complex subunit 8 OS=Homo sapiens			0	0	0	0	1	0	0	2	0	1	1	0	0	0	0	1	0	0	0	0	0	0	0	0	0	22795000	0	0	0	0	0	0	0	0	0	0	0	0	0	0	10707000	0	0
H0YD13;P16070-18;P16070-12;P16070-14;P16070-13;P16070-11;P16070-10;P16070-16;P16070-8;P16070-17;P16070-6;P16070-4;P16070-3;P16070-7;P16070-5;P16070;H0Y2P0;H0YE40;H0YDW7;H0YCV9;H0Y5E4;P16070-15;P16070-9;E9PKC6;H0YDX6;Q86UZ1;H0YD17;J3KN83;P16070-19	H0YD13;P16070-18;P16070-12;P16070-14;P16070-13;P16070-11;P16070-10;P16070-16;P16070-8;P16070-17;P16070-6;P16070-4;P16070-3;P16070-7;P16070-5;P16070;H0Y2P0;H0YE40	CD44 antigen	CD44	>tr|H0YD13|H0YD13_HUMAN CD44 antigen OS=Homo sapiens GN=CD44 PE=1 SV=2;>sp|P16070-18|CD44_HUMAN Isoform 18 of CD44 antigen OS=Homo sapiens GN=CD44;>sp|P16070-12|CD44_HUMAN Isoform 12 of CD44 antigen OS=Homo sapiens GN=CD44;>sp|P16070-14|CD44_HUMAN Isoform			4	4	4	5	4	3	3	3	6	3	5	4	5	6	5	4	5	6	428510000	424360000	513940000	423840000	440880000	501870000	375850000	461830000	447560000	612030000	623570000	585890000	727250000	645240000	661540000	765120000	626130000	756390000	458030000	422040000	545560000	466240000	425650000	458450000	284550000
H0YDP6;H0YEL0;O14893-3;O14893-2;O14893;G5EA29	H0YDP6;H0YEL0;O14893-3;O14893-2;O14893;G5EA29	Gem-associated protein 2	GEMIN2	>tr|H0YDP6|H0YDP6_HUMAN Gem-associated protein 2 (Fragment) OS=Homo sapiens GN=GEMIN2 PE=1 SV=8;>tr|H0YEL0|H0YEL0_HUMAN Gem-associated protein 2 (Fragment) OS=Homo sapiens GN=GEMIN2 PE=1 SV=1;>sp|O14893-3|GEMI2_HUMAN Isoform 3 of Gem-associated protein 2 O			0	0	0	0	0	0	0	2	0	0	0	0	0	0	0	0	0	0	0	0	0	0	0	0	0	22560000	0	0	0	0	0	0	0	0	0	0	0	0	0	0	0	0	0
H0YE88;P28347;H0Y7B0;H0YCZ6;H0YGS2;E9PKB7;H0YEJ9;A0A0A0MRF3;Q53GI4;P28347-2;Q15561-3;Q15561;Q99594;Q15562;Q15562-2;Q15562-4	H0YE88;P28347;H0Y7B0;H0YCZ6;H0YGS2;E9PKB7;H0YEJ9;A0A0A0MRF3;Q53GI4;P28347-2;Q15561-3;Q15561;Q99594;Q15562;Q15562-2;Q15562-4	Transcriptional enhancer factor TEF-1;Transcriptional enhancer factor TEF-3;Transcriptional enhancer factor TEF-5;Transcriptional enhancer factor TEF-4	TEAD1;TEAD4;TEAD3;TEAD2	>tr|H0YE88|H0YE88_HUMAN Transcriptional enhancer factor TEF-1 OS=Homo sapiens GN=TEAD1 PE=1 SV=1;>sp|P28347|TEAD1_HUMAN Transcriptional enhancer factor TEF-1 OS=Homo sapiens GN=TEAD1 PE=1 SV=2;>tr|H0Y7B0|H0Y7B0_HUMAN Transcriptional enhancer factor TEF-3 O			0	0	0	0	0	0	0	0	0	0	0	0	0	0	2	0	0	1	0	0	0	0	0	0	0	0	0	0	0	0	0	0	51630000	0	0	0	0	0	0	0	0	0	0
H0YFA4;P52943;P52943-2;H0YHD8	H0YFA4;P52943;P52943-2;H0YHD8	Cysteine-rich protein 2	CRIP2	>tr|H0YFA4|H0YFA4_HUMAN Cysteine-rich protein 2 (Fragment) OS=Homo sapiens GN=CRIP2 PE=1 SV=1;>sp|P52943|CRIP2_HUMAN Cysteine-rich protein 2 OS=Homo sapiens GN=CRIP2 PE=1 SV=1;>sp|P52943-2|CRIP2_HUMAN Isoform 2 of Cysteine-rich protein 2 OS=Homo sapiens GN			1	0	0	2	1	0	2	2	1	0	0	0	0	0	0	0	0	0	0	0	0	77296000	0	0	71520000	75062000	0	0	0	0	0	0	0	0	0	0	25770000	0	0	75435000	30563000	0	63018000
H0YFW7;Q9NS93;F5H587;F5GXE1;F5H7C5;F5GWC3;H0YFT0;H0YFM3	H0YFW7;Q9NS93;F5H587;F5GXE1;F5H7C5;F5GWC3;H0YFT0;H0YFM3	Transmembrane 7 superfamily member 3	TM7SF3	>tr|H0YFW7|H0YFW7_HUMAN Transmembrane 7 superfamily member 3 (Fragment) OS=Homo sapiens GN=TM7SF3 PE=1 SV=1;>sp|Q9NS93|TM7S3_HUMAN Transmembrane 7 superfamily member 3 OS=Homo sapiens GN=TM7SF3 PE=2 SV=1;>tr|F5H587|F5H587_HUMAN Transmembrane 7 superfamily			1	0	1	0	1	0	0	0	0	2	0	0	0	0	0	0	0	1	0	0	0	0	0	0	0	0	0	0	0	0	0	0	0	0	0	0	27322000	0	63107000	0	0	0	0
H0YHA7;J3QQ67;Q07020-2;Q07020;G3V203;F8VUA6;F8VYV2;A0A075B7A0	H0YHA7;J3QQ67;Q07020-2;Q07020;G3V203;F8VUA6;F8VYV2;A0A075B7A0	60S ribosomal protein L18	RPL18	>tr|H0YHA7|H0YHA7_HUMAN 60S ribosomal protein L18 (Fragment) OS=Homo sapiens GN=RPL18 PE=1 SV=1;>tr|J3QQ67|J3QQ67_HUMAN 60S ribosomal protein L18 (Fragment) OS=Homo sapiens GN=RPL18 PE=1 SV=1;>sp|Q07020-2|RL18_HUMAN Isoform 2 of 60S ribosomal protein L18 O			5	8	5	3	5	5	7	7	4	6	5	5	6	6	6	5	7	6	1968400000	1849400000	1852100000	1891600000	1859900000	1842900000	2042900000	2308000000	1774400000	1599000000	1527500000	1752700000	1816800000	1569100000	1628500000	1519500000	1681600000	1802600000	1894100000	2405200000	1684100000	480720000	1368800000	1797800000	1641400000
H0YHS6;Q9Y2Z4	H0YHS6;Q9Y2Z4	Tyrosine--tRNA ligase, mitochondrial	YARS2	>tr|H0YHS6|H0YHS6_HUMAN Tyrosine--tRNA ligase (Fragment) OS=Homo sapiens GN=YARS2 PE=1 SV=1;>sp|Q9Y2Z4|SYYM_HUMAN Tyrosine--tRNA ligase, mitochondrial OS=Homo sapiens GN=YARS2 PE=1 SV=2			0	0	0	0	0	0	0	0	0	0	0	0	0	0	0	0	0	1	0	0	0	0	0	0	0	0	0	0	0	0	0	0	0	0	0	12880000	0	0	0	0	0	0	0
H0YI09;Q9H8H3;F8VQX6	H0YI09;Q9H8H3;F8VQX6	Methyltransferase-like protein 7A	METTL7A	>tr|H0YI09|H0YI09_HUMAN Methyltransferase-like protein 7A (Fragment) OS=Homo sapiens GN=METTL7A PE=1 SV=1;>sp|Q9H8H3|MET7A_HUMAN Methyltransferase-like protein 7A OS=Homo sapiens GN=METTL7A PE=1 SV=1;>tr|F8VQX6|F8VQX6_HUMAN Methyltransferase-like protein 7			2	3	3	1	1	1	1	2	1	3	3	1	2	1	0	2	3	1	110490000	112230000	83327000	0	0	0	0	126120000	0	109610000	99334000	0	104860000	0	0	105580000	110170000	0	102910000	126180000	105710000	38455000	48762000	46592000	39390000
H0YNW5;H0YKC5;P33316-2;P33316;A0A0C4DGL3;H0YMM5;H0YNJ9;H0YKI0;H0YMP1	H0YNW5;H0YKC5;P33316-2;P33316;A0A0C4DGL3;H0YMM5;H0YNJ9;H0YKI0;H0YMP1	Deoxyuridine 5-triphosphate nucleotidohydrolase, mitochondrial	DUT	>tr|H0YNW5|H0YNW5_HUMAN Deoxyuridine 5-triphosphate nucleotidohydrolase, mitochondrial OS=Homo sapiens GN=DUT PE=1 SV=1;>tr|H0YKC5|H0YKC5_HUMAN Deoxyuridine 5-triphosphate nucleotidohydrolase, mitochondrial (Fragment) OS=Homo sapiens GN=DUT PE=1 SV=1;>sp			5	3	5	3	3	4	4	2	3	2	1	1	2	1	1	3	1	2	114500000	0	132440000	0	130030000	118520000	121140000	107840000	109560000	61329000	0	0	63733000	0	0	89581000	0	82646000	143630000	21655000	295660000	32413000	117740000	91407000	164050000
H0YL81;H0YLG0;H0YLB7;H0YKU8;Q6JHV3;H0YMI4;Q9Y6I4-2;Q9Y6I4	H0YL81;H0YLG0;H0YLB7;H0YKU8;Q6JHV3;H0YMI4;Q9Y6I4-2;Q9Y6I4	Ubiquitin carboxyl-terminal hydrolase;Ubiquitin carboxyl-terminal hydrolase 3	USP3	>tr|H0YL81|H0YL81_HUMAN Ubiquitin carboxyl-terminal hydrolase 3 (Fragment) OS=Homo sapiens GN=USP3 PE=1 SV=1;>tr|H0YLG0|H0YLG0_HUMAN Ubiquitin carboxyl-terminal hydrolase 3 (Fragment) OS=Homo sapiens GN=USP3 PE=1 SV=1;>tr|H0YLB7|H0YLB7_HUMAN Ubiquitin carb			0	0	0	0	0	0	0	1	0	0	0	0	0	0	0	0	0	0	0	0	0	0	0	0	0	0	0	0	0	0	0	0	0	0	0	0	0	0	0	0	0	0	0
H0YLA4;Q00796;H0YKB3;Q00796-2	H0YLA4;Q00796;H0YKB3;Q00796-2	Sorbitol dehydrogenase	SORD	>tr|H0YLA4|H0YLA4_HUMAN Sorbitol dehydrogenase OS=Homo sapiens GN=SORD PE=1 SV=1;>sp|Q00796|DHSO_HUMAN Sorbitol dehydrogenase OS=Homo sapiens GN=SORD PE=1 SV=4;>tr|H0YKB3|H0YKB3_HUMAN Sorbitol dehydrogenase OS=Homo sapiens GN=SORD PE=1 SV=1;>sp|Q00796-2|DH			0	0	2	0	1	0	0	0	0	0	0	0	1	0	0	0	0	0	0	0	60542000	0	0	0	0	0	0	0	0	0	0	0	0	0	0	0	0	0	48988000	0	22864000	0	0
H0YM23;O75179-6;O75179-7;O75179-2;O75179;O75179-4;O75179-5;O75179-3;H0YLQ3	H0YM23;O75179-6;O75179-7;O75179-2;O75179;O75179-4;O75179-5;O75179-3	Ankyrin repeat domain-containing protein 17	ANKRD17	>tr|H0YM23|H0YM23_HUMAN Ankyrin repeat domain-containing protein 17 (Fragment) OS=Homo sapiens GN=ANKRD17 PE=1 SV=1;>sp|O75179-6|ANR17_HUMAN Isoform 6 of Ankyrin repeat domain-containing protein 17 OS=Homo sapiens GN=ANKRD17;>sp|O75179-7|ANR17_HUMAN Isofor			0	0	1	0	0	1	1	0	0	1	2	1	0	0	0	1	0	0	0	0	0	0	0	0	0	0	0	0	43185000	0	0	0	0	0	0	0	0	0	23837000	0	0	17426000	0
H0YMV8;Q71UM5;C9JLI6	H0YMV8;Q71UM5;C9JLI6	40S ribosomal protein S27;40S ribosomal protein S27-like	RPS27L	>tr|H0YMV8|H0YMV8_HUMAN 40S ribosomal protein S27 OS=Homo sapiens GN=RPS27L PE=1 SV=1;>sp|Q71UM5|RS27L_HUMAN 40S ribosomal protein S27-like OS=Homo sapiens GN=RPS27L PE=1 SV=3;>tr|C9JLI6|C9JLI6_HUMAN 40S ribosomal protein S27 OS=Homo sapiens GN=RPS27L PE=1			1	3	3	3	3	2	2	3	2	3	3	2	3	3	1	2	2	2	0	867890000	801640000	868180000	864130000	973030000	998580000	964460000	965100000	786770000	1059200000	1247500000	967970000	919170000	925390000	882080000	870240000	1101300000	113300000	790610000	1204100000	1153400000	1140300000	413640000	831830000
H0YN26;P39687;O43423;H7BZ09;O95626	H0YN26;P39687	Acidic leucine-rich nuclear phosphoprotein 32 family member A	ANP32A	>tr|H0YN26|H0YN26_HUMAN Acidic leucine-rich nuclear phosphoprotein 32 family member A OS=Homo sapiens GN=ANP32A PE=1 SV=1;>sp|P39687|AN32A_HUMAN Acidic leucine-rich nuclear phosphoprotein 32 family member A OS=Homo sapiens GN=ANP32A PE=1 SV=1			3	3	2	3	3	3	3	3	3	1	0	0	3	0	1	2	2	2	142400000	120750000	151930000	136220000	155820000	183170000	86861000	129940000	133980000	0	0	0	76679000	0	0	108310000	96225000	95060000	166670000	110350000	99795000	144010000	80257000	172300000	86418000
H0YN48;H0YNH8;Q9BZF9-2;Q9BZF9;F5H2B9;H0YMI1	H0YN48;H0YNH8;Q9BZF9-2;Q9BZF9;F5H2B9	Uveal autoantigen with coiled-coil domains and ankyrin repeats	UACA	>tr|H0YN48|H0YN48_HUMAN Uveal autoantigen with coiled-coil domains and ankyrin repeats (Fragment) OS=Homo sapiens GN=UACA PE=1 SV=1;>tr|H0YNH8|H0YNH8_HUMAN Uveal autoantigen with coiled-coil domains and ankyrin repeats OS=Homo sapiens GN=UACA PE=1 SV=1;>sp			1	1	0	0	1	0	0	0	0	2	1	1	0	1	0	1	1	2	0	0	0	0	0	0	0	0	0	149130000	0	0	0	0	0	0	0	184490000	14794000	124850000	0	0	9938400	0	0
H0YN65;Q8NCH0	H0YN65;Q8NCH0	Carbohydrate sulfotransferase 14	CHST14	>tr|H0YN65|H0YN65_HUMAN Carbohydrate sulfotransferase 14 OS=Homo sapiens GN=CHST14 PE=1 SV=1;>sp|Q8NCH0|CHSTE_HUMAN Carbohydrate sulfotransferase 14 OS=Homo sapiens GN=CHST14 PE=1 SV=2			0	0	0	0	0	0	1	0	0	0	0	0	0	0	0	0	0	0	0	0	0	0	0	0	0	0	0	0	0	0	0	0	0	0	0	0	0	0	0	0	0	0	8463500
H0YNA7;Q8TCT8	H0YNA7;Q8TCT8	Signal peptide peptidase-like 2A	SPPL2A	>tr|H0YNA7|H0YNA7_HUMAN Signal peptide peptidase-like 2A (Fragment) OS=Homo sapiens GN=SPPL2A PE=1 SV=8;>sp|Q8TCT8|SPP2A_HUMAN Signal peptide peptidase-like 2A OS=Homo sapiens GN=SPPL2A PE=1 SV=2			1	0	0	0	0	0	0	0	0	2	2	1	2	1	1	1	2	2	0	0	0	0	0	0	0	0	0	35113000	31852000	0	33486000	0	0	0	36343000	33681000	8758000	0	0	0	0	0	0
H0YNG3;P67812-4;P67812;P67812-3;H0YNX5;P67812-2;H0YNA5;H0YKT4;P0C7V7	H0YNG3;P67812-4;P67812;P67812-3;H0YNX5;P67812-2;H0YNA5	Signal peptidase complex catalytic subunit SEC11A	SEC11A	>tr|H0YNG3|H0YNG3_HUMAN Signal peptidase complex catalytic subunit SEC11 OS=Homo sapiens GN=SEC11A PE=1 SV=1;>sp|P67812-4|SC11A_HUMAN Isoform 4 of Signal peptidase complex catalytic subunit SEC11A OS=Homo sapiens GN=SEC11A;>sp|P67812|SC11A_HUMAN Signal pep			3	2	2	2	3	3	2	2	2	3	2	2	5	5	4	4	4	4	100820000	80493000	103710000	73032000	79034000	110020000	84384000	92809000	97534000	144630000	132560000	120720000	130950000	151870000	143750000	154400000	137140000	164640000	132800000	63486000	75195000	52754000	71392000	72105000	57105000
H0YNU5;P54132	H0YNU5;P54132	Bloom syndrome protein	BLM	>tr|H0YNU5|H0YNU5_HUMAN Bloom syndrome protein OS=Homo sapiens GN=BLM PE=1 SV=1;>sp|P54132|BLM_HUMAN Bloom syndrome protein OS=Homo sapiens GN=BLM PE=1 SV=1			1	1	2	0	1	1	1	1	1	1	1	1	1	1	1	1	1	1	0	0	39306000	0	0	0	0	0	0	0	0	0	0	0	0	0	0	0	18109000	12846000	40569000	0	21160000	18663000	10388000
H3BLZ8;Q92841;Q92841-1;Q92841-3;Q92841-2;A0A0U1RQJ0	H3BLZ8;Q92841;Q92841-1;Q92841-3;Q92841-2	Probable ATP-dependent RNA helicase DDX17	DDX17	>tr|H3BLZ8|H3BLZ8_HUMAN Probable ATP-dependent RNA helicase DDX17 OS=Homo sapiens GN=DDX17 PE=1 SV=1;>sp|Q92841|DDX17_HUMAN Probable ATP-dependent RNA helicase DDX17 OS=Homo sapiens GN=DDX17 PE=1 SV=2;>sp|Q92841-1|DDX17_HUMAN Isoform 2 of Probable ATP-depe			12	13	18	17	15	15	16	16	15	15	11	14	13	12	14	12	12	13	341700000	356350000	345940000	371630000	360700000	372740000	290490000	224580000	329210000	308270000	249720000	304430000	273440000	284010000	306320000	289030000	238120000	295160000	273100000	342080000	494620000	457420000	286980000	347700000	358850000
H3BMF4;Q9H2V7-3;Q9H2V7-2;Q9H2V7;H3BPT8;Q9H2V7-4;H3BT44;H3BPQ9;H3BR82;Q9H2V7-5	H3BMF4;Q9H2V7-3;Q9H2V7-2;Q9H2V7;H3BPT8;Q9H2V7-4	Protein spinster homolog 1	SPNS1	>tr|H3BMF4|H3BMF4_HUMAN Protein spinster homolog 1 OS=Homo sapiens GN=SPNS1 PE=1 SV=1;>sp|Q9H2V7-3|SPNS1_HUMAN Isoform 3 of Protein spinster homolog 1 OS=Homo sapiens GN=SPNS1;>sp|Q9H2V7-2|SPNS1_HUMAN Isoform 2 of Protein spinster homolog 1 OS=Homo sapiens			1	2	1	2	0	2	0	2	1	1	1	1	1	0	2	2	3	0	0	92861000	0	106460000	0	0	0	110800000	0	0	0	0	0	0	103060000	97198000	106010000	0	37476000	87897000	23795000	102290000	0	49090000	0
H3BV80;H3BMM9;H3BTC0;Q15287-3;Q15287-2;Q15287;H3BPG5;H3BMS0	H3BV80;H3BMM9;H3BTC0;Q15287-3;Q15287-2;Q15287;H3BPG5;H3BMS0	RNA-binding protein with serine-rich domain 1	RNPS1	>tr|H3BV80|H3BV80_HUMAN RNA-binding protein with serine-rich domain 1 OS=Homo sapiens GN=RNPS1 PE=1 SV=2;>tr|H3BMM9|H3BMM9_HUMAN RNA-binding protein with serine-rich domain 1 (Fragment) OS=Homo sapiens GN=RNPS1 PE=1 SV=1;>tr|H3BTC0|H3BTC0_HUMAN RNA-binding			2	2	1	1	0	1	2	1	2	2	2	1	2	0	1	1	1	1	56639000	63734000	0	0	0	0	56413000	0	54646000	56787000	0	0	52862000	0	0	0	0	0	57206000	60960000	31009000	37095000	0	9408600	47319000
H3BMQ0;P49815-6;P49815-5;P49815-3;P49815-2;P49815-4;P49815;P49815-7;H3BQK4;Q5HYF7;P49815-8	H3BMQ0;P49815-6;P49815-5;P49815-3;P49815-2;P49815-4;P49815;P49815-7	Tuberin	TSC2	>tr|H3BMQ0|H3BMQ0_HUMAN Tuberin OS=Homo sapiens GN=TSC2 PE=1 SV=1;>sp|P49815-6|TSC2_HUMAN Isoform 6 of Tuberin OS=Homo sapiens GN=TSC2;>sp|P49815-5|TSC2_HUMAN Isoform 5 of Tuberin OS=Homo sapiens GN=TSC2;>sp|P49815-3|TSC2_HUMAN Isoform 3 of Tuberin OS=Homo			1	0	0	0	0	1	2	0	1	1	0	0	0	0	0	1	0	0	0	0	0	0	0	0	0	0	0	0	0	0	0	0	0	0	0	0	0	0	0	0	0	0	5387500
H3BUQ9;H3BN50;H3BQS0;Q15599-3;Q15599-2;Q15599	H3BUQ9;H3BN50;H3BQS0;Q15599-3;Q15599-2;Q15599	Na(+)/H(+) exchange regulatory cofactor NHE-RF2	SLC9A3R2	>tr|H3BUQ9|H3BUQ9_HUMAN Na(+)/H(+) exchange regulatory cofactor NHE-RF2 (Fragment) OS=Homo sapiens GN=SLC9A3R2 PE=1 SV=1;>tr|H3BN50|H3BN50_HUMAN Na(+)/H(+) exchange regulatory cofactor NHE-RF2 (Fragment) OS=Homo sapiens GN=SLC9A3R2 PE=1 SV=1;>tr|H3BQS0|H3B			0	0	1	2	0	1	1	0	1	0	0	0	1	0	0	0	0	1	0	0	0	24585000	0	0	0	0	0	0	0	0	0	0	0	0	0	0	0	0	11998000	24014000	0	24267000	18866000
H3BU81;H3BUD9;H3BS49;H3BVH7;H3BN55;P51159-2;P51159;K7ES41;O00194	H3BU81;H3BUD9;H3BS49;H3BVH7;H3BN55;P51159-2;P51159	Ras-related protein Rab-27A	RAB27A	>tr|H3BU81|H3BU81_HUMAN Ras-related protein Rab-27A (Fragment) OS=Homo sapiens GN=RAB27A PE=1 SV=1;>tr|H3BUD9|H3BUD9_HUMAN Ras-related protein Rab-27A (Fragment) OS=Homo sapiens GN=RAB27A PE=1 SV=1;>tr|H3BS49|H3BS49_HUMAN Ras-related protein Rab-27A (Fragm			0	1	0	1	1	2	0	1	0	2	1	2	1	2	2	1	2	1	0	0	0	0	0	38634000	0	0	0	52383000	0	54887000	0	48128000	54754000	0	66888000	0	0	17889000	0	18493000	21318000	34168000	0
H3BN98;H3BPJ2;Q15041-2;Q15041;Q15041-3	H3BN98			>tr|H3BN98|H3BN98_HUMAN Uncharacterized protein (Fragment) OS=Homo sapiens PE=4 SV=2			6	6	5	4	7	6	7	5	6	6	7	4	6	5	6	5	5	3	0	0	0	0	0	0	0	0	0	0	0	0	0	0	0	0	0	0	114400000	112890000	88857000	97227000	105440000	93231000	66348000
H3BND4;Q6P996-4;Q6P996-5;Q6P996;Q6P996-3;Q86XE2;Q6P996-2;Q6XYB5;Q6P474;J3KNK7;H3BNL6;H3BU11;H3BQ54	H3BND4;Q6P996-4;Q6P996-5;Q6P996;Q6P996-3	Pyridoxal-dependent decarboxylase domain-containing protein 1	PDXDC1	>tr|H3BND4|H3BND4_HUMAN Pyridoxal-dependent decarboxylase domain-containing protein 1 OS=Homo sapiens GN=PDXDC1 PE=1 SV=1;>sp|Q6P996-4|PDXD1_HUMAN Isoform 4 of Pyridoxal-dependent decarboxylase domain-containing protein 1 OS=Homo sapiens GN=PDXDC1;>sp|Q6P9			5	4	9	5	6	4	8	8	7	8	6	7	4	6	4	3	8	4	146990000	149870000	212400000	135380000	172980000	151320000	211960000	214410000	200970000	217820000	192530000	177240000	123880000	131930000	171360000	138880000	189740000	128490000	142850000	100730000	268170000	98220000	278880000	88640000	311440000
H3BND8;Q93009-3;Q93009;F5H2X1	H3BND8;Q93009-3;Q93009	Ubiquitin carboxyl-terminal hydrolase;Ubiquitin carboxyl-terminal hydrolase 7	USP7	>tr|H3BND8|H3BND8_HUMAN Ubiquitin carboxyl-terminal hydrolase 7 (Fragment) OS=Homo sapiens GN=USP7 PE=1 SV=1;>sp|Q93009-3|UBP7_HUMAN Isoform 3 of Ubiquitin carboxyl-terminal hydrolase 7 OS=Homo sapiens GN=USP7;>sp|Q93009|UBP7_HUMAN Ubiquitin carboxyl-termi			1	0	3	0	0	0	0	0	0	0	0	0	0	0	0	0	0	0	0	0	179470000	0	0	0	0	0	0	0	0	0	0	0	0	0	0	0	15997000	0	393650000	0	0	0	0
H3BNF0;H3BNS4;Q9Y5Y2;H3BRK5;H3BMW1;H3BRE1;H3BQR2	H3BNF0;H3BNS4;Q9Y5Y2;H3BRK5;H3BMW1;H3BRE1;H3BQR2	Cytosolic Fe-S cluster assembly factor NUBP2	NUBP2	>tr|H3BNF0|H3BNF0_HUMAN Cytosolic Fe-S cluster assembly factor NUBP2 OS=Homo sapiens GN=NUBP2 PE=1 SV=1;>tr|H3BNS4|H3BNS4_HUMAN Cytosolic Fe-S cluster assembly factor NUBP2 (Fragment) OS=Homo sapiens GN=NUBP2 PE=1 SV=1;>sp|Q9Y5Y2|NUBP2_HUMAN Cytosolic Fe-S			1	0	1	1	0	1	1	0	0	0	0	0	1	0	1	1	0	1	0	0	0	0	0	0	0	0	0	0	0	0	0	0	0	0	0	0	18148000	0	24106000	10201000	0	19303000	21281000
H3BPE1;H3BQK9;Q9UPN3-5;Q9UPN3-3;Q9UPN3-2;Q9UPN3;Q9UPN3-4;H0Y390;H0Y314;H0Y4F5;H0Y6T5;H0Y7I1;E9PLY0;E9PLY5;E9PNZ4	H3BPE1;H3BQK9;Q9UPN3-5;Q9UPN3-3;Q9UPN3-2;Q9UPN3;Q9UPN3-4;H0Y390	Microtubule-actin cross-linking factor 1, isoforms 1/2/3/5	MACF1	>tr|H3BPE1|H3BPE1_HUMAN Microtubule-actin cross-linking factor 1, isoforms 1/2/3/5 OS=Homo sapiens GN=MACF1 PE=1 SV=1;>tr|H3BQK9|H3BQK9_HUMAN Microtubule-actin cross-linking factor 1, isoforms 1/2/3/5 OS=Homo sapiens GN=MACF1 PE=1 SV=1;>sp|Q9UPN3-5|MACF1_H			0	2	1	0	0	2	0	0	0	0	0	0	0	0	0	0	0	1	0	0	0	0	0	60305000	0	0	0	0	0	0	0	0	0	0	0	0	0	40150000	16430000	0	0	59482000	0
H3BPE7;P35637-2;P35637	H3BPE7;P35637-2;P35637	RNA-binding protein FUS	FUS	>tr|H3BPE7|H3BPE7_HUMAN RNA-binding protein FUS OS=Homo sapiens GN=FUS PE=1 SV=1;>sp|P35637-2|FUS_HUMAN Isoform Short of RNA-binding protein FUS OS=Homo sapiens GN=FUS;>sp|P35637|FUS_HUMAN RNA-binding protein FUS OS=Homo sapiens GN=FUS PE=1 SV=1			6	6	6	6	7	5	6	6	6	5	6	6	6	6	6	7	6	5	1400300000	1179600000	1292800000	1277100000	1328900000	1305700000	1015600000	1032700000	1035600000	862180000	1047400000	1253800000	938970000	975190000	1070900000	1028000000	937400000	1082000000	1316900000	1411300000	1557300000	1170800000	1768400000	1036100000	619940000
H3BUN2;H3BQV3;Q96MW5	H3BUN2;H3BQV3;Q96MW5	Conserved oligomeric Golgi complex subunit 8	COG8	>tr|H3BUN2|H3BUN2_HUMAN Conserved oligomeric Golgi complex subunit 8 (Fragment) OS=Homo sapiens GN=COG8 PE=1 SV=1;>tr|H3BQV3|H3BQV3_HUMAN Conserved oligomeric Golgi complex subunit 8 OS=Homo sapiens GN=COG8 PE=1 SV=1;>sp|Q96MW5|COG8_HUMAN Conserved oligome			0	0	1	0	0	0	0	0	1	0	1	0	0	0	0	0	0	0	0	0	0	0	0	0	0	0	16074000	0	0	0	0	0	0	0	0	0	0	0	9665000	0	0	0	0
J3KSZ6;U3KQ35;H3BR06;Q15554;H3BTA7	J3KSZ6;U3KQ35;H3BR06;Q15554;H3BTA7	Telomeric repeat-binding factor 2	TERF2	>tr|J3KSZ6|J3KSZ6_HUMAN Telomeric repeat-binding factor 2 (Fragment) OS=Homo sapiens GN=TERF2 PE=1 SV=1;>tr|U3KQ35|U3KQ35_HUMAN Telomeric repeat-binding factor 2 (Fragment) OS=Homo sapiens GN=TERF2 PE=1 SV=1;>tr|H3BR06|H3BR06_HUMAN Telomeric repeat-binding			1	1	0	1	1	1	0	0	1	0	0	0	1	0	0	0	1	1	0	0	0	0	0	0	0	0	0	0	0	0	0	0	0	0	0	0	29106000	25334000	0	17464000	21093000	9434300	0
H3BT58;Q14019	H3BT58;Q14019	Coactosin-like protein	COTL1	>tr|H3BT58|H3BT58_HUMAN Coactosin-like protein OS=Homo sapiens GN=COTL1 PE=1 SV=1;>sp|Q14019|COTL1_HUMAN Coactosin-like protein OS=Homo sapiens GN=COTL1 PE=1 SV=3			0	0	0	0	1	0	0	0	0	0	0	0	0	0	0	0	0	0	0	0	0	0	0	0	0	0	0	0	0	0	0	0	0	0	0	0	0	0	0	0	16177000	0	0
H3BTB7;Q5JPH6;Q5JPH6-2	H3BTB7;Q5JPH6;Q5JPH6-2	Probable glutamate--tRNA ligase, mitochondrial	EARS2	>tr|H3BTB7|H3BTB7_HUMAN Probable glutamate--tRNA ligase, mitochondrial OS=Homo sapiens GN=EARS2 PE=1 SV=1;>sp|Q5JPH6|SYEM_HUMAN Probable glutamate--tRNA ligase, mitochondrial OS=Homo sapiens GN=EARS2 PE=1 SV=2;>sp|Q5JPH6-2|SYEM_HUMAN Isoform 2 of Probable			3	5	6	6	1	6	4	5	5	3	3	3	4	4	4	4	5	4	155830000	125080000	129880000	156580000	0	121810000	153310000	159680000	148410000	120070000	130450000	149400000	137540000	149360000	152940000	146060000	104280000	123090000	130270000	153830000	234490000	180850000	72028000	181660000	141940000
H3BU68;Q7L5N7	H3BU68;Q7L5N7	Lysophosphatidylcholine acyltransferase 2	LPCAT2	>tr|H3BU68|H3BU68_HUMAN Lysophosphatidylcholine acyltransferase 2 (Fragment) OS=Homo sapiens GN=LPCAT2 PE=1 SV=2;>sp|Q7L5N7|PCAT2_HUMAN Lysophosphatidylcholine acyltransferase 2 OS=Homo sapiens GN=LPCAT2 PE=1 SV=1			1	1	1	1	1	1	1	1	1	2	1	1	1	1	1	1	2	1	0	0	0	0	0	0	0	0	0	0	0	0	0	0	0	0	35834000	0	26611000	23120000	19995000	19539000	19479000	17824000	20069000
H6UMI1;O95166;I3L3J4;F5GZY7;Q9H0R8;Q9H0R8-2	H6UMI1;O95166;I3L3J4;F5GZY7;Q9H0R8;Q9H0R8-2	Gamma-aminobutyric acid receptor-associated protein;Gamma-aminobutyric acid receptor-associated protein-like 1	GABARAP;GABARAPL1	>tr|H6UMI1|H6UMI1_HUMAN GABARAP-a OS=Homo sapiens GN=GABARAP PE=1 SV=1;>sp|O95166|GBRAP_HUMAN Gamma-aminobutyric acid receptor-associated protein OS=Homo sapiens GN=GABARAP PE=1 SV=1;>tr|I3L3J4|I3L3J4_HUMAN Gamma-aminobutyric acid receptor-associated prote			0	0	1	0	0	1	0	0	0	0	0	0	0	0	0	0	0	0	0	0	0	0	0	0	0	0	0	0	0	0	0	0	0	0	0	0	0	0	33876000	0	0	61827000	0
H7BXF4;Q9NXE4-2;B1PBA3;Q9NXE4-6;Q9NXE4;Q9NXE4-4;Q9NXE4-3;H7C1Q6;Q9NXE4-8;Q9NXE4-10;Q9NXE4-9;Q9NXE4-7;H7C0W5;Q9NXE4-5;H7C2J2;H7C235;H7C2E2;C9J647;F8WF03;F2Z2I0;F2Z2W5;F8WEQ5	H7BXF4;Q9NXE4-2;B1PBA3;Q9NXE4-6;Q9NXE4;Q9NXE4-4;Q9NXE4-3;H7C1Q6;Q9NXE4-8;Q9NXE4-10;Q9NXE4-9;Q9NXE4-7;H7C0W5	Sphingomyelin phosphodiesterase 4	SMPD4	>tr|H7BXF4|H7BXF4_HUMAN Sphingomyelin phosphodiesterase 4 OS=Homo sapiens GN=SMPD4 PE=1 SV=1;>sp|Q9NXE4-2|NSMA3_HUMAN Isoform 2 of Sphingomyelin phosphodiesterase 4 OS=Homo sapiens GN=SMPD4;>tr|B1PBA3|B1PBA3_HUMAN SKNY protein OS=Homo sapiens GN=SMPD4 PE=1			5	5	5	6	4	6	6	5	3	5	5	4	6	4	5	3	2	6	137460000	144860000	96093000	137350000	123480000	112240000	134720000	133690000	101610000	145230000	133020000	163360000	115320000	152010000	119200000	127880000	0	113330000	127690000	186570000	123360000	105850000	131920000	147180000	196690000
H7BXI1;A0FGR8-2;A0FGR8-6;A0A087WXU3;A0FGR8;A0FGR8-5;A0FGR8-4	H7BXI1;A0FGR8-2;A0FGR8-6;A0A087WXU3;A0FGR8;A0FGR8-5	Extended synaptotagmin-2	ESYT2	>tr|H7BXI1|H7BXI1_HUMAN Extended synaptotagmin-2 (Fragment) OS=Homo sapiens GN=ESYT2 PE=1 SV=1;>sp|A0FGR8-2|ESYT2_HUMAN Isoform 2 of Extended synaptotagmin-2 OS=Homo sapiens GN=ESYT2;>sp|A0FGR8-6|ESYT2_HUMAN Isoform 6 of Extended synaptotagmin-2 OS=Homo sa			13	19	18	17	16	20	21	15	17	16	15	16	17	16	17	16	15	16	786560000	796230000	740720000	751390000	784530000	757370000	828240000	808270000	787640000	801210000	816350000	743710000	729010000	813280000	797750000	748450000	732190000	748770000	638990000	906090000	828420000	725900000	886720000	923590000	851290000
H7BXZ5;J3QSW6;O60229;C9IZQ6;O60229-3;O60229-6;O60229-4;O60229-2;O60229-5	H7BXZ5;J3QSW6;O60229;C9IZQ6;O60229-3;O60229-6;O60229-4;O60229-2	Kalirin	KALRN	>tr|H7BXZ5|H7BXZ5_HUMAN Kalirin (Fragment) OS=Homo sapiens GN=KALRN PE=1 SV=1;>tr|J3QSW6|J3QSW6_HUMAN Kalirin OS=Homo sapiens GN=KALRN PE=1 SV=1;>sp|O60229|KALRN_HUMAN Kalirin OS=Homo sapiens GN=KALRN PE=1 SV=2;>tr|C9IZQ6|C9IZQ6_HUMAN HCG2022551, isoform C			0	2	1	1	1	1	1	0	1	0	1	0	0	1	1	0	0	0	0	0	0	0	0	0	0	0	0	0	0	0	0	9820800	0	0	0	0	0	112730000	10739000	8433500	12417000	9856600	10739000
H7BXZ6;Q8IXI2-4;Q8IXI2;Q8IXI2-5;Q8IXI2-2;Q8IXI2-7;Q8IXI2-3;Q8IXI2-6;K7EIQ7	H7BXZ6;Q8IXI2-4;Q8IXI2;Q8IXI2-5;Q8IXI2-2;Q8IXI2-7;Q8IXI2-3;Q8IXI2-6	Mitochondrial Rho GTPase;Mitochondrial Rho GTPase 1	TMEM91;RHOT1	>tr|H7BXZ6|H7BXZ6_HUMAN Mitochondrial Rho GTPase OS=Homo sapiens GN=RHOT1 PE=1 SV=2;>sp|Q8IXI2-4|MIRO1_HUMAN Isoform 4 of Mitochondrial Rho GTPase 1 OS=Homo sapiens GN=RHOT1;>sp|Q8IXI2|MIRO1_HUMAN Mitochondrial Rho GTPase 1 OS=Homo sapiens GN=RHOT1 PE=1 SV			0	1	0	1	1	1	2	2	2	1	1	2	2	1	1	0	1	1	0	0	0	0	0	0	0	0	0	0	0	0	8639300	0	0	0	0	0	0	0	0	4730600	0	0	6502000
H7BYH4;P00441	H7BYH4;P00441	Superoxide dismutase [Cu-Zn]	SOD1	>tr|H7BYH4|H7BYH4_HUMAN Superoxide dismutase [Cu-Zn] OS=Homo sapiens GN=SOD1 PE=1 SV=1;>sp|P00441|SODC_HUMAN Superoxide dismutase [Cu-Zn] OS=Homo sapiens GN=SOD1 PE=1 SV=2			0	0	1	1	1	1	1	1	1	0	0	0	0	0	0	0	0	1	0	0	0	0	0	0	0	0	0	0	0	0	0	0	0	0	0	0	0	0	36677000	22329000	10623000	20975000	23523000
H7BYN4;Q02241-2;Q02241;Q02241-3;H0YKQ5;H0YME6;H0YMJ4	H7BYN4;Q02241-2;Q02241;Q02241-3	Kinesin-like protein KIF23	KIF23	>tr|H7BYN4|H7BYN4_HUMAN Kinesin-like protein OS=Homo sapiens GN=KIF23 PE=1 SV=1;>sp|Q02241-2|KIF23_HUMAN Isoform 2 of Kinesin-like protein KIF23 OS=Homo sapiens GN=KIF23;>sp|Q02241|KIF23_HUMAN Kinesin-like protein KIF23 OS=Homo sapiens GN=KIF23 PE=1 SV=3;>			5	1	5	6	6	4	8	5	2	6	4	5	4	0	1	4	3	1	141710000	0	123450000	137860000	135460000	125860000	160380000	142300000	99097000	129630000	139640000	123750000	108550000	0	0	121170000	113700000	0	232990000	23871000	141630000	149230000	136850000	106200000	196810000
H7BYT1;P48730-2;P48730;J3KRM8	H7BYT1;P48730-2;P48730	Casein kinase I isoform delta	CSNK1D	>tr|H7BYT1|H7BYT1_HUMAN Casein kinase I isoform delta OS=Homo sapiens GN=CSNK1D PE=1 SV=2;>sp|P48730-2|KC1D_HUMAN Isoform 2 of Casein kinase I isoform delta OS=Homo sapiens GN=CSNK1D;>sp|P48730|KC1D_HUMAN Casein kinase I isoform delta OS=Homo sapiens GN=CS			0	0	0	5	3	3	1	4	2	0	0	0	2	2	1	1	1	0	0	0	0	78701000	62447000	71609000	0	78780000	58111000	0	0	0	70395000	0	0	0	0	0	0	0	0	120990000	38967000	70872000	25908000
H7BYY1;F5H7S3;B7Z596;H0YK48;P09493-5;H0YN06	H7BYY1;F5H7S3;B7Z596;H0YK48;P09493-5	Tropomyosin alpha-1 chain	TPM1	>tr|H7BYY1|H7BYY1_HUMAN Tropomyosin 1 (Alpha), isoform CRA_m OS=Homo sapiens GN=TPM1 PE=1 SV=1;>tr|F5H7S3|F5H7S3_HUMAN Tropomyosin alpha-1 chain OS=Homo sapiens GN=TPM1 PE=1 SV=2;>tr|B7Z596|B7Z596_HUMAN Tropomyosin alpha-1 chain OS=Homo sapiens GN=TPM1 PE=			9	4	8	8	7	7	7	5	6	7	5	6	7	6	10	9	9	7	0	0	0	0	0	0	0	0	0	0	0	0	0	0	0	23740000	0	0	0	0	0	0	0	0	0
H7BZJ3	H7BZJ3		PDIA3	>tr|H7BZJ3|H7BZJ3_HUMAN Protein disulfide-isomerase A3 (Fragment) OS=Homo sapiens GN=PDIA3 PE=1 SV=1			5	3	5	3	2	4	4	4	4	4	2	2	3	5	4	4	1	5	0	0	0	0	0	0	0	0	0	0	0	0	0	0	0	0	0	193590000	124620000	0	0	0	0	0	0
H7C155;P04049;P04049-2;H7C560;P15056;Q96II5;P10398;H7C4S5	H7C155;P04049;P04049-2;H7C560;P15056;Q96II5;P10398	RAF proto-oncogene serine/threonine-protein kinase;Serine/threonine-protein kinase B-raf;Serine/threonine-protein kinase A-Raf	RAF1;BRAF;ARAF	>tr|H7C155|H7C155_HUMAN RAF proto-oncogene serine/threonine-protein kinase (Fragment) OS=Homo sapiens GN=RAF1 PE=1 SV=1;>sp|P04049|RAF1_HUMAN RAF proto-oncogene serine/threonine-protein kinase OS=Homo sapiens GN=RAF1 PE=1 SV=1;>sp|P04049-2|RAF1_HUMAN Isofo			1	2	0	2	0	1	0	1	1	2	1	1	0	1	0	1	1	1	0	0	0	0	0	0	0	0	0	62637000	0	0	0	0	0	0	0	0	24973000	43401000	0	10183000	0	21719000	0
H7C1N3;O15155;C9JTT8;Q68DU7;O15155-2	H7C1N3;O15155;C9JTT8;Q68DU7;O15155-2	BET1 homolog	BET1;DKFZp781C0425	>tr|H7C1N3|H7C1N3_HUMAN BET1 homolog (Fragment) OS=Homo sapiens GN=BET1 PE=1 SV=1;>sp|O15155|BET1_HUMAN BET1 homolog OS=Homo sapiens GN=BET1 PE=1 SV=1;>tr|C9JTT8|C9JTT8_HUMAN BET1 homolog OS=Homo sapiens GN=BET1 PE=1 SV=1;>tr|Q68DU7|Q68DU7_HUMAN BET1 homol			2	1	2	2	1	1	2	2	2	2	2	1	2	1	2	2	2	2	0	0	77523000	0	0	0	37501000	0	49657000	73286000	0	0	0	0	0	85487000	91745000	86065000	52945000	0	80819000	55970000	24343000	0	36306000
H7C2Q8;Q99848	H7C2Q8;Q99848	Probable rRNA-processing protein EBP2	EBNA1BP2	>tr|H7C2Q8|H7C2Q8_HUMAN EBNA1 binding protein 2, isoform CRA_d OS=Homo sapiens GN=EBNA1BP2 PE=1 SV=1;>sp|Q99848|EBP2_HUMAN Probable rRNA-processing protein EBP2 OS=Homo sapiens GN=EBNA1BP2 PE=1 SV=2			0	0	1	0	1	0	0	0	0	0	0	0	0	0	0	0	0	1	0	0	15288000	0	0	0	0	0	0	0	0	0	0	0	0	0	0	0	0	0	15780000	0	21605000	0	0
H7C3W1;O60443	H7C3W1;O60443	Non-syndromic hearing impairment protein 5	DFNA5	>tr|H7C3W1|H7C3W1_HUMAN Non-syndromic hearing impairment protein 5 (Fragment) OS=Homo sapiens GN=DFNA5 PE=1 SV=1;>sp|O60443|DFNA5_HUMAN Non-syndromic hearing impairment protein 5 OS=Homo sapiens GN=DFNA5 PE=1 SV=2			0	0	0	0	0	0	0	1	0	0	1	0	1	1	1	1	2	1	0	0	0	0	0	0	0	0	0	0	0	0	0	0	0	0	0	0	0	0	0	0	0	0	0
H7C410;P35052;H7C024;P35052-2;H7BZL4;H7BZE9;C9J4Y6	H7C410;P35052;H7C024;P35052-2	Glypican-1;Secreted glypican-1	GPC1	>tr|H7C410|H7C410_HUMAN Glypican-1 OS=Homo sapiens GN=GPC1 PE=1 SV=2;>sp|P35052|GPC1_HUMAN Glypican-1 OS=Homo sapiens GN=GPC1 PE=1 SV=2;>tr|H7C024|H7C024_HUMAN Glypican-1 (Fragment) OS=Homo sapiens GN=GPC1 PE=1 SV=2;>sp|P35052-2|GPC1_HUMAN Isoform 2 of Gly			0	0	0	0	0	0	0	1	0	0	0	0	0	0	0	0	0	0	0	0	0	0	0	0	0	0	0	0	0	0	0	0	0	0	0	0	0	0	0	0	0	0	0
H7C487;Q9BXB5-2;Q9BXB5	H7C487;Q9BXB5-2;Q9BXB5	Oxysterol-binding protein;Oxysterol-binding protein-related protein 10	OSBPL10	>tr|H7C487|H7C487_HUMAN Oxysterol-binding protein (Fragment) OS=Homo sapiens GN=OSBPL10 PE=1 SV=1;>sp|Q9BXB5-2|OSB10_HUMAN Isoform 2 of Oxysterol-binding protein-related protein 10 OS=Homo sapiens GN=OSBPL10;>sp|Q9BXB5|OSB10_HUMAN Oxysterol-binding protein			0	0	0	0	1	2	0	0	1	0	0	0	1	1	0	0	2	1	0	0	0	0	0	12992000	0	0	0	0	0	0	0	0	0	0	24799000	0	0	0	0	0	9210900	11969000	0
I3L0E3;E9PE17;Q9Y2R5;K7ERG6;E7ENB8;M0QZA4;M0R099;A0A087WXU7;M0R1T0;F8WEN0;C9JUE3;C9J3R7;M0R1K6;I3L137;K7ENX6;M0R1N1;E5RGH0;E5RGC2;M0R0I7;M0QYU5;Q6IQ01;M0R183;M0R079;M0QZ38;M0QX59;M0R2R1;M0R0C2;M0QXZ4;F8WBQ5;M0QYA4;F5H490;E9PPF8;E9PIN4;M0R1V2;K7EJG2;E9PLW9;C9K0H2;M0QYA6;M0QYM6;J3KQN0;E9PN20;V9GYJ2;M0QZA2;F6W2C3;M0QYV6;M0QZG9;E9PLF5;M0R3A5;K7ENW2;K7EIP5;A0A0A0MRD3;M0R2P3;K7ERS7;K7EL03;L0R8M2;A0A0B4…	I3L0E3;E9PE17;Q9Y2R5	28S ribosomal protein S17, mitochondrial	MRPS17	>tr|I3L0E3|I3L0E3_HUMAN HCG1984214, isoform CRA_a OS=Homo sapiens GN=hCG_1984214 PE=3 SV=1;>tr|E9PE17|E9PE17_HUMAN 28S ribosomal protein S17, mitochondrial (Fragment) OS=Homo sapiens GN=MRPS17 PE=1 SV=1;>sp|Q9Y2R5|RT17_HUMAN 28S ribosomal protein S17, mito			3	0	1	0	1	3	2	2	2	1	2	1	2	1	2	2	2	2	42372000	0	0	0	0	42565000	43622000	46832000	47457000	0	53002000	0	49530000	0	51326000	59587000	50440000	50554000	57150000	0	13603000	0	27341000	52056000	35942000
I3L0N3;P46459;P46459-2;I3L2G1;I3L0L3;K7EQD6;I3L338;I3L4Q9	I3L0N3;P46459;P46459-2	Vesicle-fusing ATPase	NSF	>tr|I3L0N3|I3L0N3_HUMAN Vesicle-fusing ATPase OS=Homo sapiens GN=NSF PE=1 SV=1;>sp|P46459|NSF_HUMAN Vesicle-fusing ATPase OS=Homo sapiens GN=NSF PE=1 SV=3;>sp|P46459-2|NSF_HUMAN Isoform 2 of Vesicle-fusing ATPase OS=Homo sapiens GN=NSF			7	6	13	5	9	11	9	7	8	11	12	11	13	7	13	13	13	8	255540000	260160000	330650000	150440000	280070000	280550000	283110000	250500000	282300000	399790000	367330000	351980000	402430000	353430000	388380000	373310000	431820000	355650000	212390000	180170000	455470000	86682000	265790000	291580000	219790000
I3L0T6;Q9HC36	I3L0T6;Q9HC36	RNA methyltransferase-like protein 1	RNMTL1	>tr|I3L0T6|I3L0T6_HUMAN rRNA methyltransferase 3, mitochondrial OS=Homo sapiens GN=MRM3 PE=1 SV=1;>sp|Q9HC36|MRM3_HUMAN rRNA methyltransferase 3, mitochondrial OS=Homo sapiens GN=MRM3 PE=1 SV=2			0	0	1	0	1	1	0	0	1	0	0	1	0	0	1	0	0	0	0	0	0	0	0	0	0	0	0	0	0	0	0	0	11732000	0	0	0	0	0	12974000	0	6537800	12207000	0
I3L0U2;Q9Y6M0-3;Q9Y6M0-2;Q9Y6M0;I3L3C7	I3L0U2;Q9Y6M0-3;Q9Y6M0-2;Q9Y6M0;I3L3C7	Testisin	PRSS21	>tr|I3L0U2|I3L0U2_HUMAN Testisin (Fragment) OS=Homo sapiens GN=PRSS21 PE=1 SV=1;>sp|Q9Y6M0-3|TEST_HUMAN Isoform 3 of Testisin OS=Homo sapiens GN=PRSS21;>sp|Q9Y6M0-2|TEST_HUMAN Isoform 2 of Testisin OS=Homo sapiens GN=PRSS21;>sp|Q9Y6M0|TEST_HUMAN Testisin O			1	2	1	0	1	1	1	1	1	2	1	1	2	2	2	2	3	1	0	122850000	0	0	0	0	0	0	0	134440000	0	0	129220000	121530000	121970000	0	122520000	0	43995000	118130000	60922000	0	0	59576000	43825000
J3KSI4;I3L1D2;I3L4E0;J3QS48;I3L295;J3KT75;J3QW43;J3QRD5;O75352-2;O75352;I3L405;I3L261;J3KTK8;J3QQZ4	J3KSI4;I3L1D2;I3L4E0;J3QS48;I3L295;J3KT75;J3QW43;J3QRD5;O75352-2;O75352;I3L405;I3L261;J3KTK8;J3QQZ4	Mannose-P-dolichol utilization defect 1 protein	MPDU1	>tr|J3KSI4|J3KSI4_HUMAN Mannose-P-dolichol utilization defect 1 protein OS=Homo sapiens GN=MPDU1 PE=1 SV=1;>tr|I3L1D2|I3L1D2_HUMAN Mannose-P-dolichol utilization defect 1 protein OS=Homo sapiens GN=MPDU1 PE=1 SV=1;>tr|I3L4E0|I3L4E0_HUMAN Mannose-P-dolichol			2	1	0	2	0	0	0	1	1	2	2	0	2	0	0	1	1	0	197390000	0	0	208590000	0	0	0	0	0	227490000	231240000	0	232660000	0	0	0	0	0	202280000	200140000	0	171670000	0	0	0
I3L1P8;Q02978;Q02978-2	I3L1P8;Q02978;Q02978-2	Mitochondrial 2-oxoglutarate/malate carrier protein	SLC25A11	>tr|I3L1P8|I3L1P8_HUMAN Mitochondrial 2-oxoglutarate/malate carrier protein (Fragment) OS=Homo sapiens GN=SLC25A11 PE=1 SV=1;>sp|Q02978|M2OM_HUMAN Mitochondrial 2-oxoglutarate/malate carrier protein OS=Homo sapiens GN=SLC25A11 PE=1 SV=3;>sp|Q02978-2|M2OM_H			11	7	8	7	9	9	8	8	8	7	9	7	9	11	10	10	7	7	820370000	695950000	617960000	728930000	706600000	774160000	744210000	700590000	715650000	813340000	810300000	859480000	892290000	932950000	1023500000	938860000	925870000	938040000	928660000	635340000	594930000	529890000	729430000	798660000	725380000
I3L2C7;P57678;I3L399;I3L4M4;I3L4A4;E7EN12	I3L2C7;P57678	Gem-associated protein 4	GEMIN4	>tr|I3L2C7|I3L2C7_HUMAN Gem-associated protein 4 OS=Homo sapiens GN=GEMIN4 PE=1 SV=1;>sp|P57678|GEMI4_HUMAN Gem-associated protein 4 OS=Homo sapiens GN=GEMIN4 PE=1 SV=2			4	7	6	4	5	6	8	5	5	4	5	6	4	4	5	4	5	1	135650000	118720000	121130000	137250000	127780000	108560000	129110000	160510000	136460000	133020000	141300000	144530000	117250000	111510000	103820000	115610000	131850000	0	121070000	158190000	164260000	111420000	143990000	129710000	173400000
I3L397;I3L504;P63241;Q6IS14;P63241-2;F8WCJ1;C9J7B5;C9J4W5;Q9GZV4	I3L397;I3L504;P63241;Q6IS14;P63241-2;F8WCJ1;C9J7B5;C9J4W5;Q9GZV4	Eukaryotic translation initiation factor 5A-1;Eukaryotic translation initiation factor 5A-1-like;Eukaryotic translation initiation factor 5A-2	EIF5A;EIF5AL1;EIF5A2	>tr|I3L397|I3L397_HUMAN Eukaryotic translation initiation factor 5A (Fragment) OS=Homo sapiens GN=EIF5A PE=1 SV=8;>tr|I3L504|I3L504_HUMAN Eukaryotic translation initiation factor 5A-1 OS=Homo sapiens GN=EIF5A PE=1 SV=1;>sp|P63241|IF5A1_HUMAN Eukaryotic tra			5	4	5	4	5	6	4	6	4	4	3	2	4	4	4	4	4	3	358460000	355090000	463220000	427150000	443800000	609030000	374350000	433350000	397980000	182520000	186920000	184630000	211150000	221010000	249890000	283680000	209290000	272450000	341730000	287910000	347470000	291750000	414910000	679850000	415770000
I3L4N6;Q9UP95-4;Q9UP95-3;Q9UP95-5;Q9UP95-2;Q9UP95-6;Q9UP95;Q9UP95-7	I3L4N6;Q9UP95-4;Q9UP95-3;Q9UP95-5;Q9UP95-2;Q9UP95-6;Q9UP95;Q9UP95-7	Solute carrier family 12 member 4	SLC12A4	>tr|I3L4N6|I3L4N6_HUMAN Solute carrier family 12 member 4 OS=Homo sapiens GN=SLC12A4 PE=1 SV=1;>sp|Q9UP95-4|S12A4_HUMAN Isoform 4 of Solute carrier family 12 member 4 OS=Homo sapiens GN=SLC12A4;>sp|Q9UP95-3|S12A4_HUMAN Isoform 3 of Solute carrier family 12			0	0	0	0	1	0	1	0	0	0	0	0	1	0	0	0	0	0	0	0	0	0	0	0	0	0	0	0	0	0	18874000	0	0	0	0	0	0	0	0	0	20597000	0	13957000
I3NI32;Q02127;J3QRQ3;I3L449	I3NI32;Q02127	Dihydroorotate dehydrogenase (quinone), mitochondrial	DHODH	>tr|I3NI32|I3NI32_HUMAN Dihydroorotate dehydrogenase (quinone), mitochondrial OS=Homo sapiens GN=DHODH PE=1 SV=1;>sp|Q02127|PYRD_HUMAN Dihydroorotate dehydrogenase (quinone), mitochondrial OS=Homo sapiens GN=DHODH PE=1 SV=3			0	0	0	0	0	0	0	0	0	0	1	0	1	0	0	0	0	0	0	0	0	0	0	0	0	0	0	0	0	0	0	0	0	0	0	0	0	0	0	0	0	0	0
J3KMZ8;Q92785-2;Q92785	J3KMZ8;Q92785-2;Q92785	Zinc finger protein ubi-d4	DPF2	>tr|J3KMZ8|J3KMZ8_HUMAN Zinc finger protein ubi-d4 OS=Homo sapiens GN=DPF2 PE=1 SV=1;>sp|Q92785-2|REQU_HUMAN Isoform 2 of Zinc finger protein ubi-d4 OS=Homo sapiens GN=DPF2;>sp|Q92785|REQU_HUMAN Zinc finger protein ubi-d4 OS=Homo sapiens GN=DPF2 PE=1 SV=2			1	0	1	0	0	0	0	0	0	0	0	0	0	1	0	0	0	0	0	0	0	0	0	0	0	0	0	0	0	0	0	16456000	0	0	0	0	16828000	0	9280700	0	0	0	0
J3KN29;O00233;F5H7X1;F5H5V4;F5GX23;O00233-2;O00233-3	J3KN29;O00233;F5H7X1;F5H5V4;F5GX23;O00233-2;O00233-3	26S proteasome non-ATPase regulatory subunit 9	PSMD9	>tr|J3KN29|J3KN29_HUMAN 26S proteasome non-ATPase regulatory subunit 9 OS=Homo sapiens GN=PSMD9 PE=1 SV=1;>sp|O00233|PSMD9_HUMAN 26S proteasome non-ATPase regulatory subunit 9 OS=Homo sapiens GN=PSMD9 PE=1 SV=3;>tr|F5H7X1|F5H7X1_HUMAN 26S proteasome non-AT			0	1	1	0	1	0	0	0	1	0	0	1	1	0	1	0	3	1	0	0	0	0	0	0	0	0	0	0	0	0	0	0	0	0	45401000	0	0	18134000	17363000	0	20333000	0	0
S4R3Q9;J3KNA0;Q15070-2;Q15070;E7EVY0;C9JC63;Q15070-3	S4R3Q9;J3KNA0;Q15070-2;Q15070;E7EVY0	Mitochondrial inner membrane protein OXA1L	OXA1L	>tr|S4R3Q9|S4R3Q9_HUMAN Mitochondrial inner membrane protein OXA1L OS=Homo sapiens GN=OXA1L PE=1 SV=1;>tr|J3KNA0|J3KNA0_HUMAN Mitochondrial inner membrane protein OXA1L OS=Homo sapiens GN=OXA1L PE=1 SV=1;>sp|Q15070-2|OXA1L_HUMAN Isoform 2 of Mitochondrial			4	6	4	5	5	5	3	5	4	5	3	5	5	4	4	3	4	5	358490000	370480000	296580000	257950000	298590000	345750000	349360000	361120000	323890000	307720000	321800000	404500000	342960000	390490000	394160000	332960000	337440000	344940000	349610000	457160000	384370000	290610000	365950000	436560000	193380000
J3KNF5;O15078;F8VS29;A0A0A0MS86;O15078-2	J3KNF5;O15078;F8VS29;A0A0A0MS86;O15078-2	Centrosomal protein of 290 kDa	CEP290	>tr|J3KNF5|J3KNF5_HUMAN Centrosomal protein of 290 kDa OS=Homo sapiens GN=CEP290 PE=1 SV=1;>sp|O15078|CE290_HUMAN Centrosomal protein of 290 kDa OS=Homo sapiens GN=CEP290 PE=1 SV=2;>tr|F8VS29|F8VS29_HUMAN Centrosomal protein of 290 kDa (Fragment) OS=Homo s			0	0	0	0	1	0	1	0	0	0	0	0	0	1	0	0	0	0	0	0	0	0	0	0	0	0	0	0	0	0	0	9739900	0	0	0	0	0	0	0	0	14827000	0	0
J3KNF8;D6RFH4;H3BUX2;O43169;J3QR91	J3KNF8;D6RFH4;H3BUX2;O43169	Cytochrome b5 type B	CYB5B	>tr|J3KNF8|J3KNF8_HUMAN Cytochrome b5 type B OS=Homo sapiens GN=CYB5B PE=1 SV=1;>tr|D6RFH4|D6RFH4_HUMAN Cytochrome b5 type B OS=Homo sapiens GN=CYB5B PE=1 SV=1;>tr|H3BUX2|H3BUX2_HUMAN Cytochrome b5 type B OS=Homo sapiens GN=CYB5B PE=1 SV=1;>sp|O43169|CYB5B			3	3	4	3	4	4	3	4	4	3	4	4	4	4	4	4	4	4	219840000	228670000	255510000	179470000	224070000	224840000	206260000	193360000	227380000	442600000	350030000	361230000	392150000	349020000	454680000	363560000	412410000	413730000	241780000	196070000	265600000	141420000	212740000	204870000	141660000
J3KNI1;Q9H9E3;A0A0A0MS45;Q9H9E3-3;Q9H9E3-2;J3QLW1;E9PRT5;H3BSD2;H3BMV9	J3KNI1;Q9H9E3;A0A0A0MS45;Q9H9E3-3	Conserved oligomeric Golgi complex subunit 4	COG4	>tr|J3KNI1|J3KNI1_HUMAN Conserved oligomeric Golgi complex subunit 4 OS=Homo sapiens GN=COG4 PE=1 SV=1;>sp|Q9H9E3|COG4_HUMAN Conserved oligomeric Golgi complex subunit 4 OS=Homo sapiens GN=COG4 PE=1 SV=3;>tr|A0A0A0MS45|A0A0A0MS45_HUMAN Conserved oligomeric			0	1	0	3	0	0	1	4	1	0	0	0	1	0	2	0	1	1	0	0	0	67407000	0	0	0	87300000	0	0	0	0	0	0	0	0	0	0	0	24823000	0	61614000	0	0	26830000
J3KNL6;F1T0I1;O15027;O15027-5;O15027-2;O15027-4;O15027-3;X6RGP5;A0A0C4DH09;Q8N9G1	J3KNL6;F1T0I1;O15027;O15027-5;O15027-2;O15027-4;O15027-3;X6RGP5	Protein transport protein Sec16A	SEC16A	>tr|J3KNL6|J3KNL6_HUMAN Protein transport protein Sec16A OS=Homo sapiens GN=SEC16A PE=1 SV=1;>tr|F1T0I1|F1T0I1_HUMAN Protein transport protein Sec16A OS=Homo sapiens GN=SEC16A PE=1 SV=1;>sp|O15027|SC16A_HUMAN Protein transport protein Sec16A OS=Homo sapien			7	9	5	6	5	3	6	8	4	6	4	6	4	5	4	4	5	6	185750000	171520000	150650000	148460000	157940000	133180000	157060000	137510000	173180000	148510000	163720000	218240000	169910000	143040000	137100000	160540000	143910000	144450000	236000000	224840000	130240000	131390000	158460000	77236000	168010000
J3KNP2;Q12788;A0A087WYP7	J3KNP2;Q12788;A0A087WYP7	Transducin beta-like protein 3	TBL3	>tr|J3KNP2|J3KNP2_HUMAN Transducin beta-like protein 3 (Fragment) OS=Homo sapiens GN=TBL3 PE=1 SV=1;>sp|Q12788|TBL3_HUMAN Transducin beta-like protein 3 OS=Homo sapiens GN=TBL3 PE=1 SV=2;>tr|A0A087WYP7|A0A087WYP7_HUMAN Transducin beta-like protein 3 OS=Hom			1	0	0	0	1	0	0	0	0	0	0	0	0	0	0	1	0	1	0	0	0	0	27918000	0	0	0	0	0	0	0	0	0	0	0	0	0	14839000	0	0	0	26794000	0	0
J3KNQ4;Q9NVD7;E9PS97;Q9NVD7-2;A0A087WZB5;Q9HBI1-3;Q9HBI1;Q9HBI1-2	J3KNQ4;Q9NVD7;E9PS97	Alpha-parvin	PARVA	>tr|J3KNQ4|J3KNQ4_HUMAN Alpha-parvin OS=Homo sapiens GN=PARVA PE=1 SV=1;>sp|Q9NVD7|PARVA_HUMAN Alpha-parvin OS=Homo sapiens GN=PARVA PE=1 SV=1;>tr|E9PS97|E9PS97_HUMAN Alpha-parvin (Fragment) OS=Homo sapiens GN=PARVA PE=1 SV=1			2	2	2	4	3	0	4	5	2	2	2	2	3	3	4	2	2	2	89066000	0	90565000	96480000	90166000	0	78239000	83773000	100710000	112170000	110310000	93316000	104810000	134070000	119970000	116710000	133270000	105460000	78195000	46354000	54028000	153140000	109510000	0	90604000
J3KP15;Q01130;J3QL05;Q01130-2;Q9BRL6-2;Q9BRL6	J3KP15;Q01130;J3QL05;Q01130-2	Serine/arginine-rich splicing factor 2	SRSF2	>tr|J3KP15|J3KP15_HUMAN Serine/arginine-rich-splicing factor 2 (Fragment) OS=Homo sapiens GN=SRSF2 PE=1 SV=8;>sp|Q01130|SRSF2_HUMAN Serine/arginine-rich splicing factor 2 OS=Homo sapiens GN=SRSF2 PE=1 SV=4;>tr|J3QL05|J3QL05_HUMAN Serine/arginine-rich-splic			4	4	6	4	4	4	5	7	5	4	5	4	4	4	4	5	3	5	844400000	789810000	707550000	677410000	637930000	530780000	670850000	746070000	758870000	618680000	708030000	720070000	725370000	689890000	713610000	683620000	712000000	678320000	630130000	556200000	1126300000	437650000	692860000	432570000	876130000
J3KPF0;F8VWT9;Q9Y4D8-4;Q9Y4D8;F8VU57;Q9Y4D8-5;Q9Y4D8-2	J3KPF0;F8VWT9;Q9Y4D8-4;Q9Y4D8	Probable E3 ubiquitin-protein ligase HECTD4	HECTD4	>tr|J3KPF0|J3KPF0_HUMAN Probable E3 ubiquitin-protein ligase HECTD4 OS=Homo sapiens GN=HECTD4 PE=1 SV=3;>tr|F8VWT9|F8VWT9_HUMAN Probable E3 ubiquitin-protein ligase HECTD4 OS=Homo sapiens GN=HECTD4 PE=1 SV=2;>sp|Q9Y4D8-4|HECD4_HUMAN Isoform 4 of Probable E			1	1	0	2	1	0	0	1	2	0	1	0	0	0	0	0	1	1	0	0	0	41661000	0	0	0	0	0	0	0	0	0	0	0	0	0	0	14209000	19278000	0	40693000	12495000	0	0
J3KPP4;O95232;D6RDI2	J3KPP4;O95232	Luc7-like protein 3	LUC7L3	>tr|J3KPP4|J3KPP4_HUMAN Cisplatin resistance-associated overexpressed protein, isoform CRA_b OS=Homo sapiens GN=LUC7L3 PE=1 SV=1;>sp|O95232|LC7L3_HUMAN Luc7-like protein 3 OS=Homo sapiens GN=LUC7L3 PE=1 SV=2			1	2	0	0	2	1	2	0	1	2	1	2	2	1	2	1	2	0	0	0	0	0	151630000	0	0	0	0	0	0	180020000	0	0	0	0	0	0	56220000	117790000	0	0	145550000	47743000	72219000
J3KQ34;Q9H9Q2;J3QT73;A0A087X1P5;J3KQ41;Q9H9Q2-2;Q9H9Q2-3	J3KQ34;Q9H9Q2;J3QT73;A0A087X1P5;J3KQ41;Q9H9Q2-2;Q9H9Q2-3	COP9 signalosome complex subunit 7b	COPS7B	>tr|J3KQ34|J3KQ34_HUMAN COP9 signalosome complex subunit 7b OS=Homo sapiens GN=COPS7B PE=1 SV=1;>sp|Q9H9Q2|CSN7B_HUMAN COP9 signalosome complex subunit 7b OS=Homo sapiens GN=COPS7B PE=1 SV=1;>tr|J3QT73|J3QT73_HUMAN COP9 signalosome complex subunit 7b (Frag			0	0	0	0	0	0	0	0	0	0	0	0	0	0	0	1	0	0	0	0	0	0	0	0	0	0	0	0	0	0	0	0	0	0	0	0	0	0	0	0	0	0	0
J3KQ48;Q9Y3E5	J3KQ48;Q9Y3E5	Peptidyl-tRNA hydrolase 2, mitochondrial	PTRH2	>tr|J3KQ48|J3KQ48_HUMAN Peptidyl-tRNA hydrolase 2, mitochondrial OS=Homo sapiens GN=PTRH2 PE=1 SV=1;>sp|Q9Y3E5|PTH2_HUMAN Peptidyl-tRNA hydrolase 2, mitochondrial OS=Homo sapiens GN=PTRH2 PE=1 SV=1			3	3	2	5	4	5	2	3	3	2	4	5	3	4	3	5	5	3	104300000	90808000	112280000	94047000	102370000	100890000	0	97224000	96491000	142650000	141800000	165220000	134370000	166180000	172250000	161710000	115930000	133160000	85760000	70089000	49026000	145570000	103600000	153600000	19438000
J3KQL8;Q9BQE5;E9PM95	J3KQL8;Q9BQE5	Apolipoprotein L2	APOL2	>tr|J3KQL8|J3KQL8_HUMAN Apolipoprotein L2 OS=Homo sapiens GN=APOL2 PE=1 SV=2;>sp|Q9BQE5|APOL2_HUMAN Apolipoprotein L2 OS=Homo sapiens GN=APOL2 PE=1 SV=1			1	1	1	1	2	1	1	1	1	1	1	1	0	1	1	2	1	1	0	0	0	0	84573000	0	0	0	0	0	0	0	0	0	0	0	0	0	68599000	26323000	52157000	33372000	83844000	51961000	63909000
J3KQN4;P83881;H0Y5B4;H7BZ11;H7BY91;H0Y3V9	J3KQN4;P83881;H0Y5B4;H7BZ11	60S ribosomal protein L36a	RPL36A;RPL36A-HNRNPH2	>tr|J3KQN4|J3KQN4_HUMAN 60S ribosomal protein L36a OS=Homo sapiens GN=RPL36A PE=3 SV=1;>sp|P83881|RL36A_HUMAN 60S ribosomal protein L36a OS=Homo sapiens GN=RPL36A PE=1 SV=2;>tr|H0Y5B4|H0Y5B4_HUMAN 60S ribosomal protein L36a OS=Homo sapiens GN=RPL36A PE=3 S			5	4	5	6	5	7	4	5	6	3	4	3	6	7	5	5	4	4	0	0	0	187210000	292740000	0	0	242740000	264260000	0	0	0	0	273110000	0	258510000	0	0	0	34502000	168170000	197810000	263240000	0	25287000
J3KR97;Q9BTW9;Q9BTW9-4;Q9BTW9-5;I3L0V3;I3L439;A0A0J9YWI5;A0A0J9YVR1;I3L163;I3L143;I3L3H4;I3L131;I3L500;I3L4D2;I3L1S3;I3L120;A0A0J9YXU4;Q9BTW9-3;A0A0J9YVU1;Q9BTW9-2;A0A0J9YYG2	J3KR97;Q9BTW9;Q9BTW9-4;Q9BTW9-5	Tubulin-specific chaperone D	TBCD	>tr|J3KR97|J3KR97_HUMAN Tubulin-specific chaperone D OS=Homo sapiens GN=TBCD PE=1 SV=1;>sp|Q9BTW9|TBCD_HUMAN Tubulin-specific chaperone D OS=Homo sapiens GN=TBCD PE=1 SV=2;>sp|Q9BTW9-4|TBCD_HUMAN Isoform 4 of Tubulin-specific chaperone D OS=Homo sapiens GN			14	13	15	13	12	12	13	13	8	14	12	10	12	11	13	13	10	11	611440000	568640000	472470000	617920000	584080000	558500000	672660000	723190000	603490000	603420000	586510000	559140000	523320000	537030000	560190000	547850000	547250000	497670000	740850000	547960000	598530000	585230000	676350000	535930000	956310000
J3KRA9;Q96Q15-3;Q96Q15-2;Q96Q15;Q96Q15-4;H3BQN7;I3L144	J3KRA9;Q96Q15-3;Q96Q15-2;Q96Q15;Q96Q15-4	Serine/threonine-protein kinase SMG1	SMG1	>tr|J3KRA9|J3KRA9_HUMAN Serine/threonine-protein kinase SMG1 (Fragment) OS=Homo sapiens GN=SMG1 PE=1 SV=1;>sp|Q96Q15-3|SMG1_HUMAN Isoform 3 of Serine/threonine-protein kinase SMG1 OS=Homo sapiens GN=SMG1;>sp|Q96Q15-2|SMG1_HUMAN Isoform 2 of Serine/threonin			0	1	0	0	0	0	0	0	0	0	0	0	0	0	0	0	0	0	0	0	0	0	0	0	0	0	0	0	0	0	0	0	0	0	0	0	0	13906000	0	0	0	0	0
J3KRP6;J3QS72;X6R3J2;J3QQM2;J3KT74;J3QQW2;Q15532-2;Q15532;J3QSB3;F5GWN1;J3QSG1;J3QQW6;J3QLJ7;J3QQX5;J3KT22;B4DLD3	J3KRP6;J3QS72;X6R3J2;J3QQM2;J3KT74;J3QQW2;Q15532-2;Q15532;J3QSB3;F5GWN1;J3QSG1;J3QQW6;J3QLJ7;J3QQX5;J3KT22;B4DLD3	Protein SSXT	CD63;SS18	>tr|J3KRP6|J3KRP6_HUMAN Protein SSXT OS=Homo sapiens GN=SS18 PE=1 SV=1;>tr|J3QS72|J3QS72_HUMAN Protein SSXT OS=Homo sapiens GN=SS18 PE=1 SV=1;>tr|X6R3J2|X6R3J2_HUMAN Protein SSXT OS=Homo sapiens GN=SS18 PE=1 SV=1;>tr|J3QQM2|J3QQM2_HUMAN Protein SSXT OS=Hom			0	0	1	1	1	0	1	2	1	1	1	0	1	1	1	1	0	0	0	0	0	0	0	0	0	38722000	0	0	0	0	0	0	0	0	0	0	0	0	8275400	35961000	37705000	0	26276000
J3KS15;Q14197;J3QRF8	J3KS15;Q14197	Peptidyl-tRNA hydrolase ICT1, mitochondrial	ICT1	>tr|J3KS15|J3KS15_HUMAN Peptidyl-tRNA hydrolase ICT1, mitochondrial (Fragment) OS=Homo sapiens GN=MRPL58 PE=1 SV=1;>sp|Q14197|ICT1_HUMAN Peptidyl-tRNA hydrolase ICT1, mitochondrial OS=Homo sapiens GN=MRPL58 PE=1 SV=1			0	1	1	0	0	1	1	0	0	1	0	1	2	1	1	2	1	0	0	0	0	0	0	0	0	0	0	0	0	0	0	0	0	0	0	0	0	0	0	0	0	0	19785000
J3KSU8;Q7RTS9-2;Q7RTS9	J3KSU8;Q7RTS9-2;Q7RTS9	Dymeclin	DYM	>tr|J3KSU8|J3KSU8_HUMAN Dymeclin (Fragment) OS=Homo sapiens GN=DYM PE=1 SV=1;>sp|Q7RTS9-2|DYM_HUMAN Isoform 2 of Dymeclin OS=Homo sapiens GN=DYM;>sp|Q7RTS9|DYM_HUMAN Dymeclin OS=Homo sapiens GN=DYM PE=1 SV=1			1	0	1	0	0	0	0	0	0	0	0	0	0	0	0	0	0	0	0	0	14404000	0	0	0	0	0	0	0	0	0	0	0	0	0	0	0	19961000	0	14867000	0	0	0	0
J3KSW8;Q6WCQ1-3;Q6WCQ1;Q6WCQ1-2;H0Y2S9;H0Y7E2;H7C3G6;J3QRL2;K7EL39	J3KSW8;Q6WCQ1-3;Q6WCQ1;Q6WCQ1-2;H0Y2S9	Myosin phosphatase Rho-interacting protein	MPRIP	>tr|J3KSW8|J3KSW8_HUMAN Myosin phosphatase Rho-interacting protein (Fragment) OS=Homo sapiens GN=MPRIP PE=1 SV=1;>sp|Q6WCQ1-3|MPRIP_HUMAN Isoform 3 of Myosin phosphatase Rho-interacting protein OS=Homo sapiens GN=MPRIP;>sp|Q6WCQ1|MPRIP_HUMAN Myosin phospha			2	2	2	0	2	1	0	3	1	0	1	0	3	1	2	1	1	2	0	0	0	0	0	0	0	0	0	0	0	0	56399000	0	0	0	0	43854000	68100000	28355000	41982000	0	47022000	24199000	0
J3KT51;Q9UK76;Q9UK76-2;J3KSH8;Q9UK76-3	J3KT51;Q9UK76;Q9UK76-2;J3KSH8;Q9UK76-3	Hematological and neurological expressed 1 protein;Hematological and neurological expressed 1 protein, N-terminally processed	HN1	>tr|J3KT51|J3KT51_HUMAN Hematological and neurological-expressed 1 protein OS=Homo sapiens GN=HN1 PE=1 SV=1;>sp|Q9UK76|HN1_HUMAN Hematological and neurological expressed 1 protein OS=Homo sapiens GN=HN1 PE=1 SV=3;>sp|Q9UK76-2|HN1_HUMAN Isoform 2 of Hematol			1	2	2	0	0	0	0	0	1	0	0	0	0	0	0	0	0	0	0	77325000	75875000	0	0	0	0	0	0	0	0	0	0	0	0	0	0	0	48543000	74790000	75327000	0	0	0	0
J3KTD6;Q96GD4;Q96GD4-5;J3QR41;J3QLN8;Q96GD4-3;Q96GD4-4;Q96GD4-2;J3KRJ2;J3KRF8;J3KT86;B4DXA6;A0A0A0MSY3;Q5Y191;Q9UQB9-2;Q9UQB9-3;Q9UQB9	J3KTD6;Q96GD4;Q96GD4-5;J3QR41;J3QLN8;Q96GD4-3;Q96GD4-4;Q96GD4-2;J3KRJ2;J3KRF8;J3KT86	Aurora kinase B	AURKB	>tr|J3KTD6|J3KTD6_HUMAN Aurora kinase B (Fragment) OS=Homo sapiens GN=AURKB PE=1 SV=1;>sp|Q96GD4|AURKB_HUMAN Aurora kinase B OS=Homo sapiens GN=AURKB PE=1 SV=3;>sp|Q96GD4-5|AURKB_HUMAN Isoform 5 of Aurora kinase B OS=Homo sapiens GN=AURKB;>tr|J3QR41|J3QR41			1	2	1	1	1	1	1	1	1	1	1	1	1	2	2	2	2	0	0	0	0	0	0	0	0	0	0	0	0	0	0	73234000	79866000	75830000	76418000	0	29839000	32172000	38430000	0	23091000	24041000	25737000
J3QR09;J3KTE4;P84098;J3QL15	J3QR09;J3KTE4;P84098	Ribosomal protein L19;60S ribosomal protein L19	RPL19	>tr|J3QR09|J3QR09_HUMAN Ribosomal protein L19 OS=Homo sapiens GN=RPL19 PE=1 SV=1;>tr|J3KTE4|J3KTE4_HUMAN Ribosomal protein L19 OS=Homo sapiens GN=RPL19 PE=1 SV=1;>sp|P84098|RL19_HUMAN 60S ribosomal protein L19 OS=Homo sapiens GN=RPL19 PE=1 SV=1			10	7	8	8	8	8	7	8	6	9	6	8	8	7	7	8	7	8	7509800000	7052100000	5957900000	5775000000	8677800000	8577500000	8896300000	7322100000	7814500000	5791200000	5321600000	5726700000	6903200000	6700500000	7340200000	6539400000	6200900000	6128500000	9645300000	3743100000	6088500000	3689700000	6424000000	7474700000	5421200000
J3KTF8;J3QQX2;P52565;J3KRE2;J3KRY1;P52565-2;J3KS60	J3KTF8;J3QQX2;P52565;J3KRE2;J3KRY1;P52565-2	Rho GDP-dissociation inhibitor 1	ARHGDIA	>tr|J3KTF8|J3KTF8_HUMAN Rho GDP-dissociation inhibitor 1 (Fragment) OS=Homo sapiens GN=ARHGDIA PE=1 SV=8;>tr|J3QQX2|J3QQX2_HUMAN Rho GDP-dissociation inhibitor 1 OS=Homo sapiens GN=ARHGDIA PE=1 SV=1;>sp|P52565|GDIR1_HUMAN Rho GDP-dissociation inhibitor 1 O			2	1	3	1	2	3	1	1	2	2	0	1	1	0	1	3	0	1	115730000	0	126970000	0	94626000	151080000	0	0	110800000	67170000	0	0	0	0	0	91987000	0	0	101910000	51555000	129080000	63025000	55881000	164440000	37972000
J3KTL2;Q07955;Q07955-3;Q07955-2;J3KSR8;J3QQV5;J3KSW7	J3KTL2;Q07955;Q07955-3;Q07955-2;J3KSR8	Serine/arginine-rich splicing factor 1	SRSF1	>tr|J3KTL2|J3KTL2_HUMAN Serine/arginine-rich-splicing factor 1 OS=Homo sapiens GN=SRSF1 PE=1 SV=1;>sp|Q07955|SRSF1_HUMAN Serine/arginine-rich splicing factor 1 OS=Homo sapiens GN=SRSF1 PE=1 SV=2;>sp|Q07955-3|SRSF1_HUMAN Isoform ASF-3 of Serine/arginine-ric			11	10	7	8	11	11	9	8	10	10	11	12	9	10	9	11	12	11	572250000	488790000	485170000	490500000	479660000	488460000	447980000	444110000	593770000	589350000	604250000	612390000	494120000	475260000	584010000	525690000	642390000	581160000	663290000	575130000	376460000	381590000	510370000	559070000	344130000
J3QK89;Q8IWX8	J3QK89;Q8IWX8	Calcium homeostasis endoplasmic reticulum protein	CHERP	>tr|J3QK89|J3QK89_HUMAN Calcium homeostasis endoplasmic reticulum protein OS=Homo sapiens GN=CHERP PE=1 SV=1;>sp|Q8IWX8|CHERP_HUMAN Calcium homeostasis endoplasmic reticulum protein OS=Homo sapiens GN=CHERP PE=1 SV=3			6	8	5	5	6	6	5	5	4	7	5	5	4	4	2	3	3	3	111410000	156530000	111740000	119970000	122400000	136610000	131310000	107340000	96778000	109620000	129030000	124840000	125390000	121250000	95048000	102860000	107370000	96691000	119170000	239980000	150220000	105880000	132540000	198260000	124470000
J3QL56;O75880	J3QL56;O75880	Protein SCO1 homolog, mitochondrial	SCO1	>tr|J3QL56|J3QL56_HUMAN Protein SCO1 homolog, mitochondrial OS=Homo sapiens GN=SCO1 PE=1 SV=1;>sp|O75880|SCO1_HUMAN Protein SCO1 homolog, mitochondrial OS=Homo sapiens GN=SCO1 PE=1 SV=1			2	1	1	0	3	2	1	2	0	2	2	1	1	1	1	3	1	2	204830000	0	0	0	150250000	198060000	0	149030000	0	195120000	156920000	0	0	0	0	171890000	0	174650000	306410000	52642000	135810000	0	177280000	263890000	109030000
J3QLS3;Q9Y2R9;J3QQS1;J3QKW2;J3KSI8	J3QLS3;Q9Y2R9;J3QQS1;J3QKW2;J3KSI8	28S ribosomal protein S7, mitochondrial	MRPS7	>tr|J3QLS3|J3QLS3_HUMAN 28S ribosomal protein S7, mitochondrial OS=Homo sapiens GN=MRPS7 PE=1 SV=1;>sp|Q9Y2R9|RT07_HUMAN 28S ribosomal protein S7, mitochondrial OS=Homo sapiens GN=MRPS7 PE=1 SV=2;>tr|J3QQS1|J3QQS1_HUMAN 28S ribosomal protein S7, mitochondr			2	3	3	2	1	4	3	2	3	2	2	2	2	2	2	2	2	2	0	92967000	102070000	89716000	0	0	87306000	0	87628000	0	0	51438000	101540000	88502000	0	0	88237000	0	38827000	75247000	139840000	86112000	36186000	77994000	99965000
J3QRG6;P42771;P42771-4;K7ES20;K7ENC6;P42771-2;P42772;G3XAG3;P42771-3	J3QRG6;P42771;P42771-4;K7ES20;K7ENC6;P42771-2	Cyclin-dependent kinase inhibitor 2A, isoforms 1/2/3	CDKN2A	>tr|J3QRG6|J3QRG6_HUMAN Cyclin-dependent kinase inhibitor 2A OS=Homo sapiens GN=CDKN2A PE=1 SV=1;>sp|P42771|CDN2A_HUMAN Cyclin-dependent kinase inhibitor 2A OS=Homo sapiens GN=CDKN2A PE=1 SV=2;>sp|P42771-4|CDN2A_HUMAN Isoform 5 of Cyclin-dependent kinase i			0	2	3	2	1	2	1	2	1	1	3	2	0	1	0	1	1	1	0	61881000	61972000	43918000	0	0	0	48642000	0	0	77241000	53441000	0	0	0	0	0	0	0	54116000	80692000	33047000	6589500	23118000	9914900
J3QRS3;P19105;O14950;J3KTJ1	J3QRS3;P19105;O14950	Myosin regulatory light chain 12A;Myosin regulatory light chain 12B	MYL12A;MYL12B	>tr|J3QRS3|J3QRS3_HUMAN Myosin regulatory light chain 12A OS=Homo sapiens GN=MYL12A PE=1 SV=1;>sp|P19105|ML12A_HUMAN Myosin regulatory light chain 12A OS=Homo sapiens GN=MYL12A PE=1 SV=2;>sp|O14950|ML12B_HUMAN Myosin regulatory light chain 12B OS=Homo sapi			7	5	7	6	7	8	6	6	5	9	10	8	9	8	6	8	7	9	282510000	261250000	411010000	308020000	339150000	366710000	289470000	304290000	332310000	402390000	316970000	241450000	294290000	345530000	341640000	324740000	324850000	334620000	281250000	222510000	408730000	259390000	295800000	354870000	158740000
J3QRS9;X6R4W8;O43670-2;O43670;O43670-4;O43670-3;J3KS31;J3QS27;J3KTL1;J3KRB6;J3KRW6;H0Y3M2	J3QRS9;X6R4W8;O43670-2;O43670;O43670-4;O43670-3	BUB3-interacting and GLEBS motif-containing protein ZNF207	ZNF207	>tr|J3QRS9|J3QRS9_HUMAN BUB3-interacting and GLEBS motif-containing protein ZNF207 OS=Homo sapiens GN=ZNF207 PE=1 SV=1;>tr|X6R4W8|X6R4W8_HUMAN BUB3-interacting and GLEBS motif-containing protein ZNF207 OS=Homo sapiens GN=ZNF207 PE=1 SV=1;>sp|O43670-2|ZN207			1	1	1	0	1	1	0	0	1	1	1	1	1	1	2	1	2	1	0	0	0	0	0	0	0	0	0	0	0	0	0	0	0	0	0	0	77285000	54113000	22132000	0	68480000	21389000	0
J3QT28;O43684-2;O43684;J3QSX4	J3QT28;O43684-2;O43684;J3QSX4	Mitotic checkpoint protein BUB3	BUB3	>tr|J3QT28|J3QT28_HUMAN Mitotic checkpoint protein BUB3 (Fragment) OS=Homo sapiens GN=BUB3 PE=1 SV=1;>sp|O43684-2|BUB3_HUMAN Isoform 2 of Mitotic checkpoint protein BUB3 OS=Homo sapiens GN=BUB3;>sp|O43684|BUB3_HUMAN Mitotic checkpoint protein BUB3 OS=Homo			4	3	4	3	3	4	2	1	4	3	0	1	0	3	1	2	0	3	149770000	120030000	143960000	120150000	132940000	154500000	104940000	0	122920000	129950000	0	0	0	119600000	0	132090000	0	126660000	205090000	138010000	198570000	109120000	135830000	205360000	68002000
J3QTA2;Q99933-4;Q99933-3;Q99933-2;Q99933;C9JYK5;A0A0U1RR89	J3QTA2;Q99933-4;Q99933-3;Q99933-2;Q99933;C9JYK5	BAG family molecular chaperone regulator 1	BAG1	>tr|J3QTA2|J3QTA2_HUMAN BAG family molecular chaperone regulator 1 OS=Homo sapiens GN=BAG1 PE=1 SV=1;>sp|Q99933-4|BAG1_HUMAN Isoform 4 of BAG family molecular chaperone regulator 1 OS=Homo sapiens GN=BAG1;>sp|Q99933-3|BAG1_HUMAN Isoform 3 of BAG family mol			0	0	0	1	0	0	1	0	0	0	0	0	2	0	0	1	0	0	0	0	0	0	0	0	0	0	0	0	0	0	0	0	0	0	0	0	0	0	0	0	0	0	12797000
J9JIE6;Q9UM00-2;Q9UM00;J3QQY2;J3KS45;J3KTQ7	J9JIE6;Q9UM00-2;Q9UM00;J3QQY2;J3KS45	Transmembrane and coiled-coil domain-containing protein 1	TMCO1	>tr|J9JIE6|J9JIE6_HUMAN Calcium load-activated calcium channel OS=Homo sapiens GN=TMCO1 PE=1 SV=1;>sp|Q9UM00-2|TMCO1_HUMAN Isoform 2 of Calcium load-activated calcium channel OS=Homo sapiens GN=TMCO1;>sp|Q9UM00|TMCO1_HUMAN Calcium load-activated calcium ch			3	3	2	3	4	4	2	2	3	4	5	3	5	5	3	4	4	3	247150000	206300000	235620000	176590000	208450000	235120000	231180000	231310000	219580000	218570000	193330000	219800000	240200000	240660000	231220000	237520000	217920000	205120000	178490000	178020000	111100000	149290000	235480000	296690000	87025000
K4DI93;Q13620-1;Q13620;Q13620-3;A6NE76	K4DI93;Q13620-1;Q13620;Q13620-3	Cullin-4B	CUL4B	>tr|K4DI93|K4DI93_HUMAN Cullin 4B, isoform CRA_e OS=Homo sapiens GN=CUL4B PE=1 SV=1;>sp|Q13620-1|CUL4B_HUMAN Isoform 2 of Cullin-4B OS=Homo sapiens GN=CUL4B;>sp|Q13620|CUL4B_HUMAN Cullin-4B OS=Homo sapiens GN=CUL4B PE=1 SV=4;>sp|Q13620-3|CUL4B_HUMAN Isofor			10	12	12	8	8	14	15	9	13	11	10	10	14	12	10	13	12	13	261140000	213340000	192890000	157900000	206330000	234470000	232540000	184010000	259420000	193800000	174130000	249000000	294480000	221710000	240730000	189460000	192880000	240850000	212500000	222670000	146310000	81680000	137030000	217790000	211500000
K7EKW7;K7ESP5;K7ELR8;K7EIX2;Q6AI08	K7EKW7;K7ESP5;K7ELR8;K7EIX2;Q6AI08	HEAT repeat-containing protein 6	HEATR6	>tr|K7EKW7|K7EKW7_HUMAN HEAT repeat-containing protein 6 OS=Homo sapiens GN=HEATR6 PE=1 SV=1;>tr|K7ESP5|K7ESP5_HUMAN HEAT repeat-containing protein 6 (Fragment) OS=Homo sapiens GN=HEATR6 PE=1 SV=1;>tr|K7ELR8|K7ELR8_HUMAN HEAT repeat-containing protein 6 OS			0	1	0	0	0	0	0	0	0	0	0	0	0	0	0	0	0	0	0	12055000	0	0	0	0	0	0	0	0	0	0	0	0	0	0	0	0	0	11935000	0	0	0	0	0
K7EJE8;K7EKE6;P36776-2;P36776;P36776-3;K7ER27;K7ERR6;K7EQF8;K7ER56	K7EJE8;K7EKE6;P36776-2;P36776;P36776-3	Lon protease homolog, mitochondrial	LONP1	>tr|K7EJE8|K7EJE8_HUMAN Lon protease homolog, mitochondrial OS=Homo sapiens GN=LONP1 PE=1 SV=1;>tr|K7EKE6|K7EKE6_HUMAN Lon protease homolog, mitochondrial OS=Homo sapiens GN=LONP1 PE=1 SV=1;>sp|P36776-2|LONM_HUMAN Isoform 2 of Lon protease homolog, mitocho			22	17	22	19	20	19	23	20	21	20	24	22	17	22	22	18	19	20	1827200000	1881900000	1896600000	1896200000	1936100000	1915400000	2045400000	1793100000	2100400000	1883700000	1946400000	1934700000	1935100000	2045900000	1992900000	1869600000	1885100000	1880100000	2210400000	1579400000	1590800000	1287100000	1882500000	1536000000	1896500000
K7EK07;P84243;Q16695;P68431;K7EMV3;B4DEB1;K7ES00	K7EK07;P84243;Q16695;P68431;K7EMV3;B4DEB1;K7ES00	Histone H3;Histone H3.3;Histone H3.1t;Histone H3.1	H3F3B;H3F3A;HIST3H3;HIST1H3A	>tr|K7EK07|K7EK07_HUMAN Histone H3 (Fragment) OS=Homo sapiens GN=H3F3B PE=1 SV=1;>sp|P84243|H33_HUMAN Histone H3.3 OS=Homo sapiens GN=H3F3A PE=1 SV=2;>sp|Q16695|H31T_HUMAN Histone H3.1t OS=Homo sapiens GN=HIST3H3 PE=1 SV=3;>sp|P68431|H31_HUMAN Histone H3.1			4	4	4	4	4	4	4	4	4	4	5	4	4	3	2	5	4	4	4319500000	4223800000	3848800000	4443000000	5004700000	4296300000	4009300000	4015500000	3896200000	3575700000	3842700000	4237100000	3776900000	4182200000	4404500000	3922200000	4151600000	3964300000	4764200000	4062200000	3831800000	2589100000	6453000000	4190900000	3839600000
K7EQ55;K7EK33;Q96EP5-2;Q96EP5;K7EQ02	K7EQ55;K7EK33;Q96EP5-2;Q96EP5;K7EQ02	DAZ-associated protein 1	DAZAP1	>tr|K7EQ55|K7EQ55_HUMAN DAZ-associated protein 1 OS=Homo sapiens GN=DAZAP1 PE=1 SV=2;>tr|K7EK33|K7EK33_HUMAN DAZ-associated protein 1 OS=Homo sapiens GN=DAZAP1 PE=1 SV=2;>sp|Q96EP5-2|DAZP1_HUMAN Isoform 2 of DAZ-associated protein 1 OS=Homo sapiens GN=DAZA			0	0	0	0	0	0	0	1	1	0	0	0	0	0	0	0	0	0	0	0	0	0	0	0	0	0	0	0	0	0	0	0	0	0	0	0	0	0	0	0	0	0	0
K7EQ77;K7EK78;K7EP35;K7EMT4;Q86Y39;Q86Y39-2	K7EQ77;K7EK78;K7EP35;K7EMT4;Q86Y39;Q86Y39-2	NADH dehydrogenase [ubiquinone] 1 alpha subcomplex subunit 11	NDUFA11	>tr|K7EQ77|K7EQ77_HUMAN NADH dehydrogenase [ubiquinone] 1 alpha subcomplex subunit 11 OS=Homo sapiens GN=NDUFA11 PE=4 SV=1;>tr|K7EK78|K7EK78_HUMAN Uncharacterized protein OS=Homo sapiens PE=4 SV=1;>tr|K7EP35|K7EP35_HUMAN Uncharacterized protein (Fragment)			0	0	0	0	0	0	0	0	0	0	1	0	0	0	0	0	0	1	0	0	0	0	0	0	0	0	0	0	0	0	0	0	0	0	0	16665000	0	0	0	0	0	0	0
K7EKI8;O60437;K7EQ71	K7EKI8;O60437;K7EQ71	Periplakin	PPL	>tr|K7EKI8|K7EKI8_HUMAN Periplakin OS=Homo sapiens GN=PPL PE=1 SV=1;>sp|O60437|PEPL_HUMAN Periplakin OS=Homo sapiens GN=PPL PE=1 SV=4;>tr|K7EQ71|K7EQ71_HUMAN Periplakin (Fragment) OS=Homo sapiens GN=PPL PE=1 SV=1			1	0	0	1	1	0	0	0	0	1	2	0	0	0	0	0	0	0	0	0	0	0	0	0	0	0	0	0	38583000	0	0	0	0	0	0	0	21768000	0	0	14905000	9672000	0	0
K7ELG9;Q3MHD2;Q3MHD2-2	K7ELG9;Q3MHD2;Q3MHD2-2	Protein LSM12 homolog	LSM12	>tr|K7ELG9|K7ELG9_HUMAN Protein LSM12 homolog OS=Homo sapiens GN=LSM12 PE=1 SV=1;>sp|Q3MHD2|LSM12_HUMAN Protein LSM12 homolog OS=Homo sapiens GN=LSM12 PE=1 SV=2;>sp|Q3MHD2-2|LSM12_HUMAN Isoform 2 of Protein LSM12 homolog OS=Homo sapiens GN=LSM12			0	1	1	1	0	1	0	1	0	0	0	0	1	0	0	0	0	1	0	0	0	0	0	0	0	0	0	0	0	0	0	0	0	0	0	0	0	18458000	31321000	31693000	0	24663000	0
K7ELL7;P14314-2;P14314;K7EPW7;A0A0C4DGP4;K7EKX1;K7EJ70;K7EIP3	K7ELL7;P14314-2;P14314	Glucosidase 2 subunit beta	PRKCSH	>tr|K7ELL7|K7ELL7_HUMAN Glucosidase 2 subunit beta OS=Homo sapiens GN=PRKCSH PE=1 SV=1;>sp|P14314-2|GLU2B_HUMAN Isoform 2 of Glucosidase 2 subunit beta OS=Homo sapiens GN=PRKCSH;>sp|P14314|GLU2B_HUMAN Glucosidase 2 subunit beta OS=Homo sapiens GN=PRKCSH PE			11	9	11	8	9	9	8	8	12	8	7	8	8	5	6	10	9	9	773590000	725940000	955210000	761660000	801190000	977250000	657210000	709550000	907150000	548080000	514780000	489620000	605530000	459850000	482990000	704200000	599400000	629710000	1020100000	682790000	1199300000	583340000	629990000	877830000	571480000
K7ELQ9;Q6UW68;K7EM09;K7EPR0;K7ER05;K7EJQ9	K7ELQ9;Q6UW68;K7EM09;K7EPR0	Transmembrane protein 205	TMEM205	>tr|K7ELQ9|K7ELQ9_HUMAN Transmembrane protein 205 (Fragment) OS=Homo sapiens GN=TMEM205 PE=1 SV=1;>sp|Q6UW68|TM205_HUMAN Transmembrane protein 205 OS=Homo sapiens GN=TMEM205 PE=1 SV=1;>tr|K7EM09|K7EM09_HUMAN Transmembrane protein 205 (Fragment) OS=Homo sap			2	1	0	1	1	1	0	1	0	2	2	2	1	3	1	2	2	1	99731000	0	0	0	0	0	0	0	0	121030000	139770000	124050000	0	146780000	0	0	0	0	101440000	40582000	0	24570000	30335000	32127000	0
K7ELV2;Q96EE3;Q96EE3-1;K7EP88;K7ENI5;K7EPZ5	K7ELV2;Q96EE3;Q96EE3-1;K7EP88;K7ENI5	Nucleoporin SEH1	SEH1L	>tr|K7ELV2|K7ELV2_HUMAN Nucleoporin SEH1 (Fragment) OS=Homo sapiens GN=SEH1L PE=1 SV=1;>sp|Q96EE3|SEH1_HUMAN Nucleoporin SEH1 OS=Homo sapiens GN=SEH1L PE=1 SV=3;>sp|Q96EE3-1|SEH1_HUMAN Isoform B of Nucleoporin SEH1 OS=Homo sapiens GN=SEH1L;>tr|K7EP88|K7EP8			1	0	1	0	1	1	0	1	1	0	0	0	0	2	0	3	1	1	0	0	0	0	0	0	0	0	0	0	0	0	0	61676000	0	54647000	0	0	15103000	0	12090000	0	18541000	20533000	0
K7EN45;Q13526	K7EN45;Q13526	Peptidyl-prolyl cis-trans isomerase NIMA-interacting 1	PIN1	>tr|K7EN45|K7EN45_HUMAN Peptidyl-prolyl cis-trans isomerase (Fragment) OS=Homo sapiens GN=PIN1 PE=1 SV=1;>sp|Q13526|PIN1_HUMAN Peptidyl-prolyl cis-trans isomerase NIMA-interacting 1 OS=Homo sapiens GN=PIN1 PE=1 SV=1			0	0	0	1	0	0	0	1	0	0	0	0	0	0	0	0	0	0	0	0	0	0	0	0	0	15127000	0	0	0	0	0	0	0	0	0	0	0	0	0	21039000	0	0	0
K7ENI6;K7ERE1;Q8N2U0	K7ENI6;K7ERE1;Q8N2U0	Transmembrane protein 256	TMEM256	>tr|K7ENI6|K7ENI6_HUMAN Uncharacterized protein OS=Homo sapiens PE=4 SV=1;>tr|K7ERE1|K7ERE1_HUMAN Uncharacterized protein OS=Homo sapiens PE=4 SV=1;>sp|Q8N2U0|TM256_HUMAN Transmembrane protein 256 OS=Homo sapiens GN=TMEM256 PE=3 SV=1			0	0	0	0	0	0	1	1	0	0	0	1	0	1	0	0	1	1	0	0	0	0	0	0	0	0	0	0	0	0	0	0	0	0	0	68872000	0	0	0	0	0	0	69726000
K7EQ23;O15118-2;O15118	K7EQ23;O15118-2;O15118	Niemann-Pick C1 protein	NPC1	>tr|K7EQ23|K7EQ23_HUMAN Niemann-Pick C1 protein (Fragment) OS=Homo sapiens GN=NPC1 PE=1 SV=1;>sp|O15118-2|NPC1_HUMAN Isoform 2 of Niemann-Pick C1 protein OS=Homo sapiens GN=NPC1;>sp|O15118|NPC1_HUMAN Niemann-Pick C1 protein OS=Homo sapiens GN=NPC1 PE=1 SV=			0	0	0	0	0	0	0	0	0	1	0	0	0	1	0	2	1	0	0	0	0	0	0	0	0	0	0	0	0	0	0	0	0	56285000	0	0	0	0	0	0	0	0	0
K7EQA9;Q16543;K7EKQ2;K7EL68;K7EIU0	K7EQA9;Q16543;K7EKQ2;K7EL68	Hsp90 co-chaperone Cdc37;Hsp90 co-chaperone Cdc37, N-terminally processed	CDC37	>tr|K7EQA9|K7EQA9_HUMAN Hsp90 co-chaperone Cdc37 (Fragment) OS=Homo sapiens GN=CDC37 PE=1 SV=1;>sp|Q16543|CDC37_HUMAN Hsp90 co-chaperone Cdc37 OS=Homo sapiens GN=CDC37 PE=1 SV=1;>tr|K7EKQ2|K7EKQ2_HUMAN Hsp90 co-chaperone Cdc37 (Fragment) OS=Homo sapiens GN			0	1	2	1	1	1	1	1	1	0	0	1	0	0	0	1	0	0	0	0	0	0	0	0	0	0	0	0	0	0	0	0	0	0	0	0	0	31200000	79001000	48322000	39233000	17041000	28200000
K7ER00;Q9Y285;K7ER16;Q9Y285-2;K7EPH2;K7EK06	K7ER00;Q9Y285;K7ER16;Q9Y285-2	Phenylalanine--tRNA ligase alpha subunit	FARSA	>tr|K7ER00|K7ER00_HUMAN Phenylalanine--tRNA ligase alpha subunit OS=Homo sapiens GN=FARSA PE=1 SV=1;>sp|Q9Y285|SYFA_HUMAN Phenylalanine--tRNA ligase alpha subunit OS=Homo sapiens GN=FARSA PE=1 SV=3;>tr|K7ER16|K7ER16_HUMAN Phenylalanine--tRNA ligase alpha s			0	0	0	0	0	2	1	1	0	1	0	0	0	0	0	0	0	0	0	0	0	0	0	0	0	0	0	0	0	0	0	0	0	0	0	0	0	0	0	0	0	24568000	23594000
K7ERA3;Q92791	K7ERA3;Q92791	Synaptonemal complex protein SC65	LEPREL4	>tr|K7ERA3|K7ERA3_HUMAN Synaptonemal complex protein SC65 (Fragment) OS=Homo sapiens GN=P3H4 PE=1 SV=1;>sp|Q92791|SC65_HUMAN Synaptonemal complex protein SC65 OS=Homo sapiens GN=P3H4 PE=1 SV=1			0	1	2	0	0	2	1	1	2	0	0	1	0	0	1	1	0	1	0	0	40073000	0	0	0	0	0	38648000	0	0	0	0	0	0	0	0	0	0	23406000	41198000	0	0	60017000	18165000
K7ERF1;Q9UBQ5;K7ES31;Q9UBQ5-2;A0A087WVB9;K7EK53;K7EQM4	K7ERF1;Q9UBQ5;K7ES31;Q9UBQ5-2	Eukaryotic translation initiation factor 3 subunit K	EIF3K	>tr|K7ERF1|K7ERF1_HUMAN Eukaryotic translation initiation factor 3 subunit K OS=Homo sapiens GN=EIF3K PE=1 SV=1;>sp|Q9UBQ5|EIF3K_HUMAN Eukaryotic translation initiation factor 3 subunit K OS=Homo sapiens GN=EIF3K PE=1 SV=1;>tr|K7ES31|K7ES31_HUMAN Eukaryoti			0	1	3	1	0	0	2	2	2	2	1	1	3	1	0	1	2	1	0	0	57273000	0	0	0	55810000	53591000	65882000	65529000	0	0	53030000	0	0	0	63234000	0	0	44047000	78777000	15043000	0	0	56278000
K7ES61;Q9BYD3;K7ELQ0;X6RAY8;Q9BYD3-2;K7EKI4;K7ELF1;K7EJ73	K7ES61;Q9BYD3;K7ELQ0;X6RAY8;Q9BYD3-2;K7EKI4;K7ELF1	39S ribosomal protein L4, mitochondrial	MRPL4	>tr|K7ES61|K7ES61_HUMAN 39S ribosomal protein L4, mitochondrial (Fragment) OS=Homo sapiens GN=MRPL4 PE=1 SV=1;>sp|Q9BYD3|RM04_HUMAN 39S ribosomal protein L4, mitochondrial OS=Homo sapiens GN=MRPL4 PE=1 SV=1;>tr|K7ELQ0|K7ELQ0_HUMAN 39S ribosomal protein L4,			1	2	1	1	2	2	1	1	1	2	3	2	3	3	2	1	3	2	0	62198000	0	0	79421000	65479000	0	0	0	72023000	76203000	75492000	72845000	83822000	87689000	0	88228000	79928000	42985000	54270000	33868000	35436000	67166000	59639000	25800000
K7ESE6;Q9BUM1	K7ESE6;Q9BUM1	Glucose-6-phosphatase 3	G6PC3	>tr|K7ESE6|K7ESE6_HUMAN Glucose-6-phosphatase 3 (Fragment) OS=Homo sapiens GN=G6PC3 PE=1 SV=1;>sp|Q9BUM1|G6PC3_HUMAN Glucose-6-phosphatase 3 OS=Homo sapiens GN=G6PC3 PE=1 SV=2			1	1	1	0	0	1	1	1	1	1	1	1	1	1	1	1	1	1	0	0	0	0	0	0	0	0	0	0	0	0	0	0	0	0	0	0	161650000	108890000	89116000	0	0	17221000	90647000
K7ESP4;Q8WVC6-2;Q8WVC6	K7ESP4;Q8WVC6-2;Q8WVC6	Dephospho-CoA kinase domain-containing protein	DCAKD	>tr|K7ESP4|K7ESP4_HUMAN Dephospho-CoA kinase domain-containing protein (Fragment) OS=Homo sapiens GN=DCAKD PE=1 SV=1;>sp|Q8WVC6-2|DCAKD_HUMAN Isoform 2 of Dephospho-CoA kinase domain-containing protein OS=Homo sapiens GN=DCAKD;>sp|Q8WVC6|DCAKD_HUMAN Dephos			0	1	0	0	0	0	0	0	0	0	0	0	0	0	0	0	0	0	0	7704200	0	0	0	0	0	0	0	0	0	0	0	0	0	0	0	0	0	7627500	0	0	0	0	0
K9J957;P61289;P61289-3;P61289-2;K7ENH2;B3KQ25;K7ESG5;A0A087WTV2;K7EMD0;K7EPX6;K7EKR3;B7Z8D3	K9J957;P61289;P61289-3;P61289-2;K7ENH2;B3KQ25;K7ESG5;A0A087WTV2	Proteasome activator complex subunit 3	PSME3	>tr|K9J957|K9J957_HUMAN Proteasome activator complex subunit 3 OS=Homo sapiens GN=PSME3 PE=1 SV=1;>sp|P61289|PSME3_HUMAN Proteasome activator complex subunit 3 OS=Homo sapiens GN=PSME3 PE=1 SV=1;>sp|P61289-3|PSME3_HUMAN Isoform 3 of Proteasome activator co			3	1	3	2	4	4	2	2	3	4	1	2	4	3	5	2	5	3	0	0	96661000	72675000	87887000	79223000	0	0	73840000	114010000	0	0	82103000	117840000	106560000	72218000	128610000	105310000	96469000	34972000	66310000	44770000	25564000	83704000	34321000
L0R6Q1	L0R6Q1		SLC35A4	>tr|L0R6Q1|L0R6Q1_HUMAN Alternative protein SLC35A4 OS=Homo sapiens GN=SLC35A4 PE=1 SV=1			0	0	0	0	0	0	0	0	0	0	0	0	0	1	0	0	0	0	0	0	0	0	0	0	0	0	0	0	0	0	0	0	0	0	0	0	0	0	0	0	0	0	0
M0R0P1;M0R299;M0QXL5;M0R2Q4;P22087;M0R2U2;M0R2B0	M0R0P1;M0R299;M0QXL5;M0R2Q4;P22087	rRNA 2-O-methyltransferase fibrillarin	FBL	>tr|M0R0P1|M0R0P1_HUMAN rRNA 2-O-methyltransferase fibrillarin (Fragment) OS=Homo sapiens GN=FBL PE=1 SV=1;>tr|M0R299|M0R299_HUMAN rRNA 2-O-methyltransferase fibrillarin (Fragment) OS=Homo sapiens GN=FBL PE=1 SV=1;>tr|M0QXL5|M0QXL5_HUMAN rRNA 2-O-methyl			4	3	1	3	2	2	3	2	2	2	2	0	2	2	2	1	2	2	69000000	72846000	0	51603000	80636000	52579000	56200000	70822000	55396000	78334000	86058000	0	72751000	54295000	68305000	0	52222000	76359000	125420000	111820000	38302000	63915000	64756000	40031000	68344000
M0QXN5;P37198	M0QXN5;P37198	Nuclear pore glycoprotein p62	NUP62	>tr|M0QXN5|M0QXN5_HUMAN Nuclear pore glycoprotein p62 OS=Homo sapiens GN=NUP62 PE=1 SV=1;>sp|P37198|NUP62_HUMAN Nuclear pore glycoprotein p62 OS=Homo sapiens GN=NUP62 PE=1 SV=3			2	2	3	2	4	2	3	0	1	3	1	1	0	0	0	1	3	1	119810000	114450000	99997000	60882000	89779000	159320000	100580000	0	0	92977000	0	0	0	0	0	0	92717000	0	88748000	99695000	130720000	54574000	134610000	149100000	116860000
M0QXS5;P14866;P14866-2;M0QYL7;M0R1W6;B4DVF8	M0QXS5;P14866;P14866-2	Heterogeneous nuclear ribonucleoprotein L	HNRNPL	>tr|M0QXS5|M0QXS5_HUMAN Heterogeneous nuclear ribonucleoprotein L (Fragment) OS=Homo sapiens GN=HNRNPL PE=1 SV=1;>sp|P14866|HNRPL_HUMAN Heterogeneous nuclear ribonucleoprotein L OS=Homo sapiens GN=HNRNPL PE=1 SV=2;>sp|P14866-2|HNRPL_HUMAN Isoform 2 of Hete			3	5	4	5	4	4	3	2	3	0	1	0	1	1	1	0	0	0	97496000	83379000	94220000	98435000	81059000	104250000	80823000	86485000	76864000	0	0	0	0	0	0	0	0	0	94408000	66483000	111620000	122750000	86863000	115490000	67347000
M0QY97;Q9UPT8	M0QY97;Q9UPT8	Zinc finger CCCH domain-containing protein 4	ZC3H4	>tr|M0QY97|M0QY97_HUMAN Zinc finger CCCH domain-containing protein 4 (Fragment) OS=Homo sapiens GN=ZC3H4 PE=1 SV=1;>sp|Q9UPT8|ZC3H4_HUMAN Zinc finger CCCH domain-containing protein 4 OS=Homo sapiens GN=ZC3H4 PE=1 SV=3			0	0	1	0	0	0	0	0	0	0	0	0	0	0	0	0	0	0	0	0	24449000	0	0	0	0	0	0	0	0	0	0	0	0	0	0	0	0	0	25235000	0	0	0	0
M0QYT5;Q9NZ43;G8JLK1;Q9NZ43-2	M0QYT5;Q9NZ43;G8JLK1	Vesicle transport protein USE1	USE1	>tr|M0QYT5|M0QYT5_HUMAN Vesicle transport protein USE1 (Fragment) OS=Homo sapiens GN=USE1 PE=1 SV=1;>sp|Q9NZ43|USE1_HUMAN Vesicle transport protein USE1 OS=Homo sapiens GN=USE1 PE=1 SV=2;>tr|G8JLK1|G8JLK1_HUMAN Vesicle transport protein USE1 OS=Homo sapien			1	1	0	0	1	0	1	1	0	0	0	1	1	1	1	1	1	1	0	0	0	0	0	0	0	0	0	0	0	0	0	0	0	0	0	0	31634000	16277000	0	0	18049000	0	14948000
M0R0N4;M0QYZ2;P53680;X6R390;P53680-2;M0QZ21	M0R0N4;M0QYZ2;P53680;X6R390;P53680-2;M0QZ21	AP-2 complex subunit sigma	AP2S1	>tr|M0R0N4|M0R0N4_HUMAN AP-2 complex subunit sigma OS=Homo sapiens GN=AP2S1 PE=1 SV=1;>tr|M0QYZ2|M0QYZ2_HUMAN AP-2 complex subunit sigma OS=Homo sapiens GN=AP2S1 PE=1 SV=1;>sp|P53680|AP2S1_HUMAN AP-2 complex subunit sigma OS=Homo sapiens GN=AP2S1 PE=1 SV=2			2	2	3	2	1	4	3	1	2	1	2	3	2	2	3	2	1	1	87195000	100580000	63798000	95137000	0	91394000	87903000	0	64053000	0	56485000	77061000	79177000	71584000	86518000	93599000	0	0	52676000	87254000	76932000	52234000	32151000	138460000	88391000
M0QZR4;Q92888-2;Q92888;Q92888-3;Q92888-4;M0QYC1;M0R2C7;M0QYS3;M0QXV6;M0R3H5;M0QZH8	M0QZR4;Q92888-2;Q92888;Q92888-3;Q92888-4;M0QYC1	Rho guanine nucleotide exchange factor 1	ARHGEF1	>tr|M0QZR4|M0QZR4_HUMAN Rho guanine nucleotide exchange factor 1 OS=Homo sapiens GN=ARHGEF1 PE=1 SV=1;>sp|Q92888-2|ARHG1_HUMAN Isoform 2 of Rho guanine nucleotide exchange factor 1 OS=Homo sapiens GN=ARHGEF1;>sp|Q92888|ARHG1_HUMAN Rho guanine nucleotide ex			1	0	1	0	1	1	0	1	1	0	2	1	0	1	0	0	1	1	0	0	0	0	0	0	0	0	0	0	0	0	0	0	0	0	0	0	15700000	0	16818000	0	12166000	19013000	0
M0R0F0;P46782;M0R0R2;M0QZN2	M0R0F0;P46782;M0R0R2;M0QZN2	40S ribosomal protein S5;40S ribosomal protein S5, N-terminally processed	RPS5	>tr|M0R0F0|M0R0F0_HUMAN 40S ribosomal protein S5 (Fragment) OS=Homo sapiens GN=RPS5 PE=1 SV=1;>sp|P46782|RS5_HUMAN 40S ribosomal protein S5 OS=Homo sapiens GN=RPS5 PE=1 SV=4;>tr|M0R0R2|M0R0R2_HUMAN 40S ribosomal protein S5 OS=Homo sapiens GN=RPS5 PE=1 SV=1			6	9	10	8	9	10	8	10	9	6	8	10	6	7	6	7	9	5	1457700000	1373900000	1326100000	976180000	1307100000	1156200000	1304400000	1309200000	1194600000	1013200000	1030100000	983770000	1090100000	1064900000	1061200000	1062700000	1107400000	1122400000	1231800000	1318400000	1266500000	932150000	1948300000	1253400000	1054700000
M0R300;M0R0P8;Q13459-2;Q13459	M0R300;M0R0P8;Q13459-2;Q13459	Unconventional myosin-IXb	MYO9B	>tr|M0R300|M0R300_HUMAN Unconventional myosin-IXb (Fragment) OS=Homo sapiens GN=MYO9B PE=1 SV=8;>tr|M0R0P8|M0R0P8_HUMAN Unconventional myosin-IXb OS=Homo sapiens GN=MYO9B PE=1 SV=1;>sp|Q13459-2|MYO9B_HUMAN Isoform Short of Unconventional myosin-IXb OS=Homo			0	0	0	0	0	0	0	1	0	0	0	0	0	0	0	0	0	0	0	0	0	0	0	0	0	0	0	0	0	0	0	0	0	0	0	0	0	0	0	0	0	0	0
M0R117;Q02543;M0R3D6;M0R1A7;M0R0P7	M0R117;Q02543;M0R3D6;M0R1A7;M0R0P7	60S ribosomal protein L18a	RPL18A	>tr|M0R117|M0R117_HUMAN 60S ribosomal protein L18a OS=Homo sapiens GN=RPL18A PE=1 SV=1;>sp|Q02543|RL18A_HUMAN 60S ribosomal protein L18a OS=Homo sapiens GN=RPL18A PE=1 SV=2;>tr|M0R3D6|M0R3D6_HUMAN 60S ribosomal protein L18a (Fragment) OS=Homo sapiens GN=RP			7	9	8	7	7	9	9	9	7	7	8	7	6	6	8	8	9	7	1497600000	1559900000	1576400000	1222600000	1363900000	1406200000	1492900000	1398900000	1307000000	1679300000	1293400000	1448300000	1315300000	1307500000	1228400000	1300300000	1328100000	1525600000	1155900000	1745000000	1688500000	1188500000	1368800000	1669200000	1572400000
M0R1B0;O43402	M0R1B0;O43402	ER membrane protein complex subunit 8	EMC8	>tr|M0R1B0|M0R1B0_HUMAN ER membrane protein complex subunit 8 (Fragment) OS=Homo sapiens GN=EMC8 PE=1 SV=1;>sp|O43402|EMC8_HUMAN ER membrane protein complex subunit 8 OS=Homo sapiens GN=EMC8 PE=1 SV=1			0	1	0	2	0	0	0	0	0	0	1	0	1	0	1	0	1	0	0	0	0	0	0	0	0	0	0	0	0	0	0	0	0	0	18576000	0	0	11040000	0	25317000	0	0	0
M0R208;Q16740;M0QYV5	M0R208;Q16740	ATP-dependent Clp protease proteolytic subunit;ATP-dependent Clp protease proteolytic subunit, mitochondrial	CLPP	>tr|M0R208|M0R208_HUMAN ATP-dependent Clp protease proteolytic subunit OS=Homo sapiens GN=CLPP PE=1 SV=1;>sp|Q16740|CLPP_HUMAN ATP-dependent Clp protease proteolytic subunit, mitochondrial OS=Homo sapiens GN=CLPP PE=1 SV=1			1	3	2	1	3	3	1	2	3	4	3	3	3	2	5	3	4	2	0	69119000	72551000	0	89970000	56919000	0	55733000	74290000	88725000	120560000	84174000	73629000	73874000	104190000	79166000	87739000	94538000	54014000	67558000	42063000	23412000	98117000	60162000	18305000
M0R226;Q9BQ48	M0R226;Q9BQ48	Ribosomal protein L34;39S ribosomal protein L34, mitochondrial	MRPL34	>tr|M0R226|M0R226_HUMAN 39S ribosomal protein L34, mitochondrial OS=Homo sapiens GN=MRPL34 PE=1 SV=1;>sp|Q9BQ48|RM34_HUMAN 39S ribosomal protein L34, mitochondrial OS=Homo sapiens GN=MRPL34 PE=1 SV=1			0	0	0	0	0	0	1	1	0	1	0	0	0	0	0	1	1	2	0	0	0	0	0	0	0	0	0	0	0	0	0	0	0	0	0	51957000	0	0	0	0	0	0	8985600
M0R268;P09012;M0QXK2;M0R221;M0R2B8;M0QZG7;M0R0G9	M0R268;P09012;M0QXK2;M0R221;M0R2B8;M0QZG7	U1 small nuclear ribonucleoprotein A	SNRPA	>tr|M0R268|M0R268_HUMAN U1 small nuclear ribonucleoprotein A (Fragment) OS=Homo sapiens GN=SNRPA PE=1 SV=1;>sp|P09012|SNRPA_HUMAN U1 small nuclear ribonucleoprotein A OS=Homo sapiens GN=SNRPA PE=1 SV=3;>tr|M0QXK2|M0QXK2_HUMAN U1 small nuclear ribonucleopro			3	1	1	1	2	4	2	1	1	2	2	1	2	1	1	2	3	1	124830000	0	0	0	126560000	120160000	109570000	0	0	0	0	0	0	0	0	0	119040000	0	104060000	83614000	82638000	63592000	130720000	152000000	100620000
M0R2A0;Q5UCC4-2;Q5UCC4	M0R2A0;Q5UCC4-2;Q5UCC4	ER membrane protein complex subunit 10	EMC10	>tr|M0R2A0|M0R2A0_HUMAN ER membrane protein complex subunit 10 OS=Homo sapiens GN=EMC10 PE=1 SV=1;>sp|Q5UCC4-2|EMC10_HUMAN Isoform 2 of ER membrane protein complex subunit 10 OS=Homo sapiens GN=EMC10;>sp|Q5UCC4|EMC10_HUMAN ER membrane protein complex subun			0	0	1	0	0	0	0	0	0	1	1	0	1	1	1	0	0	0	0	0	0	0	0	0	0	0	0	0	0	0	0	0	24852000	0	0	0	0	0	26328000	0	0	0	0
M0R2B7;P28340;M0QZR8;M0QXE6;M0QZB4;M0QXQ2;M0R3H8;M0R2I8	M0R2B7;P28340;M0QZR8	DNA polymerase;DNA polymerase delta catalytic subunit	POLD1	>tr|M0R2B7|M0R2B7_HUMAN DNA polymerase OS=Homo sapiens GN=POLD1 PE=1 SV=1;>sp|P28340|DPOD1_HUMAN DNA polymerase delta catalytic subunit OS=Homo sapiens GN=POLD1 PE=1 SV=2;>tr|M0QZR8|M0QZR8_HUMAN DNA polymerase OS=Homo sapiens GN=POLD1 PE=1 SV=1			9	8	7	5	5	5	5	9	7	9	9	6	5	4	4	5	7	6	101130000	123910000	94284000	96442000	81409000	81994000	109820000	123510000	110480000	142210000	148310000	98075000	118490000	91430000	78516000	108150000	114590000	100720000	169530000	153180000	95409000	75921000	63533000	62663000	66233000
M0R2X2;Q7Z3K3-4;Q7Z3K3-5;Q7Z3K3-7;Q7Z3K3-2;Q7Z3K3-3;Q7Z3K3-6;Q7Z3K3	M0R2X2;Q7Z3K3-4;Q7Z3K3-5;Q7Z3K3-7;Q7Z3K3-2;Q7Z3K3-3;Q7Z3K3-6;Q7Z3K3	Pogo transposable element with ZNF domain	POGZ	>tr|M0R2X2|M0R2X2_HUMAN Pogo transposable element with ZNF domain (Fragment) OS=Homo sapiens GN=POGZ PE=1 SV=1;>sp|Q7Z3K3-4|POGZ_HUMAN Isoform 4 of Pogo transposable element with ZNF domain OS=Homo sapiens GN=POGZ;>sp|Q7Z3K3-5|POGZ_HUMAN Isoform 5 of Pogo			0	0	1	0	1	0	0	0	0	0	0	1	0	0	0	0	0	0	0	0	0	0	0	0	0	0	0	0	0	20435000	0	0	0	0	0	0	0	0	24126000	0	18387000	0	0
M0R2Z9;Q8IX01-4;Q8IX01;Q8IX01-3;M0R3F6;M0R065;M0R216;M0R2Y3	M0R2Z9;Q8IX01-4;Q8IX01;Q8IX01-3;M0R3F6	SURP and G-patch domain-containing protein 2	SUGP2	>tr|M0R2Z9|M0R2Z9_HUMAN SURP and G-patch domain-containing protein 2 OS=Homo sapiens GN=SUGP2 PE=1 SV=1;>sp|Q8IX01-4|SUGP2_HUMAN Isoform 4 of SURP and G-patch domain-containing protein 2 OS=Homo sapiens GN=SUGP2;>sp|Q8IX01|SUGP2_HUMAN SURP and G-patch doma			9	7	4	5	5	6	7	9	6	7	6	5	7	6	3	4	10	4	233390000	199800000	164310000	191860000	215280000	212720000	271920000	288370000	185150000	217830000	214660000	186280000	222850000	174420000	186880000	168840000	187540000	167630000	352840000	194990000	123880000	140550000	181050000	181310000	342150000
M0R3D4;Q9UI14;M0QXH1;M0R1H9	M0R3D4;Q9UI14;M0QXH1;M0R1H9	Prenylated Rab acceptor protein 1	RABAC1	>tr|M0R3D4|M0R3D4_HUMAN PRA1 family protein OS=Homo sapiens GN=RABAC1 PE=1 SV=1;>sp|Q9UI14|PRAF1_HUMAN Prenylated Rab acceptor protein 1 OS=Homo sapiens GN=RABAC1 PE=1 SV=1;>tr|M0QXH1|M0QXH1_HUMAN PRA1 family protein (Fragment) OS=Homo sapiens GN=RABAC1 PE			1	0	0	0	0	0	0	0	0	0	1	0	1	1	1	1	1	1	0	0	0	0	0	0	0	0	0	0	0	0	0	0	0	0	0	22545000	20013000	0	0	0	0	0	0
O00116;A0A1B0GWA2;B8ZZ81	O00116;A0A1B0GWA2	Alkyldihydroxyacetonephosphate synthase, peroxisomal	AGPS	>sp|O00116|ADAS_HUMAN Alkyldihydroxyacetonephosphate synthase, peroxisomal OS=Homo sapiens GN=AGPS PE=1 SV=1;>tr|A0A1B0GWA2|A0A1B0GWA2_HUMAN Alkyldihydroxyacetonephosphate synthase, peroxisomal (Fragment) OS=Homo sapiens GN=AGPS PE=1 SV=1			13	12	11	10	13	11	12	12	12	11	14	10	14	11	11	12	12	16	682140000	714770000	746960000	668700000	687470000	711130000	795680000	754430000	716810000	870920000	940070000	886180000	907130000	894780000	854730000	838850000	1027800000	797510000	664540000	638820000	734400000	555950000	726450000	663980000	694040000
O00139-2;O00139-1;O00139-5;O00139;O00139-4;D6R9M0;H0Y8H2	O00139-2;O00139-1;O00139-5;O00139;O00139-4;D6R9M0	Kinesin-like protein KIF2A	KIF2A	>sp|O00139-2|KIF2A_HUMAN Isoform 2 of Kinesin-like protein KIF2A OS=Homo sapiens GN=KIF2A;>sp|O00139-1|KIF2A_HUMAN Isoform 1 of Kinesin-like protein KIF2A OS=Homo sapiens GN=KIF2A;>sp|O00139-5|KIF2A_HUMAN Isoform 5 of Kinesin-like protein KIF2A OS=Homo sap			1	2	4	1	2	2	0	2	3	1	1	0	2	2	2	2	4	3	0	150020000	297920000	0	0	337510000	0	0	0	0	0	0	0	270340000	244090000	216130000	195290000	171860000	24427000	312470000	469740000	0	26901000	68522000	0
O00148;O00148-2;K7EQN7;O00148-3;K7EPJ3;F6WLT2;F6S4E6;A0A0A0MT12;F6TRA5;K7EN69;A0A140T996;K7ENP6;K7EL56;K7EIL8;A0A140T9L4;A0A140T973;A0A140T9K1;A0A140T9X9;F6QYI9;A0A0G2JJL7;F6R6M7;F6UJC5;A0A140TA18;A0A0G2JHN7;F6U6E2;F6S2B7;F6SXL5;H0YCC6	O00148;O00148-2;K7EQN7;O00148-3	ATP-dependent RNA helicase DDX39A	DDX39A	>sp|O00148|DX39A_HUMAN ATP-dependent RNA helicase DDX39A OS=Homo sapiens GN=DDX39A PE=1 SV=2;>sp|O00148-2|DX39A_HUMAN Isoform 2 of ATP-dependent RNA helicase DDX39A OS=Homo sapiens GN=DDX39A;>tr|K7EQN7|K7EQN7_HUMAN ATP-dependent RNA helicase DDX39A (Fragme			14	11	10	11	11	12	11	11	11	11	13	9	11	8	10	9	10	12	585890000	652270000	572880000	590340000	684700000	581500000	642410000	678670000	706670000	645000000	646480000	689380000	623350000	627070000	694690000	645010000	629270000	616210000	886580000	568750000	600730000	578920000	668330000	614820000	563150000
O00161;H3BM38;O00161-2;H3BNE1;H3BR18;H3BPJ0;H3BP15;H3BQY9;H3BNG6;H3BU94;H3BV99;H3BR99	O00161;H3BM38;O00161-2;H3BNE1;H3BR18;H3BPJ0	Synaptosomal-associated protein 23;Synaptosomal-associated protein	SNAP23	>sp|O00161|SNP23_HUMAN Synaptosomal-associated protein 23 OS=Homo sapiens GN=SNAP23 PE=1 SV=1;>tr|H3BM38|H3BM38_HUMAN Synaptosomal-associated protein (Fragment) OS=Homo sapiens GN=SNAP23 PE=1 SV=1;>sp|O00161-2|SNP23_HUMAN Isoform SNAP-23b of Synaptosomal-a			2	3	2	1	2	1	1	1	1	1	2	2	2	3	3	2	2	4	39336000	42945000	43287000	0	45931000	0	0	0	0	0	59284000	49470000	75761000	71701000	75174000	72414000	76743000	66536000	32532000	60286000	34130000	13227000	33958000	21053000	14041000
O00170	O00170	AH receptor-interacting protein	AIP	>sp|O00170|AIP_HUMAN AH receptor-interacting protein OS=Homo sapiens GN=AIP PE=1 SV=2			1	1	1	1	1	1	1	1	1	0	1	0	0	0	1	1	1	1	0	0	0	0	0	0	0	0	0	0	0	0	0	0	0	0	0	19533000	13991000	11281000	21238000	16981000	16207000	16073000	17247000
O00186	O00186	Syntaxin-binding protein 3	STXBP3	>sp|O00186|STXB3_HUMAN Syntaxin-binding protein 3 OS=Homo sapiens GN=STXBP3 PE=1 SV=2			0	0	2	2	0	0	2	0	0	0	2	0	2	0	1	0	0	2	0	0	0	0	0	0	0	0	0	0	34896000	0	0	0	0	0	0	30688000	0	0	12286000	13836000	0	0	12241000
O00203-3;O00203;Q13367;Q13367-4;Q13367-3;F5GYB0;H0YBD0;F5GWU4	O00203-3;O00203	AP-3 complex subunit beta-1	AP3B1	>sp|O00203-3|AP3B1_HUMAN Isoform 2 of AP-3 complex subunit beta-1 OS=Homo sapiens GN=AP3B1;>sp|O00203|AP3B1_HUMAN AP-3 complex subunit beta-1 OS=Homo sapiens GN=AP3B1 PE=1 SV=3			16	19	14	16	13	15	17	20	18	21	17	17	15	12	18	12	12	15	667360000	677010000	502220000	628910000	641610000	642460000	698870000	752420000	683150000	718140000	736920000	664240000	635980000	622970000	624480000	596120000	620320000	592620000	763500000	826550000	489060000	561240000	552850000	642330000	580560000
O00231;O00231-2;J3QRY4;J3QS13;J3KSW3	O00231;O00231-2	26S proteasome non-ATPase regulatory subunit 11	PSMD11	>sp|O00231|PSD11_HUMAN 26S proteasome non-ATPase regulatory subunit 11 OS=Homo sapiens GN=PSMD11 PE=1 SV=3;>sp|O00231-2|PSD11_HUMAN Isoform 2 of 26S proteasome non-ATPase regulatory subunit 11 OS=Homo sapiens GN=PSMD11			12	11	10	10	11	7	12	9	10	16	12	13	14	12	11	13	11	13	544610000	554150000	578160000	622360000	532640000	502570000	611580000	569300000	534460000	614620000	725520000	569330000	694110000	628180000	591590000	614300000	616120000	729370000	539690000	546290000	383110000	406250000	460360000	248460000	541600000
O00232;O00232-2;J3KTJ5;J3KSK1	O00232;O00232-2	26S proteasome non-ATPase regulatory subunit 12	PSMD12	>sp|O00232|PSD12_HUMAN 26S proteasome non-ATPase regulatory subunit 12 OS=Homo sapiens GN=PSMD12 PE=1 SV=3;>sp|O00232-2|PSD12_HUMAN Isoform 2 of 26S proteasome non-ATPase regulatory subunit 12 OS=Homo sapiens GN=PSMD12			9	8	9	5	9	8	6	7	7	8	8	9	8	5	8	8	9	7	357880000	304450000	373760000	342470000	368640000	362460000	363940000	319550000	326000000	396320000	441890000	421660000	435330000	341830000	395330000	374420000	383560000	411300000	467810000	379980000	370550000	297800000	427210000	415540000	264300000
[truncated: 2,175 more rows]
[truncated: 11 more columns]
