# Supplementary material for: A Universal Peptide Matrix Interactomics Approach to Disclose Motif-Dependent Protein Binding
Source: Mol Cell Proteomics. 2021 Aug 13;20:100135. doi: 10.1016/j.mcpro.2021.100135 (PMC8453223; doi:10.1016/j.mcpro.2021.100135)
Supplement: Supplemental Table S6 [file mmc7.xlsx]

## Sheet: TableS3
Protein.IDs	Gene.names	Peptide.counts..all.	Peptide.counts..razor.unique.	Peptide.counts..unique.	Sequence.coverage....	logFC.EGFR_phos.over.EGFR	logFC.EGFR_phos.over.EGFR_mut	logFC.EGFR_phos_mut.over.EGFR_phos	logFC.GLUT1_mut.over.GLUT1	logFC.SOS1_mut.over.SOS1	logFC.P38_phos.over.P38	logFC.JNK1_phos.over.JNK1	logFC.WIP_mut.over.WIP	adj.P.Val.EGFR_phos.over.EGFR	adj.P.Val.EGFR_phos.over.EGFR_mut	adj.P.Val.EGFR_phos_mut.over.EGFR_phos	adj.P.Val.GLUT1_mut.over.GLUT1	adj.P.Val.SOS1_mut.over.SOS1	adj.P.Val.P38_phos.over.P38	adj.P.Val.JNK1_phos.over.JNK1	adj.P.Val.WIP_mut.over.WIP	P.Value.EGFR_phos.over.EGFR	P.Value.EGFR_phos.over.EGFR_mut	P.Value.EGFR_phos_mut.over.EGFR_phos	P.Value.GLUT1_mut.over.GLUT1	P.Value.SOS1_mut.over.SOS1	P.Value.P38_phos.over.P38	P.Value.JNK1_phos.over.JNK1	P.Value.WIP_mut.over.WIP	imputed.LFQ.intensity.EGFR_rep1	imputed.LFQ.intensity.EGFR_rep2	imputed.LFQ.intensity.EGFR_rep3	imputed.LFQ.intensity.EGFR_rep4	imputed.LFQ.intensity.EGFR_phos_rep1	imputed.LFQ.intensity.EGFR_phos_rep2	imputed.LFQ.intensity.EGFR_phos_rep3	imputed.LFQ.intensity.EGFR_phos_rep4	imputed.LFQ.intensity.EGFR_phos_mut_rep1	imputed.LFQ.intensity.EGFR_phos_mut_rep2	imputed.LFQ.intensity.EGFR_phos_mut_rep3	imputed.LFQ.intensity.EGFR_phos_mut_rep4	imputed.LFQ.intensity.GLUT1_rep1	imputed.LFQ.intensity.GLUT1_rep2	imputed.LFQ.intensity.GLUT1_rep3	imputed.LFQ.intensity.GLUT1_rep4	imputed.LFQ.intensity.GLUT1_mut_rep1	imputed.LFQ.intensity.GLUT1_mut_rep2	imputed.LFQ.intensity.GLUT1_mut_rep3	imputed.LFQ.intensity.GLUT1_mut_rep4
A0A075B730;A0A087X1U6	NA	65;65	54;54	4;4	45.5	-0.0273027	0.1779	0.205202	-0.184285	0.96125	-0.392552	NA	0.525473	0.998696	0.913403	0.992124	0.930836	0.149256	0.763898	NA	0.825466	0.955419	0.693363	0.732011	0.76077	0.0342187	0.309749	NA	0.387326	27.6336	27.0139	27.8046	27.937	27.9539	26.4077	27.2799	28.6384	27.5199	26.9905	27.6062	28.9841	26.0462	27.1721	24.3708	27.0064	25.5706	26.1893	26.0843	26.0141
A0A087WSY9;Q16881;E9PIR7;F8W809;Q16881-5;Q16881-2;A0A087WSW9;Q16881-4;A0A182DWI3;Q16881-3;Q16881-6;E2QRB9;Q16881-7;E9PKD3;A0A0B4J225;E9PIZ5;E9PLT3;E9PKI4;E9PQI3;E9PRI8;A0A096LPD9;A0A182DWF2;Q9NNW7-2	TXNRD1	14;14;13;13;13;13;13;13;13;13;13;11;11;8;4;4;3;3;2;1;1;1;1	14;14;13;13;13;13;13;13;13;13;13;11;11;8;4;4;3;3;2;1;1;1;1	13;13;12;12;12;12;12;12;12;12;12;10;10;7;3;3;2;2;2;1;0;0;0	32.7	NA	NA	NA	0.55268	NA	0.0339378	NA	1.05202	NA	NA	NA	0.734838	NA	0.989516	NA	0.589957	NA	NA	NA	0.299633	NA	0.949442	NA	0.0774275	NA	NA	NA	NA	NA	NA	NA	NA	NA	NA	NA	NA	26.0925	24.1536	25.6185	26.5683	26.4223	25.6781	26.0584	26.4849
A0A087WTA5;Q9UI10-3;Q9UI10;Q9UI10-2;E7ERK9;A0A087WW69;F8W8L6;H7C2L8	EIF2B4	15;15;15;15;15;6;5;2	15;15;15;15;15;6;5;2	15;15;15;15;15;6;5;2	41	0.673044	-0.542103	-1.21515	-0.674036	NA	0.916971	NA	NA	0.998696	0.802611	0.626241	0.607801	NA	0.119391	NA	NA	0.124928	0.407565	0.0628319	0.113856	NA	0.00666531	NA	NA	26.8024	25.0544	25.6639	25.5226	26.4045	26.6638	25.8872	26.7798	26.4092	24.4423	26.0081	24.0153	26.3646	26.4514	26.001	26.2589	26.5507	25.7158	25.5134	24.5999
A0A087WU53;Q9H0U3;Q9H0U3-2	MAGT1	10;9;5	10;9;5	10;9;5	25.3	-0.454469	-0.222184	0.232285	-0.313783	NA	0.609375	-1.19071	NA	0.998696	0.745515	0.971415	0.678812	NA	0.748184	0.10918	NA	0.110505	0.297103	0.361271	0.203277	NA	0.295964	0.00860982	NA	27.0354	27.3313	27.3238	27.6177	27.1219	26.8714	26.2797	27.2174	27.0183	27.0082	27.4152	26.9778	27.5162	27.5497	26.8361	27.2532	27.2686	27.1508	26.8295	26.651
A0A087WXM6;J3QQT2;J3KRX5;P18621;P18621-3;A0A0A6YYL6;P18621-2;J3QLC8;A0A0A0MRF8;J3KRB3;A0A087WWH0;J3QS96;A0A087WY81;J3KSJ0	RPL17	14;14;14;14;14;14;12;12;12;11;11;11;8;2	14;14;14;14;14;14;12;12;12;11;11;11;8;2	14;14;14;14;14;14;12;12;12;11;11;11;8;2	64.5	0.245512	0.165772	-0.0797403	-0.0511957	-0.749782	0.586218	0.496689	0.455368	0.998696	0.851051	0.992124	0.94238	0.0722174	0.405237	0.435641	0.64237	0.327605	0.530146	0.697101	0.798731	0.0141603	0.0422285	0.145457	0.118514	32.0928	31.5072	31.2649	31.3005	31.9774	31.9334	31.6716	31.5651	31.7904	31.9366	31.817	31.2844	31.641	31.867	31.4089	31.1698	31.5332	31.4007	31.6571	31.2909
A0A087WXS7;O43681;K7ERW9	ASNA1	13;13;7	13;13;7	13;13;7	52.9	-0.505709	-1.06643	-0.560724	NA	-0.596743	-0.241852	NA	0.487426	0.998696	0.596099	0.984635	NA	0.500285	0.843516	NA	0.786515	0.307378	0.129879	0.465684	NA	0.274177	0.542455	NA	0.310587	26.381	25.9193	26.5393	26.9478	24.7303	25.7389	26.5199	26.7754	23.9866	24.4985	26.2889	26.7477	NA	NA	NA	NA	NA	NA	NA	NA
A0A087X0K1;Q9Y376	CAB39	8;8	8;8	7;7	18.9	NA	NA	NA	NA	NA	0.287452	NA	NA	NA	NA	NA	NA	NA	0.833301	NA	NA	NA	NA	NA	NA	NA	0.497934	NA	NA	NA	NA	NA	NA	NA	NA	NA	NA	NA	NA	NA	NA	NA	NA	NA	NA	NA	NA	NA	NA
A0A0A0MR02;P45880-2;P45880;P45880-1;Q5JSD2;Q5JSD1;A2A3S1	VDAC2	12;12;12;12;8;8;4	12;12;12;12;8;8;4	12;12;12;12;8;8;4	55	-0.055249	-0.175515	-0.120266	0.191473	NA	-0.375561	0.283595	0.166608	0.998696	0.871707	0.992124	0.906663	NA	0.683982	0.753669	0.903785	0.882332	0.595745	0.732542	0.67782	NA	0.197625	0.451357	0.653725	29.2787	28.8236	28.1923	29.2196	29.2347	28.8919	27.9816	29.185	29.0162	28.8441	28.0774	28.8744	28.6845	28.1854	27.1423	28.5844	28.6723	28.5573	27.3298	28.803
A0A0A0MSB8;Q9UPT5-6;Q9UPT5;Q9UPT5-5;Q9UPT5-1;Q9UPT5-2;B4DJ07;A0A0A0MRE1;Q9UPT5-4;B5MCY9;K7ERQ5;C9JME6;C9JKC2	EXOC7	35;35;34;33;32;31;29;28;13;8;8;6;4	35;35;34;33;32;31;29;28;13;8;8;6;4	35;35;34;33;32;31;29;28;13;8;8;6;4	58.4	0.284392	0.204377	-0.0800153	-0.0734026	0.340016	0.0383638	0.546434	-0.0513296	0.998696	0.821685	0.98926	0.924376	0.566912	0.974825	0.650775	0.965739	0.282499	0.441238	0.597328	0.72551	0.343236	0.896534	0.345042	0.885759	28.7703	29.5257	29.0979	28.4615	29.2778	29.3632	29.1569	29.195	29.264	29.2351	29.2222	28.9516	29.13	29.2817	29.1037	28.6085	28.9276	28.9677	29.2298	28.7052
A0A0A0MSK5;Q5JTV8;H0YD16;H0Y4R4;H0YDU3	TOR1AIP1	11;11;6;6;4	11;11;6;6;4	1;1;1;0;1	29.7	0.61489	0.129451	-0.485439	NA	NA	NA	NA	-0.0992472	0.998696	0.933567	0.66442	NA	NA	NA	NA	0.951239	0.133865	0.757209	0.077151	NA	NA	NA	NA	0.801746	24.6724	24.0404	24.0053	25.6278	24.9981	25.3205	25.0746	25.4121	24.8079	24.4227	24.3552	25.2778	NA	NA	NA	NA	NA	NA	NA	NA
A0A0B4J2G4;Q15345;Q15345-3;A0A087WTU1;A0A087X0S7;A0A0C4DH00;A0A087WTI9	LRRC41	17;17;16;15;14;13;1	17;17;16;15;14;13;1	17;17;16;15;14;13;1	25.2	0.971361	0.791258	-0.180103	NA	NA	0.357643	NA	NA	0.191302	0.324286	0.98926	NA	NA	0.787606	NA	NA	0.000828866	0.0145334	0.505003	NA	NA	0.357718	NA	NA	25.1797	24.8061	25.0077	25.0354	26.1646	26.194	25.7533	25.8024	26.0256	26.0876	25.9725	25.1081	NA	NA	NA	NA	NA	NA	NA	NA
A0A0C4DG51;Q9NP80-3;Q9NP80;Q9NP80-2;C9JAX4	PNPLA8	10;10;10;9;1	9;9;9;8;1	9;9;9;8;1	19.2	NA	NA	NA	NA	NA	0.790888	NA	NA	NA	NA	NA	NA	NA	0.645669	NA	NA	NA	NA	NA	NA	NA	0.166302	NA	NA	NA	NA	NA	NA	NA	NA	NA	NA	NA	NA	NA	NA	NA	NA	NA	NA	NA	NA	NA	NA
A0A0C4DG62;Q66PJ3-7;F8WCT1;Q66PJ3-3;Q66PJ3-2;Q66PJ3;F5GYV5;H7BZV4;Q66PJ3-4;F5H7X4;F8WEP2;A0A0C4DH18;Q66PJ3-5	ARL6IP4	8;8;8;8;8;8;7;7;7;5;4;4;4	8;8;8;8;8;8;7;7;7;5;4;4;4	8;8;8;8;8;8;7;7;7;5;4;4;4	38.5	1.12719	1.33329	0.206106	NA	NA	1.69568	NA	NA	0.998696	0.324286	0.98926	NA	NA	0.507664	NA	NA	0.0434758	0.0124739	0.603585	NA	NA	0.0788501	NA	NA	26.6506	26.4315	24.9216	25.9272	27.6396	27.6456	26.2205	26.9339	27.5956	27.6028	27.416	26.6497	NA	NA	NA	NA	NA	NA	NA	NA
A0A0C4DG89	NA	44	44	1	49.7	2.22357	1.68089	-0.542679	0.23414	NA	2.52767	2.83276	NA	0.905611	0.547104	0.971415	0.826299	NA	0.0507752	0.0752712	NA	0.0186546	0.0786146	0.327875	0.460047	NA	0.00169085	0.00404141	NA	27.1746	26.0101	28.2354	24.5112	29.001	28.4146	29.3383	28.0718	28.7297	28.5098	28.7286	26.6869	26.7146	26.1106	26.8306	25.5051	26.6725	26.5676	26.5767	26.2806
A0A0C4DGS0;P56556;R4GN43	NDUFA6	6;6;4	6;6;4	6;6;4	53.1	0.142551	0.105364	-0.0371879	-0.0759188	NA	-0.367606	NA	1.0578	0.998696	0.90451	0.992817	0.952667	NA	0.714736	NA	0.653096	0.53577	0.682694	0.880579	0.811569	NA	0.2475	NA	0.128708	26.6458	26.3659	26.2431	26.8439	26.9101	26.6374	26.2922	26.8292	26.7437	26.1242	26.615	27.0373	26.7273	26.3255	25.5529	26.7934	26.5	26.4317	25.8148	26.349
A0A0C4DGS1;P39656;P39656-3;P39656-2;U3KQ84	DDOST	16;16;15;13;8	16;16;15;13;8	16;16;15;13;8	56.3	0.831432	0.70638	-0.125052	1.20375	NA	-0.100986	0.505334	1.48404	0.998696	0.800739	0.984635	0.664536	NA	0.892403	0.707977	0.587055	0.322321	0.398193	0.497592	0.183197	NA	0.625503	0.400285	0.0763118	28.1949	24.6651	27.9862	28.3821	28.0865	28.0065	28.0764	28.3846	28.1434	28.0552	27.6771	28.1781	28.2819	27.9671	24.37	27.531	28.6102	28.6128	27.5286	28.2134
A0A0C4DGS5;Q08379;Q08379-2;B7ZC06;A0A087WYC0;H0Y7B8	GOLGA2	29;29;20;10;7;5	29;29;20;10;7;5	28;28;19;10;6;5	40.8	-0.261393	-0.189292	0.0721006	NA	NA	NA	NA	NA	0.998696	0.934822	0.992817	NA	NA	NA	NA	NA	0.629831	0.760556	0.883556	NA	NA	NA	NA	NA	26.1067	24.3408	26.7028	25.5333	25.8451	24.6525	25.322	25.8185	26.2489	25.8607	24.2267	25.5901	NA	NA	NA	NA	NA	NA	NA	NA
A0A0C4DGS9;Q9Y6K0	CEPT1	4;4	4;4	4;4	19.6	0.28715	-0.524356	-0.811506	NA	NA	NA	NA	NA	0.998696	0.823268	0.971415	NA	NA	NA	NA	NA	0.179218	0.450669	0.250668	NA	NA	NA	NA	NA	28.0275	27.7347	27.3261	27.8556	28.0714	27.9417	28.0688	28.0107	28.084	27.691	25.0529	28.0187	NA	NA	NA	NA	NA	NA	NA	NA
A0A0C4DGX4;Q13616	CUL1	11;11	11;11	11;11	19.3	-0.252276	0.0626332	0.314909	NA	NA	NA	NA	NA	0.998696	0.934822	0.864785	NA	NA	NA	NA	NA	0.316465	0.767807	0.15029	NA	NA	NA	NA	NA	24.9906	25.0254	25.6374	25.2081	25.168	24.5445	24.8969	25.243	25.164	25.2004	25.2428	25.5049	NA	NA	NA	NA	NA	NA	NA	NA
A0A0D9SFB3;A0A0D9SG12;O00571;A0A0D9SF53;O00571-2;O15523-2;O15523;O15523-3;A0A0J9YVQ7;C9J081;A0A087WVZ1;C9J8G5;A0A087WX09;B4DLA0;A0A0J9YYH6;D6RCM4	DDX3X;DDX3Y	28;28;28;28;27;22;22;8;7;5;4;4;2;2;2;2	27;27;27;27;26;21;21;8;7;5;4;4;2;2;2;2	25;25;25;25;24;19;19;7;7;4;4;4;2;2;2;0	52.8	-0.0273151	-0.170304	-0.142989	0.0849952	0.0210308	0.198148	-0.0207841	0.0905294	0.998696	0.842148	0.98926	0.938533	0.975763	0.848452	0.977817	0.951239	0.926235	0.49994	0.595097	0.782429	0.95748	0.551785	0.953208	0.80227	27.7778	26.9754	27.1915	27.0767	27.7383	27.447	26.7556	26.9713	27.1275	26.7021	27.2128	27.2978	26.3165	26.9083	27.4092	26.9719	26.893	26.7867	27.6183	26.6479
A0A0J9YXF2;Q15165-1;Q15165;A0A0J9YYG4;Q15165-3;J3QT77;G3XAK4;A0A0J9YYJ1;A0A0J9YXU7;A0A0J9YYF0;A0A0J9YYF3;A0A0J9YXM1	PON2	13;12;12;12;11;11;6;5;4;1;1;1	13;12;12;12;11;11;6;5;4;1;1;1	13;12;12;12;11;11;6;5;4;1;1;1	60	-0.247978	-1.2122	-0.964223	-0.00609072	1.44193	-0.170754	NA	0.035182	0.998696	0.622732	0.971415	0.995419	0.00372818	0.706508	NA	0.96582	0.264157	0.163508	0.260499	0.977121	0.000275536	0.23112	NA	0.88842	28.3551	27.9868	27.8855	28.4188	28.0384	27.6497	27.8294	28.137	24.3174	27.7895	27.6921	27.9984	28.2476	27.9977	27.4334	27.9983	28.0356	27.8872	27.7142	28.0156
A0A0X1KG71;Q8WX92	NELFB	25;22	25;22	25;22	48.4	0.260982	-0.0466293	-0.307612	-0.473921	0.522878	-0.206639	0.728718	0.95033	0.998696	0.968221	0.971415	0.793699	0.25374	0.769842	0.478919	0.728189	0.290743	0.852427	0.325231	0.369787	0.0819009	0.324571	0.184014	0.228682	27.3099	27.2915	27.1781	27.2099	27.1551	27.4488	28.101	27.3284	27.5838	27.5482	27.0136	26.6573	25.4904	27.3482	27.1566	27.2697	25.5531	26.9839	26.0368	26.7955
A0A1B0GUS7;O14795;O14795-2;B1AM27;A0A1B0GVW8;I6L9J0;F8W8M9;A0A0U1RRL2	UNC13B	17;16;16;16;11;10;10;5	17;16;16;16;11;10;10;5	14;13;13;13;9;8;8;4	5.4	NA	NA	NA	NA	NA	0.23145	NA	NA	NA	NA	NA	NA	NA	0.844383	NA	NA	NA	NA	NA	NA	NA	0.546324	NA	NA	NA	NA	NA	NA	NA	NA	NA	NA	NA	NA	NA	NA	NA	NA	NA	NA	NA	NA	NA	NA
A1L0T0;M0R026;E9PJS0;M0QZX5;M0R1B5;E9PL44	ILVBL	25;21;10;8;6;6	25;21;10;8;6;6	25;21;10;8;6;6	57.6	0.0531942	0.11462	0.0614258	-0.0909263	1.64828	-0.0704796	NA	-0.055977	0.998696	0.85309	0.992124	0.906663	0.0547626	0.931991	NA	0.948357	0.783188	0.554815	0.691213	0.692726	0.00974658	0.742208	NA	0.794152	27.7904	27.5508	27.2124	27.5164	27.5116	27.7588	27.4308	27.5816	27.6389	27.7789	27.6382	27.4724	27.2862	26.8149	27.2418	27.0495	27.2961	27.3211	26.5796	26.832
A2RRP1;A2RRP1-2;H0Y5G7;H7C007;H7C1U4;H7BZR3;H7BZU5;C9JCM7;H7C1Y9	NBAS	42;39;27;5;3;3;2;2;1	42;39;27;5;3;3;2;2;1	42;39;27;5;3;3;2;2;1	21.8	0.361916	0.928421	0.566506	NA	0.575686	-0.0421045	NA	-0.48373	0.998696	0.449058	0.971415	NA	0.378417	0.974825	NA	0.719168	0.555748	0.0424154	0.271356	NA	0.164015	0.889603	NA	0.18543	26.4099	25.1293	25.0992	24.4998	26.1084	26.8176	25.2114	24.4484	26.2493	26.3381	26.2785	25.9859	NA	NA	NA	NA	NA	NA	NA	NA
A3KMH1-3;A3KMH1;A3KMH1-2	VWA8	23;23;21	23;23;21	23;23;21	15.7	0.19543	-0.168881	-0.364311	0.108528	NA	-0.158872	NA	0.384968	0.998696	0.922138	0.984635	0.906663	NA	0.769842	NA	0.810297	0.500374	0.72077	0.468316	0.686814	NA	0.331764	NA	0.358429	25.6376	25.3273	24.9438	25.5726	25.819	25.6148	24.9171	25.9121	24.1268	26.1967	24.7312	25.7512	26.089	25.9797	25.1207	25.4353	26.0418	25.6944	25.4385	25.884
A5YKK6;A5YKK6-2;A5YKK6-3;A5YKK6-4;H3BVC9;H3BNB1;H3BTH2;H3BT18;H3BU44;H3BR89;H3BMH0	CNOT1	86;85;77;53;11;9;7;3;3;3;3	86;85;77;53;11;9;7;3;3;3;3	71;70;62;53;11;9;7;3;3;3;3	42	-0.0515354	0.0492145	0.10075	-0.00948467	1.27507	-0.28733	-0.0687435	0.106978	0.998696	0.934822	0.984635	0.979642	0.0068659	0.49435	0.877574	0.890589	0.752422	0.768552	0.464044	0.948928	0.000590281	0.0731115	0.755442	0.623976	29.8773	30.1164	29.99	29.7936	29.9119	29.9413	29.8823	29.8359	30.0343	30.079	29.9672	29.8937	29.8647	29.9668	29.9331	29.8379	29.8079	29.9779	29.7456	30.0332
A6NGW1;O95070;E9PIZ0;C9JST7;E9PS11	YIF1A	5;5;4;4;1	5;5;4;4;1	5;5;4;4;1	24.5	NA	NA	NA	NA	NA	0.296964	NA	NA	NA	NA	NA	NA	NA	0.833301	NA	NA	NA	NA	NA	NA	NA	0.487621	NA	NA	NA	NA	NA	NA	NA	NA	NA	NA	NA	NA	NA	NA	NA	NA	NA	NA	NA	NA	NA	NA
A8MTY9;O14972;O14972-2;A8MY26	DSCR3	8;8;7;6	8;8;7;6	8;8;7;6	44.2	0.401514	-0.516518	-0.918032	0.689829	0.498963	-0.118519	NA	-0.0760183	0.998696	0.807075	0.864785	0.607801	0.267653	0.963484	NA	0.944048	0.197042	0.412134	0.146243	0.118464	0.088049	0.850996	NA	0.767518	26.5197	25.914	25.5708	25.3508	26.6179	26.1247	26.0317	26.1871	26.2504	24.3656	24.1659	26.5073	24.7209	25.3502	26.3153	25.2016	26.3323	25.2762	26.3423	26.3964
A8MX75;P18074;E7EVE9;P18074-2;K7EIT8;K7ENL1;K7EKF3;B4E0F6	ERCC2	11;11;8;5;4;2;2;1	11;11;8;5;4;2;2;1	11;11;8;5;4;2;2;1	21.2	NA	NA	NA	NA	NA	-0.248724	NA	NA	NA	NA	NA	NA	NA	0.769842	NA	NA	NA	NA	NA	NA	NA	0.324524	NA	NA	NA	NA	NA	NA	NA	NA	NA	NA	NA	NA	NA	NA	NA	NA	NA	NA	NA	NA	NA	NA
B4DDF4;Q99439;B4DUT8;A0A087X271;Q99439-2;A0A087X1X5;H3BVI6;K7ES69;H3BQH0;U3KPS3;A0A087WV51	CNN2	11;11;11;8;8;7;7;4;3;2;1	11;11;11;8;8;7;7;4;3;2;1	10;10;10;7;7;7;7;3;3;2;1	54	NA	NA	NA	-1.59782	NA	NA	NA	NA	NA	NA	NA	0.101738	NA	NA	NA	NA	NA	NA	NA	0.00120986	NA	NA	NA	NA	NA	NA	NA	NA	NA	NA	NA	NA	NA	NA	NA	NA	25.6712	26.7305	26.1197	26.597	24.6122	24.0189	24.9325	25.1636
B4DJV2;O75390;A0A0C4DGI3;H0YH82;F8VPF9;F8VPA1;F8VTT8;F8W1S4;F8W4S1;F8VRP1;F8VX68;H0YIC4;F8W642;F8VZK9;F8VX07;F8VRI6;F8VR34;F8VWQ5;F8VU34;F8W0J2	CS	13;13;11;6;5;5;5;5;5;4;4;4;3;3;3;3;3;2;2;1	13;13;11;6;5;5;5;5;5;4;4;4;3;3;3;3;3;2;2;1	12;12;11;6;5;5;4;5;4;4;4;4;3;3;3;3;2;1;1;0	34.4	0.0415533	0.404171	0.362618	-0.880925	NA	-0.0515542	NA	-0.614508	0.998696	0.748689	0.971415	0.488767	NA	0.973658	NA	0.614228	0.930237	0.307134	0.422574	0.0570692	NA	0.885617	NA	0.0913137	25.7714	25.1781	24.8096	26.2005	24.8395	25.0069	25.6985	26.5808	25.9835	25.5564	25.4915	26.5449	26.0514	25.6628	26.0278	26.4537	25.5465	24.42	26.114	24.5915
B4DLN1	SLC25A10	13	13	0	35.3	0.101435	0.305822	0.204387	1.25956	NA	0.181779	NA	NA	0.998696	0.77915	0.979345	0.488767	NA	0.908542	NA	NA	0.712725	0.348389	0.442057	0.0403501	NA	0.661563	NA	NA	26.6847	26.2158	27.3192	26.7538	26.9066	26.4751	27.046	26.9515	27.0321	27.0887	27.5705	26.5054	27.0003	26.7876	27.2386	24.9542	28.2059	27.9383	27.7895	27.0853
B4DLR8;P15559-3;P15559-2;P15559;H3BRK3;H3BNV2	NQO1	11;11;11;11;9;8	11;11;11;11;9;8	11;11;11;11;9;8	49.5	-0.682689	-0.00117147	0.681518	0.420141	NA	NA	NA	1.4437	0.998696	0.99924	0.971415	0.726089	NA	NA	NA	0.524211	0.31446	0.997739	0.297033	0.289516	NA	NA	NA	0.0562327	26.5571	26.6005	26.8967	28.0211	24.6366	26.6539	26.4317	27.6223	26.6312	26.7975	26.8572	27.7848	26.0117	26.906	27.2578	27.4409	27.3665	26.8029	27.9712	27.1563
B4DR61;P61619;P61619-3;Q8TC24;H7C1Q9;C9JXC6;H7C069;A6NK38;F2Z2C7;A6NIF9;C9JJV4	SEC61A1	16;15;9;6;4;4;4;4;4;4;4	16;15;9;6;4;4;4;4;4;4;4	10;9;7;0;0;0;0;0;0;0;0	29.9	0.147686	0.345195	0.197509	0.123234	0.491968	-0.0944861	-0.353732	0.0167445	0.998696	0.622075	0.971415	0.902406	0.399853	0.911903	0.476057	0.981925	0.53905	0.160674	0.243373	0.637836	0.18515	0.673433	0.180175	0.954554	31.236	30.995	30.6324	30.3934	31.2232	30.8477	30.9457	30.8311	31.34	31.1091	31.0874	31.1012	30.3435	30.5689	31.0765	31.2219	31.2054	30.5259	30.9373	31.0352
B4DY09;Q12905;X6R6Z1;A0A0A0MRL0	ILF2	17;17;8;7	17;17;8;7	17;17;8;7	63.6	-0.329431	-1.711	-1.38157	0.53177	NA	0.125348	NA	NA	0.998696	0.332602	0.580199	0.726089	NA	0.961407	NA	NA	0.687468	0.0166766	0.0502845	0.281562	NA	0.844974	NA	NA	28.5448	29.6727	29.0446	26.8151	28.7801	29.6686	27.5579	26.7529	26.5082	26.9917	27.0699	26.6634	25.7072	26.1808	27.0525	25.1558	26.3782	26.8283	27.2395	25.7775
B4E1G1;Q9BUN8-2;Q9BUN8;E5RGY0	DERL1	4;4;4;2	4;4;4;2	4;4;4;2	27.2	NA	NA	NA	NA	0.254898	0.525488	NA	NA	NA	NA	NA	NA	0.778125	0.817046	NA	NA	NA	NA	NA	NA	0.608722	0.39834	NA	NA	NA	NA	NA	NA	NA	NA	NA	NA	NA	NA	NA	NA	NA	NA	NA	NA	NA	NA	NA	NA
B5MCF9;O00541;O00541-2;B3KXD6;H7C267;H7BYY8	PES1	17;17;16;14;6;1	17;17;16;14;6;1	17;17;16;14;6;1	35.2	0.130849	-0.494508	-0.625357	0.600006	NA	NA	NA	NA	0.998696	0.745515	0.952041	0.644819	NA	NA	NA	NA	0.577471	0.297657	0.194202	0.151865	NA	NA	NA	NA	27.1586	26.9274	26.5935	26.5207	27.1798	27.0973	26.5773	26.8691	25.7711	27.0808	27.0819	25.2883	26.7133	27.073	26.7857	25.2681	27.0761	27.1005	27.2021	26.8614
B5MDE0;Q96AA3;U3KQE9;C9JP01	RFT1	5;5;1;1	5;5;1;1	5;5;1;1	9.2	1.02845	0.574696	-0.453758	-0.811245	NA	NA	NA	0.35783	0.998696	0.821685	0.971415	0.488767	NA	NA	NA	0.728189	0.0915509	0.439099	0.385099	0.0452176	NA	NA	NA	0.202914	25.0446	27.1189	26.753	24.8137	27.1871	26.8339	26.8083	27.0148	24.9129	27.1384	26.9477	27.03	26.6155	26.1618	27.0436	25.7055	26.021	25.8595	25.0427	25.3582
B7ZAQ6-2;B7ZAQ6-3;P0CG08;B7ZAQ6;A0A087WW78;A0A087WW82;U3KPV2;E9PKY3	GPR89A;GPR89B	5;5;5;5;4;4;4;4	5;5;5;5;4;4;4;4	5;5;5;5;4;4;4;4	15.5	NA	NA	NA	NA	NA	-0.535033	NA	NA	NA	NA	NA	NA	NA	0.669049	NA	NA	NA	NA	NA	NA	NA	0.187512	NA	NA	NA	NA	NA	NA	NA	NA	NA	NA	NA	NA	NA	NA	NA	NA	NA	NA	NA	NA	NA	NA
B9A067;Q16891-2;Q16891-4;Q16891;C9J406;Q16891-3;H7C463;A0A087WYS0;D6RAW4	IMMT	23;23;23;23;22;22;21;5;2	23;23;23;23;22;22;21;5;2	23;23;23;23;22;22;21;5;2	37.3	-0.172816	-0.351973	-0.179157	-0.0198235	0.387297	0.626374	NA	0.309502	0.998696	0.706833	0.971415	0.977894	0.538752	0.769842	NA	0.81191	0.581092	0.254803	0.41769	0.926736	0.310412	0.322699	NA	0.364935	27.0873	26.0713	26.5326	27.2129	26.6651	26.1004	26.8099	26.6374	26.4102	26.2884	26.1272	26.6703	26.4157	25.884	26.089	25.8021	26.1474	26.2904	25.6606	26.0131
C4B7M2;Q96JI7;Q96JI7-2;Q96JI7-3;H0YN34;H0YLK7;A0A075B718;H0YLR8;H0YKY8;H0YLK0;H0YM73;H0YN96	SPG11	28;28;25;24;9;4;2;2;1;1;1;1	28;28;25;24;9;4;2;2;1;1;1;1	28;28;25;24;9;4;2;2;1;1;1;1	16.3	0.620932	0.737007	0.116075	NA	NA	-0.022107	NA	NA	0.998696	0.579869	0.98926	NA	NA	0.98437	NA	NA	0.1683	0.100047	0.530414	NA	NA	0.926405	NA	NA	24.1279	25.8853	25.8997	25.5589	26.2988	25.8746	25.6811	26.101	26.2431	26.063	25.997	26.1167	NA	NA	NA	NA	NA	NA	NA	NA
C9J2Y9;P30876;C9J4M6;C9JMN3;C9JZW8	POLR2B	30;30;27;1;1	30;30;27;1;1	30;30;27;1;1	33.8	-0.0916423	0.160694	0.252337	0.0838437	NA	0.17038	NA	-0.18755	0.998696	0.888166	0.971415	0.956855	NA	0.894501	NA	0.886848	0.808996	0.656178	0.337644	0.823736	NA	0.636927	NA	0.611922	26.219	25.8037	26.6144	25.0441	26.1278	26.1434	25.3037	25.7398	26.1483	26.3437	25.6714	26.1606	26.0147	26.577	25.0136	25.1241	25.8292	25.9407	25.3944	25.9004
C9J9K3;P08865;A0A0C4DG17;F8WD59	RPSA	19;19;19;11	19;19;19;11	19;19;19;11	71.9	-0.409041	-0.426477	-0.0174356	-0.0891331	-1.52801	-0.0327141	1.0269	0.304624	0.998696	0.622075	0.995067	0.902406	0.00425794	0.974825	0.566434	0.853834	0.144821	0.156272	0.949531	0.626995	0.000327534	0.892281	0.250904	0.488897	29.5113	29.4124	30.1718	29.6676	29.4244	28.856	29.1807	29.6658	29.413	28.9154	28.9425	29.7862	29.4468	29.1061	29.3036	29.4855	29.2613	28.9273	29.3705	29.4264
C9JFR7;P99999;CON__P62894	CYCS	4;4;1	4;4;1	4;4;1	43.6	NA	NA	NA	NA	NA	NA	NA	0.72497	NA	NA	NA	NA	NA	NA	NA	0.678435	NA	NA	NA	NA	NA	NA	NA	0.141045	NA	NA	NA	NA	NA	NA	NA	NA	NA	NA	NA	NA	NA	NA	NA	NA	NA	NA	NA	NA
C9JQV0;Q9BRJ6;H7C0T1;H7C2R9	C7orf50	13;13;7;7	13;13;7;7	13;13;7;7	52.1	NA	NA	NA	NA	-1.8142	NA	NA	NA	NA	NA	NA	NA	0.00261191	NA	NA	NA	NA	NA	NA	NA	0.00017334	NA	NA	NA	NA	NA	NA	NA	NA	NA	NA	NA	NA	NA	NA	NA	NA	NA	NA	NA	NA	NA	NA	NA
C9JXB8;C9JNW5;P83731	RPL24	11;11;11	11;11;11	11;11;11	55.4	0.199785	0.0693169	-0.130468	0.494643	-0.157385	0.60689	0.93107	-0.168112	0.998696	0.941585	0.98926	0.48784	0.784223	0.181713	0.0752712	0.850746	0.403499	0.78819	0.602245	0.0369287	0.625722	0.0117464	0.00392218	0.472236	31.2029	30.9072	30.7637	30.5188	31.365	31.0841	31.0756	30.667	31.0873	31.0528	31.1683	30.3615	31.3763	31.4531	31.0801	30.9694	31.8335	31.6102	32.0125	31.4013
D3YTB1;P62910;F8W727;D3YTI8	RPL32	12;12;12;2	12;12;12;2	12;12;12;2	60.2	0.0663676	0.104569	0.038201	-0.122946	-1.58219	0.200209	-0.171237	0.422575	0.998696	0.873433	0.992817	0.906663	0.0243547	0.924825	0.816293	0.810297	0.741265	0.611263	0.861523	0.692812	0.0033355	0.715665	0.590956	0.352665	29.7919	29.6155	29.4868	29.5903	29.532	30.0602	29.7148	29.443	29.7626	30.0686	29.6934	29.3783	29.8943	30.0101	29.7625	29.1423	29.8241	29.7923	29.8667	28.8344
D6R9P3;D6RD18;Q99729-3;D6RBZ0;Q99729-2;Q99729-4;Q99729	HNRNPAB	10;10;10;10;10;8;8	10;10;10;10;10;8;8	10;10;10;10;10;8;8	30.4	-0.0411041	-1.97055	-1.92944	NA	NA	-0.19259	NA	NA	0.998696	0.353308	0.368111	NA	NA	0.932325	NA	NA	0.945338	0.0260055	0.0122222	NA	NA	0.774242	NA	NA	28.357	28.6717	27.9895	26.138	27.8339	28.5813	27.3878	27.1889	26.6722	24.502	26.8959	25.2039	NA	NA	NA	NA	NA	NA	NA	NA
D6RCD0;Q8NBQ5	HSD17B11	9;9	9;9	9;9	43.8	-0.100629	0.0466151	0.147244	-0.156107	NA	NA	NA	NA	0.998696	0.976198	0.98926	0.938533	NA	NA	NA	NA	0.769703	0.873281	0.61276	0.77719	NA	NA	NA	NA	26.4195	26.1523	25.3185	25.7142	25.7674	26.2117	25.1123	26.1106	26.2177	26.0287	25.5413	26.0031	26.0657	25.7469	25.6298	25.0105	26.0353	26.1132	25.8769	23.803
D6RF48;Q9P2W9;D6RC71	STX18	9;9;4	9;9;4	9;9;4	36.4	0.23659	-0.219759	-0.456349	NA	NA	-0.0318301	NA	NA	0.998696	0.904395	0.971415	NA	NA	0.976824	NA	NA	0.425619	0.679838	0.368304	NA	NA	0.902199	NA	NA	26.0161	25.5103	25.8706	24.8898	26.0009	26.0325	25.5038	25.6959	25.8452	26.2713	23.9401	25.3511	NA	NA	NA	NA	NA	NA	NA	NA
E5RGS2;Q9H6H4;Q9H6H4-2	REEP4	6;6;4	6;6;4	6;6;4	29.9	0.382038	0.666529	0.284491	NA	NA	NA	NA	NA	0.998696	0.829856	0.992124	NA	NA	NA	NA	NA	0.691156	0.473176	0.696866	NA	NA	NA	NA	NA	27.628	26.3022	25.1219	23.5678	27.1899	26.7683	25.6623	24.5276	27.079	27.1099	26.1332	24.9639	NA	NA	NA	NA	NA	NA	NA	NA
E5RHG8;Q15369;Q15369-2;R4GMY8	TCEB1	7;7;6;5	7;7;6;5	7;7;6;5	73	0.270954	0.0210828	-0.249872	-0.0417493	NA	1.05886	NA	0.82967	0.998696	0.99924	0.98926	0.970469	NA	0.611231	NA	0.524211	0.166592	0.969251	0.654478	0.870448	NA	0.135657	NA	0.0572949	26.339	26.2425	26.4524	26.5286	26.767	26.3805	26.8559	26.6429	27.1638	26.0626	24.9259	27.4944	26.9565	25.9764	26.6264	26.7494	26.8768	26.3256	26.5868	26.3527
E5RHW4;O94905;E5RJ09	ERLIN2	8;8;4	8;8;4	5;5;3	28.7	-0.248505	-0.685087	-0.436582	NA	NA	NA	NA	NA	0.998696	0.681169	0.98926	NA	NA	NA	NA	NA	0.655965	0.213872	0.505123	NA	NA	NA	NA	NA	25.9531	25.7905	24.9224	26.3685	26.1989	25.7477	24.0056	26.0883	25.6054	25.8305	23.7436	25.1146	NA	NA	NA	NA	NA	NA	NA	NA
E5RIH5;Q6NXR4;E5RHM7	TTI2	15;15;5	15;15;5	15;15;5	44.9	0.070938	0.260875	0.189937	-0.359945	NA	-0.081829	NA	-0.160732	0.998696	0.704026	0.971415	0.637306	NA	0.92855	NA	0.895458	0.735079	0.245113	0.343517	0.129847	NA	0.727403	NA	0.641643	26.7155	26.8465	26.3739	26.3531	26.7862	26.6523	26.8017	26.3327	26.8413	26.7908	27.143	26.5575	26.7178	27.0096	27.0925	26.6113	26.0547	26.8292	26.5968	26.5108
E7EPB3;P50914	RPL14	8;8	8;8	8;8	54	0.140805	0.292552	0.151747	-0.419528	-4.39076	1.45321	-0.205877	1.06413	0.998696	0.622075	0.971415	0.495754	0.0150317	0.538545	0.746351	0.244104	0.486543	0.160886	0.420985	0.0675298	0.00176843	0.0994442	0.443302	0.00495454	29.857	29.6954	30.1463	30.0499	30.1569	30.344	29.8454	29.9654	30.3235	30.3276	30.3326	29.9351	30.2486	30.2007	29.8797	29.7152	29.5438	29.8635	29.6767	29.282
E7ERI8;E7EW49;O75122-3;A0A0U1RQI6;O75122-2;B3KR06;E7ENG2;D6RBU8;C9J668;H7C5M8;H7C4I5;H7C4M5	CLASP2	54;54;54;48;19;19;19;9;7;7;6;3	48;48;48;42;19;19;19;9;7;5;5;3	5;5;5;0;0;0;0;0;0;0;0;0	42	0.329525	0.170576	-0.158949	-0.0878955	0.663834	-0.118635	-0.214444	-0.429641	0.998696	0.799302	0.971415	0.906663	0.316812	0.831912	0.762202	0.728189	0.14387	0.385798	0.354658	0.677947	0.115639	0.448141	0.470621	0.219321	28.8027	28.5712	28.1916	28.5228	29.064	28.999	28.5992	28.7442	28.6841	28.8247	28.6188	28.643	28.8345	29.317	29.0408	28.5672	28.8522	28.9873	28.5845	28.984
E7ES33;Q16181-2;Q16181;E7EPK1;G3V1Q4;Q5JXL7;A0A0U1RRM2;A0A0U1RRH9;A0A0U1RRE1;A0A0U1RQK0;A0A0U1RRD1	39326	12;12;12;12;11;4;4;3;3;1;1	12;12;12;12;11;4;4;3;3;1;1	11;11;11;11;10;4;4;2;2;1;1	39.1	NA	NA	NA	NA	NA	-0.0413628	NA	NA	NA	NA	NA	NA	NA	0.986822	NA	NA	NA	NA	NA	NA	NA	0.938379	NA	NA	NA	NA	NA	NA	NA	NA	NA	NA	NA	NA	NA	NA	NA	NA	NA	NA	NA	NA	NA	NA
E7ETZ4;Q9Y6E2;Q75MG1;B5MCH7;B5MCE7;E9PFD4;E7EMS9;C9JF98;Q9Y6E2-2;E9PFE3;F8WDX8	BZW2	29;29;21;20;17;15;13;11;11;10;10	29;29;21;20;17;15;13;11;11;10;10	27;27;20;18;16;14;12;10;10;10;10	51.5	0.330081	0.390678	0.0605975	-0.437056	0.237326	-0.0745447	0.22913	-0.0165255	0.998696	0.603211	0.992124	0.511258	0.726225	0.905304	0.796901	0.982133	0.222434	0.135383	0.746037	0.0735106	0.542204	0.656146	0.546867	0.962603	30.2723	29.5904	29.3399	29.8583	30.4596	29.905	29.9401	30.0765	30.3507	30.2214	30.007	30.0445	30.0651	29.9084	30.1	30.046	29.7995	29.6758	29.0258	29.8702
E7EVA0;P27816-6;P27816;P27816-2;P27816-5;P27816-4;H7C4C5;B5MEG9;H0Y2V1;F8W9U4;H7C456;A0A0J9YVV8;P27816-7;A0A0J9YW37	MAP4	33;31;31;29;19;16;12;11;10;10;6;2;2;2	33;31;31;29;19;16;12;11;10;10;6;2;2;2	33;31;31;29;19;16;12;11;10;10;6;2;2;2	19.1	0.730776	0.964667	0.23389	NA	NA	NA	NA	NA	0.998696	0.704193	0.992124	NA	NA	NA	NA	NA	0.346019	0.249433	0.763621	NA	NA	NA	NA	NA	25.8953	24.741	24.0063	26.7455	26.2254	25.3335	25.1716	27.5807	25.1866	25.3803	26.8373	27.8425	NA	NA	NA	NA	NA	NA	NA	NA
E9PAV3;F8VZJ2;H0YHX9;Q13765;E9PAV3-2;F8W0W4;F8W1N5;F8VNW4;F8VZ58;Q9BZK3	NACA	7;6;6;6;6;5;4;4;1;1	7;6;6;6;6;5;4;4;1;1	7;6;6;6;6;5;4;4;1;1	3.7	0.995058	-0.893092	-1.88815	NA	NA	0.761697	NA	1.3733	0.998696	0.324286	0.179053	NA	NA	0.668172	NA	0.271949	0.0611194	0.0138084	0.00230199	NA	NA	0.179615	NA	0.0127322	28.3924	28.877	28.4876	27.7009	29.3296	29.9117	30.0499	28.1469	27.529	27.3103	27.1908	27.8553	NA	NA	NA	NA	NA	NA	NA	NA
E9PF19;Q9Y4P3;Q96E41;A0A087WXC6;F8WDI9;F8WCR3	TBL2	26;26;25;5;3;1	26;26;25;5;3;1	26;26;25;5;3;1	66.7	0.218921	0.32002	0.101099	0.621991	-3.2379	1.48205	0.742005	NA	0.998696	0.634639	0.98926	0.299021	0.000132744	0.0368357	0.321458	NA	0.259302	0.171583	0.659848	0.0103711	8.00869e-07	0.000600447	0.0849683	NA	27.5787	27.3734	27.382	27.4514	27.9205	27.467	27.4705	27.8033	28.0004	27.7987	27.263	28.0035	28.6492	28.7438	28.2524	28.1884	29.1481	29.1007	28.8592	29.2137
E9PHY8;Q8NDA8;Q8NDA8-2;Q8NDA8-7;Q8NDA8-6;Q8NDA8-4;Q8NDA8-3;Q8NDA8-5	MROH1	20;20;15;8;6;6;5;4	20;20;15;8;6;6;5;4	20;20;15;8;6;6;5;4	15.5	NA	NA	NA	NA	-0.176735	NA	NA	NA	NA	NA	NA	NA	0.77356	NA	NA	NA	NA	NA	NA	NA	0.602047	NA	NA	NA	NA	NA	NA	NA	NA	NA	NA	NA	NA	NA	NA	NA	NA	NA	NA	NA	NA	NA	NA	NA
E9PK01;P29692;A0A087X1X7;P29692-2;E9PRY8;P29692-3;E9PQ49;E9PI39;P29692-4;E9PPR1;E9PL12;E9PQZ1;E9PMW7;E9PL71;E9PIZ1;H0YCK7;E9PN91;E9PK06;E9PK72;E9PKK3;H0YE58;H0YE72;E9PNW6;E9PQC9;E9PJD0	EEF1D	13;13;12;12;12;11;10;10;10;9;9;9;8;8;7;7;6;6;5;4;4;4;2;2;2	13;13;12;12;12;11;10;10;10;9;9;9;8;8;7;7;6;6;5;4;4;4;2;2;2	13;13;12;12;12;11;10;10;10;9;9;9;8;8;7;7;6;6;5;4;4;4;2;2;2	60.5	-0.0690768	-0.0276121	0.0414647	-0.429483	-0.337491	0.382477	0.0836148	1.0325	0.998696	0.992183	0.995067	0.722383	0.805837	0.645669	0.905382	0.718997	0.862506	0.935609	0.909354	0.255689	0.66363	0.166951	0.807074	0.176062	28.8462	28.7382	29.3851	29.9239	29.1858	28.3687	29.1767	29.886	29.3278	28.7346	29.008	29.7127	29.4438	29.1907	28.4074	28.6024	28.9004	28.9931	27.7658	28.267
E9PL01;Q15005;A0A087WUC6;E9PI68;E9PRB9;H0YE04	SPCS2	9;9;9;9;5;2	9;9;9;9;5;2	9;9;9;9;5;2	59.2	-0.104559	-0.305333	-0.200774	-0.484625	NA	-0.621026	NA	NA	0.998696	0.821685	0.98926	0.795674	NA	0.833301	NA	NA	0.675292	0.442316	0.58625	0.389467	NA	0.503136	NA	NA	26.8249	27.2719	26.6339	27.4317	26.658	26.8293	27.0353	27.2217	27.0534	25.6724	27.038	27.1773	27.0366	27.0161	26.7566	26.731	27.2136	27.1085	26.6014	24.6783
E9PLK3;P55786;P55786-2;A6NEC2;E9PP11;A6NEC2-2;H0YDG0;E9PJ74;E9PJY4;E9PPD4;E9PRQ5;H0YCQ5;A6NEC2-3;E9PI82;E9PJF9;E9PPZ2	NPEPPS	33;33;28;13;7;7;6;4;3;3;3;2;2;1;1;1	33;33;28;13;7;7;6;4;3;3;3;2;2;1;1;1	33;33;28;13;7;7;6;4;3;3;3;2;2;1;1;1	48.3	0.230363	0.339321	0.108958	-0.415017	-1.90019	0.246566	1.14779	0.473611	0.998696	0.670254	0.98926	0.671617	0.0210408	0.777967	0.260013	0.728189	0.463144	0.20016	0.648449	0.19967	0.00279274	0.344822	0.0510429	0.222646	28.3562	27.5626	27.3789	27.9559	28.1911	28.1621	27.4253	28.3965	28.1308	27.9841	28.2504	28.2455	26.7283	27.6255	27.5848	27.2703	27.1732	27.3777	26.393	26.6048
E9PN17;O75964	ATP5L	4;4	4;4	4;4	60.5	0.157373	0.0124292	-0.144944	0.322136	NA	NA	-0.447925	NA	0.998696	0.99924	0.992124	0.741831	NA	NA	0.341182	NA	0.837405	0.986252	0.777236	0.30796	NA	NA	0.0921648	NA	26.407	25.5996	23.6409	26.8762	26.1609	24.4982	26.1156	26.3785	26.0587	25.5842	24.747	26.1836	26.2132	25.2382	25.4244	26.4175	26.356	25.9055	26.0145	26.3058
E9PNM1;P37268-2;P37268-3;P37268-4;E9PS69;E9PQ90;E9PNJ2;E9PSH1	FDFT1	26;21;19;18;9;1;1;1	26;21;19;18;9;1;1;1	2;0;0;0;0;0;0;0	60.5	0.114947	0.183823	0.0688759	-0.320284	0.388894	-0.132333	NA	-0.0128907	0.998696	0.829856	0.992124	0.637306	0.623927	0.833301	NA	0.982133	0.633569	0.470602	0.725139	0.13789	0.426807	0.516746	NA	0.963026	28.372	27.6495	27.5374	27.8025	28.2191	27.999	27.7709	27.8323	27.7708	28.2847	28.2026	27.8386	27.9699	28.0275	28.4948	27.7771	27.9421	27.7527	27.5689	27.7246
E9PNW4;P13987;E9PR17;H0YET2	CD59	4;4;4;2	4;4;4;2	4;4;4;2	30.6	0.212138	-0.467091	-0.679229	NA	NA	NA	NA	NA	0.998696	0.87518	0.976627	NA	NA	NA	NA	NA	0.816919	0.620067	0.437033	NA	NA	NA	NA	NA	27.2071	25.7889	24.4203	27.9064	27.1256	27.0039	27.3963	24.6454	26.8542	25.9776	26.6907	23.9317	NA	NA	NA	NA	NA	NA	NA	NA
F1T0B3;A0A087X2G1;Q92499;Q92499-3;Q92499-2	DDX1	16;16;16;14;13	16;16;16;14;13	16;16;16;14;13	33.7	-0.342119	-1.22127	-0.879154	NA	NA	0.37555	NA	NA	0.998696	0.324286	0.626241	NA	NA	0.645669	NA	NA	0.15996	0.0148936	0.062879	NA	NA	0.159776	NA	NA	26.0437	25.838	25.9721	25.5398	25.2901	25.203	25.6431	25.8888	23.6387	24.4605	24.8093	25.5999	NA	NA	NA	NA	NA	NA	NA	NA
F5GWX2;Q9NRV9;H0YG71	HEBP1	5;5;2	5;5;2	5;5;2	53.4	-0.238005	-0.664546	-0.426541	NA	NA	NA	NA	NA	0.998696	0.596099	0.797908	NA	NA	NA	NA	NA	0.527186	0.119159	0.116851	NA	NA	NA	NA	NA	25.6374	24.6503	26.3667	25.7592	25.281	25.139	25.2727	25.7689	25.2682	25.187	24.4104	24.8898	NA	NA	NA	NA	NA	NA	NA	NA
F5GWX5;Q14839;A0A0C4DGG9;Q14839-2;F5H6N4	CHD4	41;41;41;41;2	41;41;41;41;2	24;24;24;24;2	24.9	NA	NA	NA	NA	NA	-0.531181	NA	NA	NA	NA	NA	NA	NA	0.833301	NA	NA	NA	NA	NA	NA	NA	0.519398	NA	NA	NA	NA	NA	NA	NA	NA	NA	NA	NA	NA	NA	NA	NA	NA	NA	NA	NA	NA	NA	NA
F5GXX5;P61803;F5H895;A0A0B4J239	DAD1	3;3;2;2	3;3;2;2	3;3;2;2	37.6	-1.4885	-0.728912	0.75959	NA	NA	-0.668779	0.824138	1.5606	0.998696	0.596099	0.971415	NA	NA	0.844383	0.538967	0.313003	0.0687041	0.129138	0.369496	NA	NA	0.545268	0.230598	0.0159955	28.5053	27.8129	27.8039	28.1488	25.6258	28.0173	27.7749	24.899	26.1919	27.7788	27.1854	28.1993	NA	NA	NA	NA	NA	NA	NA	NA
F5GZS6;P08195;J3KPF3;P08195-3;P08195-4;H0YFS2;F5GZI0;H0YFX4	SLC3A2	40;39;38;37;37;14;9;4	40;39;38;37;37;14;9;4	4;3;2;1;1;0;0;0	67.1	-0.173119	-0.118082	0.0550365	0.205023	0.261668	-0.0211906	0.246759	0.32067	0.998696	0.860639	0.992124	0.795674	0.481381	0.974825	0.594392	0.709106	0.399197	0.570511	0.70532	0.38084	0.257712	0.894682	0.277859	0.162246	32.7827	32.2739	32.5166	32.9326	32.5393	32.379	32.3913	32.5039	32.4599	32.6911	32.4719	32.4106	32.3808	32.5346	32.1546	31.993	32.8802	32.6292	32.1507	32.223
F5GZY7;Q9H0R8;Q9H0R8-2;F5GX12;F5H007;G3V1T7	GABARAPL1	5;5;5;1;1;1	5;5;5;1;1;1	2;2;2;1;1;1	47.1	NA	NA	NA	1.33175	NA	NA	NA	NA	NA	NA	NA	0.488767	NA	NA	NA	NA	NA	NA	NA	0.0593575	NA	NA	NA	NA	NA	NA	NA	NA	NA	NA	NA	NA	NA	NA	NA	NA	25.4236	25.0589	24.983	26.2263	26.919	27.3131	27.807	24.9797
F5H1S8;Q14165;H0YG07;F5GX14	MLEC	9;9;6;3	9;9;6;3	9;9;6;3	78.8	-0.417018	-1.16289	-0.745872	-0.229684	NA	0.484355	NA	0.63218	0.998696	0.353308	0.645598	0.81721	NA	0.694243	NA	0.728189	0.340091	0.025914	0.0699305	0.445769	NA	0.203989	NA	0.198075	26.5342	25.9703	24.9744	26.5046	25.1755	25.1693	25.7562	26.2145	24.8603	24.1209	24.8596	25.4911	26.1822	26.0329	25.7864	26.2779	25.0328	26.0574	25.9721	26.2984
F5H6E2;O00159-3;O00159;O00159-2;I3L204;I3L501;I3L4D4;I3L3Y6;I3L168;I3L3F5	MYO1C	29;29;29;28;7;5;4;4;3;3	29;29;29;28;7;5;4;4;3;3	29;29;29;28;7;5;4;4;3;3	34.9	0.489646	0.628114	0.138468	0.47511	-2.04689	0.329293	NA	-0.69752	0.998696	0.579869	0.992124	0.511258	0.000414997	0.699117	NA	0.761173	0.0607361	0.101502	0.702492	0.0728465	1.48819e-05	0.215092	NA	0.25734	27.2055	27.3211	26.9301	26.805	27.7587	27.4172	27.1716	27.8729	28.6749	27.168	27.4789	27.4524	27.6914	27.7185	27.116	27.5642	27.8392	27.6108	28.1267	28.4139
F5H7S7;Q13576;E7EWC2;Q13576-3;Q13576-2;D6R939;E9PDT6;D6RDK8;D6RGC6;D6R999	IQGAP2	28;28;26;19;19;16;11;3;2;1	25;25;23;17;17;15;10;3;2;1	25;25;23;17;17;15;10;3;2;1	25.3	1.0451	1.17482	0.129721	-1.1178	NA	0.144032	NA	1.02984	0.998696	0.726512	0.995067	0.666681	NA	0.892403	NA	0.716741	0.28093	0.280784	0.896476	0.195738	NA	0.618704	NA	0.169683	28.0204	25.6939	25.4723	24.3206	28.1487	27.9509	26.1284	25.4596	28.2562	28.7177	26.0337	25.199	28.3313	28.8045	28.8644	28.3948	28.5009	28.1865	24.826	28.4105
F8VPD4;P27708;H7C2E4;H7C3Z5;H7BZB3	CAD	85;85;10;9;6	82;82;10;9;6	82;82;10;9;6	58.6	-0.161458	0.00459613	0.166054	0.465468	-0.681456	-0.292894	-2.08438	0.343316	0.998696	0.99924	0.971415	0.709151	0.314337	0.495427	0.065797	0.785077	0.46144	0.984096	0.325325	0.229823	0.11171	0.073756	0.00320153	0.300123	28.7087	28.4556	28.7311	29.2576	28.5755	28.536	28.6446	28.751	28.8524	28.8909	28.4921	28.936	28.1102	28.5493	28.0174	28.0885	29.0388	29.0249	27.5575	29.0061
F8VV52;Q9NZN8;Q9NZN8-5;Q9NZN8-4;F8VP97;Q9NZN8-2;F8VUB4;F8VVY1;F8VX63;F8VRS8;F8W145;F8VQD8;A0A087X050;H0YH84;Q9NZN8-3;F8VWH8;F8VQF4;H0YI11;F8VVD4;F8VRJ3;H0YHT6	CNOT2	12;12;11;10;8;7;6;5;5;5;5;4;4;3;3;2;2;2;1;1;1	12;12;11;10;8;7;6;5;5;5;5;4;4;3;3;2;2;2;1;1;1	12;12;11;10;8;7;6;5;5;5;5;4;4;3;3;2;2;2;1;1;1	40.5	0.336334	0.368422	0.0320884	NA	NA	-0.0344544	NA	NA	0.998696	0.776552	0.995067	NA	NA	0.984271	NA	NA	0.400092	0.341172	0.922653	NA	NA	0.918717	NA	NA	25.9093	24.678	25.8884	24.984	26.0601	26.0018	25.7807	24.9624	25.0875	25.8649	26.0986	25.8824	NA	NA	NA	NA	NA	NA	NA	NA
F8VY35;P55209-2;F5H4R6;P55209;H0YIV4;F8VV59;F8W0J6;F8VUX1;B7Z9C2;F8W118;F8W020;P55209-3;F8VRJ2;H0YHC3;F8VXI6;F8VVB5	NAP1L1	20;20;20;20;18;17;17;15;14;13;12;12;10;10;10;9	20;20;20;20;18;17;17;15;14;13;12;12;10;10;10;9	4;4;4;4;2;1;4;4;1;1;4;1;1;1;4;3	83	-0.110785	-0.554023	-0.443238	0.574829	NA	NA	NA	NA	0.998696	0.829856	0.971415	0.795674	NA	NA	NA	NA	0.867732	0.46461	0.413144	0.395739	NA	NA	NA	NA	26.9005	27.0856	29.5326	26.7827	27.1045	26.8717	28.2071	27.6748	27.6775	26.7489	25.7932	27.8655	27.1227	24.43	26.9148	27.6735	27.238	27.0039	27.0285	27.1699
F8W6I7;P09651-2;P09651;P09651-3;F8VZ49;Q32P51;F8VTQ5;F8W646;F8VYN5;H0YH80	HNRNPA1;HNRNPA1L2	25;25;25;24;19;15;13;12;10;9	25;25;25;24;19;15;13;12;10;9	25;25;25;24;19;15;13;12;10;9	65.1	-0.476874	-1.42405	-0.94718	0.543746	-0.305439	-0.279871	0.700231	0.0852369	0.998696	0.335914	0.539721	0.488767	0.839882	0.901481	0.635396	0.965739	0.356169	0.0182862	0.038589	0.0590844	0.717539	0.648665	0.331218	0.881851	30.499	31.0309	31.0091	29.135	30.4124	30.2923	29.9598	29.1021	29.3673	28.4342	28.601	29.5753	27.6691	27.7174	28.293	28.4137	28.5867	28.3001	28.9963	28.3852
F8WAJ0;Q9H8H2;Q9H8H2-2;Q9H8H2-4;Q9H8H2-3	DDX31	30;30;21;18;6	30;30;21;18;6	30;30;21;18;6	51.7	NA	NA	NA	NA	-1.38124	NA	NA	NA	NA	NA	NA	NA	0.0292139	NA	NA	NA	NA	NA	NA	NA	0.00418601	NA	NA	NA	NA	NA	NA	NA	NA	NA	NA	NA	NA	NA	NA	NA	NA	NA	NA	NA	NA	NA	NA	NA
G3V325;O75127;P56134-4;C9JJT5;P56134-2;C9JU26;C9JGL8;C9JQN9	ATP5J2-PTCD1;PTCD1	7;5;2;2;2;2;2;1	7;5;2;2;2;2;2;1	5;5;0;0;0;0;2;1	10.8	0.449044	-0.471679	-0.920723	1.41059	NA	-0.198364	NA	NA	0.998696	0.85309	0.971415	0.299021	NA	0.827329	NA	NA	0.574999	0.557112	0.358542	0.0126074	NA	0.427252	NA	NA	26.3059	25.3728	24.3725	26.1146	26.341	23.7895	26.9298	26.9017	23.7598	24.816	24.4904	27.213	25.9522	25.4338	25.2815	24.9937	27.986	26.8557	25.8552	26.6067
G3V4W0;B4DY08;B2R5W2;G3V4C1;P07910-2;P07910-4;G3V576;G3V2Q1;P07910;G3V251;G3V555;G3V575;G3V5X6;G3V3K6;B4DSU6;P07910-3;G3V4M8;G3V2H6;G3V2D6;P0DMR1;O60812;B7ZW38;B2RXH8;A0A0G2JPF8;A0A0G2JNQ3;G3V5V7;E5RG71;B3KT61;Q86SE5;Q86SE5-3	HNRNPC	16;16;16;16;16;15;14;14;14;11;11;11;10;10;9;9;8;7;7;7;7;7;7;7;7;5;1;1;1;1	16;16;16;16;16;15;14;14;14;11;11;11;10;10;9;9;8;7;7;7;7;7;7;7;7;5;1;1;1;1	16;16;16;16;16;15;14;14;14;11;11;11;10;10;9;9;8;7;7;7;7;7;7;7;7;5;1;1;1;1	49.6	0.156044	0.250764	0.0947197	NA	-2.44255	NA	NA	NA	0.998696	0.935724	0.992817	NA	0.0158894	NA	NA	NA	0.876012	0.773554	0.883462	NA	0.00194124	NA	NA	NA	24.6451	24.1454	28.1475	25.0429	25.3324	25.5552	27.3572	24.3603	25.316	25.4108	26.6228	25.6344	NA	NA	NA	NA	NA	NA	NA	NA
G3XAN4;Q15629-2;Q15629	TRAM1	8;8;8	8;8;8	8;8;8	23.3	-0.00967246	-0.136433	-0.126761	NA	NA	NA	NA	NA	0.998696	0.87518	0.98926	NA	NA	NA	NA	NA	0.970452	0.617589	0.659945	NA	NA	NA	NA	NA	25.6143	25.421	25.664	26.1066	26.1111	25.3826	25.9277	25.3457	25.8866	25.4803	25.0087	25.8845	NA	NA	NA	NA	NA	NA	NA	NA
H0Y621;Q9Y282;Q9Y282-3;H0Y5K5;Q9Y282-2;H0Y802;H0Y6Z0	ERGIC3	6;6;6;6;4;2;2	6;6;6;6;4;2;2	6;6;6;6;4;2;2	15.6	0.422639	0.188638	-0.234001	NA	NA	NA	NA	NA	0.998696	0.85309	0.971415	NA	NA	NA	NA	NA	0.191336	0.547115	0.319536	NA	NA	NA	NA	NA	25.1477	25.6284	25.3904	24.4071	25.3295	25.7605	25.3133	25.8608	25.0578	25.7587	25.3176	25.194	NA	NA	NA	NA	NA	NA	NA	NA
H0YD13;P16070-18;P16070-12;P16070-14;P16070-13;P16070-11;P16070-10;P16070-16;P16070-8;P16070-17;P16070-6;P16070-4;P16070-3;P16070-7;P16070-5;P16070;H0Y2P0;H0YE40;H0YDW7;H0YCV9;P16070-15;H0Y5E4;P16070-9;E9PKC6;H0YDX6;Q86UZ1;P16070-19;H0YD17;J3KN83	CD44	8;8;8;8;8;8;8;8;8;8;8;8;8;8;8;8;7;4;4;4;4;4;4;3;3;2;2;2;1	8;8;8;8;8;8;8;8;8;8;8;8;8;8;8;8;7;4;4;4;4;4;4;3;3;2;2;2;1	8;8;8;8;8;8;8;8;8;8;8;8;8;8;8;8;7;4;4;4;4;4;4;3;3;2;2;2;1	41.7	-0.46841	-0.204784	0.263626	0.464939	1.48544	-0.514725	-0.0372114	2.23093	0.998696	0.748689	0.952041	0.811402	0.106425	0.833301	0.975763	0.444751	0.0726693	0.304095	0.203341	0.428085	0.0221519	0.473489	0.949568	0.0327393	28.043	28.1967	28.2124	28.637	27.7089	27.4086	27.9606	28.1372	28.0219	28.073	27.9841	28.1909	28.1486	28.1112	27.3902	25.5772	28.1353	27.9146	27.3862	27.6508
H0YN26;P39687;H7BZ09;O95626;O43423	ANP32A	14;14;3;2;2	14;14;3;2;2	11;11;2;2;2	72.3	-0.388717	-1.79278	-1.40406	NA	NA	NA	NA	NA	0.998696	0.493565	0.680625	NA	NA	NA	NA	NA	0.712274	0.055941	0.0816706	NA	NA	NA	NA	NA	25.2163	26.7196	29.0928	25.552	24.7382	26.4155	28.2585	25.6136	24.9944	25.3953	24.4744	24.5455	NA	NA	NA	NA	NA	NA	NA	NA
H0YNG3;P67812-4;P67812;P67812-3;H0YNX5;H0YNA5;P67812-2;H0YKT4	SEC11A	6;6;6;6;4;4;4;2	6;6;6;6;4;4;4;2	6;6;6;6;4;4;4;2	25.8	NA	NA	NA	0.356101	NA	-0.217342	NA	0.193725	NA	NA	NA	0.649873	NA	0.755151	NA	0.891937	NA	NA	NA	0.167493	NA	0.303506	NA	0.63399	NA	NA	NA	NA	NA	NA	NA	NA	NA	NA	NA	NA	25.7488	25.7712	25.9341	26.3815	26.6915	26.3391	25.8412	26.3883
H3BQQ9;P63279;B0QYN7;H3BPC4;H3BRD1	UBE2I	7;7;7;5;1	7;7;7;5;1	7;7;7;5;1	51.1	0.484063	0.23734	-0.246723	NA	NA	0.133265	NA	NA	0.998696	0.851506	0.984635	NA	NA	0.924825	NA	NA	0.150773	0.538158	0.497108	NA	NA	0.706116	NA	NA	25.6444	24.5907	24.7783	24.7229	25.5041	25.3008	24.9575	25.9102	25.5869	24.5201	24.7793	25.7993	NA	NA	NA	NA	NA	NA	NA	NA
H3BT71;P38159;H0Y6E7;P38159-2;Q96E39;H3BR27;P38159-3;H3BUY5;H3BNC1;A0A1B0GUK8	RBMX;RBMXL1	11;11;10;10;6;5;5;4;3;3	11;11;10;10;6;5;5;4;3;3	8;8;8;8;4;2;2;4;2;1	34.8	-0.097196	-1.75751	-1.66032	NA	NA	NA	NA	NA	0.998696	0.353308	0.560885	NA	NA	NA	NA	NA	0.912536	0.0239778	0.0436952	NA	NA	NA	NA	NA	26.6847	27.6974	27.6775	24.9251	25.7105	28.0995	27.6308	25.1552	24.9766	24.9475	25.6693	24.3613	NA	NA	NA	NA	NA	NA	NA	NA
H7BXI1;A0FGR8-2;A0FGR8-6;A0FGR8;A0A087WXU3;A0FGR8-4;A0FGR8-5	ESYT2	35;34;34;33;33;17;16	35;34;34;33;33;17;16	35;34;34;33;33;17;16	48.2	0.182108	0.166831	-0.0152764	-0.163657	0.171172	0.140875	-0.0686256	0.406042	0.998696	0.829856	0.995067	0.850733	0.86346	0.833301	0.929172	0.810297	0.480049	0.465169	0.939367	0.490206	0.76969	0.470076	0.863694	0.34824	28.7895	28.3417	28.0201	28.6585	28.7097	28.9095	28.1923	28.7267	28.6939	28.7939	28.5016	28.4877	27.9226	28.4693	28.3061	28.1342	28.24	28.0572	27.5267	28.3537
H7C5A7;O14734;E9PJN0;H0Y698;Q9BR14;E9PMC4;E9PIS4;E9PRD4	ACOT8	4;4;3;1;1;1;1;1	4;4;3;1;1;1;1;1	4;4;3;1;1;1;1;1	30.6	0.669202	0.637904	-0.0312977	0.528504	NA	0.27111	NA	NA	0.998696	0.670254	0.995067	0.722383	NA	0.833301	NA	NA	0.146124	0.199977	0.916373	0.262493	NA	0.5179	NA	NA	26.3964	24.8559	25.9028	24.6111	26.313	26.2223	25.6748	26.2328	26.3457	26.3502	25.2999	26.322	25.2722	25.599	24.7842	26.3937	26.3419	25.9453	25.1293	26.7466
I3L0N3;P46459;P46459-2;I3L0L3;I3L2G1;K7EQD6;I3L338;I3L4Q9	NSF	32;32;27;7;4;3;1;1	32;32;27;7;4;3;1;1	32;32;27;7;4;3;1;1	51.3	0.382889	0.121349	-0.26154	-0.183422	NA	0.124289	-0.0964245	0.94345	0.998696	0.888166	0.971415	0.909645	NA	0.842224	0.905382	0.728189	0.196415	0.657273	0.281345	0.701991	NA	0.540311	0.811455	0.212703	27.8249	27.425	27.0042	27.9356	27.7336	28.3649	27.6317	27.9911	27.8763	27.9446	27.3714	27.4829	27.6979	28.0496	26.1926	27.5404	27.3141	27.9542	26.4611	27.0174
I3L1P8;Q02978;Q02978-2	SLC25A11	18;18;15	18;18;15	18;18;15	68.9	0.0704032	0.227838	0.157435	-0.205396	NA	0.142043	1.47635	0.0631841	0.998696	0.829856	0.980349	0.722383	NA	0.89195	0.341258	0.965328	0.827121	0.466088	0.448548	0.259973	NA	0.614731	0.0927579	0.861059	29.1159	28.2961	27.868	28.9105	28.9285	28.497	28.2697	28.7769	29.0582	28.635	28.7423	28.6663	28.9105	28.7635	28.6508	28.7614	28.7997	28.609	28.2396	28.6164
I3L2C7;P57678;I3L399;I3L4A4;I3L4M4;E7EN12;I3L1J7	GEMIN4	40;40;10;9;6;5;3	40;40;10;9;6;5;3	40;40;10;9;6;5;3	44.6	0.149048	0.200307	0.0512592	0.219782	0.369921	-0.306881	-0.196494	-0.449332	0.998696	0.738369	0.992124	0.700848	0.407345	0.414282	0.76263	0.728189	0.524074	0.289845	0.804526	0.217452	0.189848	0.0458509	0.472165	0.229826	29.2951	29.4561	29.6178	29.1488	29.6447	29.5733	29.8485	29.0474	29.6664	29.6549	29.5777	29.4199	29.5087	29.7316	29.9567	29.8386	29.779	29.9697	30.0991	30.067
I3L397;P63241;I3L504;P63241-2;Q6IS14;F8WCJ1;C9J7B5;C9J4W5;Q9GZV4	EIF5A;EIF5AL1;EIF5A2	15;15;15;13;10;9;9;9;9	15;15;15;13;10;9;9;9;9	15;15;15;13;10;9;9;9;9	73.3	0.320061	-0.609424	-0.929484	-0.341718	-0.671296	-0.613179	NA	0.373463	0.998696	0.547104	0.379538	0.906663	0.352853	0.894501	NA	0.857357	0.181897	0.0785845	0.0178938	0.687222	0.138374	0.632655	NA	0.522518	28.5087	28.5539	28.6589	28.1413	28.9921	29.0517	28.7251	28.3742	27.8266	27.21	27.7815	28.607	27.6052	25.3086	27.7786	28.236	26.1734	27.2968	28.5438	25.5475
J3KN87;O14757;O14757-3;O14757-2;E7EPP6;E9PKQ3;E9PJI4;E9PPA5;A0A087WT52;E9PQW7;A0A087WY91	CHEK1	13;13;12;10;10;6;5;5;4;3;2	13;13;12;10;10;6;5;5;4;3;2	13;13;12;10;10;6;5;5;4;3;2	33.6	0.346423	1.41069	1.06427	-0.281624	NA	NA	NA	NA	0.998696	0.314382	0.379538	0.722383	NA	NA	NA	NA	0.516715	0.00807719	0.0178503	0.263929	NA	NA	NA	NA	24.2436	25.9573	24.1349	24.4726	26.0426	25.0264	24.8625	24.2625	26.2669	26.1351	25.9098	26.1394	26.3204	26.7605	26.541	26.3213	26.2426	26.4626	26.4935	25.618
J3KNF8;H3BUX2;O43169;D6RFH4;J3QR91	CYB5B	5;4;4;3;1	5;4;4;3;1	5;4;4;3;1	59.3	-1.71271	-0.555807	1.15691	1.73809	NA	NA	NA	0.128923	0.998696	0.821685	0.842839	0.299021	NA	NA	NA	0.906267	0.0798524	0.444308	0.135117	0.011167	NA	NA	NA	0.663122	24.9703	27.1081	27.4557	28.1374	24.3194	24.5593	24.7131	27.2288	26.9576	25.6165	27.016	25.8581	24.8945	25.1279	27.4531	25.5999	27.5951	27.4654	27.2289	27.7384
J3KNI1;A0A0A0MS45;Q9H9E3;Q9H9E3-3;Q9H9E3-2;H3BMV9;J3KRB5;H3BSD2;E9PRT5;J3QLW1;H3BQB2	COG4	31;30;30;26;15;10;8;7;5;3;2	31;30;30;26;15;10;8;7;5;3;2	31;30;30;26;15;10;8;7;5;3;2	50.3	0.91857	0.707529	-0.211041	-0.7948	0.186754	0.0542894	-0.151849	-0.0774865	0.366378	0.328091	0.971415	0.542968	0.737537	0.969496	0.877574	0.965739	0.00349234	0.0159212	0.320264	0.0880489	0.562887	0.874034	0.762696	0.876606	26.8559	26.5552	26.2712	26.1155	27.5683	27.5424	27.2914	27.07	27.2618	27.0362	27.4725	26.8574	26.8252	26.4507	25.8559	26.733	26.7938	25.0486	25.2476	25.5956
J3KNL6;F1T0I1;O15027;O15027-5;O15027-2;O15027-4;O15027-3;X6RGP5;A0A0C4DH09;Q8N9G1	SEC16A	33;32;30;30;29;29;29;22;15;4	33;32;30;30;29;29;29;22;15;4	33;32;30;30;29;29;29;22;15;4	19.6	-0.153998	-0.250867	-0.0968684	1.37875	NA	NA	NA	0.432415	0.998696	0.781406	0.98926	0.0341857	NA	NA	NA	0.728189	0.480697	0.353199	0.670205	0.00014783	NA	NA	NA	0.220918	25.7783	26.508	26.0073	26.1109	26.0673	25.9339	25.7137	26.0737	26.2254	25.8145	25.3431	26.0181	25.7056	25.7531	25.1821	25.1598	26.7264	27.0906	26.8642	26.6344
J3KP15;Q01130;J3QL05;Q01130-2;Q9BRL6-2;Q9BRL6	SRSF2	12;12;10;10;2;2	12;12;10;10;2;2	12;12;10;10;2;2	54.1	-0.563384	-3.30873	-2.74534	NA	NA	NA	NA	NA	0.998696	0.156506	0.0858901	NA	NA	NA	NA	NA	0.491215	0.0013562	0.000651376	NA	NA	NA	NA	NA	28.1065	28.9065	29.5007	26.1494	27.545	27.7249	28.769	26.3708	24.7891	25.5466	24.5435	24.549	NA	NA	NA	NA	NA	NA	NA	NA
J3KQL8	APOL2	7	7	1	17.6	-0.180595	0.262085	0.442679	-0.174531	NA	NA	-1.38975	NA	0.998696	0.868982	0.971415	0.906663	NA	NA	0.0838727	NA	0.7426	0.586471	0.348206	0.661405	NA	NA	0.00504347	NA	26.4437	27.0507	25.3572	27.2703	25.2755	26.2232	26.8024	27.0985	26.211	27.5026	26.6822	26.7745	26.2872	26.8816	25.8643	25.3037	26.5776	25.8394	25.8633	25.3583
J3KRA9;Q96Q15;Q96Q15-3;Q96Q15-2;Q96Q15-4;H3BQN7;I3L144;Q6P435;E9PNP6;I3L400;I3L0W2	SMG1	33;33;32;32;27;9;2;1;1;1;1	33;33;32;32;27;9;2;1;1;1;1	33;33;32;32;27;9;2;1;1;1;1	12.8	NA	NA	NA	NA	NA	0.129907	NA	NA	NA	NA	NA	NA	NA	0.894501	NA	NA	NA	NA	NA	NA	NA	0.633788	NA	NA	NA	NA	NA	NA	NA	NA	NA	NA	NA	NA	NA	NA	NA	NA	NA	NA	NA	NA	NA	NA
J3QLE5;P14678-2;P63162;P14678;P63162-2;P14678-3;J3KRY3;S4R3P3	SNRPN;SNRPB	7;7;7;7;7;7;4;4	7;7;7;7;7;7;4;4	7;7;7;7;7;7;4;4	35.5	0.20511	-0.0715335	-0.276643	0.103056	0.0059542	0.0568794	1.02964	-0.213893	0.998696	0.934822	0.971415	0.902406	0.997021	0.91612	0.128276	0.810297	0.493657	0.769568	0.230452	0.623011	0.994014	0.692479	0.0114071	0.359655	27.9335	28.1503	28.3709	27.3845	27.954	28.6059	28.353	27.7468	27.8345	27.9312	27.9843	27.8031	27.3899	27.5661	28.0763	27.6793	27.6222	27.9118	28.0152	27.5747
J3QR09;J3KTE4;P84098;J3QL15	RPL19	15;15;15;7	15;15;15;7	15;15;15;7	43	0.288529	0.162771	-0.125758	0.131257	-0.246974	1.82585	0.513133	0.0441024	0.998696	0.914555	0.992124	0.930321	0.572677	0.0384508	0.378255	0.965328	0.22224	0.695823	0.741604	0.754238	0.355872	0.000755504	0.114238	0.859834	31.3373	32.1317	31.8559	31.4555	31.914	32.0261	32.1043	31.89	31.9609	32.239	32.4972	30.7344	32.3155	32.7703	32.5839	31.718	32.6443	32.7238	33.1535	31.3911
J3QRG6;P42771;P42771-4;K7ES20;P42771-2;K7ENC6;P42772	CDKN2A	7;7;7;4;4;4;2	7;7;7;4;4;4;2	5;5;5;4;4;4;2	79	0.238911	-0.0407413	-0.279653	NA	NA	-0.427896	NA	NA	0.998696	0.982521	0.971415	NA	NA	0.593964	NA	NA	0.296002	0.902418	0.399954	NA	NA	0.124494	NA	NA	25.5307	25.7629	26.1724	25.7543	25.6776	26.0958	26.2173	26.1853	25.7559	25.003	25.8019	26.4965	NA	NA	NA	NA	NA	NA	NA	NA
J3QRU8;Q9Y2X7;A0A0C4DGN6;Q9Y2X7-3;J3QLH1;J3QQI0;K7EN79;Q9Y2X7-2;J3QL89	GIT1	14;14;13;13;5;2;1;1;1	14;14;13;13;5;2;1;1;1	13;13;12;12;5;2;1;1;1	35.2	NA	NA	NA	NA	-3.62932	NA	NA	NA	NA	NA	NA	NA	9.95121e-05	NA	NA	NA	NA	NA	NA	NA	4.50281e-07	NA	NA	NA	NA	NA	NA	NA	NA	NA	NA	NA	NA	NA	NA	NA	NA	NA	NA	NA	NA	NA	NA	NA
J3QS48;I3L295;J3KT75;O75352-2;J3QW43;J3QRD5;O75352;J3KSI4;I3L1D2;I3L4E0;J3KTK8;J3QQZ4;I3L405;I3L261	MPDU1	5;5;5;5;5;5;5;4;4;4;3;3;2;2	5;5;5;5;5;5;5;4;4;4;3;3;2;2	5;5;5;5;5;5;5;4;4;4;3;3;2;2	33.7	NA	NA	NA	0.758428	NA	-0.499994	NA	NA	NA	NA	NA	0.607801	NA	0.833301	NA	NA	NA	NA	NA	0.117037	NA	0.464787	NA	NA	NA	NA	NA	NA	NA	NA	NA	NA	NA	NA	NA	NA	27.1947	25.4516	27.3476	27.3418	27.8872	27.4186	27.4352	27.6285
K7EJE8;K7EKE6;P36776-2;P36776;P36776-3;K7ER27;K7ERR6;K7EQF8;K7ER56	LONP1	40;40;39;39;35;10;6;4;3	40;40;39;39;35;10;6;4;3	40;40;39;39;35;10;6;4;3	62	0.276568	0.399196	0.122629	-0.108768	-0.239627	-0.00684683	0.603843	-0.134747	0.998696	0.584175	0.984635	0.906663	0.588382	0.993495	0.492996	0.936409	0.218123	0.103543	0.48601	0.653446	0.380718	0.973175	0.19229	0.735729	29.1121	28.4719	28.4407	28.7278	29.1487	28.8149	28.8789	29.0164	29.1673	29.0625	29.3095	28.8102	28.9619	29.1193	29.1248	28.7466	29.3383	29.089	28.3939	28.6963
K7ERF1;Q9UBQ5;Q9UBQ5-2;K7ES31;A0A087WVB9;K7EQM4;K7EK53;B4DQ48	EIF3K	7;7;6;5;4;3;2;1	7;7;6;5;4;3;2;1	7;7;6;5;4;3;2;1	45.3	-0.551389	-1.01768	-0.46629	NA	NA	NA	NA	NA	0.998696	0.479707	0.971415	NA	NA	NA	NA	NA	0.314028	0.0507931	0.227486	NA	NA	NA	NA	NA	26.0055	25.709	27.0866	24.9038	26.1327	24.8138	24.7835	25.7694	25.3024	24.7381	24.5561	25.0377	NA	NA	NA	NA	NA	NA	NA	NA
M0R0F0;P46782;M0R0R2;M0QZN2	RPS5	15;15;14;10	15;15;14;10	15;15;14;10	57	-0.297836	0.0430789	0.340915	0.118332	-2.03231	0.965511	-0.447352	0.647404	0.998696	0.976198	0.971415	0.909645	0.000348114	0.800389	0.841941	0.691739	0.375969	0.872651	0.360775	0.704115	1.15513e-05	0.37215	0.645351	0.148987	28.9829	28.6634	29.2694	29.0652	28.3109	28.2184	28.7101	29.5502	29.3095	29.4833	28.5481	28.8124	29.0033	29.1336	29.1554	28.8593	28.2669	29.5786	29.5653	29.2141
O00116;A0A1B0GWA2;B8ZZ81	AGPS	29;23;7	29;23;7	29;23;7	60.5	-0.127173	-0.132258	-0.0050854	0.0311974	0.270066	-0.153621	1.27803	0.160396	0.998696	0.870446	0.996138	0.970469	0.595578	0.817046	0.144981	0.857357	0.623608	0.590579	0.979737	0.880726	0.389865	0.404665	0.014982	0.526864	30.2748	29.9664	29.3912	30.0966	30.1363	29.6364	29.5268	29.9208	29.912	29.9887	29.7651	29.5341	29.702	29.5056	29.5504	29.1613	29.5769	29.7857	29.1193	29.5621
O00148;O00148-2;O00148-3;K7EQN7;K7EPJ3;K7EN69;K7ENP6;K7EL56;K7EIL8;F6SXL5	DDX39A	24;19;16;15;9;7;6;6;6;4	24;19;16;15;9;7;6;6;6;4	7;5;3;3;0;2;2;2;2;0	58.1	0.116749	-1.08504	-1.20179	NA	NA	1.10127	NA	-0.248246	0.998696	0.148737	0.0916945	NA	NA	0.611231	NA	0.847419	0.621296	0.000710188	0.000874038	NA	NA	0.135896	NA	0.450342	27.6943	28.0153	27.9105	27.585	28.1391	27.9002	28.2113	27.4215	26.7024	26.4292	27.0826	26.6508	NA	NA	NA	NA	NA	NA	NA	NA
O00203-3;O00203;H0YBD0;F5GWU4;F5GYB0	AP3B1	55;55;5;4;3	55;55;5;4;3	44;44;5;0;0	52.2	0.24806	0.315888	0.0678287	0.127679	0.661795	-0.0550443	0.050873	-0.107881	0.998696	0.631631	0.992124	0.815157	0.203804	0.932325	0.918977	0.905796	0.284129	0.16751	0.713091	0.439064	0.0582704	0.756678	0.846326	0.661601	30.7277	30.3546	30.0651	30.1512	30.8208	30.7098	30.343	30.4172	30.6449	30.7646	30.7683	30.3843	30.5898	30.824	30.4489	30.4918	30.7348	30.7814	30.5339	30.8151
O00231;O00231-2;J3QRY4;J3QS13;J3KSW3	PSMD11	30;28;10;4;2	30;28;10;4;2	30;28;10;4;2	71.8	0.395907	0.0367383	-0.359169	-0.175645	0.00505495	-0.193063	0.794187	0.121347	0.998696	0.968221	0.770872	0.892271	0.996837	0.769842	0.244924	0.92441	0.0639028	0.853276	0.100642	0.579816	0.990823	0.327546	0.0456151	0.694617	28.5216	28.5417	28.5085	28.8089	28.9427	28.9257	28.7851	29.3108	28.7826	28.6845	28.8015	28.2591	29.088	28.317	28.9014	29.1235	29.1953	29.0072	28.0463	28.4785
O00232;O00232-2;J3KTJ5;J3KSK1	PSMD12	29;27;2;2	29;27;2;2	29;27;2;2	63.2	-0.326725	-0.29493	0.0317955	-0.207301	-0.290707	-0.189403	NA	0.322172	0.998696	0.622075	0.995067	0.902406	0.771401	0.831201	NA	0.804953	0.351318	0.162796	0.930035	0.638473	0.59804	0.435353	NA	0.337325	27.2594	27.2882	27.3482	27.3455	26.4257	26.4216	27.8306	27.2566	27.0771	26.7651	27.3949	26.8246	27.7464	27.5145	27.0995	27.5566	28.089	27.8482	26.1169	27.0337
O00264;O00264-2	PGRMC1	12;8	12;8	11;8	53.8	-0.111341	-0.0121097	0.0992316	0.192881	1.57116	0.444137	0.5768	0.313076	0.998696	0.995569	0.98926	0.824044	0.020519	0.699117	0.330702	0.728189	0.606509	0.94812	0.590359	0.453447	0.00269254	0.220626	0.088779	0.196717	28.4492	28.5497	28.3518	28.8621	28.3683	28.2883	28.2738	28.837	28.503	28.4438	28.521	28.6966	28.5771	28.6693	27.7946	28.3739	28.8791	28.6864	28.2607	28.3602
O00303;H0YDT6;E9PQV8	EIF3F	16;3;2	16;3;2	13;3;2	52.7	NA	NA	NA	NA	NA	NA	NA	0.859541	NA	NA	NA	NA	NA	NA	NA	0.728189	NA	NA	NA	NA	NA	NA	NA	0.217574	NA	NA	NA	NA	NA	NA	NA	NA	NA	NA	NA	NA	NA	NA	NA	NA	NA	NA	NA	NA
O00410;O00410-3;H0Y8C6;E7ETV3;E7EQT5;E7EV12;C9JMV5;H0Y3V4;C9JZD8;E7EWK4;E7EX05;C9JQT6;E7ESA1;E7ESZ1;E7ETV8;C9J875;C9JXE0	IPO5	64;62;60;16;14;12;12;12;7;7;7;5;5;5;5;3;2	64;62;60;16;14;12;12;12;7;7;7;5;5;5;5;3;2	7;5;3;7;7;5;3;2;7;5;5;5;5;5;5;3;2	76.4	0.193851	0.141475	-0.0523759	-0.0191495	0.170241	-0.216643	0.075409	-0.21042	0.998696	0.882128	0.992817	0.979344	0.778673	0.831912	0.905382	0.898988	0.567886	0.642599	0.840045	0.939276	0.617771	0.440615	0.812288	0.647811	32.0076	32.7538	33.158	32.1826	32.5701	32.874	33.2122	32.2211	32.7334	32.7689	32.886	32.2796	32.6787	32.6715	33.1381	32.4093	32.5249	32.7991	33.1835	32.3134
O00411;K7EMH3;K7ESD1	POLRMT	41;14;2	41;14;2	41;14;2	45.6	-0.0967158	0.0798315	0.176547	2.04036	NA	0.240128	0.387153	-1.35407	0.998696	0.938479	0.984635	0.0063732	NA	0.892503	0.707144	0.319286	0.721454	0.776803	0.490084	6.88994e-06	NA	0.627637	0.393913	0.0166874	27.4731	28.1902	27.4888	27.2985	27.0402	27.7062	27.6326	27.6848	27.8818	27.8215	27.9118	27.155	28.0858	28.1575	28.0819	27.9398	29.6899	30.1288	30.5479	30.0598
O00425;O00425-2;F8WD15;Q9Y6M1-5;Q9Y6M1-6;Q9Y6M1-3;Q9Y6M1-4;Q9Y6M1-1;Q9Y6M1;F8W930	IGF2BP3	27;11;5;2;2;2;2;2;2;2	27;11;5;2;2;2;2;2;2;2	25;10;5;1;1;1;1;1;1;1	53.5	0.398423	-0.302053	-0.700476	NA	-2.42557	0.353061	NA	0.0224186	0.998696	0.77915	0.626241	NA	0.000213966	0.817046	NA	0.982133	0.306486	0.34824	0.0656407	NA	6.12615e-06	0.403571	NA	0.963882	24.7854	24.8386	25.5096	25.8035	25.236	25.9394	25.0506	26.3048	24.7763	24.7323	24.7498	25.4706	NA	NA	NA	NA	NA	NA	NA	NA
O00459;E9PFP1;V9GYJ4;E5RJY0;H0YBC2;Q92569-3;Q92569-2	PIK3R2	8;3;2;1;1;1;1	8;3;2;1;1;1;1	7;3;2;0;0;0;0	13.6	NA	NA	NA	NA	NA	-0.0720262	NA	NA	NA	NA	NA	NA	NA	0.931991	NA	NA	NA	NA	NA	NA	NA	0.741768	NA	NA	NA	NA	NA	NA	NA	NA	NA	NA	NA	NA	NA	NA	NA	NA	NA	NA	NA	NA	NA	NA
O00471;A0A0A0MSI8;F8W9B8;G3V377;G3V4Z7	EXOC5	32;30;28;1;1	32;30;28;1;1	32;30;28;1;1	50.1	0.189235	0.181361	-0.00787346	0.0363927	1.5713	0.135131	-0.444492	0.289831	0.998696	0.870446	0.996138	0.977894	0.170821	0.893718	0.816003	0.905541	0.58656	0.590606	0.979042	0.896807	0.0417632	0.630242	0.576843	0.658384	28.3702	29.2468	29.1885	28.2188	28.6452	29.0964	29.5078	28.5319	28.6054	28.9127	29.5093	28.7224	28.5562	28.9509	28.9567	28.1594	28.3332	28.9525	29.1279	28.3551
O00483	NDUFA4	4	4	4	46.9	-0.920819	-0.877594	0.0432248	-0.408386	NA	NA	NA	NA	0.998696	0.821685	0.995067	0.898883	NA	NA	NA	NA	0.423552	0.440316	0.970958	0.589861	NA	NA	NA	NA	28.5727	25.0124	27.7504	28.4345	28.285	27.9393	25.0323	24.8302	28.154	28.0175	24.5218	25.5663	27.9882	26.2657	27.807	27.9254	28.0196	27.7907	27.5757	24.9668
O00487	PSMD14	11	11	11	41.6	0.097712	-0.0378414	-0.135553	0.172858	NA	-0.302036	NA	0.314226	0.998696	0.992183	0.992124	0.956855	NA	0.663038	NA	0.857809	0.836142	0.936792	0.723972	0.824647	NA	0.174689	NA	0.547595	27.1656	26.6488	25.9748	27.9475	27.2539	26.7813	26.4163	27.6761	27.2554	26.9878	26.0643	27.2778	27.1638	27.1979	24.3255	27.1116	27.2804	26.9537	25.1969	27.0593
O00499;O00499-6;O00499-11;O00499-3;O00499-2;O00499-5;O00499-9;O00499-10;O00499-7;O00499-8;O00499-4;Q9UBW5-2;S4R418;F5H0W4;A0A0A0MT10;Q9UBW5;A0A087X188;P49418-2;P49418	BIN1	18;17;17;17;17;17;16;16;16;16;16;1;1;1;1;1;1;1;1	18;17;17;17;17;17;16;16;16;16;16;1;1;1;1;1;1;1;1	18;17;17;17;17;17;16;16;16;16;16;1;1;1;1;1;1;1;1	46.2	NA	NA	NA	NA	-4.97532	NA	NA	NA	NA	NA	NA	NA	0.00739787	NA	NA	NA	NA	NA	NA	NA	0.000647174	NA	NA	NA	NA	NA	NA	NA	NA	NA	NA	NA	NA	NA	NA	NA	NA	NA	NA	NA	NA	NA	NA	NA
O00560;O00560-2;B4DHN5;E9PBU7;O00560-3;G5EA09	SDCBP	9;8;7;7;7;6	9;8;7;7;7;6	9;8;7;7;7;6	48.7	-0.271298	-0.480265	-0.208967	0.538316	NA	NA	NA	NA	0.998696	0.842148	0.992124	0.649873	NA	NA	NA	NA	0.637204	0.501348	0.730927	0.167091	NA	NA	NA	NA	26.6535	26.5307	24.4111	26.1637	26.1758	26.1957	25.47	24.8324	23.8193	26.0853	25.6759	26.2575	26.18	25.3215	25.0996	24.9261	26.1675	26.2373	26.135	25.1406
O14579;M0QXB4;O14579-2;O14579-3;M0R061	COPE	16;15;13;12;9	16;15;13;12;9	16;15;13;12;9	68.5	-0.142651	-0.118116	0.0245358	-0.00370497	0.609149	-0.126909	NA	0.359257	0.998696	0.867742	0.995067	0.998475	0.579228	0.833301	NA	0.850746	0.578569	0.582756	0.906826	0.985521	0.368679	0.510036	NA	0.471438	28.3882	27.665	28.1097	28.2408	28.2697	27.5714	27.7691	28.2229	28.0177	28.0822	27.7872	28.0442	28.2266	28.1465	27.8004	28.0233	28.3428	28.2585	27.7584	27.8223
O14617;O14617-5;O14617-4;O14617-2;O14617-3;K7ELX8;A0A087WYN6;K7ERW8	AP3D1	56;56;53;51;46;6;5;3	56;56;53;51;46;6;5;3	56;56;53;51;46;6;5;3	57.5	0.27557	0.249774	-0.0257964	1.25292	0.655366	-0.0972064	0.445544	-0.0755462	0.998696	0.77915	0.995067	0.046139	0.410931	0.911903	0.283348	0.946072	0.303307	0.345731	0.898883	0.000332607	0.197626	0.671748	0.0637845	0.776598	30.1665	29.4333	29.2265	29.6288	30.1176	30.0127	29.8882	29.539	30.0218	30.068	29.8277	29.5367	29.8504	29.9167	29.9664	29.6332	30.9272	31.3385	31.4486	30.664
O14735-3;O14735;B3KY94;H3BUR9;O14735-2	CDIPT	4;4;4;2;1	4;4;4;2;1	4;4;4;2;1	26.8	NA	NA	NA	NA	NA	0.97243	NA	NA	NA	NA	NA	NA	NA	0.522389	NA	NA	NA	NA	NA	NA	NA	0.093969	NA	NA	NA	NA	NA	NA	NA	NA	NA	NA	NA	NA	NA	NA	NA	NA	NA	NA	NA	NA	NA	NA
O14737;K7EQA1;O14737-2;K7ESJ4;Q3HM38;X6R2P6	PDCD5	8;6;6;3;2;2	8;6;6;3;2;2	8;6;6;3;2;2	61.6	0.0418179	-0.324047	-0.365865	0.165014	NA	NA	NA	0.636134	0.998696	0.849598	0.971415	0.906663	NA	NA	NA	0.728189	0.936916	0.514119	0.422146	0.669423	NA	NA	NA	0.217824	26.6269	27.2138	25.2164	25.9782	26.5308	26.9155	26.5198	25.2365	25.9767	26.1764	26.4726	25.1135	25.818	26.0317	25.0225	26.575	25.4602	26.0573	26.6451	25.9447
O14744;O14744-5;O14744-2;O14744-3;H0YJX6;O14744-4;G3V580;G3V2L6;G3V2X6;C9JSX3;G3V5L5;H0YJ77;G3V507;G3V2F5;H0YJD3;H7BZ44	PRMT5	15;13;13;11;8;8;7;5;5;5;4;3;2;2;2;1	15;13;13;11;8;8;7;5;5;5;4;3;2;2;2;1	15;13;13;11;8;8;7;5;5;5;4;3;2;2;2;1	28.7	-0.631663	-0.848602	-0.216939	NA	NA	NA	NA	NA	0.998696	0.479707	0.992124	NA	NA	NA	NA	NA	0.330305	0.0508269	0.694986	NA	NA	NA	NA	NA	26.2664	26.9736	25.7836	25.2422	26.4642	24.4452	26.3837	24.4461	25.2534	25.5607	25.1364	24.921	NA	NA	NA	NA	NA	NA	NA	NA
O14818;O14818-2;O14818-4;H0Y586;Q8TAA3-2;Q8TAA3-5;Q8TAA3;A0A087WYS6;F5GY34	PSMA7	14;8;7;7;5;5;5;3;2	14;8;7;7;5;5;5;3;2	14;8;7;7;5;5;5;3;2	61.3	-0.0583953	-0.200184	-0.141788	-0.0562334	NA	0.0764522	-0.446395	0.599048	0.998696	0.821685	0.98926	0.938757	NA	0.946916	0.608052	0.595719	0.794669	0.442865	0.602665	0.788063	NA	0.805945	0.2944	0.0802595	27.9261	27.8145	28.038	28.2839	27.6467	27.7551	28.0825	28.3447	27.6326	27.4771	27.7242	28.428	27.5619	27.5095	27.5068	28.0483	27.5864	27.4501	27.9613	27.4037
O14828;O14828-2	SCAMP3	8;6	8;6	8;6	33.7	0.392738	-1.63376	-2.0265	0.469509	NA	NA	NA	-0.807153	0.998696	0.371783	0.0858901	0.752754	NA	NA	NA	0.608828	0.482048	0.0307175	0.000611647	0.316028	NA	NA	NA	0.085911	24.5874	26.5769	26.4527	27.3265	26.6087	26.4096	26.8351	26.6611	25.2629	25.2417	23.8436	24.0603	26.9292	25.0697	25.9198	24.9967	26.6889	26.151	25.8775	26.0759
O14893-2;O14893;H0YEL0;O14893-3;G5EA29;H0YDP6	GEMIN2	8;8;7;7;5;5	8;8;7;7;5;5	8;8;7;7;5;5	47.5	-0.0257641	0.201945	0.227709	0.0954276	NA	-0.408031	-0.427306	-0.76759	0.998696	0.800739	0.971415	0.930321	NA	0.833301	0.746351	0.728189	0.895221	0.399061	0.376354	0.746989	NA	0.476951	0.442954	0.229696	26.7975	26.9891	26.9306	26.9726	26.7093	27.2687	26.9266	26.6822	26.7039	27.5949	26.917	27.2818	26.731	26.7455	25.7287	27.1014	26.6355	26.7591	26.6653	26.6284
O14929;O14929-2;F8W9G7;F8WEW1	HAT1	14;10;3;2	14;10;3;2	14;10;3;2	52.7	NA	NA	NA	NA	NA	-0.185045	NA	NA	NA	NA	NA	NA	NA	0.931991	NA	NA	NA	NA	NA	NA	NA	0.744341	NA	NA	NA	NA	NA	NA	NA	NA	NA	NA	NA	NA	NA	NA	NA	NA	NA	NA	NA	NA	NA	NA
O14965;A3KFJ0;Q5QPD4;A3KFJ1;Q5QPD2;Q5QPD1;A3KFJ2	AURKA	14;11;10;5;4;2;1	14;11;10;5;4;2;1	13;10;9;4;4;2;1	44.7	NA	NA	NA	0.761629	NA	NA	NA	NA	NA	NA	NA	0.0690108	NA	NA	NA	NA	NA	NA	NA	0.000746063	NA	NA	NA	NA	NA	NA	NA	NA	NA	NA	NA	NA	NA	NA	NA	NA	27.1651	27.3733	27.1891	27.3087	27.9812	27.9494	28.2064	27.9456
O14979-3;O14979-2;A0A087WUK2;O14979;A0A087WU03	HNRPDL	13;13;12;12;1	11;11;10;10;1	11;11;10;10;1	48	-0.322785	-1.15271	-0.829928	NA	NA	NA	NA	NA	0.998696	0.694921	0.971415	NA	NA	NA	NA	NA	0.768894	0.230034	0.398701	NA	NA	NA	NA	NA	26.8761	28.3402	27.6806	24.5369	27.9237	27.7465	26.3361	24.1364	26.7539	24.4732	26.5609	25.0349	NA	NA	NA	NA	NA	NA	NA	NA
O14980;C9JKM9;C9J673;C9IZS4;C9JQ02;C9JV99;F8WF71;C9IYM2;H7BZC5;C9JF49	XPO1	58;14;11;8;8;8;7;5;5;4	58;14;11;8;8;8;7;5;5;4	58;14;11;8;8;8;7;5;5;4	56.7	0.204423	0.243212	0.038789	0.165153	0.0745038	-0.114959	0.100666	-0.29722	0.998696	0.720225	0.992124	0.795674	0.866413	0.862915	0.841941	0.846121	0.406302	0.275574	0.82502	0.376021	0.776243	0.572696	0.651233	0.421499	32.6165	33.0869	33.2252	32.5429	33.1561	33.0446	33.3515	32.7369	33.1801	33.0314	33.1048	33.1279	33.0055	32.9094	33.3663	33.0437	32.9715	33.3271	33.4401	33.2469
O14981;A0A0A0MTH9;O14981-2	BTAF1	64;64;28	64;64;28	64;64;28	43.2	0.208508	0.343207	0.134699	0.235646	0.611798	-0.040837	0.215484	-0.163869	0.998696	0.562231	0.971415	0.607801	0.391401	0.9329	0.718792	0.847419	0.278548	0.0865338	0.355255	0.118683	0.177105	0.777328	0.416079	0.458766	28.9101	29.3509	29.0798	28.869	29.3063	29.3258	29.3218	29.0901	29.3341	29.3529	29.4782	29.4175	28.885	28.7577	28.9419	28.83	29.009	29.1071	29.1004	29.1407
O15031;E2PU09;A6QRG9;A0A087WU36;A6QRH1;H0Y7X5;H0Y6J7	PLXNB2	50;12;6;6;4;1;1	50;12;6;6;4;1;1	50;12;6;6;4;1;1	40.4	0.432165	-0.810306	-1.24247	-0.737543	-0.361403	0.0742873	NA	0.845115	0.998696	0.782832	0.817382	0.726089	0.667739	0.974825	NA	0.742606	0.495983	0.362925	0.125424	0.282757	0.472352	0.8931	NA	0.237634	28.5299	25.9576	26.4665	27.8269	28.2377	27.5481	26.7653	27.9585	27.8137	27.3624	25.7523	24.6115	27.5088	25.1895	25.5991	26.007	26.6203	24.3257	25.6911	24.7171
O15091;O15091-2;O15091-4;O15091-3;A0A0A0MTQ0	KIAA0391	24;23;22;10;9	24;23;22;10;9	24;23;22;10;9	47.2	0.322887	0.383647	0.0607601	0.0849166	-0.695307	-0.0793404	NA	0.555889	0.998696	0.633164	0.992124	0.902406	0.579228	0.91012	NA	0.785077	0.218028	0.170087	0.79618	0.613821	0.365747	0.665544	NA	0.305286	27.6429	27.1684	26.7829	27.199	27.8775	27.6105	27.2684	27.3285	27.858	27.8302	27.4934	27.1464	27.6038	27.6569	27.5866	27.5938	27.6801	27.7289	27.4094	27.9623
O15173;O15173-2;U3KQM0;D3DNX8	PGRMC2	10;10;4;1	9;9;3;1	9;9;3;1	40.4	-0.218745	-0.353902	-0.135156	0.286505	0.110615	-0.231122	-1.43901	0.121783	0.998696	0.622075	0.98926	0.737792	0.839882	0.625393	0.283348	0.891937	0.431312	0.1618	0.539968	0.303777	0.719672	0.14592	0.0645734	0.632125	29.0202	28.4093	28.7165	29.2752	28.9467	28.5764	28.167	28.856	28.4569	28.7488	28.3473	28.4525	28.7565	28.7213	28.2037	28.6804	28.8665	28.8024	28.3584	29.4806
O15258;Q5T092;A0A0A0MR06;Q5T091;Q5T093	RER1	5;4;4;4;2	5;4;4;4;2	5;4;4;4;2	33.7	0.848457	0.689822	-0.158636	-0.0147054	NA	-0.620291	NA	NA	0.998696	0.800739	0.98926	0.979642	NA	0.833301	NA	NA	0.290748	0.389785	0.629446	0.942649	NA	0.488489	NA	NA	28.6699	24.8718	27.3875	27.8069	28.5938	27.5614	27.8856	28.089	28.2372	28.332	27.262	27.664	27.6467	27.4544	27.5281	27.8312	27.8062	27.7348	27.1375	27.7231
O15260-2;Q5T8U5;O15260;O15260-3;B7Z1G8	SURF4	5;5;5;4;2	5;5;5;4;2	5;5;5;4;2	36.5	NA	NA	NA	0.152875	NA	-1.72075	NA	0.360565	NA	NA	NA	0.938533	NA	0.00204412	NA	0.864675	NA	NA	NA	0.786338	NA	1.60166e-05	NA	0.570424	NA	NA	NA	NA	NA	NA	NA	NA	NA	NA	NA	NA	26.5459	26.1941	27.6084	27.6602	25.7466	27.3782	27.9361	27.5592
O15269;O15269-2	SPTLC1	13;3	13;3	13;3	34.5	0.0311669	0.0565001	0.0253331	NA	NA	-0.568569	1.15982	NA	0.998696	0.949366	0.995067	NA	NA	0.68873	0.170354	NA	0.895391	0.801285	0.894828	NA	NA	0.199671	0.02253	NA	27.1602	26.6922	26.8546	27.4253	27.3115	26.8948	26.7969	27.2538	27.1714	27.2539	26.8299	27.103	NA	NA	NA	NA	NA	NA	NA	NA
O15357;O15357-2;A0A0A0MTP6;F5GY16;H7BXR2;H0YFZ4;F5H588	INPPL1	26;20;19;5;4;2;1	26;20;19;5;4;2;1	25;19;18;5;4;2;1	30.7	2.19281	1.20361	-0.989196	NA	NA	1.4646	1.68588	NA	0.977487	0.507361	0.971415	NA	NA	0.467995	0.0286606	NA	0.0252854	0.0645767	0.306109	NA	NA	0.0563795	0.000894885	NA	24.8761	24.7736	23.9866	25.4192	27.5237	28.51	27.2504	24.5427	24.8804	25.6601	27.4854	25.8441	NA	NA	NA	NA	NA	NA	NA	NA
O15360;O15360-3;H3BQW7;H3BS84;H3BQU6;H3BS03;H3BQX1;H3BSA3;H3BT40;Q0VAP4;O15360-2;F5H8D5;H3BRX3	FANCA	15;13;2;2;1;1;1;1;1;1;1;1;1	15;13;2;2;1;1;1;1;1;1;1;1;1	15;13;2;2;1;1;1;1;1;1;1;1;1	13.9	0.812427	1.05729	0.244862	NA	NA	0.122318	NA	-0.523762	0.998696	0.324286	0.864785	NA	NA	0.833301	NA	0.653096	0.0391066	0.0114056	0.152072	NA	NA	0.474284	NA	0.128223	24.0786	25.6585	24.8203	25.1639	25.9979	25.5903	25.6266	25.7561	26.1137	25.974	25.8714	25.9912	NA	NA	NA	NA	NA	NA	NA	NA
O15397;O15397-2;F5GXT5;F5H244;F5H2I3;F5H292;H0YH64;A0A087WXH2	IPO8	36;26;5;4;3;3;3;2	35;25;5;4;3;3;3;2	35;25;5;4;3;3;3;2	40.2	0.0341581	0.280709	0.24655	0.113698	0.27402	-0.195139	0.308999	-0.0296895	0.998696	0.596099	0.817382	0.879972	0.683762	0.717267	0.463726	0.967809	0.848375	0.125719	0.128399	0.536421	0.488175	0.270632	0.170588	0.910874	30.1133	29.939	30.1483	29.8076	30.0809	30.1984	30.0346	29.831	30.3926	30.2204	30.2702	30.2479	29.9904	29.7997	30.3562	30.141	30.0198	30.119	30.3763	30.2269
O15427;J3QQS9;J3QQV2;J3QSC3;J3QLE3;J3KTM6;J3QRU2;J3KT83;J3QRA0;J3QRP8;J3KTI8	SLC16A3	8;3;3;3;2;2;2;2;2;1;1	8;3;3;3;2;2;2;2;2;1;1	8;3;3;3;2;2;2;2;2;1;1	16.8	0.213521	0.23564	0.0221186	-0.437439	1.00108	-0.93031	-0.93329	NA	0.998696	0.810525	0.995067	0.429798	0.37835	0.717267	0.498815	NA	0.474194	0.417905	0.923274	0.0256888	0.162639	0.268742	0.205514	NA	28.8945	28.3148	27.8964	28.8301	28.93	28.3667	28.4816	29.0115	28.864	28.7281	28.331	28.9552	28.4942	28.6221	28.309	28.4491	28.2361	27.9946	27.7995	28.0945
O43143;F5H658;Q14562	DHX15	27;1;1	27;1;1	26;0;0	43.5	0.0318268	-1.42301	-1.45484	NA	NA	1.27708	NA	NA	0.998696	0.335914	0.455817	NA	NA	0.568932	NA	NA	0.950654	0.0178919	0.0256743	NA	NA	0.114232	NA	NA	26.8638	27.2708	26.4693	25.6532	27.4503	27.195	26.0035	25.7357	26.068	25.2792	24.1562	25.0618	NA	NA	NA	NA	NA	NA	NA	NA
O43149;O43149-3;O43149-2;I3L141;I3L3Q3	ZZEF1	49;16;9;9;5	49;16;9;9;5	49;16;9;9;5	22.9	-0.0103191	0.174665	0.184984	NA	NA	0.736574	NA	NA	0.998696	0.868982	0.98926	NA	NA	0.516044	NA	NA	0.975766	0.5866	0.53299	NA	NA	0.0884502	NA	NA	25.8436	26.1615	25.2478	25.0562	25.2465	25.2218	25.6006	26.1989	25.7504	25.9298	26.0855	25.2421	NA	NA	NA	NA	NA	NA	NA	NA
O43156	TTI1	28	28	28	32	-0.0093725	-0.111327	-0.101955	0.551251	0.587901	-0.140889	-0.456536	-0.0674029	0.998696	0.942441	0.992124	0.561461	0.610987	0.827329	0.279535	0.965739	0.977935	0.790832	0.824584	0.0971176	0.407325	0.428248	0.0576893	0.883385	27.9734	28.4161	28.0078	27.4804	28.0858	27.1461	28.4634	28.145	28.4703	28.3058	27.923	26.7334	28.3109	28.6032	27.8119	27.2776	28.519	28.3883	28.829	28.4723
O43172-2;O43172	PRPF4	19;19	19;19	19;19	45.3	0.45578	-0.228029	-0.683809	NA	NA	NA	NA	NA	0.998696	0.921899	0.971415	NA	NA	NA	NA	NA	0.408495	0.718985	0.253126	NA	NA	NA	NA	NA	26.5885	24.641	24.82	25.9058	26.4672	26.3342	24.9398	26.0373	26.0186	26.1293	24.012	24.8833	NA	NA	NA	NA	NA	NA	NA	NA
O43175;Q5SZU1	PHGDH	26;19	26;19	26;19	58.2	-0.0268199	-0.0892086	-0.0623887	-0.452354	0.423001	-0.235036	-0.107896	0.217433	0.998696	0.920416	0.992124	0.53834	0.394247	0.689785	0.854645	0.874151	0.918265	0.717031	0.736167	0.0851605	0.179008	0.201318	0.673159	0.591639	31.6838	31.1637	30.9736	31.8334	31.471	31.4908	31.0108	31.5747	31.3843	31.5039	31.1936	31.216	31.5347	31.4913	31.3042	31.4121	31.3351	31.1739	30.3502	31.0737
O43237;O43237-2;J3KRI4;B4E2E0;J3KRZ2;H3BUM4;J3QKK5;J3KSD2;H3BU48	DYNC1LI2	18;17;8;8;4;2;1;1;1	17;17;8;7;4;2;1;1;1	17;17;8;7;4;2;1;1;1	47	-0.11584	0.308902	0.424741	-0.60481	NA	-0.223968	1.38056	0.129637	0.998696	0.631631	0.983809	0.835025	NA	0.645669	0.0689865	0.915972	0.836636	0.167377	0.455246	0.470322	NA	0.166138	0.00347247	0.679104	26.5233	26.8912	26.938	27.1684	25.0139	27.3877	27.4859	27.1701	27.4049	27.2968	26.992	27.0627	26.9874	26.9661	27.0566	24.7502	26.8606	27.2401	24.785	24.4553
O43242;O43242-2;H0YGV8	PSMD3	34;23;3	34;23;3	34;23;3	67	0.307811	0.33683	0.0290188	0.248321	0.558742	-0.202504	0.0814442	0.215262	0.998696	0.704026	0.992817	0.906663	0.495684	0.689829	0.903801	0.857357	0.317605	0.246873	0.873938	0.67593	0.269897	0.202017	0.796133	0.505304	27.268	28.3807	28.1728	28.3037	28.3238	27.97	28.5739	28.4887	28.2863	28.3669	28.2961	28.5232	28.5199	28.6074	27.8618	25.9373	28.2955	28.1686	27.5519	27.9038
O43264;O43264-2;F5H3C1	ZW10	37;31;6	37;31;6	37;31;6	57.4	0.193206	0.181984	-0.0112214	0.121221	0.654518	-0.220657	2.87909	-0.176398	0.998696	0.807075	0.995067	0.857181	0.38181	0.699117	0.000847044	0.857809	0.380909	0.412807	0.949816	0.497628	0.167399	0.224253	5.68486e-06	0.5478	28.9769	29.1971	28.4967	28.9088	29.3121	29.0265	29.1498	28.864	29.2466	29.2496	28.8868	28.9246	28.9385	28.8792	28.9298	28.6074	28.8614	29.2667	28.9146	28.7972
O43299;O43299-2;O43299-3	AP5Z1	10;8;4	10;8;4	10;8;4	17	-0.11783	0.272471	0.390301	NA	NA	-0.0477023	NA	NA	0.998696	0.708844	0.923825	NA	NA	0.93009	NA	NA	0.653234	0.263082	0.170515	NA	NA	0.733417	NA	NA	25.4398	25.7564	25.3365	25.8541	25.6108	25.8985	24.9163	25.4899	25.9971	26.0166	26.0678	25.3951	NA	NA	NA	NA	NA	NA	NA	NA
O43324;O43324-2;D6RBD7;C9J1V9;H0YAL7;D6RCQ0;H0YAH9	EEF1E1;hCG_2043275	9;6;6;6;5;2;1	9;6;6;6;5;2;1	9;6;6;6;5;2;1	60.9	-0.30635	0.10459	0.41094	0.961567	-1.10402	-0.116046	0.58127	2.27654	0.998696	0.873433	0.654137	0.637306	0.174883	0.817046	0.517722	0.421997	0.235353	0.608849	0.0748233	0.137481	0.0443142	0.396051	0.218903	0.0274469	28.4101	28.4956	28.096	28.7813	27.9581	27.9549	28.6485	27.996	28.6808	28.6152	28.4798	28.4256	26.0293	27.6788	29.0693	27.713	28.7877	28.6924	27.9911	28.8655
O43390;O43390-3;B4DT28	HNRNPR;HNRPR	26;23;18	26;23;18	1;1;1	50.4	-0.00128879	-2.3855	-2.38421	NA	NA	0.595781	NA	NA	0.998936	0.359888	0.465171	NA	NA	0.833301	NA	NA	0.998936	0.0283794	0.0278135	NA	NA	0.486715	NA	NA	28.6283	29.5775	29.8479	26.4733	28.9474	30.1529	28.8017	26.6197	25.4158	28.2028	25.7277	25.6385	NA	NA	NA	NA	NA	NA	NA	NA
O43395;O43395-3	PRPF3	19;5	19;5	19;5	35.3	0.754837	0.572755	-0.182082	NA	NA	1.39969	NA	NA	0.998696	0.768371	0.992124	NA	NA	0.186319	NA	NA	0.106904	0.331998	0.724682	NA	NA	0.0129566	NA	NA	27.0493	25.5337	25.5027	25.6377	27.0657	26.9633	25.9711	26.7427	27.1607	27.1379	26.6271	25.0887	NA	NA	NA	NA	NA	NA	NA	NA
O43399;O43399-5;O43399-7;A0A087WYR3;O43399-2;O43399-4;O43399-3;A0A087WZ51;O43399-6	TPD52L2	11;11;11;10;9;9;9;7;7	11;11;11;10;9;9;9;7;7	11;11;11;10;9;9;9;7;7	72.8	-0.556463	-0.299774	0.256689	-0.0011179	NA	-0.857115	NA	0.544301	0.998696	0.748689	0.992124	0.999089	NA	0.769842	NA	0.826276	0.403789	0.311227	0.694193	0.99702	NA	0.323786	NA	0.390586	26.7199	26.9631	27.5856	27.4878	26.7576	24.69	27.607	27.476	26.8108	26.5308	26.8297	27.3862	27.1362	25.8076	26.7065	26.7402	26.5891	26.8637	26.6176	26.3156
O43592;F8WDU6;F5GYW6;F5GZM3	XPOT	40;12;4;2	40;12;4;2	40;12;4;2	48.8	0.0772924	0.170142	0.0928497	0.458588	0.275633	-0.310454	0.0311842	-0.258675	0.998696	0.782832	0.98926	0.299021	0.482203	0.522389	0.968522	0.847419	0.70778	0.362358	0.593731	0.0123672	0.259581	0.0946542	0.940896	0.455797	29.352	29.8332	29.7455	29.603	29.6332	29.7875	29.9921	29.43	29.9358	29.7256	29.7939	29.759	29.7372	29.671	29.8108	29.5443	30.0139	30.1511	30.2216	30.2111
O43615;M0QXU7;M0QXM9;M0R301;M0R124	TIMM44	21;14;5;3;2	21;14;5;3;2	21;14;5;3;2	49.3	-0.109591	0.0862204	0.195811	-0.177142	-0.580887	-0.0969177	-0.15785	0.213982	0.998696	0.932484	0.971415	0.865041	0.448629	0.894501	0.88513	0.857357	0.705748	0.755512	0.354097	0.514286	0.227359	0.632471	0.774833	0.503504	28.2871	27.5746	27.5472	28.4679	27.9369	27.772	27.5228	28.2067	27.9373	28.3184	27.8446	28.1213	27.7559	27.6982	27.4887	27.4938	27.6958	27.7208	26.672	27.6394
O43633;M0R1T5;M0R1L7	CHMP2A	6;6;4	6;6;4	6;6;4	23.9	NA	NA	NA	-0.084165	NA	NA	NA	NA	NA	NA	NA	0.930321	NA	NA	NA	NA	NA	NA	NA	0.754544	NA	NA	NA	NA	NA	NA	NA	NA	NA	NA	NA	NA	NA	NA	NA	NA	25.3045	26.0901	25.8578	24.98	25.3121	25.6216	25.3936	25.5685
O43707;O43707-2;O43707-3;F5GXS2;H7C144;K7EJH8;K7EP19	ACTN4	55;38;30;30;21;12;4	55;38;30;30;21;12;4	38;28;24;24;17;8;2	67.4	0.361809	-2.70249	-3.0643	-0.417571	NA	-0.0869921	NA	0.69315	0.998696	0.371783	0.379538	0.906663	NA	0.98437	NA	0.850746	0.378319	0.0300781	0.0159443	0.673371	NA	0.927487	NA	0.484859	29.0524	29.8917	30.2995	28.6817	29.703	29.891	30.3252	29.4533	25.2847	24.8816	27.2603	29.6887	26.2546	26.6792	27.9219	27.6206	26.5117	26.9422	29.1516	24.2004
O43765;K7EMD6;K7ERW5	SGTA	11;6;1	11;6;1	11;6;1	39.3	-0.0800486	-0.554097	-0.474048	NA	NA	NA	NA	NA	0.998696	0.748689	0.971415	NA	NA	NA	NA	NA	0.881766	0.311818	0.301619	NA	NA	NA	NA	NA	26.1187	25.9193	24.0884	25.7488	26.1441	24.7806	24.8598	25.7706	24.2984	25.7495	24.5568	25.0542	NA	NA	NA	NA	NA	NA	NA	NA
O43808;F8WE74;B1AHN4;F8WEC6	SLC25A17	8;5;1;1	8;5;1;1	1;1;1;1	30.3	-0.605915	0.496679	1.10259	0.904108	NA	-0.175276	NA	-0.12787	0.998696	0.684284	0.383577	0.429798	NA	0.723539	NA	0.946072	0.181999	0.217026	0.0189462	0.0260202	NA	0.276376	NA	0.786626	24.7242	25.7797	25.622	26.2129	25.2139	24.0855	25.0277	25.588	26.2628	25.4061	26.5108	26.1459	25.9872	25.0405	26.648	26.2238	26.6299	26.9978	26.8389	27.0493
O43852;O43852-3;O43852-6;O43852-5;O43852-10;O43852-15;O43852-9;O43852-11;O43852-13;H0Y875;O43852-14;O43852-12	CALU	31;31;24;21;20;17;16;14;13;13;13;6	31;31;24;21;20;17;16;14;13;13;13;6	7;7;7;7;7;0;3;7;7;0;7;0	77.1	-0.527309	-2.3852	-1.8579	NA	NA	0.068485	-0.885403	0.491187	0.998696	0.371783	0.551948	NA	NA	0.961407	0.476057	0.850746	0.563747	0.0304296	0.0416114	NA	NA	0.842674	0.181448	0.480344	27.8586	28.9577	30.5647	26.768	27.2181	28.3343	29.4783	27.0089	24.7106	25.5991	26.7197	27.5787	NA	NA	NA	NA	NA	NA	NA	NA
O43854-2;O43854	EDIL3	17;17	17;17	17;17	47.4	0.0259845	-0.227006	-0.25299	0.0691469	NA	0.275719	-0.778009	0.72257	0.998696	0.823268	0.952041	0.91003	NA	0.714736	0.167476	0.728189	0.92945	0.449502	0.201225	0.709332	NA	0.241433	0.0215756	0.20831	26.9387	26.8584	26.4809	27.7372	27.1214	26.7299	27.0494	27.2185	26.8282	26.4577	26.9146	26.9068	27.1745	26.8778	26.709	27.0592	27.2482	26.8067	26.8979	27.1442
O43929;O43929-2;O43929-3;CON__Q2YDI2;C9JGH7;C9J2X8;Q53SE3;Q5THS9	ORC4	19;14;14;8;6;6;6;1	19;14;14;8;6;6;6;1	18;14;14;8;5;5;5;0	47.5	-0.0162999	-0.00317148	0.0131284	-0.217413	0.952424	-0.129772	-0.335987	-0.431621	0.998696	0.99924	0.995067	0.726089	0.314616	0.823376	0.82394	0.847419	0.948211	0.986813	0.956169	0.287764	0.114363	0.418903	0.605741	0.453282	27.3122	27.5014	27.0838	27.0997	27.6618	27.08	27.4532	26.7369	27.3624	27.3975	26.9979	27.2266	27.251	27.7801	27.8342	27.719	27.3852	27.3882	27.2422	27.699
O43933;A0A0C4DG33;O43933-2;H7BZH3	PEX1	14;13;10;4	14;13;10;4	14;13;10;4	11.1	-0.11103	0.0547189	0.165749	NA	NA	0.263399	NA	NA	0.998696	0.962752	0.98926	NA	NA	0.767417	NA	NA	0.62462	0.834274	0.547854	NA	NA	0.316437	NA	NA	24.9946	25.0531	24.5847	24.962	25.12	24.3844	24.9264	24.7196	25.3072	25.2987	24.7898	24.4176	NA	NA	NA	NA	NA	NA	NA	NA
O60287	URB1	18	18	18	10.3	0.274547	0.395337	0.120791	NA	NA	NA	NA	NA	0.998696	0.480174	0.992124	NA	NA	NA	NA	NA	0.404894	0.0528441	0.692556	NA	NA	NA	NA	NA	25.2449	25.1844	24.9588	24.7863	25.0464	24.6436	25.536	26.0466	25.5262	25.3633	25.4118	25.4544	NA	NA	NA	NA	NA	NA	NA	NA
O60313-2;E5KLJ5;O60313;E5KLK1;E5KLJ9;E5KLJ6;H7C141;H7C321;C9JMB8;C9JY58;H7C3G2;A8MXB6	OPA1	66;65;64;64;64;63;14;5;3;2;2;2	66;65;64;64;64;63;14;5;3;2;2;2	66;65;64;64;64;63;14;5;3;2;2;2	63.2	0.110855	0.205338	0.094483	-0.141838	0.31657	-0.114155	-0.0895784	-0.0412232	0.998696	0.704026	0.98926	0.795674	0.388422	0.833301	0.8423	0.965328	0.521475	0.240673	0.510892	0.379353	0.174193	0.493299	0.655281	0.858085	31.2243	31.5318	31.3302	31.2085	31.5579	31.4966	31.3704	31.3133	31.607	31.5681	31.4733	31.4677	31.3144	31.632	31.2726	31.345	31.2938	31.3385	31.1083	31.256
O60427;A0A0A0MR51;O60427-2;H7C2V0;F5H8G5;F5H3P6;F5H852;F5GWE3;H0YB97;F5H3U5;C9J425;F5H1Q7;F5H0Y2;F5H2H3;F5H5X5;C9JJB3;F5GYH4	FADS1	17;15;10;7;4;4;4;4;4;4;2;2;2;2;2;2;2	17;15;10;7;4;4;4;4;4;4;2;2;2;2;2;2;2	17;15;10;7;4;4;4;4;4;4;2;2;2;2;2;2;2	38.1	-0.0638457	-0.12749	-0.0636445	0.0379994	NA	0.686249	NA	1.78326	0.998696	0.880768	0.992124	0.970364	NA	0.610927	NA	0.260064	0.775276	0.630117	0.769209	0.868607	NA	0.133264	NA	0.00913796	28.2462	27.8317	27.4947	27.5869	27.8902	27.753	27.7608	27.4999	27.5434	27.9332	27.9533	27.2196	27.353	27.797	27.3455	26.9697	27.6854	27.2381	27.1451	27.5487
O60443;O60443-3;H7C3W1;H7C147;H7BZJ0;O60443-2	DFNA5	14;7;6;5;4;2	14;7;6;5;4;2	14;7;6;5;4;2	34.7	NA	NA	NA	NA	NA	NA	NA	0.580571	NA	NA	NA	NA	NA	NA	NA	0.728189	NA	NA	NA	NA	NA	NA	NA	0.221785	NA	NA	NA	NA	NA	NA	NA	NA	NA	NA	NA	NA	NA	NA	NA	NA	NA	NA	NA	NA
O60488-2;O60488;H0Y9A0;D6RF95;D6RFW9;D6RDA8;D6RD96	ACSL4	21;21;5;4;3;3;3	18;18;5;4;3;3;3	18;18;5;4;3;3;3	42.8	-0.727256	-0.748711	-0.0214552	NA	NA	NA	NA	NA	0.998696	0.570194	0.995067	NA	NA	NA	NA	NA	0.0508871	0.0972108	0.946425	NA	NA	NA	NA	NA	26.1405	26.1073	25.0641	26.4644	25.5088	25.2982	25.132	24.9282	25.5719	25.7952	24.9271	24.4871	NA	NA	NA	NA	NA	NA	NA	NA
O60504-2;O60504;E5RJP2;H0YB51;E5RIA0;H0YAZ3	SORBS3	5;5;3;3;2;2	5;5;3;3;2;2	5;5;3;3;2;2	22.2	NA	NA	NA	NA	-1.20571	NA	NA	NA	NA	NA	NA	NA	0.069451	NA	NA	NA	NA	NA	NA	NA	0.0131988	NA	NA	NA	NA	NA	NA	NA	NA	NA	NA	NA	NA	NA	NA	NA	NA	NA	NA	NA	NA	NA	NA	NA
O60506-3;O60506-4;O60506;O60506-2;B7Z645;O60506-5;F6UXX1;H0YAA0	SYNCRIP	22;21;21;20;17;16;6;1	17;16;16;15;13;13;4;1	17;16;16;15;13;13;4;1	42.7	0.123491	-2.79515	-2.91864	NA	NA	0.679667	NA	NA	0.998696	0.324286	0.368111	NA	NA	0.732419	NA	NA	0.888183	0.0129484	0.0123091	NA	NA	0.285232	NA	NA	27.9158	28.5322	28.3482	25.6382	27.7605	29.1153	28.2111	25.8415	24.538	26.931	23.6583	24.1265	NA	NA	NA	NA	NA	NA	NA	NA
O60518;A0A096LPA6;A0A096LNS2	RANBP6	42;13;4	39;13;4	39;13;4	46.3	-0.217116	0.389072	0.606188	-0.115005	0.657876	-1.10865	-0.28855	-0.0210696	0.998696	0.570194	0.952041	0.902406	0.505965	0.669049	0.816003	0.982133	0.634411	0.0973382	0.203335	0.637528	0.280074	0.190033	0.577591	0.958628	28.137	27.9996	28.3954	27.7844	28.2844	28.3179	28.3622	26.4834	28.3789	28.5786	28.7186	28.1967	28.1268	28.1881	28.8342	27.9047	27.8299	28.3527	28.24	28.1712
O60645-3;O60645;O60645-2;D6RB59;H0Y995;D6RBR9	EXOC3	27;27;26;21;12;4	27;27;26;21;12;4	27;27;26;21;12;4	44.2	0.337221	0.365685	0.0284643	-0.136513	-0.540206	0.0114392	NA	-0.52453	0.998696	0.596099	0.995067	0.891318	0.646275	0.993495	NA	0.716741	0.155934	0.125463	0.891013	0.575261	0.447421	0.968846	NA	0.167434	28.2239	27.6707	27.8196	28.1482	28.5026	28.5475	28.1373	28.024	28.4054	28.549	28.4013	27.9694	28.3754	28.4093	28.0605	27.5171	28.0737	28.0088	27.6703	28.0636
O60664-4;O60664;O60664-3;K7ERZ3;O60664-2;K7EL96;K7ER39;K7EJD0	PLIN3	19;19;18;11;10;7;5;1	19;19;18;11;10;7;5;1	19;19;18;11;10;7;5;1	67.1	-0.0316315	-0.913107	-0.881476	-0.318561	0.0499569	0.287184	NA	0.763898	0.998696	0.621335	0.910648	0.905024	0.975472	0.885408	NA	0.772787	0.948086	0.153347	0.163348	0.645439	0.954626	0.606721	NA	0.277086	28.4118	27.1292	27.0952	28.4008	28.3509	26.8108	27.5288	28.22	27.9996	26.5501	25.5536	27.2812	27.8083	26.7988	26.2482	27.4829	27.6238	27.2522	24.7801	27.408
O60716-5;O60716-3;C9JZR2;O60716-2;O60716;O60716-8;O60716-7;O60716-6;O60716-4;O60716-13;O60716-11;O60716-10;O60716-9;O60716-21;O60716-19;O60716-16;O60716-15;O60716-18;O60716-17;O60716-14;O60716-12;O60716-24;O60716-23;O60716-22;O60716-20;O60716-29;O60716-27;O60716-26;O60716-25;O60716-32;O60716-31;O60716-30;O60716-28;E9PRE2;E9PKY0;H0YC95;E9PKL1	CTNND1	47;47;46;46;46;45;45;44;44;42;42;41;41;40;40;40;40;39;39;39;39;38;38;37;37;30;30;29;29;28;28;27;27;9;7;6;3	47;47;46;46;46;45;45;44;44;42;42;41;41;40;40;40;40;39;39;39;39;38;38;37;37;30;30;29;29;28;28;27;27;9;7;6;3	47;47;46;46;46;45;45;44;44;42;42;41;41;40;40;40;40;39;39;39;39;38;38;37;37;30;30;29;29;28;28;27;27;9;7;6;3	61.1	0.287442	0.259502	-0.0279402	-0.759365	0.210689	0.379702	0.33714	0.477915	0.998696	0.821685	0.995067	0.314457	0.71818	0.777967	0.816003	0.801268	0.36939	0.435896	0.915408	0.0135981	0.528615	0.345617	0.573469	0.328634	29.9376	28.9193	28.8419	29.5406	29.839	29.8234	29.1362	29.5905	29.9417	29.7898	29.4903	29.0557	29.7386	29.6296	29.3271	29.3648	29.2595	28.9766	28.3718	28.4148
O60725	ICMT	4	4	4	10.2	-0.916434	0.0485735	0.965007	NA	NA	-0.181067	NA	NA	0.998696	0.976198	0.971415	NA	NA	0.91612	NA	NA	0.275626	0.877563	0.241761	NA	NA	0.687321	NA	NA	27.4278	26.5034	26.0967	26.6174	27.2966	27.0646	24.0458	24.5727	27.007	26.8755	26.5499	26.4073	NA	NA	NA	NA	NA	NA	NA	NA
O60762;Q5QPK2;H0Y368;Q5QPJ9	DPM1	17;17;16;9	17;17;16;9	17;17;16;9	68.8	0.115644	0.0368924	-0.0787519	-0.00419433	0.268988	0.291943	-0.407348	-0.303661	0.998696	0.98031	0.992124	0.998475	0.526126	0.612694	0.407073	0.810297	0.608465	0.894163	0.746441	0.985163	0.296761	0.139647	0.129301	0.355991	29.8349	29.1225	29.1974	29.4559	29.6784	29.639	29.2481	29.5079	29.376	30.0205	29.321	29.0408	29.5549	30.0262	29.6318	29.371	29.8347	29.8192	29.1878	29.7254
O60763;O60763-2;REV__R4GMN2;REV__Q5VZ89-5;REV__Q5VZ89-6;REV__Q5VZ89;REV__R4GNB2;REV__R4GN35	USO1	42;41;1;1;1;1;1;1	42;41;1;1;1;1;1;1	42;41;1;1;1;1;1;1	53.2	0.112141	0.142223	0.0300823	-0.280716	0.283992	-0.100159	-0.618597	-0.348929	0.998696	0.837193	0.992817	0.637306	0.551984	0.833301	0.280983	0.727004	0.526259	0.486919	0.87798	0.142136	0.321393	0.47494	0.059528	0.189139	29.7558	29.9734	29.7479	29.7456	29.9512	30.1421	29.8303	29.7477	29.7861	30.3233	29.9912	29.691	30.0021	30.0906	29.7394	29.5758	29.5483	29.6845	29.4015	29.6508
O60879-3;O60879;K4DI95	DIAPH2	23;23;23	23;23;23	1;1;1	26	0.291535	-0.176867	-0.468402	NA	NA	0.112672	NA	-0.396968	0.998696	0.927679	0.971415	NA	NA	0.833301	NA	0.847419	0.389638	0.736355	0.330799	NA	NA	0.505277	NA	0.446707	26.5062	25.2883	25.3241	26.1101	26.3134	26.2225	25.6805	26.1784	24.4236	26.2631	26.4818	25.3528	NA	NA	NA	NA	NA	NA	NA	NA
O60888-3;O60888;O60888-2;C9IZG4;C9IZQ5	CUTA	4;4;4;3;1	4;4;4;3;1	4;4;4;3;1	39.1	-0.610826	-1.26077	-0.649948	NA	NA	NA	NA	NA	0.998696	0.212206	0.817382	NA	NA	NA	NA	NA	0.195735	0.00227155	0.126221	NA	NA	NA	NA	NA	26.5592	26.4129	26.6245	25.4979	26.4657	25.6241	25.9419	24.6194	24.8057	25.0506	25.3331	24.8619	NA	NA	NA	NA	NA	NA	NA	NA
O75027;O75027-2;B4DGL8;O75027-3;A0A087WW65;E9PJR8;E9PNQ5	ABCB7	26;26;23;23;23;4;2	26;26;23;23;23;4;2	26;26;23;23;23;4;2	41.6	0.068989	-0.169839	-0.238828	-0.263215	0.782407	-0.0444551	-0.000480385	0.0934975	0.998696	0.889723	0.971415	0.722383	0.489926	0.963484	0.999182	0.952974	0.85675	0.659196	0.376884	0.251478	0.265284	0.85224	0.999182	0.807981	29.7128	28.7074	28.0374	29.0688	29.2734	28.9976	28.4353	29.0961	28.8163	29.1666	28.5178	28.3464	28.7922	28.6009	28.6179	28.4077	28.6657	28.6384	27.9558	28.1058
O75165;H0Y8Q2;H0YA63	DNAJC13	76;5;3	76;5;3	76;5;3	42.5	0.252917	0.482536	0.229619	0.826923	0.255393	0.0438468	-1.33035	-0.218693	0.998696	0.524244	0.971415	0.587882	0.784223	0.942755	0.144981	0.890589	0.311205	0.0708684	0.296866	0.104865	0.625397	0.79871	0.0147859	0.624139	27.9378	28.7322	28.228	28.3723	28.2998	28.9449	28.4838	28.5535	28.7877	28.9035	29.0595	28.4497	27.8167	28.7033	26.9164	26.7829	28.0929	28.67	27.9162	28.848
O75175;O75175-2;O75175-3;H7C3F5;H0Y5X7;H7C148;H7C5J4;A0A0G2JPP0;A0A0G2JN65;A0A087X0F9	CNOT3	16;13;9;9;6;6;2;2;1;1	16;13;9;9;6;6;2;2;1;1	16;13;9;9;6;6;2;2;1;1	21.2	0.0786797	0.138566	0.0598866	-0.0418603	NA	-0.134783	NA	0.188797	0.998696	0.849598	0.992124	0.960818	NA	0.823376	NA	0.857057	0.748973	0.516525	0.761805	0.843155	NA	0.417861	NA	0.496402	27.1272	26.6828	26.397	26.5839	27.2198	26.7136	26.5026	26.6697	26.959	26.9002	26.7995	26.6865	26.5848	26.8055	26.6782	26.7803	26.9308	26.7248	26.1496	26.8761
O75340;A0A024QZ42;H0Y9X3;A0A087WZ38;O75340-3;E7EPW6;D6RA21;Q86W51	PDCD6	14;9;5;4;3;3;1;1	14;9;5;4;3;3;1;1	1;1;0;0;0;0;0;0	78.5	-0.684489	-0.839278	-0.154789	-0.390661	0.110542	-0.657401	0.669618	-1.27148	0.998696	0.324286	0.98926	0.665503	0.814121	0.305867	0.280983	0.64237	0.0460072	0.00881078	0.602185	0.186484	0.678637	0.0254876	0.0596661	0.107915	29.7207	30.3565	30.438	30.1606	29.5071	29.312	30.1419	28.9769	29.6313	29.1344	28.9744	29.5785	28.9576	28.8984	29.699	29.5678	28.441	28.9266	28.8445	29.3481
O75369-8;O75369-2;O75369-9;O75369;O75369-6;O75369-3;E7EN95;O75369-7;O75369-5;O75369-4;A0A0A0MT44;H7C5L4;A0A0C4DGA1	FLNB	108;107;107;107;104;104;92;92;87;87;6;5;2	97;96;96;96;93;93;91;91;77;77;6;4;2	94;93;93;93;90;90;89;89;75;75;6;4;2	55.8	-0.378861	-0.615181	-0.23632	-0.209593	0.156617	0.885656	-0.23871	1.49907	0.998696	0.863878	0.992817	0.938533	0.898666	0.800389	0.765678	0.524211	0.601776	0.575669	0.852065	0.772616	0.826827	0.372034	0.478691	0.057743	28.2896	27.8636	28.653	29.1433	28.5392	26.4178	27.5918	29.8852	28.5036	24.5768	28.3404	30.0679	28.2098	27.7941	28.8691	28.7906	28.7787	28.4437	29.5418	26.0611
O75396;A0A087X1A9	SEC22B	17;3	17;3	17;3	53	-0.00580874	0.0590155	0.0648242	-0.301445	0.420481	-0.125363	0.0596734	0.213782	0.998696	0.956158	0.992124	0.607801	0.394247	0.866133	0.913416	0.834325	0.981481	0.821102	0.772574	0.117782	0.180176	0.578886	0.824722	0.410864	31.8488	31.2978	31.0566	31.7142	31.8258	31.3399	31.2144	31.514	31.6759	31.8722	31.1541	31.4513	31.5558	31.3753	31.5562	31.6064	31.4728	31.3575	30.9106	31.1469
O75448-2;O75448;F5GY88;A0A0B4J1W0;B4DDR8;F5H5K2;H0YEG1;B9TX62;E9PFL1	MED24	6;6;6;6;4;4;1;1;1	6;6;6;6;4;4;1;1;1	6;6;6;6;4;4;1;1;1	8.8	-0.414198	-0.671491	-0.257293	NA	NA	NA	NA	NA	0.998696	0.493565	0.971415	NA	NA	NA	NA	NA	0.211328	0.0588541	0.224608	NA	NA	NA	NA	NA	25.3747	25.1871	24.8581	26.2057	24.6842	25.1789	25.1984	24.9073	24.9522	24.8012	24.3861	24.8	NA	NA	NA	NA	NA	NA	NA	NA
O75475;O75475-3;O75475-2	PSIP1	14;10;10	13;9;9	13;9;9	31.7	0.163494	0.267615	0.104121	NA	NA	0.573938	NA	0.741835	0.998696	0.842608	0.98926	NA	NA	0.550527	NA	0.490797	0.639165	0.502352	0.66138	NA	NA	0.107841	NA	0.0412322	26.1331	24.7783	25.7764	26.3385	25.8866	26.0561	25.9675	25.7702	26.0482	26.4908	25.4637	26.0941	NA	NA	NA	NA	NA	NA	NA	NA
O75521-2;A0A0C4DGA2;O75521;F1LLU7;F8WAW4;C9JB63;F8W6J1	ECI2	18;18;18;8;7;7;4	18;18;18;8;7;7;4	18;18;18;8;7;7;4	64.3	0.248137	0.374521	0.126384	-0.423311	0.836038	0.352996	0.499325	0.313998	0.998696	0.656678	0.98926	0.488767	0.429022	0.490758	0.297493	0.810297	0.402351	0.189881	0.628126	0.0588584	0.212246	0.0623804	0.0746202	0.350897	27.5636	28.4762	28.3198	28.1439	27.9325	28.3814	28.8835	28.2987	28.2525	28.4016	28.9535	28.3941	29.4526	29.6694	29.6367	29.8949	28.8661	29.4759	29.4375	29.1808
O75533;H7C341;O75533-2;B4DGZ4;F8WC19	SF3B1	58;8;7;7;1	58;8;7;7;1	58;8;7;7;1	55.1	0.280153	-0.0206758	-0.300828	-0.320588	-0.970729	0.682106	NA	0.598904	0.998696	0.996921	0.971415	0.906663	0.388422	0.779176	NA	0.728189	0.327399	0.9567	0.350081	0.688799	0.17405	0.351761	NA	0.230043	28.0244	28.0163	28.2175	27.1138	28.0428	28.2571	28.2826	27.9101	27.7351	28.2653	28.2907	26.9983	27.3358	26.8377	26.4374	25.9282	27.7083	27.6267	24.3312	25.5906
O75616;J3QRV9;O75616-2;J3QSB2;J3QT61;K7EQJ8	ERAL1	11;7;6;6;3;2	11;7;6;6;3;2	11;7;6;6;3;2	37.8	-0.0560935	-0.0383727	0.0177209	NA	-1.18255	NA	NA	NA	0.998696	0.992183	0.995067	NA	0.0185502	NA	NA	NA	0.913445	0.935899	0.973704	NA	0.00235026	NA	NA	NA	26.1473	25.7702	24.7945	26.305	26.2574	26.0815	24.4054	26.0483	25.8702	26.4972	24.6979	25.7982	NA	NA	NA	NA	NA	NA	NA	NA
O75643;O75643-2;B4E0P5	SNRNP200	96;29;22	96;29;22	96;29;22	55.9	0.156041	0.200283	0.0442424	-0.250556	-0.290419	0.0811229	0.773269	0.343127	0.998696	0.77284	0.992124	0.70457	0.731947	0.902155	0.492996	0.842393	0.469533	0.337989	0.780778	0.219369	0.556293	0.65298	0.19157	0.415815	29.941	29.456	29.4201	29.2778	29.7703	29.8773	29.4756	29.5958	29.8381	29.7836	29.6383	29.6359	29.0468	29.237	29.6409	29.5556	29.2841	29.0587	29.213	28.9223
O75691	UTP20	87	87	87	35.6	0.0781551	0.247687	0.169532	0.594732	0.32976	-0.172266	0.00256772	-0.049695	0.998696	0.757607	0.971415	0.299021	0.795488	0.717267	0.996922	0.967809	0.752552	0.316743	0.310906	0.0108538	0.642212	0.270599	0.995249	0.903985	29.4438	30.0916	30.1507	29.4049	29.7778	30.0162	29.9855	29.6241	30.0464	29.9341	30.1728	29.9285	29.6196	29.7535	29.7097	29.5117	29.9144	30.2231	30.5933	30.2426
O75694;E9PF10;O75694-2;D6RA13	NUP155	39;38;38;1	39;38;38;1	39;38;38;1	41.4	-0.109917	-0.0480509	0.0618664	-0.530772	-0.485789	-0.202236	-0.528457	0.368868	0.998696	0.963607	0.992124	0.795674	0.58797	0.833301	0.753669	0.850746	0.712178	0.837519	0.798214	0.38119	0.378558	0.462791	0.463099	0.476482	28.9816	28.4121	28.2361	28.9615	28.7762	28.5494	27.9247	28.9013	28.6014	28.7829	28.5488	28.4659	28.6774	28.114	28.1209	27.7226	28.8768	28.477	26.516	26.6421
O75822;O75822-3;O75822-2;H0YLP3;H0YGJ7	EIF3J	16;13;12;7;6	16;13;12;7;6	16;13;12;7;6	60.5	-0.387608	-2.91162	-2.52402	NA	NA	NA	NA	NA	0.998696	0.324286	0.54533	NA	NA	NA	NA	NA	0.775861	0.0129201	0.0401673	NA	NA	NA	NA	NA	28.3649	29.5682	28.7945	25.042	27.4652	28.8166	29.4911	24.4464	25.5211	24.306	25.1115	25.1846	NA	NA	NA	NA	NA	NA	NA	NA
O75844	ZMPSTE24	10	10	10	24.8	-0.225449	-0.465231	-0.239782	0.849733	NA	NA	NA	-0.149954	0.998696	0.793579	0.98926	0.488767	NA	NA	NA	0.936409	0.397673	0.371115	0.623346	0.0562943	NA	NA	NA	0.713247	26.4688	26.1459	25.7293	26.6787	25.9251	26.0742	25.774	26.3476	25.9774	26.457	26.3947	24.3327	24.4964	25.2585	24.3399	25.6044	25.9673	26.4493	25.1351	25.5465
O75911;Q5SUY4;O75911-2	DHRS3	6;3;2	6;3;2	6;3;2	31.1	0.696891	0.574718	-0.122173	1.38383	NA	NA	NA	NA	0.998696	0.757607	0.992124	0.364636	NA	NA	NA	NA	0.213028	0.317092	0.796593	0.0169507	NA	NA	NA	NA	26.7358	25.0593	24.6242	25.1542	26.7669	26.2356	25.1859	26.1728	26.4579	26.7519	25.2193	25.4434	25.1182	26.7054	26.0491	24.4999	27.1986	26.9001	27.1984	26.6108
O75915;F8WF90;C9JQU6;F8WF33	ARL6IP5	7;2;2;2	7;2;2;2	7;2;2;2	28.7	-0.817971	-0.358283	0.459688	0.453656	-0.0609269	-0.238681	-0.400537	0.465739	0.998696	0.739871	0.98926	0.529014	0.932868	0.823376	0.767412	0.64237	0.278896	0.292358	0.517312	0.0817827	0.887843	0.41442	0.485427	0.108785	28.5866	27.5227	27.8627	28.7196	28.4712	27.6114	25.2104	28.1266	27.9606	28.1929	27.5702	27.5347	27.5719	27.521	28.1739	28.0657	28.6465	28.3586	27.9745	28.1675
O75947;O75947-2;F5H608	ATP5H	14;11;5	14;11;5	14;11;5	75.2	-0.704738	-0.0934505	0.611288	-0.320478	NA	1.79339	-1.03757	0.226975	0.998696	0.87518	0.971415	0.930565	NA	0.0384508	0.260013	0.95688	0.170244	0.618199	0.230732	0.759542	NA	0.0010879	0.0507952	0.819945	27.8733	27.8356	27.8655	28.1766	27.7459	25.727	27.6036	27.8553	27.7831	27.6124	27.9433	28.0383	28.0412	27.9215	27.5126	24.8391	27.5884	27.9969	27.2672	24.1801
O76021;J3QSV6;I3L3U9;I3L3C4;I3L234;O76021-2;J3KPU7;I3L2F2;I3L4T8;I3L1Y4;I3L1A3	RSL1D1	23;21;14;13;7;7;1;1;1;1;1	23;21;14;13;7;7;1;1;1;1;1	23;21;14;13;7;7;1;1;1;1;1	50	NA	NA	NA	NA	-1.27036	NA	NA	NA	NA	NA	NA	NA	0.0197187	NA	NA	NA	NA	NA	NA	NA	0.00252804	NA	NA	NA	NA	NA	NA	NA	NA	NA	NA	NA	NA	NA	NA	NA	NA	NA	NA	NA	NA	NA	NA	NA
O76031;H0YM48;H0YK07	CLPX	23;4;1	23;4;1	23;4;1	45.5	0.00103841	-0.113211	-0.114249	-0.202826	NA	0.717533	NA	-0.0160824	0.998696	0.93059	0.98926	0.906663	NA	0.608734	NA	0.984351	0.997831	0.743699	0.619823	0.692078	NA	0.131763	NA	0.971455	28.0972	26.5498	26.9745	27.6085	27.8635	27.1648	26.9411	27.2648	27.2258	27.3264	26.9886	27.2364	27.3588	27.1533	26.6469	26.5586	27.4178	27.4222	25.2438	26.8224
O76071	CIAO1	16	16	16	68.1	0.0184527	0.0991668	0.0807141	0.743791	-0.735596	-0.854194	NA	-0.0920724	0.998696	0.880768	0.992124	0.644819	0.3664	0.0652126	NA	0.936409	0.910386	0.635008	0.681029	0.153378	0.153634	0.00246197	NA	0.725701	27.6105	27.7448	27.7956	27.8423	27.9243	27.6998	27.779	27.6638	28.1991	27.7839	27.4681	27.9387	27.5391	26.7787	25.5565	27.8901	27.4979	27.8746	27.7212	27.6458
O76094;O76094-2;D6RDY6;R4GNC1	SRP72	42;37;18;17	42;37;18;17	42;37;18;17	69.6	0.135509	0.306788	0.171279	-0.313252	-0.239674	0.1792	-0.131388	0.293993	0.998696	0.579869	0.971415	0.535473	0.52713	0.755151	0.796767	0.785077	0.440465	0.101207	0.279409	0.083939	0.298151	0.303983	0.542222	0.308061	30.2602	30.0823	29.9324	30.1642	30.4298	30.245	30.1992	30.1072	30.3831	30.5644	30.442	30.2769	30.5403	30.5238	30.5356	30.2264	30.2843	30.2627	30.0609	29.9653
O94776;O94776-2	MTA2	24;16	24;16	20;13	47.8	-0.451093	-0.433734	0.0173589	NA	NA	1.08935	NA	NA	0.998696	0.745515	0.995067	NA	NA	0.222906	NA	NA	0.230588	0.297843	0.969889	NA	NA	0.0164903	NA	NA	25.3628	25.4004	26.1865	25.7073	25.5313	24.4934	25.9025	24.9255	25.3208	25.95	24.1979	25.4534	NA	NA	NA	NA	NA	NA	NA	NA
O94822;O94822-3;H7BYG8;O94822-2;S4R3T2	LTN1	37;37;18;8;7	37;37;18;8;7	37;37;18;8;7	28.8	0.252418	0.310092	0.0576742	0.320808	0.266706	-0.0126028	NA	-0.39789	0.998696	0.799302	0.992124	0.734838	0.731947	0.989516	NA	0.857357	0.474051	0.380658	0.758793	0.296622	0.555415	0.949441	NA	0.543318	27.3258	27.4355	27.4956	26.0916	27.5611	27.494	27.0898	27.2132	27.5507	27.1756	27.5866	27.276	26.963	27.2754	27.0734	26.0828	26.7779	27.3744	27.3805	27.145
O94826	TOMM70A	11	11	11	23.7	-0.754124	-0.912314	-0.15819	0.214612	NA	-0.301534	NA	NA	0.905611	0.596099	0.992124	0.902406	NA	0.83231	NA	NA	0.0188342	0.129793	0.78456	0.626094	NA	0.45079	NA	NA	25.8239	26.2393	25.5809	25.9193	25.5826	24.8866	25.379	24.6986	25.0326	23.3181	25.7551	25.8085	25.8635	26.0673	24.759	24.6041	26.016	25.9313	24.8223	25.3827
O94829;Q5T4X2	IPO13	13;5	13;5	13;5	18	0.61482	1.5259	0.911081	-0.479719	NA	0.771808	NA	NA	0.998696	0.156506	0.379538	0.665899	NA	0.538545	NA	NA	0.163584	0.00124545	0.0180889	0.189331	NA	0.0992736	NA	NA	23.7962	24.3374	25.2672	24.6296	25.6728	24.4943	24.7159	25.6068	26.1808	25.9283	26.2305	25.7945	25.9092	26.9699	25.4272	26.1149	25.7877	25.6471	25.1886	25.8789
O94874;O94874-2;O94874-3	UFL1	40;33;25	40;33;25	39;32;25	54.4	0.180718	0.314598	0.13388	-0.38802	0.463287	-0.0310523	0.242947	-0.0101069	0.998696	0.606794	0.984635	0.488767	0.375681	0.950414	0.713049	0.983343	0.406301	0.136883	0.472035	0.0595768	0.158659	0.82266	0.40797	0.968495	30.2674	30.1635	29.8277	29.7908	30.3509	30.4087	29.8687	30.1439	30.347	30.3632	30.4841	30.1135	30.1379	30.6086	30.1245	30.0614	29.8826	29.9736	29.6611	29.8629
O94906;O94906-2	PRPF6	39;38	39;38	39;38	48.1	0.44647	0.0318902	-0.41458	-0.523963	NA	1.23363	0.514748	0.893751	0.998696	0.992183	0.971415	0.688527	NA	0.52613	0.753669	0.718997	0.235355	0.935312	0.24575	0.209014	NA	0.0958474	0.46208	0.179957	28.1383	27.0833	26.8125	27.0128	28.0297	27.4819	27.2176	28.1036	27.6974	27.6621	27.3029	26.5122	27.4108	27.4181	27.4296	27.0052	27.3644	27.4421	25.7017	26.6596
O94915;F2Z2S2;H0Y9X0;O94915-2;D6RJI4;D6R9B9	FRYL	49;26;19;10;10;2	49;26;19;10;10;2	47;25;18;10;9;2	20	-0.194011	0.151986	0.345997	0.507973	NA	0.0302001	NA	-0.638279	0.998696	0.866693	0.680625	0.513468	NA	0.993495	NA	0.728189	0.514392	0.5813	0.0809809	0.0782691	NA	0.963255	NA	0.22333	26.6955	27.2802	27.5706	26.4804	26.7029	27.1984	26.6204	26.7288	27.075	27.179	27.2712	27.1094	26.6146	26.7152	26.3034	26.3145	27.0138	27.6214	26.8058	26.5385
O94979;D6REX3;O94979-3;O94979-4;O94979-9;O94979-2;O94979-8;O94979-6;O94979-10;D6RHZ5;O94979-7;H7BXG7;O94979-5;H0YAB3;H0Y8V7;H0Y9K1;H0Y8W8;H0Y9T9;D6RE64;D6RCQ9;H0YAF5;D6RBT0;D6RHE8;H0Y9V3	SEC31A	41;41;40;40;40;40;40;39;39;31;30;30;23;18;11;9;9;8;5;5;4;2;2;1	41;41;40;40;40;40;40;39;39;31;30;30;23;18;11;9;9;8;5;5;4;2;2;1	41;41;40;40;40;40;40;39;39;31;30;30;23;18;11;9;9;8;5;5;4;2;2;1	37.9	0.00612809	0.00191925	-0.00420885	-0.538856	1.19165	-0.0509431	-0.084545	1.01683	0.998696	0.99924	0.998	0.666681	0.481381	0.950414	0.956184	0.709106	0.981572	0.994385	0.984163	0.195622	0.256124	0.821891	0.913627	0.161686	29.5211	28.9117	28.8886	29.7311	29.3156	29.306	28.9312	29.5242	29.4975	29.5174	28.9823	29.063	29.4927	29.4218	29.4372	29.2842	29.1998	29.4108	27.6415	29.2285
O95140;O95140-2;Q5JXC5	MFN2	19;10;1	19;10;1	17;10;1	28.4	0.184096	0.527928	0.343831	NA	NA	-0.652167	NA	0.0948079	0.998696	0.672333	0.971415	NA	NA	0.714736	NA	0.946072	0.660251	0.206626	0.365967	NA	NA	0.255638	NA	0.791141	24.6554	25.6798	25.7312	24.5179	25.0099	24.6983	25.6589	25.9535	25.6343	26.1099	25.9645	24.9873	NA	NA	NA	NA	NA	NA	NA	NA
O95202;O95202-2;O95202-3	LETM1	24;3;3	24;3;3	24;3;3	44.7	-0.138635	-0.0633764	0.0752587	-0.0555315	0.356233	0.665944	NA	0.54198	0.998696	0.956662	0.992124	0.960818	0.655523	0.714736	NA	0.570133	0.655928	0.822365	0.720223	0.836481	0.455801	0.25169	NA	0.071515	28.812	27.7507	27.7586	28.3461	28.5139	27.9058	27.7749	27.9182	28.0532	28.218	28.2429	27.8998	28.5502	28.1433	28.3542	27.6402	28.3243	28.4658	28.0069	27.6688
O95292;E5RK64;O95292-2	VAPB	17;6;6	16;5;5	16;5;5	63.4	-0.359491	-0.328499	0.0309917	-0.268512	0.351222	0.489289	NA	0.17187	0.998696	0.621335	0.992817	0.637306	0.504501	0.833301	NA	0.847419	0.10731	0.146046	0.872463	0.142987	0.278503	0.49528	NA	0.452182	28.5093	28.7082	28.2063	28.6878	28.4624	28.0377	27.9859	28.1875	28.1462	28.4998	27.9248	28.2267	28.5188	28.4539	28.1952	28.1576	28.1487	28.2477	27.9463	27.909
O95302;O95302-3;O95302-2;C9J4P8;Q75LS8	FKBP9	20;19;10;7;2	20;19;10;7;2	20;19;10;7;2	46.3	-0.255621	-1.43258	-1.17696	NA	NA	NA	-2.1339	NA	0.998696	0.408149	0.810857	NA	NA	NA	0.00117592	NA	0.753264	0.0367829	0.120153	NA	NA	NA	1.18381e-05	NA	26.2213	26.7768	27.1202	24.5935	23.975	26.6375	27.0837	25.9932	24.6928	23.9232	25.1507	25.2148	NA	NA	NA	NA	NA	NA	NA	NA
O95347;O95347-2;A0A0C4DGE5;Q5T821	SMC2	64;61;9;6	64;61;9;6	64;61;9;6	56.7	0.124383	0.261609	0.137227	-0.437592	0.41835	-0.0563309	-0.178669	-0.0689504	0.998696	0.708844	0.98926	0.488767	0.45323	0.92855	0.783553	0.95688	0.589674	0.260039	0.523212	0.0398687	0.231742	0.727561	0.52009	0.815627	30.9873	30.5638	30.3332	30.5715	30.996	30.9311	30.3949	30.6314	30.9254	31.1483	30.8867	30.5419	30.7994	30.9328	30.6443	30.4834	30.4435	30.4506	29.9955	30.2199
O95372;Q5QPQ0;Q5QPN9;Q5QPQ1;Q5QPQ3;Q5QPQ2;Q5QPN5	LYPLA2	7;5;3;3;3;3;2	7;5;3;3;3;3;2	7;5;3;3;3;3;2	47.6	0.153561	-0.207675	-0.361236	0.097013	NA	NA	NA	NA	0.998696	0.942229	0.98926	0.965184	NA	NA	NA	NA	0.853254	0.789545	0.631757	0.860881	NA	NA	NA	NA	27.1944	27.1426	27.1864	24.5082	27.0986	27.4248	27.2948	24.8277	27.1517	24.8127	26.8726	26.364	27.0433	27.1341	26.9214	24.9675	26.8776	26.5582	25.8049	27.2137
O95373;E9PLJ0;E9PLB2	IPO7	54;5;4	54;5;4	53;5;4	45.8	0.210167	0.243342	0.0331749	0.204658	0.383398	-0.322315	0.0497842	-0.289772	0.998696	0.670254	0.992124	0.718594	0.398993	0.464078	0.905285	0.804953	0.269324	0.200379	0.809882	0.244696	0.184151	0.0536348	0.802646	0.3375	31.671	32.1686	31.8535	31.7585	32.1796	32.0127	32.1287	31.9713	32.1385	32.1084	32.0358	32.1422	32.0128	31.9207	32.3859	32.0282	32.1496	32.2545	32.3562	32.4058
O95400	CD2BP2	7	7	7	30.2	NA	NA	NA	NA	NA	0.461726	NA	NA	NA	NA	NA	NA	NA	0.809879	NA	NA	NA	NA	NA	NA	NA	0.389339	NA	NA	NA	NA	NA	NA	NA	NA	NA	NA	NA	NA	NA	NA	NA	NA	NA	NA	NA	NA	NA	NA
O95466-2;O95466;O95466-3;K7EK60;A0A0A0MR62;K7EJE6;K7ERL1;K7EMY8	FMNL1	31;29;29;20;15;13;2;1	31;29;29;20;15;13;2;1	28;26;26;19;14;12;2;1	33.2	0.359997	0.396698	0.0367013	-0.195471	1.19324	0.17181	0.52424	0.296961	0.998696	0.656678	0.992124	0.879972	0.420334	0.833301	0.801253	0.891937	0.225078	0.190061	0.80055	0.549342	0.206046	0.523117	0.552542	0.632858	28.2766	27.8023	27.7607	26.9863	28.1379	28.1264	28.0446	27.957	28.0979	28.2693	28.0715	27.9741	26.6847	27.6181	27.5848	27.5463	27.4367	27.6055	26.5078	27.1022
O95470;H0Y3V8;H7BXL7	SGPL1	11;4;4	11;4;4	11;4;4	25.7	NA	NA	NA	0.14347	NA	NA	NA	NA	NA	NA	NA	0.938533	NA	NA	NA	NA	NA	NA	NA	0.77116	NA	NA	NA	NA	NA	NA	NA	NA	NA	NA	NA	NA	NA	NA	NA	NA	25.7078	26.6124	24.4518	24.5778	25.2089	25.8678	25.3752	25.4717
O95573;F5GWH2;F5H062;C9JC11	ACSL3	37;4;3;2	37;4;3;2	34;4;3;2	64.7	-0.106365	-0.183594	-0.0772291	0.406104	-0.681376	-0.0931728	-0.0849986	0.520179	0.998696	0.748689	0.98926	0.488767	0.463076	0.862915	0.937555	0.531065	0.547048	0.308294	0.601276	0.059602	0.239283	0.57179	0.873059	0.0598297	29.1273	29.4204	29.0456	29.2938	29.2135	28.9599	29.0941	29.1941	28.9748	29.0414	29.1834	28.953	29.2458	29.1341	28.8115	28.6662	29.5405	29.46	29.2115	29.27
O95714;A0A0J9YVP0;A0A0J9YXQ8;Q9BVR0;A0A0G2JPS8;H3BRG9;H3BUQ1;A0A0G2JLM1	HERC2	56;32;14;7;3;2;2;1	56;32;14;7;3;2;2;1	56;32;14;7;3;2;2;1	15.5	0.693726	0.925577	0.231851	NA	NA	0.266437	NA	NA	0.998696	0.324286	0.984635	NA	NA	0.823376	NA	NA	0.115035	0.0132696	0.467922	NA	NA	0.419349	NA	NA	25.6168	24.8391	24.6529	24.2568	25.2446	26.2537	24.8484	25.7938	25.6638	25.7229	25.689	25.9922	NA	NA	NA	NA	NA	NA	NA	NA
O95816;O95816-2	BAG2	16;13	16;13	16;13	72.5	-0.0555399	-0.00845133	0.0470886	0.0794649	-1.49924	-0.202246	-0.694557	0.188863	0.998696	0.99924	0.992817	0.930321	0.184576	0.83231	0.221396	0.857357	0.859751	0.980655	0.863819	0.756704	0.0495333	0.454958	0.0367755	0.535387	27.5354	28.0994	28.5153	28.7901	28.3717	27.9062	27.9445	28.4957	28.5156	27.9511	27.7491	28.6907	28.5744	27.9732	28.061	28.7745	28.5756	28.149	28.1965	28.7799
O95831-3;O95831;O95831-2;E9PMA0;O95831-6;O95831-5;O95831-4	AIFM1	16;16;9;8;7;7;7	16;16;9;8;7;7;7	16;16;9;8;7;7;7	38.9	-0.194101	-0.300433	-0.106332	-0.101262	-0.818647	-0.547544	NA	0.587014	0.998696	0.748689	0.992124	0.960818	0.102867	0.699117	NA	0.829555	0.419532	0.305498	0.700917	0.841918	0.0211009	0.226648	NA	0.40583	26.8531	26.4248	27.0471	27.0283	26.8327	26.2898	26.529	26.9254	26.6202	25.8691	26.8238	26.8385	26.6374	26.2832	26.2833	25.5306	26.6911	26.8975	24.7057	26.0352
O95864-3;O95864;O95864-4;O95864-2	FADS2	6;6;3;3	6;6;3;3	6;6;3;3	18.4	-0.524315	-0.259694	0.264622	0.0985205	NA	-0.196287	NA	NA	0.998696	0.851051	0.992124	0.884159	NA	0.931991	NA	NA	0.457666	0.52848	0.739374	0.557997	NA	0.750574	NA	NA	26.8071	26.94	26.565	26.7846	26.9817	26.9207	24.0058	27.0911	27.1517	26.8159	26.7954	25.2949	26.5484	26.6671	26.7348	26.3493	26.8329	26.5373	26.5509	26.7725
O96011;O96011-2;H7C3V6	PEX11B	13;12;2	13;12;2	13;12;2	46.3	0.715612	0.0230833	-0.692528	-0.0909742	NA	NA	NA	NA	0.998696	0.99924	0.952041	0.909645	NA	NA	NA	NA	0.0496244	0.967374	0.200713	0.698259	NA	NA	NA	NA	26.1375	25.3623	25.9605	24.8444	26.5935	26.3399	26.2177	26.016	25.7459	26.2675	26.3225	24.0611	26.0605	26.0313	26.1844	26.2639	26.3916	25.5674	25.8128	26.4044
O96019;O96019-2;H7C5S0;O94805;C9JQT2	ACTL6A	11;10;5;2;1	11;10;5;2;1	11;10;5;2;1	43.4	-0.624132	-1.46958	-0.845443	NA	NA	0.62467	NA	NA	0.998696	0.445782	0.971415	NA	NA	0.714736	NA	NA	0.154334	0.0413334	0.26696	NA	NA	0.244824	NA	NA	26.658	26.7496	26.8116	27.0656	24.9753	26.3874	26.6112	26.8143	26.7307	26.188	24.6201	23.8677	NA	NA	NA	NA	NA	NA	NA	NA
P00167-2;P00167;P00167-3;J3KNC7	CYB5A	7;7;6;1	7;7;6;1	7;7;6;1	76.5	0.0897785	-0.488768	-0.578547	-0.902246	NA	0.722418	NA	NA	0.998696	0.843395	0.971415	0.488767	NA	0.175571	NA	NA	0.860916	0.505014	0.321189	0.0512964	NA	0.0111774	NA	NA	26.3963	24.7136	26.552	27.1736	26.2167	26.1179	26.1307	26.7292	26.7725	24.8326	24.5937	26.6815	26.7657	27.0472	26.2318	26.5632	26.6951	24.9707	26.081	25.2522
P00338;P00338-3;P00338-4;P00338-5;P00338-2;F5GYU2;F5GXY2;F5GXH2;F5H5J4;F5H6W8;F5GZQ4;F5H8H6;F5GXC7;F5GWW2;F5GXU1	LDHA	18;18;14;12;12;8;8;7;4;4;2;1;1;1;1	18;18;14;12;12;8;8;7;4;4;2;1;1;1;1	17;17;13;11;11;8;8;7;4;4;2;1;1;1;1	61.4	0.144393	0.445026	0.300632	0.134467	1.16116	-0.0922717	0.959085	0.282082	0.998696	0.807075	0.98926	0.924376	0.481381	0.950414	0.57561	0.850746	0.754563	0.414181	0.567674	0.723566	0.257753	0.817807	0.257005	0.482383	28.7202	29.0375	29.7693	30.3005	29.7061	28.7815	29.5318	30.3858	29.6812	28.8841	30.0153	31.027	29.5128	29.0325	30.3121	30.2873	29.6661	29.7909	30.6446	29.5808
P00367;P00367-3;P00367-2;P49448	GLUD1;GLUD2	15;13;11;10	15;13;11;10	15;13;11;10	34.4	-0.216888	-0.156062	0.0608264	NA	NA	NA	NA	NA	0.998696	0.920096	0.995067	NA	NA	NA	NA	NA	0.694808	0.709318	0.924023	NA	NA	NA	NA	NA	25.549	25.6259	25.2724	26.153	26.8263	24.4034	24.6611	25.842	25.4364	25.4012	24.6127	26.5257	NA	NA	NA	NA	NA	NA	NA	NA
P00387-2;P00387;P00387-3;B1AHF3	CYB5R3	20;20;20;12	20;20;20;12	20;20;20;12	85.3	-0.206179	-0.188422	0.0177572	0.499841	-0.00434171	-0.0573397	0.21372	0.608253	0.998696	0.77284	0.995067	0.488767	0.997021	0.9152	0.767412	0.545536	0.378818	0.33763	0.933343	0.0572159	0.993436	0.684831	0.48481	0.0652263	30.0727	29.706	29.656	29.9624	29.776	29.3011	29.4493	30.046	29.7668	29.6896	29.4105	29.7764	29.7338	29.2343	29.6566	29.8585	30.4473	30.2722	29.66	30.1031
P00558;P00558-2;P07205	PGK1	27;26;4	27;26;4	27;26;4	71.9	0.665426	0.654602	-0.0108241	0.122501	0.775072	-0.434735	1.01921	-0.415615	0.998696	0.829856	0.999052	0.965184	0.566094	0.898231	0.579081	0.847419	0.417183	0.465408	0.989267	0.858944	0.340985	0.643199	0.266222	0.445614	26.9337	26.0571	28.2094	29.1683	27.9264	27.19	28.1398	29.774	27.9394	26.7877	28.2006	30.0592	27.5792	26.9447	28.9041	29.3279	28.557	27.9858	29.559	27.144
P01111	NRAS	7	7	2	52.9	-0.709135	-0.549075	0.16006	NA	NA	0.310633	NA	0.82243	0.998696	0.77915	0.992124	NA	NA	0.707163	NA	0.444751	0.132285	0.34635	0.815623	NA	NA	0.232027	NA	0.0330593	26.6645	26.4117	26.4481	26.985	24.6388	26.3042	26.1251	26.6047	26.7532	24.3461	26.9267	26.287	NA	NA	NA	NA	NA	NA	NA	NA
P01891	HLA-A	20	20	2	54.5	-0.194003	-0.0301408	0.163862	0.104556	0.129623	-0.437483	-0.311796	0.38456	0.998696	0.976497	0.971415	0.902406	0.814121	0.548573	0.492996	0.699772	0.262972	0.880712	0.379535	0.62852	0.679305	0.105971	0.192732	0.155234	29.792	29.8076	30.0592	29.9915	29.6947	29.7549	29.8286	29.596	29.8312	29.8225	29.6196	30.2564	30.1312	29.3691	29.6696	29.9134	29.9107	30.1177	29.6489	29.8243
P02545;P02545-2;P02545-6;P02545-3;Q3BDU5;P02545-5;P02545-4;Q5TCI8;H0YAB0;A0A0C4DGC5	LMNA	34;32;32;32;28;26;26;24;11;7	34;32;32;32;28;26;26;24;11;7	34;32;32;32;28;26;26;24;11;7	54.5	0.109224	0.0725227	-0.0367012	-0.406601	NA	0.187857	-0.165172	0.323265	0.998696	0.949366	0.995067	0.649873	NA	0.937518	0.866483	0.890589	0.690772	0.800356	0.911829	0.163099	NA	0.786927	0.730315	0.624757	27.0491	27.03	27.4419	27.4479	27.3428	27.3904	26.775	27.8975	27.2401	26.8629	27.1366	28.0193	27.1412	26.8602	27.2641	27.2355	26.4302	26.3314	27.4518	26.6613
P02786;G3V0E5;H7C3V5;F8WBE5;Q9UP52-2;Q9UP52-3;Q9UP52	TFRC	36;33;5;3;1;1;1	36;33;5;3;1;1;1	36;33;5;3;1;1;1	52	-0.221743	-0.234343	-0.0125999	-0.112275	0.11358	0.030318	0.0875302	0.541511	0.998696	0.748689	0.995067	0.902406	0.86618	0.963484	0.866483	0.524211	0.39964	0.30932	0.946204	0.640952	0.773422	0.851389	0.712574	0.0527785	30.1947	30.2802	30.0322	30.8733	30.0238	29.8726	30.0436	30.5535	30.0997	30.047	30.1343	30.1621	30.57	30.3614	30.0017	30.263	30.5524	30.4001	29.6818	30.1127
P04062-4;A0A0G2JNZ5;P04062-2;P04062;A0A0G2JLB3;P04062-5;A0A0G2JNZ0;P04062-3	GBA	7;7;7;7;7;6;6;3	7;7;7;7;7;6;6;3	7;7;7;7;7;6;6;3	19.4	NA	NA	NA	-0.164855	NA	-0.644911	NA	NA	NA	NA	NA	0.902406	NA	0.699117	NA	NA	NA	NA	NA	0.615736	NA	0.215804	NA	NA	NA	NA	NA	NA	NA	NA	NA	NA	NA	NA	NA	NA	25.5393	25.4574	25.9255	25.3701	25.6793	25.377	24.5609	26.0156
P04075;J3KPS3;P04075-2;H3BQN4;H3BPS8;H3BUH7;H3BR04;H3BMQ8;H3BU78;H3BR68;A0A087WXX2;P05062	ALDOA	30;28;28;27;18;14;13;12;11;9;1;1	30;28;28;27;18;14;13;12;11;9;1;1	24;24;22;21;12;13;12;11;10;9;0;0	86.5	-0.0298135	-0.0307163	-0.000902806	-0.214352	1.44312	-0.275765	0.150356	0.463192	0.998696	0.996512	0.999052	0.879972	0.267653	0.91012	0.866483	0.785077	0.955792	0.953336	0.998724	0.547806	0.0884102	0.667659	0.720872	0.306486	28.8523	29.0108	29.5233	30.5162	29.191	28.8378	29.0178	30.7368	29.4409	28.6777	29.0595	30.6017	29.8534	29.1769	30.1371	30.0833	29.4958	29.12	30.4428	29.3347
P04083;Q5T3N1;Q5T3N0	ANXA1	18;12;8	18;12;8	18;12;8	61.3	-0.787794	-0.329331	0.458463	0.116489	NA	-0.245499	NA	0.82203	0.998696	0.880768	0.98926	0.965184	NA	0.932325	NA	0.608828	0.199373	0.628708	0.578196	0.851675	NA	0.77435	NA	0.0893744	25.8141	26.348	25.4586	26.6867	25.2576	25.0822	24.046	26.7705	25.9403	25.691	24.0213	27.3375	25.0222	25.3194	26.4959	26.5965	25.3624	26.6996	27.0751	24.7629
P04114;A8MUN2	APOB	8;4	5;1	5;1	2	NA	NA	NA	NA	NA	-0.136978	NA	NA	NA	NA	NA	NA	NA	0.833301	NA	NA	NA	NA	NA	NA	NA	0.514173	NA	NA	NA	NA	NA	NA	NA	NA	NA	NA	NA	NA	NA	NA	NA	NA	NA	NA	NA	NA	NA	NA
P04150-2;P04150-6;P04150;P04150-3;P04150-10;P04150-9;P04150-8;P04150-7;P04150-5;P04150-12;P04150-11;P04150-13;D6RDA9;Q3MSN4;P04150-16;P04150-15;P04150-14	NR3C1	25;25;25;25;24;23;23;19;19;19;19;18;9;9;9;9;9	25;25;25;25;24;23;23;19;19;19;19;18;9;9;9;9;9	25;25;25;25;24;23;23;19;19;19;19;18;9;9;9;9;9	47.8	0.0394395	-0.123639	-0.163079	0.906543	NA	0.343467	-0.169309	1.22092	0.998696	0.922407	0.984635	0.547957	NA	0.668172	0.88513	0.439606	0.916131	0.721779	0.482025	0.0918197	NA	0.183894	0.775232	0.0296134	28.1386	26.8994	26.6245	27.5032	27.6157	27.4289	26.7831	27.4959	27.2283	27.4023	27.0753	26.9652	27.3021	27.1527	25.6346	25.2407	27.171	27.2987	27.2249	27.2616
P04406;P04406-2;E7EUT5	GAPDH	25;24;22	25;24;22	24;23;21	76.7	-0.0726168	-0.0846453	-0.0120285	0.246321	0.128989	-0.100871	-0.0264482	0.200822	0.998696	0.976708	0.997647	0.879972	0.797934	0.963484	0.961768	0.85878	0.897555	0.883608	0.98295	0.539049	0.650813	0.852454	0.92788	0.557559	30.7675	30.1885	31.0136	32.2849	31.0088	30.0431	30.8569	32.0553	30.9191	30.1842	30.6062	32.2064	31.1277	30.0029	31.2812	31.7634	31.3862	30.9432	31.7806	31.0504
P04792;F8WE04;C9J3N8	HSPB1	19;8;3	19;8;3	19;8;3	90.7	-0.071479	-0.140843	-0.0693644	-0.442886	0.534696	0.00909179	0.23297	0.238963	0.998696	0.851506	0.992124	0.717616	0.400224	0.989516	0.608052	0.864675	0.794025	0.541474	0.778129	0.239723	0.185926	0.951718	0.289319	0.567614	31.1071	30.4923	30.689	31.1278	30.8067	30.5289	30.4456	31.3492	30.8287	30.6837	30.4144	30.9261	31.1481	30.7021	30.2765	30.1435	30.4147	30.5145	30.3305	29.239
P04843;B7Z4L4;F8WF32	RPN1	42;31;8	42;31;8	42;31;8	66.6	-0.213591	-0.129477	0.0841134	0.0743434	-0.162428	-0.242325	0.49066	0.243978	0.998696	0.851051	0.98926	0.930321	0.690831	0.5453	0.297493	0.784384	0.333854	0.527827	0.586122	0.740931	0.497023	0.104146	0.0730889	0.294087	30.9641	30.5769	30.4807	31.1027	30.6003	30.4156	30.4535	30.8007	30.688	30.697	30.6526	30.5689	30.8795	30.613	30.4594	30.5064	31.0193	30.912	30.2094	30.6149
P04844;P04844-2;Q5JYR7;Q5JYR4;F2Z3K5;Q5JYR3;H0Y5M1	RPN2	27;26;11;9;6;5;4	27;26;11;9;6;5;4	27;26;11;9;6;5;4	58.2	-0.331527	-0.140799	0.190728	0.230333	-0.0380109	-0.517306	0.00866823	0.404988	0.998696	0.85309	0.971706	0.797551	0.958494	0.249468	0.992686	0.653096	0.24182	0.55865	0.4301	0.400931	0.922541	0.0193026	0.984833	0.130951	29.6307	29.2398	29.3976	30.0308	29.4839	28.6901	29.4673	29.3316	29.1808	29.7442	29.3771	29.4336	29.4839	29.0442	29.0912	29.2655	29.8709	29.7651	28.7936	29.3766
P05023-4;P05023;P05023-3;P05023-2;M0R116;B1AKY9;P13637;P50993;P13637-2;P13637-3;A0A0A0MT26;H0Y7C1;Q13733;Q5TC01;P20648;Q5TC02;E9PRA5;M0QXF2;Q5TC05	ATP1A1	43;43;40;30;16;16;16;16;16;16;16;14;9;5;5;4;4;2;1	43;43;40;30;16;16;16;16;16;16;16;14;9;5;5;4;4;2;1	38;38;35;28;11;11;11;11;11;11;11;9;4;5;1;4;3;2;1	47.3	-0.254108	-0.255026	-0.000917479	-0.0259035	0.477696	0.0305299	-0.347394	0.569347	0.998696	0.675218	0.999052	0.977894	0.659777	0.967581	0.544632	0.608828	0.261188	0.20947	0.995677	0.919	0.462496	0.862389	0.233936	0.0898039	30.0747	29.8469	29.9588	30.4549	29.7141	29.7161	29.7042	30.1845	29.8201	29.9086	29.8332	29.7533	30.1788	30.1414	29.408	29.6658	30.1421	30.0119	29.4358	29.7006
P05026-2;P05026;V9GYR2	ATP1B1	9;9;4	9;9;4	9;9;4	37.5	0.0819969	-1.16232	-1.24432	-0.255714	NA	0.0120865	NA	-1.41895	0.998696	0.606794	0.626241	0.870327	NA	0.995265	NA	0.257495	0.854471	0.137517	0.0656631	0.523137	NA	0.982671	NA	0.00717756	26.8064	26.9485	25.1066	27.1015	26.5604	26.7418	26.4357	26.5531	26.1322	24.7455	23.8264	26.6096	26.7312	26.5353	26.2225	26.5975	26.7382	26.7507	26.5036	25.0711
P05141	SLC25A5	22	10	9	52.7	0.197378	0.154454	-0.0429243	-0.351761	-0.114652	1.00899	0.00778395	0.118273	0.998696	0.85309	0.992817	0.607801	0.958494	0.0658799	0.988621	0.886848	0.388662	0.560299	0.870854	0.116763	0.92958	0.00261579	0.976775	0.6089	31.4404	31.3789	31.2643	30.9097	31.7948	31.5451	31.3212	31.1217	31.4498	31.6235	31.7417	30.7961	31.4711	31.3711	31.9306	31.2413	31.2772	31.3549	30.9369	31.0381
P05198;G3V4T5;H0YJS4	EIF2S1	13;11;10	13;11;10	13;11;10	46.3	0.184003	-0.149528	-0.333531	NA	NA	0.766569	NA	NA	0.998696	0.870446	0.971415	NA	NA	0.769842	NA	NA	0.515968	0.590029	0.255049	NA	NA	0.318767	NA	NA	26.7501	26.0858	26.4993	26.8804	27.2077	26.4746	26.3428	26.9266	26.3795	26.0785	26.212	26.9476	NA	NA	NA	NA	NA	NA	NA	NA
P05386	RPLP1	6	5	5	99.1	NA	NA	NA	NA	-3.76495	NA	NA	NA	NA	NA	NA	NA	0.0713148	NA	NA	NA	NA	NA	NA	NA	0.0136606	NA	NA	NA	NA	NA	NA	NA	NA	NA	NA	NA	NA	NA	NA	NA	NA	NA	NA	NA	NA	NA	NA	NA
P05387;H0YDD8;P05386-2	RPLP2	12;5;1	12;5;1	11;4;0	97.4	-0.173033	-0.18263	-0.00959667	-0.185119	-2.10941	0.343787	0.273119	-0.85993	0.998696	0.879543	0.996138	0.734838	0.000741784	0.610927	0.594392	0.260064	0.539483	0.624979	0.978206	0.298038	3.46837e-05	0.133435	0.278247	0.00894853	30.718	30.9996	30.7696	31.6119	30.7576	30.7377	30.5726	31.339	31.1255	31.0843	29.8918	31.267	31.2768	30.8308	30.867	31.1357	30.6828	30.9753	30.8376	30.8742
P05388;P05388-2;F8VWS0;F8VW21;F8VU65;F8VPE8;G3V210;F8VZS0;F8VQY6;F8VRK7;Q8NHW5;F8VWV4;F8VS58;F8W1K8	RPLP0;RPLP0P6	22;21;21;17;17;14;14;14;13;13;12;11;10;7	22;21;21;17;17;14;14;14;13;13;12;11;10;7	22;21;21;17;17;14;14;14;13;13;12;11;10;7	66.6	0.184788	0.145308	-0.0394799	0.0796227	-2.29576	-0.124245	-0.010362	-0.104366	0.998696	0.85309	0.992817	0.902406	0.00818704	0.892403	0.988621	0.936409	0.489516	0.560348	0.85221	0.638967	0.000740908	0.626679	0.97701	0.716917	30.2822	29.7575	29.5793	30.3528	30.2477	30.0372	29.8602	30.5657	30.2852	29.8535	30.0832	30.3312	29.9915	29.5301	29.8991	29.77	29.9146	29.823	29.7424	30.0292
P05455;E7ERC4;E9PGX9;E9PFL9	SSB	31;18;12;12	31;18;12;12	31;18;12;12	59.8	-0.289868	-2.43339	-2.14352	NA	NA	NA	NA	0.184281	0.998696	0.562231	0.580691	NA	NA	NA	NA	0.951239	0.844655	0.0897054	0.052391	NA	NA	NA	NA	0.79884	27.1215	29.0329	31.4189	25.1147	27.0689	29.0431	29.7322	25.6844	24.6894	25.2886	26.9715	26.0049	NA	NA	NA	NA	NA	NA	NA	NA
P05556;P05556-2;P05556-5;P05556-4;P05556-3;C9JPK5;Q5T3E6;E9PLR6;E7EUI6;E7EQW5;E7ERX5;C9JJP8;Q5T3E5;E9PQJ2;C9JNE0	ITGB1	19;17;17;17;17;6;6;6;6;6;4;3;3;3;1	19;17;17;17;17;6;6;6;6;6;4;3;3;3;1	19;17;17;17;17;6;6;6;6;6;4;3;3;3;1	26.8	-0.388896	-0.404744	-0.0158485	0.0807813	1.62522	-0.0567544	-0.356157	0.792145	0.998696	0.584175	0.995067	0.930321	0.184576	0.947849	0.715663	0.333142	0.117821	0.103795	0.928776	0.748459	0.0499747	0.807967	0.413067	0.0177985	29.2902	29.3343	29.5081	30.0267	28.9873	29.0794	29.0977	29.4394	29.1833	28.9059	29.1002	29.351	29.7577	29.5602	28.9847	29.1347	29.6766	29.7538	29.1374	29.1927
P05783;F8VZY9;CON__H-INV:HIT000015463	KRT18	38;36;3	37;35;3	24;22;2	78.8	-0.0756135	-0.212961	-0.137347	0.13933	0.435379	-0.347035	-0.200812	0.0259503	0.998696	0.799302	0.98926	0.902406	0.37762	0.699117	0.694121	0.972526	0.713546	0.385654	0.577092	0.629248	0.161521	0.219879	0.37967	0.922827	31.441	31.3722	31.312	31.7194	31.6153	31.2046	31.119	31.6033	31.4585	31.2073	30.7327	31.5943	31.5943	31.3811	30.648	31.6274	31.593	31.3374	31.0347	31.843
P06493;A0A024QZP7;P06493-2;A0A087WZZ9;E5RIU6;K7ELV5;G3V317;P11802-2;H0YAZ9;Q9BVE2;Q00534;E7EUK8;Q96Q40-2;Q96Q40-4;E5RGN0;Q96Q40-3;A0A087X209;O94921-3;Q96Q40-5;Q96Q40;A0A087WZU2;O94921-2;O94921;F5H6Z0;Q07002;Q07002-2;Q00536;Q07002-3;Q00537-2;Q00537;Q00536-2;J3QSD7;Q9NYV4-3	CDK1	16;15;12;10;9;2;1;1;1;1;1;1;1;1;1;1;1;1;1;1;1;1;1;1;1;1;1;1;1;1;1;1;1	16;15;12;10;9;2;1;1;1;1;1;1;1;1;1;1;1;1;1;1;1;1;1;1;1;1;1;1;1;1;1;1;1	14;13;11;8;7;0;0;0;0;0;0;0;0;0;0;0;0;0;0;0;0;0;0;0;0;0;0;0;0;0;0;0;0	58.2	-0.438131	-0.210859	0.227272	-0.260814	NA	0.710508	-0.41691	-0.554678	0.998696	0.842148	0.98926	0.811402	NA	0.699117	0.747458	0.857357	0.321144	0.497158	0.558072	0.426664	NA	0.210414	0.445214	0.536589	28.2098	27.3438	27.3967	28.3044	28.0484	27.8905	27.0847	26.4786	27.7742	27.7624	27.7358	27.1388	28.047	27.7011	27.4972	26.6231	27.462	27.3345	26.874	27.1546
P06576;H0YH81;F8W079;F8W0P7;H0YI37	ATP5B	26;21;16;8;7	26;21;16;8;7	26;21;16;8;7	68.8	-0.33476	-0.328558	0.00620143	-0.032272	0.157556	-0.0620862	0.294655	0.24265	0.998696	0.622075	0.995067	0.970469	0.728911	0.9152	0.462226	0.785077	0.181667	0.156189	0.974745	0.874749	0.549053	0.682606	0.168639	0.301109	32.4355	32.2666	32.1799	32.8655	32.1002	31.793	32.0479	32.4673	32.1602	31.9672	31.9723	32.3335	32.5849	32.0979	32.056	32.1503	32.519	32.2426	31.9342	32.0643
P06730;P06730-3;D6RBW1;P06730-2;H0Y8J7	EIF4E	6;6;6;6;3	6;6;6;6;3	6;6;6;6;3	26.7	0.123363	-0.443344	-0.566707	NA	NA	NA	NA	NA	0.998696	0.77284	0.971415	NA	NA	NA	NA	NA	0.814275	0.33684	0.268493	NA	NA	NA	NA	NA	26.1716	24.9576	24.7935	26.0852	26.106	25.8179	26.205	24.3724	24.5057	25.8147	24.6675	25.2466	NA	NA	NA	NA	NA	NA	NA	NA
P06733;P06733-2;K7EM90	ENO1	30;22;12	30;22;12	27;20;10	76	-0.0839382	0.0082659	0.0922041	0.322788	0.570747	-0.120664	0.350762	0.19735	0.998696	0.99924	0.992817	0.81721	0.500285	0.951246	0.660804	0.890589	0.882833	0.988452	0.87742	0.444271	0.27332	0.824538	0.352577	0.620208	30.378	30.2171	30.825	32.0444	30.6848	29.9746	30.4079	32.0615	30.6776	30.1372	30.4909	32.1919	30.8851	29.8538	31.0247	31.6597	31.0198	30.7939	31.8415	31.0593
P06744;A0A0A0MTS2;K7EQ48;P06744-2;A0A0J9YXP8;A0A0J9YYH3;A0A0J9YX90;K7EPY4;K7EP41;K7ENA0;CON__Q3ZBD7;K7ELR7;K7ERC6;K7ERK8;K7ESF4;K7EIL4;Q8N196	GPI	21;20;19;19;14;13;12;9;8;5;5;4;4;2;2;1;1	21;20;19;19;14;13;12;9;8;5;5;4;4;2;2;1;1	21;20;19;19;14;13;12;9;8;5;5;4;4;2;2;1;1	51.1	0.247798	-0.00298854	-0.250787	0.00824941	-0.578992	0.279819	-0.480246	0.160681	0.998696	0.99924	0.992124	0.997026	0.679351	0.878014	0.753669	0.904186	0.659681	0.997251	0.775864	0.980449	0.482616	0.594869	0.460539	0.656349	26.8637	27.4617	27.6711	28.877	27.5207	27.3721	27.7485	29.2234	27.8741	25.3583	28.233	29.3961	27.8424	27.1009	27.8359	28.4963	27.8121	27.2721	28.1047	28.1196
P06748;P06748-2;P06748-3;E5RI98;E5RGW4	NPM1	19;18;17;5;2	19;18;17;5;2	19;18;17;5;2	55.8	-0.547198	-0.624157	-0.0769582	-0.0663264	-1.25439	-0.309273	-1.11717	0.413245	0.998696	0.758177	0.992817	0.960818	0.360564	0.772946	0.197461	0.870462	0.431863	0.318507	0.854995	0.832895	0.146836	0.338455	0.0294867	0.577137	28.8115	28.6911	31.3927	29.7929	28.3006	28.5876	29.8373	29.7739	28.6536	28.7974	29.3518	29.3888	29.3643	28.7539	29.648	29.45	29.4728	29.3536	29.6345	28.49
P06753-2;Q5HYB6;A0A087WWU8;P06753-3;P06753-6;Q5VU61;K7EP68	DKFZp686J1372;TPM3	40;38;37;35;35;32;9	40;38;37;35;35;32;9	0;0;0;0;0;0;0	85.5	-0.327373	-1.99216	-1.66479	0.115374	-0.0594166	1.42431	-0.60874	-0.143361	0.998696	0.371783	0.379538	0.938533	0.967755	0.490758	0.620728	0.936409	0.659776	0.0314668	0.0173979	0.783158	0.943821	0.0632888	0.31453	0.734063	29.5518	30.4609	31.3557	28.0141	28.6537	29.9701	30.2887	29.1606	27.8767	26.5218	28.2518	28.7635	28.2199	27.9534	27.5181	28.3242	28.2875	27.1186	29.0819	27.989
P06756-3;P06756-2;P06756;H7BZG1	ITGAV	21;21;21;2	21;21;21;2	21;21;21;2	27.2	-0.583411	-0.697187	-0.113776	NA	-0.122834	0.0577088	NA	0.398505	0.998696	0.622075	0.992817	NA	0.805291	0.978638	NA	0.825466	0.266621	0.159917	0.84315	NA	0.660751	0.907708	NA	0.387326	25.3277	25.7175	25.5983	26.5953	25.5447	25.3189	23.9363	26.1053	25.8295	25.793	24.5025	24.3251	NA	NA	NA	NA	NA	NA	NA	NA
P06858;E5RJI0;E7EW14;E5RHN7	LPL	18;7;5;4	18;7;5;4	18;7;5;4	40	0.179569	-0.0964791	-0.276048	0.0976324	-0.469956	0.0132603	0.561325	0.400128	0.998696	0.934822	0.971415	0.902406	0.319692	0.989516	0.784499	0.728189	0.508666	0.765264	0.393428	0.620483	0.119294	0.95106	0.525478	0.195447	28.2679	27.519	27.5967	28.0309	28.4972	27.8292	27.7018	28.1046	27.1363	28.1987	28.205	27.4885	28.0335	28.1284	27.9643	27.883	28.3937	28.2033	27.6682	28.1347
P07099;B1AQP9;B1AQP8	EPHX1	26;9;7	26;9;7	26;9;7	64.6	-0.134274	-0.186552	-0.0522779	0.282548	0.455694	-0.0428025	-0.107188	0.31054	0.998696	0.781406	0.992124	0.649873	0.567704	0.947849	0.861686	0.728189	0.507906	0.353762	0.719638	0.171426	0.349356	0.809858	0.694631	0.221682	29.9417	29.6692	29.8138	30.3023	29.8145	29.6805	29.7242	29.9706	29.642	29.7608	29.7526	29.8253	29.872	29.8266	29.7161	29.597	30.3432	30.2214	29.7088	29.8685
P07195;A8MW50;C9J7H8;F5H793;F5H5G7;F5H155;A0A087WUM2;G3XAP5;F5H245;Q6ZMR3;P07864	LDHB	15;9;8;7;1;1;1;1;1;1;1	14;8;8;7;0;0;0;0;0;0;0	14;8;8;7;0;0;0;0;0;0;0	47.3	0.19946	0.409108	0.209648	0.0295985	0.839525	-0.0641096	0.122896	0.332348	0.998696	0.821685	0.992124	0.978793	0.166556	0.978105	0.816293	0.850746	0.701887	0.43667	0.698729	0.935409	0.039297	0.905298	0.586999	0.476486	28.1873	28.2443	28.3058	29.7353	28.6749	28.1848	28.405	30.0058	28.8903	28.2333	28.8348	30.1507	28.4095	28.2069	29.2203	29.3791	28.6226	28.4109	29.5395	28.7611
P07237;H7BZ94;I3L398;H0Y3Z3;I3L312;I3L4M2;I3NI03;I3L3U6;I3L0S0;I3L3P5;I3L514;I3L1Y5	P4HB	45;42;23;22;19;11;11;11;10;5;4;2	45;42;23;22;19;11;11;11;10;5;4;2	45;42;23;22;19;11;11;11;10;5;4;2	70.9	0.0511769	-2.48159	-2.53277	0.218292	-1.13244	0.184781	0.0942198	0.127485	0.998696	0.324286	0.366138	0.930321	0.513793	0.932325	0.945774	0.95688	0.958081	0.0130118	0.00666283	0.755332	0.287507	0.762161	0.895356	0.823517	32.0208	32.9694	32.8496	29.467	31.5389	32.6043	33.2724	30.0958	29.5574	28.4447	29.4061	29.972	28.8873	26.4749	29.3263	29.4014	28.9483	27.9563	29.5006	28.558
P07355;P07355-2;H0YN42;H0YMD0;H0YMU9;H0YM50;H0YNP5;H0YKS4;H0YN28;H0YL33;H0YMM1;H0YKZ7;H0YLV6;H0YMT9;H0YKX9;H0YKL9;H0YMW4;H0YNA0;H0YKV8;H0YMD9;H0YNB8;H0YKN4	ANXA2	33;32;28;26;26;22;18;18;17;17;13;11;11;11;11;10;10;9;8;7;5;5	33;32;28;26;26;22;18;18;17;17;13;11;11;11;11;10;10;9;8;7;5;5	10;10;9;9;9;8;6;3;6;6;3;3;3;3;3;3;3;2;3;2;0;0	79.9	-0.013999	0.212562	0.226561	-0.11198	0.153373	-0.160483	0.730586	0.0109112	0.998696	0.835503	0.984635	0.930321	0.778621	0.897491	0.103129	0.984351	0.961147	0.484102	0.492972	0.736492	0.615712	0.641115	0.00754285	0.976297	30.7888	30.4851	30.9121	31.2628	30.863	30.5308	30.5197	31.4792	30.8929	30.5894	31.0807	31.7359	30.7896	30.5163	31.5024	31.6249	30.7822	30.6091	31.5659	31.0281
P07602;P07602-2;P07602-3;C9JIZ6;Q5BJH1;A0A0J9YXB8	PSAP	14;14;14;14;10;3	14;14;14;14;10;3	14;14;14;14;10;3	22.9	-0.23083	0.55586	0.786691	NA	NA	0.0383728	NA	-0.190266	0.998696	0.643993	0.824464	NA	NA	0.966364	NA	0.936409	0.682692	0.175787	0.130743	NA	NA	0.856572	NA	0.738167	26.3349	25.9875	26.7282	25.0314	26.064	24.3725	26.5111	26.2111	26.2505	26.3476	26.8638	26.8435	NA	NA	NA	NA	NA	NA	NA	NA
P07737;K7EJ44;CON__P02584;I3L3D5	PFN1	12;9;4;4	12;9;4;4	12;9;4;4	92.9	0.0382004	-0.469248	-0.507448	0.502072	NA	-0.362104	0.468124	0.178054	0.998696	0.799421	0.971415	0.722383	NA	0.831201	0.776106	0.92441	0.927352	0.387164	0.32595	0.248039	NA	0.437988	0.50525	0.69209	28.6239	28.8295	29.4474	30.1294	29.5776	28.609	29.1234	29.873	28.8929	27.8829	28.3826	29.9948	28.8052	27.5573	28.7616	29.5588	29.3937	29.076	29.4329	28.7885
P07814;V9GYZ6;V9GZ76	EPRS	106;67;8	106;67;8	105;66;8	70.1	-0.0304217	-0.0056756	0.0247461	-0.364445	0.38556	-0.15991	0.00351016	0.0477949	0.998696	0.99924	0.992817	0.488767	0.317898	0.714736	0.992686	0.963915	0.859186	0.974953	0.879209	0.0585698	0.117227	0.247545	0.986764	0.838528	32.6526	32.6457	32.3868	32.6811	32.6817	32.6557	32.405	32.5021	32.5915	32.8165	32.5541	32.3815	32.7921	32.8625	32.8176	32.6783	32.579	32.596	32.0978	32.4198
P07900;P07900-2;G3V2J8;Q58FG0;Q14568;Q58FG1	HSP90AA1	57;57;13;6;6;2	40;40;5;4;2;1	40;40;5;4;2;1	65.3	0.119654	-1.47055	-1.5902	-0.020134	1.13464	0.194453	-0.01284	0.0246688	0.998696	0.324286	0.368111	0.981819	0.358222	0.911903	0.988621	0.982133	0.83221	0.0125089	0.0133279	0.954781	0.1421	0.673123	0.976199	0.960223	30.9218	31.0849	31.8753	29.9331	30.4918	30.9958	32.3854	30.4207	29.1952	28.9813	29.4182	30.3382	29.2542	28.5866	29.8666	29.6349	29.2768	29.0566	30.004	28.9244
P07951-2;P07951-3	NA	34;24	22;12	0;0	75.7	-1.11348	-1.95467	-0.841198	NA	NA	NA	NA	NA	0.998696	0.570194	0.971415	NA	NA	NA	NA	NA	0.427164	0.0965598	0.392544	NA	NA	NA	NA	NA	25.6572	27.5557	29.942	24.8001	24.9969	24.461	28.8351	25.2079	24.7891	24.8462	25.8894	24.6115	NA	NA	NA	NA	NA	NA	NA	NA
P08237;P08237-3;P08237-2;F8VX13;F8VNX2;F8VZQ1;F8VSL1;F8VP00;F8W1J8;F8VSF7;F8VW30;F8VUB8;F8VYK8;F8VTQ3;F8VZI0;F8VVE3;H0YHB8	PFKM	20;20;19;4;4;4;3;3;2;2;2;2;2;2;2;2;1	19;19;18;4;4;4;3;3;2;2;2;2;2;2;2;2;1	18;18;18;4;4;4;3;3;2;2;2;2;2;2;2;2;1	34.4	0.470847	0.703325	0.232478	-0.620026	NA	0.660652	NA	0.369009	0.998696	0.801974	0.971415	0.768841	NA	0.659483	NA	0.826276	0.580095	0.40502	0.381004	0.342046	NA	0.17246	NA	0.388823	27.4394	23.898	26.9079	27.8369	27.3182	26.6402	26.5795	27.4278	27.5073	27.3088	27.0535	27.026	27.3426	27.4245	26.514	26.916	27.7826	27.1431	25.9933	24.7981
P08238;Q58FF7	HSP90AB1	58;25	58;25	36;11	65.1	-0.0563523	-0.878786	-0.822434	-0.0824686	0.406239	0.0170227	-0.042947	0.0459478	0.998696	0.324286	0.580691	0.902406	0.610987	0.989516	0.925544	0.965338	0.880164	0.0146229	0.0539495	0.624781	0.406732	0.942656	0.858768	0.866674	32.6765	32.7977	33.4987	32.6669	32.3285	32.6199	33.8154	32.6507	31.9671	31.6452	31.9124	32.6	31.9048	31.5829	31.5645	31.7918	31.7188	31.7492	31.6508	31.3952
P08240;P08240-2	SRPR	35;33	35;33	35;33	64.4	0.098132	0.0964835	-0.00164855	0.284524	0.15358	0.0830692	NA	0.168159	0.998696	0.872162	0.999052	0.811402	0.795488	0.942755	NA	0.891937	0.553705	0.599582	0.991907	0.424909	0.645694	0.798124	NA	0.629137	28.4013	28.3693	28.1384	28.2739	28.4681	28.486	28.3009	28.3204	28.3459	28.6174	28.4602	28.1454	28.2545	28.8301	27.3613	27.838	28.6892	28.654	28.0828	27.9961
P08559;P08559-2;P08559-4;P08559-3;Q5JPU3;Q5JPT9;Q5JPU0;Q5JPU1;P29803;Q5JPU2	PDHA1	13;13;13;12;5;3;2;2;2;1	13;13;13;12;5;3;2;2;2;1	13;13;13;12;5;3;2;2;2;1	42.8	-0.230588	-1.00171	-0.771126	0.0580663	NA	NA	NA	NA	0.998696	0.471769	0.963925	0.977894	NA	NA	NA	NA	0.744743	0.0474222	0.21486	0.902244	NA	NA	NA	NA	26.3951	24.7327	26.3684	24.9237	24.6769	24.4633	25.1731	27.1843	24.4142	24.8984	24.5159	24.5847	24.8344	24.9188	25.8061	25.9652	25.9631	25.6389	25.9349	24.2199
P08574	CYC1	10	10	10	37.8	-0.355364	-0.0961636	0.2592	0.520712	NA	-0.570566	NA	0.47633	0.998696	0.873433	0.864785	0.709151	NA	0.699117	NA	0.768101	0.103728	0.61016	0.151637	0.228335	NA	0.225166	NA	0.271285	27.2919	27.3086	27.02	26.8641	26.4954	26.8571	26.7299	26.9808	27.0819	27.1635	26.8747	26.9799	27.5058	25.454	26.8383	26.5398	27.3514	27.0123	26.9757	27.0814
P08621;P08621-2;P08621-3;M0QYR1;P08621-4;M0QX04	SNRNP70	11;10;8;6;3;1	11;10;8;6;3;1	11;10;8;6;3;1	27.5	0.402184	-0.747205	-1.14939	NA	NA	NA	NA	NA	0.998696	0.622075	0.597072	NA	NA	NA	NA	NA	0.518173	0.155967	0.0569133	NA	NA	NA	NA	NA	25.0292	26.4297	26.7167	25.073	26.2291	27.0367	26.7661	24.8254	24.7423	25.1398	24.5695	25.8082	NA	NA	NA	NA	NA	NA	NA	NA
P08670;B0YJC4;B0YJC5;A0A1B0GUA0;Q5JVS8;A0A1B0GTT5;A0A1B0GVG8;H7C5W5;P41219;P17661;P41219-2;F8W835;P07196	VIM	45;42;23;15;13;11;6;5;5;5;5;1;1	42;39;21;14;13;10;6;3;3;3;3;1;1	39;36;18;14;13;10;6;3;3;1;3;1;0	83.7	0.0147889	0.000294079	-0.0144948	0.0973944	0.175979	-0.139956	-0.906456	0.435601	0.998696	0.99924	0.995067	0.875826	0.69046	0.823376	0.381329	0.640773	0.940441	0.998914	0.929633	0.53023	0.495715	0.416194	0.117154	0.101958	28.8831	28.9802	29.3873	28.7349	28.9034	29.0658	29.0969	28.9786	29.0487	28.7822	28.8919	29.2639	28.9887	28.8092	28.8183	29.1158	28.9385	29.1459	28.979	29.0583
P08708;H0YN88;A0A075B716;H0YN73;H3BNC9	RPS17;RPS17L	10;9;9;6;2	10;9;9;6;2	10;9;9;6;2	57	-0.749098	-1.61487	-0.865774	1.68297	-2.03904	0.00690165	-0.216354	0.0180798	0.998696	0.596099	0.979345	0.284704	0.0300058	0.993495	0.89788	0.987674	0.364657	0.131431	0.446861	0.00730349	0.00434472	0.972442	0.787904	0.983085	26.3048	27.7749	28.6764	27.8151	27.1727	24.7804	28.0586	27.5631	27.5475	24.3383	27.8609	24.3651	27.0435	25.7675	25.7758	26.985	29.1047	28.1319	27.7138	27.3532
P08754	GNAI3	12	12	7	41.2	-0.178436	-0.0559487	0.122487	0.292878	NA	0.918812	-0.52907	1.81183	0.998696	0.992183	0.992817	0.906663	NA	0.508601	0.408332	0.0267277	0.834454	0.939736	0.878608	0.692912	NA	0.0844403	0.133118	0.000124171	27.0805	27.4673	24.9523	27.6271	24.5321	27.5433	27.2581	27.08	27.109	27.471	25.2056	27.1178	27.6934	25.4472	25.5232	27.1536	27.0669	25.048	27.3588	27.5152
P08758;D6RBL5;E9PHT9;D6RBE9;D6RCN3	ANXA5	14;10;8;8;2	14;10;8;8;2	14;10;8;8;2	52.8	0.274523	0.175432	-0.0990919	NA	NA	-0.185645	NA	-0.121691	0.998696	0.93059	0.992817	NA	NA	0.931991	NA	0.946072	0.538738	0.744309	0.866453	NA	NA	0.747327	NA	0.772045	25.3112	25.6141	25.5627	26.5449	26.515	25.4053	25.3782	26.8327	24.4301	26.3176	26.3768	26.6102	NA	NA	NA	NA	NA	NA	NA	NA
P09132;A0A087WYR0;A0A087WWU9;P09132-2;D6RBG4	SRP19	11;10;8;5;4	11;10;8;5;4	11;10;8;5;4	63.9	0.194402	0.361558	0.167155	0.0831165	NA	-0.200483	NA	1.79942	0.998696	0.621335	0.984635	0.977894	NA	0.748184	NA	0.244104	0.391491	0.14954	0.464219	0.90631	NA	0.298102	NA	0.00345044	27.5399	27.1417	27.0781	26.9404	27.5952	27.6005	27.1283	27.1537	27.6244	27.9226	27.4058	27.1935	27.7407	27.9411	25.0395	27.0396	27.5707	27.4261	25.8431	27.2534
P09211;A8MX94;A0A087X2E9;A0A087X243	GSTP1	13;10;3;2	13;10;3;2	13;10;3;2	70	-0.378701	0.188122	0.566824	0.0314572	0.776701	-0.186302	NA	0.509192	0.998696	0.913384	0.984635	0.979549	0.510259	0.926469	NA	0.728189	0.613134	0.691407	0.496899	0.941426	0.283221	0.722578	NA	0.224139	27.3321	27.0475	27.4759	28.1747	27.5265	25.0608	27.1465	28.7817	27.7279	26.8454	27.3201	28.8893	27.5341	26.6935	27.767	28.5803	27.4858	27.2697	28.3604	27.5848
P09382;F8WEI7	LGALS1	11;3	11;3	11;3	94.1	-0.113995	-0.350978	-0.236984	0.0697528	NA	-0.25405	-0.405074	-0.00958588	0.998696	0.927358	0.992124	0.9548	NA	0.823376	0.770184	0.992633	0.905778	0.732083	0.799646	0.816917	NA	0.418485	0.488552	0.99148	27.5792	24.8612	27.8863	28.6366	25.4576	26.6955	27.9697	28.3847	24.7688	27.0987	27.2981	28.3939	27.4745	26.395	27.1636	27.5191	27.6057	27.1046	27.2692	26.8517
P09496-2;P09496-4;P09496-3;P09496;F8WF69;P09496-5;C9J8P9	CLTA	12;11;11;11;9;6;5	12;11;11;11;9;6;5	12;11;11;11;9;6;5	38.5	-0.291442	0.26606	0.557501	0.582885	0.741068	0.145085	-0.175835	0.398775	0.998696	0.811737	0.482234	0.29179	0.195312	0.827329	0.753669	0.782084	0.388013	0.421344	0.0296695	0.00851636	0.0543784	0.429185	0.463064	0.286128	30.9212	32.1167	32.0315	31.2208	31.0019	31.5954	31.4644	31.0627	31.6628	31.6268	32.1831	31.8818	31.5016	31.4368	31.5848	31.5209	31.8183	32.0755	32.4232	32.0586
P09497-2;P09497;D6RJD1;H0Y9Q6	CLTB	12;11;4;2	12;11;4;2	12;11;4;2	35.5	-0.228725	0.260779	0.489504	0.608126	1.5967	3.28983	-0.137054	0.279697	0.998696	0.768371	0.368111	0.28993	0.0237062	0.0791004	0.783553	0.847419	0.394213	0.332457	0.0102188	0.00783594	0.00318228	0.00333136	0.523245	0.430285	29.5027	30.6058	30.1894	29.8891	29.6841	29.9805	29.8686	29.7388	30.2808	30.2315	30.4736	30.2441	30.3055	30.4976	30.0505	29.9138	30.8492	30.837	30.6824	30.8315
P09543-2;P09543;C9K0L8;K7ERZ0;K7ERC4;K7EN66	CNP	22;22;7;7;7;6	22;22;7;7;7;6	22;22;7;7;7;6	54.1	-0.0863367	-0.0232988	0.0630379	0.338483	NA	0.0474107	-0.959299	0.476624	0.998696	0.984753	0.992124	0.488767	NA	0.93009	0.0479234	0.747315	0.57551	0.910527	0.745433	0.061028	NA	0.734233	0.00217289	0.243897	27.64	27.5657	27.5475	27.5228	27.5485	27.4489	27.5003	27.433	27.4393	27.7229	27.8683	27.1524	27.8899	27.8957	27.8491	27.786	28.2062	28.4667	28.0909	28.0109
P09601;B1AHA8	HMOX1	11;8	11;8	11;8	43.4	-0.491722	-0.975992	-0.48427	NA	NA	0.152997	NA	-1.03831	0.998696	0.507361	0.971415	NA	NA	0.956306	NA	0.570133	0.248582	0.0646292	0.40705	NA	NA	0.834654	NA	0.0706654	26.2266	25.5485	25.9354	26.2581	24.6792	26.2296	24.9902	26.1026	24.6446	24.4157	26.4108	24.5934	NA	NA	NA	NA	NA	NA	NA	NA
P09874;Q5VX84;Q5VX85	PARP1	50;3;3	50;3;3	50;3;3	54	-0.417405	-3.06094	-2.64353	NA	NA	0.31585	NA	NA	0.998696	0.325433	0.175938	NA	NA	0.831201	NA	NA	0.714926	0.0152282	0.00182951	NA	NA	0.435603	NA	NA	28.2251	29.3897	30.1452	25.1249	27.8473	28.2321	28.9639	26.1719	25.0059	24.6479	25.5751	25.4122	NA	NA	NA	NA	NA	NA	NA	NA
P0DMV9;P0DMV8;A0A0G2JIW1;P0DMV8-2;V9GZ37	NA	42;42;42;37;29	38;38;38;33;27	22;22;22;18;14	65.8	-0.0602823	-0.0669151	-0.00663277	0.427877	0.356969	-0.207826	-0.0635204	-0.028193	0.998696	0.917011	0.995067	0.461205	0.300838	0.714736	0.877199	0.967809	0.723301	0.69928	0.966485	0.0304146	0.103002	0.258612	0.749515	0.896531	31.8857	32.1371	32.1309	32.0472	32.0865	32.1232	31.8283	31.9218	32.17	31.9243	31.8197	32.0192	32.1372	31.8711	32.1211	32.2212	32.3177	32.488	32.4991	32.7572
P10398;Q96II5;P10398-2	ARAF	14;13;4	14;13;4	10;9;4	30.7	0.422782	0.0647521	-0.358029	NA	NA	0.456374	NA	NA	0.998696	0.981846	0.971706	NA	NA	0.542315	NA	NA	0.442222	0.900167	0.430279	NA	NA	0.103045	NA	NA	24.0254	25.6946	25.297	26.1516	25.9339	26.1679	24.6663	26.0917	26.1192	25.4686	25.1907	24.6491	NA	NA	NA	NA	NA	NA	NA	NA
P10599;P10599-2	TXN	8;6	8;6	8;6	65.7	-1.66043	-0.857932	0.802496	0.0582252	-0.502221	-0.959999	-2.7173	1.02705	0.407749	0.493565	0.864785	0.977894	0.409017	0.0641338	0.0479234	0.395085	0.00459336	0.0573468	0.149802	0.907336	0.192479	0.00231959	0.00209323	0.0224845	28.8754	27.9676	28.2722	28.1373	27.4941	26.6471	25.5249	26.9448	27.0646	26.8242	27.4682	28.4638	27.3666	26.1736	27.9928	28.5745	27.629	27.2671	28.0109	27.4332
P10606	COX5B	5	5	5	30.2	NA	NA	NA	NA	NA	NA	-3.05238	NA	NA	NA	NA	NA	NA	NA	0.00145475	NA	NA	NA	NA	NA	NA	NA	1.95269e-05	NA	NA	NA	NA	NA	NA	NA	NA	NA	NA	NA	NA	NA	NA	NA	NA	NA	NA	NA	NA	NA
P10620;F5H7F6;F5H6X2;P10620-2;F5GX73;F5H613;F5H760	MGST1	7;6;6;6;1;1;1	7;6;6;6;1;1;1	7;6;6;6;1;1;1	31	0.0808807	-0.408869	-0.48975	0.0110673	NA	-0.410458	NA	0.726857	0.998696	0.672333	0.782257	0.988317	NA	0.645669	NA	0.64237	0.736751	0.20703	0.105747	0.965886	NA	0.163797	NA	0.110888	28.7972	28.245	28.1753	27.9772	28.7116	28.2352	28.3777	28.1938	28.3614	27.3295	28.2376	27.6308	27.3629	27.7861	28.1235	28.2448	27.8204	27.4811	28.1054	28.1547
P10809;E7ESH4;E7EXB4;P10809-2;C9JL25;C9JL19;C9JCQ4;C9J0S9	HSPD1	55;21;20;6;4;3;3;1	55;21;20;6;4;3;3;1	55;21;20;6;4;3;3;1	80.3	-0.138648	-0.032944	0.105704	0.105731	0.3743	0.0401965	0.10323	0.0643984	0.998696	0.981805	0.992124	0.879972	0.388422	0.952155	0.816293	0.965088	0.640419	0.899279	0.677407	0.546719	0.174266	0.826258	0.59278	0.847865	33.1066	33.0116	33.2862	33.9051	33.1439	32.6546	33.3302	33.6264	33.1354	33.0467	33.3704	33.6253	33.4029	33.0349	32.961	32.9966	33.3628	33.2713	33.0195	33.1648
P10909-4;P10909;P10909-5;P10909-2;P10909-3;H0YC35;H0YAS8;H0YLK8;E7ERK6;E5RG36;E5RGB0;E5RH61;E5RJZ5;E7ETB4	CLU	10;10;10;10;8;6;5;4;3;2;2;2;2;2	10;10;10;10;8;6;5;4;3;2;2;2;2;2	10;10;10;10;8;6;5;4;3;2;2;2;2;2	25.7	-0.285657	0.0363475	0.322004	NA	NA	NA	NA	NA	0.998696	0.982521	0.984635	NA	NA	NA	NA	NA	0.494825	0.902679	0.459937	NA	NA	NA	NA	NA	25.9766	25.8986	26.0514	26.6956	26.404	25.4302	25.0084	26.6371	26.1729	25.5675	26.4856	26.5417	NA	NA	NA	NA	NA	NA	NA	NA
P11021	HSPA5	44	44	43	60.9	0.0202906	-0.244229	-0.26452	-0.000265318	0.316779	-0.047694	0.370128	0.235051	0.998696	0.692458	0.864785	0.999089	0.444206	0.932325	0.343853	0.810297	0.89896	0.221645	0.146541	0.998481	0.223778	0.771952	0.0969251	0.341101	32.191	32.4188	32.3823	32.2313	32.2371	32.3728	32.3726	32.3221	32.0741	31.89	31.8898	32.3927	31.984	31.7796	31.7926	31.8495	31.8474	31.8193	31.8624	31.8755
P11142;E9PKE3;P11142-2;E9PNE6;E9PN89;E9PLF4;E9PQQ4;E9PQK7;E9PPY6;E9PN25;E9PI65	HSPA8	42;41;31;31;20;16;15;15;13;11;11	40;39;29;30;19;15;15;15;13;11;10	0;0;0;0;0;0;0;0;0;0;0	74	-0.0902047	-0.0796697	0.010535	0.188839	0.186688	-0.0376938	0.227902	0.124592	0.998696	0.884005	0.995067	0.718594	0.698974	0.947849	0.578193	0.857809	0.596227	0.650441	0.947326	0.244873	0.50499	0.811293	0.260963	0.547961	33.1566	33.3685	33.2091	33.0953	33.1453	33.2679	32.9445	33.1112	33.1126	33.0442	32.9951	33.3591	33.1032	32.8411	32.8504	32.9564	33.0001	33.0227	33.2073	33.2764
P11166	SLC2A1	10	10	10	15.2	-0.00143735	-0.109486	-0.108048	0.084416	-0.354373	-0.277789	-0.597903	0.307631	0.998696	0.934822	0.992124	0.95727	0.724294	0.714736	0.697891	0.857357	0.996964	0.761128	0.714509	0.826874	0.536393	0.258175	0.385245	0.527264	29.7026	28.4669	28.2834	28.768	29.0618	29.166	28.1518	28.8356	29.0148	28.9996	28.2759	28.4927	28.9631	28.6563	27.3616	28.1952	28.7259	28.6071	27.7975	28.3833
P11172;P11172-3;P11172-2;P11172-4;E9PFD2;F2Z3P2;F2Z303;F8WDG4	UMPS	24;22;20;14;13;2;2;2	24;22;20;14;13;2;2;2	24;22;20;14;13;2;2;2	61	-0.154459	0.328861	0.48332	-0.249932	0.00199511	-0.0711438	-0.261831	-0.563497	0.998696	0.720225	0.770872	0.902406	0.99775	0.932325	0.841941	0.847419	0.670736	0.277106	0.0994749	0.631428	0.997533	0.769241	0.638973	0.450223	28.2026	27.333	27.0098	27.9209	27.6703	27.5221	26.7492	27.9069	28.0938	27.7586	28.003	27.9264	27.562	27.6625	27.2949	27.8871	28.3697	27.6693	25.8103	27.5576
P11177-2;P11177;P11177-3;C9J634;F8WF02	PDHB	15;15;14;10;6	15;15;14;10;6	15;15;14;10;6	55.7	0.52941	0.696028	0.166618	0.0696622	0.174422	0.434389	NA	1.15567	0.998696	0.758177	0.990859	0.977894	0.859782	0.833042	NA	0.257495	0.481034	0.321515	0.673166	0.916652	0.762522	0.456909	NA	0.00694772	26.6248	24.0582	26.6342	27.2944	26.4846	25.9761	26.5501	27.7184	26.7085	26.5143	26.8381	27.3348	26.272	26.9383	27.0367	25.097	27.0745	26.7534	27.0952	24.6996
P11233;H7C3P7;C9JPE8	RALA	7;5;2	7;5;2	5;4;1	32.5	-0.687886	-0.925273	-0.237386	NA	NA	NA	NA	NA	0.998696	0.622075	0.992124	NA	NA	NA	NA	NA	0.22232	0.159199	0.769451	NA	NA	NA	NA	NA	26.7693	26.6819	26.6122	26.8727	26.5941	27.302	25.5926	24.6958	27.0919	26.7466	24.3513	25.045	NA	NA	NA	NA	NA	NA	NA	NA
P11279;P11279-2	LAMP1	8;5	8;5	8;5	15.1	0.00110128	0.0443481	0.0432468	-0.722597	-0.834237	0.0323767	NA	0.648295	0.998696	0.95367	0.992124	0.768841	0.355876	0.993495	NA	0.801268	0.995638	0.814913	0.791294	0.343277	0.140633	0.975101	NA	0.328843	28.0284	27.7645	27.4583	27.6992	27.6846	27.7049	27.5523	28.0131	27.9349	27.7608	27.7501	27.682	28.1122	28.2147	26.893	28.4518	28.4037	27.9004	27.3908	25.0865
P11387;Q969P6-2;Q969P6;E5RIC7;E5RJ95;E5RFS0;E5RJ33;H0YBR3;H0YAR3;H0YC03;E5RGE7;E5RGR4;E5RFE3;E5RGR2	TOP1	30;5;5;4;2;2;1;1;1;1;1;1;1;1	30;5;5;4;2;2;1;1;1;1;1;1;1;1	30;5;5;4;2;2;1;1;1;1;1;1;1;1	37.9	0.62585	-0.502915	-1.12877	-0.687027	NA	2.28106	2.34434	NA	0.998696	0.851051	0.770951	0.801136	NA	0.0384508	0.00168587	NA	0.511434	0.525683	0.101546	0.403599	NA	0.000883196	3.1115e-05	NA	28.0621	30.0018	30.3731	26.9094	28.7212	30.5754	30.4736	28.0796	28.3283	28.8731	28.4311	27.7023	26.3213	27.5844	28.4092	25.067	25.4246	25.7689	27.6195	25.821
P11388;P11388-2;P11388-3;P11388-4;J3KTB7	TOP2A	20;20;20;20;2	20;20;20;20;2	11;11;11;11;0	14.8	0.367987	-1.1618	-1.52978	NA	NA	NA	NA	NA	0.998696	0.493565	0.0665	NA	NA	NA	NA	NA	0.491359	0.0598779	0.000230503	NA	NA	NA	NA	NA	24.802	26.3289	26.8919	24.7036	26.1867	26.0944	26.2257	25.6915	24.5064	24.1533	25.0843	24.3351	NA	NA	NA	NA	NA	NA	NA	NA
P11413;P11413-2;P11413-3;E7EUI8;E7EM57;E9PD92	G6PD	23;23;22;13;12;11	23;23;22;13;12;11	23;23;22;13;12;11	51.7	0.385184	0.482735	0.0975507	NA	NA	NA	NA	1.20886	0.998696	0.843744	0.992817	NA	NA	NA	NA	0.418	0.633292	0.505954	0.871234	NA	NA	NA	NA	0.0258476	23.9239	25.4535	26.4212	27.1161	26.1728	24.9291	25.8354	27.5181	26.2351	25.2315	26.4692	26.9099	NA	NA	NA	NA	NA	NA	NA	NA
P11441;Q5HY81;F8WB70	UBL4A	8;7;1	8;7;1	8;7;1	52.9	0.564414	0.290952	-0.273463	NA	NA	0.583753	NA	NA	0.998696	0.87322	0.98926	NA	NA	0.490758	NA	NA	0.296346	0.603916	0.600269	NA	NA	0.0635333	NA	NA	24.7875	25.3064	24.9557	26.664	24.9256	26.2811	26.3139	26.4506	24.9967	26.6566	25.0373	26.1867	NA	NA	NA	NA	NA	NA	NA	NA
P11586;F5H2F4;V9GYY3;V9GY75	MTHFD1	32;30;4;1	32;30;4;1	31;29;4;1	50.3	-0.282228	-0.0892211	0.193007	0.0425415	NA	0.152921	NA	0.159594	0.998696	0.9851	0.992817	0.977894	NA	0.960759	NA	0.938799	0.763202	0.913395	0.855512	0.921962	NA	0.840312	NA	0.760931	26.4986	25.0436	26.4723	27.5541	26.5703	25.8166	23.893	28.1599	25.8055	25.231	25.7053	28.47	25.2488	26.1603	26.6509	27.1064	26.4814	26.1115	26.9157	25.8281
P11717;S4R328	IGF2R	37;2	37;2	37;2	17.4	-0.625249	-0.437221	0.188028	1.28253	NA	NA	NA	0.81859	0.998696	0.763684	0.98926	0.299021	NA	NA	NA	0.444751	0.163279	0.325999	0.55129	0.0121618	NA	NA	NA	0.032155	25.6685	27.2589	26.1534	27.1326	25.4782	25.6613	26.2888	26.284	26.682	26.2248	26.0036	25.554	26.3247	26.1736	25.7662	24.8045	27.641	27.1774	26.3542	27.0266
P11940;P11940-2;A0A087WTT1;E7EQV3;E7ERJ7;H0YAR2;Q9H361;H0YBN4;E5RJB9;Q4VXU2;E5RGH3;E5RH24;H0YAP2;H0YB86;H0YAS6;H0YB75;H0YAS7;Q4VXU2-2;E5RHG7;H0YC10;E5RGC4;E5RFD8;Q96DU9-2;Q96DU9;E5RJM8	PABPC1;PABPC3	33;32;31;31;30;18;17;11;8;8;7;7;7;7;6;6;5;5;4;3;2;2;2;2;1	33;32;31;31;30;18;17;11;8;8;7;7;7;7;6;6;5;5;4;3;2;2;2;2;1	21;20;19;20;19;12;13;4;3;4;3;3;7;4;5;5;4;4;1;3;1;1;2;2;1	57.9	-0.170608	-0.837964	-0.667356	-0.420195	-1.239	0.485179	-0.564821	1.06394	0.998696	0.479707	0.368111	0.901724	0.150862	0.617239	0.715663	0.728189	0.652094	0.0513107	0.00931724	0.59601	0.0348143	0.142068	0.412704	0.207096	29.6527	29.6264	30.5733	28.7763	29.5095	29.5598	29.7294	29.1475	28.5764	28.6476	28.9874	29.0655	27.8823	27.7255	28.7116	27.567	27.6415	28.3855	28.9631	25.2155
P12004	PCNA	18	18	18	88.9	0.137931	-2.9287	-3.06663	NA	NA	-0.131464	NA	0.931417	0.998696	0.314382	0.0665	NA	NA	0.950414	NA	0.704811	0.887039	0.00817285	0.000192288	NA	NA	0.818999	NA	0.159626	27.8215	28.5213	29.4984	25.108	27.2208	28.0072	29.2341	27.0389	24.6958	24.8472	24.9308	24.7606	NA	NA	NA	NA	NA	NA	NA	NA
P12236;Q9H0C2	SLC25A6	25;4	25;4	7;0	63.8	0.364745	0.181686	-0.183058	-0.0140375	0.542367	0.590617	0.076995	-0.143785	0.998696	0.801974	0.971415	0.979642	0.25374	0.186319	0.877199	0.860089	0.114037	0.406333	0.418643	0.946829	0.0817928	0.0129208	0.752585	0.559408	32.3667	32.2158	32.0064	31.9554	32.7669	32.6688	32.4342	32.1333	32.4661	32.4593	32.4546	31.8909	32.0833	32.1609	32.3236	31.7255	32.4056	32.1093	31.9542	31.7681
P12268;H0Y4R1;E7ETK5;C9K0R9;P20839-2;P20839-4;C9J381;P20839;P20839-3;P20839-7;P20839-5;P20839-6	IMPDH2	16;14;7;1;1;1;1;1;1;1;1;1	16;14;7;1;1;1;1;1;1;1;1;1	16;14;7;1;1;1;1;1;1;1;1;1	39.9	-0.268981	-0.263518	0.00546279	NA	NA	NA	NA	NA	0.998696	0.918464	0.999052	NA	NA	NA	NA	NA	0.68947	0.701185	0.994752	NA	NA	NA	NA	NA	25.8825	25.2171	26.0096	26.9995	25.6508	24.3063	25.7099	27.3659	24.9637	24.5524	26.1193	27.4193	NA	NA	NA	NA	NA	NA	NA	NA
P12277;G3V4N7;H0YJG0;G3V461;G3V2I1	CKB	12;7;4;3;1	12;7;4;3;1	12;7;4;3;1	53.5	NA	NA	NA	0.334478	NA	0.836773	NA	0.455583	NA	NA	NA	0.812469	NA	0.717267	NA	0.810297	NA	NA	NA	0.434184	NA	0.266212	NA	0.354637	NA	NA	NA	NA	NA	NA	NA	NA	NA	NA	NA	NA	25.6354	24.7863	26.1533	25.1937	26.122	24.8272	26.3369	25.8205
P12429;D6RA82;D6RFG5;D6RCA8;D6RAZ8;D6RFJ9	ANXA3	14;12;8;5;4;3	14;12;8;5;4;3	14;12;8;5;4;3	50.5	NA	NA	NA	NA	NA	NA	NA	0.602762	NA	NA	NA	NA	NA	NA	NA	0.716741	NA	NA	NA	NA	NA	NA	NA	0.169015	NA	NA	NA	NA	NA	NA	NA	NA	NA	NA	NA	NA	NA	NA	NA	NA	NA	NA	NA	NA
P12814-2;P12814;P12814-3;P12814-4;H9KV75;G3V2N5;G3V2W4;H0YJ11;H7C5W8;H0YJW3;G3V2X9;G3V5M4;G3V2E8;G3V380	ACTN1	38;38;38;37;34;14;13;9;9;8;6;3;2;1	22;22;22;21;20;8;7;6;6;4;3;1;0;1	22;22;22;21;20;8;7;6;6;4;3;1;0;1	53.8	1.09244	-0.983457	-2.07589	NA	NA	NA	NA	NA	0.998696	0.652794	0.366138	NA	NA	NA	NA	NA	0.0939881	0.18175	0.00591025	NA	NA	NA	NA	NA	25.6981	26.5744	26.9166	24.4508	26.6085	26.7679	27.9685	26.6648	23.7728	25.2391	24.5155	26.1788	NA	NA	NA	NA	NA	NA	NA	NA
P12956;B1AHC9;P12956-2	XRCC6	48;43;43	48;43;43	48;43;43	67.8	0.0146566	-2.04554	-2.0602	-0.048888	0.800893	0.205848	NA	1.15564	0.998696	0.353308	0.368111	0.977894	0.599499	0.843516	NA	0.728189	0.985182	0.0253333	0.00827765	0.909891	0.393531	0.543618	NA	0.210676	30.6848	31.3984	32.4912	29.0756	30.5065	31.5046	31.9054	29.7921	29.0519	27.6041	29.2846	29.5271	28.6061	27.9785	28.6175	28.3017	27.8873	27.9045	29.6284	27.888
P13010;C9JZ81;H7C0H9	XRCC5	48;7;2	48;7;2	48;7;2	69.9	-0.0346839	-2.89209	-2.8574	0.267583	0.851165	1.07841	-0.804134	0.171508	0.998696	0.353308	0.379538	0.92544	0.37762	0.714736	0.447688	0.965739	0.968037	0.0245018	0.0171398	0.728347	0.161274	0.247449	0.154846	0.875059	29.833	30.9698	31.5925	28.0876	29.9311	30.726	31.0936	28.5933	27.6278	24.6107	27.9938	28.6821	26.093	25.1133	28.0116	27.7607	26.7107	26.5636	28.4416	26.3331
P13073;H3BN72;H3BNV9;Q86WV2;H3BPG0;H3BNI5	COX4I1	7;5;5;4;4;2	7;5;5;4;4;2	7;5;5;4;4;2	39.1	0.610815	-0.563991	-1.17481	-0.00310623	NA	0.317031	NA	2.43105	0.998696	0.882128	0.971415	0.999089	NA	0.91828	NA	0.0191466	0.316844	0.646922	0.305628	0.992122	NA	0.696578	NA	6.67128e-05	27.3373	27.5316	25.0854	27.7858	27.6765	27.2899	27.3943	27.8225	23.7133	28.9633	27.6982	25.1092	27.6481	27.5854	26.7903	27.1057	27.6397	27.7485	27.0139	26.715
P13473-2;P13473;P13473-3;H0YCG2	LAMP2	6;6;6;3	6;6;6;3	6;6;6;3	15.4	NA	NA	NA	NA	NA	-0.348921	NA	NA	NA	NA	NA	NA	NA	0.612694	NA	NA	NA	NA	NA	NA	NA	0.139792	NA	NA	NA	NA	NA	NA	NA	NA	NA	NA	NA	NA	NA	NA	NA	NA	NA	NA	NA	NA	NA	NA
P13489;E9PIM9;E9PMJ3;E9PLZ3;H0YCR7;E9PIK5;E9PMN0;E9PMA9;E9PR82;E9PMI1	RNH1	20;10;9;9;8;7;6;5;2;2	20;10;9;9;8;7;6;5;2;2	20;10;9;9;8;7;6;5;2;2	64.2	0.00953666	-1.42003	-1.42957	NA	NA	NA	NA	NA	0.998696	0.212206	0.368111	NA	NA	NA	NA	NA	0.983472	0.00239053	0.0113503	NA	NA	NA	NA	NA	26.362	26.8215	26.8875	25.7836	26.395	27.2856	26.8527	25.3595	25.3182	25.1263	24.3953	25.3347	NA	NA	NA	NA	NA	NA	NA	NA
P13639	EEF2	50	49	49	63.5	-0.191547	-0.750042	-0.558495	0.0138666	0.575041	0.380825	0.27587	0.253318	0.998696	0.562231	0.971415	0.9917	0.567704	0.833301	0.833872	0.872834	0.473473	0.0840027	0.231338	0.97133	0.348553	0.514546	0.622186	0.58248	30.1472	30.0136	29.9464	29.9252	30.305	29.4084	29.4068	30.1461	29.2871	28.2839	29.2146	30.2467	28.9228	28.4661	29.5406	29.7447	28.953	28.7967	30.0186	28.9612
P13667;C9JMN9	PDIA4	44;1	44;1	44;1	57.5	0.417186	-3.61094	-4.02813	NA	NA	NA	NA	NA	0.998696	0.353308	0.368111	NA	NA	NA	NA	NA	0.815245	0.0221052	0.0111907	NA	NA	NA	NA	NA	29.6994	31.1017	30.105	24.6779	29.6457	30.8814	31.3252	25.4005	24.991	25.0901	25.2794	25.7798	NA	NA	NA	NA	NA	NA	NA	NA
P13797-3;P13797-2;A0A0A0MSQ0;P13797;H7C4N2;U3KQI3;Q5TBN3;C9JAM8	PLS3	22;22;22;22;7;5;4;1	22;22;22;22;7;5;4;1	15;15;15;15;5;2;0;0	43.4	NA	NA	NA	NA	NA	-0.717906	NA	NA	NA	NA	NA	NA	NA	0.699117	NA	NA	NA	NA	NA	NA	NA	0.216331	NA	NA	NA	NA	NA	NA	NA	NA	NA	NA	NA	NA	NA	NA	NA	NA	NA	NA	NA	NA	NA	NA
P13861;P13861-2;H7C330;H7C1L0;H7C4A9;C9J830;P31323	PRKAR2A	17;16;7;6;4;1;1	17;16;7;6;4;1;1	17;16;7;6;4;1;1	51	NA	NA	NA	NA	NA	-0.543311	NA	NA	NA	NA	NA	NA	NA	0.732419	NA	NA	NA	NA	NA	NA	NA	0.283584	NA	NA	NA	NA	NA	NA	NA	NA	NA	NA	NA	NA	NA	NA	NA	NA	NA	NA	NA	NA	NA	NA
P14174	MIF	3	3	3	35.7	0.209821	3.18687	2.97705	NA	NA	NA	NA	-0.00774023	0.998696	0.212406	0.290905	NA	NA	NA	NA	0.994868	0.578221	0.00293586	0.00428543	NA	NA	NA	NA	0.994868	25.5639	25.2597	24.1811	25.0711	24.775	25.899	24.9949	25.2462	25.8963	28.4551	29.1602	29.3117	NA	NA	NA	NA	NA	NA	NA	NA
P14314-2;P14314;K7ELL7;K7EPW7;A0A0C4DGP4;K7EKX1;K7EJ70;K7EIP3	PRKCSH	22;22;22;11;7;4;4;1	22;22;22;11;7;4;4;1	22;22;22;11;7;4;4;1	36.8	0.411871	-1.3572	-1.76907	-0.386371	1.16327	1.56292	-0.745393	0.0733274	0.998696	0.77915	0.770872	0.879972	0.360102	0.406599	0.608052	0.965088	0.764217	0.347198	0.0997809	0.53477	0.145585	0.0434077	0.289465	0.844868	24.0025	29.3352	29.9194	27.4092	27.1957	26.891	30.0477	28.1794	27.3908	25.6951	24.3838	27.7679	27.8295	26.6517	27.6881	26.0547	27.6002	27.4972	25.5486	26.0325
P14618;B4DNK4;P14618-3;H3BU13;P30613-2;P30613	PKM	40;34;34;5;1;1	40;34;34;5;1;1	5;5;5;0;0;0	76.6	0.743238	0.870192	0.126953	0.152618	0.286707	0.857601	3.13467	0.0887643	0.998696	0.531983	0.992124	0.879972	0.623927	0.265119	0.0261745	0.939476	0.089268	0.0732975	0.746179	0.550026	0.428391	0.0212926	0.000702672	0.762711	30.6752	30.4239	31.1486	31.9018	31.5894	31.3708	31.651	32.5113	31.7707	31.1528	32.0103	32.6964	31.3528	30.6767	31.0705	31.4034	31.6172	31.1975	31.4808	30.8183
P14625;Q96GW1;Q58FF3;H0YIV0;F8W026	HSP90B1	54;18;9;6;2	53;17;9;6;1	53;17;9;6;1	64.8	-0.252856	-1.22011	-0.967252	-0.154977	1.19464	0.383117	0.535883	1.15447	0.998696	0.503766	0.770872	0.835025	0.319692	0.709529	0.776106	0.672218	0.731728	0.063022	0.100868	0.469537	0.119583	0.234888	0.503702	0.135849	29.5774	29.8449	32.0478	29.622	29.1821	29.3316	31.5248	30.0423	28.9315	28.6058	29.1279	29.5465	28.7341	28.4369	28.5693	28.5109	28.4049	27.9648	28.8142	28.4474
P14866;M0QXS5;P14866-2;M0R1W6;B4DVF8;M0QYL7	HNRNPL	19;17;16;5;4;4	19;17;16;5;4;4	12;10;9;5;4;4	54.7	-0.224986	-2.31225	-2.08726	NA	NA	NA	NA	NA	0.998696	0.466913	0.514106	NA	NA	NA	NA	NA	0.838842	0.0445065	0.0329669	NA	NA	NA	NA	NA	28.6709	29.018	27.7295	24.7516	28.7844	27.9512	27.1948	25.3398	25.8421	24.4816	24.2374	26.36	NA	NA	NA	NA	NA	NA	NA	NA
P14868;P14868-2;H7BZ35;C9J7S3;C9JLC1;H7C278;C9JQM9	DARS	42;34;16;14;14;12;9	42;34;16;14;14;12;9	42;34;16;14;14;12;9	78	0.0684171	0.190406	0.121989	-0.302609	0.235353	-0.0484104	-0.203733	0.0641017	0.998696	0.829856	0.98926	0.734838	0.778621	0.955952	0.753669	0.965088	0.792709	0.469322	0.592042	0.300181	0.615103	0.831878	0.464088	0.852997	31.4559	31.0975	30.7008	31.5193	31.4693	31.314	30.8307	31.4333	31.4889	31.4402	30.9714	31.6347	31.5343	31.2584	31.1074	31.7378	31.4783	31.068	30.4335	31.4475
P14923;C9JK18;C9JKY1;C9J826;C9JTX4;C9JPI2;K7ERP3	JUP	35;13;13;12;11;1;1	35;13;13;12;11;1;1	31;12;12;11;10;1;1	59.1	-0.429454	-0.580909	-0.151455	-1.3413	NA	NA	NA	NA	0.998696	0.621335	0.98926	0.679191	NA	NA	NA	NA	0.225995	0.144165	0.622065	0.204758	NA	NA	NA	NA	27.0188	25.6346	26.1008	26.2849	26.2213	25.5568	25.4812	26.0619	25.688	24.9837	25.9613	26.0824	26.4619	26.4479	25.1665	30.2071	25.9913	25.538	25.2689	26.1199
P15170-2;P15170-3;H3BR35;P15170;Q8IYD1;H3BSV8	GSPT1	17;17;15;15;8;4	17;17;15;15;8;4	17;17;15;15;8;4	34.7	-0.262852	-0.305287	-0.0424353	NA	NA	NA	NA	NA	0.998696	0.85309	0.995067	NA	NA	NA	NA	NA	0.578615	0.553946	0.949009	NA	NA	NA	NA	NA	25.6384	25.9937	26.2492	25.952	24.3523	25.9374	26.6231	25.8692	25.464	26.0637	24.2937	26.7908	NA	NA	NA	NA	NA	NA	NA	NA
P15291-2;P15291;Q86XA6	B4GALT1	11;11;2	11;11;2	11;11;2	43.4	-0.340424	-0.514096	-0.173671	0.737676	0.0728983	-0.696256	-0.125005	0.834965	0.998696	0.829856	0.992124	0.637306	0.909459	0.611231	0.816293	0.69088	0.618147	0.470796	0.823559	0.137339	0.8395	0.134807	0.594415	0.145213	27.3068	26.9066	25.3462	27.1931	24.896	26.9022	26.0287	27.5641	24.3577	26.581	26.8347	26.9229	25.8836	25.1633	26.8964	26.9911	27.1166	27.4708	26.3698	26.9278
P15311;E7EQR4	EZR	29;29	20;20	18;18	43.2	NA	NA	NA	NA	NA	NA	NA	0.156727	NA	NA	NA	NA	NA	NA	NA	0.946072	NA	NA	NA	NA	NA	NA	NA	0.77728	NA	NA	NA	NA	NA	NA	NA	NA	NA	NA	NA	NA	NA	NA	NA	NA	NA	NA	NA	NA
P15328	FOLR1	8	8	8	37.4	1.55591	0.413152	-1.14276	0.190525	NA	NA	-0.425339	NA	0.998696	0.86797	0.563239	0.906663	NA	NA	0.40123	NA	0.0269494	0.583661	0.0455461	0.658916	NA	NA	0.125216	NA	24.2747	27.0851	24.5932	25.1542	26.7706	26.6513	26.7787	27.1302	27.1862	24.8808	25.2009	25.4919	26.2376	25.3793	25.7796	26.4751	27.0011	26.3126	25.1343	26.1857
P15880;H0YEN5;I3L404;E9PMM9;E9PQD7;E9PPT0;E9PM36;H3BNG3;H0YE27	RPS2	18;15;12;12;12;10;10;2;1	18;15;12;12;12;10;10;2;1	18;15;12;12;12;10;10;2;1	53.6	-0.429133	-0.138089	0.291044	0.222166	-1.40813	-0.0242905	-0.771894	0.649151	0.998696	0.887559	0.971415	0.795674	0.0243547	0.98437	0.365608	0.64237	0.247131	0.654517	0.301896	0.388877	0.0033428	0.923703	0.108578	0.116368	28.9567	29.3491	30.2656	29.5387	28.6338	28.7955	29.6624	29.3019	29.1011	29.265	29.5973	29.5944	29.1	28.6944	29.6643	29.252	29.3785	29.2916	29.7804	29.149
P16401	HIST1H1B	10	10	8	30.1	0.992378	-0.00982796	-1.00221	NA	-4.48934	2.16292	0.9989	0.254907	0.998696	0.99924	0.971415	NA	0.000176971	0.116635	0.663283	0.92949	0.195446	0.993761	0.378151	NA	3.49505e-06	0.00620658	0.357247	0.702292	25.3529	27.7315	27.9043	28.8249	29.1322	27.8242	28.3148	28.5119	29.0735	28.6113	28.112	23.9774	NA	NA	NA	NA	NA	NA	NA	NA
P16403;P22492	HIST1H1C	10;2	8;1	1;0	31.9	0.0792789	0.0994341	0.0201553	-0.259956	-1.75033	0.616734	0.161846	0.37487	0.998696	0.882128	0.995067	0.726089	0.00249183	0.369889	0.776106	0.653096	0.743214	0.646519	0.914688	0.286231	0.000157853	0.0376773	0.503239	0.131077	30.7645	30.0678	30.1473	30.5025	30.6521	30.5565	30.0384	30.5522	30.4112	30.6572	30.3923	30.4191	30.8038	30.4366	30.5245	30.363	30.3558	30.4349	30.5963	29.701
P16435;H0Y4R2;E7EMD0;E7EWU0;C9JU80	POR	25;24;18;1;1	25;24;18;1;1	25;24;18;1;1	46.2	-0.753303	0.0594581	0.812761	0.414151	NA	0.128259	NA	0.988335	0.998696	0.949366	0.864785	0.722383	NA	0.857993	NA	0.545536	0.192316	0.801063	0.150322	0.271834	NA	0.562192	NA	0.0635181	27.0368	26.901	26.696	27.5772	24.7439	26.5718	26.5211	27.3611	26.9632	27.1364	27.0272	27.3221	27.1666	26.4196	26.0112	27.1565	27.4495	27.4285	26.3947	27.138
P16615;P16615-5;P16615-2;P16615-3;P16615-4;H7C5W9;O14983-2;O14983;O14983-3;J3QSY6;H3BVB2;A0A0C4DH86	ATP2A2	49;47;47;47;44;41;13;13;11;3;2;1	49;47;47;47;44;41;13;13;11;3;2;1	41;39;39;39;36;33;8;8;7;3;1;1	44.6	-0.223664	-0.182871	0.0407932	-0.169956	-0.199327	-0.24325	-1.0501	0.0510582	0.998696	0.799302	0.992124	0.744119	0.629902	0.612694	0.279535	0.965088	0.282291	0.382384	0.807629	0.310512	0.434186	0.140376	0.0575273	0.84693	30.8507	30.6083	30.3179	30.8601	30.6289	30.2613	30.3646	30.4875	30.4732	30.6575	30.5376	30.2371	30.4541	30.8032	30.5647	30.3839	30.4882	30.4402	30.2571	30.3405
P17655;P17655-2	CAPN2	31;26	31;26	31;26	56.7	0.00253594	-0.547978	-0.550514	1.04152	NA	0.181422	NA	0.845487	0.998696	0.823623	0.971415	0.36729	NA	0.932325	NA	0.699796	0.997303	0.454648	0.369616	0.0178681	NA	0.764563	NA	0.15612	26.4535	25.6639	28.306	25.3663	26.8655	25.9789	27.5712	25.3842	26.4584	24.9408	25.4694	26.7291	24.8772	24.9527	24.6014	25.5648	25.9558	26.5646	26.463	25.1787
P17812;P17812-2;Q9NRF8	CTPS1	17;11;1	17;11;1	17;11;1	37.6	-0.572122	-0.399375	0.172747	NA	NA	NA	NA	NA	0.998696	0.672333	0.98926	NA	NA	NA	NA	NA	0.048844	0.205232	0.601698	NA	NA	NA	NA	NA	25.1021	25.1911	25.3497	24.7948	25.0475	24.1937	24.6693	24.2387	24.8335	25.2074	24.8457	23.9536	NA	NA	NA	NA	NA	NA	NA	NA
P17844;J3KTA4;P17844-2;J3KRZ1;J3QRQ7;J3QSF1;J3KRX8;J3QR02;X6RLV5;J3QRN5;J3QS79;J3QKN9;J3QLG9;J3QR62	DDX5	32;31;29;11;11;10;6;5;3;2;1;1;1;1	32;31;29;11;11;10;6;5;3;2;1;1;1;1	23;22;20;4;9;5;6;5;3;2;1;1;1;1	58.1	-0.150351	-0.35749	-0.207139	-0.0974808	-0.422456	0.305461	0.240987	-0.569156	0.998696	0.701213	0.984635	0.94238	0.714529	0.541163	0.866483	0.719259	0.650213	0.233473	0.4577	0.796574	0.52485	0.101766	0.726149	0.186289	29.946	29.6118	30.0343	28.9882	29.8388	29.9431	29.14	29.0571	28.9483	29.6024	29.2146	29.3852	27.9727	28.9134	29.21	28.9966	28.1669	28.5294	29.4938	28.5127
P17987;E7ERF2;E7EQR6;F5H282;F5GZ03;F5H136;F5GZI8;F5H676;F5H726;F5GYL4;F5H7Y1	TCP1	28;20;19;17;10;7;6;5;4;3;2	28;20;19;17;10;7;6;5;4;3;2	28;20;19;17;10;7;6;5;4;3;2	61	0.0292259	0.0581141	0.0288881	-0.171917	0.769992	0.129684	0.460032	0.389883	0.998696	0.973475	0.995067	0.909737	0.409017	0.89195	0.579081	0.847419	0.939552	0.864979	0.940311	0.708064	0.192279	0.614996	0.26621	0.455649	28.3034	28.024	28.2877	29.139	28.4592	28.1652	27.8957	29.3509	28.4665	28.0459	28.289	29.185	28.5273	27.1551	27.6233	27.7298	28.1248	27.8799	27.937	26.4061
P18031;B4DSN5	PTPN1	10;9	10;9	10;9	29	-1.73178	-0.30137	1.43041	NA	NA	NA	NA	NA	0.366378	0.85309	0.580199	NA	NA	NA	NA	NA	0.00345199	0.544906	0.049187	NA	NA	NA	NA	NA	26.3128	26.1121	26.0318	26.4486	23.4982	23.9912	25.2745	25.2142	26.2143	24.4042	26.4917	26.5895	NA	NA	NA	NA	NA	NA	NA	NA
P18077;C9K025;F8WBS5;F8WB72	RPL35A	13;10;9;9	13;10;9;9	13;10;9;9	51.8	0.00681727	-0.0613996	-0.0682169	-1.75483	-3.26138	1.2751	-0.511246	1.44436	0.998696	0.934822	0.992124	0.516259	0.000152741	0.0384508	0.753669	0.257495	0.977449	0.768882	0.783984	0.0792527	1.24752e-06	0.000955916	0.45993	0.00655419	28.2615	28.0878	28.2664	28.5247	28.0489	28.511	27.8906	28.7172	27.991	27.9928	28.5004	28.4107	28.1821	28.3249	27.9909	28.4204	26.955	27.7669	27.6165	23.5605
P18085;C9JPM4;C9JAK5;U3KQF2;F5H1V1;F5H6T5;F8WDB3	ARF4	12;9;9;5;1;1;1	7;4;7;5;0;0;0	7;4;7;5;0;0;0	65.6	-0.208971	-0.116106	0.0928657	-0.247465	-0.12619	-0.398409	-0.216835	0.894185	0.998696	0.852578	0.98926	0.768841	0.927453	0.579674	0.905382	0.768101	0.402271	0.543074	0.671222	0.335792	0.8701	0.119796	0.813831	0.272092	29.2459	28.9577	28.7778	29.2304	28.9446	28.3197	29.1931	28.9184	28.948	28.9574	28.7755	29.0664	28.452	28.8326	28.7024	29.3352	28.9642	28.4556	28.2605	28.652
P18124;A8MUD9;C9JIJ5;C9JZ88	RPL7	23;18;8;7	23;18;8;7	23;18;8;7	63.7	-0.0105998	0.0953783	0.105978	-0.373589	-2.17901	0.887729	-0.544229	0.270779	0.998696	0.880768	0.98926	0.488767	0.0011938	0.116635	0.205812	0.850746	0.964521	0.629687	0.644701	0.0585161	6.48215e-05	0.00628299	0.0324603	0.482582	29.737	29.5011	29.3486	29.7704	29.6889	29.8109	29.0331	29.7817	29.7517	29.9078	29.4272	29.6518	30.212	30.1524	29.9406	30.0424	29.773	29.8928	29.8097	29.3776
P18206-2;P18206;Q5JQ13;P18206-3	VCL	38;38;26;8	38;38;26;8	38;38;26;8	47	-0.182287	0.292944	0.475231	0.44346	NA	0.639938	NA	0.565638	0.998696	0.85309	0.971415	0.722383	NA	0.83231	NA	0.850746	0.603608	0.558134	0.334983	0.277239	NA	0.452732	NA	0.474931	27.9174	27.3744	28.6618	28.2232	28.1173	27.2135	27.8855	28.2314	27.8917	27.4964	28.3897	29.5707	27.2681	26.7217	28.0058	27.8817	27.4167	27.5524	28.6933	27.9889
P18615;P18615-3;A0A0A0MSN9;P18615-4;A0A0A0MT02;A0A0G2JI50;E9PD43;A2ABK4;E7ENC7;E7EWR7	NELFE	13;12;10;10;8;6;6;5;1;1	13;12;10;10;8;6;6;5;1;1	13;12;10;10;8;6;6;5;1;1	50.8	0.225279	0.233521	0.00824215	0.494051	NA	-0.33789	NA	-0.106212	0.998696	0.85309	0.995067	0.795674	NA	0.717267	NA	0.946072	0.605014	0.555398	0.975842	0.386708	NA	0.272355	NA	0.787311	26.6387	26.6871	26.4773	25.0712	26.8137	26.8309	26.2912	25.8395	26.1452	26.5194	26.4134	26.7303	26.6583	25.0192	25.1682	25.1269	25.5364	24.9057	26.7686	26.738
P18669;P15259;Q8N0Y7	PGAM1;PGAM2	11;6;3	11;6;3	11;6;3	59.8	NA	NA	NA	-0.290566	NA	NA	NA	NA	NA	NA	NA	0.906663	NA	NA	NA	NA	NA	NA	NA	0.654939	NA	NA	NA	NA	NA	NA	NA	NA	NA	NA	NA	NA	NA	NA	NA	NA	24.9786	25.3278	26.1873	26.5531	25.2397	24.8248	27.233	24.5871
P18859-2;P18859;A8MUH2	ATP5J	9;8;6	9;8;6	9;8;6	62.9	-0.00298321	-0.0756902	-0.072707	-0.0142557	-1.84095	-0.360374	-0.128829	-0.137111	0.998696	0.920096	0.992124	0.979642	0.00241343	0.866133	0.918756	0.89792	0.987567	0.71017	0.719453	0.949542	0.000142116	0.57973	0.84168	0.645543	28.159	27.8673	27.9669	28.1896	28.0064	27.7432	28.2073	28.214	28.072	28.2364	27.9594	27.6122	28.335	28.3924	28.2106	28.0774	28.7035	28.1149	28.354	27.786
P19105;O14950;J3QRS3;J3KTJ1	MYL12A;MYL12B	11;11;11;5	11;11;11;5	5;5;5;0	63.2	-0.0176144	0.331361	0.348975	2.15198	1.1697	0.0949396	NA	-0.875508	0.998696	0.706493	0.971415	0.161441	0.230386	0.901481	NA	0.257495	0.958111	0.254068	0.390564	0.0022689	0.0715831	0.649821	NA	0.00666316	26.7016	26.5234	26.9198	26.7997	26.7142	25.8757	26.8126	27.4715	27.4389	26.3404	27.1426	27.3481	23.9873	25.1148	25.1028	25.2735	27.4772	27.2424	27.6753	25.6914
P19174-2;P19174;V9GY63;V9GY71;V9GYH5;A0A0D9SEK2;M0QX77	PLCG1	46;45;8;5;5;3;1	46;45;8;5;5;3;1	46;45;8;5;5;3;1	47.9	5.07441	1.61444	-3.45998	NA	NA	4.41465	4.58282	NA	2.78534e-05	0.353308	0.0830301	NA	NA	0.000174314	2.80346e-05	NA	4.82728e-08	0.0238774	0.000431699	NA	NA	1.70728e-07	4.70379e-08	NA	24.6027	24.9459	24.1244	24.6062	29.4623	30.1925	29.6082	29.314	25.4965	26.0277	27.9787	25.234	NA	NA	NA	NA	NA	NA	NA	NA
P19338;C9JYW2;C9JLB1;C9J1H7;C9JWL1	NCL	46;8;8;8;8	46;8;8;8;8	24;8;8;8;8	42.3	-0.548645	-0.505422	0.0432232	-0.212651	-0.184789	0.780134	-0.847692	0.503143	0.998696	0.758177	0.992817	0.835025	0.703487	0.0979513	0.608052	0.784384	0.313842	0.320893	0.877171	0.469562	0.509312	0.00487546	0.291172	0.292618	30.7078	31.1907	32.9648	31.0367	30.4418	30.6121	31.5015	31.15	30.8108	30.7264	31.0428	31.2983	30.6473	30.8089	31.3392	30.4636	30.3221	30.6725	31.1947	30.2191
P20339-2;P20339;F8VVZ0;F8WCY6;F8WD79;F8VWU4;F8VPW9;F8VSF8;F8VWZ7	RAB5A	11;11;3;2;2;2;1;1;1	8;8;0;1;1;0;0;0;0	8;8;0;1;1;0;0;0;0	70.1	-0.950262	-1.11121	-0.160947	NA	NA	-0.0176185	NA	0.537962	0.998696	0.512472	0.98926	NA	NA	0.993495	NA	0.784384	0.0896656	0.0657244	0.663082	NA	NA	0.963458	NA	0.297234	27.2593	26.5989	24.9906	26.7234	25.1614	25.1034	26.1023	25.4041	24.9453	26.0944	24.7273	25.3604	NA	NA	NA	NA	NA	NA	NA	NA
P20340-2;P20340-4;Q53S08;Q9H0N0	RAB6A	15;13;3;2	15;13;3;2	1;1;1;1	69.7	-0.336298	-0.214541	0.121757	0.12888	0.9856	0.276551	-0.482403	1.81689	0.998696	0.694339	0.971415	0.891318	0.317898	0.632994	0.783553	0.366213	0.0819005	0.228928	0.405902	0.575041	0.117953	0.154374	0.519456	0.0204161	28.8481	28.9797	29.1187	29.2255	28.6388	28.6708	28.6298	28.8875	28.8879	28.7891	28.885	28.752	29.0753	28.7692	28.1465	28.4628	28.7949	28.8787	28.7068	28.589
P20618	PSMB1	9	9	9	43.2	-0.184318	0.342219	0.526538	0.388669	NA	0.905327	NA	-0.207718	0.998696	0.793579	0.971415	0.780388	NA	0.54688	NA	0.872834	0.738684	0.371345	0.326866	0.350964	NA	0.104984	NA	0.585409	26.6101	26.6221	26.5972	25.3791	24.6437	26.32	26.6538	26.8538	26.4349	26.108	26.982	27.0526	26.3968	25.7988	24.7243	26.2727	25.7905	25.9114	26.545	26.5004
P20645;F5GX30;H0YGE9;H0YGT2;F5GXE0;F5GXU0;F5H883;H0YF90	M6PR;PHC1	4;3;2;2;1;1;1;1	4;3;2;2;1;1;1;1	4;3;2;2;1;1;1;1	22.4	-0.00666125	-0.492367	-0.485706	NA	NA	NA	NA	NA	0.998696	0.718308	0.854712	NA	NA	NA	NA	NA	0.988023	0.27204	0.139983	NA	NA	NA	NA	NA	25.8249	24.5047	26.0494	26.323	26.0304	25.7144	24.9956	25.935	25.1405	25.5915	25.3485	24.6521	NA	NA	NA	NA	NA	NA	NA	NA
P20674;H3BNX8;H3BRM5;H3BV69;H3BRI0	COX5A	6;5;4;4;1	6;5;4;4;1	6;5;4;4;1	52.7	-0.603346	-0.128936	0.47441	-0.600112	NA	1.35049	-1.02245	1.42912	0.998696	0.87518	0.971415	0.811402	NA	0.0384508	0.283348	0.244104	0.283013	0.620361	0.382734	0.42302	NA	0.000862899	0.0651321	0.00482296	27.1538	27.1216	27.1174	27.898	27.0138	25.1323	27.1057	27.6257	27.328	27.0225	26.9119	27.5127	27.2099	26.7848	26.4583	27.144	27.2377	27.06	23.9514	26.9475
P20700;E9PBF6;A0A0D9SFE5;A0A0D9SFY5	LMNB1	10;8;7;5	10;8;7;5	10;8;7;5	22	0.098486	-0.0348591	-0.133345	NA	NA	NA	NA	NA	0.998696	0.989057	0.98926	NA	NA	NA	NA	NA	0.673673	0.921349	0.65794	NA	NA	NA	NA	NA	25.119	25.2883	25.7113	24.754	25.2656	25.3903	25.2716	25.3391	24.7664	25.8633	25.4981	24.6054	NA	NA	NA	NA	NA	NA	NA	NA
P21333-2;P21333;Q5HY54;Q60FE5;A0A087WWY3;F8WE98;H0Y5C6;H0Y5F3;H7C2E7	FLNA	150;150;149;148;127;33;14;10;5	150;150;149;148;127;33;14;10;5	136;136;135;134;115;23;12;10;5	68	-0.215311	-0.249684	-0.0343729	-0.081773	0.534064	0.172359	-0.154734	0.296387	0.998696	0.821685	0.995067	0.930321	0.333684	0.831201	0.805821	0.785077	0.512994	0.433904	0.908562	0.738376	0.127085	0.437876	0.558396	0.299978	32.3654	32.1052	32.6384	33.2041	32.3315	31.8977	32.2516	32.971	32.3147	31.8664	32.2902	32.843	32.7041	32.0089	32.2601	32.1637	32.5724	32.2392	32.2772	31.7209
P21359;P21359-2;P21359-6;H0Y465;P21359-4;J3KSB5;P21359-3;P21359-5;J3QSG6;J3KRT8;J3QQN8;J3QLS2;K7EP94;J3KSX8;K7EID4	NF1	78;77;77;65;48;48;22;22;15;5;5;4;3;3;2	78;77;77;65;48;48;22;22;15;5;5;4;3;3;2	78;77;77;65;48;48;22;22;15;5;5;4;3;3;2	32.6	0.180232	0.296475	0.116243	0.679431	NA	0.132132	0.318211	-0.392333	0.998696	0.823623	0.98926	0.488767	NA	0.879862	0.721551	0.857357	0.662529	0.455353	0.573134	0.0400636	NA	0.598391	0.422027	0.517953	27.9415	29.1059	29.1406	27.6061	28.5721	28.7375	28.9874	28.2181	28.8121	28.7725	28.8565	28.539	28.5892	28.4131	28.7604	27.7553	28.8223	29.1638	29.5322	28.7174
P21796;C9JI87	VDAC1	17;11	17;11	17;11	75.6	-0.0214659	-0.343068	-0.321602	0.00815389	0.662278	-1.30881	-0.123014	0.28679	0.998696	0.860639	0.98926	0.999089	0.623927	0.714736	0.939034	0.882634	0.966792	0.571328	0.510638	0.990573	0.425532	0.246425	0.881317	0.6038	29.7763	28.8254	27.9605	30.0715	29.667	28.955	28.4667	29.4591	29.4379	28.9261	27.5607	29.3367	29.0462	28.0447	27.2403	29.4963	29.1139	28.7674	26.8056	29.1731
P21964-2;P21964;E7EMS6;E7EUU8;H7BZ45;F8WBW9	COMT	14;14;11;9;5;5	14;14;11;9;5;5	14;14;11;9;5;5	77.8	0.0205477	0.0328099	0.0122621	NA	0.0426914	-1.08675	NA	1.39254	0.998696	0.99924	0.999052	NA	0.945956	0.508601	NA	0.583743	0.978701	0.970485	0.987487	NA	0.90458	0.0848438	NA	0.0745781	24.1857	25.7762	26.7744	27.2927	25.6161	26.822	24.843	26.83	23.9736	26.6645	26.818	26.7041	NA	NA	NA	NA	NA	NA	NA	NA
P22061;P22061-2;A0A0A0MRJ6;H7BY58;F6S8N6;C9J0F2;F8WDT3;F8WAV5;F8WAX2	PCMT1	11;11;11;11;10;2;2;2;2	11;11;11;11;10;2;2;2;2	11;11;11;11;10;2;2;2;2	60.8	0.181782	-1.04743	-1.22921	NA	NA	-0.965032	0.24583	NA	0.998696	0.800739	0.797908	NA	NA	0.0384508	0.610821	NA	0.857678	0.395474	0.116791	NA	NA	0.00107057	0.306436	NA	24.1931	28.5811	28.9142	28.0472	28.05	27.8617	27.2712	27.2799	24.5068	27.5665	25.8593	27.6133	NA	NA	NA	NA	NA	NA	NA	NA
P22102;P22102-2;C9JBJ1;C9JTV6;F8WD69;C9JZG2;C9JKQ7;H7C366;A0A140TA71	GART	15;8;5;5;5;3;3;2;1	15;8;5;5;5;3;3;2;1	15;8;5;5;5;3;3;2;1	24	NA	NA	NA	NA	NA	-0.124035	NA	NA	NA	NA	NA	NA	NA	0.876296	NA	NA	NA	NA	NA	NA	NA	0.590783	NA	NA	NA	NA	NA	NA	NA	NA	NA	NA	NA	NA	NA	NA	NA	NA	NA	NA	NA	NA	NA	NA
P22234;P22234-2;E9PBS1;D6RF62	PAICS	13;13;12;10	13;13;12;10	13;13;12;10	32	-0.770442	-0.965864	-0.195423	-0.362836	NA	NA	NA	0.0461514	0.998696	0.671126	0.992124	0.858992	NA	NA	NA	0.973712	0.339521	0.201222	0.823195	0.499609	NA	NA	NA	0.927345	26.0499	24.5655	26.1014	26.7927	23.6929	25.2059	24.4924	27.0365	24.7589	24.3655	23.8386	26.683	26.4191	25.4471	26.5345	26.2559	26.1588	25.8798	26.8028	24.3638
P22307-6;P22307-2;P22307-4;P22307-7;P22307-8;P22307;H0YF61;P22307-5;H0YD06	SCP2	15;15;15;15;15;15;11;1;1	15;15;15;15;15;15;11;1;1	15;15;15;15;15;15;11;1;1	72.9	0.394142	0.156991	-0.237151	-0.203142	0.335126	0.262675	0.961218	0.0539947	0.998696	0.871707	0.971415	0.87493	0.463076	0.76556	0.0412747	0.960305	0.0699493	0.595262	0.389975	0.528742	0.242378	0.311923	0.00166207	0.829455	30.3011	30.5185	30.4909	30.8954	31.1009	30.8908	30.7938	30.9969	30.9596	30.4922	30.1145	31.2675	30.9702	30.9123	30.3354	31.5076	30.961	30.7502	30.1032	31.0985
P22314-2;P22314;Q5JRR9;Q5JRS0;Q5JRS2;Q5JRS1;Q5JRS3;Q5JRR6	UBA1	29;29;9;9;8;7;7;7	29;29;9;9;8;7;7;7	29;29;9;9;8;7;7;7	37.2	-0.0937827	-0.00286012	0.0909226	0.778636	-0.158386	0.0230186	NA	-0.177502	0.998696	0.99924	0.995067	0.637306	0.884788	0.995265	NA	0.946072	0.910779	0.997372	0.934558	0.145353	0.800713	0.980836	NA	0.786596	26.1431	25.6057	26.6048	27.4164	26.3976	25.0893	25.2271	28.6811	25.2441	25.1156	26.533	28.8661	25.2153	24.9354	26.1993	26.3399	27.1222	25.9595	27.1549	25.5678
P22392-2;Q32Q12;P22392;J3KPD9;E7ERL0;O60361;E5RHP0;F6XY72;C9K028	NME2;NME1-NME2;NME1	11;11;8;8;7;5;4;3;2	11;11;8;8;7;5;4;3;2	4;4;4;1;0;3;0;1;0	65.5	0.125078	-0.0348927	-0.159971	-0.199087	1.37966	0.749379	-0.516644	1.26241	0.998696	0.994747	0.992124	0.89008	0.170821	0.777967	0.287439	0.271949	0.829187	0.946475	0.730585	0.569537	0.0422545	0.346515	0.0689661	0.0126436	27.6907	27.1969	27.7214	29.3866	28.1622	27.5754	27.5192	29.2393	28.3214	27.4865	27.4851	28.5631	27.9599	27.1675	27.7804	28.7436	27.827	27.286	27.7433	27.9988
P22626;P22626-2;A0A087WUI2	HNRNPA2B1	21;20;16	21;20;16	21;20;16	67.7	-0.688142	-2.10327	-1.41512	0.254255	0.753345	-0.0387101	0.245551	0.559752	0.998696	0.353308	0.654137	0.811402	0.589512	0.989516	0.866483	0.825466	0.22439	0.0216034	0.0731294	0.418911	0.384117	0.94352	0.723675	0.382708	30.1402	30.4715	30.502	28.5162	30.0127	29.5259	28.6636	28.6751	28.8566	27.6992	25.9156	28.7454	27.3507	27.9115	28.4523	28.1433	28.176	28.0075	28.8184	27.8729
P22695;H3BRG4;H3BSJ9;H3BP04;H3BUE4;H3BUI9;A0A087WVZ4	UQCRC2	14;13;12;6;5;5;3	14;13;12;6;5;5;3	14;13;12;6;5;5;3	42.2	NA	NA	NA	NA	NA	0.3188	NA	NA	NA	NA	NA	NA	NA	0.833301	NA	NA	NA	NA	NA	NA	NA	0.530568	NA	NA	NA	NA	NA	NA	NA	NA	NA	NA	NA	NA	NA	NA	NA	NA	NA	NA	NA	NA	NA	NA
P23193;P23193-2;E5RIS7;E5RJ93;B7Z4S1;A0A0A0MT58;Q15560-2;Q15560;E5RK46;E5RFI1;Q5JRI7	TCEA1	11;9;5;4;4;2;2;2;1;1;1	11;9;5;4;4;2;2;2;1;1;1	11;9;5;4;4;2;2;2;1;1;1	34.6	0.265139	0.622571	0.357432	0.126111	NA	1.00688	NA	NA	0.998696	0.596099	0.971415	0.938533	NA	0.121475	NA	NA	0.571438	0.130496	0.352459	0.78587	NA	0.00701962	NA	NA	26.0707	25.7902	24.7288	24.7444	24.6506	25.5668	26.2098	25.9675	25.5173	26.1079	26.34	25.8592	26.741	24.7727	26.4203	26.5639	26.7351	26.1196	26.3452	25.8025
P23246;P23246-2;H0Y9K7;H0Y9U2	SFPQ	24;22;7;2	24;22;7;2	23;21;7;2	37.1	-0.150943	-0.0316138	0.11933	-0.524072	0.61201	0.120901	-0.525144	-0.226716	0.998696	0.992183	0.98926	0.864081	0.526126	0.833301	0.498815	0.946072	0.706779	0.939557	0.65034	0.506305	0.296265	0.514229	0.206921	0.789181	28.2668	28.7065	29.3736	27.5414	27.8727	28.4951	28.5414	28.3754	27.8967	28.4122	28.6146	28.8383	27.4087	27.9484	28.9384	27.8371	25.4084	28.2843	29.0649	27.2787
P23258;Q9NRH3;K7EIS0;K7EKE5	TUBG1;TUBG2	24;18;8;6	24;18;8;6	24;18;8;6	68.1	0.236241	0.30855	0.0723085	-0.173058	0.0741215	-0.178407	-0.369909	-0.0508356	0.998696	0.596099	0.98926	0.722383	0.932868	0.809879	0.608052	0.960305	0.20937	0.119885	0.667953	0.274398	0.884082	0.388669	0.298019	0.82981	28.9816	28.9807	28.6643	28.8048	29.2707	28.8932	29.1536	29.0587	29.3906	29.2181	28.9863	29.0704	28.9638	29.1098	29.1094	29.1191	28.9871	28.9659	28.675	28.9817
P23284	PPIB	15	15	15	57.4	0.392035	0.622694	0.230659	-0.316726	0.224552	0.834716	1.15184	0.158816	0.998696	0.353308	0.971415	0.726089	0.844663	0.318112	0.0432189	0.857357	0.144915	0.0243771	0.257597	0.280304	0.738662	0.0305338	0.00181287	0.542178	28.3798	28.6052	28.7633	29.23	29.1138	28.9402	28.9589	29.5336	29.5101	29.2335	29.2008	29.5247	28.4532	28.3104	28.9416	29.0467	28.4249	27.8658	28.9122	28.2821
P23396;P23396-2;E9PL09;E9PPU1;F2Z2S8;H0YCJ7;H0YEU2;E9PQ96;E9PJH4;E9PK82;H0YF32;E9PSF4;E9PQX2;H0YES8;E9PJN9	RPS3	30;28;27;22;18;17;15;14;14;14;13;8;6;1;1	30;28;27;22;18;17;15;14;14;14;13;8;6;1;1	30;28;27;22;18;17;15;14;14;14;13;8;6;1;1	86.8	-0.00066658	0.0810624	0.0817289	0.0855714	-0.765848	-0.161518	-0.253693	0.0202011	0.998696	0.93193	0.992124	0.906663	0.0990589	0.833301	0.866483	0.976961	0.997795	0.749815	0.723572	0.659656	0.0200209	0.491252	0.729929	0.932815	29.5877	29.162	29.8859	29.816	29.2951	29.4698	29.8518	29.8322	29.3872	29.4685	29.8451	30.0751	29.5755	29.4139	30.0226	29.7273	29.7395	29.7163	30.0289	29.5969
P23528;G3V1A4;E9PP50;E9PK25;E9PQB7;E9PLJ3;E9PS23	CFL1	17;16;16;16;12;9;9	17;16;16;16;12;9;9	13;12;12;12;8;8;9	78.3	-0.127267	0.0999979	0.227265	0.15338	-0.846858	-0.00911716	0.835401	0.0644701	0.998696	0.941214	0.98926	0.902406	0.647552	0.995265	0.554267	0.965088	0.710623	0.783955	0.572993	0.612519	0.449282	0.984198	0.242113	0.851584	29.0744	28.7097	29.3228	29.689	29.0275	29.1156	28.3941	29.7498	29.0462	28.6541	29.3862	30.1095	28.7381	28.8104	29.3662	29.0711	28.912	29.0889	29.9147	28.6836
P23786;A0A1B0GVF3;A0A1B0GTB8;A0A1B0GWC0;A0A1B0GV75;A0A1B0GTM0;A0A1B0GUD9;A0A1B0GTL9;A0A1B0GUB8	CPT2	20;20;19;19;18;5;2;1;1	20;20;19;19;18;5;2;1;1	20;20;19;19;18;5;2;1;1	39.4	0.394147	-0.980364	-1.37451	0.435812	NA	-0.0851459	NA	NA	0.998696	0.596099	0.368111	0.883643	NA	0.931991	NA	NA	0.342025	0.116927	0.0142979	0.555635	NA	0.7515	NA	NA	26.4531	26.3634	26.2148	24.7271	26.2327	26.5026	26.1202	26.4795	24.1389	24.8081	26.2876	24.6024	27.3821	26.397	24.3549	26.6887	27.5159	26.7864	25.3178	26.9458
P23919-2;P23919;H7C312;G5E9E9;H7BZ20;H7C3A4	DTYMK	13;13;7;5;5;3	13;13;7;5;5;3	13;13;7;5;5;3	58	-0.162512	0.217972	0.380484	0.54029	NA	-0.947359	NA	NA	0.998696	0.873433	0.971415	0.741831	NA	0.507664	NA	NA	0.765032	0.608012	0.337907	0.307509	NA	0.0796429	NA	NA	24.7335	25.6445	26.0589	26.799	24.5003	25.9436	25.905	26.237	26.2366	26.0988	25.8696	25.9027	26.2279	24.3092	24.7042	26.1064	26.5385	25.6517	25.3257	25.993
P23921;E9PL69;E9PP77;H0YCY7	RRM1	33;22;3;3	33;22;3;3	33;22;3;3	56.8	-0.101743	0.195712	0.297455	0.051225	NA	0.057461	0.733327	0.207637	0.998696	0.781406	0.854712	0.960818	NA	0.942755	0.167476	0.936409	0.577819	0.352563	0.1395	0.844132	NA	0.796814	0.0189027	0.740672	28.5195	28.8827	28.8232	28.8796	28.7158	28.689	28.4648	28.8285	28.8591	28.6953	29.0296	29.3038	29.9221	29.6555	30.0619	29.7791	29.6207	30.313	29.3859	30.3039
P24534;F2Z2G2;C9JZW3;F8WF65	EEF1B2	8;2;2;1	8;2;2;1	8;2;2;1	44.9	NA	NA	NA	-0.409876	1.57612	-0.905457	NA	-0.466994	NA	NA	NA	0.649873	0.0990589	0.731794	NA	0.857057	NA	NA	NA	0.161118	0.0199442	0.282396	NA	0.493185	NA	NA	NA	NA	NA	NA	NA	NA	NA	NA	NA	NA	28.0336	27.8429	28.391	28.1499	27.6778	27.6767	28.313	27.1105
P24941-2;P24941;G3V5T9;E7ESI2;Q00526;K7EJ83	CDK2	10;10;10;9;3;2	8;8;8;7;1;1	8;8;8;7;1;1	56.1	NA	NA	NA	NA	NA	0.484598	NA	NA	NA	NA	NA	NA	NA	0.735245	NA	NA	NA	NA	NA	NA	NA	0.288049	NA	NA	NA	NA	NA	NA	NA	NA	NA	NA	NA	NA	NA	NA	NA	NA	NA	NA	NA	NA	NA	NA
P25205;P25205-2;Q7Z6P5	MCM3	23;22;3	23;22;3	3;2;0	40.5	0.420054	-0.306763	-0.726817	NA	NA	1.13542	NA	NA	0.998696	0.849598	0.778053	NA	NA	0.222906	NA	NA	0.19515	0.518626	0.103823	NA	NA	0.0165924	NA	NA	25.4364	25.5511	26.5499	25.3478	26.1663	26.0526	26.4434	25.9032	24.6479	24.8868	25.675	26.4486	NA	NA	NA	NA	NA	NA	NA	NA
P25398	RPS12	11	11	11	75.8	0.302042	-0.762851	-1.06489	-0.807621	-3.35047	0.203788	0.239001	0.809158	0.998696	0.745515	0.797908	0.795674	0.00241343	0.833301	0.816003	0.508432	0.5998	0.298464	0.114251	0.386877	0.000145607	0.509575	0.574582	0.0451128	27.529	27.9654	29.5946	27.3277	28.4992	28.2114	29.258	27.6562	27.0171	25.9161	28.5698	27.8622	28.1056	27.7834	27.8243	26.3443	24.9815	28.3181	28.2837	25.2437
P25705;P25705-2;P25705-3;K7EK77;K7ENJ4;K7ERX7;K7EJP1;K7EQH4;K7ESA0	ATP5A1	36;35;32;18;15;14;12;8;2	36;35;32;18;15;14;12;8;2	36;35;32;18;15;14;12;8;2	66.2	-0.170331	-0.167775	0.00255625	0.0476955	0.141344	-0.141968	-0.0936903	0.376544	0.998696	0.837193	0.999052	0.964705	0.839882	0.767417	0.866483	0.718997	0.509716	0.490418	0.990273	0.84894	0.719807	0.316209	0.732281	0.180392	32.5109	32.4053	32.1903	33.0342	32.4277	32.1434	32.1299	32.7583	32.3427	32.3661	32.1135	32.6473	32.6857	32.2058	31.7732	32.2882	32.6074	32.3684	31.8866	32.2813
P25786;P25786-2;F5GX11;B4DEV8	PSMA1	17;17;15;6	17;17;15;6	17;17;15;6	68.4	-0.0109636	-0.251431	-0.240467	-0.0762161	NA	0.374926	NA	-0.22689	0.998696	0.800739	0.971415	0.977894	NA	0.862915	NA	0.936409	0.96606	0.394196	0.372979	0.9203	NA	0.570455	NA	0.718403	27.7739	27.2851	27.5842	28.164	27.6806	27.3907	27.5945	28.0976	27.2564	27.0622	27.4624	28.0205	27.3169	27.3455	24.883	27.7455	25.2366	27.1204	27.6234	27.0056
P25789;H0YMA1;H0YMZ1;H0YN18;H0YL69;H0YKT8;H0YMI6;H0YLS6;H0YLC2;P25789-2;H0YKS0	PSMA4	6;5;5;5;5;4;4;3;3;3;2	6;5;5;5;5;4;4;3;3;3;2	6;5;5;5;5;4;4;3;3;3;2	28.4	0.535462	0.179449	-0.356013	0.0732098	NA	0.839761	NA	0.585311	0.998696	0.882128	0.922962	0.930321	NA	0.522389	NA	0.490797	0.15138	0.647454	0.166792	0.756926	NA	0.0938765	NA	0.0413069	25.0276	24.9426	25.7903	26.3948	26.1312	25.8416	26.061	26.2634	25.918	25.0987	25.8492	26.0071	25.8503	25.5008	25.2482	26.0663	26.0635	25.5615	25.5258	25.8075
P26038;V9GZ54	MSN	37;6	37;6	26;4	64.1	-0.0536915	-0.155246	-0.101554	0.646798	-0.269819	-0.0301382	NA	0.876315	0.998696	0.976198	0.995067	0.726089	0.839882	0.993495	NA	0.765551	0.950571	0.873296	0.92873	0.287827	0.72214	0.96706	NA	0.268521	26.7437	26.079	27.3185	28.4781	27.1755	25.3406	26.6867	29.2017	26.9277	24.7405	26.9917	29.3383	27.3152	25.737	28.1171	27.7786	27.6505	27.6559	28.9296	27.2991
P26368-2;P26368;K7ENG2;K7ELP8	U2AF2	13;13;11;1	13;13;11;1	13;13;11;1	43.9	0.856421	0.83476	-0.0216604	-0.161228	-0.218795	1.95403	1.71303	-0.14668	0.998696	0.606794	0.995067	0.909645	0.853432	0.0384508	0.0286606	0.938799	0.129828	0.137764	0.936917	0.6989	0.752297	0.00108781	0.000913676	0.75415	26.6647	26.5521	26.8903	24.6255	26.6899	26.9392	27.5885	26.9407	27.2575	27.0648	27.2749	26.4745	25.7536	26.1312	26.0932	24.8475	24.9954	24.9832	26.0216	26.1804
P26373;P26373-2;J3QSB4;H3BTH3;J3KS98;H3BUK8	RPL13	15;13;10;5;3;2	15;13;10;5;3;2	15;13;10;5;3;2	50.7	0.0884804	0.133176	0.0446957	0.0595521	-1.58597	0.463076	-0.146015	0.159561	0.998696	0.849598	0.992124	0.906663	0.00249183	0.538545	0.783553	0.864675	0.703283	0.514697	0.804449	0.693965	0.00015477	0.0997735	0.52108	0.567372	31.1703	30.586	30.5278	30.8324	31.0027	31.0594	30.4698	30.9385	31.0103	30.9309	30.8334	30.8746	31.2716	31.1876	31.0099	30.9422	31.2218	31.1097	31.1875	31.1306
P26447	S100A4	4	4	4	27.7	-0.429431	0.13872	0.568151	-0.806922	NA	NA	NA	NA	0.998696	0.873433	0.952041	0.649873	NA	NA	NA	NA	0.297965	0.612312	0.203064	0.160561	NA	NA	NA	NA	26.2088	25.9804	26.6241	26.4639	26.2593	25.9831	24.7787	26.5383	26.3446	26.1719	26.2324	27.0831	26.4092	25.8009	26.163	26.2504	26.5356	23.9027	25.0715	25.886
P26599;P26599-2;P26599-3;A0A0U1RRM4;A6NLN1;A0A0D9SF20;K7EKJ7;K7ES59;K7EK45;A0A087WUW5;K7ELW5;A0A087WU68;O95758-1;O95758-6;O95758-2;O95758;O95758-5;O95758-4;O95758-7;X6R242	PTBP1	17;17;17;16;15;9;7;5;5;3;3;3;3;3;3;3;3;3;2;1	17;17;17;16;15;9;7;5;5;3;3;3;3;3;3;3;3;3;2;1	17;17;17;16;15;9;7;5;5;3;3;3;3;3;3;3;3;3;2;1	49.7	-0.341132	-0.188379	0.152753	0.280041	NA	0.196524	NA	-0.0822777	0.998696	0.835503	0.98926	0.892271	NA	0.833301	NA	0.965739	0.185591	0.481239	0.567359	0.576955	NA	0.518026	NA	0.869642	27.4145	26.9653	27.5065	26.9829	26.4409	27.0225	26.837	27.2043	27.2261	26.4445	27.1402	27.3049	26.2017	26.274	26.3767	26.8317	27.1514	26.8005	27.6153	25.2371
P26639;P26639-2;D6R9F8;D6RCA5;D6RDJ6;A2RTX5-2;A2RTX5;B7ZLP8;D6RBR8;D6RJ97;D6RHV7;D6RCS6	TARS	27;26;6;5;5;3;3;2;1;1;1;1	27;26;6;5;5;3;3;2;1;1;1;1	27;26;6;5;5;3;3;2;1;1;1;1	43.3	0.296503	-0.269119	-0.565622	NA	NA	-0.659222	NA	0.702104	0.998696	0.954798	0.98926	NA	NA	0.833301	NA	0.742606	0.647073	0.818577	0.618497	NA	NA	0.488576	NA	0.239773	25.4951	25.4349	26.7918	27.8159	27.033	25.6941	26.447	27.5497	26.5558	24.3274	24.3629	29.2151	NA	NA	NA	NA	NA	NA	NA	NA
P26640;A0A140T936;P26640-2;A0A140T954;A2ABF4;A0A0G2JJT9;A0A140T904;H0Y426	VARS	18;16;6;5;3;3;1;1	18;16;6;5;3;3;1;1	18;16;6;5;3;3;1;1	19.9	0.354526	-0.595773	-0.9503	NA	NA	NA	NA	NA	0.998696	0.634639	0.580691	NA	NA	NA	NA	NA	0.40438	0.171256	0.0543455	NA	NA	NA	NA	NA	25.2073	24.9273	26.15	24.9805	25.6982	24.7472	26.0065	26.2313	23.905	24.9019	24.6571	25.4181	NA	NA	NA	NA	NA	NA	NA	NA
P26641;P26641-2	EEF1G	22;21	22;21	22;21	42.1	-0.0203042	0.0358493	0.0561535	-0.0432443	0.31407	0.20876	-0.109114	0.995465	0.998696	0.983216	0.992817	0.977894	0.815701	0.769842	0.86517	0.535048	0.956879	0.906525	0.865993	0.912433	0.684226	0.330387	0.701963	0.0615212	28.9572	28.7763	29.2191	29.9101	29.2527	28.4222	29.2436	29.8631	29.2435	28.8271	29.2985	29.6371	28.2668	28.1808	28.5558	28.4543	29.0724	28.28	28.725	27.2072
P27105;F8VSL7;P27105-2	STOM	14;6;4	14;6;4	14;6;4	61.1	-0.288029	-0.160831	0.127198	0.0298947	0.374984	-0.0138945	-0.338442	0.416578	0.998696	0.829856	0.98926	0.977894	0.739767	0.986822	0.57561	0.761173	0.201673	0.473047	0.549788	0.904707	0.56682	0.936052	0.257865	0.26226	29.4556	29.1991	29.0669	29.5925	29.252	28.8775	28.7785	29.254	29.2407	29.3045	28.7646	29.361	29.4099	29.0916	28.7856	29.0043	29.5731	29.2029	28.6048	29.0302
P27144;D3DQ64	AK4	11;9	11;9	11;9	62.3	-0.122006	-0.358726	-0.23672	-0.508087	NA	0.278831	NA	1.06977	0.998696	0.835503	0.98926	0.665345	NA	0.779176	NA	0.260064	0.705647	0.482322	0.618769	0.184858	NA	0.351812	NA	0.00966554	26.4142	25.5361	25.5712	26.5185	26.2014	25.6737	25.4878	26.1891	26.0761	26.2338	26.0294	24.2659	26.0974	26.0847	25.6677	25.7676	26.1335	25.766	25.2042	24.4814
P27348;E9PG15	YWHAQ	18;10	13;8	13;8	53.5	0.137809	-0.801708	-0.939517	-0.861288	0.597494	NA	0.556616	0.316845	0.998696	0.324286	0.368111	0.709698	0.617515	NA	0.783553	0.882634	0.665656	0.0115074	0.01361	0.233342	0.417265	NA	0.517425	0.603232	28.7713	28.7851	28.8498	28.1289	28.8009	29.0328	29.2327	28.02	28.0487	27.7299	27.4332	28.1164	27.328	26.9885	27.7769	27.8025	26.9212	24.4877	27.7481	27.2937
P27635;X1WI28;F8W7C6;A0A087WV22;H7C123;H7C2C5;Q96L21;B8A6G2;A6QRI9;H7C2U2	RPL10	16;15;12;12;7;7;7;6;6;1	16;15;12;12;7;7;7;6;6;1	16;15;12;12;7;7;7;6;6;1	59.3	0.0967259	0.159485	0.062759	0.176221	-1.18864	0.328956	0.616599	0.121015	0.998696	0.851051	0.992124	0.785613	0.0117927	0.668172	0.280983	0.92441	0.619182	0.530097	0.771516	0.361839	0.00128066	0.182665	0.0603816	0.695723	30.9899	31.0585	31.0503	30.5214	30.9895	31.0105	31.1244	30.8826	31.1518	31.131	31.4292	30.5461	31.0165	31.0113	30.9006	30.454	31.0547	30.9753	31.1967	30.8606
P27694;I3L4R8;I3L524;I3L2M5	RPA1	13;6;1;1	13;6;1;1	13;6;1;1	31.5	0.227279	-0.781067	-1.00835	NA	NA	NA	NA	NA	0.998696	0.479707	0.580691	NA	NA	NA	NA	NA	0.502974	0.0493961	0.0537456	NA	NA	NA	NA	NA	25.3257	25.2578	25.4303	25.1804	26.1556	24.5972	25.567	25.7836	24.0187	25.2189	25.0075	23.8248	NA	NA	NA	NA	NA	NA	NA	NA
P27797;K7EJB9;K7EL50	CALR	23;14;4	23;14;4	23;14;4	66.2	-0.971544	-4.16264	-3.19109	0.452811	-0.44999	-1.41003	NA	0.407173	0.998696	0.212406	0.368111	0.902406	0.759418	0.467995	NA	0.847419	0.418235	0.00312902	0.0133008	0.625117	0.584823	0.0555483	NA	0.457439	31.2533	32.3326	33.3368	29.043	29.377	30.5416	33.0794	29.0816	27.3817	26.1851	26.62	29.1284	24.9352	24.9798	26.7243	27.9118	27.4184	25.6042	28.1511	25.1887
P27824;P27824-2;P27824-3;H0Y9Q7;D6RGY2;D6RFL1;D6RDP7;H0Y9H1;D6RB85;D6RAU8;D6RAQ8;D6RHJ3;D6RD16	CANX	34;34;28;17;15;13;12;12;9;7;3;1;1	34;34;28;17;15;13;12;12;9;7;3;1;1	34;34;28;17;15;13;12;12;9;7;3;1;1	48.5	-0.399885	-0.262927	0.136959	0.0146988	1.45202	-0.0299151	0.232431	0.354276	0.998696	0.748689	0.98926	0.979642	0.0650648	0.974825	0.816293	0.742606	0.156956	0.305176	0.621626	0.94917	0.0120709	0.894059	0.593108	0.238681	30.0256	30.1317	30.2992	30.6424	30.0341	29.278	30.2141	29.9732	29.5732	30.0535	29.9885	30.4321	30.1203	29.42	29.8481	29.8521	30.0189	30.163	29.5661	29.5513
P28066;P28066-2	PSMA5	10;8	10;8	10;8	48.1	-0.903408	-0.451709	0.451699	-0.0025958	NA	-0.0631358	NA	1.12986	0.998696	0.799302	0.98926	0.999089	NA	0.98437	NA	0.524211	0.168002	0.381229	0.558806	0.990913	NA	0.921833	NA	0.0584486	26.7425	26.4076	27.1079	26.543	26.6211	24.4325	27.142	24.9917	26.3024	24.8322	26.6031	27.2564	26.1362	26.1009	26.4416	26.5749	26.3286	26.1407	26.7899	25.9841
P28288;P28288-2;P28288-3	ABCD3	30;25;4	30;25;4	30;25;4	43.4	-0.084265	-0.0497712	0.0344938	0.267699	-0.373971	0.0472646	0.262816	-0.258327	0.998696	0.953149	0.992817	0.603915	0.611785	0.931991	0.566434	0.742606	0.655867	0.80613	0.849361	0.109684	0.410994	0.751902	0.25014	0.239603	29.6338	29.6419	29.4463	29.222	29.5202	29.5577	29.214	29.3152	29.6029	29.6569	29.3133	29.1718	29.0954	29.3769	29.3266	29.2305	29.5345	29.6843	29.5006	29.3809
P29401;P29401-2;A0A0B4J1R6;E9PFF2;F8W888;F8WAX4	TKT	39;39;33;15;6;1	39;39;33;15;6;1	39;39;33;15;6;1	77	0.0464614	0.237672	0.19121	-0.0580218	0.131583	-0.0877294	0.263986	0.202844	0.998696	0.873433	0.992124	0.965184	0.930977	0.963484	0.783553	0.857357	0.922486	0.610724	0.690754	0.861937	0.879022	0.853075	0.522638	0.534738	30.1652	29.9582	30.6557	31.5114	30.4711	30.2174	30.0874	31.7004	30.6319	30.111	30.7382	31.7601	30.6005	30.0508	30.8832	31.1011	30.3534	30.3844	31.3705	30.2952
P29966	MARCKS	13	13	13	51.8	-0.237744	-0.262114	-0.02437	-0.242862	0.356921	2.56859	-0.66224	0.369725	0.998696	0.800739	0.995067	0.726089	0.534193	0.117057	0.343853	0.761173	0.21626	0.393634	0.929996	0.28524	0.305368	0.00642038	0.096925	0.262126	29.3317	29.7433	29.5253	29.8296	29.4784	29.3326	29.292	29.376	29.5662	29.5468	28.5439	29.7246	29.9324	29.323	29.1143	29.4254	29.2509	29.3674	28.9385	29.2668
P30041	PRDX6	19	19	19	83.5	0.293271	-0.360247	-0.653518	0.314194	NA	0.461224	NA	0.933449	0.998696	0.872162	0.971415	0.811402	NA	0.833301	NA	0.718997	0.698425	0.599511	0.291694	0.420158	NA	0.521066	NA	0.179658	26.671	23.9723	26.4431	26.411	26.4142	25.6693	25.0928	27.4943	25.2618	24.8833	26.5916	25.3198	26.318	25.0894	25.6437	26.8806	26.4303	26.2531	26.4367	26.0685
P30044-2;P30044;P30044-3;P30044-4	PRDX5	8;8;7;4	8;8;7;4	8;8;7;4	59.9	NA	NA	NA	NA	NA	-0.236564	NA	NA	NA	NA	NA	NA	NA	0.91012	NA	NA	NA	NA	NA	NA	NA	0.666997	NA	NA	NA	NA	NA	NA	NA	NA	NA	NA	NA	NA	NA	NA	NA	NA	NA	NA	NA	NA	NA	NA
P30048-2;P30048	PRDX3	8;8	8;8	8;8	46.2	0.14072	-0.774487	-0.915207	NA	NA	NA	NA	NA	0.998696	0.692458	0.626241	NA	NA	NA	NA	NA	0.842857	0.222807	0.0641306	NA	NA	NA	NA	NA	25.3132	23.9094	25.5464	27.0131	25.304	25.525	24.7224	26.7935	24.8351	24.8872	24.7007	24.2611	NA	NA	NA	NA	NA	NA	NA	NA
P30050;P30050-2	RPL12	11;7	11;7	11;7	69.1	0.0415004	0.103988	0.0624881	-0.151899	-1.77563	0.0576208	-0.572762	0.143745	0.998696	0.871707	0.992124	0.780567	0.000416097	0.932325	0.205414	0.857357	0.848033	0.593583	0.710428	0.354532	1.61443e-05	0.762623	0.0317082	0.502132	30.0337	29.6277	29.6661	30.1623	30.0467	29.9017	29.5932	30.1142	30.0636	29.9516	29.9467	29.9439	30.2571	30.105	29.9864	30.012	30.0052	29.9449	30.0865	29.7164
P30084	ECHS1	8	8	8	40	NA	NA	NA	0.379463	NA	NA	NA	NA	NA	NA	NA	0.879972	NA	NA	NA	NA	NA	NA	NA	0.549932	NA	NA	NA	NA	NA	NA	NA	NA	NA	NA	NA	NA	NA	NA	NA	NA	24.6805	24.6946	24.3907	26.0992	25.4909	26.0049	26.1809	23.7061
P30101	PDIA3	32	32	26	63.2	0.113217	-0.182508	-0.295725	-0.0562871	0.0730512	0.558628	1.14005	0.678615	0.998696	0.897639	0.984635	0.970469	0.954973	0.833301	0.326451	0.825466	0.756753	0.671694	0.499144	0.880316	0.914643	0.520093	0.0870901	0.382489	27.9868	28.8083	28.8778	29.2122	28.6919	28.5006	28.5192	29.6263	28.4032	27.8087	28.3961	29.5471	28.4139	28.1672	28.9577	28.8489	28.4243	28.459	29.4714	27.8079
P30153;B3KQV6;C9J9C1;E9PH38;E9PPI5;E9PHZ6;E9PNM7	PPP2R1A	29;20;19;7;3;3;2	29;20;19;7;3;3;2	24;19;16;7;0;0;0	49.9	0.0024504	-0.016089	-0.0185394	-0.599294	0.390801	-0.0920947	-0.218677	0.0141873	0.998696	0.994406	0.995067	0.429798	0.314337	0.924825	0.610742	0.982133	0.988616	0.944073	0.931553	0.0259361	0.113257	0.715986	0.302297	0.955931	30.5274	30.1944	30.4016	30.302	30.5	30.4192	30.2041	30.3119	30.3613	30.7318	30.4137	29.8543	30.5065	30.5049	30.3197	29.908	30.0559	29.8611	29.3616	29.5633
P30464;P30484;P18465;A0A140T953;A0A140TA13;P30485;P30488;P30487;P30481;P30483;P30461;A0A140T9G0;A0A140TA14;A0A140TA11;A0A140T9Y5;A0A140T997	HLA-B	18;17;13;12;11;11;11;11;11;10;10;8;7;7;7;7	13;12;9;10;9;7;7;7;7;6;6;5;6;6;6;6	0;0;0;0;0;0;0;0;0;0;0;0;0;0;0;0	52.5	0.0271114	-0.11797	-0.145081	-0.215941	0.387993	1.69922	-0.550669	0.669872	0.998696	0.922138	0.98926	0.780567	0.398993	0.393767	0.17823	0.847419	0.9302	0.720505	0.560671	0.352396	0.183976	0.0404952	0.0248207	0.432201	27.9238	27.5594	28.3475	28.8133	28.0507	27.8758	28.5176	28.3084	27.8647	28.0217	27.7163	28.5695	28.3265	28.2351	28.3639	28.1938	28.5034	28.2911	27.6161	27.8449
P30508;P30510;A0A140T9M5;P30505;Q07000;P30504;Q9TNN7;A0A0G2JIF0;A0A0G2JH50;Q95604;A2BF26;A0A140T9Z4;A0A140TA19;A0A140T9S7;A0A140T9Q4	HLA-C	14;11;10;9;9;8;8;8;8;8;8;5;4;4;4	6;5;5;4;3;2;3;3;3;2;3;2;2;2;2	0;0;0;0;0;0;0;0;0;0;0;0;0;0;0	42.6	-0.109914	-0.175596	-0.0656812	NA	NA	NA	NA	0.601908	0.998696	0.93059	0.992817	NA	NA	NA	NA	0.64237	0.839607	0.74431	0.842099	NA	NA	NA	NA	0.117562	26.1375	26.5015	24.6468	27.1236	25.9365	25.3834	26.5799	26.07	25.437	26.1726	25.6644	26.4331	NA	NA	NA	NA	NA	NA	NA	NA
P30519-2;P30519;A0A087WT44;I3L159;I3L1F5;I3L1Y2;I3L276;I3L4P8;A0A1B0GXH0;I3L463	HMOX2	9;9;9;8;8;3;3;3;3;3	9;9;9;8;8;3;3;3;3;3	9;9;9;8;8;3;3;3;3;3	46	0.0994209	-0.280195	-0.379616	NA	NA	0.0267556	NA	0.371633	0.998696	0.851506	0.971415	NA	NA	0.978638	NA	0.847419	0.691283	0.541599	0.396889	NA	NA	0.907033	NA	0.448261	25.8196	25.5457	25.9387	25.1109	25.8054	25.6611	25.368	25.9781	25.5594	24.2478	26.3599	25.127	NA	NA	NA	NA	NA	NA	NA	NA
P30626-3;C9J0K6;P30626-2;P30626;B4DHQ6	SRI	7;6;6;6;2	7;6;6;6;2	7;6;6;6;2	42.8	-0.281228	-0.829006	-0.547778	NA	NA	NA	NA	NA	0.998696	0.621335	0.947042	NA	NA	NA	NA	NA	0.582849	0.152334	0.17652	NA	NA	NA	NA	NA	24.204	25.6271	26.1289	26.3705	25.3131	25.3358	24.6982	25.8584	25.6025	24.8062	24.14	24.4657	NA	NA	NA	NA	NA	NA	NA	NA
P30837;H0Y2X5;P00352;P47895	ALDH1B1	10;1;1;1	10;1;1;1	8;0;0;0	32.3	0.276061	-0.171633	-0.447694	NA	NA	-0.509221	NA	NA	0.998696	0.927679	0.971415	NA	NA	0.717267	NA	NA	0.532286	0.733943	0.376447	NA	NA	0.268326	NA	NA	25.9584	25.075	24.9945	26.3541	26.2428	25.6088	25.1246	26.51	24.6408	25.0718	25.3945	26.5884	NA	NA	NA	NA	NA	NA	NA	NA
P31040;D6RFM5;P31040-2;P31040-3;A0A087X1I3;H0Y8X1	SDHA	18;17;17;13;13;1	18;17;17;13;13;1	18;17;17;13;13;1	39.3	-0.224387	-0.959881	-0.735494	0.100734	NA	-0.421406	NA	1.34075	0.998696	0.704026	0.971415	0.906663	NA	0.807271	NA	0.268735	0.449815	0.24769	0.365354	0.662766	NA	0.380028	NA	0.0109027	27.0408	26.9596	26.95	27.8843	26.8634	27.1764	26.5708	27.3267	26.9136	26.8846	23.7683	27.4287	26.9225	27.0236	26.3807	26.8491	26.894	26.6653	26.6808	27.3387
P31153;P31153-2;Q00266	MAT2A	9;6;1	9;6;1	9;6;1	28.1	-0.410082	-0.687655	-0.277573	NA	NA	NA	NA	-0.171015	0.998696	0.672111	0.98926	NA	NA	NA	NA	0.936409	0.345299	0.203246	0.614601	NA	NA	NA	NA	0.717714	25.718	25.683	26.4257	26.8061	25.0811	25.2296	26.3036	26.3783	25.4001	24.8	24.8611	26.821	NA	NA	NA	NA	NA	NA	NA	NA
P31327;P31327-3;P31327-2;Q5R211;E7EWJ3;C9JTA4	CPS1	86;86;64;23;6;3	86;86;64;23;6;3	83;83;61;23;6;3	69.1	-0.00141948	0.068331	0.0697505	-0.0839954	0.298638	-0.227247	0.0285753	0.102256	0.998696	0.942441	0.992124	0.891318	0.529419	0.767417	0.938279	0.897834	0.996188	0.791356	0.807209	0.575207	0.300244	0.314515	0.875307	0.644438	30.5946	30.499	30.3703	31.151	30.7497	30.4603	30.1526	31.2467	30.7443	30.595	30.3941	31.1548	30.7073	30.4657	30.5991	30.7656	30.6048	30.5761	30.5769	30.444
P31689;P31689-2	DNAJA1	18;15	18;15	18;15	58.7	-0.235246	-1.21619	-0.98094	-0.370129	0.329188	2.39263	-0.799113	NA	0.998696	0.686356	0.971415	0.417036	0.842544	0.0816196	0.587666	NA	0.377783	0.218278	0.317966	0.0229933	0.730888	0.00370523	0.272141	NA	28.512	28.1499	28.5553	28.9865	28.1948	28.1224	28.1289	28.8166	28.3902	28.009	24.3141	28.6257	28.4228	28.3098	28.3527	28.3841	27.9599	28.021	28.0652	27.9429
P31930	UQCRC1	19	19	19	53.1	-0.445636	-0.161876	0.28376	NA	NA	NA	NA	NA	0.998696	0.95367	0.98926	NA	NA	NA	NA	NA	0.525337	0.811487	0.633241	NA	NA	NA	NA	NA	24.278	26.2248	26.5074	26.9841	24.9865	24.5716	26.1514	26.5023	25.8269	24.6381	26.2551	26.6267	NA	NA	NA	NA	NA	NA	NA	NA
P31943;G8JLB6;E9PCY7;D6RBM0;D6RIT2;D6RIU0;D6RAM1;E5RGV0;D6R9T0;D6RFM3;D6RDU3;D6RJ04;D6RIH9;H0YB39;E7EQJ0;E7EN40;H0YBD7;D6RDL0;H0YBG7;D6RF17;E5RGH4;D6R9D3;H0YAQ2;E5RJ94	HNRNPH1	16;16;15;10;9;9;8;8;8;8;8;8;8;8;7;7;6;5;5;4;4;3;3;2	14;14;13;10;9;9;8;8;8;8;8;8;8;6;7;7;4;5;3;4;4;3;3;2	9;9;8;6;7;6;6;4;6;6;6;6;6;3;6;5;2;5;2;4;1;3;1;2	47.7	0.0114203	-0.820808	-0.832228	0.0283809	-1.04125	0.0779203	-2.56956	0.520175	0.998696	0.408149	0.368111	0.988317	0.0778979	0.986822	0.0838727	0.847419	0.973491	0.0361133	0.00929102	0.964404	0.0153916	0.938496	0.00520686	0.445732	28.3335	28.5007	28.4023	27.2246	28.2628	28.3017	28.3495	27.5929	27.5881	27.0961	26.9498	27.544	25.128	27.1205	27.5901	26.981	25.5858	27.2327	27.5476	26.5669
P31946-2;A0A0J9YWZ2	YWHAB	16;3	9;2	1;0	61.5	0.363868	-1.76634	-2.13021	-0.367345	0.889823	NA	NA	0.400026	0.998696	0.483206	0.531939	0.664536	0.39638	NA	NA	0.92441	0.46293	0.0535965	0.0345714	0.182389	0.181749	NA	NA	0.692965	29.0374	28.9684	29.3575	27.9834	29.1601	30.0786	29.4964	28.0671	27.8278	24.6629	27.4134	28.3773	27.4262	26.7407	27.4029	27.8243	26.9157	26.7192	27.2764	27.0135
P31947-2;P31947	SFN	13;13	10;10	10;10	61.6	0.188237	-1.0926	-1.28083	NA	NA	NA	NA	NA	0.998696	0.708844	0.971415	NA	NA	NA	NA	NA	0.857846	0.262214	0.272554	NA	NA	NA	NA	NA	27.317	27.9479	27.636	24.9959	27.3553	28.2327	28.6051	24.4566	24.3103	24.8382	27.5019	26.8761	NA	NA	NA	NA	NA	NA	NA	NA
P31948;P31948-2;P31948-3;F5H783;F5GXD8;H0YGI8	STIP1	39;38;33;19;13;8	39;38;33;19;13;8	39;38;33;19;13;8	65.2	0.400885	0.00415494	-0.396731	-0.713924	1.29927	0.255421	0.560408	0.355917	0.998696	0.99924	0.98926	0.649873	0.00634719	0.79576	0.447425	0.857357	0.208275	0.995352	0.573394	0.169429	0.000526539	0.363976	0.150143	0.501365	28.9371	28.0793	29.2721	28.7536	29.3353	28.6988	29.373	29.2387	29.0326	26.6589	29.321	30.0462	28.6792	28.9764	29.6328	29.3502	27.3425	27.9395	29.2639	29.2369
P32004-3;P32004-2;P32004;E9PHJ4;E7EMY4;E7EVM4;E7EPI4;H0Y5C3	L1CAM	22;22;22;2;2;2;2;2	22;22;22;2;2;2;2;2	22;22;22;2;2;2;2;2	22.2	-0.245638	-0.620638	-0.375001	NA	NA	0.540565	NA	0.700972	0.998696	0.656678	0.971415	NA	NA	0.551013	NA	0.728189	0.431353	0.189228	0.390557	NA	NA	0.108997	NA	0.226951	25.8943	26.174	26.2128	26.9915	25.6489	25.9058	26.2288	26.5065	25.4026	24.7194	26.0979	26.5701	NA	NA	NA	NA	NA	NA	NA	NA
P32119;A6NIW5;P32119-2	PRDX2	13;9;1	12;9;1	12;9;1	62.6	-0.136898	-0.0665101	0.0703881	1.52815	NA	NA	NA	-0.568194	0.998696	0.992183	0.995067	0.488767	NA	NA	NA	0.829555	0.852246	0.931041	0.937298	0.045517	NA	NA	NA	0.405477	26.2291	24.7219	25.6032	26.8181	25.8956	24.0877	25.532	27.3095	26.3442	24.2502	25.0524	27.4595	24.5877	24.8946	24.9351	27.5195	26.9373	26.6527	27.74	26.7195
P32969;D6RAN4;H0Y9V9;E7ESE0;H0Y9R4	RPL9	14;12;12;10;4	14;12;12;10;4	14;12;12;10;4	67.2	0.17884	0.123639	-0.0552011	-0.0126701	-3.22329	0.169707	-0.638474	0.211992	0.998696	0.882128	0.992124	0.981819	0.0116443	0.821021	0.346311	0.857357	0.405058	0.646707	0.808768	0.955283	0.00124697	0.410108	0.098199	0.51375	28.5369	28.6374	29.1503	28.4866	28.7348	29.0587	28.8615	28.8716	28.7864	28.7089	29.3752	28.4353	28.5694	29.3493	29.1142	28.8487	28.8444	28.9075	29.3083	28.7708
P33176;C9JWB9	KIF5B	48;1	48;1	36;0	62.1	0.147657	-0.0842736	-0.231931	-0.459019	0.658084	0.276966	0.181678	0.526385	0.998696	0.941214	0.971415	0.547957	0.388422	0.490758	0.836189	0.857357	0.619799	0.786248	0.339366	0.0917706	0.171589	0.0646849	0.626894	0.502874	29.3708	28.3199	28.4107	29.0409	29.2337	29.046	28.596	28.8573	28.8277	29.1152	28.5323	28.3301	28.6521	28.6214	28.7813	28.3078	28.3252	28.5399	27.5434	28.118
P33240-2;P33240;E7EWR4;E9PID8;A0A0A0MT56;Q9H0L4	CSTF2	23;23;22;20;9;9	23;23;22;20;9;9	23;23;22;20;9;9	58.9	-0.095215	0.101056	0.196271	-0.0868409	0.345024	-0.0142395	0.337985	-0.154468	0.998696	0.85309	0.971415	0.892271	0.388422	0.986348	0.458322	0.857357	0.633316	0.55145	0.306889	0.580662	0.175171	0.931283	0.165676	0.507541	30.1029	30.1057	29.8883	29.9319	30.2804	29.9027	29.6334	29.8314	30.202	30.0826	29.9459	30.2026	30.1055	30.0953	29.7813	30.0128	29.7575	29.9863	29.9289	29.9749
P33527;P33527-9;I3L4X2;P33527-2;P33527-3;P33527-4;A0A0A0MS99;P33527-5;P33527-6;P33527-7;P33527-8	ABCC1	41;40;39;38;38;37;35;35;34;34;31	41;40;39;38;38;37;35;35;34;34;31	39;38;37;36;36;37;33;33;34;34;31	36.8	0.0716315	0.224918	0.153286	-0.0458981	1.12861	-0.195285	1.30979	0.408289	0.998696	0.807075	0.971415	0.960818	0.0692578	0.714736	0.167476	0.798873	0.779701	0.414367	0.40178	0.839765	0.0130576	0.249929	0.0209823	0.321962	29.2366	28.6187	28.1497	28.6671	28.879	28.8223	28.5624	28.6949	28.939	29.1024	28.9763	28.5541	28.5674	28.7665	28.3265	28.3954	28.901	28.3937	28.0191	28.5583
P33897;A6NEP8;Q9UBJ2	ABCD1	35;5;4	35;5;4	35;5;4	60.8	0.070988	0.292825	0.221837	0.049341	-0.992312	-0.294632	-0.473503	-0.525179	0.998696	0.596099	0.971415	0.930321	0.267653	0.645669	0.631367	0.728189	0.700153	0.116119	0.230629	0.746499	0.0878579	0.163328	0.324158	0.223928	29.382	29.2891	29.1973	29.1537	29.5487	29.4785	29.132	29.1468	29.7128	29.5331	29.6049	29.3425	29.1796	28.9029	29.0288	29.0995	29.2617	29.1232	28.9834	29.0398
P33981-2;P33981;D6RF82;D6REX1;D6RIC6;D6RFY1	TTK	8;8;2;2;2;1	8;8;2;2;2;1	8;8;2;2;2;1	15.4	NA	NA	NA	NA	NA	0.310164	NA	NA	NA	NA	NA	NA	NA	0.817046	NA	NA	NA	NA	NA	NA	NA	0.398004	NA	NA	NA	NA	NA	NA	NA	NA	NA	NA	NA	NA	NA	NA	NA	NA	NA	NA	NA	NA	NA	NA
P33991;E5RG31;E5RFJ8;E5RFR3	MCM4	29;9;4;1	29;9;4;1	29;9;4;1	44	-0.0238771	-1.29745	-1.27357	NA	NA	NA	NA	NA	0.998696	0.596099	0.797908	NA	NA	NA	NA	NA	0.979105	0.123158	0.116238	NA	NA	NA	NA	NA	26.2392	25.5831	28.3664	25.0148	25.0118	26.4003	28.1296	25.5662	24.6615	25.0777	24.1389	26.1356	NA	NA	NA	NA	NA	NA	NA	NA
P33992;B1AHB1;B1AHB2;B1AHA9	MCM5	19;17;6;4	19;17;6;4	19;17;6;4	33.9	0.296933	-0.721546	-1.01848	0.295422	NA	0.973406	NA	NA	0.998696	0.656678	0.654137	0.89008	NA	0.51954	NA	NA	0.202368	0.188916	0.0747381	0.569651	NA	0.0915449	NA	NA	26.2496	26.4941	26.9708	26.5881	27.1115	26.7392	26.9826	26.657	25.8055	24.4014	26.3323	26.8772	24.9716	26.2949	25.5678	25.1238	26.2321	26.1993	26.3266	24.3819
P33993;P33993-3;P33993-2;C9J8M6	MCM7	26;21;11;4	26;21;11;4	26;21;11;4	44.9	-0.0294003	-1.39577	-1.36637	0.182631	NA	0.313165	NA	0.173367	0.998696	0.480174	0.833034	0.902406	NA	0.91012	NA	0.936409	0.973776	0.0527099	0.132823	0.612525	NA	0.665111	NA	0.734321	26.2622	26.0657	28.242	25.8744	24.4688	26.2952	28.2733	27.2893	24.5203	24.9071	25.0454	26.3885	24.6294	25.2323	25.7099	26.0434	25.184	25.4435	26.1737	25.5443
P34897-3;P34897;P34897-2;H0YIZ0;G3V5L0;G3V2Y4;G3V4W5;G3V540;G3V2W0;G3V241;G3V3Y8;G3V4T0;G3V4X0;G3V2E4;G3V2D2	SHMT2	17;17;16;9;8;7;7;6;4;3;3;3;3;3;1	17;17;16;9;8;7;7;6;4;3;3;3;3;3;1	16;16;15;9;7;6;6;5;4;3;3;3;3;3;0	43.7	-0.320755	0.314001	0.634757	NA	NA	NA	NA	-0.812502	0.998696	0.87518	0.971415	NA	NA	NA	NA	0.524211	0.655271	0.620101	0.278689	NA	NA	NA	NA	0.0531162	26.0382	23.9278	26.2383	26.5215	24.5876	24.7755	25.2811	26.7985	25.8656	25.4388	25.7273	26.9502	NA	NA	NA	NA	NA	NA	NA	NA
P34932;A0A087WYC1;A0A087WTS8;P34932-2	HSPA4	42;30;22;5	42;30;22;5	39;27;20;5	56.5	0.0599665	0.127303	0.0673369	0.0240945	1.20353	0.640688	0.838166	0.314423	0.998696	0.935008	0.992817	0.977894	0.212173	0.809879	0.144981	0.85878	0.874198	0.771341	0.875878	0.919867	0.0630439	0.386218	0.0139092	0.556374	26.6053	27.5571	27.398	27.9399	27.6085	27.2552	26.7991	28.0773	27.8624	26.5029	27.4796	28.1647	27.942	27.0727	27.6773	28.0205	27.8248	27.7032	27.7695	27.5113
P35052;H7C410;H7C024;H7BZL4;P35052-2;H7BZE9;C9J4Y6	GPC1	21;20;12;11;8;5;4	21;20;12;11;8;5;4	21;20;12;11;8;5;4	45.3	NA	NA	NA	NA	-2.27103	NA	NA	NA	NA	NA	NA	NA	0.00812913	NA	NA	NA	NA	NA	NA	NA	0.000723407	NA	NA	NA	NA	NA	NA	NA	NA	NA	NA	NA	NA	NA	NA	NA	NA	NA	NA	NA	NA	NA	NA	NA
P35221;P35221-2;G3XAM7;P35221-3;E5RIB1;E5RJ41;E5RGY7;E5RG03;E5RJP7;E5RGD2;H0YBB8;E5RGY6;E5RJL0;E5RFM5;E5RIE0;E5RHV7;E5RFG3;E5RFM3;E5RFK9;E5RJZ2;E5RIT8;A0A087WZL6;E5RGU3;E5RHJ5;B9A010;Q9UI47	CTNNA1	41;41;37;23;10;8;5;5;4;4;4;4;3;3;3;3;2;2;2;1;1;1;1;1;1;1	41;41;37;23;10;8;5;5;4;4;4;4;3;3;3;3;2;2;2;1;1;1;1;1;1;1	32;32;28;18;8;7;5;3;3;3;2;2;2;2;2;2;1;2;1;1;1;0;0;0;0;1	58.5	0.222367	0.248212	0.0258455	-0.429569	0.284938	0.105956	0.346418	0.408282	0.998696	0.672111	0.992817	0.607801	0.568591	0.91828	0.447688	0.857357	0.252075	0.204429	0.860619	0.114808	0.35076	0.697755	0.151931	0.517641	29.5585	29.1597	29.1086	29.4549	29.5733	29.6259	29.3682	29.6037	29.6248	29.6716	29.5482	29.43	29.9489	29.8608	29.4368	29.3978	29.3763	29.5969	28.686	29.2668
P35232;C9JW96;C9JZ20;E7ESE2;E9PCW0;P35232-2;D6RBK0	PHB	18;15;13;13;13;9;7	18;15;13;13;13;9;7	18;15;13;13;13;9;7	82.4	-0.143	-0.117041	0.0259591	-0.0797506	0.380037	-0.345499	-0.0278202	0.15421	0.998696	0.920096	0.995067	0.938533	0.599499	0.629157	0.961768	0.936409	0.665886	0.715573	0.891538	0.783708	0.394241	0.151389	0.926559	0.728318	30.1513	29.4596	28.974	30.2719	29.7139	29.5178	29.2371	29.8161	29.7954	29.6021	29.3603	29.6308	29.6892	29.1755	29.3139	29.4788	29.8421	29.2871	28.6035	29.6057
P35249;P35249-2;C9JZI1;C9J8M3;C9JTT7;C9JXZ7;C9JGY5;F8WE44;H7C1P0;C9JW34	RFC4	18;15;15;13;11;8;6;6;4;2	18;15;15;13;11;8;6;6;4;2	18;15;15;13;11;8;6;6;4;2	60.1	0.575413	0.566435	-0.00897767	0.466815	0.227449	0.171814	NA	NA	0.998696	0.661582	0.995067	0.901724	0.795488	0.817046	NA	NA	0.198034	0.1932	0.961267	0.59867	0.637233	0.401274	NA	NA	27.2083	25.4267	26.7078	27.2188	27.1272	27.0646	27.064	27.6074	27.2961	27.3337	27.1571	27.0403	27.109	27.0954	26.7737	23.5444	27.3155	27.2113	25.4411	26.4217
P35250;P35250-2;A0A087WVY3;H7C5P4;H7C5P1;H7C5Q7;F8WC37;H7C5A0;H7C5G4;H7C596;H7C5S7	RFC2	16;13;10;8;2;2;2;2;2;2;1	16;13;10;8;2;2;2;2;2;2;1	16;13;10;8;2;2;2;2;2;2;1	54	-0.0331472	-0.745513	-0.712366	-0.388036	0.296297	0.648935	-0.0210887	0.803476	0.998696	0.800739	0.971415	0.61791	0.718209	0.717267	0.988621	0.716741	0.904473	0.391503	0.412074	0.122246	0.52972	0.262579	0.97488	0.169668	27.8406	27.2415	27.0266	27.8477	27.862	27.5238	27.1425	27.2955	27.6454	27.8273	27.4624	24.0393	27.6396	27.5066	27.4913	27.3583	27.4269	27.4717	26.6031	26.942
P35251-2;P35251;D6RAD2;H0Y8U4;E0CX09;H0Y9P8	RFC1	26;26;3;3;2;1	26;26;3;3;2;1	26;26;3;3;2;1	29.1	NA	NA	NA	NA	NA	0.397507	NA	NA	NA	NA	NA	NA	NA	0.833301	NA	NA	NA	NA	NA	NA	NA	0.499095	NA	NA	NA	NA	NA	NA	NA	NA	NA	NA	NA	NA	NA	NA	NA	NA	NA	NA	NA	NA	NA	NA
P35268;K7ERI7;K7ELC4;K7EMH1;K7EP65;K7EKS7;K7EJT5;C9JYQ9;Q6P5R6;H0Y8C2	RPL22	10;9;7;7;5;5;3;2;2;2	10;9;7;7;5;5;3;2;2;2	10;9;7;7;5;5;3;2;2;2	69.5	0.442865	0.540601	0.0977353	-0.153437	0.0136976	2.52285	0.857238	-0.260494	0.998696	0.479707	0.992124	0.870124	0.975763	0.471233	0.076076	0.847419	0.0727463	0.0489253	0.703968	0.522075	0.959467	0.0572311	0.0043399	0.44783	30.9464	30.9507	30.7686	30.545	31.1288	31.6935	30.9603	31.1996	31.2942	31.5046	31.7307	30.8436	31.406	31.9577	31.2455	31.0901	31.1859	31.3663	31.5345	30.9989
P35579;P35579-2;Q5BKV1;B1AH99;REV__S4R3H4;REV__E7EQT4;REV__Q9UKV3-5;REV__Q9UKV3	MYH9	127;89;14;8;1;1;1;1	127;89;14;8;1;1;1;1	104;68;12;7;1;1;1;1	61.2	0.101068	0.289169	0.188101	0.291057	0.740229	0.177288	-0.0588964	-0.408076	0.998696	0.652794	0.98926	0.726089	0.322026	0.831201	0.954811	0.728189	0.753475	0.182977	0.522222	0.288105	0.121571	0.43644	0.908352	0.213606	30.7617	30.8547	31.1486	31.4094	31.1657	30.4805	31.0673	31.8652	31.38	31.187	31.3304	31.4336	31.3881	30.9469	30.5983	30.4734	31.3018	31.163	31.4095	30.6968
P35606;P35606-2;D6R997;D6RBT6;D6RBZ7;D6RCL6;D6RBG7;H0YAC7;H0Y938	COPB2	44;43;7;6;5;5;5;4;3	44;43;7;6;5;5;5;4;3	44;43;7;6;5;5;5;4;3	60.5	-0.358968	-0.538814	-0.179846	0.186657	-0.717844	0.120375	0.0905767	0.777174	0.998696	0.596099	0.98926	0.905084	0.203804	0.92034	0.944679	0.691739	0.272618	0.117241	0.572474	0.646768	0.0591697	0.700396	0.889203	0.147938	29.5706	28.7473	28.8508	29.5203	29.2115	28.3634	28.4926	29.1856	29.1012	28.581	28.031	28.8205	29.2024	28.3985	27.738	29.1808	29.2426	29.0466	28.1257	28.8515
P35613-2;P35613;A0A087X2B5;P35613-4;I3L192;P35613-3;A0A087WUV8;R4GMX5;R4GN83	BSG	11;11;9;8;7;7;7;3;2	11;11;9;8;7;7;7;3;2	11;11;9;8;7;7;7;3;2	49.8	-0.131657	-0.0870574	0.0445993	-0.0482367	0.569433	-0.837282	1.59148	0.733004	0.998696	0.927679	0.992124	0.960818	0.22973	0.0641338	0.287439	0.271949	0.587985	0.735637	0.799791	0.839938	0.0708353	0.00232414	0.0689485	0.0116454	28.6871	29.079	28.8783	29.6289	28.8679	28.8039	28.9905	29.0843	29.1907	29.0186	28.6474	29.0682	29.256	28.9565	28.7184	28.4492	28.892	29.1534	28.6428	28.4989
P35637-2;P35637;H3BPE7;A0A075B7D9;Q92804-2;Q92804	FUS	8;8;7;2;2;2	8;8;7;2;2;2	8;8;7;2;2;2	20	-0.337696	-1.26365	-0.92595	0.201952	1.45783	NA	-0.873354	0.340405	0.998696	0.33275	0.580691	0.902406	0.0268282	NA	0.550108	0.890589	0.234578	0.0170124	0.0525654	0.640781	0.00372277	NA	0.237792	0.618792	27.2099	27.6825	26.8168	26.8677	26.99	27.1497	26.4651	26.6214	26.6148	26.4956	25.4849	24.9271	25.784	27.2997	26.9825	26.7742	26.1997	27.2448	27.6177	26.5859
P35658-2;P35658-4;P35658;P35658-3;P35658-5;A0A0A0MSW3;H0YF36;H0Y837;E9PKD2;B7ZAV2	NUP214	21;21;21;21;21;17;4;3;1;1	21;21;21;21;21;17;4;3;1;1	21;21;21;21;21;17;4;3;1;1	14.7	1.53715	1.34622	-0.190931	NA	NA	0.650579	NA	-0.137756	0.576031	0.547104	0.992124	NA	NA	0.678896	NA	0.946072	0.00748741	0.0779263	0.736935	NA	NA	0.193495	NA	0.782571	23.9597	24.7414	24.0282	25.9037	26.548	26.146	25.9988	26.0888	26.2805	26.9765	26.4775	24.2833	NA	NA	NA	NA	NA	NA	NA	NA
P35659;P35659-2;B4DFG0;D6R9L5;D6RDA2;H0Y993;H0Y8X0	DEK	9;6;6;5;4;2;2	9;6;6;5;4;2;2	9;6;6;5;4;2;2	25.3	0.0455458	-0.478986	-0.524531	-0.177794	NA	NA	NA	1.44508	0.998696	0.718308	0.971415	0.938533	NA	NA	NA	0.241579	0.936894	0.273878	0.374983	0.785706	NA	NA	NA	0.00196406	25.4319	26.4823	26.0793	26.9064	24.6777	26.8186	26.9066	26.6792	24.8923	26.1773	26.202	25.7122	26.7222	26.7642	25.8114	24.1837	26.3797	26.2828	25.2558	24.8521
P35998;P35998-2;C9JLS9	PSMC2	33;20;12	33;20;12	33;20;12	75.3	-0.238877	-0.133983	0.104894	-0.167917	0.382719	-0.266375	-0.519271	0.0442951	0.998696	0.849598	0.98926	0.82265	0.739767	0.491272	0.707517	0.967809	0.341418	0.511812	0.663135	0.451612	0.566761	0.0658934	0.39561	0.892937	28.832	28.8249	28.9425	29.2469	28.8114	28.1633	28.8674	29.0486	28.8521	28.869	28.5199	29.0694	28.8489	28.6835	28.6797	28.9894	28.9937	28.6875	28.1248	28.7239
P36404;V9GYD0;P36404-2	ARL2	12;7;7	12;7;7	12;7;7	60.9	0.52602	0.426406	-0.0996143	-0.711772	NA	-0.201754	NA	0.726585	0.998696	0.800739	0.992124	0.637306	NA	0.717267	NA	0.761173	0.164151	0.399227	0.805153	0.132542	NA	0.262677	NA	0.255434	27.1059	25.4492	26.216	26.2363	27.1419	26.6082	26.6041	26.7572	27.3471	26.6341	25.5663	27.1656	26.8202	26.6703	26.4595	26.7229	26.6116	26.4568	26.1529	24.6045
P36542;P36542-2	ATP5C1	12;11	12;11	12;11	37.6	-0.196794	-0.358349	-0.161555	-0.105642	1.91156	-0.0109692	-0.249671	0.420923	0.998696	0.584175	0.971415	0.930321	0.178581	0.990135	0.498019	0.634418	0.348408	0.10302	0.3911	0.755084	0.0460594	0.955223	0.20138	0.0972856	29.3765	28.9512	29.3497	29.4608	29.232	28.951	28.8608	29.3072	29.0124	28.6372	29.0767	28.9785	29.4827	29.5287	28.9778	28.9538	29.7644	29.3944	29.0595	28.3021
P36578;H3BM89;H3BTP7;H3BU31	RPL4	32;23;14;10	32;23;14;10	32;23;14;10	53.9	0.137406	0.156444	0.0190381	0.0986092	-2.16227	-0.0735279	0.646063	-0.0119591	0.998696	0.829856	0.995067	0.902406	0.000196833	0.924825	0.280983	0.982133	0.493494	0.464607	0.906827	0.612489	4.45323e-06	0.716071	0.0603843	0.962702	31.153	30.7078	30.8486	31.2944	31.2062	31.0048	31.0921	31.2503	31.3186	31.278	30.8953	31.1377	30.9736	31.0681	31.2004	31.0003	31.1558	31.2246	31.4922	30.7643
P37108;H0YLA2;H0YLW0	SRP14	11;8;2	11;8;2	11;8;2	69.1	0.0286965	-0.461063	-0.48976	-0.303935	-0.0449703	1.09012	0.33399	0.301837	0.998696	0.704026	0.971415	0.5682	0.958494	0.0384508	0.579081	0.728189	0.959099	0.245201	0.29319	0.0995118	0.928065	0.000765717	0.266008	0.205846	30.5125	31.1784	31.6445	29.9058	30.7646	31.5716	31.4666	29.5532	30.3352	30.212	30.5814	30.2684	30.0851	30.3407	30.1812	30.0855	30.114	29.9259	29.803	29.6339
P37802;X6RJP6;P37802-2;C9J5W6;Q9UI15	TAGLN2	15;14;14;1;1	15;14;14;1;1	15;14;14;1;1	70.4	0.0349673	-0.243746	-0.278713	-0.324983	1.80149	1.35328	-0.096607	0.854316	0.998696	0.920096	0.98926	0.795674	0.0544775	0.445748	0.939034	0.64237	0.928186	0.710114	0.657402	0.389423	0.00936717	0.0510799	0.879009	0.113458	27.3704	26.9741	27.2255	28.4516	27.6256	27.2719	27.1028	28.1612	27.5928	25.5276	27.4074	28.5187	27.6785	27.145	28.0856	27.6545	27.4024	27.0993	28.1777	26.5842
P38435;P38435-2;F8WDU9;F8WCF0;F8WB98	GGCX	10;9;2;1;1	10;9;2;1;1	10;9;2;1;1	14.2	0.607893	0.161496	-0.446397	0.62401	NA	-0.0366366	NA	0.200112	0.998696	0.968221	0.98926	0.649873	NA	0.963484	NA	0.938799	0.306131	0.852752	0.579549	0.163188	NA	0.851715	NA	0.759266	26.8328	26.433	25.2347	24.5851	26.9327	26.8992	25.5711	26.1141	26.6302	27.09	23.5814	26.43	25.8548	24.416	26.4656	25.4857	26.4478	26.2782	26.0088	25.9833
P38606;P38606-2;C9JVW8;C9JA17	ATP6V1A	23;22;7;6	23;22;7;6	23;22;7;6	57.1	0.0802219	-0.0358587	-0.116081	-0.579097	NA	-0.0307432	-0.889375	NA	0.998696	0.9851	0.98926	0.583506	NA	0.969542	0.225464	NA	0.807753	0.913028	0.587575	0.102823	NA	0.876482	0.0382078	NA	27.0205	26.1145	26.2788	27.3838	26.731	26.4814	26.7705	27.1355	26.5831	26.6337	26.4112	27.0262	26.841	26.5938	26.0164	26.7075	26.3504	26.4001	25.1972	25.8946
P38646;D6RJI2;H0YBG6;D6RA73;H0Y8S0	HSPA9	57;11;10;8;6	57;11;10;8;6	56;11;10;8;6	68.5	-0.153916	0.00170488	0.155621	0.373271	0.325951	-0.160832	-0.287554	-0.0457503	0.998696	0.99924	0.971415	0.488767	0.417309	0.772946	0.447688	0.95688	0.457214	0.993224	0.380732	0.0575971	0.202903	0.337309	0.155489	0.819028	32.0464	32.5821	32.5008	32.2418	32.0204	32.2934	32.4063	32.0354	32.2261	32.2393	32.3176	32.5948	31.6971	31.3442	31.8883	31.7447	31.9187	32.0194	32.1841	32.0452
P39019;A0A075B6E2;M0R2L9;M0QXK4;M0QYF7;M0R140	RPS19	14;7;6;6;6;6	14;7;6;6;6;6	14;7;6;6;6;6	64.8	-0.185705	0.0311772	0.216882	-0.220999	-1.01634	0.319173	-0.645775	0.598639	0.998696	0.984753	0.963445	0.734139	0.565159	0.668172	0.127356	0.595719	0.520231	0.909753	0.209553	0.294449	0.339266	0.183393	0.0109378	0.0795272	28.9932	28.5071	29.7027	29.3311	28.7231	28.8329	29.1274	29.1079	29.0992	29.0717	29.2978	29.19	29.0164	29.0078	29.6423	29.1076	28.9459	28.9518	29.2056	28.7868
P39023;G5E9G0;H7C422;H7C3M2;B5MCW2;F8WCR1;Q92901	RPL3	29;24;18;15;15;8;3	29;24;18;15;15;8;3	29;24;18;15;15;8;3	61.5	-0.0118471	0.201157	0.213004	-0.0294517	-2.04376	0.301548	-0.945939	0.0363342	0.998696	0.713248	0.952041	0.977894	0.000273656	0.49435	0.260013	0.965739	0.945149	0.267005	0.204341	0.925759	8.25509e-06	0.0709692	0.0497491	0.886315	30.1851	30.0345	30.1339	30.3431	29.9615	30.2209	30.1667	30.3	30.3723	30.4505	30.5097	30.1687	30.5238	29.6082	30.6393	29.7646	29.896	30.2346	30.572	29.7155
P39748;P39748-2;I3L3E9;F5H1Y3	FEN1	14;11;6;5	14;11;6;5	13;10;5;5	51.8	0.179776	0.219446	0.0396697	0.976759	NA	0.914651	NA	-0.695626	0.998696	0.882128	0.992817	0.637306	NA	0.474066	NA	0.761173	0.721088	0.6424	0.880384	0.132851	NA	0.0584502	NA	0.257543	27.1311	25.3536	25.6064	27.15	26.8946	25.9771	26.2334	26.8551	26.4808	26.619	26.2392	26.7798	25.0526	24.7439	26.2548	24.2449	26.5674	26.1583	26.8533	24.6244
P40227;P40227-2;J3KRI6	CCT6A	21;18;1	21;18;1	15;13;0	55.2	0.0393961	-0.0663403	-0.105736	-0.313675	1.44963	0.17581	-0.145551	0.460234	0.998696	0.964533	0.992124	0.757014	0.267653	0.817046	0.918756	0.844906	0.909614	0.845011	0.738252	0.320751	0.0878104	0.400285	0.838636	0.418301	28.9393	28.305	28.2858	29.3716	29.1344	28.2808	28.4489	29.1952	28.7607	28.2468	28.4037	29.2252	28.5043	28.2311	28.4094	28.7628	28.732	28.224	28.3399	27.357
P40261	NNMT	7	7	7	33	-0.132337	1.00051	1.13285	NA	NA	-0.0429997	NA	NA	0.998696	0.332602	0.179053	NA	NA	0.935764	NA	NA	0.719935	0.0167165	0.00232738	NA	NA	0.784177	NA	NA	24.9056	24.0139	24.3648	25.4403	24.2412	24.1314	24.917	24.9057	25.617	25.9687	25.8469	25.2941	NA	NA	NA	NA	NA	NA	NA	NA
P40429;M0QYS1;Q8J015;Q6NVV1;M0QZU1;A0A096LPE0	RPL13A;RPL13a	17;15;13;5;2;2	17;15;13;5;2;2	17;15;13;5;2;2	56.2	-0.332309	-0.65375	-0.321441	0.5652	-4.85338	0.170336	0.424412	-2.67702	0.998696	0.835503	0.992124	0.588099	0.00686281	0.971629	0.785336	0.260064	0.363765	0.480416	0.735893	0.10554	0.000579664	0.879664	0.528389	0.00870077	29.6806	29.2196	28.7652	29.265	29.3895	29.1136	27.9867	29.1115	29.3487	29.2835	30.0062	25.677	29.2295	28.9435	29.0838	28.1845	29.8221	29.3563	29.7189	28.8048
P40616-2;P40616;F8VYN9;B4DZG7;F8VP99;F8VP63	ARL1	8;8;8;6;1;1	8;8;8;6;1;1	8;8;8;6;1;1	70.7	-0.0254005	0.130678	0.156079	-0.0836817	NA	-0.204178	NA	0.0651452	0.998696	0.849598	0.971415	0.970469	NA	0.735945	NA	0.951239	0.911519	0.51708	0.383831	0.873366	NA	0.289765	NA	0.803641	26.7107	26.2521	26.6772	26.9507	26.6425	26.3163	26.9492	26.5812	26.7645	26.7285	26.8157	26.8049	26.6424	26.3268	26.4913	25.5547	26.9417	27.0069	25.8966	24.8352
P40763;P40763-3;G8JLH9	STAT3	43;42;36	43;42;36	1;1;1	67.8	2.50734	3.30056	0.79322	-0.0944759	-0.195975	1.75309	2.89053	0.708194	0.00990571	0.0016115	0.366138	0.906663	0.805837	0.00125595	0.00122222	0.490797	2.57514e-05	1.39644e-06	0.00664622	0.665803	0.663183	6.15056e-06	1.4355e-05	0.0400181	28.9034	29.9959	29.5984	29.7812	31.9063	32.5339	32.1695	31.6986	32.8963	33.0343	32.9559	32.5947	29.3369	29.3847	29.2214	29.01	29.3166	29.481	28.6674	29.1103
P40926;P40926-2;G3XAL0	MDH2	18;15;14	18;15;14	18;15;14	63	-0.172825	0.780045	0.95287	0.618984	NA	-0.122988	NA	0.72599	0.998696	0.823268	0.971415	0.561461	NA	0.950414	NA	0.783009	0.870513	0.453419	0.404255	0.0969749	NA	0.821951	NA	0.287376	25.1393	23.9357	26.3424	27.4468	24.5876	25.2384	24.223	28.1239	26.6209	24.1691	27.1722	28.0222	26.6532	26.5231	27.1747	27.6716	27.5437	27.3299	28.3024	27.3226
P40937;P40937-2;F5H5S0;E9PEP3;C9JH72;F5H304;F5H0U6	RFC5	15;14;5;4;4;3;3	15;14;5;4;4;3;3	15;14;5;4;4;3;3	54.7	0.980739	0.60825	-0.372489	-0.509233	-0.390421	-0.156627	NA	0.47034	0.998696	0.800739	0.98926	0.811402	0.551065	0.817046	NA	0.810297	0.0682943	0.395277	0.515065	0.430701	0.32	0.402703	NA	0.357213	24.6794	26.3566	26.189	26.964	27.3683	26.7041	26.8617	27.1779	27.5212	27.2645	26.8847	24.9517	26.7696	26.7036	26.9476	26.759	27.3632	26.7291	24.2658	26.7848
P40938;P40938-2;A0A087X270	RFC3	22;19;4	22;19;4	22;19;4	66	0.167822	0.0673125	-0.100509	-0.277988	0.0258508	0.533156	-1.04492	-0.509285	0.998696	0.959087	0.98926	0.644819	0.978451	0.833301	0.343853	0.812979	0.590298	0.828252	0.649599	0.151393	0.965169	0.51382	0.0955425	0.369192	28.2715	27.2351	27.0486	27.6389	27.8489	28.0452	27.5032	27.4681	27.5973	27.6244	27.9652	27.2765	27.405	27.7063	27.7512	27.36	27.3644	27.4878	27.0415	27.2169
P40939;H0YFD6;P40939-2	HADHA	43;11;11	43;11;11	43;11;11	66.6	-0.137681	-0.0662921	0.0713891	0.00501101	0.147888	-0.0423042	0.0709483	0.290141	0.998696	0.932484	0.98926	0.995419	0.778621	0.945685	0.918897	0.718997	0.523281	0.754215	0.630507	0.977125	0.616155	0.803971	0.84335	0.180735	30.0869	30.7284	30.6997	30.7395	30.2432	30.5222	30.4843	30.4541	30.3789	30.545	30.4593	30.6061	30.921	30.8227	30.6388	30.6639	30.9073	30.9969	30.5409	30.6213
P41091;Q2VIR3;Q2VIR3-2;F8W810;H7BZU1	EIF2S3;EIF2S3L	13;10;8;8;3	13;10;8;8;3	13;10;8;8;3	38.6	0.310413	-0.358579	-0.668992	-0.180218	NA	NA	NA	NA	0.998696	0.799302	0.817382	0.837275	NA	NA	NA	NA	0.180835	0.381296	0.128911	0.474305	NA	NA	NA	NA	26.666	26.3308	26.8317	26.7347	26.8601	27.3777	26.7827	26.7843	25.5553	25.7538	26.5163	27.3034	26.4805	26.163	26.7012	26.6005	26.6898	26.2166	26.5522	25.7658
P41247;P41247-2;C9IZF6	PNPLA4	6;5;4	6;5;4	6;5;4	31.6	NA	NA	NA	NA	NA	0.528207	NA	NA	NA	NA	NA	NA	NA	0.314013	NA	NA	NA	NA	NA	NA	NA	0.0270648	NA	NA	NA	NA	NA	NA	NA	NA	NA	NA	NA	NA	NA	NA	NA	NA	NA	NA	NA	NA	NA	NA
P41252;A0A0A0MSX9;J3KR24;Q5TCD1;Q5TCC6;Q5TCC9	IARS	77;75;70;18;6;2	77;75;70;18;6;2	77;75;70;18;6;2	66.3	0.0336559	0.114685	0.0810292	-0.266463	0.360468	-0.343545	0.561278	0.0308459	0.998696	0.839254	0.98926	0.637306	0.304667	0.406206	0.174485	0.967809	0.851441	0.492352	0.607407	0.137795	0.105643	0.0429679	0.0237136	0.896214	31.7233	31.8418	31.5281	31.6699	31.7603	31.9697	31.5861	31.5817	31.8536	31.883	31.7423	31.7429	31.8895	31.8626	31.8123	31.8374	31.7172	31.8317	31.3552	31.432
P42166;P42167-3	TMPO	29;10	29;10	19;0	55.6	-0.11791	0.100484	0.218394	0.366518	1.13359	0.199396	1.28395	0.270317	0.998696	0.938545	0.971415	0.811166	0.304667	0.833301	0.21842	0.857357	0.736418	0.780765	0.333772	0.414791	0.105691	0.527762	0.0354672	0.535259	29.3572	28.4104	27.8128	28.9238	28.8427	28.4846	28.4517	28.2536	29.0052	28.8622	28.7463	28.2924	28.8709	28.4028	27.2493	27.2148	28.7067	28.5493	27.7394	28.2085
P42167;G5E972;P42167-2;H0YJH7	TMPO	18;16;14;8	8;6;4;5	8;6;4;5	53.7	-0.434219	-0.317925	0.116294	NA	NA	NA	NA	NA	0.998696	0.837193	0.992124	NA	NA	NA	NA	NA	0.370758	0.488798	0.739138	NA	NA	NA	NA	NA	25.6615	24.327	25.83	26.2619	25.3324	25.6479	24.999	24.3643	25.8008	25.2436	25.0514	24.7129	NA	NA	NA	NA	NA	NA	NA	NA
P42224;P42224-2;J3KPM9;E7EPD2;D2KFR9;E7ENM1;E9PH66;H7BZ88;H7BZB5	STAT1	21;19;19;10;10;8;3;1;1	21;19;19;10;10;8;3;1;1	21;19;19;10;10;8;3;1;1	33.2	1.02745	2.96337	1.93592	NA	NA	1.81231	0.657323	NA	0.938665	0.0967914	0.0900148	NA	NA	0.0384508	0.228438	NA	0.0227752	0.000251624	0.000780024	NA	NA	0.00102166	0.0394784	NA	25.6328	25.3836	23.9984	25.2817	26.3675	25.779	26.0299	26.2299	28.253	28.0143	28.8123	27.0703	NA	NA	NA	NA	NA	NA	NA	NA
P42285;H0Y8U3	SKIV2L2	26;2	26;2	26;2	31.1	-0.172747	-0.369193	-0.196446	-0.337268	-0.269282	1.02633	NA	-0.161424	0.998696	0.860639	0.992124	0.902406	0.71201	0.699117	NA	0.95688	0.821636	0.571419	0.719446	0.61594	0.516556	0.224342	NA	0.816581	28.4042	28.0961	27.7613	25.5373	28.1419	27.9994	27.0919	25.8747	27.6814	27.3037	26.5763	26.7608	25.8801	24.4595	26.5785	27.002	25.5203	25.3583	26.9577	24.7347
P42330;A0A0A0MSS8;S4R3Z2;P42330-2;S4R3D5;P17516	AKR1C3	15;15;14;8;6;4	15;15;14;8;6;4	8;8;7;5;2;0	62.8	-0.810413	0.0511382	0.861552	NA	NA	-0.10399	NA	-0.334352	0.998696	0.985305	0.971415	NA	NA	0.948782	NA	0.887664	0.254508	0.914438	0.2419	NA	NA	0.813109	NA	0.614458	26.2257	25.5186	25.7017	27.0263	25.2427	24.4729	24.3301	27.1849	25.8426	25.8254	25.7235	27.2855	NA	NA	NA	NA	NA	NA	NA	NA
P42336;C9JAM9	PIK3CA	7;1	7;1	7;1	6.6	NA	NA	NA	NA	NA	1.07411	NA	NA	NA	NA	NA	NA	NA	0.111182	NA	NA	NA	NA	NA	NA	NA	0.00577143	NA	NA	NA	NA	NA	NA	NA	NA	NA	NA	NA	NA	NA	NA	NA	NA	NA	NA	NA	NA	NA	NA
P42345;B1AKP8;B1AKQ2	MTOR	130;38;11	130;38;11	130;38;11	60	-0.0305649	0.00799143	0.0385563	0.31351	0.338684	-0.226379	0.16945	-0.238468	0.998696	0.99924	0.992817	0.556011	0.530652	0.668172	0.829788	0.857357	0.910633	0.976076	0.827952	0.0937704	0.301743	0.17801	0.615379	0.52564	31.0617	31.8772	31.8615	31.0615	31.3405	31.5542	31.6597	31.1852	31.5497	31.4746	31.6285	31.241	31.3487	31.4875	31.5899	31.179	31.5268	31.7551	31.9165	31.6608
P42356;P42356-2;A8MTF1;A4QPH2;A4QPH2-4;A4QPH2-2;Q8N8J0;C9JLI1	PI4KA	51;22;9;9;8;7;6;2	51;22;9;9;8;7;6;2	51;22;9;9;8;7;6;2	30.5	0.143748	0.260844	0.117096	0.391431	0.462569	0.215626	0.256649	-0.0114146	0.998696	0.656678	0.98926	0.607801	0.663902	0.809879	0.859613	0.984351	0.518463	0.18958	0.516244	0.117757	0.467356	0.386553	0.687127	0.977388	27.8013	28.2936	28.0669	27.77	28.184	28.4139	28.139	27.7698	28.295	28.1882	28.2948	28.1971	27.5761	28.1248	27.7641	27.208	27.8589	28.2803	27.95	28.1497
P42677;Q5T4L4;C9J1C5	RPS27	6;4;2	2;2;0	2;2;0	41.7	NA	NA	NA	0.491218	NA	NA	NA	NA	NA	NA	NA	0.768841	NA	NA	NA	NA	NA	NA	NA	0.337283	NA	NA	NA	NA	NA	NA	NA	NA	NA	NA	NA	NA	NA	NA	NA	NA	25.8429	27.1766	25.2634	27.3759	26.8801	27.327	26.631	26.7857
P42695;G3V1A9;E9PKK4;E9PQA3;E9PLE0;E9PJ63;E9PL84;E9PJM8;E9PR72;E9PL95	NCAPD3	44;28;15;6;6;1;1;1;1;1	44;28;15;6;6;1;1;1;1;1	44;28;15;6;6;1;1;1;1;1	37.9	0.203421	0.222506	0.019085	0.166908	0.665726	0.13258	0.137777	0.64561	0.998696	0.704934	0.995067	0.768841	0.279238	0.833301	0.866483	0.608828	0.31025	0.250453	0.91201	0.342783	0.0939217	0.481036	0.729231	0.0875723	29.3306	29.6477	29.2957	29.2178	29.7075	29.7429	29.5625	29.2926	29.7202	29.6902	29.5916	29.3799	29.4711	29.5008	29.1488	29.482	29.3684	29.4882	29.7706	29.6431
P42704;A0A0C4DG06;B8ZZ38;C9JCA9;H7C3W8	LRPPRC	115;35;34;27;3	115;35;34;27;3	114;35;34;27;3	78.5	0.101311	0.257858	0.156547	0.0227466	0.385481	-0.0765131	-0.0781451	-0.239844	0.998696	0.633164	0.971415	0.970469	0.314337	0.897491	0.861686	0.810297	0.560838	0.169448	0.299501	0.876117	0.113599	0.641693	0.695421	0.343562	34.0119	34.2691	33.9774	33.8685	34.1235	34.2327	34.1675	34.0084	34.2277	34.2682	34.4621	34.2003	34.2758	34.3246	34.249	34.0628	34.2073	34.3399	34.283	34.173
P42766;F2Z388	RPL35	6;3	6;3	6;3	39.8	0.65712	0.734921	0.0778014	0.292712	-0.388946	2.65418	0.756019	1.4664	0.998696	0.479707	0.992124	0.5682	0.358882	0.00125815	0.144981	0.728189	0.0557979	0.0495915	0.821199	0.0992027	0.142903	8.62588e-06	0.0139973	0.195986	32.182	31.6441	31.4916	31.2925	32.8188	32.57	31.8739	31.9759	32.5551	32.9337	32.4029	31.6581	32.2485	32.3461	31.9551	32.0743	32.4362	32.4527	32.5978	32.308
P42858;H0YA07	HTT	89;1	89;1	89;1	37.3	0.0461161	0.262806	0.21669	0.483018	0.628895	-0.084219	0.520247	-0.115333	0.998696	0.708844	0.971415	0.299021	0.380544	0.879108	0.295623	0.938799	0.842468	0.262983	0.232594	0.011342	0.165878	0.596691	0.0719217	0.757957	29.1791	29.6331	29.6199	28.9351	29.351	29.4196	29.6375	29.1435	29.6183	29.818	29.4557	29.5265	28.9956	29.1045	29.3176	29.0531	29.5107	29.6215	29.5368	29.7339
P43121;P43121-2	MCAM	16;8	16;8	16;8	36.8	-0.0308765	-0.0329328	-0.00205626	-0.476043	-0.367511	-0.195574	NA	0.856034	0.998696	0.98031	0.999052	0.785472	0.714529	0.833301	NA	0.703865	0.906954	0.891701	0.991167	0.360892	0.524205	0.479691	NA	0.158595	26.7647	27.3162	27.2715	27.7633	26.8538	27.3399	27.3216	27.4769	27.122	27.2294	27.2187	27.4139	27.1817	27.2566	25.8089	26.9056	26.8616	26.7718	25.0301	26.5852
P43243;A0A0R4J2E8;A8MXP9;D6REM6;D6R991;H0Y8T4;B3KM87;P43243-2;Q68E03;D6R8Z5;D6RBI2;D6RBK5;D6RE02;D6RIA2;D6RAM9;D6RAY2;D6RCM3;D6REK4;D6RB45;A0A1B0GX04;D6R9F3;D6RBS2	MATR3	28;28;28;25;20;11;11;11;4;3;3;3;3;3;2;2;2;2;1;1;1;1	28;28;28;25;20;11;11;11;4;3;3;3;3;3;2;2;2;2;1;1;1;1	28;28;28;25;20;11;11;11;4;3;3;3;3;3;2;2;2;2;1;1;1;1	43.8	-0.208351	-0.026016	0.182335	-0.255812	-1.55415	0.283285	0.324649	0.389527	0.998696	0.991112	0.971415	0.768841	0.127773	0.770945	0.815978	0.812979	0.440627	0.924122	0.306892	0.338823	0.0275588	0.334448	0.566803	0.368622	28.9205	28.4426	28.0574	29.0941	28.6192	28.3154	28.4502	28.2963	28.522	28.9115	28.4829	28.4941	28.9868	28.8904	28.5825	28.4748	28.9461	28.705	27.9396	28.3205
P43246;E9PHA6;P43246-2;C9J809	MSH2	25;22;21;3	25;22;21;3	25;22;21;3	33.4	NA	NA	NA	NA	NA	0.754863	NA	NA	NA	NA	NA	NA	NA	0.594154	NA	NA	NA	NA	NA	NA	NA	0.125197	NA	NA	NA	NA	NA	NA	NA	NA	NA	NA	NA	NA	NA	NA	NA	NA	NA	NA	NA	NA	NA	NA
P43304;P43304-2;F5GYK7;E7EM56	GPD2	40;38;13;1	40;38;13;1	40;38;13;1	65.3	0.490216	0.61447	0.124254	0.453862	-0.649625	1.75393	4.82788	0.558611	0.998696	0.562231	0.98926	0.840845	0.566094	0.00125815	0.000186117	0.64237	0.135683	0.0854572	0.544166	0.477595	0.341535	8.33765e-06	6.24554e-07	0.112195	28.9641	28.2725	28.5129	29.5726	29.3369	29.4633	29.0633	29.4194	29.3952	29.0479	29.7192	29.6176	28.4466	28.3011	26.1131	28.0393	29.0591	28.5127	27.0911	28.0525
P43353;P43353-2;A0A087X2D4;Q9BUJ8;A0A087WUF8;A0A087X192;P48448;A0A087WTE0	ALDH3B1	11;10;6;5;4;4;2;1	10;9;6;5;4;4;1;1	10;9;6;5;4;4;1;1	30.3	-0.154064	0.00323754	0.157302	NA	NA	NA	NA	NA	0.998696	0.99924	0.979345	NA	NA	NA	NA	NA	0.52954	0.988095	0.440739	NA	NA	NA	NA	NA	26.7448	26.5184	26.1878	26.9016	26.7052	26.3831	26.0382	26.6099	26.6966	26.7183	26.3529	26.5978	NA	NA	NA	NA	NA	NA	NA	NA
P43487-2;P43487;F6WQW2;C9JXG8;C9JJ34;C9JGV6;C9JDM3;C9JIC6;Q9C010;Q9C010-2;Q5T0Z6	RANBP1	11;11;9;8;7;5;3;2;1;1;1	11;11;9;8;7;5;3;2;1;1;1	11;11;9;8;7;5;3;2;1;1;1	65	-0.161134	-0.0446155	0.116518	0.211278	0.361458	-0.391154	-0.645513	0.468799	0.998696	0.95367	0.984635	0.764854	0.526126	0.413566	0.765678	0.653096	0.367681	0.815661	0.498753	0.326613	0.296789	0.0453667	0.479191	0.128587	30.149	29.9491	29.7843	29.8483	29.909	29.8457	29.6602	29.6713	29.7	30.1796	29.7698	29.9028	29.4256	29.1359	29.6237	29.6259	29.5733	29.5008	30.0835	29.4987
P43686;P43686-2	PSMC4	25;22	25;22	25;22	72	-0.343716	-0.288787	0.0549287	-0.227366	0.10558	-0.265464	-0.385197	0.351216	0.998696	0.704026	0.992124	0.793699	0.932868	0.500913	0.753669	0.754897	0.192442	0.238275	0.775714	0.370679	0.883624	0.0765201	0.461651	0.250755	28.3067	28.1776	28.2937	28.9768	27.9734	27.8439	28.1033	28.4594	28.0616	28.3144	27.9469	28.2768	28.7112	28.5348	28.1226	28.2249	28.4413	28.4705	27.6395	28.1328
P46060;H0Y4Q3;B0QYT5;B0QYT4;B0QYT6	RANGAP1	33;12;8;8;2	33;12;8;8;2	33;12;8;8;2	66.1	0.175647	-0.00865611	-0.184303	-0.58723	0.095782	0.365035	-0.449889	-0.495413	0.998696	0.99924	0.984635	0.665503	0.902517	0.817046	0.783553	0.829555	0.581719	0.978942	0.48547	0.188365	0.831731	0.405722	0.517269	0.396683	29.008	28.4378	27.9136	29.0383	29.0768	28.9026	28.3132	28.8077	28.9346	28.8789	28.1448	28.4049	28.7635	28.6359	27.9736	28.0552	28.2497	28.189	26.5769	28.0636
P46087;P46087-4;P46087-2;P46087-3;F5GYR3;F5GWB7;F5H709;F5H5X6;F5H359;F5H8G6	NOP2	25;25;24;19;6;5;5;5;3;3	25;25;24;19;6;5;5;5;3;3	25;25;24;19;6;5;5;5;3;3	36.3	NA	NA	NA	NA	-2.12624	NA	NA	NA	NA	NA	NA	NA	0.0160128	NA	NA	NA	NA	NA	NA	NA	0.00198047	NA	NA	NA	NA	NA	NA	NA	NA	NA	NA	NA	NA	NA	NA	NA	NA	NA	NA	NA	NA	NA	NA	NA
P46379-2;A0A024RCR6;P46379;A0A0G2JK23;P46379-3;P46379-4;P46379-5;A0A0G2JL47;X6REW1;A0A0G2JJM1;F6S6P2;F6UR09;A0A0G2JJR8;F6VEM6;F6X9W3;F6U341;F6U1F2;F6XTU0;A0A1B0GX79;F6WML8;F6TC96;H0Y4L1;H0Y710;H0Y7K4;H0Y759;A0A0G2JJ92;A0A0G2JIB3;A0A0G2JIA9	BAG6	25;25;25;25;25;22;22;22;14;14;13;8;8;8;8;8;7;7;7;7;5;4;4;1;1;1;1;1	25;25;25;25;25;22;22;22;14;14;13;8;8;8;8;8;7;7;7;7;5;4;4;1;1;1;1;1	25;25;25;25;25;22;22;22;14;14;13;8;8;8;8;8;7;7;7;7;5;4;4;1;1;1;1;1	35.5	0.107911	-0.464766	-0.572677	-0.336598	-0.277983	-0.44909	-1.09102	0.628904	0.998696	0.835047	0.971415	0.811402	0.814121	0.445748	0.447688	0.829555	0.620813	0.478307	0.393731	0.430323	0.680276	0.0507557	0.153227	0.398741	27.5678	27.3463	27.4305	27.8346	27.9035	27.2983	27.5577	27.8512	27.9263	27.6942	25.0198	27.6798	27.597	26.4035	26.8225	27.308	27.2408	27.0223	25.6514	26.8701
P46776;E9PJD9;E9PLL6;E9PLX7	RPL27A	7;6;6;3	7;6;6;3	7;6;6;3	36.5	0.164094	0.193025	0.0289302	0.321225	-1.24434	1.29271	-1.9439	0.164985	0.998696	0.849598	0.995067	0.637306	0.00590241	0.714736	0.343853	0.850746	0.556191	0.514413	0.904383	0.129045	0.00048074	0.240138	0.0966486	0.483858	31.256	30.5246	30.2673	30.4178	31.0077	31.0377	30.4948	30.5818	31.1072	30.915	30.9188	30.2967	30.5852	30.7399	30.128	30.4412	30.8882	30.9587	30.8207	30.5117
P46777;Q5T7N0;R4GNJ2	RPL5	22;8;2	22;8;2	22;8;2	67.3	-0.111868	0.101445	0.213312	-0.149146	-1.89463	0.310873	0.0782899	0.127597	0.998696	0.871707	0.971415	0.826299	0.000613844	0.645669	0.877574	0.890589	0.543158	0.596749	0.280225	0.458935	2.68499e-05	0.159197	0.762174	0.624582	29.8255	29.9164	29.9057	30.0979	29.8221	29.8405	29.5686	30.0668	29.9585	30.3826	29.9532	29.8569	29.9403	30.3416	30.1827	29.8626	29.7546	30.0135	30.2475	29.715
P46778;G3V1B3;M0R181;M0R3I5	RPL21	14;8;8;2	14;8;8;2	14;8;8;2	55	-0.00741067	0.151214	0.158625	-0.315247	-3.06168	0.93886	-0.645803	-0.172102	0.998696	0.823268	0.984635	0.795674	0.0185502	0.732419	0.230901	0.892449	0.973114	0.452284	0.475033	0.39552	0.00234214	0.284413	0.0406788	0.63539	29.1188	29.0149	29.2787	29.4134	28.7496	29.2132	29.3548	29.4785	29.2563	29.5318	29.5594	29.0831	29.5433	29.5515	29.4544	28.2871	29.0664	28.4147	29.4111	28.683
P46779;P46779-2;P46779-3;H0YKD8;P46779-4;P46779-5;H0YMF4;H0YLP6	RPL28	16;13;13;13;11;11;11;9	16;13;13;13;11;11;11;9	16;13;13;13;11;11;11;9	65.7	-0.0844418	0.313943	0.398385	-0.182083	-1.52349	-0.2232	0.104709	2.22342	0.998696	0.622075	0.388124	0.767067	0.0021612	0.78852	0.866483	0.545536	0.681009	0.161168	0.01964	0.331705	0.00012387	0.359893	0.731993	0.0640331	30.0329	29.6649	29.5313	30.1928	29.8237	29.8158	29.7304	29.7142	30.0552	30.0921	30.2318	30.2987	30.4501	30.0844	29.9668	29.918	30.1046	29.91	29.9293	29.747
P46781;A0A024R4M0;B5MCT8;C9JM19;A8MXK4	RPS9	21;21;17;17;5	21;21;17;17;5	16;16;12;12;0	51.5	0.105225	0.203926	0.0987011	-0.0438132	-0.626556	0.373393	0.370819	0.206983	0.998696	0.701213	0.984635	0.938533	0.203804	0.318112	0.453484	0.810297	0.514119	0.234548	0.488414	0.783023	0.0593276	0.0278947	0.161306	0.346439	31.4831	31.3259	31.5591	31.3885	31.5673	31.6281	31.464	31.5181	31.7535	31.7072	31.5606	31.551	31.8569	31.576	31.9979	31.6537	31.7157	31.6694	31.7581	31.7659
P46783;F6U211;S4R435;Q9NQ39	RPS10	12;10;10;5	11;9;9;4	11;9;9;4	65.5	0.0311439	0.0303356	-0.000808263	0.917611	-3.2626	NA	0.721317	1.20496	0.998696	0.992183	0.999052	0.780567	0.0436966	NA	0.423366	0.69088	0.926803	0.938363	0.998092	0.355263	0.00705209	NA	0.140648	0.145237	28.0487	27.8666	29.0478	27.857	27.7872	28.248	28.7184	28.1911	28.6246	27.3872	28.5646	28.365	25.4158	25.1631	25.865	28.8271	28.088	25.4232	28.2069	27.2232
P46940;A0A0J9YXZ5;H0YLE8;A0A087X225;H0YKA5;A0A087WWP1	IQGAP1	121;91;76;7;3;3	121;91;76;7;3;3	116;87;72;7;3;3	70.3	0.288485	0.469357	0.180872	-0.163507	0.269992	0.758717	0.633715	-0.0669783	0.998696	0.369577	0.971415	0.722383	0.463076	0.092306	0.144981	0.936409	0.119562	0.0294636	0.297024	0.276976	0.241921	0.00442997	0.0150819	0.740144	32.4972	32.7842	32.6576	32.7663	32.8527	32.9676	33.1525	32.8864	33.0371	33.2026	33.3939	32.9491	33.2926	33.3043	33.4899	33.2017	33.1938	33.2053	33.0973	33.138
P46977;P46977-2;A0A0C4DH80;E9PN73;E9PI32;H0YET6	STT3A	16;11;5;5;5;1	16;11;5;5;5;1	15;11;4;4;4;1	23.1	-0.119734	-0.0944387	0.0252948	0.0254696	NA	-0.264178	-0.226665	0.241207	0.998696	0.931684	0.995067	0.977894	NA	0.563097	0.905285	0.857357	0.699103	0.747608	0.91777	0.919054	NA	0.111958	0.80176	0.54369	28.7434	27.9422	27.8382	28.716	28.6047	28.0583	27.7598	28.3382	28.3207	28.4619	27.8011	28.2784	27.6726	27.6713	27.7911	28.1947	28.1194	28.0281	27.2434	28.0407
P47712	PLA2G4A	24	24	24	33.4	-0.333721	-1.09549	-0.761764	NA	NA	-0.123467	NA	1.34798	0.998696	0.621335	0.971415	NA	NA	0.83231	NA	0.336971	0.403408	0.151303	0.306104	NA	NA	0.452774	NA	0.0183945	27.018	26.7226	26.8661	27.9872	26.8342	26.0275	27.0249	27.3724	26.9168	24.9843	27.6197	24.691	NA	NA	NA	NA	NA	NA	NA	NA
P47756-2;B1AK87;B1AK88;B1AK85	CAPZB	13;12;12;9	13;12;12;9	2;2;2;0	54.4	0.138468	-0.30029	-0.438758	0.784302	-2.1402	-0.382702	NA	0.299599	0.998696	0.704026	0.797908	0.709151	0.0481259	0.833301	NA	0.850746	0.479874	0.247027	0.114114	0.226568	0.00805727	0.469481	NA	0.484875	27.1193	27.0041	27.2555	27.2875	27.6335	27.304	27.0563	27.2265	27.0169	26.8334	26.3018	27.3132	24.7795	24.8094	27.1145	27.1037	26.6451	26.582	26.9298	26.7873
P47813;X6RAC9;O14602;A6NJH9	EIF1AX;EIF1AY	7;5;5;3	7;5;5;3	7;5;5;3	43.8	0.301817	-1.04988	-1.3517	NA	NA	NA	NA	NA	0.998696	0.708844	0.947042	NA	NA	NA	NA	NA	0.797959	0.26341	0.179227	NA	NA	NA	NA	NA	26.6006	28.0201	28.5748	24.558	27.2298	28.5545	28.5843	24.5921	26.0624	24.8736	25.7506	26.8673	NA	NA	NA	NA	NA	NA	NA	NA
P47897;A0A1B0GVU9;P47897-2;B4DDN1;H7C0R3;A0A0U1RQT0;C9J165;A0A0U1RR66;A0A0U1RQE9;A0A0U1RQQ5;A0A1B0GTT3;A0A0U1RRI9;A0A0U1RQL2;A0A0U1RQM8;A0A0U1RQX5;A0A0U1RQU2;A0A0U1RQJ6;A0A0U1RRC8;A0A0U1RQX9;A0A0U1RRJ7;F2Z2V6;A0A0U1RQC3;A0A0U1RR79	QARS	57;53;53;46;23;22;21;15;14;14;13;13;13;11;10;10;8;7;6;5;3;1;1	56;52;52;45;23;21;21;14;14;14;13;13;13;11;10;10;8;7;6;5;3;1;1	56;52;52;45;23;21;21;14;14;14;13;13;13;11;10;10;8;7;6;5;3;1;1	68.9	0.0685716	0.192547	0.123975	-0.29704	0.611667	-0.37699	0.0959117	-0.0346218	0.998696	0.738369	0.971415	0.620471	0.169945	0.318112	0.866483	0.967809	0.700924	0.289062	0.400929	0.123423	0.0412686	0.029343	0.725426	0.900777	31.2702	31.2896	30.9387	31.339	31.4218	31.2684	31.1341	31.2875	31.3997	31.4949	31.2912	31.4219	31.3946	31.2789	31.5462	31.5913	31.2355	31.3089	30.8166	31.2619
P47914;F8WF43;C9IYI4	RPL29	4;1;1	4;1;1	4;1;1	20.1	1.11013	1.50379	0.393664	-1.10086	-5.72221	NA	NA	NA	0.998696	0.708844	0.787368	0.722383	5.05895e-05	NA	NA	NA	0.397622	0.25939	0.110532	0.267913	1.52608e-07	NA	NA	NA	29.5137	29.3864	24.1032	30.1374	29.5897	29.3723	28.9295	29.6897	29.7181	30.1374	29.5978	29.7025	29.8944	29.6256	29.7619	29.5006	29.6542	25.4514	29.7471	29.5264
P48047;H7C0C1;H7C086;H7C068	ATP5O	12;8;3;3	12;8;3;3	12;8;3;3	67.1	-0.33107	-0.349147	-0.018076	-0.0282735	-0.331599	0.587062	-2.24119	0.396323	0.998696	0.596099	0.995067	0.978793	0.814121	0.203154	0.0479234	0.698882	0.170201	0.119893	0.916918	0.935371	0.673967	0.0147242	0.00225144	0.152601	29.0972	28.9478	29.1324	29.6447	28.747	28.772	28.7502	29.2286	28.7971	29.0049	28.7762	28.8472	29.3342	28.9796	28.2963	28.5979	29.2777	29.183	28.0758	28.5584
P48444;B0YIW6;P48444-2;Q6P1Q5;E9PK34	ARCN1	28;27;19;11;4	28;27;19;11;4	28;27;19;11;4	59.5	0.051443	-0.464063	-0.515506	-0.228138	NA	0.160999	0.232511	-0.43902	0.998696	0.706493	0.971415	0.930321	NA	0.807271	0.841941	0.857357	0.903612	0.252669	0.250003	0.748516	NA	0.381101	0.648863	0.543124	27.9828	26.6484	27.5163	27.5444	27.8543	26.4717	27.5784	27.9933	27.4406	26.2163	26.8025	27.3762	27.3714	26.1237	25.9991	26.2378	27.6997	27.001	24.5363	25.5826
P48449-3;P48449;P48449-2;A0A0G2JQD0;C9J315;A0A0G2JS81;H7C3A5	LSS	13;13;12;9;5;1;1	13;13;12;9;5;1;1	13;13;12;9;5;1;1	20.1	-0.0170719	0.374379	0.391451	0.332888	NA	0.787016	NA	-0.0770021	0.998696	0.829856	0.984635	0.768841	NA	0.490758	NA	0.961697	0.975727	0.464128	0.482181	0.337336	NA	0.0648897	NA	0.835173	23.9718	25.4434	25.0432	25.7766	24.0583	24.5281	25.5095	26.0708	25.6174	24.3839	25.6805	26.0507	25.5365	25.6388	25.3441	24.3607	25.7858	25.5603	25.0256	25.8399
P48643;B7ZAR1;E9PCA1;E7ENZ3;P48643-2;D6RIZ7;H0Y914	CCT5	29;27;27;25;23;2;1	29;27;27;25;23;2;1	29;27;27;25;23;2;1	61.4	0.185129	0.0913301	-0.0937991	-0.0785063	0.172173	-0.438003	0.556901	-0.0989297	0.998696	0.964459	0.992124	0.977894	0.839882	0.862915	0.458322	0.967809	0.649864	0.844111	0.821401	0.90467	0.723669	0.570997	0.166023	0.91436	27.4602	27.1551	28.3361	28.5605	28.1986	27.5963	27.7482	28.7093	27.8709	27.276	27.775	28.9554	27.8106	26.1197	28.1977	28.2025	27.7576	26.98	28.8261	26.4528
P48651;P48651-3;P48651-2;J3KNR6	PTDSS1	8;6;6;1	8;6;6;1	8;6;6;1	18.6	0.210485	-0.478321	-0.688806	-0.391076	-0.796722	-1.25755	NA	NA	0.998696	0.768371	0.936464	0.744119	0.58797	0.624271	NA	NA	0.352539	0.332916	0.17366	0.311061	0.378677	0.144909	NA	NA	27.6209	27.5624	27.0569	27.6428	27.7743	27.7701	27.332	27.8486	27.7505	25.566	27.2417	27.4115	28.5159	27.2551	26.8017	27.4911	27.5163	27.1544	26.8528	26.976
P48729;P48729-3;P48729-2;D6REM4;E7ETM0;H0Y9X2;U3KQK7;Q8N752;U3KPX3;E5RG27;D6RGE5;U3KQ83	CSNK1A1	10;9;9;7;6;4;4;4;3;2;2;2	10;9;9;7;6;4;4;4;3;2;2;2	10;9;9;7;6;4;4;4;3;2;2;2	36.2	0.105555	0.331198	0.225643	0.219988	NA	0.196871	NA	NA	0.998696	0.782832	0.976627	0.890113	NA	0.83231	NA	NA	0.719413	0.359824	0.436994	0.570634	NA	0.454827	NA	NA	24.6811	25.2913	24.8392	25.8085	25.3207	25.5949	25.046	25.0805	25.7131	24.8064	25.9811	25.4442	26.0949	25.474	24.6095	26.1809	26.1971	25.9002	25.7936	25.3482
P48739;A0A0A0MSW4;P48739-2;P48739-3;B3KYB7;B3KYB6	PITPNB	5;5;5;5;4;3	5;5;5;5;4;3	5;5;5;5;4;3	30.3	-0.639531	0.113996	0.753527	0.0589337	NA	NA	NA	NA	0.998696	0.851506	0.66442	0.94238	NA	NA	NA	NA	0.121567	0.535867	0.0767924	0.798367	NA	NA	NA	NA	25.7736	25.7736	25.8293	25.4872	24.2988	24.8029	25.0788	26.1252	25.7034	25.6789	26.0375	25.9	26.0848	25.1596	25.8016	25.9044	25.7781	25.9175	25.6106	25.88
P48960-2;P48960-3;P48960;M0QY55;B4DWB8;Q9UHX3-4;Q9UHX3-6;Q9UHX3-3;Q9UHX3-2;Q9UHX3;M0R0K5;K7EPE8	CD97	12;12;12;2;2;2;2;2;2;2;2;1	12;12;12;2;2;2;2;2;2;2;2;1	12;12;12;2;2;2;2;2;2;2;2;1	23.2	NA	NA	NA	NA	NA	-0.0781358	NA	0.190352	NA	NA	NA	NA	NA	0.892403	NA	0.873694	NA	NA	NA	NA	NA	0.625808	NA	0.589566	NA	NA	NA	NA	NA	NA	NA	NA	NA	NA	NA	NA	NA	NA	NA	NA	NA	NA	NA	NA
P49207	RPL34	7	7	7	37.6	0.828541	1.56366	0.735123	1.07551	-2.53533	-2.03761	NA	0.566553	0.998696	0.596099	0.971415	0.722383	0.205667	0.508601	NA	0.795243	0.423674	0.121801	0.352674	0.276953	0.0601799	0.0834246	NA	0.318055	28.0308	24.8448	27.4569	24.5216	28.1195	25.1919	26.9653	27.8915	28.3951	26.5121	27.4953	28.7063	27.7628	27.9719	24.1728	24.8884	27.943	27.4513	27.5447	26.1589
P49257	LMAN1	21	21	21	48.6	-0.252545	-0.142559	0.109987	-0.118235	-0.0284691	-0.15985	0.557741	0.369364	0.998696	0.860639	0.98926	0.879972	0.981729	0.833301	0.287439	0.678435	0.393518	0.569514	0.592566	0.544084	0.972977	0.511322	0.0675661	0.140729	28.2126	28.8371	29.2707	28.8976	28.1606	28.3669	28.817	28.8633	28.7033	28.6933	28.6934	28.5579	28.9358	29.1311	28.9504	28.9823	29.1301	29.1555	28.5894	28.6517
P49321;P49321-3;P49321-2;P49321-4;Q5T624;E9PI86;H0YF33;E9PPR5;E9PRH9;E9PPQ8;H0YDS9;E9PNB5;E9PQG5;E9PAU3;E9PJQ2;E9PKR5	NASP	28;26;20;20;15;11;9;9;8;7;7;2;1;1;1;1	28;26;20;20;15;11;9;9;8;7;7;2;1;1;1;1	28;26;20;20;15;11;9;9;8;7;7;2;1;1;1;1	53.8	-1.10086	-1.75743	-0.656571	NA	NA	NA	NA	NA	0.998696	0.596099	0.98926	NA	NA	NA	NA	NA	0.436816	0.118906	0.549802	NA	NA	NA	NA	NA	25.8402	28.2122	29.7883	25.2009	24.9031	23.8765	28.8131	27.0455	25.2854	25.0551	24.951	26.7204	NA	NA	NA	NA	NA	NA	NA	NA
P49327;A0A0U1RQF0;A0A0U1RRG3;A0A1B0GTR5;J3KTF0	FASN	88;87;4;1;1	88;87;4;1;1	88;87;4;1;1	51.3	-0.0247911	0.157113	0.181904	-0.0415349	1.10584	-0.202001	-0.740842	0.67312	0.998696	0.897639	0.98926	0.977894	0.156696	0.831912	0.195558	0.64237	0.943886	0.67284	0.63563	0.925605	0.0363969	0.442771	0.0288743	0.11952	29.4471	29.563	30.3338	30.3385	29.9982	29.1466	30.0381	30.4003	29.7952	29.6235	29.9649	30.9274	27.6267	29.0073	29.3088	29.5009	28.2608	28.9569	28.778	29.2819
P49368;P49368-2;B4DUR8;E9PRC8;Q5SZX6;E9PM09;Q5SZX9;Q5SZW8;E9PQ35	CCT3	31;29;28;12;11;7;7;7;6	31;29;28;12;11;7;7;7;6	31;29;28;12;11;7;7;7;6	62.6	0.100724	0.0975178	-0.00320606	-0.0608784	0.307057	0.0929011	-0.108506	0.135033	0.998696	0.93193	0.999052	0.930321	0.838919	0.894501	0.833872	0.910068	0.753245	0.751145	0.990459	0.757332	0.70859	0.636202	0.622606	0.669464	29.4595	28.7897	29.0785	29.9368	29.6573	29.1166	29.0442	29.8492	29.3956	29.1157	29.2496	29.8936	29.2174	28.9996	29.0255	29.4777	29.16	29.0667	29.4174	28.8325
P49411;H3BNU3	TUFM	33;2	33;2	33;2	73.5	-0.103673	-2.22	-2.11633	-0.213057	0.433073	1.85281	-2.86024	-0.108365	0.998696	0.408149	0.464225	0.906663	0.795488	0.507664	0.177975	0.965739	0.908423	0.0365218	0.0269524	0.660889	0.640166	0.0793058	0.0244865	0.886602	33.0118	32.758	31.9911	29.581	32.7846	32.4586	31.5981	30.086	30.6505	27.8207	29.845	30.1456	29.29	27.3939	28.1589	29.1477	28.0628	28.1663	29.0545	27.8548
P49458;E9PE20;P49458-2	SRP9	7;4;4	7;4;4	7;4;4	65.1	0.81057	0.0185353	-0.792035	0.0290413	NA	1.50523	NA	0.882485	0.998696	0.99924	0.678935	0.977894	NA	0.586348	NA	0.608828	0.475899	0.986251	0.0800131	0.920749	NA	0.122323	NA	0.0888123	28.8073	29.1449	29.9401	24.716	29.0069	29.3012	29.6583	27.8843	28.594	28.0471	27.753	28.2884	28.6905	27.7135	28.7017	28.411	28.7893	28.5806	28.3023	27.9606
P49721;A0A087WVV1	PSMB2	7;3	7;3	7;3	39.3	NA	NA	NA	NA	NA	0.364944	NA	NA	NA	NA	NA	NA	NA	0.77609	NA	NA	NA	NA	NA	NA	NA	0.341297	NA	NA	NA	NA	NA	NA	NA	NA	NA	NA	NA	NA	NA	NA	NA	NA	NA	NA	NA	NA	NA	NA
P49736;H0Y8E6;F8WDM3;H7C4N9;C9J013;C9JZ21	MCM2	30;27;2;1;1;1	30;27;2;1;1;1	30;27;2;1;1;1	44.2	0.471269	-0.486323	-0.957592	NA	NA	NA	NA	NA	0.998696	0.851051	0.971415	NA	NA	NA	NA	NA	0.654428	0.522366	0.246862	NA	NA	NA	NA	NA	24.9058	25.1022	28.1344	24.8743	24.8229	25.0755	28.4363	26.5671	24.7751	25.1949	25.6354	25.4661	NA	NA	NA	NA	NA	NA	NA	NA
P49748;P49748-3;P49748-2;G3V1M7;J3QRJ8;K7EQP4;J3KSR4;J3QKU9;K7EJW8;J3KS89;K7EMF8	ACADVL	42;42;41;16;10;10;7;5;5;4;1	42;42;41;16;10;10;7;5;5;4;1	42;42;41;16;10;10;7;5;5;4;1	72.1	-0.107973	-0.149271	-0.0412982	0.433545	0.186727	-0.296054	-0.0742857	0.311517	0.998696	0.87322	0.992817	0.637306	0.795488	0.60728	0.913416	0.810297	0.716608	0.603998	0.861621	0.130849	0.640829	0.129664	0.826059	0.347077	31.0721	30.5761	29.9973	30.8625	30.8487	30.521	30.0536	30.6526	30.7734	30.4834	30.0935	30.5606	30.823	30.5572	30.1522	30.8132	31.3869	30.9685	30.4543	31.2701
P49754;P49754-3;P49754-2;C9J3F8;H7BXH3;C9JZ11;C9JU58;C9J2U9;H7BZX6;H7C0K2	VPS41	26;25;24;7;7;4;4;3;3;1	26;25;24;7;7;4;4;3;3;1	26;25;24;7;7;4;4;3;3;1	36.7	0.332632	0.308753	-0.0238794	NA	-0.112704	-0.247428	NA	0.0706131	0.998696	0.758177	0.995067	NA	0.842544	0.607508	NA	0.946072	0.197089	0.319049	0.917315	NA	0.734526	0.130308	NA	0.789813	25.7825	25.9695	26.0857	25.1456	25.9493	26.0853	26.0492	26.23	26.1486	26.1632	26.4312	25.4754	NA	NA	NA	NA	NA	NA	NA	NA
P49755;G3V2K7	TMED10	10;5	10;5	10;5	42	-0.16668	-0.142674	0.0240058	0.0404851	1.22966	-0.146729	-0.10146	0.745251	0.998696	0.851051	0.992817	0.977894	0.279238	0.892403	0.905382	0.490797	0.456183	0.527603	0.866512	0.90395	0.0938488	0.62198	0.813128	0.0386747	28.1605	28.2803	28.5832	28.9529	28.4137	28.2412	28.2764	28.3789	28.1907	28.4225	28.3677	28.4253	28.2303	28.1497	27.3276	27.8552	28.3968	28.4042	27.622	27.3017
P49756;P49756-2;P49756-3;E9PQU5;H0YE46;E9PSE8;P49756-4	RBM25	9;5;5;4;1;1;1	9;5;5;4;1;1;1	9;5;5;4;1;1;1	12.3	NA	NA	NA	NA	NA	0.856943	0.133824	NA	NA	NA	NA	NA	NA	0.500913	0.816293	NA	NA	NA	NA	NA	NA	0.0755638	0.587265	NA	NA	NA	NA	NA	NA	NA	NA	NA	NA	NA	NA	NA	NA	NA	NA	NA	NA	NA	NA	NA
P49792;F8WBP7	RANBP2	102;1	102;1	69;1	45	0.194354	0.318458	0.124104	-0.496287	0.424015	-0.133016	-0.303196	0.110286	0.998696	0.679432	0.98926	0.488767	0.388422	0.813472	0.788797	0.946072	0.438759	0.211366	0.607714	0.0437771	0.174912	0.392793	0.532041	0.770322	29.6118	29.5036	29.0548	29.0484	29.7234	29.8234	29.1384	29.3109	29.9038	29.838	29.5115	29.2391	29.3441	29.4909	29.0767	28.9454	29.0282	28.8819	28.5742	28.3877
P49815-5;H3BMQ0;P49815-3;P49815-2;P49815-4;P49815;P49815-6;P49815-7;H3BQK4;P49815-8;Q5HYF7;I3L3B1	TSC2	37;37;37;37;37;37;35;34;13;6;4;1	37;37;37;37;37;37;35;34;13;6;4;1	37;37;37;37;37;37;35;34;13;6;4;1	32	0.277461	0.088593	-0.188868	-0.0959135	1.59156	0.195276	-0.789426	-0.333366	0.998696	0.934822	0.98926	0.909645	0.0440549	0.805867	0.343853	0.804953	0.396159	0.763718	0.513321	0.703677	0.00728532	0.377282	0.0946774	0.336575	28.4499	28.096	27.5611	27.5032	28.5042	28.6211	27.7367	27.8579	28.3278	28.2422	27.6341	27.7604	27.5955	28.274	27.3925	27.3934	27.7292	27.6889	27.2121	27.6415
P50395;P50395-2;Q5SX87;V9GYJ7;V9GYF8;Q5SX90;Q5SX86;Q5SX91;G5E9U5	GDI2	30;27;15;9;9;9;8;8;3	30;27;15;9;9;9;8;8;3	23;22;11;6;6;6;5;4;0	73.9	0.223056	0.324134	0.101078	-0.562534	1.04179	0.216977	0.926456	0.453428	0.998696	0.758177	0.992124	0.461205	0.027926	0.769842	0.41075	0.829555	0.50426	0.319478	0.7308	0.0303716	0.00391722	0.319537	0.135768	0.399774	28.5295	27.8894	28.5647	29.0919	28.7019	28.1751	28.8504	29.2403	28.7859	28.4895	28.711	29.3856	28.7253	28.2273	28.8676	29.1457	28.3411	28.0664	28.1432	28.1651
P50402;Q5HY57;F8WEQ1	EMD	18;12;2	18;12;2	18;12;2	79.9	0.0944809	-0.0459882	-0.140469	0.204829	0.283249	0.344766	-0.176493	0.842632	0.998696	0.963379	0.98926	0.768841	0.55476	0.901481	0.777506	0.574458	0.615428	0.836487	0.517361	0.336545	0.32688	0.650285	0.507466	0.0727247	28.8735	29.0337	28.9947	29.2714	28.9084	29.095	29.3635	29.1843	29.1835	28.9495	28.5545	29.3018	29.1158	28.7856	28.5309	29.0471	28.8831	29.1203	28.8997	29.3956
P50416;P50416-2;H3BP22;H3BUV7;H3BUJ0;H3BMD2;Q92523-4;Q92523-3;Q92523	CPT1A	33;30;4;4;3;2;1;1;1	33;30;4;4;3;2;1;1;1	33;30;4;4;3;2;1;1;1	51.1	-0.101741	-0.218033	-0.116292	-0.0830349	-1.08897	0.290553	-0.397387	0.411002	0.998696	0.823623	0.98926	0.906663	0.19412	0.699117	0.554267	0.763139	0.716311	0.456775	0.530397	0.69083	0.0534747	0.214306	0.242724	0.266788	29.5084	28.78	28.3391	29.1516	28.8587	28.6274	28.837	29.0491	28.9017	28.9398	28.4609	28.6046	29.1653	29.236	29.0604	29.0771	29.2964	29.4111	28.7379	28.7613
P50454;E9PPV6;E9PR70;E9PKH2;E9PK86;E9PMI5;E9PNX1;E9PJH8;E9PIG2;E9PRS3;E9PQ34;H0YEP8;E9PLA6	SERPINH1	21;17;15;13;10;10;6;5;5;5;3;2;1	21;17;15;13;10;10;6;5;5;5;3;2;1	21;17;15;13;10;10;6;5;5;5;3;2;1	57.7	-0.044737	0.00321654	0.0479535	0.00896398	0.0237909	-0.193834	0.244813	0.110059	0.998696	0.99924	0.992124	0.98805	0.958494	0.668172	0.629014	0.915972	0.863449	0.988759	0.796519	0.962414	0.928379	0.182088	0.321895	0.679235	29.5747	29.3754	29.0235	29.9359	29.4507	29.1908	29.254	29.835	29.4405	29.4393	29.4665	29.5761	29.5989	29.4947	29.1481	29.8164	29.7028	29.5303	29.3938	29.4671
P50502;Q3KNR6;H7C3I1;F6VDH7;Q8NFI4;Q8IZP2;F8WAQ7	ST13;ST13P5	23;19;14;14;13;11;1	23;19;14;14;13;11;1	23;19;14;14;13;11;1	46.9	0.214992	0.40906	0.194068	-0.406297	0.74807	0.176748	-0.208112	0.216242	0.998696	0.657593	0.971415	0.488767	0.145114	0.833301	0.663283	0.810297	0.484102	0.190896	0.358074	0.0443195	0.0326124	0.458909	0.359464	0.355806	31.705	32.6605	32.9215	32.3198	32.2831	32.789	32.8831	32.5117	32.5824	32.8218	32.7191	33.1199	33.0302	32.9403	33.0022	33.1153	32.2402	32.7187	32.7891	32.7149
P50552;K7EM16;K7ENL7;K7ENR7;K7EQD0;K7EIG8	VASP	18;6;5;4;3;3	18;6;5;4;3;3	18;6;5;4;3;3	44.5	-2.49925	-1.60254	0.896709	NA	NA	NA	NA	NA	0.379814	0.347343	0.626241	NA	NA	NA	NA	NA	0.00394954	0.0198654	0.0633341	NA	NA	NA	NA	NA	25.2639	27.0379	28.0135	26.5512	23.1733	24.2002	25.0685	24.4275	24.8165	25.0223	24.8796	25.7379	NA	NA	NA	NA	NA	NA	NA	NA
P50570-2;P50570-5;P50570;P50570-3;P50570-4;K7EMQ3;E5RHK8;Q9UQ16-2;Q9UQ16-3;Q9UQ16;Q9UQ16-4;A0A1B0GUX5;A0A1B0GU67;Q9UQ16-5;E5RIK2;K7EPK9;H7C5U0	DNM2	22;22;22;21;21;6;6;6;6;6;6;5;5;5;4;2;1	22;22;22;21;21;6;6;6;6;6;6;5;5;5;4;2;1	16;16;16;15;15;5;3;3;3;3;3;0;0;2;2;1;0	33.7	NA	NA	NA	NA	NA	-0.064605	NA	0.50845	NA	NA	NA	NA	NA	0.93009	NA	0.781447	NA	NA	NA	NA	NA	0.734087	NA	0.283988	NA	NA	NA	NA	NA	NA	NA	NA	NA	NA	NA	NA	NA	NA	NA	NA	NA	NA	NA	NA
P50748;E7ES84;P50748-2;F5H5V0;J3KQF2;H0YFL5	KNTC1	63;34;10;4;3;1	63;34;10;4;3;1	63;34;10;4;3;1	33.4	0.347832	0.37224	0.0244085	0.0960225	-0.161384	-0.0896179	0.278293	-0.184445	0.998696	0.584175	0.995067	0.879972	0.851928	0.894501	0.720745	0.905796	0.170162	0.105411	0.901446	0.542261	0.747657	0.635862	0.418419	0.661725	28.8093	29.1104	29.0368	28.4519	29.1548	29.4711	29.3707	28.8031	29.253	29.0209	29.3842	29.2392	29.174	29.4474	29.1869	29.321	29.2147	29.3716	29.5379	29.3892
P50990;P50990-2;P50990-3;H7C4C8;H7C2U0	CCT8	36;35;31;18;6	36;35;31;18;6	36;35;31;18;6	69.9	0.19752	0.0662872	-0.131233	0.239698	NA	0.037194	0.187029	0.817412	0.998696	0.983216	0.992817	0.879972	NA	0.98437	0.866483	0.784384	0.6824	0.906535	0.832967	0.550815	NA	0.927171	0.708206	0.297762	27.7663	27.3554	28.2375	28.7536	28.6142	27.5047	27.5898	29.1942	28.4959	26.7828	27.8377	29.2616	27.7004	26.9767	28.409	28.3424	28.3155	27.9906	28.6322	27.4491
P50991;P50991-2	CCT4	30;27	30;27	30;27	72.7	0.0956183	0.112313	0.0166942	-0.191904	-0.560392	0.368053	0.0271533	0.300925	0.998696	0.934822	0.995067	0.865041	0.579228	0.714736	0.98221	0.847419	0.778527	0.761872	0.965171	0.517714	0.367436	0.240406	0.959316	0.450555	27.9525	28.148	28.3728	29	28.6132	28.0968	28.0217	29.124	28.4094	27.8168	28.4134	29.2829	28.6506	27.8344	28.6704	28.7148	28.2891	28.2244	28.7938	27.7953
P51148;P51148-2;K7ENY4;K7ERI8;K7ERQ8;F8VVK3;K7EIP6	RAB5C	11;11;7;6;6;4;1	11;11;7;6;6;4;1	8;8;5;3;3;1;1	62	-0.313842	-0.0482152	0.265627	0.159358	1.36467	0.0641193	-0.429118	0.0392939	0.998696	0.938479	0.922962	0.737792	0.132212	0.9329	0.663283	0.965088	0.112871	0.778181	0.168624	0.303891	0.0289151	0.779058	0.359132	0.851847	28.5339	28.5167	28.429	28.5821	28.3164	28.3178	28.3098	27.8625	28.6425	28.3894	28.5686	28.2684	28.3313	28.3354	28.4278	28.2803	28.6711	28.5484	28.3264	28.4662
P51149;C9J8S3;C9J592;C9J4V0;C9J4S4;C9IZZ0;C9J7D1	RAB7A	19;14;13;11;9;9;4	19;14;13;11;9;9;4	19;14;13;11;9;9;4	83.1	-0.250163	-0.126562	0.123601	0.142315	0.973462	-0.202828	0.0183631	0.224043	0.998696	0.851506	0.971706	0.865041	0.365715	0.699117	0.982627	0.847419	0.222748	0.541311	0.429943	0.50998	0.152448	0.221591	0.962843	0.427585	29.5003	29.1162	29.5667	29.755	29.299	29.224	29.106	29.3085	29.2231	29.3388	29.5881	29.282	29.2993	29.5279	28.9644	29.2861	29.6875	29.5759	29.0113	29.3722
P51571;A6NLM8	SSR4	6;4	6;4	6;4	37	-0.377355	-1.20987	-0.832515	1.69254	0.234412	0.337972	0.933694	0.314986	0.998696	0.562231	0.971415	0.284704	0.839882	0.788411	0.167476	0.785876	0.190258	0.0902232	0.250158	0.00738691	0.714744	0.359071	0.0200112	0.309421	27.2563	27.4066	27.2641	27.3134	26.6796	26.4648	26.9533	27.6333	27.4295	24.9095	24.8753	27.1866	25.3321	26.9534	25.5879	24.6936	27.7605	27.4943	26.71	27.3724
P51572;P51572-2;C9JSP1;C9JQ75;C9J0M4;C9JMD7;C9JM14	BCAP31	12;12;6;6;6;4;1	12;12;6;6;6;4;1	12;12;6;6;6;4;1	37.8	-0.088303	-0.0753094	0.0129936	0.682377	NA	NA	0.0919142	0.00769624	0.998696	0.917011	0.995067	0.722383	NA	NA	0.939034	0.992633	0.637107	0.698992	0.933892	0.263487	NA	NA	0.882314	0.99094	28.6941	28.1519	28.4554	28.4285	28.3064	28.3007	28.2572	28.5123	28.3997	28.4432	28.117	28.4687	28.5011	25.8509	28.1669	28.1416	28.2708	28.8439	27.9905	28.2848
P51648;P51648-2;J3QRD1;I3L1M4;J3QS00;J3QKK9;J3KTG1;C9JGJ2;I3L0X1;J3KTD9;I3L2W1;J3QQV9;I3L4G6;K7EN73;E9PJV0	ALDH3A2	28;28;24;13;8;5;5;5;5;3;3;1;1;1;1	28;28;24;13;8;5;5;5;5;3;3;1;1;1;1	27;27;23;12;7;5;5;5;5;3;3;1;1;1;0	56.5	-0.130879	-0.0594214	0.0714579	0.126202	0.37398	-0.439178	-0.268485	0.642879	0.998696	0.93193	0.98926	0.795674	0.334434	0.338854	0.455042	0.535048	0.483292	0.751843	0.64346	0.375692	0.129133	0.0338285	0.162624	0.0611695	29.6976	29.7198	29.7203	30.1293	29.583	29.6138	29.6915	29.8552	29.6227	29.8672	29.6509	29.8885	29.8145	29.759	29.7182	29.7511	29.9575	29.8836	29.7696	29.9369
P51659;E7EWE5;P51659-3;P51659-2;G5E9S2;E7ET17;E7ER27;E7EPL9	HSD17B4	61;57;57;57;45;45;38;34	61;57;57;57;45;45;38;34	61;57;57;57;45;45;38;34	77.4	0.0186358	0.073266	0.0546302	0.339026	0.339446	0.0983351	0.115262	-0.0157317	0.998696	0.934822	0.992124	0.637306	0.394247	0.88717	0.841941	0.977305	0.929464	0.76332	0.803492	0.143332	0.179899	0.609115	0.637376	0.945523	33.1743	33.8008	33.4753	33.6194	33.5244	33.7069	33.2525	33.6606	33.6778	33.55	33.1609	33.9743	33.4364	33.3135	33.2851	33.8044	33.4917	33.6862	33.8108	34.2069
P51665;H3BNT7;H3BTM8;H3BQV2	PSMD7	13;10;10;2	13;10;10;2	13;10;10;2	48.5	-0.42738	-0.219953	0.207427	-0.26511	0.503761	-0.309477	NA	0.0412727	0.998696	0.718308	0.98926	0.795674	0.663902	0.490758	NA	0.967809	0.241432	0.273462	0.529801	0.383291	0.468298	0.0632113	NA	0.909265	27.3157	27.5433	27.3248	27.8752	27.2558	26.1379	27.6602	27.2955	27.346	27.3703	27.2334	27.2296	27.5946	27.2863	27.6382	27.7283	27.6081	27.8473	26.5566	27.1749
P51692;K7EK35;P42229-2;P42229;K7EIF9;C9J4I3;K7EM17;C9JVV6	STAT5B;STAT5A	20;13;13;13;5;3;3;1	20;13;13;13;5;3;3;1	20;13;13;13;5;3;3;1	37.6	-0.203037	1.78642	1.98946	NA	NA	3.21372	2.70299	NA	0.998696	0.228133	0.458946	NA	NA	0.000372878	0.00223185	NA	0.747322	0.00399442	0.0262482	NA	NA	1.09563e-06	4.49366e-05	NA	24.8922	25.2855	24.6063	25.1311	24.4493	24.0467	26.7305	23.8765	26.5218	25.7955	26.7344	28.009	NA	NA	NA	NA	NA	NA	NA	NA
P51809;P51809-3;E5RH06	VAMP7	9;6;2	9;6;2	2;2;0	57.7	0.645402	-0.45922	-1.10462	NA	NA	NA	NA	0.378173	0.998696	0.829856	0.535879	NA	NA	NA	NA	0.829555	0.195379	0.471905	0.036797	NA	NA	NA	NA	0.406075	26.7125	26.5759	24.7545	25.2017	26.6832	26.2828	26.4896	26.3705	25.5444	24.1393	25.3148	26.4091	NA	NA	NA	NA	NA	NA	NA	NA
P51858;P51858-2;P51858-3;H3BPQ6	HDGF	14;11;11;1	14;11;11;1	13;11;11;0	65.4	0.956623	-1.94119	-2.89781	NA	NA	NA	NA	NA	0.998696	0.471347	0.368111	NA	NA	NA	NA	NA	0.301466	0.046565	0.0134328	NA	NA	NA	NA	NA	28.6425	29.671	28.8358	26.6974	29.1727	30.4835	30.6235	27.3935	27.1371	24.4934	26.9649	27.4865	NA	NA	NA	NA	NA	NA	NA	NA
P51991;P51991-2;H7C1J8	HNRNPA3	21;17;1	21;17;1	21;17;1	50.5	-0.524388	-2.30863	-1.78424	NA	NA	NA	NA	NA	0.998696	0.353308	0.398388	NA	NA	NA	NA	NA	0.499116	0.022768	0.0212692	NA	NA	NA	NA	NA	27.9556	28.8313	28.454	25.5662	27.4904	27.8075	27.3865	26.0251	25.8695	24.2316	26.7249	24.7465	NA	NA	NA	NA	NA	NA	NA	NA
P52272-2;P52272;A0A087X0X3;M0R019;M0R2T0;M0R0N3;M0R2I7;M0QYQ7;M0R0Y6;M0QY96;M0QYL3	HNRNPM	59;59;57;26;26;21;17;17;10;7;4	59;59;57;26;26;21;17;17;10;7;4	29;29;27;20;19;16;5;13;10;5;1	81.8	0.142324	0.0467472	-0.0955766	-0.76497	-0.212751	-0.0800643	-0.428568	-0.165777	0.998696	0.973165	0.98926	0.279466	0.557582	0.926469	0.313812	0.857357	0.573919	0.85932	0.669772	0.00543826	0.330346	0.720987	0.0805591	0.534383	32.8453	32.1993	31.9771	32.2125	32.7401	32.5393	32.1311	32.393	32.5223	32.5907	32.408	31.9002	32.6076	32.7456	32.5165	32.2895	32.039	32.0464	31.431	31.5829
P52292;J3QLL0;J3KS65;J3QL07	KPNA2	23;10;10;1	23;10;10;1	23;10;10;1	59.4	0.0226809	0.0804477	0.0577668	-0.0992616	-0.0455531	-0.113042	-0.0886703	0.193495	0.998696	0.897639	0.992124	0.906663	0.916574	0.831912	0.854329	0.847419	0.914886	0.670679	0.733663	0.69063	0.854363	0.445306	0.669416	0.457679	30.0634	29.6066	29.5704	29.945	29.9434	29.8922	29.47	29.9706	29.9655	29.8769	29.8056	29.8592	29.5994	29.8233	29.3888	29.385	29.6224	29.5949	28.8205	29.7618
P52306;P52306-2;H0Y8M2;D6RHH8;D6RB97;D6RBC6;D6RHZ7;D6RC12	RAP1GDS1	25;23;8;5;4;3;3;2	25;23;8;5;4;3;3;2	2;2;0;2;2;2;2;2	49.1	0.269294	0.227707	-0.0415869	-1.07165	NA	0.459098	-0.301574	NA	0.998696	0.815539	0.992817	0.503419	NA	0.833301	0.864014	NA	0.408293	0.428264	0.852001	0.0696623	NA	0.511615	0.698749	NA	26.9468	26.1529	26.4044	27.2841	27.3953	26.9498	27.0303	26.4899	26.9357	27.0815	26.7078	26.974	27.0392	27.215	27.0769	27.4614	26.9017	26.3083	24.4864	26.8094
P52597;A0A1B0GW42	HNRNPF	17;6	17;6	15;6	60.7	0.154138	-2.50707	-2.66121	NA	-1.61701	NA	-2.41063	0.42929	0.998696	0.214573	0.178403	NA	0.0346088	NA	0.0348413	0.826408	0.725673	0.00334689	0.00200974	NA	0.00516783	NA	0.00116917	0.391608	27.9347	27.6646	28.6688	26.9464	28.1197	28.2544	28.356	27.1009	24.2831	25.4165	24.6257	26.8609	NA	NA	NA	NA	NA	NA	NA	NA
P52701;P52701-3;P52701-4;A0A087WWJ1;P52701-2;A0A087WYT6;F8WAX8;C9JH55;F8W7G9;C9J8Y8;C9J7Y7;U3KQ72	MSH6	41;39;37;32;32;6;3;2;2;2;2;1	41;39;37;32;32;6;3;2;2;2;2;1	41;39;37;32;32;6;3;2;2;2;2;1	38.2	0.150674	0.21755	0.0668755	-0.816431	-1.00185	0.0765618	NA	0.306335	0.998696	0.844701	0.992124	0.495754	0.203804	0.942755	NA	0.791397	0.489983	0.50726	0.819996	0.0659824	0.0591568	0.797171	NA	0.314353	27.8492	27.1657	27.5635	27.2572	27.7081	27.6832	27.375	27.672	27.8146	28.0481	27.9997	26.8434	27.7836	27.5079	27.9189	26.9468	27.4097	27.2682	26.1175	26.0961
P52895;B4DK69;S4R3P0;P52895-2	AKR1C2	12;10;9;5	8;6;7;3	5;4;5;2	51.4	-0.131554	0.2151	0.346654	NA	NA	-0.451794	NA	-0.210436	0.998696	0.872319	0.98926	NA	NA	0.831912	NA	0.936409	0.796572	0.600948	0.51129	NA	NA	0.445028	NA	0.743836	25.7441	25.4145	26.4963	26.6085	24.9199	25.539	26.2238	27.0546	26.1802	25.4878	26.5034	26.9524	NA	NA	NA	NA	NA	NA	NA	NA
P52907	CAPZA1	12	12	10	65	0.0977106	-1.46908	-1.56679	-0.0759239	-1.19563	-0.656517	0.0624843	0.738252	0.998696	0.570194	0.680625	0.938533	0.0151508	0.717267	0.877574	0.785077	0.592365	0.0962898	0.0827999	0.779899	0.0018053	0.272822	0.762724	0.304316	27.5884	27.8595	27.7304	27.9623	27.7396	28.033	27.7432	28.0156	27.483	24.8315	24.8111	28.1385	27.4473	27.0345	26.5338	27.4891	26.7234	27.0354	27.4412	27.0012
P53007;B4DP62	SLC25A1	10;6	10;6	10;6	29.3	0.318383	0.207778	-0.110604	0.209014	-1.16718	0.00845226	NA	0.467548	0.998696	0.782832	0.98926	0.764854	0.410931	0.993495	NA	0.774168	0.200898	0.357755	0.584545	0.326421	0.197042	0.970832	NA	0.278737	28.0692	27.4521	27.4332	27.5227	28.3533	27.7555	27.824	27.8179	28.1223	27.7282	27.7268	27.731	27.474	27.7071	27.7106	28.176	28.2648	27.9685	27.8174	27.853
P53396;P53396-2;P53396-3;K7ESG8;K7EIE7	ACLY	43;42;33;5;3	43;42;33;5;3	43;42;33;5;3	47.2	0.19287	0.231805	0.0389351	0.118082	1.15304	0.201165	-0.350742	0.68331	0.998696	0.913384	0.995067	0.956855	0.200741	0.924825	0.843374	0.719037	0.728311	0.692291	0.952568	0.825481	0.0563545	0.714282	0.658002	0.182946	27.3645	27.709	28.3028	28.9756	28.3267	27.4979	27.6923	29.6066	28.205	27.0041	28.5639	29.5062	28.29	26.5545	28.1721	27.9421	27.9468	27.7575	28.878	26.8488
P53618;E9PP73;E9PP63;E9PKQ1	COPB1	55;25;5;5	55;25;5;5	55;25;5;5	60.9	0.0731754	0.140021	0.0668458	0.23355	0.222535	-0.0918057	-0.175466	-0.158844	0.998696	0.800739	0.98926	0.649873	0.58718	0.881149	0.710261	0.850746	0.653621	0.396225	0.648169	0.171134	0.376398	0.600666	0.405182	0.478824	31.5538	31.5457	31.5782	31.3924	31.6193	31.6175	31.6977	31.4283	31.7486	31.6689	31.6947	31.518	31.6404	31.4005	31.6133	31.2416	31.6077	31.7443	31.7906	31.6874
P53621;P53621-2	COPA	66;65	66;65	66;65	62.7	0.0321454	-0.143899	-0.176045	0.0242935	0.0924296	0.169882	-0.572665	0.841263	0.998696	0.851051	0.971415	0.977894	0.932868	0.809879	0.608052	0.524211	0.884126	0.523573	0.272285	0.908599	0.885219	0.385779	0.288614	0.0569354	30.4078	29.7073	29.8314	30.2933	30.2003	30.0467	29.9327	30.1886	30.0372	29.9527	29.9582	29.7161	29.9496	30.204	30.0301	29.8698	30.4414	30.192	29.6795	29.8378
P53701	HCCS	8	8	8	35.8	NA	NA	NA	NA	NA	NA	NA	0.256751	NA	NA	NA	NA	NA	NA	NA	0.847929	NA	NA	NA	NA	NA	NA	NA	0.466804	NA	NA	NA	NA	NA	NA	NA	NA	NA	NA	NA	NA	NA	NA	NA	NA	NA	NA	NA	NA
P53985;Q5T8R3;P53985-2;Q5T8R5;Q5T8R4	SLC16A1	4;3;3;3;1	4;3;3;3;1	4;3;3;3;1	8.4	0.108718	-0.334729	-0.443448	-0.823305	NA	NA	-2.93061	NA	0.998696	0.782832	0.563239	0.663784	NA	NA	0.0042529	NA	0.7529	0.36241	0.0468552	0.180234	NA	NA	9.27647e-05	NA	28.6576	28.3791	27.2224	28.6141	28.4967	28.1086	28.2606	28.4422	28.0077	28.1368	27.507	27.8827	28.4696	28.2489	26.906	27.6038	27.4775	27.632	27.3949	25.4306
P53999;D6RC37;D6R970	SUB1	9;1;1	9;1;1	9;1;1	50.4	1.81034	1.14344	-0.666898	-1.29159	NA	1.9464	3.42375	-0.243569	0.0370261	0.148737	0.563239	0.637306	NA	0.0816196	0.0261745	0.946072	0.00012834	0.000971663	0.0461824	0.146064	NA	0.00375722	0.000667176	0.776359	28.3841	28.5768	28.1234	28.5829	30.277	30.8044	30.1675	29.6596	30.0366	29.3632	29.5715	29.2697	28.2388	28.4697	28.3691	28.5491	27.695	27.7871	28.5276	24.4507
P54136;E5RJM9;E5RH09;E5RI24	RARS	53;8;7;1	53;8;7;1	6;6;6;1	67.3	0.0371012	0.29216	0.255059	-0.369224	0.113059	-0.130729	0.236492	-0.0757733	0.998696	0.652794	0.947042	0.488767	0.756292	0.833301	0.608052	0.936409	0.82887	0.182273	0.181791	0.0612941	0.580623	0.471673	0.299945	0.715452	31.8568	31.7923	31.5309	31.527	31.7988	31.7583	31.6237	31.6746	31.9325	32.0583	32.2621	31.6227	31.9651	31.8718	31.9576	31.6791	31.6885	31.684	31.2427	31.3815
P54577;A0A0C4DGZ5	YARS	16;11	16;11	16;11	32	0.450126	0.0116275	-0.438498	NA	NA	NA	NA	NA	0.998696	0.99924	0.971415	NA	NA	NA	NA	NA	0.352927	0.984331	0.37311	NA	NA	NA	NA	NA	25.7174	25.1834	23.9617	25.9649	25.6439	25.1712	25.57	26.2429	25.2225	23.9297	25.8243	25.8975	NA	NA	NA	NA	NA	NA	NA	NA
P54709;C9JA36;P54709-2;C9JXZ1;H7C547;F8WBY4;H7C4L9;C9J6S2	ATP1B3	10;6;6;5;2;2;1;1	10;6;6;5;2;2;1;1	10;6;6;5;2;2;1;1	40.1	-0.830551	-0.411755	0.418796	0.833344	NA	NA	NA	NA	0.998696	0.758177	0.971415	0.649873	NA	NA	NA	NA	0.0315085	0.321929	0.402561	0.165689	NA	NA	NA	NA	26.4956	26.1162	26.254	26.1121	25.1813	26.2865	24.778	25.4099	26.4866	25.775	24.7048	26.3645	25.4235	26.7882	25.1512	24.2101	26.9399	26.2725	25.4759	26.2181
P54727;Q5W0S5;P54727-2;Q5W0S4;H0Y579	RAD23B	13;7;6;4;1	13;7;6;4;1	10;4;6;2;1	41.3	0.687389	1.13492	0.447535	0.213641	NA	-0.79567	NA	NA	0.998696	0.562231	0.817382	0.906663	NA	0.49435	NA	NA	0.262398	0.0859364	0.127937	0.685112	NA	0.0720783	NA	NA	24.4459	24.9051	26.7898	26.7345	26.1121	26.1576	26.8373	26.518	26.4833	26.5683	26.9981	27.3654	24.8235	25.4489	26.5082	26.6661	25.018	26.2721	26.4602	26.5511
P54886;P54886-2	ALDH18A1	25;24	25;24	25;24	44.4	-0.0521234	-0.401167	-0.349044	NA	NA	-0.327886	NA	NA	0.998696	0.652794	0.971415	NA	NA	0.800389	NA	NA	0.814583	0.180726	0.234858	NA	NA	0.370807	NA	NA	26.303	25.8435	25.9022	26.2904	26.2431	26.0705	25.6325	26.1844	25.8172	25.857	24.9852	26.075	NA	NA	NA	NA	NA	NA	NA	NA
P54920;M0R0Y2;M0R2M1;M0R058;M0R213;M0R027;M0QZM9;M0QZN5;M0R031;Q9H115-3;Q9H115-2;Q9H115;A0A087WZQ7	NAPA	15;13;12;5;4;4;2;2;2;1;1;1;1	15;13;12;5;4;4;2;2;2;1;1;1;1	9;9;6;1;3;2;2;2;2;1;1;1;1	65.1	-0.310696	-0.0497753	0.260921	NA	NA	0.22264	NA	0.470883	0.998696	0.963379	0.971415	NA	NA	0.9152	NA	0.742606	0.230125	0.836103	0.271795	NA	NA	0.681017	NA	0.237141	26.9553	26.4281	26.532	27.0752	26.5302	26.0972	26.3002	26.8202	26.6167	26.7163	26.3929	27.0656	NA	NA	NA	NA	NA	NA	NA	NA
P55036;Q5VWC4;P55036-2;A6PVX3;H0Y3Y9;A2A3N6;H0Y561	PSMD4	13;11;9;7;5;2;1	13;11;9;7;5;2;1	13;11;9;7;5;2;1	45.6	-0.0298214	0.334174	0.363995	0.0340144	0.337305	-0.133511	1.23304	0.434312	0.998696	0.813615	0.971415	0.979344	0.569207	0.956306	0.447688	0.870462	0.954582	0.424433	0.375682	0.939275	0.351998	0.833957	0.151621	0.577275	27.054	27.0082	27.0813	25.4483	27.0222	26.8541	27.1364	25.4597	27.1581	26.5962	26.933	27.2412	27.5287	27.1547	27.2409	25.4547	27.0615	26.9483	26.7305	26.7748
P55060-3;P55060;P55060-4;P55060-2	CSE1L	62;62;58;21	62;62;58;21	62;62;58;21	57.4	0.144943	0.186145	0.0412024	0.114842	0.365071	-0.0312089	0.13447	0.0194878	0.998696	0.748689	0.992124	0.811402	0.314337	0.950414	0.791141	0.976961	0.419292	0.309293	0.779393	0.42369	0.111564	0.822886	0.536277	0.932783	33.6048	33.9246	33.8594	33.5731	33.9383	33.9392	33.9441	33.72	33.9725	34.0442	33.9088	33.7809	33.6153	33.5881	33.7083	33.5465	33.782	33.7828	33.7398	33.6129
P55072;C9JUP7;C9IZA5	VCP	67;11;11	67;11;11	67;11;11	75.4	-0.230479	-1.81492	-1.58444	0.345446	0.745919	-0.00543254	0.542386	0.241796	0.998696	0.357855	0.465171	0.854846	0.61381	0.99765	0.706985	0.895458	0.764954	0.027909	0.0277078	0.4935	0.413835	0.990895	0.391451	0.641693	30.3552	31.616	33.0156	30.2006	30.1225	31.0605	32.5286	30.5538	29.2944	28.8039	29.2617	30.5677	29.2187	27.8658	29.7905	29.6204	29.451	29.2877	30.3086	28.83
P55084-2;P55084;F5GZQ3;B5MD38;C9JEY0;C9JE81;C9K0M0	HADHB	27;27;24;17;6;6;3	27;27;24;17;6;6;3	27;27;24;17;6;6;3	69	-0.200169	0.0217631	0.221932	0.089618	1.22338	-0.166279	0.347687	0.282873	0.998696	0.995889	0.971415	0.906663	0.314337	0.833301	0.517722	0.784384	0.565625	0.949797	0.33807	0.68298	0.111723	0.46231	0.218524	0.290959	28.1291	29.1308	29.2203	29.628	28.5402	28.6208	29.026	29.1205	28.9116	28.9684	28.839	29.4763	29.5029	29.0088	29.1115	29.6319	29.5558	29.6175	29.0563	29.3841
P55735;P55735-2;A0A0C4DFR6;P55735-3;A8MXL6;E7ERC8	SEC13	13;12;12;12;10;2	13;12;12;12;10;2	13;12;12;12;10;2	64.6	-0.935942	-0.969814	-0.0338719	0.0464956	NA	0.473545	NA	NA	0.998696	0.688178	0.995067	0.950734	NA	0.833301	NA	NA	0.304435	0.219454	0.971623	0.807867	NA	0.530003	NA	NA	27.0697	25.0907	27.0268	27.3111	27.0354	23.6361	26.9581	25.1249	26.9951	25.0894	24.1679	26.3666	27.0846	26.8647	27.3403	26.9853	27.3835	27.1312	27.1366	26.8094
P55809;E9PDW2;P55809-2;Q9BYC2	OXCT1	21;14;7;1	21;14;7;1	21;14;7;1	54	NA	NA	NA	0.704352	NA	NA	NA	0.726774	NA	NA	NA	0.722383	NA	NA	NA	0.718997	NA	NA	NA	0.252501	NA	NA	NA	0.180191	NA	NA	NA	NA	NA	NA	NA	NA	NA	NA	NA	NA	25.4778	24.7987	25.5236	26.1148	26.0805	25.4284	27.8575	25.3659
P55884;P55884-2;C9JZG1;C9JQN7	EIF3B	36;36;11;6	36;36;11;6	36;36;11;6	56	-0.524989	-1.27622	-0.751227	0.181245	NA	-0.0549093	0.0551983	0.841531	0.998696	0.480174	0.854677	0.911273	NA	0.986822	0.956184	0.698969	0.265346	0.0524499	0.138496	0.711731	NA	0.933187	0.916076	0.154244	26.6734	27.3064	28.7149	27.6965	27.2445	26.4804	27.4439	27.1225	26.8758	25.5933	25.5221	27.2952	26.8347	25.8825	25.3159	25.9597	27.0823	26.6051	25.1638	25.8665
P56182;D6RE82	RRP1	15;2	15;2	15;2	37.5	NA	NA	NA	NA	NA	0.343194	NA	NA	NA	NA	NA	NA	NA	0.823376	NA	NA	NA	NA	NA	NA	NA	0.41632	NA	NA	NA	NA	NA	NA	NA	NA	NA	NA	NA	NA	NA	NA	NA	NA	NA	NA	NA	NA	NA	NA
P56192;P56192-2;H0YIP0;H0YHV5;F5H2V6;H0YI94;F8VS26;F8W0M7;F8W0S4;F8VZZ9;H0YIC2;F8VPL7;H0YHL6;H0YI27	MARS	43;26;11;10;8;5;4;4;4;4;1;1;1;1	43;26;11;10;8;5;4;4;4;4;1;1;1;1	43;26;11;10;8;5;4;4;4;4;1;1;1;1	53.2	-0.0199349	0.100539	0.120474	-0.295129	0.301956	-0.168683	0.106292	0.0375914	0.998696	0.85309	0.971415	0.607801	0.573469	0.699117	0.82375	0.965338	0.90138	0.554264	0.409715	0.111764	0.358101	0.226248	0.603991	0.865904	30.9673	30.8518	30.6902	30.8954	30.9104	30.8061	30.855	30.7534	30.9609	31.1146	30.8309	30.9003	30.9775	30.7931	30.9632	30.8753	30.8187	30.686	30.286	30.6378
P56385	ATP5I	4	4	4	52.2	-0.784416	-1.9264	-1.14199	-0.635939	NA	-0.425142	NA	NA	0.998696	0.324286	0.971415	0.735929	NA	0.699117	NA	NA	0.278051	0.0107673	0.232755	0.301532	NA	0.214735	NA	NA	27.5911	27.4155	27.3758	27.7272	27.2619	27.5614	24.5045	27.6442	27.424	24.5567	24.8969	25.5265	27.529	27.6556	27.1907	26.9488	27.6444	27.4229	26.8206	24.8925
P56537;P56537-2;B7ZBH1;A0A0U1RQV5;F8WD20;A0A0B4J1Y7;F8WDS6	EIF6	7;4;3;2;1;1;1	7;4;3;2;1;1;1	7;4;3;2;1;1;1	56.7	0.283796	-0.79917	-1.08297	0.150982	-1.9536	NA	NA	NA	0.998696	0.745515	0.563239	0.952667	0.000712425	NA	NA	NA	0.707231	0.296876	0.0465185	0.811139	3.22364e-05	NA	NA	NA	27.9459	28.451	28.4661	25.402	27.7676	28.1219	28.6344	26.8763	26.9879	25.8243	26.8666	27.3894	26.9416	26.4927	24.4481	27.0353	26.5437	25.4623	27.0062	26.5093
P56589;Q7Z6V3	PEX3	12;3	12;3	12;3	56.3	NA	NA	NA	NA	NA	0.695772	NA	NA	NA	NA	NA	NA	NA	0.513401	NA	NA	NA	NA	NA	NA	NA	0.0869916	NA	NA	NA	NA	NA	NA	NA	NA	NA	NA	NA	NA	NA	NA	NA	NA	NA	NA	NA	NA	NA	NA
P57088;D6RAA6;H0Y8N0;J3KN43;D6RBY2	TMEM33	13;8;3;2;2	13;8;3;2;2	13;8;3;2;2	42.5	0.210212	0.0543759	-0.155836	0.291299	0.660011	-0.0884107	0.647371	-0.0071579	0.998696	0.931684	0.971415	0.607801	0.778803	0.872356	0.265414	0.984351	0.261958	0.746829	0.358391	0.113454	0.619049	0.586982	0.0525484	0.975375	30.5477	30.2876	30.4354	30.3371	30.832	30.5195	30.7045	30.3926	30.5743	30.3076	30.4085	30.5349	30.2598	30.08	30.4138	30.4594	30.4903	30.5499	30.4987	30.8394
P59998;F8WCF6;F8WDD7;P59998-3;P59998-2;A0A0A6YYG9;H7C0A3;F8WE39;F8WDW3;R4GN08;P59998-4	ARPC4;ARPC4-TTLL3	7;7;6;6;6;6;5;3;2;2;2	7;7;6;6;6;6;5;3;2;2;2	7;7;6;6;6;6;5;3;2;2;2	46.4	-0.525059	-0.0232348	0.501824	-0.265961	NA	0.111098	NA	0.256741	0.998696	0.992183	0.983809	0.538708	NA	0.89195	NA	0.781447	0.44324	0.930597	0.453702	0.0861932	NA	0.615017	NA	0.284988	27.7363	26.9021	27.0572	27.7092	27.5958	27.3376	24.7492	27.6219	27.4822	27.1926	27.062	27.575	27.1045	26.97	27.0537	26.9527	26.7505	26.8622	26.681	26.7235
P60174-1;P60174;P60174-4;U3KPZ0;U3KQF3;U3KPS5	TPI1	19;19;13;9;8;3	19;19;13;9;8;3	19;19;13;9;8;3	89.6	NA	NA	NA	0.538784	NA	0.751759	NA	0.676685	NA	NA	NA	0.797053	NA	0.833301	NA	0.810297	NA	NA	NA	0.398958	NA	0.515461	NA	0.352409	NA	NA	NA	NA	NA	NA	NA	NA	NA	NA	NA	NA	25.6114	25.6107	27.5329	27.97	27.3892	26.7287	27.905	26.8572
P60228;E5RGA2;H0YBR5;E5RHS5;E5RIT4;H0YAW4;E5RII3;E5RIP5;E5RJ25;H0YBP5	EIF3E	28;19;13;9;8;7;4;3;3;2	28;19;13;9;8;7;4;3;3;2	28;19;13;9;8;7;4;3;3;2	63.4	-0.454065	-0.557534	-0.10347	-0.797353	NA	1.32179	NA	NA	0.998696	0.601508	0.98926	0.666417	NA	0.00995056	NA	NA	0.219861	0.134479	0.606886	0.190199	NA	0.000126697	NA	NA	27.6469	27.0046	28.6232	27.6828	27.4805	27.1919	27.5156	26.9533	27.2698	27.4032	27.1476	26.9067	27.7153	26.8249	27.1467	27.0686	27.287	27.1325	26.454	24.6925
P60468;S4R3B5	SEC61B	3;1	3;1	3;1	37.5	-1.42425	-1.02327	0.400975	0.0363625	NA	NA	-0.0933318	NA	0.998696	0.837193	0.992124	0.960818	NA	NA	0.841941	NA	0.230983	0.490341	0.768699	0.844481	NA	NA	0.640344	NA	28.5171	28.3038	28.3755	24.4367	25.1361	24.9644	25.6186	28.2169	28.5252	24.3951	23.979	28.6407	28.6131	28.4292	28.3376	28.2193	28.7309	28.5328	28.2289	28.252
P60660-2;F8W1R7;G8JLA2;B7Z6Z4;F8VPF3;F8VZU9;F8W180;F8VXL3	MYL6	12;11;11;10;8;6;6;2	12;11;11;10;8;6;6;2	1;0;1;0;0;1;1;1	84.1	0.290748	0.485822	0.195074	-0.113706	0.327937	0.39742	0.339541	0.0691555	0.998696	0.324286	0.947042	0.835025	0.417309	0.49435	0.321458	0.936409	0.0873693	0.0127524	0.177622	0.468284	0.203304	0.0685403	0.0850706	0.739047	31.1056	31.0111	30.9559	31.0741	31.2548	31.3104	31.3562	31.3881	31.6049	31.4156	31.5528	31.5165	31.5496	31.5095	31.1838	31.4818	31.3825	31.3323	31.3162	31.2388
P60842;J3KT12;P60842-2;J3QS69;J3KTB5;J3QL43;J3KSZ0;J3QR64;J3QLN6;J3KTN0;J3QKZ9;J3KS25;J3KT04;J3KS93;J3KSN7;J3QL52;J3QQP0;E7EMV8;E9PBH4;F8WE11;C9JUF0	EIF4A1	27;23;23;21;19;18;15;14;12;11;11;11;5;5;5;4;4;4;3;3;1	27;23;23;21;19;18;15;14;12;11;11;11;5;5;5;4;4;4;3;3;1	13;11;11;10;10;6;8;6;4;6;4;4;1;1;0;1;1;0;0;0;0	59.9	0.488875	-1.14757	-1.63645	-0.276899	-0.0917204	0.711422	-0.264044	0.135168	0.998696	0.584175	0.550527	0.819507	0.910901	0.755197	0.866483	0.951239	0.380562	0.106812	0.0410271	0.448292	0.843579	0.304742	0.73125	0.8043	30.5743	30.1641	30.5163	28.9524	31.1727	31.023	30.7248	29.242	29.5971	27.1555	29.1593	29.705	28.6393	27.7213	29.0928	29.3089	28.2302	28.1879	28.7011	28.5356
P60866;P60866-2;E5RJX2;G3XAN0;E5RIP1	RPS20	8;7;4;4;3	8;7;4;4;3	8;7;4;4;3	59.7	-0.124646	-0.0417308	0.0829152	-0.142194	-2.48897	1.90262	-0.9243	2.50215	0.998696	0.98031	0.992124	0.795674	0.0280444	0.0384508	0.167476	0.268735	0.722324	0.889747	0.751107	0.394722	0.00397613	0.00109214	0.0204521	0.0109242	28.4357	28.3862	29.5468	28.9974	28.346	28.3132	29.2056	29.0028	28.6579	28.5855	28.9069	29.049	28.5767	28.7517	29.0494	28.8197	28.5345	28.7222	28.7245	28.6475
P60900;G3V5Z7;G3V3I1;G3V295;P60900-2;G3V3U4;P60900-3;G3V4S5;G3V2S7;H0YJC4	PSMA6	9;9;8;8;7;5;3;1;1;1	9;9;8;8;7;5;3;1;1;1	9;9;8;8;7;5;3;1;1;1	41.1	-0.453871	-0.930935	-0.477065	NA	NA	NA	NA	NA	0.998696	0.633164	0.984635	NA	NA	NA	NA	NA	0.442299	0.169733	0.477597	NA	NA	NA	NA	NA	26.7474	24.9393	26.3901	26.6701	24.9802	26.2163	24.9521	26.7829	23.9984	25.3537	25.0414	26.6296	NA	NA	NA	NA	NA	NA	NA	NA
P60903	S100A10	3	3	3	35.1	-0.749407	-1.29731	-0.547899	NA	NA	0.194188	NA	2.45449	0.998696	0.562231	0.98926	NA	NA	0.865907	NA	0.175511	0.353561	0.0873779	0.557143	NA	NA	0.577554	NA	0.00122307	26.311	26.6492	27.9205	27.591	24.5262	25.7511	27.9639	27.233	26.4862	25.0657	27.2617	24.469	NA	NA	NA	NA	NA	NA	NA	NA
P60953;P60953-1;Q5JYX0	CDC42	10;7;6	10;7;6	9;6;5	57.6	-0.277934	-0.326215	-0.0482811	1.58638	-0.0909411	0.0780442	0.356353	0.762057	0.998696	0.768371	0.995067	0.059873	0.86346	0.969496	0.82394	0.728189	0.510631	0.331327	0.907139	0.00051782	0.768864	0.87549	0.607222	0.203927	26.8415	26.8488	26.6094	27.667	26.0872	26.068	27.3314	27.3682	26.4242	26.2242	26.746	27.2672	25.1432	26.2604	26.1524	26.1542	27.7052	27.635	27.6034	27.1122
P60981;P60981-2;F6RFD5	DSTN	9;8;7	8;7;6	8;7;6	61.2	0.162677	-0.52607	-0.688747	0.25007	NA	0.628136	NA	0.813165	0.998696	0.748689	0.971415	0.795674	NA	0.714736	NA	0.728189	0.612705	0.305779	0.232755	0.396131	NA	0.254642	NA	0.210063	26.2235	25.88	26.3805	26.4877	26.2762	25.7294	26.4945	27.1223	25.3456	24.5143	26.1208	26.8867	25.5633	25.886	26.3027	26.0634	26.5698	25.8088	26.6745	25.7626
P61006;P61006-2;H0YMN7;H0YLJ8;H0YL94	RAB8A	10;7;3;2;2	8;5;1;1;1	6;3;0;0;0	46.4	0.172734	-0.643849	-0.816583	0.59943	-0.149231	NA	NA	0.388593	0.998696	0.782832	0.971415	0.765504	0.886546	NA	NA	0.847929	0.826707	0.359097	0.257786	0.327718	0.805078	NA	NA	0.465834	26.8507	25.4388	25.1738	27.7516	26.5799	25.9663	25.2474	28.1122	26.4601	25.8538	24.4606	25.8649	27.1496	25.3562	26.9956	24.9105	26.8863	27.2025	25.8112	26.9095
P61009	SPCS3	5	5	5	28.9	-0.244319	1.07058	1.3149	1.6316	NA	0.818988	NA	NA	0.998696	0.562231	0.379538	0.284704	NA	0.491272	NA	NA	0.725622	0.0890164	0.0173833	0.0072767	NA	0.0673634	NA	NA	26.7195	24.3726	26.3178	24.5611	25.3499	24.5516	26.5017	24.5906	26.1923	26.6967	26.7081	26.6562	24.742	24.6487	24.9138	26.6033	27.3739	26.9467	26.4377	26.6759
P61011;P61011-2;G3V4F7;G3V480;G3V346;A0A0D9SFN7;G3V3L9	SRP54	32;29;27;5;2;2;2	32;29;27;5;2;2;2	32;29;27;5;2;2;2	64.9	-0.0373184	0.247614	0.284932	-0.283397	0.321003	-0.126952	-0.251233	0.375655	0.998696	0.708844	0.892933	0.708738	0.449077	0.833301	0.854645	0.784384	0.86414	0.256187	0.158623	0.222199	0.228264	0.497172	0.671271	0.293167	29.4256	29.2065	29.218	28.7938	29.3452	29.2273	29.1356	28.7866	29.581	29.4496	29.4693	29.1346	29.9837	29.7582	30.0661	29.4292	29.654	29.839	29.4167	29.194
P61019;E9PKL7;P61019-2;Q8WUD1;H0YD31;E9PE37;H7C125;Q8WUD1-2;H0YDL5;A0A1D5RMT4;Q6PIK3	RAB2A;RAB2B	16;12;11;9;6;5;5;3;2;1;1	16;12;11;9;6;5;5;3;2;1;1	7;4;7;0;1;0;4;0;0;1;0	76.4	-0.361309	-0.154781	0.206529	0.139097	NA	0.0236051	NA	0.184667	0.998696	0.800739	0.971415	0.768841	NA	0.979829	NA	0.847419	0.0929545	0.400063	0.315699	0.342826	NA	0.910229	NA	0.440984	28.2736	28.2089	28.3766	28.1691	27.5728	27.8126	27.9854	28.2122	28.0328	28.088	28.3826	27.9057	28.064	27.8726	27.9548	27.9178	28.167	28.1472	27.9822	28.0692
P61020;P61020-2;F8VUA5	RAB5B	8;6;4	5;3;1	5;3;1	47.9	NA	NA	NA	0.62019	0.188764	-0.135032	NA	0.776924	NA	NA	NA	0.36729	0.77356	0.831912	NA	0.64237	NA	NA	NA	0.0174823	0.601397	0.447575	NA	0.119027	NA	NA	NA	NA	NA	NA	NA	NA	NA	NA	NA	NA	25.0676	25.8259	25.6878	25.143	26.0171	26.0884	26.0762	26.0233
P61026	RAB10	10	9	8	44	0.020133	-0.033096	-0.053229	0.473771	0.47656	NA	-0.676478	0.406421	0.998696	0.964246	0.992124	0.722383	0.673354	NA	0.381329	0.825466	0.911388	0.838911	0.746091	0.275112	0.47734	NA	0.117726	0.382177	27.4399	27.2057	27.3837	27.2911	27.1326	27.2472	27.4165	27.6046	27.255	27.2596	27.4349	27.2385	25.9607	27.5456	27.705	27.7823	27.4532	27.8178	27.7363	27.8815
P61073;P61073-2	CXCR4	4;4	4;4	4;4	11.1	-0.358375	-0.150953	0.207422	NA	NA	NA	NA	NA	0.998696	0.954402	0.992124	NA	NA	NA	NA	NA	0.553944	0.817114	0.769039	NA	NA	NA	NA	NA	26.9498	25.9553	25.3163	27.0235	26.7233	25.2475	24.9535	26.8872	24.5126	27.1228	26.3259	26.6798	NA	NA	NA	NA	NA	NA	NA	NA
P61106;X6RFL8	RAB14	21;18	21;18	21;18	86.5	0.13907	0.188081	0.0490107	0.0308565	NA	-0.141957	-0.559339	0.426602	0.998696	0.890351	0.992124	0.970469	NA	0.809879	0.635396	0.634418	0.739447	0.660925	0.794096	0.883348	NA	0.389077	0.32792	0.0985712	28.4849	27.6781	26.6836	28.4762	28.1054	27.7636	27.9054	28.1048	27.8657	27.7776	28.3435	28.0883	28.0398	28.5304	27.9092	28.4307	28.2813	28.5335	28.016	28.2028
P61163;R4GMT0;A0A1B0GVS3	ACTR1A	14;12;9	14;12;9	7;7;4	56.1	0.402895	0.74844	0.345545	NA	NA	NA	NA	NA	0.998696	0.708844	0.98926	NA	NA	NA	NA	NA	0.60937	0.264127	0.654703	NA	NA	NA	NA	NA	24.77	24.4518	25.5642	26.7521	24.7069	27.1557	24.5246	26.7624	26.5816	24.7794	26.9043	26.2665	NA	NA	NA	NA	NA	NA	NA	NA
P61201;P61201-2;B4DIH5;H0YKU5;H0YM03;H0YMC2	COPS2	18;18;15;10;6;1	18;18;15;10;6;1	18;18;15;10;6;1	48.8	-0.281783	-0.0278686	0.253914	NA	NA	-0.229655	NA	NA	0.998696	0.994406	0.98926	NA	NA	0.9152	NA	NA	0.645148	0.943442	0.646956	NA	NA	0.681442	NA	NA	25.9232	25.9044	26.4099	24.745	25.9531	23.8423	25.7577	26.3022	25.7976	25.3376	26.2403	25.4955	NA	NA	NA	NA	NA	NA	NA	NA
P61224;E7ESV4;F5H7Y6;F5GX62;P61224-3;F5H004;A0A0J9YXB3;A6NIZ1;P61224-4;F5H823;B7ZB78;F5GZG1;F5H6R7;P61224-2;F5H0B7;F5H500;F5GYB5;F5H077;F5GWU8;F5H491;F5H4H0;F5GYH7;F8WBC0	RAP1B	15;14;14;13;13;11;11;11;10;9;9;9;9;9;7;7;7;6;6;6;4;4;2	15;14;14;13;13;11;11;11;10;9;9;9;9;9;7;7;7;6;6;6;4;4;2	6;6;6;5;4;5;4;4;4;4;4;4;4;1;2;2;2;2;2;2;0;0;0	79.3	-0.0500721	0.160445	0.210517	0.250139	1.00157	-0.0476024	-0.926138	0.445667	0.998696	0.835503	0.952041	0.644819	0.365715	0.9329	0.145128	0.64237	0.831101	0.482758	0.199932	0.153218	0.152795	0.78031	0.0154419	0.11025	28.7478	28.9678	28.1252	28.7899	28.5465	28.4566	28.5669	28.8605	28.8313	28.7254	28.7927	28.923	28.9105	28.4516	28.5187	28.5987	28.9235	28.9029	28.7547	28.8989
P61247;D6RAT0;D6RG13;E9PFI5;H0Y8L7;D6RB09;H0Y9Y4;D6RAS7;D6R9B6;D6RED7;D6RI02;D6RGE0	RPS3A	30;26;23;22;21;21;20;16;15;12;9;7	30;26;23;22;21;21;20;16;15;12;9;7	30;26;23;22;21;21;20;16;15;12;9;7	72	-0.0828832	-0.162234	-0.0793505	-0.111894	-1.97405	0.177516	0.106928	0.363041	0.998696	0.851506	0.992124	0.902406	0.00310579	0.772946	0.905382	0.728189	0.772801	0.536241	0.687048	0.63541	0.000215512	0.337718	0.808386	0.216162	29.4771	29.5003	30.4426	29.6281	29.3051	29.5584	29.9441	29.909	29.5268	29.6068	29.7718	29.4938	30.0879	29.7982	29.9442	29.1079	29.5945	29.6795	29.5756	29.6409
P61254;J3QRI7;J3QQQ9;J3QQV1;J3KTJ8;J3QRC4;J3KSS0;J3KS10	RPL26;KRBA2	14;13;13;13;12;12;7;3	14;13;13;13;12;12;7;3	4;3;3;3;3;3;3;0	51.7	-0.274975	0.179169	0.454144	-0.287363	-1.5709	3.62927	-1.0567	NA	0.998696	0.849598	0.626241	0.649654	0.0368234	0.00343047	0.458322	NA	0.299139	0.519035	0.0628525	0.155917	0.0056096	3.69591e-05	0.166103	NA	29.4253	30.0241	29.2027	29.1164	29.3109	28.8479	29.168	29.3418	30.0351	29.5748	29.6052	29.27	29.2816	29.7004	29.4273	29.6466	29.497	29.3303	29.1218	28.9573
P61289;P61289-3;P61289-2;K9J957;K7ENH2;B3KQ25;K7ESG5;A0A087WTV2;K7EPX6;K7EKR3;B7Z8D3;K7EMD0	PSME3	12;12;12;10;9;7;7;6;5;5;5;4	12;12;12;10;9;7;7;6;5;5;5;4	12;12;12;10;9;7;7;6;5;5;5;4	61	-0.669868	-0.931719	-0.261851	NA	1.48387	-0.0830696	NA	0.246515	0.998696	0.441632	0.992091	NA	0.0547626	0.931991	NA	0.857357	0.320647	0.0405658	0.674863	NA	0.00956995	0.752536	NA	0.535669	27.0668	25.6155	25.9234	26.6655	25.5712	25.6083	24.1815	27.2307	25.9188	24.9481	25.0518	25.6256	NA	NA	NA	NA	NA	NA	NA	NA
P61313;E7EQV9;E7ENU7;E7EX53;P61313-2;E7ERA2	RPL15	15;12;11;7;6;2	15;12;11;7;6;2	15;12;11;7;6;2	50.5	0.458764	0.278128	-0.180636	-0.109607	-1.85485	0.584973	-0.527729	0.196331	0.998696	0.851506	0.98926	0.930321	0.00882251	0.827329	0.297493	0.825466	0.300572	0.536828	0.621368	0.737238	0.000838338	0.429409	0.0742933	0.386742	28.2438	27.9609	29.2233	29.5053	29.0921	28.5791	29.3365	29.7607	28.27	29.2643	29.5793	28.9322	28.9246	28.489	28.7258	28.8727	29.1105	27.7098	28.9908	28.7625
P61353;K7ELC7;K7EQQ9;K7ERY7	RPL27	8;7;4;1	8;7;4;1	8;7;4;1	51.5	0.0737864	0.207839	0.134053	-0.0773103	-0.848988	-0.00654166	-0.124918	0.103963	0.998696	0.704026	0.971415	0.906663	0.0643113	0.993495	0.866483	0.915972	0.659661	0.245082	0.362958	0.68977	0.0118341	0.96903	0.720457	0.679798	30.6603	30.7301	30.7517	30.9912	30.8739	30.8111	30.7762	30.9673	30.8584	31.1126	30.9429	31.0508	30.9087	30.9877	30.7286	30.5438	30.3493	30.8875	30.8164	30.8063
P61513;Q6P4E4;E9PEL3;C9J4Z3;G5E9R3;M0R0A1;M0R2L6;A6NKH3	RPL37A	8;7;7;6;5;5;5;1	8;7;7;6;5;5;5;1	8;7;7;6;5;5;5;1	67.4	-1.31335	-0.331232	0.982117	-0.467103	NA	NA	-2.41891	NA	0.998696	0.892139	0.971706	0.902406	NA	NA	0.076076	NA	0.197554	0.663306	0.429362	0.633179	NA	NA	0.00431966	NA	27.979	28.0527	28.4997	27.7664	28.1791	24.5854	28.8877	25.3922	28.2745	28.5091	28.848	25.3412	28.5165	26.9891	28.8338	28.0423	28.5695	28.7014	28.5938	24.6486
P61586	RHOA	13	13	5	64.2	-0.120408	0.058682	0.17909	0.0836578	NA	-0.285962	-1.25871	0.489509	0.998696	0.935008	0.971415	0.906663	NA	0.522389	0.35492	0.61732	0.555847	0.770987	0.345707	0.653577	NA	0.094205	0.103494	0.0924905	28.7628	29.0724	28.8103	29.2319	28.7609	29.1671	28.7365	28.7312	29.0565	29.2415	29.0609	28.7532	29.083	28.9418	29.1351	29.1389	29.3359	29.4209	29.0677	28.8089
P61604;B8ZZL8;B8ZZ54	HSPE1	11;8;5	11;8;5	6;3;5	75.5	0.0335275	0.127564	0.0940363	-0.248175	0.0829654	0.302924	0.0512521	0.765123	0.998696	0.95367	0.992817	0.840845	0.956817	0.833301	0.945236	0.490797	0.949884	0.815423	0.860811	0.478145	0.917852	0.528532	0.891313	0.0385205	28.5295	28.8048	29.0847	30.3949	28.9507	28.8282	28.7578	30.4113	29.1601	28.3498	29.4659	30.3483	29.3866	29.1783	29.733	29.8587	29.0539	29.1805	30.2058	28.7236
P61769;H0YLF3;F5H6I0	B2M	3;2;2	3;2;2	3;2;2	35.3	-0.297714	-1.13052	-0.832807	-0.00740347	1.83274	NA	NA	2.61486	0.998696	0.596099	0.971415	0.997026	0.102867	NA	NA	0.0191466	0.484368	0.116202	0.278982	0.980858	0.0210467	NA	NA	4.51258e-05	28.5801	28.965	28.2672	29.0913	27.4719	28.2838	29.3854	28.5717	27.5805	28.7436	28.4025	25.6549	29.2285	28.7907	28.4235	28.2776	29.1324	28.9999	28.3596	28.1989
P61978;P61978-2;P61978-3;Q5T6W2;S4R457;S4R359	HNRNPK	26;26;24;19;4;4	26;26;24;19;4;4	26;26;24;19;4;4	64.8	0.30266	-0.834764	-1.13742	-0.548746	0.216079	0.356356	0.388328	-0.72772	0.998696	0.493565	0.379538	0.826299	0.853432	0.769842	0.861686	0.829555	0.371089	0.0590539	0.0169367	0.458409	0.754315	0.328119	0.691468	0.395116	29.1948	29.3337	29.7744	28.631	29.8492	29.8999	29.5041	28.8913	28.4437	27.5416	28.4761	29.1334	26.9669	27.506	28.8139	27.9693	27.2203	27.7395	28.7028	25.3985
P61981	YWHAG	18	15	13	70	0.00678199	-1.64063	-1.64741	0.651573	-0.483567	0.409418	0.414753	NA	0.998696	0.241105	0.368111	0.797551	0.557582	0.833301	0.71321	NA	0.991084	0.00480539	0.0134574	0.400858	0.330512	0.501156	0.409258	NA	29.8861	29.8565	29.454	28.1909	29.5078	29.9985	30.0696	27.8388	28.0833	27.2801	27.3546	28.1069	27.821	24.8388	28.0146	28.2375	27.8576	27.4359	28.4952	27.7296
P62081;B5MCP9	RPS7	15;10	15;10	15;10	61.9	-0.330546	0.170814	0.50136	0.118771	-1.07601	0.496933	-0.72508	0.216827	0.998696	0.821685	0.535879	0.906663	0.0360557	0.51954	0.112081	0.857057	0.196052	0.444253	0.0371493	0.684335	0.00543826	0.0902832	0.00920453	0.494435	29.5146	29.3541	29.9252	29.9651	29.246	29.7239	29.0102	29.4568	30.031	29.9854	29.6058	29.82	29.762	30.1511	29.5969	29.8026	30.4561	30.049	30.0894	29.1931
P62140;E7ETD8;C9JP48;C9J9S3;H0Y3Y6;F8W1A0;F8WE71	PPP1CB	18;10;8;7;2;2;1	18;10;8;7;2;2;1	7;1;3;3;0;0;0	68.8	0.768245	0.577811	-0.190435	NA	NA	NA	NA	NA	0.998696	0.693142	0.992124	NA	NA	NA	NA	NA	0.122602	0.225842	0.738365	NA	NA	NA	NA	NA	25.5859	25.3942	25.3721	26.2982	27.1938	25.2118	26.4741	26.8437	26.5182	25.0294	26.3963	27.0177	NA	NA	NA	NA	NA	NA	NA	NA
P62158;H0Y7A7;E7ETZ0;E7EMB3;M0QZ52;Q96HY3;F8WBR5;G3V479;G3V361;G3V226;P27482;C9J7T9;P02585	CALM1;CALM2;CALM3	13;13;11;11;7;7;6;6;6;4;2;1;1	13;13;11;11;7;7;6;6;6;4;2;1;1	13;13;11;11;7;7;6;6;6;4;2;1;1	60.4	-0.62932	-0.604461	0.0248592	-0.188844	NA	0.119487	1.90587	0.225545	0.998696	0.708844	0.995067	0.902406	NA	0.932325	0.144981	0.847419	0.313874	0.258083	0.947678	0.605414	NA	0.754315	0.0145643	0.443928	29.2625	30.438	30.8035	28.4909	28.4859	29.1953	30.1471	28.6493	29.0711	28.8946	29.1652	29.4462	28.6131	28.958	29.3001	29.3697	28.4449	28.1553	29.4633	29.4221
P62191;P62191-2;G3V4X1	PSMC1	27;23;2	27;23;2	27;23;2	74.3	0.0838416	-0.0484816	-0.132323	-0.226366	-0.77475	-0.314192	0.832316	0.560347	0.998696	0.976198	0.992124	0.856223	0.195312	0.467995	0.371136	0.746312	0.751625	0.878916	0.692775	0.495221	0.054499	0.056151	0.110843	0.242703	28.1439	28.1664	27.7266	28.4471	28.2396	27.6818	28.2706	28.6273	28.3229	28.4552	28.2659	27.2461	28.5192	28.0551	27.9283	28.4038	28.6267	28.3923	27.3305	27.6514
P62195;P62195-2;J3QSA9;J3QQM1;J3KRP2;J3QLH6;J3QRW1;J3QSE0;J3QRR3;J3KTQ9	PSMC5	26;25;17;17;16;15;12;11;6;1	26;25;17;17;16;15;12;11;6;1	25;24;16;16;15;14;11;11;5;1	69	0.181435	-0.483029	-0.664463	0.270277	-0.471409	-0.247869	-0.0119559	0.915021	0.998696	0.763684	0.910122	0.795674	0.581959	0.669049	0.992686	0.634771	0.644133	0.327344	0.162466	0.381073	0.371295	0.188571	0.982834	0.0995285	28.386	27.1922	28.5266	28.444	28.3789	27.5981	28.7291	28.5684	27.1045	26.857	28.236	28.4192	27.4687	27.8452	27.7615	28.0653	28.6335	28.3686	27.3871	27.8327
P62241;Q5JR95	RPS8	17;14	17;14	17;14	61.1	-0.379985	-0.0434291	0.336556	0.073591	-3.30092	0.0115532	-0.454602	-0.0215574	0.998696	0.966603	0.787368	0.938533	0.0123977	0.986822	0.35492	0.977184	0.168151	0.8485	0.108829	0.777587	0.00136506	0.938119	0.103618	0.942001	29.4684	29.4506	30.232	29.8405	28.9387	29.4357	29.6421	29.4551	29.5984	29.6547	29.832	29.7325	29.3697	29.8196	29.8602	28.9281	29.5894	29.3046	29.9022	29.4757
P62244;I3L3P7;I3L246;H3BV27;H3BT37;I3L303;H3BVC7	RPS15A	12;10;8;5;5;5;1	12;10;8;5;5;5;1	5;3;1;1;1;1;1	69.2	0.145313	0.143317	-0.00199639	0.82345	-0.509982	0.430625	-0.939665	0.0555479	0.998696	0.927679	0.999052	0.29179	0.322026	0.318112	0.463726	0.961697	0.705288	0.735405	0.994909	0.00883255	0.121861	0.0293395	0.171733	0.835482	28.4582	28.7883	29.9144	28.3864	28.7207	28.9508	29.5359	28.9212	28.7267	28.8926	29.8087	28.6926	29.5162	29.3974	30.2937	29.4544	30.4474	30.503	30.7668	30.2383
P62249;M0R210;A0A087WZ27;M0R3H0;M0R1M5;Q6IPX4;M0QX76	RPS16	12;10;9;8;7;6;5	12;10;9;8;7;6;5	12;10;9;8;7;6;5	61	-0.433647	-0.0651668	0.36848	0.143576	-0.549807	-0.056642	-0.699631	0.0304524	0.998696	0.951275	0.782257	0.81644	0.228866	0.924825	0.22738	0.967809	0.127644	0.80372	0.105676	0.442202	0.070075	0.709802	0.038914	0.909304	29.3307	29.3003	30.189	29.6095	28.7929	29.3968	29.2279	29.2772	29.2926	29.3727	29.681	29.8225	29.3537	29.0047	29.5255	29.2319	29.3828	29.2965	29.6931	29.3177
P62258;P62258-2;K7EIT4;K7EM20;I3L0W5	YWHAE	23;17;8;6;3	20;15;7;5;2	10;10;2;5;1	77.6	0.118207	-1.54376	-1.66196	-0.199512	1.4678	-0.228452	0.367054	0.573499	0.998696	0.353308	0.368111	0.795674	0.200741	0.924825	0.678266	0.728189	0.858835	0.0213535	0.00980759	0.392005	0.0566191	0.708517	0.368722	0.199365	31.4227	31.9659	31.8136	29.6117	31.3378	31.75	32.1949	30.0041	29.7056	29.0547	29.6164	30.2623	29.3434	29.0835	29.5482	29.2637	29.2247	28.7446	29.5786	28.893
P62263;E5RH77;H0YB22	RPS14	12;8;6	12;8;6	12;8;6	68.9	-0.0633748	-0.0108676	0.0525072	-0.139656	-0.398847	0.117305	-0.0659235	0.057413	0.998696	0.99924	0.992124	0.780567	0.333684	0.844383	0.913583	0.960348	0.801343	0.964506	0.763778	0.353727	0.127837	0.547484	0.827743	0.830963	29.3112	29.6822	30.2752	29.6023	29.3759	29.6471	29.7147	29.8797	29.5629	29.9266	29.6495	29.6885	29.9532	29.9523	29.8052	29.6771	29.6545	29.6954	29.7634	29.7159
P62266;D6RD47;D6RDJ2;D6RIX0;D6R9I7	RPS23	10;9;3;3;3	10;9;3;3;3	10;9;3;3;3	49.7	0.203121	0.235224	0.0321036	0.0563445	-1.5282	NA	0.306372	0.830564	0.998696	0.842148	0.995067	0.974864	0.0305412	NA	0.496343	0.599991	0.66052	0.501132	0.944061	0.889498	0.00446832	NA	0.195989	0.0815319	28.2089	29.4077	28.6363	28.6649	28.4288	28.0271	29.7045	29.5698	28.58	28.512	29.3184	29.4483	29.1544	27.6443	27.5631	27.5998	28.4408	27.7179	28.2667	27.7615
P62269;A0A0G2JQH2;Q5GGW2;J3JS69	RPS18	18;5;5;2	18;5;5;2	18;5;5;2	55.3	0.0838816	0.245406	0.161525	-0.189295	-1.82055	1.06995	-0.321511	1.28327	0.998696	0.85309	0.98926	0.865041	0.037577	0.714736	0.753669	0.64237	0.855559	0.554513	0.549325	0.512327	0.00578108	0.238548	0.456232	0.117563	27.8407	29.0306	29.8563	29.1649	28.3355	29.1546	29.3294	29.4086	29.0943	29.0771	29.2842	29.4186	29.045	28.4925	29.3528	28.6721	28.7705	28.26	29.2472	28.5275
P62273;P62273-2;A0A087WTT6	RPS29	3;3;2	3;3;2	3;3;2	33.9	NA	NA	NA	NA	-1.28231	NA	NA	NA	NA	NA	NA	NA	0.203804	NA	NA	NA	NA	NA	NA	NA	0.0590965	NA	NA	NA	NA	NA	NA	NA	NA	NA	NA	NA	NA	NA	NA	NA	NA	NA	NA	NA	NA	NA	NA	NA
P62277;J3KMX5;E9PS50	RPS13	16;11;6	16;11;6	16;11;6	63.6	0.128148	0.31871	0.190562	0.260229	-0.16614	0.100973	0.421374	0.0459178	0.998696	0.621335	0.971415	0.870528	0.797934	0.876296	0.387323	0.965088	0.535239	0.148102	0.40121	0.525118	0.651279	0.592208	0.120226	0.851112	30.4383	30.1855	30.3889	30.1765	30.5395	30.5966	30.0028	30.5629	30.5519	30.9081	30.755	30.2491	30.8849	31.2585	30.6867	29.786	31.0911	31.1571	31.3511	30.0578
P62280;M0QZC5;M0R1H5;M0R1H6	RPS11	15;14;5;4	15;14;5;4	15;14;5;4	62	-0.0438982	0.03739	0.0812882	0.223901	0.0955735	0.922821	-0.249644	0.684699	0.998696	0.964459	0.98926	0.649873	0.817411	0.0368357	0.635396	0.272594	0.797315	0.841978	0.642545	0.161567	0.687957	0.000572581	0.33054	0.0132973	31.1372	30.9095	31.1626	30.9781	31.1065	31.1087	30.9853	30.8113	31.0221	31.2844	31.2281	30.8023	31.2023	31.2472	31.223	31.006	31.3327	31.3509	31.5627	31.3277
P62308;A8MWD9;Q49AN9;F5H013;C9JVQ0	SNRPG	4;4;3;3;2	4;4;3;3;2	4;4;3;3;2	35.5	NA	NA	NA	NA	NA	-0.939601	NA	NA	NA	NA	NA	NA	NA	0.714736	NA	NA	NA	NA	NA	NA	NA	0.244892	NA	NA	NA	NA	NA	NA	NA	NA	NA	NA	NA	NA	NA	NA	NA	NA	NA	NA	NA	NA	NA	NA
P62314;J3QLR7;J3QLI9	SNRPD1	3;1;1	3;1;1	3;1;1	37.8	0.946502	-0.142842	-1.08934	-0.127976	NA	0.227113	-0.537971	NA	0.998696	0.983216	0.952041	0.970469	NA	0.727344	0.610821	NA	0.325373	0.905428	0.204318	0.883389	NA	0.278542	0.30604	NA	27.9225	24.4272	29.0762	27.9255	27.8984	28.7078	28.3765	28.1547	24.6368	28.3183	28.0398	27.7851	25.3062	28.2952	28.4873	28.2164	27.5303	28.1115	28.3865	25.7649
P62316;P62316-2;K7EJB5;K7ERG4	SNRPD2	13;11;6;5	13;11;6;5	13;11;6;5	68.6	0.466655	0.36825	-0.0984053	0.412456	NA	0.257323	-1.21495	1.76885	0.998696	0.842148	0.98926	0.879972	NA	0.926469	0.280983	0.271949	0.414715	0.501093	0.662673	0.538985	NA	0.724116	0.0587162	0.0129499	27.6698	27.9765	28.1386	25.6788	27.8916	27.7588	28.2924	27.3875	27.712	27.956	27.71	27.5587	27.26	25.1427	28.2428	27.6063	27.1949	27.1142	28.2813	27.3112
P62318-2;P62318;H3BT13	SNRPD3	5;5;3	5;5;3	5;5;3	52.5	-0.271027	-0.303742	-0.0327146	0.0125875	NA	2.4445	NA	-0.616292	0.998696	0.681169	0.995067	0.981819	NA	0.155053	NA	0.766651	0.316018	0.213409	0.888541	0.953562	NA	0.00941554	NA	0.269797	28.612	28.5634	29.174	28.4624	28.3906	28.6236	28.7719	27.9417	28.215	28.4639	28.2123	28.7057	28.2889	28.7372	28.6111	28.1349	28.3442	28.5578	28.7687	28.1518
P62330	ARF6	8	8	8	56	-0.731908	-0.625039	0.10687	-0.363895	NA	-0.627116	NA	-0.549225	0.998696	0.672333	0.992817	0.644819	NA	0.800389	NA	0.821429	0.205641	0.207409	0.857894	0.150332	NA	0.372365	NA	0.374938	27.2282	26.1963	26.1254	27.1893	24.469	26.4549	26.2252	26.6625	25.3079	26.8962	25.4771	26.5579	27.2781	26.5767	27.0966	27.2549	27.036	26.6141	26.3243	26.7763
P62333;A0A087X2I1;H0YJC0;H0YJS8;H0YJX2;H0YJE9;H0YJT1	PSMC6	24;24;11;9;6;1;1	24;24;11;9;6;1;1	24;24;11;9;6;1;1	66.1	-0.184764	-0.208234	-0.0234696	0.273241	-0.517951	-0.0121936	NA	0.418658	0.998696	0.821685	0.995067	0.879972	0.410325	0.990135	NA	0.716741	0.456083	0.443156	0.928933	0.545856	0.193713	0.954628	NA	0.172502	28.0798	28.3357	28.0902	28.7066	27.8859	27.8436	28.2203	28.5234	28.1107	28.1895	27.5593	28.5198	28.1443	28.1152	26.3375	27.9369	28.2275	28.2374	27.4363	27.7256
P62424;Q5T8U3;Q5T8U2	RPL7A	23;14;12	23;14;12	23;14;12	57.5	0.0750424	0.194418	0.119375	-0.0348075	-2.40025	0.417289	-0.093579	-0.155238	0.998696	0.791867	0.98926	0.965184	0.000176971	0.330822	0.877199	0.857357	0.737395	0.367799	0.572475	0.85591	3.14807e-06	0.0324017	0.748375	0.526199	30.9787	30.5592	30.4324	30.7568	31.0362	30.8064	30.3554	30.8293	31.0258	31.0634	30.8542	30.5614	31.0522	31.3114	30.9492	30.8706	31.083	31.1718	31.1436	30.6458
P62495;P62495-2;B7Z7P8;I3L492;D6RJE8;D6RCB3	ETF1	16;14;14;9;5;3	16;14;14;9;5;3	16;14;14;9;5;3	43.2	0.55731	-0.393272	-0.950582	NA	NA	NA	NA	NA	0.998696	0.829856	0.626241	NA	NA	NA	NA	NA	0.164029	0.472251	0.0653139	NA	NA	NA	NA	NA	24.8899	25.1718	26.4232	25.9506	26.4337	26.2194	26.3008	25.7108	24.972	25.2717	24.2141	26.4045	NA	NA	NA	NA	NA	NA	NA	NA
P62701;Q8TD47;C9JEH7;P22090	RPS4X	27;12;9;9	27;12;9;9	27;12;9;9	70.7	0.234552	0.412787	0.178235	0.410922	-1.03245	0.364189	0.371849	0.0545394	0.998696	0.524244	0.971415	0.495754	0.0102261	0.491272	0.498019	0.95688	0.197743	0.0692044	0.370941	0.0673545	0.00104883	0.0668036	0.200058	0.822818	31.367	31.1665	31.4334	31.3989	31.5358	31.656	31.3803	31.7318	31.9135	31.9769	31.7798	31.3467	31.9101	32.0766	31.8731	31.3208	32.266	32.0946	32.2967	32.1669
P62750;H7BY10;K7EJV9;K7ERT8;A8MUS3;K7EMA7	RPL23A	16;14;14;14;14;7	16;14;14;14;14;7	16;14;14;14;14;7	52.6	-0.0649078	0.0602272	0.125135	-0.141298	-2.09966	0.225227	0.169929	0.0908927	0.998696	0.953201	0.984635	0.898883	0.000213966	0.717267	0.922319	0.936409	0.775838	0.807	0.498786	0.589674	5.49048e-06	0.26322	0.854228	0.715635	30.2078	29.5932	30.4147	29.8936	30.0545	30.0863	29.9307	29.7781	30.2271	30.2724	30.1276	29.7231	29.8674	29.9051	30.3611	29.7396	29.7749	29.7732	30.3954	29.3645
P62753;A2A3R5;A2A3R7	RPS6	15;11;5	15;11;5	15;11;5	39.4	0.0964478	0.0738019	-0.0226458	0.40825	-0.697618	0.153316	0.41404	-0.268073	0.998696	0.941214	0.995067	0.511258	0.175475	0.831912	0.35492	0.763139	0.621848	0.785301	0.932729	0.0732065	0.0449289	0.443006	0.103599	0.266525	31.1056	30.7514	30.7283	30.8956	30.9166	31.2392	30.7101	31.0009	30.6998	31.2096	31.4563	30.4105	31.2264	31.2253	31.1781	30.5918	31.3359	31.4206	31.7111	31.387
P62805	HIST1H4A	17	17	17	62.1	-0.0368356	-0.242102	-0.205266	-0.29433	-0.850105	0.50518	0.357764	0.562119	0.998696	0.739871	0.971415	0.722383	0.0432794	0.54135	0.361274	0.716741	0.855407	0.291115	0.333695	0.256029	0.0068542	0.102332	0.106685	0.17315	31.1205	30.8999	31.3781	31.3485	31.1202	31.0277	31.455	30.9969	30.6778	31.354	30.8968	30.85	31.222	31.4081	31.1592	30.6675	30.8357	31.1092	31.0186	30.316
P62820;E7END7;P62820-2;P62820-3	RAB1A	17;15;13;8	17;15;13;8	9;9;8;5	82	-0.138309	-0.0698396	0.0684696	0.491565	0.0906066	-0.0872681	1.46488	0.123647	0.998696	0.920096	0.992124	0.484196	0.839882	0.906779	0.103129	0.864675	0.499482	0.711025	0.698018	0.0339868	0.715732	0.658103	0.00778655	0.568053	29.8833	29.5813	29.8579	30.0884	29.5424	29.5032	29.8667	29.9453	29.753	29.7444	29.9851	29.649	29.5814	29.7702	29.8312	29.1072	30.0558	30.1463	29.9684	30.0858
P62826;B5MDF5;J3KQE5;F5H018;H0YFC6;B4DV51;A0A087X0W0	RAN	18;17;17;16;9;7;1	18;17;17;16;9;7;1	18;17;17;16;9;7;1	62	0.029826	0.0963323	0.0665063	-0.32367	0.492931	-0.115512	-0.0372774	0.336025	0.998696	0.880768	0.992124	0.495754	0.538752	0.898231	0.957945	0.754897	0.880356	0.634491	0.705358	0.0661809	0.310389	0.644861	0.91937	0.25034	30.002	30.1402	29.6463	30.13	30.0193	29.8724	29.8845	30.2615	29.7875	30.1601	30.1755	30.1807	29.7785	29.7222	29.9306	30.0669	29.4851	29.6367	29.6545	29.4272
P62829;J3KT29;C9JD32;B9ZVP7;J3KTJ3;J3QQT9	RPL23	13;11;9;8;5;1	13;11;9;8;5;1	13;11;9;8;5;1	70.7	0.000578093	-0.0673186	-0.0678967	0.212921	-0.424694	0.376307	0.195359	0.189618	0.998696	0.934822	0.992124	0.755386	0.234778	0.490758	0.697891	0.812979	0.997751	0.759119	0.770982	0.318487	0.0740099	0.0637304	0.384089	0.368055	31.1672	31.0484	30.9201	30.8324	31.0583	31.3622	30.7531	30.7968	30.9758	31.2163	31.0479	30.4587	31.1908	31.0198	31.035	30.6408	31.1993	31.3943	31.3478	30.7968
P62841;K7EQJ5;K7EJ78	RPS15	7;6;5	7;6;5	1;1;1	57.2	NA	NA	NA	NA	-2.3637	NA	NA	NA	NA	NA	NA	NA	0.00837205	NA	NA	NA	NA	NA	NA	NA	0.000770279	NA	NA	NA	NA	NA	NA	NA	NA	NA	NA	NA	NA	NA	NA	NA	NA	NA	NA	NA	NA	NA	NA	NA
P62847-2;E7ETK0;P62847-3;A0A087WUS0;P62847;P62847-4	RPS24	7;7;7;7;7;7	7;7;7;7;7;7	7;7;7;7;7;7	36.9	-0.18253	0.016586	0.199116	-0.0290596	-0.0831781	0.369978	-0.0429866	0.0281682	0.998696	0.992183	0.971415	0.977894	0.930503	0.318112	0.968522	0.967809	0.393253	0.933655	0.245278	0.923918	0.874364	0.0303281	0.939554	0.902896	29.2168	29.0747	29.6139	29.02	28.9759	28.963	28.9241	29.3325	29.4214	29.1444	29.2241	29.2019	29.5183	29.5481	28.5563	28.5992	29.0675	29.0054	29.3518	28.6809
P62851	RPS25	7	7	7	40	NA	NA	NA	1.19961	NA	NA	NA	NA	NA	NA	NA	0.688527	NA	NA	NA	NA	NA	NA	NA	0.209297	NA	NA	NA	NA	NA	NA	NA	NA	NA	NA	NA	NA	NA	NA	NA	NA	25.1416	25.8887	29.0948	28.669	28.4541	28.0119	28.7359	28.3907
P62857	RPS28	7	7	7	56.5	0.0300277	-0.573172	-0.6032	-0.42002	-2.14188	0.734163	NA	0.938016	0.998696	0.621335	0.645573	0.905024	0.0440549	0.833301	NA	0.244104	0.920155	0.148168	0.0693683	0.645055	0.00723051	0.469212	NA	0.00401481	28.8894	28.4306	29.4333	28.2477	28.7368	29.0998	28.7886	28.4958	27.5923	27.8473	28.6107	28.6579	27.9716	28.1745	25.7012	28.3023	27.8873	27.7945	28.0228	24.7648
P62861;E9PR30	FAU	4;4	4;4	4;4	20.3	0.370336	-0.493217	-0.863553	0.297528	NA	1.44122	NA	0.197082	0.998696	0.835503	0.971415	0.649873	NA	0.287706	NA	0.810297	0.0483963	0.48398	0.238259	0.167433	NA	0.0233885	NA	0.361903	27.9392	28.2169	28.0251	27.929	28.2955	28.3735	28.4456	28.477	25.3048	28.5253	28.2636	28.0435	27.8654	27.9514	27.4536	27.6494	27.6952	28.1828	28.2867	27.9452
P62877	RBX1	4	4	4	30.6	0.0274842	0.325393	0.297909	-1.23236	NA	NA	NA	NA	0.998696	0.873433	0.98926	0.48784	NA	NA	NA	NA	0.972944	0.605921	0.668121	0.037445	NA	NA	NA	NA	27.1343	26.7152	24.6053	26.9302	27.0735	27.2633	26.7493	24.4088	26.9101	27.2768	25.7194	26.7802	27.3198	27.0437	27.3483	26.5852	24.8902	26.6396	26.8388	24.9991
P62879;E7EP32;C9JXA5;C9JIS1;C9JZN1;P62879-2;Q9HAV0;C9JD14	GNB2	13;10;9;8;7;6;4;2	13;10;9;8;7;6;4;2	7;4;5;4;3;4;1;1	56.5	0.35921	0.293625	-0.0655846	0.361808	0.120669	-0.25537	NA	0.696066	0.998696	0.880768	0.992124	0.906663	0.932868	0.625393	NA	0.791397	0.558767	0.632423	0.684589	0.692875	0.887065	0.148845	NA	0.314285	27.3277	25.321	27.4224	28.4343	27.5423	27.3332	27.4222	27.6446	27.476	27.4053	27.2029	27.5958	27.7446	24.4376	27.2822	27.3496	28.3489	27.5309	27.1268	25.2547
P62888;E5RI99;A0A0B4J213;A0A0C4DH44;E5RJH3	RPL30	8;7;3;3;2	8;7;3;3;2	8;7;3;3;2	66.1	0.0188762	0.171711	0.152834	-0.945397	-3.75539	-0.241897	-1.15784	0.0683521	0.998696	0.800739	0.971415	0.789458	0.0394251	0.714736	0.403346	0.95688	0.925891	0.401757	0.305246	0.366138	0.00618433	0.256701	0.126586	0.822156	28.9619	28.7886	28.7181	29.357	29.0152	28.9074	28.8558	29.1228	29.1861	29.2085	29.0501	29.0678	29.332	29.3476	29.4834	28.6673	29.14	29.3325	29.6288	24.9474
P62899;H7C2W9;C9JU56;B7Z4E3;P62899-3;P62899-2;B7Z4C8;B8ZZK4	RPL31	8;7;7;7;7;7;7;6	8;7;7;7;7;7;7;6	8;7;7;7;7;7;7;6	46.4	-0.509928	-0.459483	0.0504447	-0.210442	-4.22305	NA	1.80262	0.814965	0.998696	0.692458	0.992817	0.784291	0.0147125	NA	0.343853	0.857357	0.131692	0.223704	0.864012	0.358654	0.00170869	NA	0.0968544	0.541184	29.4334	30.0808	30.3729	30.6943	29.9673	29.5857	29.2286	29.76	29.1042	30.2691	29.5047	29.8655	29.8059	29.8473	29.8536	29.3045	29.8614	29.2079	29.2772	29.623
P62906	RPL10A	19	19	19	57.6	0.128743	0.368127	0.239384	0.0867074	-1.55811	-0.192672	0.09917	-0.023442	0.998696	0.493565	0.817382	0.902406	0.00360169	0.767417	0.8423	0.976961	0.474826	0.0587564	0.122851	0.637422	0.000260756	0.315627	0.65575	0.935807	29.8589	30.0221	29.9178	30.2624	30.1932	29.9631	30.2177	30.2022	30.3853	30.449	30.2881	30.4112	30.1721	30.2001	30.2748	29.9195	30.0547	30.2958	30.5366	30.0263
P62913-2;P62913;Q5VVC8;Q5VVC9	RPL11	16;16;15;11	16;16;15;11	16;16;15;11	60.5	1.12355	2.28599	1.16244	-0.401488	-1.60516	-0.494637	0.568206	0.0267015	0.998696	0.579869	0.952347	0.902406	0.00108263	0.924825	0.275155	0.983343	0.463632	0.101433	0.205489	0.634392	5.5039e-05	0.71649	0.055862	0.967903	29.5742	23.782	29.0309	25.5719	29.3688	25.3954	28.6692	29.0197	29.7939	29.2909	29.2183	28.7997	29.5754	27.6642	28.0946	28.6104	29.3164	27.3517	29.5669	26.1037
P62917;E9PKZ0;E9PKU4;G3V1A1;E9PP36	RPL8	25;22;22;20;8	25;22;22;20;8	25;22;22;20;8	67.3	0.134676	0.206788	0.0721114	0.0540068	-2.63636	0.380066	-0.257526	3.62769	0.998696	0.748689	0.992124	0.927767	0.000176971	0.714736	0.550108	0.244104	0.538668	0.302693	0.682222	0.733187	3.73695e-06	0.252888	0.238134	0.00233288	30.0895	29.8822	29.6471	30.2333	30.2202	30.0321	29.7888	30.3497	30.2062	30.1707	30.0301	30.2723	30.1541	30.1454	30.1404	29.9158	30.2169	30.0112	30.3265	30.0173
P62937;P62937-2;F8WE65;C9J5S7;E5RIZ5;Q9Y536;P0DN26;F5H284;A0A0H2UH34;A0A0B4J2A2;A0A075B767;A0A075B759;P0DN37	PPIA	13;8;8;8;2;2;2;2;2;2;2;2;1	13;8;8;8;2;2;2;2;2;2;2;2;1	13;8;8;8;2;2;2;2;2;2;2;2;1	71.5	-0.0965169	0.0312455	0.127762	0.436061	0.986162	-0.232969	0.919157	0.158274	0.998696	0.992183	0.992124	0.546668	0.513353	0.833301	0.232004	0.886848	0.79544	0.934801	0.740415	0.0892398	0.285712	0.527828	0.0412624	0.610034	29.9183	30.4905	30.8187	31.1675	29.9045	30.4293	30.4421	31.2328	30.169	30.2022	30.7483	31.4003	29.4458	29.5888	29.7844	30.1471	30.1478	30.0197	30.6202	29.9227
P62979;J3QS39;J3QTR3;F5H6Q2;P62987;F5GYU3;F5H2Z3;F5H265;B4DV12;F5H388;F5H747;F5GXK7;J3QKN0;Q5PY61;P0CG47;Q96C32;P0CG48;M0R1M6;M0R2S1;M0R1V7;J3QSA3;F5GZ39	RPS27A;UBB;UBC;UBA52	10;6;6;6;6;6;6;6;6;6;6;6;6;6;6;6;6;5;5;4;2;2	10;6;6;6;6;6;6;6;6;6;6;6;6;6;6;6;6;5;5;4;2;2	10;6;6;6;6;6;6;6;6;6;6;6;6;6;6;6;6;5;5;4;2;2	59.6	-0.228921	-0.0978991	0.131022	0.0138454	-0.391501	0.336061	0.220953	0.122799	0.998696	0.893488	0.98926	0.988317	0.350236	0.714736	0.753669	0.946072	0.294864	0.665857	0.5424	0.966948	0.136819	0.252869	0.457009	0.790895	31.0391	30.7192	30.7742	31.2315	30.5774	30.5095	30.7221	31.0394	30.7175	30.4971	31.0065	31.1513	30.0899	29.3807	30.5424	30.7768	30.2159	29.931	30.0566	30.6417
P62993;P62993-2;J3KT38;J3QRL5;J3QLF6	GRB2	20;12;11;9;1	20;12;11;9;1	20;12;11;9;1	78.8	7.11653	0.160997	-6.95554	NA	-4.44779	NA	3.55714	-1.75197	3.37055e-07	0.927679	0.000755789	NA	0.000414997	NA	0.000847044	0.260064	2.92075e-10	0.734169	6.5493e-07	NA	1.50225e-05	NA	4.84994e-06	0.00952725	24.9809	24.7258	25.0121	24.9869	31.8931	32.3145	32.2278	31.7365	25.8367	24.4035	24.079	26.0306	NA	NA	NA	NA	NA	NA	NA	NA
P63000;P63000-2;P15153;P60763;B1AH77;B1AH78;B1AH80;J3KSC4;J3QLK0;F8WET9;B1AH79;G3V4H1;G3V476;Q9H4E5-2;P17081;Q9H4E5	RAC1;RAC2;RAC3	7;7;4;4;3;3;3;2;2;1;1;1;1;1;1;1	6;6;3;3;3;2;3;2;2;0;0;0;0;0;0;0	6;6;3;3;3;2;3;2;2;0;0;0;0;0;0;0	41.1	-0.163492	-0.0907417	0.0727507	-0.228501	NA	1.13836	NA	0.94194	0.998696	0.87518	0.98926	0.709698	NA	0.00354989	NA	0.244104	0.353044	0.615802	0.632121	0.234488	NA	4.17225e-05	NA	0.00266177	27.3625	27.4551	27.4213	27.7304	27.2988	27.4601	27.2343	27.3222	27.4189	27.589	27.3646	27.2339	27.5614	27.3915	27.4748	27.3957	27.1419	27.575	27.2765	26.916
P63010;P63010-2;A0A087X253;P63010-3;A0A087WU93;A0A087WZQ6;A0A087WYD1;K7EN71;K7ERB2;K7EJX1;A0A087WXS3;K7EKZ5;K7EJ01;H7C034	AP2B1	26;26;24;22;14;14;12;8;8;5;2;2;1;1	26;26;24;22;14;14;12;8;8;5;2;2;1;1	15;15;15;13;5;5;5;3;3;2;0;0;0;0	30	-0.230405	-0.120495	0.10991	-0.00116956	NA	0.5684	NA	NA	0.998696	0.851051	0.984635	0.999089	NA	0.647504	NA	NA	0.249026	0.529056	0.472832	0.997267	NA	0.168059	NA	NA	26.7214	27.1388	26.6606	27.0327	26.5383	26.7774	26.543	26.773	26.7144	26.641	26.8709	26.8452	26.6308	25.8485	27.3378	26.9558	26.8747	26.6349	26.9811	26.2776
P63104;E7EX29;B0AZS6;E7ESK7;P63104-2;B7Z2E6;H0YB80;E5RIR4;E9PD24;E7EVZ2;E5RGE1	YWHAZ	24;19;14;13;12;11;11;10;10;10;7	24;19;14;13;12;11;11;10;10;10;7	19;14;11;11;9;8;8;8;8;8;5	75.1	0.4022	-1.62212	-2.02432	0.328873	0.53866	-0.154443	0.351157	0.192121	0.998696	0.324286	0.368111	0.774478	0.778125	0.932325	0.816043	0.936399	0.530721	0.0133187	0.00984596	0.347468	0.609327	0.773843	0.580541	0.710184	31.1929	31.4338	30.9308	29.5541	31.6593	31.7363	31.7644	29.5604	29.601	28.5632	28.4827	29.9761	28.7285	27.9982	28.7818	29.0205	29.3294	28.4928	29.5274	28.495
P63173;J3KT73;J3QL01;J3KSP2	RPL38	6;5;5;3	6;5;5;3	6;5;5;3	50	0.15352	0.244779	0.0912594	0.183161	0.292124	0.221339	-0.406795	-0.137209	0.998696	0.694339	0.98926	0.770894	0.853432	0.699117	0.841941	0.857357	0.473839	0.228056	0.64673	0.345027	0.7533	0.221395	0.644766	0.542815	29.7457	29.54	29.4424	29.2785	29.8757	29.8938	29.3482	29.503	29.7546	29.8022	29.9448	29.4841	29.7845	30.0804	29.5658	29.4778	29.8264	29.783	30.0962	29.9356
P63244;J3KPE3;D6RAC2;D6REE5;D6RHH4;H0Y8W2;H0YAF8;H0YAM7;D6RFX4;D6RAU2;E9PD14;D6RFZ9;D6RBD0;D6RF23;H0Y8R5;D6R909;D6RGK8;H0Y9P0;D6RDI0	GNB2L1	26;22;20;18;17;17;16;15;14;12;12;12;11;8;8;7;6;5;3	26;22;20;18;17;17;16;15;14;12;12;12;11;8;8;7;6;5;3	5;4;5;5;1;4;4;4;0;1;1;0;1;4;1;1;1;4;0	90.9	-0.204097	-0.533768	-0.329671	0.375183	-3.00849	-0.387042	-0.878683	0.468038	0.998696	0.596099	0.971415	0.688527	0.00108263	0.699117	0.2988	0.691739	0.482352	0.111981	0.320892	0.210652	5.55197e-05	0.211861	0.0757027	0.148326	29.0423	28.8519	29.6409	29.3749	28.8651	28.5024	29.4314	29.2947	28.9976	28.309	28.2369	29.2315	28.5485	27.9667	28.086	29.1181	28.6649	28.5825	29.068	28.9047
P63261;I3L3I0;I3L1U9;I3L4N8;K7EM38;I3L3R2;J3KT65	ACTG1	27;15;15;13;10;10;10	27;15;15;13;10;10;10	1;1;1;1;1;1;1	78.4	0.266958	-0.0877743	-0.354733	0.0256194	0.465023	0.257607	0.386362	0.0259792	0.998696	0.932484	0.963925	0.977894	0.295572	0.857993	0.407073	0.973712	0.200916	0.754544	0.21634	0.914217	0.100307	0.560714	0.129772	0.926806	32.6754	32.5875	32.7951	33.0566	32.9856	33.0616	32.8158	33.3195	32.7476	32.3057	32.3464	33.3638	32.5681	32.1293	32.7004	32.8393	32.5034	32.5053	33.0449	32.2861
P67809;H0Y449;C9J5V9;Q9Y2T7	YBX1	25;19;12;6	25;19;12;6	17;16;10;0	72.5	-2.12135	-0.724975	1.39637	0.653779	-2.20997	1.9399	1.34722	0.134536	0.808145	0.800739	0.963925	0.886737	0.00111365	0.0658799	0.283656	0.961697	0.0126933	0.399464	0.21291	0.562718	5.879e-05	0.00264552	0.0656808	0.834391	28.0976	28.0498	28.7119	28.663	24.9955	25.0521	27.2722	27.7171	28.4309	28.4309	24.9639	28.7967	23.7979	28.4415	25.8273	28.3196	27.8123	28.0479	27.4792	25.6621
P67870;Q5SRQ6;Q5SRQ3;N0E472;A0A0G2JM12;N0E644;A0A0G2JM58	CSNK2B;CSNK2B-LY6G5B-1181;CSNK2B-LY6G5B--991	8;8;6;4;4;2;2	8;8;6;4;4;2;2	8;8;6;4;4;2;2	49.3	-1.00616	-0.853936	0.15222	NA	NA	NA	NA	NA	0.998696	0.569771	0.992124	NA	NA	NA	NA	NA	0.18874	0.0951391	0.812906	NA	NA	NA	NA	NA	25.4291	26.0257	27.4645	25.9256	24.1708	24.3772	27.0356	25.2368	25.0349	25.4623	24.9912	25.9408	NA	NA	NA	NA	NA	NA	NA	NA
P67936	TPM4	34	23	10	77.8	-0.750616	-2.0394	-1.28878	NA	NA	-0.160047	NA	-0.312306	0.998696	0.471347	0.788711	NA	NA	0.94555	NA	0.825466	0.392744	0.0460495	0.111404	NA	NA	0.802931	NA	0.384706	27.7804	29.3697	30.2201	26.7869	26.6994	27.9977	29.1729	27.2848	26.631	24.8438	26.8623	27.6624	NA	NA	NA	NA	NA	NA	NA	NA
P68104;Q5VTE0;A0A087WVQ9;A0A087WV01;Q5JR01;A6PW80	EEF1A1;EEF1A1P5	30;28;26;23;6;5	30;28;26;23;6;5	2;2;0;2;0;0	71.6	0.0128029	0.119295	0.106492	-0.323077	0.403025	0.481239	0.127841	0.0979699	0.998696	0.837193	0.984635	0.495754	0.314337	0.307671	0.796767	0.936409	0.937706	0.488203	0.471691	0.0672472	0.112597	0.0262169	0.542764	0.74175	33.8719	33.7428	33.9976	34.0086	33.9488	33.7875	33.9684	33.9673	33.9015	33.9697	34.0376	34.1892	34.211	34.1171	34.5456	34.2223	33.9921	33.8808	33.9497	33.9811
P68133;P68032;P63267;P62736;A6NL76;P63267-2;C9JFL5;F6UVQ4;F6QUT6;F8WB63;B8ZZJ2	ACTA1;ACTC1;ACTG2;ACTA2	17;17;16;16;12;12;8;8;8;7;7	4;4;4;4;2;3;2;2;2;1;1	4;4;4;4;2;3;2;2;2;1;1	47.2	-0.0800744	-1.4719	-1.39182	1.95656	-2.09926	NA	NA	3.27455	0.998696	0.704026	0.971415	0.722383	0.223607	NA	NA	0.244104	0.752725	0.242323	0.272585	0.263423	0.0677902	NA	NA	0.00333953	29.7104	29.3042	30.0799	29.9272	29.6004	29.3806	29.5988	30.1215	29.5778	29.3043	24.3587	29.8933	25.0879	29.4293	24.7868	25.0682	29.4936	29.5262	29.6058	23.5729
P68363;P68363-2;F8VVB9;F8VS66;F8VWV9;F8VRK0;F8W0F6;F8VXZ7	TUBA1B	42;33;17;12;8;4;4;1	42;33;17;12;8;4;4;1	0;0;0;0;0;0;0;0	87.4	-0.0760617	-0.0637619	0.0122997	0.0439993	-0.373066	-0.452091	-0.333843	-0.121599	0.998696	0.93193	0.995067	0.960818	0.365715	0.259481	0.476057	0.891937	0.677298	0.751051	0.947911	0.837271	0.151931	0.0205856	0.181978	0.633745	34.0569	33.6923	33.9869	33.9258	34.0844	33.7037	33.8327	33.7369	34.0917	33.9456	33.8706	33.499	33.6536	33.3678	33.3685	33.4141	33.6984	33.7361	32.9746	33.5709
P68366;P68366-2;C9JJQ8;C9JEV8;C9JQ00;C9JDL2;C9JDS9	TUBA4A	39;37;14;13;13;8;8	10;8;8;7;7;4;0	10;8;8;7;7;4;0	81.9	0.098177	0.157366	0.0591886	-0.0658471	-0.403272	-0.248353	0.613348	0.159087	0.998696	0.842854	0.992124	0.938533	0.360102	0.611884	0.463726	0.904186	0.68923	0.503959	0.730231	0.785904	0.144858	0.137418	0.173508	0.655492	30.6595	30.1463	29.7945	30.4571	30.1595	30.3477	30.2768	30.666	30.5911	30.3906	30.289	30.4161	30.5572	29.9709	29.9871	30.2687	30.4294	30.2773	29.6017	30.2121
P68371;M0R2D3;M0QY85;M0R0X0;M0QY37;M0QX14;M0QZL7;M0R2T4;A0A075B724	TUBB4B	37;10;5;4;4;4;4;2;1	37;10;5;4;4;4;4;2;1	2;0;0;0;0;0;0;0;0	77.5	-0.0923402	-0.122522	-0.0301819	-0.173801	0.226123	-0.188055	-0.203149	0.011372	0.998696	0.871707	0.992817	0.893496	0.683762	0.699117	0.783553	0.984351	0.702807	0.595741	0.878003	0.583429	0.488844	0.221645	0.516108	0.977492	34.0627	33.8064	33.7163	34.462	33.9222	33.8377	33.6432	34.2749	33.8741	34.091	33.9685	33.6237	34.0863	33.6443	33.5837	33.9314	34.0504	33.8266	32.7565	33.9171
P78316;E9PFK5;P78316-2	NOP14	18;16;16	18;16;16	18;16;16	25.1	-0.284864	-0.0171696	0.267695	-0.25364	NA	0.595717	NA	NA	0.998696	0.99924	0.992124	0.901724	NA	0.625393	NA	NA	0.702909	0.970444	0.72681	0.595729	NA	0.148025	NA	NA	27.2167	26.3995	25.6494	26.1138	27.2423	26.471	23.897	26.6296	27.0464	26.5379	26.3992	25.3272	26.6068	27.0509	25.1887	25.7559	26.435	26.3552	25.3799	25.4175
P78344;D3DQV9;H0YCH5;H0YD77;H0YEC5;E9PKF8;H0YCF8;H0YEN8;H0YDC0;H0YE22;H0YD99;H0YE44;H0YEW3;H0YEI7	EIF4G2	53;52;29;17;15;13;6;5;5;5;4;3;1;1	53;52;29;17;15;13;6;5;5;5;4;3;1;1	3;3;0;0;0;0;0;0;0;0;0;0;0;0	60.9	0.274041	0.311917	0.0378759	-0.155104	0.298168	0.0204065	0.0154585	-0.133492	0.998696	0.596099	0.992124	0.81721	0.573469	0.986822	0.968522	0.857357	0.167509	0.120597	0.811296	0.446152	0.358581	0.934623	0.938395	0.535759	30.8955	30.6317	30.4189	30.5513	30.961	31.0833	30.7846	30.7648	30.9654	31.0664	30.9734	30.7401	30.8543	30.9397	31.1357	30.3976	30.8058	30.762	30.6055	30.5336
P78347-2;P78347-4;P78347-3;P78347;P78347-5;C9J6M0;Q86UP8-3;Q86UP8;Q6EKJ0;A0A0A0MSY2	GTF2I	41;41;41;41;11;2;1;1;1;1	41;41;41;41;11;2;1;1;1;1	40;40;40;40;11;2;0;0;0;0	48.5	-0.506121	-0.403729	0.102392	0.478629	0.0621223	0.149818	NA	0.755293	0.998696	0.704026	0.992124	0.795674	0.957483	0.91612	NA	0.608828	0.100611	0.238357	0.705003	0.38434	0.919934	0.693021	NA	0.0893067	28.9225	27.9431	28.0941	28.6931	28.1754	27.5831	27.8135	28.0563	28.3469	28.3465	27.9599	27.3844	28.3171	26.759	27.8085	26.6475	28.6956	28.3869	26.8977	27.4665
P78371;P78371-2;F5GWF6;F8VQ14	CCT2	36;33;32;29	36;33;32;29	36;33;32;29	81.7	-0.513864	-0.187939	0.325925	-0.199154	0.340338	-1.3313	NA	-0.399941	0.998696	0.938479	0.98926	0.906663	0.712397	0.625563	NA	0.867173	0.38218	0.778271	0.639028	0.65749	0.519043	0.149498	NA	0.573079	27.4787	27.15	28.4831	28.9324	27.5442	27.4777	26.3753	28.5914	28.0599	26.5915	27.3005	29.3405	27.8751	26.8022	27.7961	27.8436	27.655	27.4778	28.1317	26.2559
P78527	PRKDC	303	303	4	63.4	0.0193395	0.104037	0.0846978	0.398776	0.532895	-0.0809589	-0.010457	-0.0978568	0.998696	0.882849	0.98926	0.488767	0.172656	0.866133	0.98221	0.946072	0.938949	0.648749	0.628899	0.0518165	0.0431692	0.58025	0.960786	0.786014	35.3616	36.0512	36.133	35.5338	35.8277	35.802	36.0757	35.4517	35.8365	35.8479	35.9321	35.8793	35.7776	35.8112	36.0737	35.7822	35.9731	36.2584	36.556	36.2522
P80723;P80723-2;U3KQP0	BASP1	21;14;4	21;14;4	21;14;4	90.3	-0.120278	-0.195657	-0.075379	-0.0520057	-0.0289625	-0.706434	0.0708364	0.344929	0.998696	0.866693	0.992124	0.956855	0.967755	0.540787	0.918756	0.810297	0.684477	0.5807	0.826197	0.822809	0.9444	0.101166	0.836436	0.359398	30.7931	31.5492	30.645	31.2266	30.4562	30.9516	30.9012	31.4238	30.5807	31.2323	30.1819	31.4363	32.0344	31.3542	31.2214	31.5152	31.385	31.2813	31.4215	31.8293
P82933;H7BZC4	MRPS9	18;2	18;2	18;2	51.3	NA	NA	NA	NA	-0.975647	NA	NA	NA	NA	NA	NA	NA	0.0547626	NA	NA	NA	NA	NA	NA	NA	0.00967798	NA	NA	NA	NA	NA	NA	NA	NA	NA	NA	NA	NA	NA	NA	NA	NA	NA	NA	NA	NA	NA	NA	NA
P83436;I3L2R8;I3L337	COG7	29;1;1	29;1;1	29;1;1	47.9	-0.0243623	0.264194	0.288556	-0.137292	0.57849	0.00277957	0.18912	-0.0557058	0.998696	0.718308	0.971415	0.824106	0.611785	0.99765	0.877574	0.965739	0.929169	0.271796	0.253692	0.454372	0.410339	0.989412	0.761569	0.881447	28.0972	28.5453	28.5912	27.9271	28.1879	28.7339	28.3687	27.7728	28.5212	28.4583	28.8687	28.3694	28.4991	28.6514	28.3667	28.1078	28.1329	28.4845	28.2093	28.2491
P84077;P61204;P61204-2;F5H423;F5H0C7;H0YGG7	ARF1;ARF3	15;15;10;10;6;3	15;15;10;10;6;3	9;9;8;4;1;3	65.2	0.235625	0.000479846	-0.235145	0.0681244	0.785083	-0.535188	0.143459	-0.031018	0.998696	0.99924	0.971415	0.927767	0.0389304	0.184375	0.841941	0.967809	0.365898	0.998603	0.334276	0.732642	0.00604801	0.0123831	0.648978	0.914648	30.5033	29.7681	30.5289	30.5409	30.3315	30.3516	30.789	30.8116	30.3329	29.9665	30.8081	30.2357	30.8466	30.5098	30.989	31.2308	30.9544	31.0114	30.7683	31.1145
P84085;C9J1Z8	ARF5	12;10	6;4	6;4	65.6	-0.861118	0.691081	1.5522	0.00625843	0.159379	-1.01997	NA	-0.469327	0.998696	0.77915	0.59614	0.999089	0.839882	0.714736	NA	0.801325	0.386778	0.347537	0.0563079	0.991429	0.72356	0.242532	NA	0.331276	27.9405	24.644	26.7932	27.7659	27.211	27.1551	24.2153	25.1177	27.4563	27.0057	27.7861	27.6598	27.7102	27.1395	26.9945	25.0641	25.9468	26.9827	27.0762	26.9276
P84095	RHOG	7	6	6	50.8	-0.28932	-0.0282557	0.261064	0.351077	NA	NA	NA	NA	0.998696	0.992183	0.971415	0.767067	NA	NA	NA	NA	0.496648	0.937869	0.375749	0.331474	NA	NA	NA	NA	26.6196	26.1851	25.053	26.4323	26.1778	26.2266	25.6024	25.126	26.023	26.3652	25.8209	25.968	26.4236	26.3515	24.8969	25.6135	26.0309	26.321	26.184	26.1538
P84103-2;P84103;A0A087X2D0	SRSF3	10;10;8	10;10;8	9;9;7	57.3	1.1305	-1.68344	-2.81394	NA	NA	NA	NA	NA	0.998696	0.622075	0.482234	NA	NA	NA	NA	NA	0.393538	0.161555	0.0295403	NA	NA	NA	NA	NA	24.8987	28.4441	28.8168	25.1772	28.8771	29.2372	28.6858	25.0588	26.9918	24.8031	25.0211	23.787	NA	NA	NA	NA	NA	NA	NA	NA
P98179	RBM3	4	4	4	49	0.217506	-0.582184	-0.799691	NA	NA	NA	NA	NA	0.998696	0.849598	0.971415	NA	NA	NA	NA	NA	0.808697	0.517611	0.340325	NA	NA	NA	NA	NA	25.4886	27.4737	27.3371	24.3512	24.5217	27.2335	27.0705	26.6948	24.0703	25.3789	27.0332	25.8394	NA	NA	NA	NA	NA	NA	NA	NA
Q00059;H7BYN3;Q00059-2	TFAM	12;9;8	12;9;8	12;9;8	39.8	NA	NA	NA	1.04024	NA	1.57746	NA	NA	NA	NA	NA	0.666681	NA	0.318112	NA	NA	NA	NA	NA	0.193327	NA	0.0290388	NA	NA	NA	NA	NA	NA	NA	NA	NA	NA	NA	NA	NA	NA	27.7887	24.5658	27.5292	27.2109	28.8546	27.6195	27.6137	27.1678
Q00325-2;Q00325;F8VVM2;F8VWQ0;F8VZL5;F8VWR4	SLC25A3	17;16;15;6;5;5	17;16;15;6;5;5	17;16;15;6;5;5	45.2	0.183201	0.125636	-0.0575652	-0.373545	0.649052	0.243642	-0.689893	0.527004	0.998696	0.868982	0.992124	0.488767	0.23854	0.698884	0.230901	0.64237	0.451894	0.585598	0.741185	0.0534332	0.0758163	0.207406	0.0406686	0.104494	31.1168	30.3223	30.4221	30.7569	31.1502	30.6981	30.6797	30.823	30.8997	30.8855	30.7343	30.6011	30.7209	30.7887	30.7375	30.7036	30.6268	30.3543	30.0479	30.4274
Q00610-2;Q00610;A0A087WVQ6;J3KS13;K7EJJ5;J3KSQ2;J3KRF5;J3QL20	CLTC	121;121;121;41;16;9;8;7	121;121;121;41;16;9;8;7	97;97;97;38;16;8;8;7	70.5	-0.21557	0.135043	0.350613	0.981254	0.522855	-0.242079	0.209721	-0.201285	0.998696	0.871707	0.699483	0.038868	0.172656	0.608034	0.610821	0.847929	0.453329	0.596745	0.0860715	0.000210097	0.0434463	0.131016	0.305183	0.466394	34.5663	35.5499	35.3813	34.865	34.6732	35.0179	35.212	34.5972	35.2175	35.1682	35.2933	35.2236	35.0551	35.1597	35.2971	35.085	35.9182	36.1365	36.338	36.1292
Q00839;Q00839-2;Q5RI18	HNRNPU	44;41;9	44;41;9	44;41;9	53.9	-0.230696	-0.588322	-0.357626	-0.0821858	-2.80996	0.00219258	-0.150341	1.05337	0.998696	0.569771	0.971415	0.960818	0.0104287	0.999552	0.920037	0.523185	0.505533	0.095291	0.325361	0.83913	0.00110107	0.995405	0.850144	0.0493538	29.6721	29.8254	30.2947	29.2606	28.9226	30.0614	29.9129	29.2333	28.8032	29.7034	29.4482	28.7447	30.0099	30.0103	29.4426	28.925	30.0566	30.038	29.3284	28.636
Q01081;P0DN76;Q01081-2;Q01081-4;A0A1B0GW87;M0QYK5;Q01081-3;M0R2N4	U2AF1	6;6;5;4;1;1;1;1	6;6;5;4;1;1;1;1	4;4;3;3;0;0;0;0	29.2	0.694003	0.851469	0.157466	NA	NA	1.18225	1.19237	NA	0.998696	0.547104	0.98926	NA	NA	0.318112	0.297493	NA	0.128374	0.0786995	0.633231	NA	NA	0.0299923	0.0748725	NA	25.9588	25.8142	24.7919	24.4045	26.2045	25.3038	26.2729	25.9642	26.3589	26.1677	26.4787	25.3701	NA	NA	NA	NA	NA	NA	NA	NA
Q01105;B2REB7	SET	18;3	18;3	5;3	52.4	-0.00360484	-0.94331	-0.939705	0.985171	NA	NA	NA	1.99106	0.998696	0.799302	0.971415	0.513468	NA	NA	NA	0.523185	0.997546	0.384975	0.298589	0.076674	NA	NA	NA	0.0504348	25.8332	27.7718	30.1749	25.8124	26.1607	26.0879	29.2785	28.0508	26.4369	25.4136	26.0347	27.9339	26.4724	26.1801	27.4638	27.8061	27.5553	27.3449	27.9452	29.0177
Q01518-2;Q01518;Q5T0R7;Q5T0R6;Q5T0R5;Q5T0R4;Q5T0R3;Q5T0R2;Q5T0R1;Q5T0R9;Q5T0R8;Q5T0S3;P40123-3;B7Z385;A0A087X0J3;A0A087WZ15;P40123-2;E9PDI2;P40123	CAP1	19;19;8;8;8;8;8;8;8;8;2;2;1;1;1;1;1;1;1	19;19;8;8;8;8;8;8;8;8;2;2;1;1;1;1;1;1;1	19;19;8;8;8;8;8;8;8;8;2;2;1;1;1;1;1;1;1	45.4	-0.0148204	-0.408545	-0.393725	-0.531586	NA	NA	NA	0.0195571	0.998696	0.882128	0.98926	0.810405	NA	NA	NA	0.987483	0.984315	0.646703	0.631346	0.412981	NA	NA	NA	0.981749	26.3	24.6283	26.5808	27.7741	26.2846	25.4216	25.7928	27.7249	25.7029	25.5989	24.4483	27.8989	25.5597	25.2736	26.6558	26.657	25.1194	24.8912	27.2606	24.7486
Q01650;A0A0C4DGL4;H0YJ95;G3V4Z6;Q9UM01	SLC7A5	9;2;1;1;1	9;2;1;1;1	8;1;0;0;0	13.2	-0.177805	-0.284127	-0.106322	0.0884702	-0.63755	-0.292554	-0.549985	-0.110394	0.998696	0.782832	0.984635	0.909645	0.712397	0.714736	0.372759	0.972526	0.548915	0.362135	0.495595	0.703387	0.519828	0.251535	0.111953	0.921818	30.5002	29.4722	29.5742	30.5012	29.9097	29.8176	29.8228	29.7866	29.67	29.9676	29.5395	29.7342	29.9979	29.6739	29.6505	30.0836	30.2294	29.9864	29.4108	30.1332
Q01780;Q01780-2;K7EJ37	EXOSC10	31;30;6	31;30;6	31;30;6	47.3	NA	NA	NA	NA	-0.753614	NA	NA	NA	NA	NA	NA	NA	0.439569	NA	NA	NA	NA	NA	NA	NA	0.219453	NA	NA	NA	NA	NA	NA	NA	NA	NA	NA	NA	NA	NA	NA	NA	NA	NA	NA	NA	NA	NA	NA	NA
Q01813;Q01813-2;B1APP6;B1APP8;H0Y757;Q5VSR5;V9GY25;V9GYV7;H0Y3Y3	PFKP	34;31;13;11;8;5;4;3;3	34;31;13;11;8;5;4;3;3	32;30;13;11;8;4;4;3;3	48.3	-0.24252	-0.0306372	0.211883	-0.208379	0.269244	0.333881	0.229416	1.09182	0.998696	0.98031	0.971415	0.909645	0.835572	0.668172	0.877199	0.545536	0.364073	0.891116	0.364647	0.702972	0.704502	0.181837	0.751724	0.0658952	28.4843	28.0827	28.3181	28.8264	28.115	27.7443	28.2581	28.6241	28.6162	28.1889	28.519	28.2649	29.0858	28.2396	27.8863	27.3225	28.8255	28.5982	27.0348	27.2422
Q01844-6;B0QYK0;Q01844-3;Q01844;Q01844-5;H7BY36;Q01844-2;A0A0D9SFL3;C9JGE3;Q01844-4	EWSR1	5;5;5;5;5;4;4;4;4;1	5;5;5;5;5;4;4;4;4;1	5;5;5;5;5;4;4;4;4;1	10	-0.32025	-0.372066	-0.0518158	0.137247	NA	NA	0.617634	0.784677	0.998696	0.621335	0.992124	0.848165	NA	NA	0.615437	0.728189	0.207365	0.153449	0.797404	0.487394	NA	NA	0.309784	0.225839	27.1751	27.6082	26.7738	27.0009	26.8899	27.125	26.6602	26.6019	26.8135	27.0637	26.4611	26.7314	26.5649	26.8515	26.9422	26.6934	26.6439	27.1966	27.0706	26.6899
Q02338;E9PCG9;C9K0G7;C9JM78;C9JQ90;A0A0G2JRX6;H7C2W1;C9JEB9	BDH1	11;9;6;6;6;6;4;2	11;9;6;6;6;6;4;2	11;9;6;6;6;6;4;2	46.6	NA	NA	NA	NA	NA	0.43895	NA	NA	NA	NA	NA	NA	NA	0.817046	NA	NA	NA	NA	NA	NA	NA	0.398794	NA	NA	NA	NA	NA	NA	NA	NA	NA	NA	NA	NA	NA	NA	NA	NA	NA	NA	NA	NA	NA	NA
Q02543;M0R117;M0R3D6;M0R1A7;M0R0P7	RPL18A	18;17;16;16;12	18;17;16;16;12	18;17;16;16;12	63.1	0.101352	0.0512746	-0.0500777	-1.28343	-2.97993	2.67865	-0.219514	-0.301044	0.998696	0.961863	0.992124	0.668307	0.000176971	0.0384508	0.8423	0.890589	0.644644	0.832035	0.822055	0.197963	3.63022e-06	0.000890886	0.655411	0.621598	28.5809	28.0331	28.2637	28.5967	28.4091	28.2948	28.3608	28.815	28.5279	28.6032	27.932	28.6164	28.6669	28.5032	28.7202	28.4725	28.3997	28.5547	28.0671	24.2075
Q02878;F8VZ45;U3KQR5;F8VR69;F8VZA3;F8VWR1;F8VU16	RPL6	26;10;10;7;3;3;3	26;10;10;7;3;3;3	26;10;10;7;3;3;3	58.3	0.0797646	0.252822	0.173058	-0.0602572	-2.19769	0.408716	-0.220791	-0.413049	0.998696	0.704026	0.971415	0.930321	0.000176971	0.661744	0.594392	0.64237	0.737571	0.245367	0.410596	0.752256	3.67333e-06	0.1737	0.278095	0.108172	30.5908	30.3128	30.2056	30.8116	30.6037	30.5381	30.1688	30.9292	30.763	30.7367	30.5064	30.926	30.6298	30.6405	30.5794	30.4483	30.6701	30.6009	30.7099	30.076
Q03169;H0YLC0;H0YKR7;H0YKI8	TNFAIP2	25;8;5;3	25;8;5;3	25;8;5;3	45.6	0.0482227	0.137669	0.0894463	-1.53192	0.521819	-0.0744992	-0.40911	-0.0397075	0.998696	0.882128	0.992124	0.48784	0.610987	0.926469	0.770184	0.981051	0.900003	0.641768	0.811024	0.036603	0.407118	0.721745	0.489765	0.952565	27.5048	27.1819	26.7024	27.6558	27.6998	27.6912	26.31	27.5369	27.651	27.7238	27.3351	26.8858	27.5629	27.5921	27.1227	27.6022	26.898	24.9093	24.6468	27.2981
Q03518;A0A140T9T7	TAP1	11;11	11;11	11;11	25.1	0.141451	0.364605	0.223153	NA	NA	0.283216	NA	NA	0.998696	0.860665	0.992124	NA	NA	0.892403	NA	NA	0.834238	0.572782	0.728816	NA	NA	0.626173	NA	NA	27.584	25.6238	26.7797	25.342	26.9134	27.1122	24.9337	26.9361	27.3598	27.3257	26.6931	25.4093	NA	NA	NA	NA	NA	NA	NA	NA
Q03519;A0A087WYD6;X5CMH5;A0A0G2JLV0;Q03519-2;E7ENX8;A0A140T9S0	TAP2	15;15;15;14;12;12;11	15;15;15;14;12;12;11	14;14;14;13;12;12;11	27.8	-0.0589077	-0.0690173	-0.0101096	0.0496824	NA	0.146574	NA	1.22636	0.998696	0.94271	0.995067	0.958841	NA	0.931991	NA	0.244104	0.830025	0.792399	0.964879	0.829268	NA	0.741806	NA	0.00564244	27.7067	26.9061	26.8278	27.2588	27.4992	27.0352	26.7179	27.2115	27.3667	27.3028	26.9184	26.8355	27.3092	27.3384	26.4844	27.1403	27.2633	27.2191	26.9564	27.0323
Q03701;C9J9W7	CEBPZ	42;5	42;5	42;5	44	0.408691	0.533567	0.124877	0.345492	-0.114166	1.04286	-0.415512	-0.0245153	0.998696	0.562231	0.98926	0.637306	0.930977	0.474066	0.707517	0.977184	0.171026	0.0902531	0.598538	0.14161	0.878674	0.0585038	0.396495	0.941789	28.0618	27.6433	27.5591	26.9811	28.0081	28.0505	28.2644	27.5571	28.083	27.9245	28.5483	27.8238	27.3853	27.7585	27.7764	27.1867	28.2279	27.8209	27.8579	27.5822
Q04637-3;Q04637;Q04637-9;Q04637-5;Q04637-4;Q04637-6;C9JF13;C9J6B6;H7C044;H7C0V6;C9JHW9;F8WCF2;C9JIH5;C9JWH7;C9JWH9;C9J556;C9JSU8;C9JWW9	EIF4G1	41;41;41;40;40;38;19;17;9;4;3;2;1;1;1;1;1;1	41;41;41;40;40;38;19;17;9;4;3;2;1;1;1;1;1;1	1;1;1;1;1;1;1;1;0;0;0;0;0;0;0;0;0;0	32.9	-0.212004	-0.591397	-0.379393	-0.375197	-1.04004	0.463126	0.116115	0.647917	0.998696	0.683051	0.971415	0.902406	0.184576	0.833301	0.881738	0.804953	0.414616	0.216043	0.421609	0.618869	0.0503896	0.495364	0.767822	0.336518	28.6233	28.0402	28.3613	28.7053	27.8658	27.9792	28.6008	28.4362	28.1028	28.139	28.599	26.5236	28.9138	28.7817	27.1507	26.6905	28.6149	28.3998	26.8617	26.1595
Q04726-5;Q04726-2;Q04726-7;Q04726;A0A0D9SES8;H0YKT5;H0YL70;H0YKN8;H0YNT2;H0YNI7;H0YLI3;Q04725-2;Q04727-2;Q04725;K7EMK7;Q04727-4;Q04724;Q04727;Q04727-3;K7EJR7;Q04725-3	TLE3	19;18;18;18;18;18;18;17;15;12;10;4;4;4;4;4;4;4;4;1;1	19;18;18;18;18;18;18;17;15;12;10;4;4;4;4;4;4;4;4;1;1	1;1;1;1;1;1;1;1;1;0;1;0;0;0;0;0;0;0;0;0;0	37.6	-0.599309	-0.371268	0.228041	NA	NA	NA	NA	NA	0.998696	0.87518	0.98926	NA	NA	NA	NA	NA	0.402099	0.616141	0.609564	NA	NA	NA	NA	NA	25.4458	28.0833	27.616	25.4021	26.2744	26.4918	26.1505	25.2332	26.9569	26.7483	25.3095	26.0474	NA	NA	NA	NA	NA	NA	NA	NA
Q04837;A0A0G2JLD8;E7EUY5;C9K0U8	SSBP1	8;6;6;5	8;6;6;5	8;6;6;5	56.1	0.566021	-0.553333	-1.11935	0.640538	0.864004	0.00440421	-0.152444	0.446755	0.998696	0.815332	0.654137	0.458271	0.322026	0.99765	0.816003	0.801325	0.316501	0.427449	0.0723511	0.0292302	0.121913	0.991787	0.572282	0.331326	27.0502	27.5982	27.0223	25.2128	27.8653	27.5506	27.0987	26.633	27.1057	24.6739	26.6384	26.2521	26.9172	26.2388	26.7694	27.0091	27.2349	27.2625	27.8676	27.1316
Q04917;A2IDB2;F8WEB6;A2IDB1	YWHAH	13;5;4;4	10;4;3;3	10;4;3;3	48	0.460578	-2.03554	-2.49611	NA	NA	NA	NA	NA	0.998696	0.353308	0.0665	NA	NA	NA	NA	NA	0.549241	0.0263286	0.000152545	NA	NA	NA	NA	NA	27.449	27.9655	27.3956	24.4917	26.9652	27.839	27.5841	26.7558	24.671	24.5231	25.6341	24.3316	NA	NA	NA	NA	NA	NA	NA	NA
Q05519-2;Q5T760;Q05519;B4DWT1;S4R3C4;Q5T757	SRSF11	8;7;7;4;2;2	8;7;7;4;2;2	8;7;7;4;2;2	30.4	1.14463	0.739165	-0.405462	NA	NA	1.76705	1.09831	NA	0.998696	0.782832	0.98926	NA	NA	0.0747282	0.194072	NA	0.0320163	0.359903	0.566085	NA	NA	0.00307403	0.0283293	NA	26.9422	25.4672	24.8848	25.3432	27.2604	26.8818	26.6105	26.4632	26.8582	27.5223	26.9652	24.2484	NA	NA	NA	NA	NA	NA	NA	NA
Q06124;Q06124-2;Q06124-3;A0A0U1RRI0;H0YF12	PTPN11	19;18;14;4;3	19;18;14;4;3	19;18;14;4;3	34.3	NA	NA	NA	NA	NA	NA	3.47861	NA	NA	NA	NA	NA	NA	NA	0.000990533	NA	NA	NA	NA	NA	NA	NA	8.30984e-06	NA	NA	NA	NA	NA	NA	NA	NA	NA	NA	NA	NA	NA	NA	NA	NA	NA	NA	NA	NA	NA
Q06830;A0A0A0MSI0;A0A0A0MRQ5	PRDX1	19;18;7	19;18;7	15;14;3	75.9	-0.075725	-0.0408783	0.0348467	0.0427109	-0.455428	-0.192534	0.253827	0.234853	0.998696	0.989057	0.995067	0.970469	0.795488	0.901481	0.774174	0.857057	0.8489	0.920932	0.936487	0.882723	0.643835	0.651609	0.496199	0.496442	30.2963	30.1123	30.584	31.3228	30.3287	30.0956	30.1558	31.4324	30.5004	29.8414	30.3615	31.4486	30.4337	29.8467	30.5937	30.9017	30.5044	30.3003	31.0024	30.1397
Q07020;J3QQ67;Q07020-2;G3V203;H0YHA7;F8VYV2;A0A075B7A0;F8VUA6;F8VXR6	RPL18	13;13;12;12;12;10;9;8;1	13;13;12;12;12;10;9;8;1	13;13;12;12;12;10;9;8;1	51.6	0.13378	0.395807	0.262028	0.0178531	-1.55664	-0.0671173	0.568482	-0.0240439	0.998696	0.562231	0.952041	0.977894	0.0104287	0.892403	0.355078	0.967809	0.523968	0.0899407	0.188779	0.903523	0.0010942	0.624282	0.104259	0.91067	30.6879	30.4068	30.3153	30.8568	30.8355	30.6718	30.4213	30.8733	31.0771	30.8289	30.7261	31.2178	30.9042	30.6978	30.641	30.9113	30.7793	30.8179	30.774	30.8545
Q07021;I3L3Q7;I3L3B0	C1QBP	10;7;7	10;7;7	10;7;7	43.3	0.361581	1.19946	0.837874	1.39018	-2.20688	-0.987377	NA	0.108181	0.998696	0.596099	0.971415	0.607801	0.000176971	0.550527	NA	0.936409	0.713938	0.127493	0.279901	0.119252	3.48943e-06	0.107461	NA	0.744995	27.2338	24.9069	28.0581	25.3073	25.0745	25.7962	27.8849	28.1968	27.6745	27.0459	27.4352	28.1483	25.3224	24.9997	28.3427	28.1394	28.1547	28.3244	28.2066	27.6792
Q07065	CKAP4	31	31	31	61.1	-0.0479664	-0.151354	-0.103388	0.210463	-0.252001	0.317665	-1.09729	0.0938027	0.998696	0.823268	0.98926	0.836979	0.879831	0.714736	0.275155	0.909226	0.806171	0.447554	0.569477	0.472399	0.791329	0.259189	0.0554791	0.667399	28.4198	28.6127	28.7175	28.9024	28.4088	28.5983	28.5673	28.8862	28.5684	28.3943	28.3224	28.7619	28.5336	28.9329	28.0717	28.2079	29.1231	28.8916	28.2125	28.3606
Q07812-5;Q07812-8;Q07812;Q07812-2;Q07812-7;K4JQN1;Q07812-6;I6LPK7;Q07812-4;Q07812-3	BAX	9;9;9;9;7;5;2;2;2;1	9;9;9;9;7;5;2;2;2;1	9;9;9;9;7;5;2;2;2;1	51.8	-0.0927494	0.301907	0.394657	-1.31538	NA	0.673624	-0.55974	1.54292	0.998696	0.8924	0.98926	0.488767	NA	0.833301	0.566434	0.608828	0.924882	0.664274	0.608385	0.0476157	NA	0.523533	0.24914	0.0869036	28.4281	27.2278	25.0113	27.5225	27.97	27.3241	24.5935	27.9309	27.5352	27.7869	27.1537	26.9215	27.492	27.6928	27.1369	27.3808	27.3088	27.0336	24.8773	25.2213
Q07955;J3KTL2;Q07955-3;Q07955-2;J3KSR8;J3QQV5;J3KSW7	SRSF1	20;20;19;19;9;6;6	20;20;19;19;9;6;6	20;20;19;19;9;6;6	56	-1.12056	-2.48534	-1.36479	NA	NA	NA	NA	NA	0.998696	0.30966	0.817382	NA	NA	NA	NA	NA	0.257051	0.00724507	0.128531	NA	NA	NA	NA	NA	26.423	27.4646	28.9587	25.9662	24.9163	27.1493	27.7389	24.5257	24.4476	23.7016	25.4369	25.285	NA	NA	NA	NA	NA	NA	NA	NA
Q08211;Q08211-2	DHX9	55;10	55;10	55;10	51.3	-0.201852	-2.81703	-2.61518	0.479307	-1.73178	0.37062	NA	-0.298309	0.998696	0.324286	0.381233	0.901724	0.0547626	0.872356	NA	0.938799	0.859898	0.012153	0.0185	0.596226	0.00965832	0.58694	NA	0.756609	28.9645	30.1272	31.3291	27.1456	28.9323	30.0471	30.9519	26.8277	25.7023	26.5659	27.701	26.3291	25.1409	25.3076	27.3869	24.6604	25.2234	26.9392	27.8379	24.4125
Q08945;E9PMD4;A0A0U1RRK2;E9PPZ7	SSRP1	30;11;5;2	30;11;5;2	30;11;5;2	45.6	-0.449831	-1.02413	-0.5743	0.286319	NA	1.31926	NA	-0.39572	0.998696	0.748689	0.971415	0.902406	NA	0.49435	NA	0.772787	0.636672	0.305814	0.396797	0.622708	NA	0.0704978	NA	0.27647	27.2255	27.6711	29.9005	25.4237	26.1093	26.6776	28.347	27.2876	25.0557	26.5486	27.0803	27.4398	26.304	24.9768	26.1901	25.6612	26.3164	25.7799	27.4077	24.7734
Q08AM6;H3BUU8;H3BQD9;A0A087WT26;Q08AM6-2;H3BN23	VAC14	22;10;5;4;3;2	22;10;5;4;3;2	22;10;5;4;3;2	39.4	0.313414	0.333158	0.0197438	-0.266004	0.973709	-0.123566	-1.15369	0.26386	0.998696	0.562231	0.995067	0.709698	0.463076	0.833301	0.289641	0.928849	0.135514	0.0906623	0.90318	0.23534	0.241843	0.482445	0.0699804	0.700143	28.2515	28.0644	28.1492	27.7878	28.3622	28.6647	28.2245	28.2551	28.3577	28.5298	28.3402	28.3578	28.536	27.9237	28.561	28.3164	27.8529	27.9702	28.0423	28.4077
Q08J23;Q08J23-2;Q08J23-3;A0A140T9Y7;A0A140T9Z1	NSUN2	51;47;34;12;2	51;47;34;12;2	51;47;34;12;2	78	-0.105997	-0.0310396	0.0749569	0.0407478	-0.906782	0.273559	0.136718	0.185287	0.998696	0.976198	0.98926	0.970469	0.0658928	0.645669	0.866483	0.850746	0.542396	0.877804	0.667099	0.870968	0.0123239	0.160331	0.732197	0.475323	30.0065	29.6293	29.9962	29.91	29.8568	29.8233	29.7558	29.6821	29.7864	30.1495	29.92	29.5619	29.786	29.9967	29.6918	29.1941	30.0961	29.8877	29.389	29.4589
Q09028-3;Q09028;Q09028-2;Q09028-4;H0YF10;H0YCT5;H0YDK2;H0YEU5;E9PNS6;E9PNS2;E9PIC4;C9JPP3;C9JAJ9;E9PND5	RBBP4	20;20;18;17;10;9;9;7;4;3;3;2;1;1	20;20;18;17;10;9;9;7;4;3;3;2;1;1	13;13;11;11;5;5;5;4;3;2;2;2;0;1	74.4	-0.48489	-0.813151	-0.328261	-0.367065	NA	0.176856	NA	0.758376	0.998696	0.619752	0.971415	0.909737	NA	0.842036	NA	0.271949	0.403846	0.142296	0.29789	0.705578	NA	0.539365	NA	0.0123339	28.1422	28.4332	30.3422	28.0649	27.6554	28.1256	29.0346	28.2273	27.9124	27.6948	27.9078	28.2148	27.6241	23.868	28.0431	27.5067	27.5034	26.3835	25.333	26.3538
Q09161;X6R941;F2Z2T1	NCBP1	19;2;1	19;2;1	19;2;1	34.9	0.0559247	-0.0372021	-0.0931268	-0.0446663	0.211671	-0.141052	NA	-0.0747267	0.998696	0.976198	0.992124	0.956855	0.856722	0.862915	NA	0.938799	0.84055	0.877827	0.720676	0.822707	0.758516	0.572079	NA	0.748924	28.3354	28.2521	28.1594	27.6183	28.345	28.4226	28.2934	27.5279	28.0529	28.2535	28.2486	27.6615	27.7934	27.6379	27.9024	27.3474	27.7188	27.7351	27.7715	27.2771
Q09666;E9PJZ0;E9PKR9;E9PJC6;E9PLK4;Q09666-2;E9PQE3	AHNAK	265;4;4;4;4;4;3	265;4;4;4;4;4;3	264;4;4;4;4;4;3	73	-0.125835	-0.0546116	0.0712233	0.245223	1.61765	0.316171	0.858078	0.040076	0.998696	0.95367	0.992124	0.902406	0.202279	0.599414	0.493114	0.977354	0.607337	0.815517	0.776316	0.62012	0.0573582	0.127398	0.193605	0.946705	31.6399	31.0976	31.581	31.518	31.4046	31.0664	31.0563	31.8059	31.3072	31.1066	31.3487	31.8556	30.0975	30.0865	31.4037	30.4512	30.1374	30.9321	31.8917	30.0585
Q10471;Q10471-2;Q8N4A0-2	GALNT2	32;13;1	32;13;1	31;13;0	59.7	-0.299513	-0.151517	0.147996	0.161929	0.817153	0.0277027	0.112959	0.460353	0.998696	0.851506	0.971415	0.865041	0.360102	0.967581	0.859613	0.653096	0.283217	0.541334	0.405118	0.518089	0.144815	0.860679	0.684357	0.125576	30.6041	30.0513	29.5678	30.2608	30.0062	29.6055	29.5974	30.0767	29.997	30.0168	29.9375	29.9266	29.9668	29.8415	29.1611	29.6001	30.1349	30.0026	29.5555	29.5241
Q10472;K7EJV8;Q8IUC8;H7C2I5;Q8IUC8-2;Q8IUC8-3;Q10472-2	GALNT1	18;4;3;2;2;2;1	18;4;3;2;2;2;1	18;4;3;2;2;2;1	40.4	-0.0887673	-0.0306728	0.0580945	0.506999	NA	0.244498	NA	0.306882	0.998696	0.978182	0.992124	0.786007	NA	0.699117	NA	0.728189	0.728389	0.886637	0.775216	0.363688	NA	0.215406	NA	0.220555	27.7711	27.1425	27.0271	27.3297	27.4348	26.7586	27.2418	27.48	27.1783	27.4373	27.2278	27.3043	27.8797	26.7358	27.1213	25.1975	27.6122	27.2628	26.814	27.2734
Q10589-2;Q10589	BST2	3;3	3;3	3;3	19.6	NA	NA	NA	NA	NA	NA	0.621796	NA	NA	NA	NA	NA	NA	NA	0.579081	NA	NA	NA	NA	NA	NA	NA	0.265345	NA	NA	NA	NA	NA	NA	NA	NA	NA	NA	NA	NA	NA	NA	NA	NA	NA	NA	NA	NA	NA
Q12768;E7EQI7;E5RFU6	KIAA0196	27;24;3	27;24;3	27;24;3	25.9	0.663766	0.277841	-0.385925	NA	NA	0.0335173	NA	NA	0.998696	0.851051	0.971415	NA	NA	0.989516	NA	NA	0.092625	0.530248	0.366727	NA	NA	0.950339	NA	NA	25.581	25.5899	24.4279	25.4255	25.2175	26.2519	26.1726	26.0375	26.1528	24.8717	24.9392	26.172	NA	NA	NA	NA	NA	NA	NA	NA
Q12769;G3V198;E9PR16;Q12769-3;Q12769-2;E9PSI3	NUP160	39;38;32;12;6;3	39;38;32;12;6;3	39;38;32;12;6;3	37.3	0.0458271	-0.293131	-0.338958	0.143929	-0.648375	-0.498751	-0.786329	0.0962951	0.998696	0.810888	0.971415	0.954524	0.23854	0.511827	0.283348	0.938799	0.853535	0.4202	0.315209	0.815215	0.0759154	0.0862235	0.0624934	0.751746	27.6424	27.3536	27.5371	26.7977	27.1349	27.6903	27.4269	27.262	27.6178	27.3759	26.958	26.2066	26.7012	26.0493	26.2448	25.9092	26.9936	27.3115	24.464	26.7112
Q12797;Q12797-10;E5RHK2;A0A087WW51;Q12797-6;A0A0A0MSK8;Q12797-2;E5RG56;E5RHJ2;A0A087WUJ2;E5RG29;Q12797-7;Q12797-9;Q12797-5;Q12797-8;G3XAN5;Q12797-4;Q12797-3	ASPH	35;34;4;4;3;3;3;3;2;2;2;2;2;2;2;1;1;1	35;34;4;4;3;3;3;3;2;2;2;2;2;2;2;1;1;1	35;34;4;4;3;3;3;3;2;2;2;2;2;2;2;1;1;1	49.7	-0.274786	-0.218851	0.055935	0.271374	-1.29807	0.0240184	-0.508619	0.192139	0.998696	0.706493	0.992124	0.722383	0.0516407	0.974825	0.608052	0.850746	0.196532	0.253507	0.72518	0.258299	0.00880151	0.896478	0.289426	0.486141	29.1155	28.8887	29.3112	29.4113	28.8897	28.6393	28.9942	29.1043	28.9677	28.8963	29.0274	28.9599	29.2294	28.9025	28.485	28.9825	29.4008	29.4312	28.8381	29.0148
Q12849-5;H0Y8R1;F5H5I6;H0YAK1;Q12849;H0YAM1	GRSF1	14;14;14;14;14;3	14;14;14;14;14;3	14;14;14;14;14;3	58.8	-0.00844999	-1.27725	-1.2688	NA	NA	NA	NA	NA	0.998696	0.408149	0.732081	NA	NA	NA	NA	NA	0.990028	0.0359112	0.0919859	NA	NA	NA	NA	NA	25.5175	27.0534	27.1859	26.1342	26.3179	27.4301	27.3384	24.7709	25.9144	24.5328	24.5005	25.8344	NA	NA	NA	NA	NA	NA	NA	NA
Q12874	SF3A3	18	18	18	43.9	-0.211521	-1.27701	-1.06549	NA	NA	NA	NA	NA	0.998696	0.530433	0.817382	NA	NA	NA	NA	NA	0.773213	0.0726243	0.125753	NA	NA	NA	NA	NA	26.8726	26.554	26.8179	24.5098	26.7686	26.7239	24.3594	26.0562	23.9737	24.6467	25.2036	25.8222	NA	NA	NA	NA	NA	NA	NA	NA
Q12904;Q12904-2;D6R937	AIMP1	25;24;9	25;24;9	25;24;9	79.8	0.11979	0.0488158	-0.0709746	-0.279816	0.800873	-0.25136	0.460067	0.047398	0.998696	0.935631	0.98926	0.649873	0.133275	0.507664	0.381329	0.965338	0.487103	0.772666	0.629277	0.159807	0.0295496	0.0800528	0.115959	0.862807	30.3186	30.3585	30.1705	30.5096	30.4838	30.3677	30.3698	30.615	30.3625	30.4613	30.2593	30.4692	30.5921	30.6074	30.4942	30.4533	30.4185	30.3698	29.8277	30.4117
Q12906-4;Q12906-6;Q12906-7;Q12906-5;Q12906-2;Q12906-3;Q12906;K7EKJ9;K7EQR9;K7ER69;K7EJ09;K7EKY0;K7ERM6;K7ENK6;K7EM82;K7EPG3;K7EQ75	ILF3	35;35;35;34;34;34;34;13;8;7;5;5;4;4;4;2;1	35;35;35;34;34;34;34;13;8;7;5;5;4;4;4;2;1	29;29;29;28;28;28;28;13;8;7;5;5;4;4;4;2;1	53.9	0.0334782	-2.92838	-2.96186	NA	NA	1.69516	NA	NA	0.998696	0.353308	0.406484	NA	NA	0.0652126	NA	NA	0.974501	0.0254548	0.0223419	NA	NA	0.00249098	NA	NA	29.177	30.8165	30.6375	27.1572	29.9975	31.0398	29.5524	27.3325	26.8608	23.9855	27.507	27.7215	NA	NA	NA	NA	NA	NA	NA	NA
Q12907;D6RBV2;D6RIU4;D6RDX1;D6RBH1	LMAN2	18;17;13;13;6	18;17;13;13;6	18;17;13;13;6	58.4	-0.272548	-0.394652	-0.122105	0.289313	1.3022	-0.148604	-0.776703	0.304246	0.998696	0.562231	0.971415	0.637306	0.378417	0.827329	0.48784	0.728189	0.210852	0.0930555	0.419225	0.144322	0.163447	0.429787	0.18826	0.213204	28.7723	28.7673	28.6936	29.3646	28.5708	28.6939	28.543	28.7	28.5225	28.3924	28.4078	28.6965	28.8368	28.4822	28.322	28.7634	28.9823	29.0513	28.6822	28.8458
Q12931-2;Q12931;I3L239;I3L2D5;I3L253	TRAP1	45;45;15;4;1	45;45;15;4;1	9;9;0;0;0	60.7	-0.0594096	-0.0331329	0.0262767	-0.482159	0.283894	-0.176334	0.0754783	0.13351	0.998696	0.974153	0.992817	0.513468	0.589512	0.748184	0.905285	0.936409	0.777178	0.868633	0.872152	0.077847	0.382404	0.298031	0.803517	0.744214	31.3467	31.1427	30.8898	31.5218	31.3506	31.1603	30.9086	31.2438	31.2163	31.3515	31.1099	31.0907	31.3521	31.2766	31.0755	31.3239	30.991	30.951	30.0986	31.059
Q12965;H0YNQ8;H0YLE5;H0YLJ4;H0YN00;H0YNB0;M0QXU2	MYO1E	37;12;6;5;3;2;1	37;12;6;5;3;2;1	32;12;4;4;3;2;0	39.8	0.17473	-0.1694	-0.34413	NA	-4.6246	0.188985	NA	-2.6279	0.998696	0.875823	0.971415	NA	0.000213966	0.862915	NA	0.131852	0.671717	0.621576	0.38343	NA	6.13176e-06	0.567627	NA	0.000765694	24.6682	25.8593	25.312	25.7038	26.1784	25.9301	25.4746	24.6591	25.4865	25.6869	24.8554	24.837	NA	NA	NA	NA	NA	NA	NA	NA
Q13011;M0R248;M0QZW4;M0QXS7;M0R280;M0R1A2	ECH1	14;9;5;2;1;1	14;9;5;2;1;1	10;5;1;0;0;0	53.4	0.219914	0.00864171	-0.211272	-0.192121	0.714554	0.263759	0.691721	0.26452	0.998696	0.99924	0.984635	0.902406	0.481381	0.833301	0.403346	0.850746	0.474785	0.980912	0.483159	0.632669	0.256678	0.479022	0.12723	0.472872	28.0189	28.4881	28.4961	29.2751	28.7327	28.4199	29.0754	28.9298	28.3702	28.4642	28.145	29.3333	29.7135	29.1256	29.3995	30.5518	29.4289	29.4075	28.9035	30.282
Q13049;Q5JVY0	TRIM32	8;3	8;3	8;3	19	NA	NA	NA	1.2463	NA	NA	NA	NA	NA	NA	NA	0.284704	NA	NA	NA	NA	NA	NA	NA	0.00625388	NA	NA	NA	NA	NA	NA	NA	NA	NA	NA	NA	NA	NA	NA	NA	NA	25.6929	24.5866	24.6963	25.9397	26.579	26.2308	26.3561	26.7347
Q13085;Q13085-4;Q13085-2;Q13085-3;Q59FY4;O00763-3;O00763-2;O00763;A0A0C4DGT1;F8W8T8;H0YGH5;A0A087X0W4;S4R3S7;A0A087WWN5;A0A087X2F8;A0A087X126;A0A087WYK6;A0A087WVR6;A0A087WYS8	ACACA	90;89;87;86;48;11;11;11;5;4;4;3;3;2;2;2;2;1;1	90;89;87;86;48;11;11;11;5;4;4;3;3;2;2;2;2;1;1	90;89;87;86;48;11;11;11;5;4;4;3;3;2;2;2;2;1;1	52.1	-0.169524	0.0398086	0.209332	-0.303618	0.862285	-0.257903	-0.613333	-0.106133	0.998696	0.961863	0.963925	0.722383	0.410931	0.51954	0.618497	0.965088	0.363853	0.83267	0.214491	0.264877	0.196483	0.0912437	0.312362	0.845366	29.1161	29.5047	29.0873	29.1732	28.9634	29.1656	28.9127	29.1616	29.4665	29.2511	29.0607	29.2622	29.3889	29.2534	28.8251	29.0679	29.0565	29.0125	28.1612	29.0907
Q13131;Q13131-2;Q96E92;P54646;A0A087WXX9	PRKAA1	17;17;5;4;4	17;17;5;4;4	17;17;5;4;4	40.3	0.171996	0.364669	0.192672	-0.57735	NA	-0.0307717	NA	NA	0.998696	0.524244	0.971415	0.66317	NA	0.955952	NA	NA	0.354104	0.0701488	0.325851	0.176727	NA	0.832362	NA	NA	26.5621	26.5914	26.4797	26.4867	27.0217	26.6738	26.5889	26.5233	26.7828	27	27.1403	26.6553	26.3453	26.3796	26.151	26.3463	26.2766	24.6739	25.439	26.5233
Q13148;A0A087WX29;B1AKP7;G3V162;A0A087X260;A0A087WYY0;K7EJM5;K7EN94;A0A087WXQ5;A0A087WV68;A0A087WXV3;Q13148-4;A0A087WW61;A0A087WX67;K7EJ99;A0A0A0MSV7;A0A087WZC9;A0A087WTZ4;K7EL26;A0A087WYE7	TARDBP	9;8;8;8;8;8;7;7;5;5;4;4;3;3;2;2;2;1;1;1	9;8;8;8;8;8;7;7;5;5;4;4;3;3;2;2;2;1;1;1	9;8;8;8;8;8;7;7;5;5;4;4;3;3;2;2;2;1;1;1	35.3	-0.0708497	-0.0357484	0.0351013	NA	NA	NA	NA	NA	0.998696	0.994406	0.995067	NA	NA	NA	NA	NA	0.872099	0.944428	0.924793	NA	NA	NA	NA	NA	25.5868	23.9328	25.4395	25.8095	25.0976	24.6385	25.4454	25.3039	25.3907	25.7734	24.184	25.2776	NA	NA	NA	NA	NA	NA	NA	NA
Q13151	HNRNPA0	13	13	13	51.1	-0.148696	-1.56005	-1.41135	NA	NA	NA	NA	NA	0.998696	0.562231	0.510115	NA	NA	NA	NA	NA	0.869513	0.0929657	0.032269	NA	NA	NA	NA	NA	27.9574	28.8116	28.8695	25.2109	27.8771	28.2592	28.0187	26.0997	26.2628	25.7917	25.5178	27.0368	NA	NA	NA	NA	NA	NA	NA	NA
Q13155;F8W950;A8MU58;F8WCL2	AIMP2	16;12;10;3	16;12;10;3	16;12;10;3	64.7	0.120137	0.295774	0.175637	-0.108765	-0.0489593	-0.400746	0.704307	-0.040451	0.998696	0.656678	0.971415	0.911273	0.938435	0.237955	0.187634	0.965328	0.56375	0.188916	0.29275	0.712271	0.894556	0.0181787	0.0267598	0.857573	29.2824	28.7741	28.8482	29.3424	29.308	29.1465	29.2573	29.0159	29.5883	29.3641	29.2955	29.1823	29.4171	28.97	29.8657	28.9942	29.5716	29.2765	28.6127	29.3511
Q13162;H7C3T4;A6NJJ0;A6NG45	PRDX4	16;11;6;4	13;8;6;4	13;8;6;4	64.9	0.368606	0.22891	-0.139696	0.651169	NA	NA	NA	NA	0.998696	0.938545	0.992817	0.768841	NA	NA	NA	NA	0.656754	0.780287	0.860144	0.335747	NA	NA	NA	NA	24.402	24.9191	26.6822	27.1307	26.685	24.7209	25.6717	27.5307	26.582	25.1524	24.8898	27.4253	26.7255	26.2818	24.9577	25.0325	27.3198	26.8503	26.6636	24.7684
Q13200;Q13200-3;Q13200-2;H7C1H2;C9JPC0;H7C2Q3;F8WBS8	PSMD2	39;32;30;10;8;4;1	39;32;30;10;8;4;1	39;32;30;10;8;4;1	53.6	-0.0904452	-0.00928892	0.0811562	-0.255552	-0.0679126	-0.253875	-0.587496	0.403956	0.998696	0.997664	0.992124	0.811402	0.927453	0.548573	0.498019	0.79947	0.710792	0.961354	0.722385	0.426711	0.869647	0.106383	0.201051	0.323253	28.6878	28.7376	28.8865	29.1435	28.9757	28.2147	28.8614	29.0418	28.9822	28.9079	28.6007	28.9275	28.8361	28.5285	28.7493	28.8477	28.9726	28.8007	27.576	28.5899
Q13263;Q13263-2;M0R0K9;M0R3C0;M0R2I3	TRIM28	26;25;13;2;1	26;25;13;2;1	26;25;13;2;1	41	-0.085911	-0.731407	-0.645496	-0.420141	0.294616	1.12855	NA	0.0649702	0.998696	0.547104	0.680625	0.811402	0.688313	0.159493	NA	0.976961	0.776286	0.0776811	0.0825209	0.428753	0.493135	0.00999763	NA	0.938291	28.1698	27.4711	28.5979	27.8252	28.2825	27.4877	27.8631	28.0871	27.2421	26.8364	26.9269	28.133	27.3016	26.8224	27.1893	27.2019	27.5694	26.8772	27.2778	25.1101
Q13283;E5RIZ6;E5RIF8;E5RH42;Q13283-2;E5RJU8;E5RI46;E5RH00;D6R9X5;D6R9A4	G3BP1	19;7;6;6;6;6;5;3;2;2	19;7;6;6;6;6;5;3;2;2	17;5;4;4;4;4;3;1;0;0	53.2	-0.0721321	-1.40174	-1.32961	-0.019123	1.33899	0.863925	0.332142	NA	0.998696	0.353308	0.54533	0.998475	0.108035	0.191183	0.86517	NA	0.913419	0.023263	0.0397091	0.985333	0.0226499	0.0136693	0.702588	NA	28.6868	29.6011	29.5643	27.5436	27.9775	29.3063	30.0161	27.8073	26.7686	27.3736	27.9979	27.6487	26.0492	27.5239	28.2772	25.0717	26.1307	27.9018	28.3664	24.4466
Q13315;E9PIN0;Q6P7P1;M0QXY8;E9PIQ5;A0A087X0E9;E9PRG7;H0YDU7	ATM	78;28;5;5;5;5;4;2	78;28;5;5;5;5;4;2	78;28;5;5;5;5;4;2	30.3	0.036411	0.20482	0.168409	0.605089	0.239332	0.0379133	0.144779	0.0323116	0.998696	0.851506	0.971415	0.389076	0.840924	0.973658	0.854645	0.983343	0.911522	0.538145	0.391225	0.0206105	0.728031	0.885924	0.675402	0.966715	28.4222	29.0123	29.0911	27.7596	28.5997	28.909	28.5441	28.3779	28.9172	28.8444	28.9005	28.4423	28.4435	28.8718	28.5038	28.5455	28.7895	29.2604	29.6119	29.123
Q13347;Q5TFK1	EIF3I	23;10	23;10	23;10	85.8	-0.215241	-1.37527	-1.16002	0.253755	NA	NA	NA	NA	0.998696	0.324286	0.368111	0.906663	NA	NA	NA	NA	0.637607	0.0137048	0.00831946	0.681774	NA	NA	NA	NA	26.9738	26.6815	28.4794	26.981	26.3197	27.2655	27.4296	27.2399	25.5274	25.7437	26.6126	25.7309	25.0643	27.4439	25.6804	25.719	26.372	26.9027	26.6761	24.9718
Q13362-2	PPP2R5C	15	15	1	37.9	0.0272092	0.0653518	0.0381426	NA	0.322307	0.363381	NA	-0.772936	0.998696	0.931684	0.992817	NA	0.795488	0.490758	NA	0.490797	0.905527	0.747185	0.85194	NA	0.641116	0.0613379	NA	0.0394117	26.7111	26.7749	26.5093	27.1031	26.9286	27.113	26.3968	26.7689	26.8053	26.6168	27.0402	26.8976	NA	NA	NA	NA	NA	NA	NA	NA
Q13362-3;Q13362;Q13362-4;H0YJ75;Q13362-5;Q96B13;H0YN84;G3V2U3;H0YJ49;H0YJU0;H0YJ35;G3V5T2;H0YK25;H0YNR8	PPP2R5C	15;15;14;14;14;11;5;4;3;3;2;1;1;1	1;1;1;1;1;0;0;0;0;0;0;0;0;0	1;1;1;1;1;0;0;0;0;0;0;0;0;0	35.7	NA	NA	NA	0.293826	NA	NA	NA	NA	NA	NA	NA	0.906663	NA	NA	NA	NA	NA	NA	NA	0.688188	NA	NA	NA	NA	NA	NA	NA	NA	NA	NA	NA	NA	NA	NA	NA	NA	25.5552	27.0483	26.3294	24.9273	27.1753	26.8733	24.3294	26.6576
Q13395	TARBP1	30	30	30	25.9	-0.121658	0.158182	0.279839	0.182907	-0.092517	-0.192624	NA	-0.456792	0.998696	0.884005	0.971415	0.767067	0.913549	0.699117	NA	0.64237	0.745818	0.65113	0.231326	0.331131	0.848752	0.223834	NA	0.120079	26.8192	27.5322	27.8301	26.3319	27.0219	27.4477	26.9916	26.5657	27.3242	27.0932	27.5221	27.2068	27.1776	27.2086	27.2186	26.9519	26.9657	27.4806	27.5251	27.317
Q13409-3;Q13409-2;Q13409-6;Q13409-7;Q13409;Q13409-5;E7EQL5;E7EV09;E7EQU2;E7ETL8;E7ESD3;E7EMU4;E7ET01;E9PGG1;E7EUM4;E7ERR6;E7ERH4;E7EU01	DYNC1I2	25;25;24;24;24;23;13;12;8;7;7;7;6;5;4;4;4;3	25;25;24;24;24;23;13;12;8;7;7;7;6;5;4;4;4;3	24;24;23;23;23;22;13;12;8;7;7;7;6;5;4;4;4;3	63.7	-0.538814	-0.279397	0.259417	-0.153369	0.267834	-0.753811	NA	0.309942	0.998696	0.882128	0.992124	0.906663	0.565159	0.187931	NA	0.936409	0.449335	0.645248	0.73876	0.671437	0.338994	0.0132527	NA	0.724486	25.9162	26.972	27.4143	27.6659	27.1379	24.5109	26.8642	27.3002	25.2353	27.6682	27.1139	26.8335	27.14	27.3163	27.8545	27.4152	26.7549	26.8316	28.2427	27.2834
Q13418;A0A0A0MTH3;Q13418-3;Q13418-2;A0A087WWY6	ILK	15;15;12;11;2	15;15;12;11;2	15;15;12;11;2	36.5	-0.789131	-0.558997	0.230134	0.309062	NA	NA	NA	NA	0.998696	0.562231	0.98926	0.882068	NA	NA	NA	NA	0.10364	0.0863225	0.582582	0.55308	NA	NA	NA	NA	25.3824	24.7121	25.2603	25.858	23.6601	24.5125	24.2957	25.5879	24.9528	24.9008	24.8647	24.2584	25.5239	24.9829	25.3851	24.6238	26.3122	26.0149	23.9855	25.4394
Q13423;E9PCX7;D6RAI5;D6RHU2;D6RCR6;H0Y8P5	NNT	28;20;13;11;3;2	28;20;13;11;3;2	28;20;13;11;3;2	32	-0.168044	-0.29738	-0.129336	0.455944	NA	0.458661	NA	0.125274	0.998696	0.622075	0.984635	0.810405	NA	0.730934	NA	0.898988	0.398519	0.156599	0.47005	0.412584	NA	0.281349	NA	0.648399	27.3689	27.0719	27.3458	27.5851	27.1039	26.9992	27.1613	27.4353	27.1419	26.7869	27.2278	27.0257	27.4684	27.3721	25.3425	27.2133	28.0149	27.5034	26.578	27.1238
Q13428;Q13428-3;Q13428-4;Q13428-2;Q13428-8;J3KQ96;Q13428-6;Q13428-7;E7ETY2;Q13428-5;H0YA99	TCOF1	33;33;33;32;32;28;28;28;28;20;5	33;33;33;32;32;28;28;28;28;20;5	33;33;33;32;32;28;28;28;28;20;5	25.3	1.0909	1.66932	0.578419	-0.491661	NA	1.20986	1.7796	NA	0.998696	0.353308	0.963925	0.848165	NA	0.578682	0.0286606	NA	0.148066	0.0263632	0.213421	0.487194	NA	0.117904	0.000874206	NA	27.7009	26.7993	25.9317	24.6672	27.7996	28.0391	26.2097	27.4144	27.4838	28.2699	28.3716	27.6512	25.1861	27.3242	26.6108	25.9081	26.7189	25.1219	26.8498	24.3718
Q13435;E9PPJ0;E9PJT3;E9PJ04;H0YCG1;H0YEX5	SF3B2	38;34;15;15;14;10	38;34;15;15;14;10	36;32;13;13;12;10	47	-0.0365527	-0.601531	-0.564978	-0.963791	-0.783887	0.744986	0.391817	0.854259	0.998696	0.622075	0.952041	0.484196	0.421029	0.625393	0.784499	0.698969	0.911165	0.155168	0.204598	0.035595	0.207093	0.146669	0.526509	0.153953	28.9502	28.3461	28.9583	28.1914	28.8698	28.9788	28.6237	27.8275	28.1756	28.8242	27.9359	27.1042	28.0392	28.2365	27.7561	27.5528	27.2891	27.8518	26.303	26.2855
Q13442;F8WBW6	PDAP1	8;1	8;1	8;1	30.9	-0.180219	-3.00163	-2.82141	NA	NA	NA	NA	NA	0.998696	0.324286	0.539721	NA	NA	NA	NA	NA	0.897544	0.0142956	0.038528	NA	NA	NA	NA	NA	28.5235	29.1009	29.6547	25.2474	28.7263	29.4053	29.2578	24.4163	24.7574	24.2459	25.1492	26.3675	NA	NA	NA	NA	NA	NA	NA	NA
Q13501;Q13501-2;E7EMC7;E9PFW8;E3W990;C9JRJ8;D6RBF1;C9J6J8	SQSTM1	17;14;13;7;6;5;3;3	17;14;13;7;6;5;3;3	17;14;13;7;6;5;3;3	72.7	NA	NA	NA	NA	-1.67762	NA	NA	NA	NA	NA	NA	NA	0.0330526	NA	NA	NA	NA	NA	NA	NA	0.00488561	NA	NA	NA	NA	NA	NA	NA	NA	NA	NA	NA	NA	NA	NA	NA	NA	NA	NA	NA	NA	NA	NA	NA
Q13505-3;Q13505;A0A0A0MRK6;Q13505-2;A0A0C4DFQ1;H0Y6Y5	MTX1	9;9;9;6;6;1	9;9;9;6;6;1	9;9;9;6;6;1	35	-0.91275	-0.455968	0.456782	NA	NA	0.293128	NA	NA	0.998696	0.748689	0.971415	NA	NA	0.881712	NA	NA	0.165269	0.308365	0.363481	NA	NA	0.601913	NA	NA	27.0723	26.2105	25.22	27.0316	26.7053	25.1744	24.3017	25.7021	25.9783	26.1758	25.5955	25.9609	NA	NA	NA	NA	NA	NA	NA	NA
Q13535;Q13535-2;Q13535-3;H0Y9K2;D6RFJ6;H0Y8Y6;H0Y8R8	ATR	75;74;74;9;4;3;1	75;74;74;9;4;3;1	75;74;74;9;4;3;1	35.2	0.0395434	0.164121	0.124578	0.704071	0.990397	-0.162645	-0.196397	0.229263	0.998696	0.882128	0.984635	0.37589	0.129773	0.809879	0.841941	0.938799	0.915469	0.644433	0.492365	0.0186929	0.028186	0.389472	0.637671	0.754907	28.8469	29.4797	29.5959	28.0363	29.0552	29.2188	29.2045	28.6384	29.1483	29.2108	29.167	29.0892	28.8019	28.7945	28.2096	28.8762	28.9216	29.3976	29.7993	29.3801
Q13561;Q13561-3;Q13561-2;F8W1I6;H0YI98;F8VW18;F8VRV7;H0YHL1;F8VX93;F8W0U6	DCTN2	19;19;19;14;13;11;6;4;4;1	19;19;19;14;13;11;6;4;4;1	19;19;19;14;13;11;6;4;4;1	58.1	0.204265	-0.0980198	-0.302285	NA	NA	0.0829083	NA	-0.155096	0.998696	0.95367	0.983809	NA	NA	0.968508	NA	0.938799	0.67846	0.81471	0.453519	NA	NA	0.868142	NA	0.759083	25.3931	25.8668	27.0783	26.6693	26.5923	25.4846	27.1838	26.5637	26.3196	25.7915	25.835	26.6693	NA	NA	NA	NA	NA	NA	NA	NA
Q13596;Q13596-2;Q13596-3;H0YK42;H0YK43;J3KPH4;H0YKD5;H0YKL5;H0YK58	SNX1	9;8;8;5;1;1;1;1;1	9;8;8;5;1;1;1;1;1	8;7;8;4;1;1;1;1;1	21.1	NA	NA	NA	NA	NA	-0.183978	NA	NA	NA	NA	NA	NA	NA	0.779176	NA	NA	NA	NA	NA	NA	NA	0.35137	NA	NA	NA	NA	NA	NA	NA	NA	NA	NA	NA	NA	NA	NA	NA	NA	NA	NA	NA	NA	NA	NA
Q13608;Q13608-3;Q13608-2	PEX6	17;15;13	17;15;13	17;15;13	26.1	-0.0830813	0.159372	0.242454	NA	NA	NA	NA	NA	0.998696	0.941244	0.98926	NA	NA	NA	NA	NA	0.875369	0.787089	0.577719	NA	NA	NA	NA	NA	26.2734	24.105	25.2998	26.2225	25.6993	25.9248	25.026	24.9182	25.9694	26.0864	25.9781	24.5043	NA	NA	NA	NA	NA	NA	NA	NA
Q13617;A0A0A0MTN0;Q13617-2;Q5T2B5;Q5T2B7	CUL2	23;23;23;20;2	23;23;23;20;2	23;23;23;20;2	35.7	0.494729	0.467259	-0.0274705	0.490144	NA	-0.00335427	NA	0.32391	0.998696	0.708844	0.995067	0.637306	NA	0.99765	NA	0.785077	0.162946	0.261777	0.919714	0.139386	NA	0.990243	NA	0.304161	25.8673	26.0889	25.8312	24.6499	26.2678	25.9542	26.2114	25.9828	26.4944	25.8149	26.5105	25.4866	25.1361	25.1563	25.1207	25.9587	25.9796	26.2384	25.1486	25.9659
Q13619;Q13619-2;A0A0A0MR50;A0A087WWN2	CUL4A	33;28;28;7	33;28;28;7	21;16;16;6	48.1	0.260931	0.219227	-0.041704	-0.775444	0.413858	-0.035093	-0.454919	-0.322066	0.998696	0.748689	0.992124	0.513468	0.731947	0.968508	0.721551	0.847419	0.300237	0.309392	0.824806	0.076952	0.556412	0.867891	0.420317	0.460618	28.0273	27.4154	27.341	27.4505	28.2619	27.6862	27.6759	27.6538	27.7007	27.8563	27.7244	27.8297	28.6802	28.4375	28.6454	27.9887	28.0632	28.2053	26.534	27.8476
Q13620-1;K4DI93;Q13620;Q13620-3;A6NE76	CUL4B	31;31;31;28;9	19;19;19;16;6	19;19;19;16;6	34.6	-0.272887	-0.183812	0.089075	-0.173289	NA	NA	NA	NA	0.998696	0.880768	0.992124	0.879972	NA	NA	NA	NA	0.366254	0.629603	0.81905	0.549185	NA	NA	NA	NA	26.0882	26.296	26.4664	26.9611	26.4015	26.1845	26.5602	25.5741	26.4678	26.6911	26.6595	25.2582	26.4307	25.4312	26.4795	26.1546	26.0887	26.2833	25.5758	25.8552
Q13636;J3QR51;Q9UL26	RAB31	9;4;2	9;4;2	9;4;2	60.8	NA	NA	NA	-0.548109	NA	-0.240765	NA	0.378662	NA	NA	NA	0.709151	NA	0.833301	NA	0.64237	NA	NA	NA	0.227562	NA	0.469106	NA	0.116028	NA	NA	NA	NA	NA	NA	NA	NA	NA	NA	NA	NA	25.3847	26.7857	26.0985	25.9242	25.9644	25.6124	25.9687	24.4551
Q13637;O14966	RAB32	13;1	13;1	11;0	68.9	-0.170134	-0.145815	0.0243191	0.450305	NA	-0.247707	NA	1.19945	0.998696	0.964936	0.995067	0.649873	NA	0.645669	NA	0.524211	0.813539	0.8462	0.97409	0.169001	NA	0.161618	NA	0.0557298	24.3085	26.5037	26.333	26.7487	24.1661	26.2927	26.421	26.3334	26.2965	26.5016	26.4639	24.0485	26.7576	26.0039	26.5528	25.4945	26.6559	27.0086	26.5329	26.4126
Q13643	FHL3	6	6	6	19.3	NA	NA	NA	NA	NA	NA	-1.34545	NA	NA	NA	NA	NA	NA	NA	0.205414	NA	NA	NA	NA	NA	NA	NA	0.0317061	NA	NA	NA	NA	NA	NA	NA	NA	NA	NA	NA	NA	NA	NA	NA	NA	NA	NA	NA	NA	NA
Q13724-2;Q13724;C9J8D4;C9JDQ1;B8ZZE2	MOGS	16;16;11;2;1	16;16;11;2;1	16;16;11;2;1	30.2	-1.10016	-0.814062	0.286102	1.27907	NA	NA	NA	1.1011	0.998696	0.672111	0.98926	0.389076	NA	NA	NA	0.493195	0.0379331	0.203627	0.526958	0.0204305	NA	NA	NA	0.0423884	24.4099	26.3421	25.7353	26.445	24.6558	24.4825	24.4599	24.9335	23.8805	25.9768	24.5233	25.2954	26.0749	25.4405	24.0222	24.3817	26.5839	26.2423	25.993	26.2163
Q13838;Q13838-2;Q5STU3;F6WLT2;A0A0G2JJZ9;A0A140T9X3;A0A0A0MT12;F6TRA5;F6S4E6;A0A140T996;A0A140T9X9;F6UJC5;A0A140TA18;A0A140T973;A0A140T9K1;A0A140T9L4;F6R6M7;F6QYI9;A0A0G2JJL7;A0A0G2JHN7;F6U6E2;F6S2B7;H0Y400;H0YCC6;A0A140T9K2;A0A140T9N3	DDX39B	20;20;19;16;15;14;13;13;12;11;10;10;10;8;8;7;7;6;6;5;5;5;5;4;2;2	7;7;7;6;6;6;4;4;3;5;5;5;5;3;3;2;2;1;1;1;1;1;1;3;1;1	7;7;7;6;6;6;4;4;3;5;5;5;5;3;3;2;2;1;1;1;1;1;1;3;1;1	49.8	2.15847	0.568978	-1.58949	NA	NA	NA	NA	NA	0.311981	0.652794	0.366138	NA	NA	NA	NA	NA	0.00243313	0.183003	0.0063344	NA	NA	NA	NA	NA	23.6748	24.4337	24.4035	25.4064	27.0137	26.9354	27.1825	25.4206	25.0526	25.1276	24.4779	25.5362	NA	NA	NA	NA	NA	NA	NA	NA
Q13885	TUBB2A	34	8	3	80.4	NA	NA	NA	NA	0.675644	-0.368029	NA	NA	NA	NA	NA	NA	0.589649	0.694339	NA	NA	NA	NA	NA	NA	0.385095	0.204828	NA	NA	NA	NA	NA	NA	NA	NA	NA	NA	NA	NA	NA	NA	NA	NA	NA	NA	NA	NA	NA	NA
Q14008-2;Q14008;Q14008-3;H0YDX5;E9PQH5;H0YCF6;H0YEK7	CKAP5	99;99;98;10;7;6;6	99;99;98;10;7;6;6	99;99;98;10;7;6;6	55.2	0.354973	0.324722	-0.0302507	-0.360677	0.461509	0.0762122	0.676241	0.0684501	0.998696	0.643993	0.992817	0.488767	0.354182	0.932325	0.381329	0.938799	0.108629	0.17553	0.876142	0.0577655	0.139429	0.766219	0.117525	0.754551	30.8746	30.678	30.4728	30.2711	31.0494	31.0191	30.9666	30.6812	30.8361	30.9699	31.2248	30.5647	30.9541	31.3327	31.2102	30.8932	30.7813	30.8133	30.7775	30.5754
Q14103-3;Q14103;H0Y8G5;H0YA96;Q14103-4;Q14103-2;D6RAF8;D6RF44;D6RD83;D6RBQ9	HNRNPD	15;15;14;13;13;13;12;8;7;7	15;15;14;13;13;13;12;8;7;7	13;13;12;11;11;11;10;6;7;5	42.2	-0.238938	-1.74469	-1.50575	-1.40572	0.139967	0.427031	NA	-0.0650728	0.998696	0.596099	0.952041	0.561461	0.839882	0.833301	NA	0.976961	0.749267	0.116271	0.200436	0.0954387	0.712583	0.514743	NA	0.938424	29.0048	28.6348	28.69	26.8832	29.2917	28.7436	26.2878	27.9339	24.5341	25.3358	27.3262	29.0379	27.4351	26.5763	27.7612	27.4309	24.4373	26.8471	27.66	24.6361
Q14108;Q14108-2;D6RDG0	SCARB2	13;9;2	13;9;2	13;9;2	30.8	0.289984	0.0167924	-0.273192	0.449517	NA	0.453276	NA	0.938502	0.998696	0.99924	0.992124	0.81721	NA	0.827329	NA	0.64237	0.709037	0.984172	0.746729	0.444475	NA	0.424359	NA	0.114939	25.4719	24.9985	27.1451	27.4573	27.3378	27.247	26.8136	24.8343	26.8898	26.9301	27.1252	24.1947	27.2931	27.3412	24.8835	27.2281	27.5001	27.3157	26.7048	27.0235
Q14146;Q5VYD0	URB2	20;2	20;2	20;2	14.2	NA	NA	NA	NA	NA	0.0778137	NA	NA	NA	NA	NA	NA	NA	0.931991	NA	NA	NA	NA	NA	NA	NA	0.753078	NA	NA	NA	NA	NA	NA	NA	NA	NA	NA	NA	NA	NA	NA	NA	NA	NA	NA	NA	NA	NA	NA
Q14152;Q14152-2	EIF3A	83;77	83;77	83;77	55.9	-0.774078	-1.51378	-0.739697	-0.0548826	-0.033833	2.74926	NA	0.203082	0.998696	0.562231	0.971415	0.977894	0.975763	0.0368357	NA	0.936409	0.396258	0.0837477	0.309717	0.929091	0.96052	0.000649404	NA	0.729086	26.1355	26.2444	29.3637	27.4061	25.8896	25.0641	27.7161	27.3835	26.1244	26.1268	24.5064	26.3369	26.3506	25.6553	25.352	24.7256	26.7277	26.1098	24.1767	24.8497
Q14155-1;B1ALK7;Q14155-5;Q14155-6;Q14155-2;Q14155-3;Q14155;E7EUY6;E9PDQ5;E7EU80;C9JDI6;B1ANY6;F6SJA5;C9JAD7;E7ENL8;Q15052-2;Q15052	ARHGEF7	21;21;20;18;17;17;17;16;13;4;3;3;3;2;2;2;2	21;21;20;18;17;17;17;16;13;4;3;3;3;2;2;2;2	21;21;20;18;17;17;17;16;13;4;3;3;3;2;2;2;2	47.7	NA	NA	NA	NA	-4.14199	NA	NA	NA	NA	NA	NA	NA	3.77035e-05	NA	NA	NA	NA	NA	NA	NA	5.6868e-08	NA	NA	NA	NA	NA	NA	NA	NA	NA	NA	NA	NA	NA	NA	NA	NA	NA	NA	NA	NA	NA	NA	NA
Q14185;A0A096LNH6	DOCK1	28;27	26;25	26;25	19.7	0.325262	0.242612	-0.0826506	NA	NA	-0.0130921	NA	0.126979	0.998696	0.704026	0.98926	NA	NA	0.989516	NA	0.914368	0.145268	0.241731	0.666032	NA	NA	0.94688	NA	0.675422	25.5032	25.4183	25.203	25.7266	25.8476	26.0814	25.4935	25.7296	25.7059	25.4371	25.794	25.8845	NA	NA	NA	NA	NA	NA	NA	NA
Q14192;J3KNW4;A0A0A0MSG2	FHL2	7;7;7	7;7;7	7;7;7	23.7	NA	NA	NA	NA	NA	NA	-0.0967768	NA	NA	NA	NA	NA	NA	NA	0.920037	NA	NA	NA	NA	NA	NA	NA	0.850571	NA	NA	NA	NA	NA	NA	NA	NA	NA	NA	NA	NA	NA	NA	NA	NA	NA	NA	NA	NA	NA
Q14204;H0YJ21	DYNC1H1	300;15	300;15	300;15	65.8	0.0493347	0.122518	0.0731832	-0.199392	0.474825	-0.212108	-0.0999402	0.0363902	0.998696	0.829856	0.98926	0.709698	0.170821	0.714736	0.822933	0.965328	0.753826	0.472551	0.624663	0.234253	0.0421631	0.2534	0.602011	0.86018	33.1229	33.2237	33.031	33.1084	33.1831	33.2119	33.2266	33.0618	33.1819	33.3955	33.3292	33.0696	33.3733	33.3502	33.6027	33.2308	33.3124	33.2894	33.0556	33.102
Q14244-3;Q14244;Q14244-5;Q14244-6;Q14244-7;Q14244-2;A0A087WZ40;Q14244-4	MAP7	19;19;17;17;17;16;16;14	18;18;16;16;16;15;15;13	18;18;16;16;16;15;15;13	28.4	0.0150175	0.458666	0.443648	0.442976	NA	0.765346	0.357317	-0.0614724	0.998696	0.694339	0.971415	0.734838	NA	0.681513	0.841941	0.965739	0.978055	0.229125	0.381165	0.297996	NA	0.196244	0.642525	0.872502	25.4687	26.9124	26.4346	26.7299	24.9394	26.8494	26.8249	26.992	26.3099	26.9706	27.1583	26.9416	25.3204	26.8336	25.6257	25.1555	26.3313	25.6228	26.1234	26.6296
Q14247;Q14247-3;Q14247-2;H0YCD9;H0YEV2	CTTN	28;26;25;5;4	28;26;25;5;4	28;26;25;5;4	54.2	-0.561182	-2.97795	-2.41677	NA	-0.512156	NA	NA	NA	0.998696	0.305921	0.501278	NA	0.388422	NA	NA	NA	0.621858	0.00663754	0.0312756	NA	0.172866	NA	NA	NA	28.3782	29.3973	28.8005	25.7012	27.9765	27.9142	29.2815	24.8603	25.0346	24.8371	24.2362	26.2575	NA	NA	NA	NA	NA	NA	NA	NA
Q14257;Q14257-2;H0YL43;A8MXP8	RCN2	17;17;11;7	17;17;11;7	17;17;11;7	59	NA	NA	NA	NA	-2.61043	-0.948326	-1.51201	NA	NA	NA	NA	NA	0.000314012	0.508601	0.167476	NA	NA	NA	NA	NA	9.94608e-06	0.083887	0.0203209	NA	NA	NA	NA	NA	NA	NA	NA	NA	NA	NA	NA	NA	NA	NA	NA	NA	NA	NA	NA	NA
Q14318;Q14318-2;U3KQ64;A0A0A0MTJ1;Q14318-3;M0R2K9;M0R2Q6;U3KQI1;M0R1Q0;M0R1S6	FKBP8	12;12;7;6;6;5;3;2;2;2	12;12;7;6;6;5;3;2;2;2	12;12;7;6;6;5;3;2;2;2	36.9	-0.543403	-0.604795	-0.0613924	NA	NA	0.354032	NA	0.583469	0.998696	0.656393	0.995067	NA	NA	0.833301	NA	0.825466	0.330454	0.185484	0.913644	NA	NA	0.527836	NA	0.381604	26.2467	26.869	26.7131	27.6596	26.9669	26.8206	26.6853	24.8421	26.3766	25.3169	26.4388	26.937	NA	NA	NA	NA	NA	NA	NA	NA
Q14331;E9PRR7;E9PLY7;E9PI42	FRG1	13;8;5;1	13;8;5;1	13;8;5;1	49.2	0.620334	1.0684	0.448063	NA	NA	1.27543	2.27658	NA	0.998696	0.596099	0.971415	NA	NA	0.152079	0.0351937	NA	0.403397	0.121502	0.406267	NA	NA	0.00908599	0.00124005	NA	26.8701	24.4616	24.0847	25.5396	24.5535	25.8261	26.8341	26.2236	25.5821	26.9567	26.4599	26.231	NA	NA	NA	NA	NA	NA	NA	NA
Q14432	PDE3A	26	26	24	32.1	-0.108342	1.2325	1.34085	0.169303	2.48098	0.105487	0.385738	0.0578629	0.998696	0.148737	0.379538	0.862759	0.184576	0.932325	0.866483	0.965088	0.817368	0.00103111	0.0174082	0.503664	0.0490553	0.76584	0.73273	0.845914	30.3819	30.4049	29.702	30.4741	29.4093	31.284	29.3667	30.4695	31.2644	31.2176	31.5713	31.8396	30.3126	30.3452	29.8154	29.4655	30.3916	30.2321	30.132	29.8601
Q14444-2;Q14444;G3V153;E9PLA9	CAPRIN1	14;14;11;9	14;14;11;9	14;14;11;9	29.5	0.267527	-1.03253	-1.30005	-0.0901796	1.18626	1.05569	NA	NA	0.998696	0.758839	0.778053	0.977894	0.133275	0.49435	NA	NA	0.788378	0.322868	0.10383	0.913381	0.0293935	0.0721905	NA	NA	28.1285	28.5532	29.2657	24.96	27.6202	28.7022	29.0021	26.6529	25.0068	27.4597	27.3387	26.972	24.5985	27.0156	27.6866	26.9107	24.7617	26.9309	27.6529	26.5053
Q14498-2;Q14498;Q14498-3;G3XAC6;A0A0U1RQH7;H0Y4X3;A0A0U1RQW2;Q5QP23;Q5QP22;F8WF24;F2Z2Z5;A8MYG5;F2Z3E6;A0A087X122;F8WF73;G3V5Z6;H0YJJ3	RBM39	21;21;20;16;13;12;8;7;5;2;2;2;1;1;1;1;1	21;21;20;16;13;12;8;7;5;2;2;2;1;1;1;1;1	19;19;18;14;11;10;7;6;4;2;2;2;1;1;1;0;0	50	1.59553	1.45363	-0.141904	-0.190716	-0.391871	1.24075	2.42425	-0.420859	0.523263	0.324286	0.98926	0.795674	0.466329	0.0438308	0.0838727	0.692831	0.00634808	0.0121938	0.642891	0.397407	0.245474	0.00137255	0.00510153	0.150476	28.6042	28.0277	26.5767	27.5818	29.6347	29.5973	29.1006	28.84	29.5619	29.2171	29.3505	28.4755	28.2292	28.5577	27.6611	28.1571	28.0632	27.7643	28.0738	27.9409
Q14558;Q14558-2;B4DP31;C9J168;C9JUN4;C9JKT9;C9JNQ3;I3L4G9;I3L0S1;O60256-4;O60256-2	PRPSAP1	10;10;8;6;3;2;2;1;1;1;1	10;10;8;6;3;2;2;1;1;1;1	9;9;7;5;3;2;2;0;0;0;0	42.7	NA	NA	NA	0.248023	NA	NA	NA	NA	NA	NA	NA	0.906663	NA	NA	NA	NA	NA	NA	NA	0.670916	NA	NA	NA	NA	NA	NA	NA	NA	NA	NA	NA	NA	NA	NA	NA	NA	26.5335	26.6883	25.2234	25.7376	27.0568	26.9151	24.759	26.4441
Q14573	ITPR3	73	64	63	35.5	0.153035	0.343735	0.1907	0.0480428	-0.242657	-0.0330065	-0.759885	0.0791983	0.998696	0.701213	0.984635	0.938533	0.814121	0.973658	0.167476	0.95688	0.617077	0.234269	0.462202	0.78126	0.677768	0.883966	0.0201627	0.819012	28.0747	28.6304	28.3857	27.6106	28.4672	28.7727	28.2563	27.8173	28.2555	28.8122	28.7012	28.3074	28.0735	27.7574	28.2151	28.0654	28.1755	28.158	27.8397	28.1304
Q14643-3;Q14643-6;Q14643;Q14643-4;Q14643-8;Q14643-7;Q14643-5;Q14643-2;B7ZMI3	ITPR1	92;92;92;91;91;91;91;91;22	92;92;92;91;91;91;91;91;22	81;81;81;80;80;80;80;80;17	41.3	0.0300121	0.0967929	0.0667807	-0.000599093	0.808076	-0.187395	-0.509021	0.0511743	0.998696	0.860639	0.98926	0.999089	0.442325	0.714736	0.297493	0.965338	0.845899	0.570182	0.655389	0.997283	0.221496	0.255482	0.0734937	0.865926	29.6345	29.6487	29.5019	29.5497	29.6278	29.6305	29.5358	29.6607	29.5232	29.7262	29.8788	29.5938	29.7771	29.8413	29.8396	29.4154	29.7666	29.8523	29.4799	29.7721
Q14671;H0YEH2;Q14671-4;E9PR38;E9PMX1;E9PM68;E9PL65;H0YDC5;H0YDQ6	PUM1	32;30;26;23;3;2;2;2;1	32;30;26;23;3;2;2;2;1	1;1;1;1;0;0;0;0;0	34.3	0.144335	0.0914197	-0.0529153	-0.578105	0.387301	0.0490302	-0.384787	1.35084	0.998696	0.919506	0.992124	0.399888	0.410931	0.932325	0.476057	0.64237	0.554369	0.703573	0.801519	0.0216155	0.197718	0.765686	0.182116	0.105142	29.5257	28.9188	28.767	28.9551	29.4436	29.2646	28.8102	29.2255	29.281	29.4012	29.0065	28.8436	29.2632	29.3086	29.0849	28.5556	28.5034	28.6465	28.3948	28.3552
Q14677-3;Q14677-2;H0YD52	CLINT1	19;18;1	19;18;1	1;1;0	34.2	-0.504857	-0.259626	0.245232	1.04714	1.20873	-0.120208	-0.392359	0.0242119	0.998696	0.851051	0.971415	0.167131	0.0714877	0.961407	0.579081	0.984351	0.249019	0.528267	0.377546	0.00289091	0.0139094	0.845586	0.262809	0.973226	27.1381	28.4405	28.876	27.6945	27.2685	27.7301	28.0074	27.1238	27.7728	27.4077	28.2225	27.7075	27.9545	27.9474	28.2429	27.3808	28.6428	28.9689	29.3987	28.7039
Q14683;G8JLG1;H0Y7K8;V9GY57;V9GYN9	SMC1A	44;41;8;8;2	44;41;8;8;2	44;41;8;8;2	41.1	0.154698	-0.00445226	-0.159151	0.281792	NA	0.513134	NA	0.721507	0.998696	0.99924	0.992124	0.722383	NA	0.51954	NA	0.608828	0.810251	0.994776	0.702598	0.271941	NA	0.0915938	NA	0.0890524	27.5542	24.7093	25.3853	26.7975	26.8316	25.9666	25.7309	26.536	26.2788	26.6742	26.3935	25.0819	26.1394	26.1945	25.5417	25.8962	26.402	26.5188	26.2796	25.6986
Q14684;Q14684-2	RRP1B	38;37	38;37	38;37	59.2	0.346736	0.151902	-0.194834	-0.185943	-2.11196	0.862902	1.34577	0.925818	0.998696	0.920096	0.98926	0.892271	0.00479795	0.408968	0.127356	0.691739	0.34302	0.715985	0.568778	0.580173	0.000383546	0.0440612	0.0107431	0.149435	29.3407	28.1454	27.9365	28.2311	29.2788	28.701	28.5649	28.4959	28.8995	28.9252	28.753	27.6835	28.4825	29.266	28.4421	28.0131	28.8353	28.6519	27.9737	27.9991
Q14697;F5H6X6;Q14697-3	GANAB	58;53;1	58;53;1	1;1;0	67.6	-0.167179	-1.01207	-0.844889	0.0523081	0.340913	-0.0605876	-0.668714	0.469202	0.998696	0.324286	0.563239	0.935869	0.734232	0.954463	0.283656	0.644326	0.699659	0.0126274	0.045034	0.765895	0.559256	0.829195	0.0661546	0.121232	30.0049	30.3976	31.296	30.133	29.8093	29.9574	31.3132	30.0828	29.5957	29.0186	29.4846	29.6843	29.5262	29.1283	29.5988	29.5437	29.7101	29.4555	29.4506	29.39
Q14739;C9JXK0;C9JES9	LBR	11;9;2	11;9;2	11;9;2	19	0.199717	-0.243455	-0.443172	-0.372254	NA	0.989637	NA	0.163683	0.998696	0.708844	0.388124	0.795674	NA	0.330805	NA	0.946072	0.327943	0.258429	0.0198434	0.384645	NA	0.0320761	NA	0.782515	26.5646	26.5444	26.2295	26.8931	26.7178	26.8597	26.6203	26.8327	26.1229	26.3218	26.2828	26.5303	27.3456	25.6892	26.1674	26.2468	25.7402	26.3525	25.3501	26.5172
Q14746-2;Q14746;B7Z2Y2;V9GY21;REV__Q6SZW1	COG2	25;25;23;4;1	25;25;23;4;1	24;24;22;4;0	41.9	-0.10575	0.244109	0.349859	0.158324	0.364957	0.184452	NA	-0.241429	0.998696	0.834823	0.971415	0.906663	0.728911	0.862915	NA	0.886116	0.822819	0.477455	0.41782	0.677393	0.54737	0.573298	NA	0.60721	27.2819	26.9353	26.695	25.9111	27.1879	27.022	26.7788	25.4115	27.3362	27.0175	26.9641	26.4818	26.828	27.3496	26.4854	25.9846	27.3546	27.1697	26.6026	26.154
Q14974;Q14974-2;J3KTM9;J3QR48;J3QKQ5;J3QRG4;J3KS06	KPNB1	51;42;40;9;8;3;1	51;42;40;9;8;3;1	51;42;40;9;8;3;1	58.3	0.0823383	0.200367	0.118029	-0.088366	0.231732	0.0524165	-0.636084	-0.136691	0.998696	0.692458	0.971415	0.901724	0.545321	0.932325	0.112081	0.857357	0.605517	0.224419	0.416287	0.598045	0.31502	0.772036	0.00921471	0.529259	32.2559	32.233	32.2897	32.1589	32.4476	32.2594	32.2122	32.3477	32.5447	32.4367	32.3386	32.419	32.475	32.4802	32.2771	32.1962	32.2511	32.3756	32.0288	32.4196
Q14C86-5;Q14C86-2;Q14C86;Q14C86-6;Q14C86-4;Q14C86-3;F8W9S7;C9IZ08;B4DGD8;H0Y7I9;B0QZ65;H0Y4E7;A0A0A0MQV8;C9IZX9	GAPVD1	44;44;44;44;43;42;41;24;18;17;16;15;10;6	44;44;44;44;43;42;41;24;18;17;16;15;10;6	44;44;44;44;43;42;41;24;18;17;16;15;10;6	35.9	0.225958	0.254904	0.028946	-0.0413925	1.0027	0.0509495	1.04133	0.194789	0.998696	0.718308	0.992817	0.960818	0.125803	0.931991	0.0385117	0.857357	0.360555	0.273374	0.863203	0.835169	0.0265647	0.747194	0.00147494	0.523689	29.5983	29.0597	28.7395	29.2796	29.6903	29.3536	29.152	29.385	29.5071	29.4331	29.4594	29.2971	29.412	29.28	28.9802	28.8116	29.2656	29.1581	28.8165	29.0779
Q14CZ7;D6RAR6;D6RC07;D6RHY4	FASTKD3	14;10;2;2	14;10;2;2	14;10;2;2	29.3	0.58288	0.31386	-0.26902	0.526675	NA	0.675905	NA	0.12872	0.998696	0.821685	0.971415	0.718594	NA	0.645669	NA	0.936409	0.146788	0.4368	0.284576	0.242104	NA	0.165836	NA	0.743636	26.3119	26.3275	26.0896	24.8081	26.599	26.7389	26.3753	26.1554	25.7804	26.4842	26.5468	25.9812	26.2219	25.4085	24.4326	26.3853	26.26	26.2624	25.8625	26.17
Q15003;E9PHA2;Q15003-2;C9JZP1;H7C415	NCAPH	32;31;24;10;5	32;31;24;10;5	7;6;6;1;5	55.9	0.153221	0.299064	0.145844	-0.441302	0.301307	-0.268334	-0.184731	0.35386	0.998696	0.758177	0.98926	0.484196	0.663902	0.680568	0.766915	0.829555	0.62596	0.320497	0.542395	0.0346167	0.468636	0.195153	0.481252	0.404011	30.0844	29.2114	28.9331	29.2038	29.8966	29.6229	29.0351	29.491	29.8907	29.8038	29.6207	29.3137	29.3838	29.4015	29.1077	29.1222	28.9106	28.9844	28.4872	28.8679
Q15008;Q15008-4;Q15008-3;Q15008-2;C9J7B7;C9J0E9;H7C531	PSMD6	19;18;14;14;7;6;3	19;18;14;14;7;6;3	19;18;14;14;7;6;3	55.8	-0.333343	0.0232471	0.35659	-0.141224	-0.759688	-0.238007	-0.318319	0.741164	0.998696	0.996512	0.971415	0.965184	0.289214	0.612694	0.710261	0.709243	0.52035	0.953111	0.366317	0.851589	0.0977134	0.140422	0.404202	0.163101	26.1168	27.4661	27.7634	27.7428	26.8839	25.9302	27.2027	27.739	27.4893	27.4732	27.2302	26.9893	28.1658	25.7645	27.2936	27.2581	28.1504	27.8209	25.2207	26.7251
Q15019;Q15019-3;Q15019-2;B5MCX3;C9J2Q4;H7C2Y0;C9J938;C9JB25;C9IY94;C9IZU3;C9JQJ4;H7C310;B5MD47;C9JZI2;A0A1B0GXJ2;C9JFT1;F8WB65;H7C1T1;C9JT15;C9JSE7	37500	15;15;15;14;7;7;6;6;5;5;4;4;3;3;2;2;2;1;1;1	15;15;15;14;7;7;6;6;5;5;4;4;3;3;2;2;2;1;1;1	15;15;15;14;7;7;6;6;5;5;4;4;3;3;2;2;2;1;1;1	60.4	0.473559	-0.0596937	-0.533253	-0.16135	NA	0.0821164	NA	1.42235	0.998696	0.992183	0.952041	0.930321	NA	0.926469	NA	0.244104	0.475591	0.933189	0.195762	0.756419	NA	0.721835	NA	0.00567024	26.7116	24.0884	26.8787	26.8703	26.7392	26.4548	26.2122	27.0371	26.4904	25.7854	25.2084	26.826	25.0003	27.0379	26.6356	26.7493	26.3	25.2624	26.6417	26.5736
Q15021;E7EN77;F5GZK7;F5H431;REV__Q02790	NCAPD2	66;38;7;3;1	66;38;7;3;1	66;38;7;3;1	57.5	0.199345	0.277697	0.0783526	-0.19057	0.222738	-0.122	0.156909	-0.154794	0.998696	0.590655	0.98926	0.709151	0.611785	0.833301	0.710261	0.847419	0.258709	0.109506	0.619759	0.228328	0.411548	0.526116	0.403211	0.441277	30.7002	30.6166	30.5684	30.5879	30.9491	30.7891	30.9446	30.5876	30.966	30.9206	30.952	30.7452	30.7185	30.8424	30.9328	30.6145	30.5233	30.531	30.5875	30.704
Q15029-2;Q15029;Q15029-3;K7EP67;K7EJ74;K7EIT3;K7EIV5	EFTUD2	50;50;49;15;6;3;2	50;50;49;15;6;3;2	49;49;48;14;5;3;2	70.9	-0.023861	0.203636	0.227497	-0.229584	0.115908	0.0258112	-0.611572	0.612171	0.998696	0.730797	0.971415	0.812469	0.839882	0.98437	0.608052	0.64237	0.922328	0.283073	0.340704	0.434781	0.724604	0.925034	0.295311	0.111779	29.1775	28.7597	28.8789	28.946	29.1917	28.8516	28.3772	29.246	29.325	29.2174	29.0144	29.0197	28.9296	28.0397	29.1959	29.0992	28.7773	28.3111	28.777	28.4807
Q15046;Q15046-2;H3BVA8;J3KRL2;H3BPV7;H3BRC9	KARS	42;40;13;6;4;2	42;40;13;6;4;2	42;40;13;6;4;2	73.2	-0.0432104	0.210649	0.253859	-0.220926	0.336823	-0.294977	0.264963	0.243551	0.998696	0.692458	0.770872	0.649873	0.482203	0.49435	0.608052	0.761173	0.786524	0.224104	0.0982455	0.158884	0.260272	0.0728457	0.29742	0.263449	31.0808	30.8861	30.8457	31.0146	30.9513	30.9785	30.8618	30.8628	31.0126	31.2524	31.1978	31.2071	31.2511	31.1347	31.374	31.3396	30.9803	30.9642	31.1253	31.1459
Q15056-2;Q15056	EIF4H	7;7	7;7	7;7	36	NA	NA	NA	NA	NA	NA	NA	-0.979266	NA	NA	NA	NA	NA	NA	NA	0.653096	NA	NA	NA	NA	NA	NA	NA	0.129968	NA	NA	NA	NA	NA	NA	NA	NA	NA	NA	NA	NA	NA	NA	NA	NA	NA	NA	NA	NA
Q15058	KIF14	42	42	42	32.5	0.965426	0.973873	0.00844727	-0.584433	0.223863	0.443883	-0.654756	NA	0.998696	0.353308	0.995067	0.649873	0.728911	0.500913	0.205812	NA	0.0384194	0.0255027	0.973515	0.169986	0.549707	0.0765352	0.0322688	NA	26.5343	26.3572	26.0992	24.9497	27.5077	27.046	26.506	26.7423	27.1108	26.6773	27.1704	26.8774	25.8388	27.619	26.7524	26.5514	26.3313	25.8354	25.6821	26.5752
Q15084-3;Q15084;Q15084-4;Q15084-5;Q15084-2	PDIA6	22;22;22;22;22	22;22;22;22;22	22;22;22;22;22	54.7	-0.131446	-2.69388	-2.56243	0.799367	NA	0.463864	NA	0.0801989	0.998696	0.328091	0.368111	0.649873	NA	0.833301	NA	0.967809	0.886949	0.0158264	0.00702626	0.171248	NA	0.503017	NA	0.912606	29.5688	30.5931	30.9338	27.2182	29.1632	30.1312	30.5238	27.9697	27.1294	25.3418	27.2446	27.8225	26.9072	26.721	24.6718	26.9454	26.9308	26.7588	27.7779	26.9754
Q15125;C9J719;C9JJ78	EBP	3;2;2	3;2;2	3;2;2	16.5	NA	NA	NA	NA	NA	-0.389131	NA	NA	NA	NA	NA	NA	NA	0.857993	NA	NA	NA	NA	NA	NA	NA	0.561854	NA	NA	NA	NA	NA	NA	NA	NA	NA	NA	NA	NA	NA	NA	NA	NA	NA	NA	NA	NA	NA	NA
Q15149;Q15149-7;Q15149-8;Q15149-9;Q15149-5;Q15149-4;Q15149-6;Q15149-2;Q15149-3;E9PMV1;E9PKG0;H0YDN1;E9PQ28;E9PIA2	PLEC	246;241;241;241;241;241;241;241;240;29;7;7;3;2	246;241;241;241;241;241;241;241;240;29;7;7;3;2	233;229;229;229;229;229;229;229;228;29;7;7;3;2	56.9	-0.140315	0.0669135	0.207229	0.162237	-1.17248	-0.240661	-0.432886	0.260936	0.998696	0.920096	0.963925	0.864012	0.0581246	0.619555	0.496376	0.810297	0.422061	0.709609	0.210922	0.50533	0.010608	0.143208	0.197385	0.363167	30.0696	30.3774	30.2155	30.0707	30.0325	30.032	29.9084	30.1991	30.2371	30.1851	30.1016	30.4771	29.262	29.9958	29.5918	29.9672	29.6322	29.886	29.6791	30.2683
Q15185-4;Q15185;Q15185-3;A0A087WYT3;B4DDC6;Q15185-2	PTGES3	11;11;10;10;6;5	11;11;10;10;6;5	11;11;10;10;6;5	64	-0.230512	-2.8933	-2.66279	NA	NA	NA	NA	NA	0.998696	0.211332	0.368111	NA	NA	NA	NA	NA	0.817035	0.00201443	0.00999217	NA	NA	NA	NA	NA	27.3822	28.326	28.9777	25.8181	26.7066	27.8847	29.4894	25.5012	25.3002	24.3496	24.6709	24.6101	NA	NA	NA	NA	NA	NA	NA	NA
Q15233;Q15233-2;C9JYS8;H7C367;C9IZL7;C9J4X2;X6RDA4	NONO	24;23;16;14;9;5;1	23;22;16;13;8;5;1	22;21;15;13;7;4;0	53.3	-0.250642	-0.585785	-0.335142	-0.0335803	0.604476	-0.0372658	-0.21865	0.682654	0.998696	0.672111	0.971415	0.979344	0.444206	0.968508	0.796901	0.761173	0.582872	0.204339	0.390877	0.94017	0.223352	0.866692	0.545241	0.258992	27.2252	28.5403	28.8713	27.7416	27.0881	27.7586	28.489	28.0401	27.3581	26.9218	27.5673	28.188	27.5144	27.6181	27.8431	27.7332	27.452	27.7675	28.8224	26.5327
Q15293;Q15293-2;E9PP27	RCN1	21;19;4	21;19;4	21;19;4	74.3	0.140726	-0.480168	-0.620893	NA	NA	NA	-0.757343	0.43969	0.998696	0.873433	0.984635	NA	NA	NA	0.21842	0.728189	0.883662	0.612121	0.471994	NA	NA	NA	0.0355483	0.201953	24.5791	25.6191	27.9705	24.4408	24.4821	24.8154	26.7464	27.1285	24.5106	24.0423	25.2272	26.9086	NA	NA	NA	NA	NA	NA	NA	NA
Q15365	PCBP1	17	17	13	87.1	0.163014	0.0889242	-0.0740899	-0.508888	-0.011781	-0.0255958	0.00141845	0.0403495	0.998696	0.880768	0.992124	0.484196	0.981729	0.977512	0.996922	0.967809	0.43035	0.630166	0.6834	0.0352273	0.972257	0.903791	0.994615	0.908779	29.5484	29.2261	29.6739	29.4703	29.9527	29.4283	29.7218	29.4679	29.6462	29.4755	29.4262	29.7264	29.4093	29.0115	29.8135	29.5163	28.8411	28.7688	29.0336	29.0716
Q15366-3;Q15366-6;Q15366-2;Q15366-4;Q15366;F8VZX2;Q15366-5;H3BRU6;Q15366-7;Q15366-8;F8W0G4;F8VXH9;F8VRH0;P57721-5;E9PFP8;P57721-4;P57721;H3BSS4;F8W1G6;J3QT27;P57721-2;P57721-3;F8VTZ0;H3BND9;H3BSP4;C9K0A2;F8WC71;C9IZV9;C9J7A9;C9JSA6;C9J5V4;C9JTY5;C9JZY3;C9J0A4;P57723-2;F6TJN8;P57723	PCBP2	15;14;14;13;13;12;12;11;11;10;6;6;6;6;6;6;6;5;5;5;5;5;2;2;1;1;1;1;1;1;1;1;1;1;1;1;1	11;10;10;9;9;8;8;7;7;6;3;4;5;2;2;2;2;4;3;1;1;1;0;2;0;0;0;0;0;0;0;0;0;0;0;0;0	11;10;10;9;9;8;8;7;7;6;3;4;5;2;2;2;2;4;3;1;1;1;0;2;0;0;0;0;0;0;0;0;0;0;0;0;0	68.8	-0.180333	-0.2525	-0.0721675	-0.192249	0.172032	-0.0254896	NA	0.0792692	0.998696	0.738043	0.992124	0.767067	0.913549	0.969496	NA	0.938799	0.29477	0.287159	0.733714	0.331495	0.849652	0.874878	NA	0.757723	28.5777	28.2552	28.437	28.5055	28.396	28.2117	28.2224	28.2239	28.4743	28.3743	27.6658	28.2509	28.2125	28.0531	27.9856	28.5504	27.9107	27.9106	27.9226	28.2887
Q15370;B8ZZU8;Q15370-2;I3L0M9;A0A0B4J296	TCEB2	11;10;10;9;6	11;10;10;9;6	11;10;10;9;6	91.5	-0.31994	-0.0276663	0.292274	0.315198	0.971088	-0.41767	-0.310246	1.67018	0.998696	0.981672	0.98926	0.783669	0.127773	0.763898	0.498315	0.0191466	0.495603	0.898306	0.531446	0.357523	0.027439	0.309615	0.202336	5.82008e-05	26.616	27.242	26.8943	26.8997	26.8817	27.2026	27.0932	25.1948	26.8466	26.6126	26.8884	27.1937	25.6318	26.9928	27.0625	26.6667	27.0365	26.8455	27.0619	26.6706
Q15382;C9J931;C9J469;F8WBL3	RHEB	6;5;1;1	6;5;1;1	6;5;1;1	28.8	0.103803	0.0520119	-0.051791	NA	NA	NA	NA	NA	0.998696	0.976198	0.995067	NA	NA	NA	NA	NA	0.703268	0.877993	0.891679	NA	NA	NA	NA	NA	25.6054	25.2922	25.1792	25.6454	25.216	25.0753	25.9833	25.8628	25.2082	26.0177	24.7038	26.0006	NA	NA	NA	NA	NA	NA	NA	NA
Q15386;Q15386-2;Q15386-3;H7C0Y1	UBE3C	40;17;12;1	40;17;12;1	40;17;12;1	47.2	0.160598	0.161096	0.000498217	0.665002	0.26349	-0.293138	-1.06614	-0.314773	0.998696	0.801974	0.999052	0.299021	0.564297	0.508601	0.408873	0.719037	0.471132	0.405914	0.997984	0.0101498	0.335344	0.0850607	0.134462	0.183726	29.0559	28.7115	28.5966	28.6379	29.3315	28.8777	28.6549	28.7801	28.9852	29.0606	28.896	28.7045	28.8174	28.4218	28.8392	28.132	29.3791	29.1484	29.1784	29.1644
Q15392-2;Q15392;Q3LIE7;H7C4B7	DHCR24;Nbla03646	18;18;17;6	18;18;17;6	18;18;17;6	30.5	-0.393319	-0.167623	0.225696	0.205062	0.543295	0.0388548	-0.931716	0.243844	0.998696	0.821685	0.971415	0.709698	0.461757	0.932325	0.320242	0.784384	0.132085	0.440807	0.262741	0.235543	0.237495	0.771229	0.0832843	0.294602	28.8061	28.2205	28.0797	28.361	28.3242	27.9339	27.613	28.023	28.2517	28.2822	28.2582	28.0048	28.0274	28.0646	27.9338	27.8858	28.3032	28.3212	27.8792	28.2282
Q15393;Q15393-3;Q15393-2;I3L4G7;J3QL37;H3BMB0;J3QRB2;J3QKV4	SF3B3	50;20;13;5;3;2;2;1	50;20;13;5;3;2;2;1	50;20;13;5;3;2;2;1	57.3	0.227526	-0.0382975	-0.265824	0.0934505	0.212407	0.129477	1.10108	1.83703	0.998696	0.976708	0.817382	0.930321	0.72701	0.943656	0.287439	0.29314	0.366301	0.883253	0.123487	0.744342	0.543887	0.800397	0.0685701	0.01464	29.7349	28.8005	29.5287	29.0168	29.5386	29.5312	29.4985	29.4226	29.3651	29.2346	29.3818	28.9462	28.2203	28.098	28.4049	28.1243	28.9404	28.562	27.697	28.0218
Q15397;S4R3K8	KIAA0020	23;1	23;1	23;1	46	0.183866	-0.0701467	-0.254013	0.800672	NA	0.149873	NA	NA	0.998696	0.959087	0.984635	0.704617	NA	0.833301	NA	NA	0.389442	0.828604	0.474533	0.220145	NA	0.518589	NA	NA	26.7824	26.9304	26.9311	26.8351	27.1759	26.6079	27.3582	27.0726	27.229	25.9591	26.6479	27.3625	27.6734	27.3822	27.5295	25.2013	26.9413	27.889	28.5782	27.5807
Q15459;Q15459-2;H7C1L2;F8WB66	SF3A1	17;15;4;1	17;15;4;1	17;15;4;1	24.8	-0.168381	-1.38087	-1.21249	NA	NA	NA	NA	NA	0.998696	0.562231	0.580691	NA	NA	NA	NA	NA	0.811324	0.0889818	0.0539637	NA	NA	NA	NA	NA	28.0624	27.2139	27.7804	25.1265	27.4185	27.5137	26.709	25.8685	26.4067	24.4711	25.4941	26.2879	NA	NA	NA	NA	NA	NA	NA	NA
Q15477;H7C5N0;B4E0B4;H7C4L3;F8WDE8	SKIV2L	51;8;5;3;1	51;8;5;3;1	51;8;5;3;1	54.5	0.314507	0.231837	-0.0826694	0.211086	0.764553	-0.123336	1.64121	-0.0122783	0.998696	0.799302	0.98926	0.811402	0.552354	0.83231	0.170354	0.984351	0.215789	0.381773	0.668148	0.425431	0.323248	0.455502	0.0225805	0.972734	28.875	28.5825	27.9389	28.4063	29.0134	28.6745	28.6339	28.7389	28.7065	28.9589	28.7438	28.3208	28.8315	28.9703	28.2751	28.1365	28.9039	28.9667	28.3277	28.8594
Q15582;H0Y8L3;S4R3C6;H0Y8M8;H0Y9D7;H0YAB8;D6RBX4;H0YAH8	TGFBI	20;12;5;4;3;2;1;1	20;12;5;4;3;2;1;1	20;12;5;4;3;2;1;1	40.8	-0.0607468	0.155317	0.216064	0.169275	0.566854	0.317536	0.892328	0.332751	0.998696	0.782832	0.971415	0.811402	0.339386	0.500913	0.105423	0.847929	0.7391	0.36282	0.236904	0.41687	0.131557	0.0761138	0.00813666	0.463978	27.1609	27.3223	27.2012	27.1644	27.069	27.4297	26.9062	27.2009	27.5733	27.3093	27.3203	27.2672	27.4944	27.7746	27.7053	27.7806	27.8808	28.1882	27.4138	27.9493
Q15645;H0YAL2;Q15645-2	TRIP13	26;9;6	26;9;6	26;9;6	53.5	0.0823343	0.176104	0.0937693	-0.41428	0.303345	-0.0319111	0.138051	0.123011	0.998696	0.837193	0.98926	0.488767	0.463076	0.971629	0.829788	0.92441	0.743853	0.489666	0.6318	0.0604688	0.241374	0.880271	0.614077	0.695191	30.8785	30.2373	29.9875	30.5933	30.8195	30.2867	30.3912	30.5286	30.6699	30.8549	30.5636	30.3127	30.5136	30.3633	30.2283	30.3343	30.1699	30.1163	29.5018	29.9943
Q15691;C9JB30;Q9UPY8-2;Q9UPY8	MAPRE1	13;2;2;2	13;2;2;2	12;2;2;2	53.4	-0.0886122	-2.2319	-2.14328	NA	NA	NA	NA	NA	0.998696	0.324286	0.654137	NA	NA	NA	NA	NA	0.937198	0.0103046	0.0747675	NA	NA	NA	NA	NA	27.936	28.9758	28.9119	26.3877	27.9319	29.5904	29.4159	24.9189	24.7791	25.6033	26.0138	26.8876	NA	NA	NA	NA	NA	NA	NA	NA
Q15717;Q15717-2;M0QZR9;M0R055;B1AM48;Q12926-2;Q12926;P26378-4;P26378-2;P26378-5;B1APY9;P26378;P26378-3;B1APY8;A0A0A0MRX1;A0A0R4J2E6	ELAVL1	12;12;7;3;1;1;1;1;1;1;1;1;1;1;1;1	12;12;7;3;1;1;1;1;1;1;1;1;1;1;1;1	12;12;7;3;1;1;1;1;1;1;1;1;1;1;1;1	42.9	-0.506072	-0.950401	-0.444329	NA	NA	NA	NA	NA	0.998696	0.596099	0.979345	NA	NA	NA	NA	NA	0.503504	0.114487	0.446445	NA	NA	NA	NA	NA	25.8813	24.8805	27.5394	26.6362	26.1729	24.2825	27.0354	25.4224	24.8397	25.5262	25.6219	25.148	NA	NA	NA	NA	NA	NA	NA	NA
Q15738;C9JDR0	NSDHL	17;14	17;14	17;14	57.4	NA	NA	NA	-0.00250756	NA	0.173383	NA	-0.0629124	NA	NA	NA	0.999089	NA	0.833301	NA	0.973712	NA	NA	NA	0.997276	NA	0.524103	NA	0.927339	NA	NA	NA	NA	NA	NA	NA	NA	NA	NA	NA	NA	26.7354	26.8185	26.5743	24.328	26.3762	27.0012	26.5276	24.5412
Q15758;M0QXM4;Q15758-3;Q15758-2;M0QX44	SLC1A5	8;6;5;5;2	8;6;5;5;2	8;6;5;5;2	16.5	-0.0351258	-0.192502	-0.157377	1.25886	0.541085	0.404112	1.08946	0.663915	0.998696	0.851051	0.984635	0.4696	0.531158	0.735945	0.532544	0.850746	0.903518	0.528569	0.48708	0.0314759	0.302832	0.289682	0.226957	0.482365	27.2591	26.8719	26.4512	27.6062	26.7748	26.8519	27.0812	27.3399	27.2557	26.8201	26.488	26.8546	26.4131	24.4995	26.0908	26.5949	27.7176	27.325	26.5686	27.0224
Q15907;Q15907-2;P62491-2;H3BMH2;H3BSC1;P62491;B4DQU5;M0R2D0;M0R377;H3BN38;P57735	RAB11B;RAB11A	15;14;13;13;13;13;5;2;1;1;1	15;14;13;13;13;13;5;2;1;1;1	15;14;13;13;13;13;5;2;1;1;1	67.4	-0.211855	-0.0887422	0.123113	-0.174922	0.170075	-0.0346438	-0.629614	0.117924	0.998696	0.880768	0.971415	0.722383	0.795488	0.98055	0.283348	0.910068	0.274497	0.632558	0.40079	0.275218	0.644461	0.912363	0.0647282	0.671188	29.3973	28.981	29.2356	29.496	29.0582	28.9121	29.1168	29.1755	29.2025	29.1134	29.1409	29.2981	29.2999	29.2651	29.2048	29.1017	29.2152	29.1333	28.9166	28.9068
Q16186;A0A087WX59;A0A087WUX6	ADRM1	10;4;2	10;4;2	10;4;2	24.8	0.366731	-0.757877	-1.12461	0.429505	0.0449835	-1.32965	NA	1.55469	0.998696	0.801974	0.922962	0.637306	0.958494	0.465728	NA	0.244104	0.573469	0.406038	0.168024	0.145817	0.928696	0.0547378	NA	0.00541797	24.8692	25.7054	26.7448	27.7071	25.6919	26.9775	26.6755	27.1487	23.9961	25.2846	25.1146	27.5997	25.4343	25.0799	24.9362	25.3843	25.9725	25.5204	24.996	26.0639
Q16401-2;Q16401;F2Z3J2;Q4VXH0	PSMD5	32;32;6;6	32;32;6;6	32;32;6;6	74.4	0.268879	0.145877	-0.123002	-0.0720925	0.0587714	-0.246916	0.102465	-0.367963	0.998696	0.810292	0.971706	0.938533	0.886546	0.632994	0.861686	0.64237	0.150549	0.417083	0.4299	0.777333	0.807652	0.154282	0.694247	0.106682	30.0549	29.7642	29.8239	30.0766	30.3195	30.059	30.1208	30.2958	30.2485	30.0903	30.0204	29.9439	29.9061	29.737	30.3428	30.0769	30.1775	30.0757	29.3234	30.1978
Q16531;F5GY55;Q16531-2;F5GZY8;F5H2L3;F5GYG8;F5GWI0;F5H198	DDB1	50;45;20;9;9;7;7;6	50;45;20;9;9;7;7;6	50;45;20;9;9;7;7;6	55	0.0621226	-0.954468	-1.01659	0.61901	NA	0.363664	NA	1.3757	0.998696	0.493565	0.560885	0.709698	NA	0.885408	NA	0.444751	0.801876	0.0556931	0.0437432	0.235522	NA	0.60605	NA	0.0322722	28.464	28.2347	28.8977	28.1903	28.9621	28.3427	28.3385	28.3919	27.7071	26.8056	26.8332	28.623	27.088	26.0138	25.2584	27.2172	27.1357	26.3904	27.6649	26.8625
Q16537-2;Q16537;Q16537-3	PPP2R5E	9;9;6	8;8;5	7;7;4	24.5	0.600134	0.50853	-0.091604	NA	NA	NA	NA	NA	0.998696	0.718308	0.992124	NA	NA	NA	NA	NA	0.167014	0.269715	0.798253	NA	NA	NA	NA	NA	25.832	24.2932	25.345	24.5049	25.9204	25.7893	24.9375	25.7286	25.168	26.0298	25.9615	24.85	NA	NA	NA	NA	NA	NA	NA	NA
Q16543;K7EQA9;K7EKQ2;K7EL68;K7EIU0	CDC37	15;11;8;6;3	15;11;8;6;3	15;11;8;6;3	39.9	-0.89304	-1.86274	-0.969697	NA	NA	NA	NA	NA	0.998696	0.518292	0.971415	NA	NA	NA	NA	NA	0.474811	0.0669198	0.334172	NA	NA	NA	NA	NA	27.6494	26.217	28.673	24.4145	23.4312	27.1355	27.7588	25.0562	25.0878	25.2767	23.8048	25.3337	NA	NA	NA	NA	NA	NA	NA	NA
Q16576;E9PC52;Q16576-2;Q5JP01;Q5JP02;Q5JNZ6;C9J7L0	RBBP7	18;17;17;9;8;2;1	11;10;10;6;4;1;1	11;10;10;6;4;1;1	72.2	-0.0834269	-0.683072	-0.599645	NA	NA	NA	NA	1.23009	0.998696	0.800739	0.971415	NA	NA	NA	NA	0.548787	0.9223	0.398467	0.386182	NA	NA	NA	NA	0.0669253	24.3644	26.9422	27.5782	27.3079	24.8418	26.5001	27.0916	27.4256	25.4155	25.2304	25.6455	27.1691	NA	NA	NA	NA	NA	NA	NA	NA
Q16637-3;Q16637;E7EQZ4;Q16637-4;Q16637-2;B4DP61;A0A0G2JRX5;A0A0G2JRY6;A0A0G2JQN8;H0YBZ9	SMN1	13;13;13;12;12;8;4;4;3;1	13;13;13;12;12;8;4;4;3;1	13;13;13;12;12;8;4;4;3;1	46.1	-1.38679	-0.19119	1.1956	0.720406	-0.684392	-0.114378	0.582713	-1.24123	0.998696	0.799302	0.952041	0.865041	0.589512	0.846534	0.508085	0.678435	0.128722	0.383259	0.187942	0.514655	0.383443	0.549708	0.21227	0.140131	28.1688	28.18	28.6536	28.4234	28.0353	27.5554	28.0444	24.2437	28.1085	28.5163	28.125	27.9113	24.7993	25.3131	27.4736	27.9507	24.3548	28.0561	27.8377	28.1698
Q16658;C9JFC0;A0A0A0MSB2;C9JPH9	FSCN1	13;3;3;2	13;3;3;2	13;3;3;2	32.7	NA	NA	NA	0.0757246	NA	NA	NA	NA	NA	NA	NA	0.965184	NA	NA	NA	NA	NA	NA	NA	0.862926	NA	NA	NA	NA	NA	NA	NA	NA	NA	NA	NA	NA	NA	NA	NA	NA	25.6108	25.9746	24.7613	26.286	25.8561	25.6257	26.5294	24.9244
Q16698-2;Q16698;E5RJG7;E5RFV2;E5RJD2;E5RID6;H0YAW3	DECR1	12;12;6;6;5;3;1	12;12;6;6;5;3;1	12;12;6;6;5;3;1	49.1	0.479783	0.561011	0.0812287	1.57922	NA	1.1397	NA	NA	0.998696	0.353308	0.98926	0.033311	NA	0.414405	NA	NA	0.0441792	0.0213058	0.601176	0.000108036	NA	0.0462705	NA	NA	27.273	27.4765	27.2599	27.8764	27.7602	28.1359	27.9578	27.951	28.0152	27.8931	28.0673	28.1543	29.0167	28.6118	28.8699	29.1666	30.5222	30.2214	30.2334	31.0049
Q16778;P33778;P23527;P06899;Q8N257;Q6DRA6;Q6DN03	HIST2H2BE;HIST1H2BB;HIST1H2BO;HIST1H2BJ;HIST3H2BB	6;6;6;6;5;2;2	6;6;6;6;5;2;2	2;2;2;2;2;2;2	41.3	-0.0793378	-0.275237	-0.195899	-0.425368	NA	-1.2678	-0.42663	0.356014	0.998696	0.970806	0.992817	0.909737	NA	0.714736	0.866483	0.857357	0.961184	0.856395	0.882162	0.706397	NA	0.254541	0.718519	0.503672	24.4495	29.6075	30.6681	29.8273	25.2186	29.4033	29.7363	29.8768	29.1019	29.7931	28.8377	25.7188	28.9441	28.8407	25.6393	29.1547	25.027	28.1071	28.6731	29.0701
Q16795;F5H0J3;H3BRM9;F5GY40	NDUFA9	17;5;2;1	17;5;2;1	17;5;2;1	49.6	0.0532823	0.0514377	-0.00184468	-0.214937	1.02382	0.0553662	0.321144	-0.22472	0.998696	0.964459	0.999052	0.722383	0.334426	0.942755	0.635396	0.810297	0.788458	0.84203	0.993692	0.26115	0.128625	0.793905	0.33063	0.362603	29.3708	28.8261	28.9056	28.9259	28.9991	29.2958	28.939	29.0075	29.2218	29.3162	29.2375	28.4586	29.2046	29.2362	29.189	28.8421	29.1325	29.0314	28.6495	28.7987
Q27J81;Q27J81-2;A0A0A0MQU1;Q27J81-3	INF2	61;60;44;9	61;60;44;9	61;60;44;9	57.3	0.0886033	0.0981404	0.00953719	-0.621572	-0.16732	-0.0206099	-0.180675	-0.199327	0.998696	0.904395	0.995067	0.284704	0.778125	0.983474	0.866483	0.847929	0.721532	0.679773	0.963181	0.00664356	0.610294	0.916047	0.720061	0.465961	30.1396	29.7284	29.3102	29.8552	30.1488	29.8908	29.4684	29.8798	29.8756	30.0243	29.991	29.535	29.8988	29.9786	29.5258	29.6897	29.3933	29.0948	28.9955	29.123
Q29RF7;Q29RF7-3;H0Y9L9;H0Y9L6;H0Y9X6	PDS5A	92;41;10;6;2	92;41;10;6;2	85;35;8;5;2	65.2	0.109361	0.207445	0.0980832	-0.0384995	0.485045	-0.0445203	-0.146262	-0.299673	0.998696	0.681169	0.984635	0.942179	0.169945	0.942755	0.770848	0.728189	0.512253	0.214267	0.496433	0.793688	0.0407869	0.795274	0.492774	0.196713	31.6229	31.6553	31.4948	31.4506	31.7062	31.7425	31.7279	31.4844	31.7054	31.8165	31.8066	31.7248	31.7134	31.7432	31.7694	31.565	31.5332	31.6837	31.795	31.625
Q2TAY7;Q2TAY7-2	SMU1	19;13	19;13	19;13	46.2	-0.126025	0.0446876	0.170713	0.0353208	NA	0.118306	1.01894	-0.0843819	0.998696	0.976198	0.98926	0.977894	NA	0.833301	0.103129	0.951239	0.702186	0.877023	0.646337	0.912665	NA	0.519031	0.0073419	0.800776	26.7376	26.8558	26.7357	27.3301	26.9311	25.9157	27.0859	27.2224	27.0181	26.3125	27.0431	27.4643	27.3988	26.964	26.4252	27.0419	27.1875	27.1945	26.219	27.3702
Q3KQU3-4;Q3KQU3;Q3KQU3-2;Q3KQU3-3;H0YF21;C9JIR3;E9PLH3	MAP7D1	20;20;18;9;4;3;1	20;20;18;9;4;3;1	19;19;17;8;4;3;1	33.4	0.0402043	-0.0336407	-0.073845	0.320392	NA	NA	NA	NA	0.998696	0.98031	0.992124	0.709151	NA	NA	NA	NA	0.869206	0.895631	0.708966	0.225079	NA	NA	NA	NA	26.8329	26.1713	25.963	26.5342	26.4513	26.4481	26.1408	26.622	25.9923	26.5894	26.2911	26.4941	26.5582	26.9381	26.2043	26.1661	27.1451	26.9706	26.4757	26.5568
Q3LXA3;H0YCY6;Q3LXA3-2;I3L252;E9PJG8;E9PQR1	DAK	13;10;10;4;3;1	13;10;10;4;3;1	13;10;10;4;3;1	36.9	NA	NA	NA	NA	NA	0.277632	NA	NA	NA	NA	NA	NA	NA	0.911903	NA	NA	NA	NA	NA	NA	NA	0.670009	NA	NA	NA	NA	NA	NA	NA	NA	NA	NA	NA	NA	NA	NA	NA	NA	NA	NA	NA	NA	NA	NA
Q3ZCQ8;Q3ZCQ8-2;Q3ZCQ8-3;M0R2F8;M0R0C3;M0R003;M0R1Y4;M0QXC3;M0R2Z3;M0R303;M0R2D2;M0R047;M0R2Q2	TIMM50	13;13;9;8;7;7;6;3;3;3;3;3;2	13;13;9;8;7;7;6;3;3;3;3;3;2	13;13;9;8;7;7;6;3;3;3;3;3;2	40.8	-0.484659	-0.475531	0.00912766	0.228287	0.13806	-0.119207	-0.668476	-0.0152275	0.998696	0.596099	0.995067	0.785613	0.805291	0.833301	0.608052	0.981051	0.0843182	0.129928	0.965871	0.362656	0.660197	0.521406	0.298591	0.951942	28.3595	27.8011	27.5375	28.4496	27.7109	27.3961	27.4654	27.6366	27.8398	27.7456	27.6008	27.0593	27.6082	27.582	26.7543	27.1162	27.6113	27.3134	27.3071	27.7421
Q4G0N4;Q4G0N4-2;Q4G0N4-3;B7Z8V7;A0A0C4DGV3;H0Y9H7	NADK2	9;7;6;6;4;3	9;7;6;6;4;3	9;7;6;6;4;3	24.2	NA	NA	NA	NA	NA	-1.05324	NA	NA	NA	NA	NA	NA	NA	0.508601	NA	NA	NA	NA	NA	NA	NA	0.085182	NA	NA	NA	NA	NA	NA	NA	NA	NA	NA	NA	NA	NA	NA	NA	NA	NA	NA	NA	NA	NA	NA
Q4VXZ8;Q9NUI1;A0A0J9YWI0;Q9NUI1-3;G3V0I9;A0A0J9YXZ6;A0A0J9YY83;Q9NUI1-2;H7C078	DECR2	13;13;10;10;3;3;3;3;1	13;13;10;10;3;3;3;3;1	13;13;10;10;3;3;3;3;1	50	-0.539017	0.0341464	0.573164	0.0311598	NA	0.370516	NA	NA	0.998696	0.996921	0.979345	0.979642	NA	0.833301	NA	NA	0.495566	0.959105	0.440652	0.947933	NA	0.527878	NA	NA	26.7375	26.5306	24.2746	26.0477	26.7562	24.7134	26.0437	23.9211	26.5271	26.5779	25.9978	24.6243	26.6865	26.691	25.7411	25.6379	27.1301	25.1867	25.9369	26.6274
Q53EL6-2;Q53EL6;Q5VZS7	PDCD4	20;20;6	20;20;6	20;20;6	52.6	-0.197343	-1.81874	-1.6214	NA	NA	0.45567	NA	NA	0.998696	0.335914	0.680625	NA	NA	0.842036	NA	NA	0.842618	0.0184169	0.0831613	NA	NA	0.539074	NA	NA	26.4467	25.767	28.7313	26.5113	26.9773	24.2113	28.3951	27.0833	25.4461	25.4474	24.6339	24.654	NA	NA	NA	NA	NA	NA	NA	NA
Q53GQ0;A0A1B0GV93;A0A1B0GVY6;E9PI21;Q53GQ0-2;A0A1B0GW85;A0A1B0GU83	HSD17B12	14;10;7;4;3;1;1	14;10;7;4;3;1;1	14;10;7;4;3;1;1	47.4	0.223748	-0.00346261	-0.22721	-0.100541	0.0512244	-0.258559	0.606675	-0.252839	0.998696	0.99924	0.971415	0.906663	0.944315	0.82285	0.283348	0.825466	0.386968	0.988536	0.320602	0.680976	0.901586	0.411828	0.0634525	0.381611	29.2156	28.8473	28.5722	28.4523	29.4579	28.8309	28.8307	28.8628	28.8724	28.8833	28.9299	28.3879	28.7037	28.9481	28.9657	28.6409	29.058	29.0247	28.6371	28.1365
Q53R41;Q53R41-2;E7EW60;C9JTP4	FASTKD1	16;13;1;1	16;13;1;1	16;13;1;1	23.3	0.299259	0.0199435	-0.279316	-0.0185793	NA	0.0301054	NA	NA	0.998696	0.992183	0.971415	0.979642	NA	0.986822	NA	NA	0.295675	0.931363	0.333494	0.949988	NA	0.937358	NA	NA	25.7633	25.9429	25.5495	25.3678	26.4192	25.9241	26.1402	25.3371	25.5678	25.3457	26.077	25.7129	25.2905	25.9931	26.5482	26.1107	25.9118	26.3897	25.7318	25.8348
Q5BJH7-3;Q5BJH7;Q5BJH7-4;Q5BJH7-5;Q5BJH7-6;K7ERQ0;K7ERY2	YIF1B	7;7;6;6;6;5;5	7;7;6;6;6;5;5	3;3;3;3;2;2;2	36.7	0.234545	-0.0158141	-0.250359	NA	NA	0.13964	NA	NA	0.998696	0.99924	0.98926	NA	NA	0.931991	NA	NA	0.70153	0.981091	0.665604	NA	NA	0.750059	NA	NA	26.9022	26.1955	24.6622	24.8634	26.4959	25.9585	24.8036	26.3033	26.1771	26.7321	24.7687	24.8821	NA	NA	NA	NA	NA	NA	NA	NA
Q5JP53;P07437;Q5ST81	TUBB	36;36;31	8;8;3	7;7;3	76.5	0.499968	0.850675	0.350707	0.327259	-1.05995	1.62033	-0.71853	0.250842	0.998696	0.493565	0.971415	0.811402	0.22973	0.772946	0.841941	0.857357	0.195418	0.0596027	0.310985	0.422741	0.0710326	0.339157	0.647641	0.520284	32.4874	31.8572	30.9825	31.9516	32.8445	31.9478	32.0341	32.4522	32.6502	33.3955	32.5514	32.0844	32.246	32.087	30.9954	31.834	32.8493	32.4367	31.5016	31.6839
Q5JPE7-2;Q5JPE7;P69849;J3KN36;Q5JPE7-3;A0A087WTD5;H3BPS9;I3L0Q6;H3BTW1	NOMO2;NOMO3	30;30;29;29;27;6;2;1;1	30;30;29;29;27;6;2;1;1	2;2;1;1;2;1;0;0;0	36.1	-0.974345	-0.85214	0.122205	-0.448907	NA	NA	NA	1.29837	0.998696	0.652794	0.992817	0.865041	NA	NA	NA	0.427998	0.0997864	0.179945	0.846927	0.513623	NA	NA	NA	0.0283344	26.3531	26.1697	25.717	27.5004	26.0135	24.2389	25.4417	26.1487	26.2206	24.0749	26.3247	25.7114	25.1881	25.7864	25.4536	26.4903	26.3522	26.1206	23.3356	25.3142
Q5JPH6;H3BTB7;Q5JPH6-2	EARS2	23;22;22	23;22;22	23;22;22	50.1	0.0386793	0.0836993	0.0450201	0.732749	NA	0.178492	0.669241	-0.227978	0.998696	0.913384	0.992124	0.665503	NA	0.827329	0.663283	0.891937	0.827669	0.692557	0.806817	0.188499	NA	0.430276	0.356328	0.630593	26.6971	26.818	26.7071	27.1037	26.8288	27.0174	26.8591	26.7753	27.3076	26.7348	26.8923	26.7261	26.4134	26.5906	24.3688	26.4582	27.1595	26.8365	26.2173	26.5487
Q5JTH9;Q5JTH9-2;Q5JTH9-3;A0A087X1U8;H7C1M8;A0A087WYW2;A0A087X0G0	RRP12	37;35;35;6;3;2;2	37;35;35;6;3;2;2	36;34;34;6;3;2;2	36.5	0.209912	0.367329	0.157417	0.176305	-0.114878	-0.0267519	-0.28565	-0.207769	0.998696	0.493582	0.971415	0.734838	0.870011	0.975908	0.524096	0.847419	0.290422	0.0603076	0.350475	0.300291	0.780779	0.900397	0.222477	0.460245	28.9807	29.1804	28.9556	28.7561	29.1768	29.3515	29.2966	28.8877	29.3214	29.3901	29.415	29.2157	29.0377	29.3498	29.1195	28.8912	29.2009	29.2342	29.4345	29.2336
Q5JVF3-2;Q5JVF3;Q5JVF3-3;Q5JVF3-4	PCID2	17;17;16;16	17;17;16;16	17;17;16;16	50.9	-0.419095	-0.393813	0.025282	-0.622757	NA	0.125022	NA	NA	0.998696	0.800739	0.995067	0.795674	NA	0.926469	NA	NA	0.366399	0.396459	0.964716	0.396754	NA	0.719397	NA	NA	27.4665	26.5764	26.6982	27.0741	27.1305	26.8097	26.9407	25.258	27.0895	26.9486	26.9353	25.2666	26.6851	26.7479	27.0252	25.1488	24.0993	26.8661	25.3404	26.8102
Q5JVZ5;Q96JJ3;Q96JJ3-3;Q5JVZ4;H0YCM7;Q5JW01;Q5JVZ8;H7C0S6;H7C0N5;H7C3P3	ELMO2	21;21;15;11;10;8;7;3;2;2	21;21;15;11;10;8;7;3;2;2	17;17;11;9;6;7;4;0;0;0	34.5	0.404199	0.277894	-0.126305	-0.332807	0.601306	0.0273494	NA	0.245171	0.998696	0.77915	0.984635	0.666681	0.504501	0.961407	NA	0.857357	0.159213	0.345398	0.494431	0.194416	0.278262	0.843557	NA	0.525123	27.4371	27.2358	27.2116	26.3443	27.5457	27.2782	27.4508	27.5709	27.1735	27.662	27.1002	27.4046	27.3471	27.3158	27.1616	27.3588	27.1031	27.323	26.3042	27.1219
Q5QNZ2;P24539	ATP5F1	13;13	13;13	13;13	52.3	-0.385072	-0.260309	0.124762	0.0422585	NA	-0.34802	-0.376322	0.686711	0.998696	0.704193	0.98926	0.977894	NA	0.611231	0.796901	0.64237	0.172377	0.24958	0.590495	0.898134	NA	0.134423	0.546085	0.110805	28.2074	28.4512	28.7289	28.9037	27.9761	27.7703	28.6307	28.3739	28.0763	28.359	28.4792	28.3356	28.1692	27.9555	28.3909	27.567	28.6203	28.4065	27.3154	27.9094
Q5SRE5;Q5SRE5-2;H7C4K7	NUP188	48;43;7	48;43;7	48;43;7	30.1	0.109788	0.0733092	-0.0364789	0.331319	-0.294073	-0.0952593	0.0965499	-0.283319	0.998696	0.920096	0.992817	0.488767	0.725632	0.862915	0.95442	0.784384	0.579944	0.71375	0.831638	0.0446138	0.539572	0.573868	0.906379	0.297902	28.5571	29.0789	28.7259	28.6398	28.9451	28.9096	28.9822	28.604	29.0217	28.864	28.5808	28.8285	28.414	28.6679	28.5965	28.4967	28.7853	28.9158	28.884	28.9152
Q5SSJ5;X6RGJ2;Q5SSJ5-2;B0QZK4;Q5SSJ5-3;Q5SWC8;B0QZK9;B0QZK8;Q5SSJ5-5	HP1BP3	26;21;20;17;17;14;6;6;6	26;21;20;17;17;14;6;6;6	26;21;20;17;17;14;6;6;6	35.6	0.678428	0.741371	0.0629431	-0.453391	-2.58322	0.79132	NA	-0.102432	0.998696	0.682957	0.992124	0.879972	0.00407629	0.305867	NA	0.946072	0.269208	0.215421	0.822694	0.544733	0.000307412	0.0257635	NA	0.787881	27.4648	26.4377	26.6734	24.6652	27.6204	26.6971	27.0447	26.5926	27.4221	27.1773	26.8044	26.8028	27.029	27.4428	26.2382	25.5235	26.9625	26.9355	26.4587	24.0634
Q5SY16	NOL9	20	20	20	38.2	0.25531	0.0777088	-0.177601	0.11856	-0.688303	-0.0739214	NA	-0.404968	0.998696	0.973475	0.98926	0.9542	0.410506	0.924825	NA	0.810297	0.538825	0.865499	0.564741	0.813907	0.194418	0.710234	NA	0.363033	27.6664	26.0946	26.2902	25.9005	27.1652	26.5983	26.7128	26.4967	25.9186	26.7685	27.1828	26.3927	25.9605	26.7331	25.2339	26.882	26.9255	26.8819	26.1967	25.2797
Q5T160;H0Y450	RARS2	30;7	30;7	30;7	60.2	0.344187	0.482346	0.138159	0.0826365	-0.274613	0.0352235	0.687514	0.502842	0.998696	0.357855	0.983562	0.938533	0.778621	0.969496	0.408332	0.761173	0.110789	0.0277176	0.451432	0.778146	0.612574	0.873767	0.132116	0.261664	27.9125	28.0655	27.6204	27.8817	28.4107	28.2884	27.8834	28.2743	28.5938	28.2845	28.2573	28.274	28.4795	28.3501	27.6598	27.6868	28.5094	28.3883	27.6356	27.9734
Q5T3I0;Q5T3I0-3;A0A0A0MRK1;E9PAV9;F8W895;E9PPY4;F2Z3C6;Q5T3I0-2	GPATCH4	15;14;13;12;10;5;5;2	15;14;13;12;10;5;5;2	15;14;13;12;10;5;5;2	40.4	0.895925	1.53847	0.642545	NA	NA	NA	NA	NA	0.998696	0.353308	0.971415	NA	NA	NA	NA	NA	0.181551	0.0247435	0.410113	NA	NA	NA	NA	NA	24.7809	24.1354	25.472	24.3902	25.2281	26.8806	26.2096	24.0439	26.9518	26.8576	26.4925	24.6305	NA	NA	NA	NA	NA	NA	NA	NA
Q5T447;Q5T447-2	HECTD3	19;9	19;9	19;9	28.2	0.583573	0.760158	0.176584	NA	NA	NA	NA	NA	0.998696	0.596099	0.98926	NA	NA	NA	NA	NA	0.178961	0.11362	0.605206	NA	NA	NA	NA	NA	25.0429	24.3485	26.093	24.7879	25.8005	26.0982	25.5989	25.1088	25.0817	25.9427	26.4171	25.8713	NA	NA	NA	NA	NA	NA	NA	NA
Q5T4S7-3;Q5T4S7;Q5T4S7-2;Q5T4S7-4;Q5T4S7-5;A0A0A0MSW0;X6R960;X6RE05;Q5T4S7-6;Q5TBN9	UBR4	185;185;185;184;78;63;40;24;8;5	185;185;185;184;78;63;40;24;8;5	185;185;185;184;78;63;40;24;8;5	43.6	0.10892	0.173819	0.0648991	0.0869496	0.364717	-0.152751	0.131533	-0.190364	0.998696	0.77284	0.992124	0.892271	0.37762	0.769842	0.788877	0.857357	0.575334	0.338201	0.684696	0.581664	0.161639	0.323718	0.533419	0.523881	31.2448	31.5496	31.4006	31.1041	31.4174	31.6496	31.4866	31.1811	31.485	31.4601	31.6049	31.4444	31.34	31.6098	31.6108	31.5058	31.4029	31.6351	31.7016	31.6746
Q5T7C4;P09429;B2RPK0	HMGB1	9;9;4	9;9;4	7;7;2	59.5	1.49213	0.247117	-1.24501	NA	NA	NA	NA	NA	0.808145	0.914555	0.398388	NA	NA	NA	NA	NA	0.0133239	0.695616	0.0212184	NA	NA	NA	NA	NA	24.5878	26.0971	26.7209	24.8842	26.8974	27.1873	27.3021	26.8719	25.2031	25.1068	25.8836	27.0851	NA	NA	NA	NA	NA	NA	NA	NA
Q5T8D3-2;B7Z2R7;Q5T8D3-3;Q5T8D3;X6RDD7;Q5T8E0;Q5T8D3-4;A0A087X0B8	ACBD5	10;10;10;9;7;7;7;1	10;10;10;9;7;7;7;1	10;10;10;9;7;7;7;1	28	0.551473	0.503567	-0.0479055	NA	NA	NA	NA	NA	0.998696	0.782832	0.995067	NA	NA	NA	NA	NA	0.296068	0.356961	0.910252	NA	NA	NA	NA	NA	26.0622	24.347	24.2167	25.5922	26.1022	25.7249	24.766	25.8309	25.9892	24.7138	26.197	25.3324	NA	NA	NA	NA	NA	NA	NA	NA
Q5T9L3;Q5T9L3-2;E9PM62;Q5T9L3-3;E9PKJ0;Q7Z430;E9PJW4;E9PQK1;H0YCG9;E9PM23	WLS	6;6;5;4;3;3;3;3;3;1	6;6;5;4;3;3;3;3;3;1	4;4;3;4;3;1;3;1;3;1	12.4	NA	NA	NA	NA	NA	-0.138311	NA	NA	NA	NA	NA	NA	NA	0.901481	NA	NA	NA	NA	NA	NA	NA	0.651013	NA	NA	NA	NA	NA	NA	NA	NA	NA	NA	NA	NA	NA	NA	NA	NA	NA	NA	NA	NA	NA	NA
Q5UIP0-2;Q5UIP0;H7BZN3;H7C2B5	RIF1	30;30;12;6	30;30;12;6	30;30;12;6	17.8	NA	NA	NA	1.16353	NA	0.374607	NA	0.376254	NA	NA	NA	0.513468	NA	0.717267	NA	0.804743	NA	NA	NA	0.0780773	NA	0.270944	NA	0.333674	NA	NA	NA	NA	NA	NA	NA	NA	NA	NA	NA	NA	25.0417	23.4356	24.3083	24.3984	25.8961	25.9464	23.8058	26.1898
Q5VIR6-4;Q5VIR6-3;Q5VIR6;Q5VIR6-2;F6VX93;E7EVT8;I3L184;I3L0S6;I3L4P9	VPS53	30;23;23;21;17;11;8;5;1	30;23;23;21;17;11;8;5;1	30;23;23;21;17;11;8;5;1	42.1	0.211443	0.36073	0.149287	-0.526098	1.07785	0.159728	0.164307	0.027837	0.998696	0.697906	0.979345	0.596229	0.0153662	0.833301	0.854645	0.967809	0.4627	0.231627	0.445984	0.107644	0.00185414	0.525064	0.676097	0.915453	28.239	28.2573	27.341	27.4327	28.0503	28.3146	27.9161	27.8347	28.0005	28.3193	28.4386	27.9545	28.1306	28.2369	27.9902	27.9066	27.8781	28.0481	27.508	26.7257
Q5VT52-2;Q5VT52-3;Q5VT52;Q5VT52-5;Q5VT52-4	RPRD2	17;17;17;12;1	17;17;17;12;1	17;17;17;12;1	19.5	NA	NA	NA	NA	NA	0.331545	NA	NA	NA	NA	NA	NA	NA	0.833301	NA	NA	NA	NA	NA	NA	NA	0.500824	NA	NA	NA	NA	NA	NA	NA	NA	NA	NA	NA	NA	NA	NA	NA	NA	NA	NA	NA	NA	NA	NA
Q5VV42-2;Q5VV42	CDKAL1	9;9	9;9	9;9	26.4	0.38627	0.453711	0.0674414	NA	NA	NA	NA	NA	0.998696	0.708844	0.992817	NA	NA	NA	NA	NA	0.320811	0.26089	0.870165	NA	NA	NA	NA	NA	24.1197	24.5699	25.0823	25.1981	25.674	25.3145	24.2821	25.2445	25.191	24.6398	26.0661	24.8879	NA	NA	NA	NA	NA	NA	NA	NA
Q5VW36;S4R450;S4R3N8;S4R3S9	FOCAD	19;3;3;1	19;3;3;1	8;0;0;0	14.4	0.360876	0.000808878	-0.360067	0.152873	NA	0.105865	NA	0.423918	0.998696	0.99924	0.976006	0.901724	NA	0.892403	NA	0.761173	0.173792	0.998413	0.433875	0.59424	NA	0.621849	NA	0.26318	25.8216	25.703	25.6043	25.6632	26.4213	26.1509	26.2444	25.4191	26.11	26.195	26.0469	24.4434	24.9778	25.9718	25.2727	25.7592	25.849	25.9396	25.6331	25.1713
Q5VYK3;J3KN16;R4GMY1;F6XAQ5;R4GMY3	ECM29;KIAA0368	97;96;44;10;7	97;96;44;10;7	97;96;44;10;7	64.2	0.0720569	0.114582	0.0425256	0.249334	0.244436	-0.0831294	0.223831	-0.244556	0.998696	0.871707	0.992124	0.722383	0.565159	0.924825	0.608052	0.850746	0.734611	0.592931	0.788521	0.256247	0.338691	0.711996	0.289963	0.475596	32.0096	32.3484	32.323	31.6995	32.1857	32.216	32.3051	31.962	32.2637	32.1081	32.3876	32.0794	32.2117	32.3296	32.4307	31.8392	32.2512	32.5172	32.7995	32.2407
Q63HN8;A0A0A0MTR7;Q63HN8-4;A0A0A0MTC1;Q63HN8-6;I3L3H9	RNF213	229;229;229;229;24;5	229;229;229;229;24;5	197;197;197;197;24;5	48.5	0.0218587	0.153318	0.131459	0.247291	0.118579	-0.210456	0.0167329	-0.259581	0.998696	0.829856	0.971415	0.637306	0.814121	0.625393	0.964032	0.829555	0.922052	0.467106	0.412303	0.133466	0.677436	0.148382	0.931682	0.401338	31.1178	31.7271	31.6762	31.1878	31.4336	31.5221	31.6528	31.188	31.5822	31.5394	31.5727	31.6279	31.4147	31.481	31.5719	31.5073	31.5278	31.7139	31.834	31.8884
Q63ZY3-3;Q63ZY3;Q63ZY3-2;K7ERU2;K7EIU4;K7ES05	KANK2	29;29;29;5;5;3	29;29;29;5;5;3	28;28;28;5;4;3	37.9	-0.123008	-0.168198	-0.0451903	NA	NA	0.513117	NA	NA	0.998696	0.851506	0.992817	NA	NA	0.405237	NA	NA	0.715246	0.54086	0.878503	NA	NA	0.0424685	NA	NA	25.6873	25.9841	24.9661	25.6297	25.5209	25.6728	24.6925	25.8888	25.7165	25.3227	25.0654	25.4897	NA	NA	NA	NA	NA	NA	NA	NA
Q68DK2-2;Q68DK2;G3V2D8;Q68DK2-3;Q96H43;Q68DK2-4	ZFYVE26	19;19;16;4;2;2	19;19;16;4;2;2	19;19;16;4;2;2	10	0.701867	0.734691	0.0328248	-0.145421	NA	NA	NA	NA	0.998696	0.419451	0.992817	0.876697	NA	NA	NA	NA	0.0310816	0.038165	0.862874	0.531705	NA	NA	NA	NA	24.2095	25.4548	25.0758	24.9362	25.565	25.7369	25.6241	25.5578	25.5626	26.09	25.5537	25.4088	25.315	26.1031	25.9729	25.972	25.7924	25.4087	25.6332	25.947
Q6AI08;K7EIX2;A0A087WXZ7;K7ELR8;K7ESP5;K7EKW7;K7ELA5;K7EK31	HEATR6	14;13;12;7;2;1;1;1	14;13;12;7;2;1;1;1	14;13;12;7;2;1;1;1	17.6	NA	NA	NA	-0.136775	NA	-0.294093	NA	NA	NA	NA	NA	0.906663	NA	0.779176	NA	NA	NA	NA	NA	0.650536	NA	0.350377	NA	NA	NA	NA	NA	NA	NA	NA	NA	NA	NA	NA	NA	NA	25.781	25.1344	25.8901	24.8918	25.3189	24.8805	25.1983	25.7527
Q6DD88;F5GWF8	ATL3	25;5	25;5	1;1	63.8	-0.0121617	-0.144265	-0.132104	0.212097	0.296704	-0.128537	0.283061	0.663468	0.998696	0.823268	0.971415	0.757014	0.611785	0.863865	0.776106	0.398811	0.947034	0.453387	0.34767	0.32081	0.411459	0.575346	0.504527	0.0236229	28.3031	27.869	28.024	28.376	28.1464	28.1321	28.1514	28.0935	28.0341	28.1197	27.896	27.9453	28.3431	27.8358	27.7927	27.597	28.2236	28.1894	27.8592	28.1448
Q6KC79-2;Q6KC79;Q6KC79-3	NIPBL	43;43;15	43;43;15	43;43;15	20.4	-0.154276	0.153565	0.307841	0.39909	NA	-0.0128941	NA	0.0169267	0.998696	0.920096	0.947042	0.795674	NA	0.993495	NA	0.982133	0.728351	0.710672	0.180856	0.390313	NA	0.974183	NA	0.958386	26.2327	27.955	27.4603	26.3219	26.4702	27.1782	27.1417	26.5627	27.1859	27.2433	27.1478	27.0071	26.7073	27.0628	26.0514	25.6535	26.6237	27.8419	26.3095	26.2963
Q6NUK1;Q6NUK1-2;J3KN42	SLC25A24	18;17;1	18;17;1	18;17;1	40.5	0.564196	0.537678	-0.0265183	-1.29731	NA	-0.0326745	0.477589	-0.0449949	0.998696	0.590655	0.995067	0.495754	NA	0.969496	0.658694	0.965328	0.0779254	0.108872	0.915205	0.0669599	NA	0.873678	0.350346	0.855774	27.9332	27.2568	26.9143	27.7967	28.4241	28.0743	27.7466	27.9129	28.3936	28.0473	28.1139	27.4969	26.8591	27.6521	27.4264	26.6199	27.35	25.2571	26.3671	24.394
Q6NUQ1;F8WC46;F8WDC5;C9J5S3	RINT1	10;1;1;1	10;1;1;1	10;1;1;1	15.4	NA	NA	NA	NA	NA	-0.227531	NA	NA	NA	NA	NA	NA	NA	0.892403	NA	NA	NA	NA	NA	NA	NA	0.626692	NA	NA	NA	NA	NA	NA	NA	NA	NA	NA	NA	NA	NA	NA	NA	NA	NA	NA	NA	NA	NA	NA
Q6NUQ4;Q6NUQ4-2;H7C085;H7C0H8;H7C008;H7BZI0	TMEM214	27;26;10;8;6;3	27;26;10;8;6;3	27;26;10;8;6;3	38.8	0.184792	0.350535	0.165743	-0.337006	1.49313	0.188233	-0.808509	0.197345	0.998696	0.596099	0.971415	0.488767	0.249602	0.769842	0.144981	0.847419	0.368613	0.125718	0.304725	0.0545306	0.0798124	0.326195	0.0142684	0.434713	29.4284	29.0927	28.7484	28.9449	29.36	29.2225	29.2267	29.1443	29.3158	29.4351	29.6335	29.2321	29.1982	29.2304	29.3059	28.9346	28.9176	28.8545	28.8269	28.7221
Q6NXE6-2;Q6NXE6;B4E1N1;F5GWV0;F5H4P3;F5H2X2;F5H2K4;F5H052;H0YH65;F5H3X1;F5GZP0;H0YGL0;F5H6J3;F5H7V0;H0YGQ5	ARMC6	20;20;14;12;12;7;7;6;6;5;4;4;4;2;2	20;20;14;12;12;7;7;6;6;5;4;4;4;2;2	20;20;14;12;12;7;7;6;6;5;4;4;4;2;2	53.2	0.495274	0.117784	-0.37749	0.00702306	1.80894	-0.310527	1.24244	-0.0571494	0.938665	0.85309	0.580199	0.999089	0.00887181	0.659483	0.250051	0.960305	0.0220061	0.551848	0.0510947	0.989242	0.000856404	0.171966	0.0474089	0.828878	27.3879	27.1187	27.2278	27.5523	27.9763	27.7691	27.6699	27.8524	27.7074	27.4241	27.4285	27.1977	27.0232	25.3156	27.4348	27.7572	27.1712	27.102	26.5959	26.6897
Q6NZ67;B8ZZ87;H7C173;H7BZ50;H7C202	MZT2B;MZT2A	4;4;3;2;2	4;4;3;2;2	1;1;1;1;0	40.5	0.130857	-0.0828654	-0.213722	-0.660193	NA	0.923532	NA	-0.0852234	0.998696	0.982521	0.992124	0.358051	NA	0.611884	NA	0.946072	0.83333	0.90334	0.758162	0.0162575	NA	0.137839	NA	0.78892	27.0638	26.4189	24.8864	26.5809	27.0068	26.7752	24.9452	26.7462	27.0314	26.6697	26.4356	24.4819	26.6703	27.0684	26.6674	26.9804	26.4221	26.3361	25.6561	26.3315
Q6NZI2;Q6NZI2-2;Q6NZI2-3	PTRF	16;11;6	16;11;6	16;11;6	40.3	-0.173196	-0.171403	0.00179339	-0.786633	NA	1.56746	NA	1.36382	0.998696	0.851506	0.999052	0.734838	NA	0.0550468	NA	0.244104	0.581863	0.535903	0.994183	0.297429	NA	0.00188701	NA	0.00547503	26.2336	26.5983	27.1257	27.2149	26.5962	26.3479	26.3327	27.2031	26.6958	26.5744	26.8789	26.3379	27.204	27.2686	26.6788	26.5257	27.0784	27.1985	26.3864	23.8672
Q6P1M0;Q6P1M0-2;Q6PCB7-2;Q6PCB7	SLC27A4	23;8;1;1	23;8;1;1	23;8;1;1	45.9	-0.102633	-0.299964	-0.197331	0.396912	NA	0.234705	NA	1.04448	0.998696	0.857435	0.98926	0.81644	NA	0.833301	NA	0.508432	0.864854	0.563945	0.618293	0.441706	NA	0.465458	NA	0.0455675	28.5365	26.2328	26.3784	26.9617	27.4855	26.9631	25.839	27.4113	26.9312	26.7634	26.9191	26.2958	26.0474	25.751	25.0609	24.9914	26.8463	26.2158	25.8026	24.5736
Q6P2E9;Q6P2E9-2;I3L2F4;I3L0V0;I3L3M2	EDC4	47;33;9;5;4	47;33;9;5;4	47;33;9;5;4	50.3	0.152188	0.169927	0.0177386	-1.17532	1.20475	-0.0718724	-0.17267	0.218048	0.998696	0.87518	0.995067	0.488767	0.184576	0.935764	0.866483	0.891937	0.626436	0.617849	0.948719	0.0417592	0.0502636	0.784538	0.726048	0.629633	30.072	28.9386	29.0141	29.2111	29.9406	29.3473	29.27	29.2866	29.7086	29.9651	29.2361	29.0057	29.4102	29.2717	28.9913	29.0304	28.7018	28.839	26.5308	27.9308
Q6P2Q9;I3L0J9;I3L3Z8;I3L1T8	PRPF8	100;33;12;2	100;33;12;2	100;33;12;2	49.2	-0.056778	0.363935	0.420713	-0.506092	-1.23482	0.253686	0.763134	0.526614	0.998696	0.674243	0.787368	0.637306	0.175475	0.728544	0.498815	0.847419	0.866597	0.208583	0.109856	0.135848	0.0449935	0.279715	0.207305	0.434945	29.1227	28.7785	28.4668	27.913	28.814	28.494	27.8868	28.8591	29.0324	28.9051	28.9119	28.8875	28.6544	28.4559	29.2396	28.7734	28.7659	28.3657	28.4783	27.489
Q6P3W7;A0A0U1RQQ9;F8VSC5;F8VPW3;H0YIK6	SCYL2	11;11;8;1;1	11;11;8;1;1	11;11;8;1;1	17.4	-0.207102	0.0414864	0.248589	NA	NA	NA	NA	NA	0.998696	0.986327	0.98926	NA	NA	NA	NA	NA	0.548377	0.916242	0.559419	NA	NA	NA	NA	NA	26.0881	25.4289	25.3033	25.1023	26.0331	25.2939	24.9019	24.8652	26.1475	26.0494	24.71	25.1816	NA	NA	NA	NA	NA	NA	NA	NA
Q6P3X3;H7C3A3;F8WCH1;H7C329;C9JVS4	TTC27	16;2;1;1;1	16;2;1;1;1	16;2;1;1;1	21.7	0.19866	-0.22442	-0.42308	NA	-0.147779	-0.282927	NA	NA	0.998696	0.842854	0.971415	NA	0.886748	0.699117	NA	NA	0.476249	0.503579	0.302126	NA	0.809174	0.222502	NA	NA	25.9016	25.9695	25.9057	25.6768	26.3226	26.4696	26.1151	25.341	25.402	26.2332	26.0908	24.83	NA	NA	NA	NA	NA	NA	NA	NA
Q6P996-4;Q6P996-5;Q6P996;H3BND4;Q6P996-3;Q86XE2;Q6P996-2;J3KNK7;Q6P474;Q6XYB5;H3BNL6;A0A0J9YXH6;H3BM88;H3BU11;H3BQ54;H3BQS3	PDXDC1	29;29;29;28;27;13;10;8;7;6;5;3;2;2;2;1	29;29;29;28;27;13;10;8;7;6;5;3;2;2;2;1	27;27;27;27;26;11;8;6;5;6;4;1;0;1;1;0	52.8	-0.0879072	-0.15683	-0.0689227	-0.972955	0.210734	0.275941	-1.21494	0.743448	0.998696	0.920096	0.992124	0.637306	0.842544	0.833301	0.27468	0.825466	0.827914	0.707567	0.778411	0.132658	0.734159	0.521725	0.0548439	0.383548	29.2508	27.6755	27.8065	28.911	28.6145	28.1573	28.0066	28.5138	28.5828	28.5364	28.0382	27.8591	27.9719	27.8916	26.8716	27.9014	27.5044	27.3078	24.923	27.0096
Q6P9B9	INTS5	14	14	14	22.1	0.102516	0.300559	0.198043	0.395243	NA	-0.144381	NA	0.388231	0.998696	0.694339	0.971415	0.811402	NA	0.833301	NA	0.810297	0.661132	0.228003	0.281578	0.428957	NA	0.505808	NA	0.351531	25.968	25.8311	25.8631	25.1759	25.9958	25.7096	25.9225	25.6203	26.14	25.7064	26.1205	26.0734	25.2501	24.3912	25.688	25.3275	26.0647	26.0593	24.2185	25.8954
[truncated: 388 more rows]
[truncated: 136 more columns]
