# Supplementary material for: A Universal Peptide Matrix Interactomics Approach to Disclose Motif-Dependent Protein Binding
Source: Mol Cell Proteomics. 2021 Aug 13;20:100135. doi: 10.1016/j.mcpro.2021.100135 (PMC8453223; doi:10.1016/j.mcpro.2021.100135)
Supplement: Supplemental Table S7 [file mmc8.xlsx]

## Sheet: TableS4
Protein.IDs	Gene.names	Peptide.counts..all.	Peptide.counts..razor.unique.	Peptide.counts..unique.	Sequence.coverage....	logFC.P38_phos.over.P38	logFC.JNK1_phos.over.JNK1	logFC.CEBPB.03.over.CEBPB.01	logFC.CEBPB.05.over.CEBPB.01	logFC.CEBPB.07.over.CEBPB.01	logFC.CEBPB.09.over.CEBPB.01	logFC.CEBPB.05.over.CEBPB.03	logFC.CEBPB.07.over.CEBPB.03	logFC.CEBPB.09.over.CEBPB.03	logFC.CEBPB.07.over.CEBPB.05	logFC.CEBPB.09.over.CEBPB.05	logFC.CEBPB.09.over.CEBPB.07	logFC.CEBPB.16.over.CEBPB.15	logFC.CEBPB.17.over.CEBPB.15	logFC.CEBPB.18.over.CEBPB.15	logFC.CEBPB.19.over.CEBPB.15	logFC.CEBPB.17.over.CEBPB.16	logFC.CEBPB.18.over.CEBPB.16	logFC.CEBPB.19.over.CEBPB.16	logFC.CEBPB.18.over.CEBPB.17	logFC.CEBPB.19.over.CEBPB.17	logFC.CEBPB.19.over.CEBPB.18	adj.P.Val.P38_phos.over.P38	adj.P.Val.JNK1_phos.over.JNK1	adj.P.Val.CEBPB.03.over.CEBPB.01	adj.P.Val.CEBPB.05.over.CEBPB.01	adj.P.Val.CEBPB.07.over.CEBPB.01	adj.P.Val.CEBPB.09.over.CEBPB.01	adj.P.Val.CEBPB.05.over.CEBPB.03	adj.P.Val.CEBPB.07.over.CEBPB.03	adj.P.Val.CEBPB.09.over.CEBPB.03	adj.P.Val.CEBPB.07.over.CEBPB.05	adj.P.Val.CEBPB.09.over.CEBPB.05	adj.P.Val.CEBPB.09.over.CEBPB.07	adj.P.Val.CEBPB.16.over.CEBPB.15	adj.P.Val.CEBPB.17.over.CEBPB.15	adj.P.Val.CEBPB.18.over.CEBPB.15	adj.P.Val.CEBPB.19.over.CEBPB.15	adj.P.Val.CEBPB.17.over.CEBPB.16	adj.P.Val.CEBPB.18.over.CEBPB.16	adj.P.Val.CEBPB.19.over.CEBPB.16	adj.P.Val.CEBPB.18.over.CEBPB.17	adj.P.Val.CEBPB.19.over.CEBPB.17	adj.P.Val.CEBPB.19.over.CEBPB.18
A0A024R4E5;Q00341;Q00341-2;H0Y394;H7C0A4;C9JIZ1;C9J5E5;H7BZC3;H7C2D1;C9JZI8;C9JHZ8;C9JES8;C9JHS7;C9JT62;C9JK79;C9JBS3;C9JEJ8;C9JHN6;C9JMQ6;C9JQ82;C9JHS9;C9J739;H7C3D0	HDLBP	65;64;59;49;22;16;15;14;13;11;10;10;9;6;6;4;4;4;3;3;1;1;1	65;64;59;49;22;16;15;14;13;11;10;10;9;6;6;4;4;4;3;3;1;1;1	65;64;59;49;22;16;15;14;13;11;10;10;9;6;6;4;4;4;3;3;1;1;1	57.8	0.0589423	-0.112564	-0.629214	-0.788967	-0.590896	-0.349871	-0.159754	0.0383175	0.279343	0.198071	0.439097	0.241025	0.683832	0.988388	1.84546	1.96477	0.304556	1.16163	1.28093	0.857075	0.976378	0.119302	0.89899	0.770307	0.129072	0.0534601	0.0886303	0.417775	0.694293	0.918668	0.436612	0.555442	0.206367	0.468441	0.730982	0.167108	0.0158653	0.0150713	0.476335	0.00883046	0.010402	0.0225482	0.0147012	0.673575
A0A087WTA5;Q9UI10-3;Q9UI10;Q9UI10-2;E7ERK9;A0A087WW69;F8W8L6;H7C2L8	EIF2B4	13;13;13;13;13;6;4;3	13;13;13;13;13;6;4;3	13;13;13;13;13;6;4;3	34.8	NA	NA	-0.572265	-0.0658733	-0.575553	-0.618388	0.506391	-0.00328804	-0.0461228	-0.50968	-0.552514	-0.0428347	-0.303779	-0.896471	-0.201961	-0.61705	-0.592693	0.101818	-0.313271	0.69451	0.279421	-0.415089	NA	NA	0.276724	0.92063	0.211054	0.528159	0.224743	0.991662	0.965693	0.187012	0.49175	0.967278	0.902905	0.13628	0.766245	0.326169	0.337857	0.881148	0.64676	0.370822	0.776387	0.742091
A0A087WXM6;J3QQT2;J3KRX5;P18621;P18621-3;A0A0A6YYL6;P18621-2;J3QLC8;A0A0A0MRF8;J3KRB3;A0A087WWH0;J3QS96;A0A087WY81;J3KSJ0	RPL17	9;9;9;9;9;9;7;7;7;6;6;6;4;2	9;9;9;9;9;9;7;7;7;6;6;6;4;2	9;9;9;9;9;9;7;7;7;6;6;6;4;2	52.1	-0.161004	-0.388172	0.0797676	-0.177564	0.37845	-0.195377	-0.257331	0.298682	-0.275144	0.556013	-0.0178129	-0.573826	-0.0384977	0.506367	0.373275	0.319088	0.544865	0.411772	0.357586	-0.133093	-0.18728	-0.0541866	0.77172	0.30511	0.860991	0.63547	0.186885	0.628224	0.573968	0.406777	0.494273	0.0906176	0.963431	0.0754	0.981538	0.336711	0.413965	0.50523	0.210336	0.161814	0.258673	0.672003	0.657827	0.888671
A0A087WXS7;O43681;K7ERW9	ASNA1	13;13;7	13;13;7	13;13;7	52.9	-0.345368	0.0171886	-0.910676	-1.62938	-0.166342	0.282215	-0.718706	0.744334	1.19289	1.46304	1.9116	0.448557	1.5757	1.08723	0.802695	0.605305	-0.488474	-0.773007	-0.970397	-0.284533	-0.481923	-0.19739	0.382669	0.974079	0.443339	0.209851	0.465279	0.396985	0.741762	0.538491	0.261763	0.32766	0.134993	0.0933443	0.380191	0.185036	0.278114	0.407121	0.303658	0.0803475	0.0355579	0.60641	0.399175	0.778757
A0A087WY55;Q9NP79;Q9NP79-2;Q5TGM0	VTA1	9;9;5;5	9;9;5;5	9;9;5;5	37.1	0.601725	NA	-0.136051	-0.980394	-0.899112	0.0682201	-0.844343	-0.763061	0.204271	0.081282	1.04861	0.967332	-0.235853	-0.168893	0.289034	0.311853	0.0669604	0.524887	0.547706	0.457926	0.480746	0.0228197	0.561601	NA	0.868886	0.110426	0.0345731	0.875973	0.420597	0.349822	0.798333	0.928298	0.0895157	0.0331668	0.937341	0.826665	0.638958	0.615306	0.911154	0.161284	0.152377	0.272261	0.305325	0.95578
A0A087WZ13;Q8IY67-2;E9PAU2;Q8IY67;K7EQG2;Q8IY67-3;K7EKR9	RAVER1	30;29;29;17;7;4;4	30;29;29;17;7;4;4	30;29;29;17;7;4;4	63.3	-0.125383	0.211047	0.230359	-0.0923317	0.23123	0.278779	-0.32269	0.000871023	0.0484205	0.323562	0.371111	0.0475495	2.03765	2.49094	2.61408	2.52807	0.453289	0.576428	0.490418	0.123139	0.0371291	-0.0860103	0.662558	0.593135	0.500537	0.89065	0.405224	0.478967	0.589038	0.996792	0.8827	0.540295	0.43879	0.884625	0.382005	0.0412738	0.0209707	0.0254817	0.329289	0.116961	0.202674	0.610652	0.919735	0.77487
A0A0A0MR02;P45880-2;P45880;P45880-1;Q5JSD2;Q5JSD1;A2A3S1	VDAC2	10;10;10;10;6;6;3	10;10;10;10;6;6;3	10;10;10;10;6;6;3	40.4	-0.2049	0.235337	-0.407859	-0.926519	-0.567558	-1.46892	-0.518661	-0.159699	-1.06106	0.358961	-0.542396	-0.901358	0.126685	-1.03963	-1.02997	-1.08008	-1.16631	-1.15666	-1.20677	0.00965179	-0.0404583	-0.0501101	0.651966	0.804059	0.662775	0.215604	0.203816	0.145522	0.66727	0.86068	0.303735	0.644958	0.577692	0.245359	0.966818	0.237193	0.14264	0.18052	0.170328	0.0378458	0.0900939	0.995057	0.979312	0.977198
A0A0A0MTB8;Q8NI36	WDR36	20;20	20;20	20;20	30.4	-0.861322	NA	-1.31847	-0.371296	0.0438586	-0.8122	0.94717	1.36232	0.506266	0.415155	-0.440904	-0.856059	0.0543814	-0.459273	-1.23477	-0.698378	-0.513655	-1.28915	-0.752759	-0.775497	-0.239105	0.536392	0.415572	NA	0.0165137	0.572096	0.872582	0.154489	0.210998	0.00604545	0.308833	0.537242	0.531542	0.0816867	0.979445	0.46506	0.0455335	0.290828	0.499888	0.0594832	0.299456	0.42304	0.88161	0.710838
A0A0C4DGA6;Q14527;Q14527-2;H7C5K0	HLTF	43;43;36;18	43;43;36;18	43;43;36;18	54.8	-0.0410232	0.0757029	0.116884	0.148139	0.294426	0.456567	0.0312553	0.177542	0.339683	0.146286	0.308428	0.162141	1.21298	2.06467	2.31404	2.12615	0.851686	1.10106	0.913173	0.249376	0.0614868	-0.187889	0.929304	0.835117	0.827998	0.796775	0.473405	0.363414	0.944643	0.543498	0.286565	0.705758	0.373286	0.58761	0.636688	0.0131593	0.00368022	0.00637494	0.444564	0.232452	0.322673	0.372581	0.864943	0.538021
A0A0C4DGS5;Q08379;Q08379-2;A0A087WYC0;B7ZC06	GOLGA2	13;13;12;4;2	13;13;12;4;2	12;12;11;3;2	16.1	-0.552635	-0.582835	NA	NA	NA	NA	NA	NA	NA	NA	NA	NA	NA	NA	NA	NA	NA	NA	NA	NA	NA	NA	0.31362	0.406401	NA	NA	NA	NA	NA	NA	NA	NA	NA	NA	NA	NA	NA	NA	NA	NA	NA	NA	NA	NA
A0A0D9SFB3;A0A0D9SG12;O00571;A0A0D9SF53;O00571-2;O15523-2;O15523;O15523-3;A0A0J9YYH6;A0A0J9YVQ7;C9J081;C9J8G5;B4DLA0;A0A087WVZ1;A0A087WX09;D6RCM4;Q9NQI0-3;Q9NQI0-2;Q9NQI0-4;Q9NQI0;H0Y960	DDX3X;DDX3Y	44;44;44;44;42;31;31;12;8;8;8;7;6;5;4;2;2;2;2;2;1	43;43;43;43;41;30;30;12;8;8;8;7;6;5;4;2;2;2;2;2;1	43;43;43;43;41;30;30;12;8;8;8;7;6;5;4;2;2;2;2;2;1	69.5	-0.0580164	-0.251736	0.364987	0.700653	0.107357	0.214358	0.335666	-0.25763	-0.150628	-0.593296	-0.486294	0.107002	0.276026	0.409694	0.266135	0.670022	0.133668	-0.00989047	0.393996	-0.143559	0.260328	0.403887	0.890351	0.387178	0.230392	0.0410727	0.698766	0.589122	0.263861	0.346855	0.674252	0.0731745	0.153437	0.779273	0.870794	0.311314	0.414259	0.0664491	0.764916	0.972093	0.222725	0.593884	0.451642	0.206604
A0A0D9SG71;P49459;P49459-3;A0A0R4J2E5;P49459-2;A0A0D9SEZ6	UBE2A	4;4;3;3;2;2	4;4;3;3;2;2	3;3;2;3;2;1	40.3	NA	NA	-1.14598	-0.878138	-0.805468	-1.16905	0.267845	0.340515	-0.0230614	0.0726699	-0.290907	-0.363577	-0.214142	-0.101035	-1.2318	-0.514358	0.113107	-1.01766	-0.300216	-1.13077	-0.413323	0.717445	NA	NA	0.0946963	0.126021	0.164963	0.180743	0.66727	0.55314	0.979554	0.92257	0.697441	0.651073	0.945618	0.911247	0.00729981	0.264555	0.927645	0.152765	0.715957	0.263595	0.78028	0.33339
A0A0J9YVZ6;Q96JP2;A0A0J9YXD6;A0A0J9YYB3;A0A0J9YXA6	MYO15B	46;45;9;3;1	5;5;2;0;0	5;5;2;0;0	38	NA	NA	-0.198545	0.39488	0.128067	-0.421814	0.593425	0.326612	-0.223269	-0.266812	-0.816693	-0.549881	-0.457402	-0.39585	-0.630497	-0.98341	0.0615519	-0.173095	-0.526008	-0.234647	-0.58756	-0.352913	NA	NA	0.825677	0.483987	0.82457	0.546245	0.49785	0.704533	0.798333	0.668012	0.161171	0.371164	0.902905	0.592458	0.422726	0.230474	0.959931	0.862169	0.63094	0.825557	0.64426	0.830269
A0A0J9YY01;A0A0J9YW50;A0A0J9YXG9;A0A0J9YYJ7	NA	50;3;1;1	50;3;1;1	5;2;0;1	21.7	-0.155601	0.104821	0.362408	0.372906	-0.0810706	-0.0235086	0.0104981	-0.443478	-0.385916	-0.453976	-0.396414	0.0575621	0.208201	1.70551	1.68639	1.76341	1.49731	1.47819	1.55521	-0.0191156	0.0579075	0.0770231	0.779352	0.794108	0.410388	0.358289	0.836119	0.964563	0.977844	0.157559	0.193405	0.129176	0.173121	0.856591	0.942795	0.0310061	0.0148117	0.0150713	0.0175425	0.00516212	0.00617818	0.946671	0.885484	0.77487
A0A0U1RR32;A0A0U1RRH7;Q99878;Q96KK5;Q9BTM1;Q93077;Q7L7L0;P20671;P0C0S8;P04908;H0YFX9;Q16777;Q6FI13;Q9BTM1-2;Q71UI9-5	HIST1H2AJ;HIST1H2AH;H2AFJ;HIST1H2AC;HIST3H2A;HIST1H2AD;HIST1H2AG;HIST1H2AB;HIST2H2AC;HIST2H2AA3	6;6;5;5;5;5;5;5;5;5;4;4;4;4;1	6;6;5;5;5;5;5;5;5;5;4;4;4;4;1	2;2;1;1;1;1;1;1;1;1;1;1;1;0;0	47.3	0.0238579	-0.34946	-0.837297	-0.503602	-0.15565	-0.104289	0.333695	0.681647	0.733007	0.347952	0.399312	0.0513604	0.383852	-0.334408	0.202825	0.1788	-0.71826	-0.181027	-0.205052	0.537233	0.513208	-0.0240252	0.975352	0.4464	0.0502127	0.392632	0.646448	0.777905	0.667347	0.162425	0.0660181	0.641414	0.49175	0.908972	0.795882	0.498722	0.640395	0.682878	0.141391	0.548539	0.481713	0.223458	0.284465	0.966803
A0A0U1RRL5;P32519;P32519-2;Q6MZZ4;A0A087WU18;Q99607	ELF1;DKFZp686H0575	9;9;8;7;1;1	8;8;7;7;0;0	8;8;7;7;0;0	29.3	NA	NA	-0.493959	0.102248	-0.0604912	-0.758242	0.596207	0.433467	-0.264284	-0.162739	-0.86049	-0.697751	-0.0183579	-0.601057	0.520713	-0.293458	-0.582699	0.539071	-0.2751	1.12177	0.307599	-0.81417	NA	NA	0.551212	0.924983	0.935154	0.178679	0.631331	0.654077	0.71718	0.899564	0.252078	0.241386	0.988662	0.275516	0.256941	0.651639	0.45877	0.380814	0.733131	0.0490305	0.773222	0.3813
A0A0U1RRM1;Q8WXI9;A0A0U1RR34;A0A0U1RRK3;A0A1B0GW07	GATAD2B	27;27;8;6;1	24;24;8;6;1	15;15;8;6;1	62.4	0.770611	-0.280756	-0.348838	-1.22014	-0.495557	-0.485649	-0.871297	-0.146718	-0.136811	0.724579	0.734486	0.00990717	-0.141175	0.538305	0.823965	0.665876	0.67948	0.965139	0.807051	0.285659	0.127571	-0.158089	0.454312	0.343491	0.271764	0.0448891	0.100773	0.235093	0.166382	0.56798	0.688761	0.204378	0.15883	0.977068	0.965889	0.355622	0.0926265	0.181064	0.303658	0.0626673	0.122987	0.50554	0.838724	0.6783
A0A0U1RRM4;K7EKJ7;A0A0D9SF20;K7EK45;K7EKX4;K7ELW5;A0A087WUW5	NA	28;13;12;8;4;4;3	28;13;12;8;4;4;3	1;0;0;0;0;0;0	66.3	-0.239531	0.691191	0.127343	0.410039	0.43078	0.548814	0.282696	0.303437	0.421471	0.0207409	0.138775	0.118034	0.417608	0.837375	1.23708	0.979141	0.419767	0.819476	0.561533	0.399709	0.141766	-0.257943	0.477359	0.192563	0.759996	0.264408	0.174699	0.179007	0.465539	0.316007	0.17719	0.960411	0.667674	0.66809	0.744208	0.079547	0.00827479	0.0236171	0.297893	0.020598	0.0766428	0.23024	0.745779	0.426272
A0A0X1KG71;Q8WX92	NELFB	23;21	23;21	23;21	49.8	-0.0790586	NA	-0.365317	-0.282995	0.475674	0.496385	0.082322	0.840991	0.861702	0.758669	0.77938	0.0207104	0.47272	0.37774	0.570682	0.48237	-0.0949796	0.097962	0.00964982	0.192942	0.104629	-0.0883122	0.890351	NA	0.6952	0.826364	0.483913	0.51824	0.947278	0.186388	0.0969516	0.436784	0.328091	0.954468	0.870794	0.599898	0.335595	0.429323	0.911154	0.856914	0.987161	0.715472	0.891174	0.859952
A0A1B0GW37;A0A1B0GU97;O00712;A0A1B0GWJ4;A0A0A0MRX8;O00712-4;A0A1B0GWI9;Q5VW27;O00712-5;A0A1B0GTC1;A0A1B0GWB8;U3KPY9;O00712-2;A0A087WXP2;Q5W0Y9;Q5VW31	NFIB	8;8;7;7;7;7;7;7;7;4;4;3;3;3;3;1	6;6;6;6;6;6;6;6;6;4;4;2;2;2;2;1	0;0;0;0;0;0;0;0;0;0;0;0;0;0;0;0	29.9	NA	NA	-0.626158	-0.515185	-0.923539	-1.1591	0.110973	-0.297381	-0.532945	-0.408353	-0.643917	-0.235564	0.349427	-0.23586	-0.168173	-0.359718	-0.585287	-0.5176	-0.709145	0.0676878	-0.123857	-0.191545	NA	NA	0.136329	0.171504	0.0571152	0.0585161	0.845924	0.565726	0.288378	0.436784	0.186482	0.690843	0.789453	0.651189	0.705709	0.544286	0.300499	0.239584	0.25375	0.92834	0.919047	0.886845
A0A1B0GW44;A0A1B0GV23;A0A1B0GVD5;A0A1B0GWE8;P07339;A0A1B0GVP3;A0A1B0GU92;H7C469;F8WD96;C9JH19;H7C1V0;F8W787;A0A1B0GVF1;A0A1B0GV01	CTSD	13;13;13;13;13;11;11;9;8;8;5;4;1;1	13;13;13;13;13;11;11;9;8;8;5;4;1;1	2;2;2;2;2;2;0;1;0;0;2;0;0;0	37.3	-0.39347	NA	-0.762846	-0.902176	0.184544	0.572291	-0.139329	0.94739	1.33514	1.08672	1.47447	0.387747	-0.348227	-1.14346	-0.0360038	-0.306629	-0.795235	0.312224	0.0415989	1.10746	0.836834	-0.270625	0.852842	NA	0.521387	0.343921	0.83796	0.544863	0.905731	0.276005	0.0905964	0.120394	0.023802	0.321746	0.918979	0.091262	0.962916	0.621536	0.427673	0.737141	0.966112	0.209542	0.305325	0.830269
A0AV96-2;A0AV96;B7Z8Z7;D6R9D6;D6RBS9;D6REZ6;D6R9M7;D6RBP6;D6RA49;D6RFL5;D6RCT1;D6RF41;Q5T0W7;Q9NQ94-6;Q9NQ94-3;Q9NQ94-2;Q9NQ94-4;Q9NQ94;F8W9F8	RBM47	16;16;15;14;11;10;8;6;6;6;2;1;1;1;1;1;1;1;1	16;16;15;14;11;10;8;6;6;6;2;1;1;1;1;1;1;1;1	14;14;13;12;9;9;7;5;5;5;2;0;0;0;0;0;0;0;0	43.1	-0.118626	NA	0.148482	0.45677	-0.717855	0.246285	0.308288	-0.866337	0.097803	-1.17462	-0.210485	0.96414	-0.630052	0.267808	0.642214	0.634033	0.89786	1.27227	1.26408	0.374406	0.366225	-0.00818097	0.890249	NA	0.776274	0.250674	0.361158	0.577661	0.564137	0.364725	0.846175	0.217501	0.582124	0.235463	0.682456	0.632118	0.148744	0.189496	0.173984	0.0200604	0.0327037	0.330874	0.520571	0.987376
A5YKK6;A5YKK6-2;A5YKK6-3;A5YKK6-4;H3BVC9;H3BNB1;H3BTH2;H3BR89;H3BMH0	CNOT1	58;57;52;34;8;7;5;3;2	58;57;52;34;8;7;5;3;2	48;47;42;34;8;7;5;3;2	30.4	-0.442172	-0.380546	0.633826	0.770454	0.900317	0.648241	0.136628	0.266491	0.0144152	0.129863	-0.122213	-0.252076	0.0584801	0.474919	1.45426	0.757253	0.416439	1.39578	0.698772	0.979338	0.282333	-0.697004	0.764397	0.606617	0.428197	0.118282	0.0605341	0.521863	0.89402	0.742384	0.988514	0.797757	0.905406	0.807051	0.979445	0.557648	0.0168952	0.126107	0.649092	0.0139857	0.107043	0.321309	0.826228	0.260193
A6NDG6;H3BV17	PGP	12;1	12;1	12;1	46.7	-0.0913285	NA	-0.940034	-0.478108	-0.339151	0.714351	0.461926	0.600884	1.65438	0.138958	1.19246	1.0535	-0.326313	-0.828772	-0.579243	-0.744917	-0.502459	-0.252929	-0.418604	0.24953	0.0838552	-0.165675	0.890249	NA	0.235042	0.566365	0.648922	0.324309	0.54174	0.334564	0.0117467	0.872298	0.0523718	0.0610351	0.824915	0.265511	0.137345	0.152512	0.571121	0.505688	0.441021	0.817899	0.95299	0.868686
A6NHR9;A6NHR9-2;J3KTL8;A6NHR9-3;J3KRK8;J3QSH1	SMCHD1	50;48;31;24;2;1	50;48;31;24;2;1	50;48;31;24;2;1	31.7	0.148369	-0.203465	-0.0156506	-0.607377	-0.741375	1.24539	-0.591727	-0.725724	1.26104	-0.133998	1.85277	1.98677	0.0992056	-1.4006	0.567	1.06194	-1.4998	0.467794	0.962731	1.9676	2.46253	0.494937	0.923321	0.817533	0.991707	0.167	0.337228	0.239726	0.561718	0.548702	0.288436	0.899564	0.0608682	0.103557	0.970754	0.0383089	0.358589	0.153959	0.0197456	0.388736	0.180142	0.0335738	0.038645	0.71348
A6NKD9;H0YJE0;G3V2D7;H0YJY5;G3V5D5;G3V4C8	CCDC85C	12;4;3;3;2;1	12;4;3;3;2;1	12;4;3;3;2;1	36	NA	NA	0.23483	0.0533661	-0.501891	-0.923513	-0.181464	-0.736721	-1.15834	-0.555257	-0.976879	-0.421622	-0.749866	-0.744746	-1.30325	-0.1373	0.00511984	-0.55338	0.612566	-0.5585	0.607446	1.16595	NA	NA	0.856331	0.951319	0.528039	0.284635	0.884995	0.498569	0.21177	0.301562	0.0370364	0.448694	0.553898	0.28645	0.0130799	0.772387	0.998143	0.139907	0.137085	0.496688	0.571949	0.0930605
A8MT37;P49840;M0QYV0	GSK3A	12;12;6	7;7;4	7;7;4	35.4	1.04104	NA	NA	NA	NA	NA	NA	NA	NA	NA	NA	NA	NA	NA	NA	NA	NA	NA	NA	NA	NA	NA	0.454312	NA	NA	NA	NA	NA	NA	NA	NA	NA	NA	NA	NA	NA	NA	NA	NA	NA	NA	NA	NA	NA
B1AJY7;O75832;B1AJY5;O75832-2;B1AJY6	PSMD10	10;10;9;3;2	10;10;9;3;2	10;10;9;3;2	61.7	NA	NA	0.593442	0.0282366	1.18535	0.187409	-0.565205	0.591913	-0.406033	1.15712	0.159172	-0.997946	-0.921458	-1.86314	-1.47048	-0.839161	-0.941682	-0.549022	0.0822966	0.392659	1.02398	0.631319	NA	NA	0.751474	0.986844	0.328476	0.928632	0.75049	0.615663	0.806709	0.314057	0.927189	0.391642	0.737083	0.0350338	0.0515132	0.252237	0.383535	0.548539	0.940728	0.602142	0.292032	0.569146
B4DDF4;Q99439;B4DUT8;A0A087X271;Q99439-2;A0A087X1X5;H3BVI6;K7ES69;H3BQH0;A0A087WV51;U3KPS3	CNN2	12;12;12;9;9;8;8;5;4;2;2	12;12;12;9;9;8;8;5;4;2;2	11;11;11;8;8;8;8;4;4;2;2	56.7	0.638286	-0.0100024	-0.458235	0.182252	-0.678389	-0.132911	0.640488	-0.220154	0.325324	-0.860642	-0.315163	0.545479	-0.184037	0.00972373	0.132842	0.129502	0.193761	0.316879	0.313539	0.123118	0.119778	-0.00333993	0.593067	0.986852	0.26173	0.654435	0.226443	0.806514	0.117868	0.735047	0.459355	0.183625	0.435778	0.371164	0.90833	0.981853	0.699886	0.701498	0.715125	0.344592	0.305047	0.827867	0.849437	0.995009
B4DR80;Q9Y6E0-2;Q9Y6E0;H0Y630;Q5JV98;Q5JV99	STK24	23;23;22;18;11;7	23;23;22;18;11;7	12;12;11;8;7;5	56.8	0.168466	0.209903	0.397599	-0.244699	0.641944	0.61021	-0.642298	0.244344	0.212611	0.886642	0.854909	-0.0317333	0.843719	1.5143	1.6582	1.43573	0.670585	0.814482	0.59201	0.143896	-0.0785756	-0.222472	0.685675	0.670168	0.733911	0.89065	0.473504	0.546245	0.651829	0.592193	0.63313	0.456812	0.396103	0.931041	0.679823	0.0785205	0.0349497	0.060869	0.201349	0.0536428	0.159336	0.567291	0.856627	0.501839
B5MCF9;O00541;O00541-2;B3KXD6;H7C267;H7BYY8	PES1	13;13;12;10;5;1	13;13;12;10;5;1	13;13;12;10;5;1	26.4	0.763963	NA	-0.529292	-0.887187	-0.934908	-0.508554	-0.357895	-0.405616	0.020738	-0.0477207	0.378633	0.426354	-0.0291041	-0.454236	-0.97406	-0.838828	-0.425132	-0.944956	-0.809724	-0.519824	-0.384592	0.135233	0.438773	NA	0.518592	0.230154	0.146061	0.51163	0.704502	0.56798	0.979554	0.960411	0.592611	0.477714	0.984473	0.444092	0.148435	0.167251	0.643455	0.267656	0.306362	0.65881	0.792832	0.947525
B8ZZQ6;P06454-2;P06454;B8ZZA1;B8ZZW7;H7C2N1	PTMA	10;10;10;8;8;8	10;10;10;8;8;8	10;10;10;8;8;8	43.9	NA	0.473474	1.35254	1.7364	0.610256	1.6226	0.383862	-0.74228	0.270063	-1.12614	-0.113799	1.01234	-0.465273	-1.66406	-3.13783	-1.85777	-1.19878	-2.67256	-1.39249	-1.47377	-0.193711	1.28006	NA	0.809986	0.116364	0.0276558	0.404228	0.0679967	0.519599	0.319792	0.652471	0.109355	0.827786	0.124781	0.878691	0.0761995	0.0129047	0.0196037	0.232574	0.0352406	0.060397	0.31069	0.860528	0.424708
B8ZZU8;Q15370;I3L0M9;Q15370-2;A0A0B4J296	TCEB2	10;10;9;9;5	10;10;9;9;5	10;10;9;9;5	88.5	0.731741	-0.319633	0.712369	-0.0479316	0.330423	-0.198712	-0.760301	-0.381946	-0.911081	0.378355	-0.15078	-0.529135	-0.671513	-1.05842	-0.00309591	-0.240994	-0.386908	0.668417	0.430519	1.05532	0.817427	-0.237898	0.723531	0.333756	0.0689359	0.910526	0.257895	0.575527	0.0778461	0.274294	0.0231694	0.294641	0.649446	0.104886	0.814712	0.316005	0.994718	0.660257	0.808355	0.414326	0.621664	0.404904	0.623448	0.387915
B9ZVN9;O95602	POLR1A	48;48	48;48	47;47	40.9	0.123973	NA	0.006847	-0.238116	1.0114	1.81329	-0.244963	1.00455	1.80644	1.24951	2.05141	0.801893	-0.0808092	-0.444079	-0.861663	-0.0865712	-0.36327	-0.780853	-0.00576204	-0.417584	0.357508	0.775091	0.933223	NA	0.997523	0.724337	0.0838796	0.0614805	0.736471	0.147216	0.050632	0.010285	0.0108347	0.180104	0.974824	0.297114	0.130229	0.847618	0.469454	0.209602	0.990084	0.559428	0.44745	0.411554
B9ZVT1;Q8IXT5;E5RHG1;E5RJ83;E5RJV8;E5RJW8	RBM12B	12;12;2;2;2;1	12;12;2;2;2;1	12;12;2;2;2;1	19.9	NA	NA	-0.0492067	1.23202	-0.0780202	-0.47682	1.28123	-0.0288135	-0.427613	-1.31004	-1.70884	-0.3988	0.0581033	-1.2167	-0.973186	-1.59587	-1.2748	-1.03129	-1.65397	0.243512	-0.379167	-0.622679	NA	NA	0.972564	0.0737781	0.920047	0.44257	0.270161	0.982127	0.661263	0.109355	0.00852406	0.506066	0.979524	0.0956859	0.098362	0.0234192	0.123155	0.0733163	0.0226491	0.748413	0.692667	0.470246
C9J0J7;P35080-2;G5E9Q6;C9JQ45;C9J2N0	PFN2	6;6;6;3;2	6;6;6;3;2	3;3;3;0;0	76.9	NA	NA	1.09657	-0.414802	-0.60815	-0.274397	-1.51137	-1.70472	-1.37097	-0.193348	0.140405	0.333752	-0.559954	-1.78139	-1.97481	-2.02329	-1.22143	-1.41486	-1.46334	-0.193424	-0.241906	-0.048482	NA	NA	0.170461	0.419288	0.261818	0.609886	0.111582	0.118313	0.0878951	0.788524	0.798275	0.572394	0.808657	0.0627659	0.0252154	0.0161736	0.212245	0.0829651	0.051544	0.867521	0.856672	0.979847
C9J2Y9;P30876;C9J4M6;C9JMN3;C9JZW8	POLR2B	50;50;47;1;1	50;50;47;1;1	50;50;47;1;1	52.6	0.0452657	0.140446	1.11941	1.06457	1.42692	1.20424	-0.054843	0.307504	0.0848256	0.362347	0.139669	-0.222679	0.299582	0.279959	0.772427	1.11971	-0.0196227	0.472844	0.820127	0.492467	0.83975	0.347283	0.901087	0.855117	0.159926	0.138914	0.0566577	0.142884	0.923634	0.343254	0.849686	0.365231	0.756003	0.510678	0.902905	0.64424	0.0774213	0.0276922	0.984567	0.360017	0.145655	0.357693	0.237119	0.295455
C9J4K0;Q9BVC5-2;Q9BVC5	C2orf49	6;6;6	6;6;6	6;6;6	33.2	NA	NA	-0.17681	-0.225191	-0.43172	-0.309885	-0.0483807	-0.25491	-0.133075	-0.20653	-0.084694	0.121836	-0.183943	-0.959371	0.833999	1.2329	-0.775428	1.01794	1.41684	1.79337	2.19227	0.398902	NA	NA	0.82529	0.673058	0.289216	0.699791	0.953702	0.720529	0.886198	0.680076	0.915931	0.881539	0.926975	0.139686	0.0356038	0.0160803	0.301907	0.0237216	0.0166945	0.0513257	0.0380803	0.387915
C9J9K3;P08865;A0A0C4DG17;F8WD59	RPSA	17;17;17;9	17;17;17;9	17;17;17;9	71.9	0.0771452	-0.0246708	1.01927	1.39418	0.92618	0.229727	0.374913	-0.0930852	-0.789538	-0.467998	-1.16445	-0.696453	0.644083	0.510841	0.51171	0.497327	-0.133242	-0.132373	-0.146756	0.000868887	-0.0135137	-0.0143826	0.847551	0.955102	0.0318609	0.00874554	0.0326146	0.521863	0.366393	0.817968	0.0271553	0.294641	0.00987514	0.0563621	0.696829	0.400533	0.358073	0.371393	0.786154	0.71468	0.698675	0.997015	0.977041	0.980005
C9JE98;Q9Y618-5;C9J0Q5;Q9Y618-4;C9JFD3;Q9Y618-3;Q9Y618;C9J7T7;C9JQE8;Q9Y618-2;C9J330;H0YGK8;H7C1Y3;H7C184;H7C0P3;H7C1J7	NCOR2	30;30;30;30;30;30;30;25;15;8;6;3;2;1;1;1	27;27;27;27;27;27;27;23;12;8;5;2;1;1;1;1	27;27;27;27;27;27;27;23;12;8;5;2;1;1;1;1	16.5	NA	NA	-0.200068	-0.591691	0.561837	-0.490067	-0.391624	0.761905	-0.289999	1.15353	0.101624	-1.0519	-0.446838	-1.00916	-0.529111	-0.613013	-0.562318	-0.0822727	-0.166174	0.480045	0.396144	-0.0839016	NA	NA	0.742953	0.224061	0.218166	0.339078	0.361881	0.101219	0.403548	0.00944848	0.747495	0.00550028	0.815507	0.128694	0.299885	0.26071	0.376719	0.853016	0.741457	0.408901	0.623448	0.907918
C9JFR7;P99999;CON__P62894	CYCS	6;6;2	6;6;2	6;6;2	49.5	-0.0024225	0.0420731	-0.809908	-0.271217	-0.546018	0.379446	0.538691	0.26389	1.18935	-0.274801	0.650663	0.925463	0.539231	-0.414923	-0.881497	-0.562074	-0.954154	-1.42073	-1.1013	-0.466574	-0.147151	0.319423	0.998042	0.955102	0.379586	0.757006	0.318165	0.576501	0.631109	0.762883	0.141975	0.726613	0.294889	0.0624026	0.777084	0.496941	0.126871	0.223932	0.238214	0.0524796	0.0664436	0.561719	0.861357	0.693184
C9JGI3;P19971;P19971-2	TYMP	8;8;7	8;8;7	8;8;7	21.3	NA	NA	-0.732852	-0.410985	-0.882287	-0.223655	0.321867	-0.149435	0.509197	-0.471302	0.187329	0.658632	-0.2857	-0.631693	-0.944883	-1.01312	-0.345993	-0.659184	-0.727417	-0.313191	-0.381424	-0.0682338	NA	NA	0.0801752	0.377036	0.0224135	0.607847	0.564137	0.654084	0.185671	0.335846	0.709276	0.0899098	0.902905	0.257041	0.0415186	0.027955	0.67081	0.256966	0.205517	0.598548	0.57096	0.896863
C9JP00;Q9NR56;A0A0A0MQX8;Q9NR56-7;Q86VM6;Q9NUK0-2;B1AKI6;Q9NUK0;C9J4T8;Q9NUK0-4;Q9NUK0-3	MBNL1	12;12;12;10;8;4;4;4;3;3;3	12;12;12;10;8;4;4;4;3;3;3	2;2;2;0;2;0;0;0;0;0;0	44.5	-0.23643	0.0766327	0.184155	0.362705	-0.22983	0.0491373	0.178549	-0.413985	-0.135018	-0.592534	-0.313567	0.278967	0.233603	0.62273	0.887974	0.964626	0.389127	0.654372	0.731024	0.265245	0.341897	0.076652	0.594141	0.886847	0.669631	0.320361	0.487392	0.909952	0.658979	0.254616	0.672213	0.0963881	0.256439	0.294326	0.888832	0.15101	0.0219728	0.0272691	0.356778	0.0491063	0.0660223	0.373032	0.472911	0.86001
C9JXB8;C9JNW5;P83731	RPL24	8;8;8	8;8;8	8;8;8	53.7	-0.0277168	-0.551963	1.5327	1.03028	1.85552	1.00255	-0.502421	0.322818	-0.53015	0.825239	-0.0277289	-0.852967	1.21944	1.83585	1.87199	2.00614	0.616411	0.652552	0.7867	0.0361414	0.170289	0.134147	0.975352	0.725693	0.277496	0.419509	0.146511	0.509982	0.297725	0.430381	0.469999	0.021821	0.967513	0.183185	0.661851	0.0548473	0.0282338	0.0269363	0.558471	0.438109	0.375937	0.902885	0.756872	0.777375
D6REX3;O94979-6;O94979-3;O94979-10;O94979-4;O94979-9;O94979-2;O94979;O94979-8;O94979-7;H7BXG7;D6RHZ5;O94979-5;H0YAB3;H0Y8V7;H0Y8W8;H0Y9K1;H0Y9T9;H0YAF5;D6RE64;D6RCQ9;H0Y9V3;D6RBT0;D6RHE8	SEC31A	34;33;33;33;33;33;33;33;33;27;27;25;18;15;10;8;7;6;4;2;2;2;1;1	34;33;33;33;33;33;33;33;33;27;27;25;18;15;10;8;7;6;4;2;2;2;1;1	34;33;33;33;33;33;33;33;33;27;27;25;18;15;10;8;7;6;4;2;2;2;1;1	36.6	0.406796	-0.177059	0.128196	-0.875508	-0.445961	0.219829	-1.0037	-0.574157	0.0916332	0.429547	1.09534	0.66579	-0.0789799	0.498922	0.79529	0.706112	0.577902	0.87427	0.785092	0.296368	0.20719	-0.0891782	0.723531	0.848938	0.8183	0.295504	0.347923	0.628224	0.310781	0.29104	0.822441	0.680076	0.156712	0.124781	0.975709	0.255166	0.0260727	0.0619665	0.336602	0.0678436	0.121875	0.430279	0.734454	0.831323
D6RGI3;Q9NVA2;D6RER5;Q9NVA2-2;D6RDU5;D6RDP1;D6R9Y6;H0Y961;H0Y9G8	40787	16;16;16;15;13;6;6;5;2	16;16;16;15;13;6;6;5;2	10;10;10;9;7;5;5;2;2	48.2	-0.326167	0.640591	-0.849423	-1.91249	-1.68545	0.332205	-1.06306	-0.836027	1.18163	0.227036	2.24469	2.01765	0.997525	1.21157	2.24534	0.971003	0.214044	1.24782	-0.0265219	1.03377	-0.240566	-1.27434	0.890249	0.550857	0.395569	0.0245268	0.064315	0.681048	0.211568	0.376045	0.140313	0.758825	0.00286699	0.015641	0.609095	0.24282	0.00159322	0.356633	0.889912	0.092088	0.983313	0.410555	0.922245	0.504453
E3W994;J3KR49;O75122;E7ERI8;E7EW49;O75122-3;A0A0U1RQI6;O75122-2;B3KR06;E7ENG2;D6RBU8;C9J668;H7C5M8;H7C4X8;H7C4I5;H7C4M5	CLASP2	25;24;24;24;24;24;23;10;10;10;7;6;3;2;2;1	20;19;19;19;19;19;18;10;10;10;7;6;1;1;1;1	20;19;19;19;19;19;18;10;10;10;7;6;1;1;1;1	26.1	NA	NA	0.0395781	-0.0265009	-0.373663	-0.0229632	-0.066079	-0.413241	-0.0625413	-0.347162	0.00353771	0.3507	-0.00685648	-0.716095	0.119585	0.0503948	-0.709239	0.126441	0.0572513	0.83568	0.76649	-0.0691897	NA	NA	0.972564	0.969819	0.643305	0.975818	0.944473	0.693076	0.941149	0.683964	0.992996	0.621476	0.995371	0.444643	0.893156	0.95657	0.400247	0.835898	0.923828	0.388521	0.47234	0.95578
E5RHG8;Q15369;Q15369-2;R4GMY8	TCEB1	8;8;7;5	8;8;7;5	8;8;7;5	83.1	NA	-0.352797	0.644702	-0.760165	0.28493	-1.07002	-1.40487	-0.359772	-1.71472	1.0451	-0.309855	-1.35495	0.150318	1.21134	0.308881	1.01447	1.06103	0.158563	0.86415	-0.902463	-0.196877	0.705587	NA	0.804059	0.0920277	0.203849	0.308768	0.178679	0.096374	0.310954	0.050632	0.153238	0.725668	0.0783684	0.960525	0.0362405	0.663712	0.029811	0.153859	0.843821	0.121672	0.338967	0.634508	0.547108
E5RIW3;O75347;E5RJD8;E5RHG6;E5RIX8;O75347-2	TBCA	7;7;7;7;4;4	7;7;7;7;4;4	7;7;7;7;4;4	60.7	NA	-1.09629	-1.00868	-0.872042	-1.34845	-0.174257	0.136642	-0.339767	0.834426	-0.476408	0.697784	1.17419	-0.502062	-2.78304	-1.26684	-1.76104	-2.28098	-0.764779	-1.25898	1.5162	1.022	-0.494201	NA	0.279693	0.220138	0.120978	0.0300697	0.894359	0.887607	0.655727	0.471709	0.317578	0.471084	0.238911	0.875824	0.00547318	0.106192	0.0582067	0.0365577	0.384128	0.212267	0.0979848	0.415126	0.777022
E7EM64;Q7L5N1;H7C3T0	COPS6	10;10;3	10;10;3	10;10;3	43.6	NA	NA	0.823568	0.433382	-0.278817	-0.195654	-0.390186	-1.10238	-1.01922	-0.712199	-0.629036	0.0831626	0.0118829	-0.84023	-1.16274	-1.30157	-0.852113	-1.17462	-1.31345	-0.322506	-0.461341	-0.138835	NA	NA	0.250814	0.489193	0.715801	0.790769	0.644433	0.267377	0.157294	0.418483	0.310768	0.931041	0.988662	0.117213	0.0194772	0.029811	0.141391	0.017607	0.0373066	0.505556	0.591815	0.878476
E7ENQ1;H7C360;O95819;O95819-4;G3XAA2;O95819-2;G5E948;O95819-5;E7EN19;E7ESS2;O95819-3;A0A0D9SEY1;E7EX83;A0A0D9SG62;C9J840;H7C0P6;H7C3Z6;E7ETN6;I3L203;I3L1U1	MAP4K4	24;24;24;23;23;23;23;23;23;23;23;23;21;20;19;18;3;2;1;1	24;24;24;23;23;23;23;23;23;23;23;23;21;20;19;18;3;2;1;1	14;14;14;13;13;13;13;13;13;13;13;13;13;12;12;13;3;0;0;0	28.9	0.491561	0.457996	-0.0387628	-0.627276	0.507855	-0.675764	-0.588513	0.546618	-0.637001	1.13513	-0.048488	-1.18362	0.763721	0.759095	1.23945	1.67184	-0.00462562	0.475729	0.90812	0.480354	0.912745	0.432391	0.555862	0.68057	0.91674	0.292285	0.0571152	0.303383	0.43341	0.121371	0.307669	0.118764	0.957926	0.0722971	0.62115	0.295969	0.0445234	0.0224344	0.998143	0.311825	0.112878	0.55541	0.387087	0.624821
E7EQ69;Q9GZZ1;C9J5D1;Q9GZZ1-2;A0A087WWJ2;C9J5J3;A0A0D9SF32;B0AZT5;C9JZU6;F8WCK0	NAA50	10;10;9;8;8;5;5;5;4;3	10;10;9;8;8;5;5;5;4;3	10;10;9;8;8;5;5;5;4;3	51.8	NA	NA	-1.15501	-0.881333	-0.916564	-1.4778	0.273676	0.238446	-0.322792	-0.0352306	-0.596469	-0.561238	-0.844996	-1.03362	-1.05613	0.439757	-0.18862	-0.211137	1.28475	-0.0225168	1.47337	1.49589	NA	NA	0.101049	0.0813406	0.0872025	0.122561	0.705422	0.735047	0.730322	0.960411	0.435599	0.503152	0.677667	0.198191	0.241841	0.537193	0.789005	0.796043	0.0374339	0.988473	0.0460957	0.294295
E7EQY4;Q9BTC8-2;E7EV10;Q9BTC8;E9PCS8;D6W5A2;E9PF88	MTA3	19;19;19;19;16;16;3	7;7;7;7;4;6;1	7;7;7;7;4;6;1	38.3	NA	NA	-0.409239	-0.530241	-0.401201	-0.59949	-0.121002	0.00803761	-0.190252	0.12904	-0.0692495	-0.198289	0.254609	-0.940597	-0.339374	-0.690931	-1.19521	-0.593984	-0.94554	0.601222	0.249666	-0.351557	NA	NA	0.591701	0.438362	0.548512	0.439951	0.792374	0.986359	0.666955	0.794371	0.883222	0.690843	0.902905	0.0831572	0.365405	0.159819	0.141391	0.26428	0.151897	0.291079	0.799541	0.670972
E7ERS3;Q86VM9;Q86VM9-2;H3BP01;H3BRH3;H3BRN6;H3BPD0	ZC3H18	23;22;18;5;4;2;2	23;22;18;5;4;2;2	23;22;18;5;4;2;2	28.4	NA	-1.27426	-0.52227	-0.696659	0.411126	-1.47352	-0.174389	0.933396	-0.951254	1.10778	-0.776865	-1.88465	1.10309	0.31359	0.516614	0.247635	-0.789504	-0.58648	-0.855459	0.203024	-0.065955	-0.268979	NA	0.0317724	0.72936	0.634681	0.683146	0.28088	0.923559	0.348688	0.414826	0.326831	0.517567	0.0512953	0.330843	0.778171	0.494568	0.747277	0.534092	0.4731	0.272317	0.912047	0.977041	0.894706
E7ET48	AIM1L	16	16	16	47.2	NA	-0.274334	-1.11677	-1.04134	-1.10199	-1.82468	0.0754301	0.0147744	-0.707917	-0.0606557	-0.783347	-0.722692	-0.506408	-0.562099	-0.574511	-0.564106	-0.0556907	-0.068103	-0.0576985	-0.0124123	-0.0020078	0.0104045	NA	0.646601	0.129072	0.0873231	0.0474121	0.0116832	0.942835	0.986359	0.286869	0.951495	0.19	0.183185	0.726237	0.291988	0.264454	0.348827	0.931799	0.900145	0.93946	0.993306	0.998739	0.99485
E7EU96;P68400;Q8NEV1;P68400-2;A0A087WY74;V9GYA2;V9GY80;V9GYW6	CSNK2A1;CSNK2A3	20;20;16;13;4;3;3;1	20;20;16;13;4;3;3;1	20;20;16;13;4;3;3;1	56.4	-0.193317	0.455496	0.631726	0.721496	0.545915	0.131311	0.0897697	-0.0858113	-0.500415	-0.175581	-0.590185	-0.414604	0.840019	1.09329	1.43736	1.23451	0.253274	0.597341	0.394493	0.344067	0.141219	-0.202849	0.598625	0.371095	0.26987	0.136122	0.296768	0.891342	0.86781	0.884463	0.506106	0.73305	0.365873	0.586174	0.777084	0.187579	0.0591947	0.103116	0.79701	0.401129	0.609151	0.411015	0.823976	0.650995
E7EVA0;P27816;P27816-6;P27816-2;P27816-5;P27816-4;H7C4C5;B5MEG9;H7C456;A0A0J9YVV8;P27816-7;A0A0J9YW37	MAP4	58;56;55;48;36;28;23;22;11;2;2;2	58;56;55;48;36;28;23;22;11;2;2;2	41;39;38;31;23;12;10;12;11;2;2;2	28.9	0.0581283	-0.242226	1.00205	2.46291	1.38534	0.837033	1.46085	0.383285	-0.165021	-1.07757	-1.62587	-0.548306	-0.205664	0.759894	2.98505	1.62498	0.965558	3.19072	1.83065	2.22516	0.865091	-1.36007	0.940357	0.671218	0.275643	0.00395504	0.0275646	0.182608	0.124577	0.6472	0.847665	0.015773	0.00456603	0.115263	0.926975	0.319128	0.000356816	0.00630786	0.312115	0.000809053	0.0105262	0.0574655	0.475633	0.0212208
E7EW69;Q9P0V9;Q9P0V9-2;B5ME97;Q9P0V9-3;E7EX04;F5H1F2;C9JEQ7;F5GYV2;F5H1W3;F8WC85;C9JEW2	40422	14;14;14;14;13;13;3;2;1;1;1;1	13;13;13;13;12;12;3;2;1;1;1;1	12;12;12;12;11;11;3;2;1;1;1;0	48.7	-0.032525	NA	-0.261592	-0.290905	-0.391297	0.13898	-0.0293123	-0.129705	0.400572	-0.100393	0.429884	0.530277	-0.509842	-0.25536	0.109662	-0.287078	0.254482	0.619504	0.222764	0.365021	-0.0317187	-0.39674	0.940334	NA	0.735249	0.761966	0.634939	0.866581	0.969879	0.86694	0.298124	0.929971	0.472431	0.407739	0.761481	0.605472	0.76661	0.488628	0.699544	0.165713	0.670125	0.370822	0.961455	0.340439
E9PB61	ALYREF	16	16	2	63.6	-0.112491	0.348624	0.245402	-0.152998	0.207707	-0.576023	-0.3984	-0.0376947	-0.821424	0.360705	-0.423025	-0.78373	0.585722	0.638559	1.31852	1.13829	0.0528375	0.732796	0.552571	0.679959	0.499734	-0.180225	0.789165	0.56514	0.554672	0.708476	0.532525	0.213624	0.222242	0.914266	0.0549574	0.200283	0.194362	0.041037	0.77149	0.212562	0.0124247	0.027955	0.942513	0.173965	0.322673	0.0566968	0.244894	0.579609
E9PEI0;Q69YH5	CDCA2	6;6	6;6	6;6	10.2	NA	NA	-0.931259	-0.0725409	-0.780034	-0.0763385	0.858718	0.151225	0.85492	-0.707493	-0.00379758	0.703695	-0.554049	-1.32789	-1.60095	-1.39887	-0.773845	-1.0469	-0.844817	-0.273053	-0.0709719	0.202081	NA	NA	0.16647	0.926596	0.171006	0.929479	0.192766	0.794985	0.179605	0.236199	0.994126	0.241386	0.695799	0.0367385	0.00717306	0.0218288	0.216653	0.0432929	0.12329	0.632613	0.927055	0.807233
E9PES6;E7ES08;E7EQU1;O15347	HMGB3	14;14;14;14	14;14;14;14	13;13;13;13	58.8	0.112446	0.0804954	-0.686413	-0.975263	-2.08218	-0.775691	-0.28885	-1.39577	-0.0892786	-1.10692	0.199572	1.30649	-0.292071	0.878111	2.11033	1.21238	1.17018	2.4024	1.50445	1.23222	0.334269	-0.897947	0.847551	0.941952	0.660319	0.373715	0.0749411	0.547012	0.85305	0.279702	0.955564	0.20035	0.840627	0.149059	0.942795	0.31464	0.0207301	0.131738	0.185383	0.00716053	0.0466064	0.0450983	0.619101	0.0940648
E9PHA2;Q15003;C9J470;Q15003-2;C9JZP1;H7C415	NCAPH	12;12;10;7;6;2	12;12;10;7;6;2	12;12;10;7;6;2	23.7	NA	NA	-0.468602	0.103712	-0.667244	-0.437089	0.572314	-0.198641	0.0315127	-0.770956	-0.540802	0.230154	-0.643002	-1.37379	-1.08737	-1.50653	-0.730786	-0.444372	-0.86353	0.286413	-0.132744	-0.419158	NA	NA	0.593676	0.911315	0.406683	0.616207	0.194222	0.755344	0.96214	0.193321	0.19656	0.720808	0.634869	0.0367385	0.0710715	0.027955	0.200048	0.404143	0.142671	0.714929	0.902832	0.720993
E9PHY8;Q8NDA8;Q8NDA8-2;Q8NDA8-7;Q8NDA8-6;Q8NDA8-4;Q8NDA8-3;Q8NDA8-5	MROH1	12;12;8;5;4;4;4;2	12;12;8;5;4;4;4;2	12;12;8;5;4;4;4;2	8.7	-0.756292	NA	NA	NA	NA	NA	NA	NA	NA	NA	NA	NA	NA	NA	NA	NA	NA	NA	NA	NA	NA	NA	0.454312	NA	NA	NA	NA	NA	NA	NA	NA	NA	NA	NA	NA	NA	NA	NA	NA	NA	NA	NA	NA	NA
E9PIR7;F8W809;Q16881-5;Q16881-2;A0A087WSW9;Q16881-4;A0A182DWI3;Q16881-3;Q16881-6;A0A087WSY9;Q16881;E2QRB9;Q16881-7;E9PKD3;A0A0B4J225;E9PIZ5;E9PLT3;E9PKI4;E9PQI3;A0A096LPD9;A0A182DWF2;Q9NNW7-2	TXNRD1	11;11;11;11;11;11;11;11;11;11;11;10;10;7;3;3;2;2;1;1;1;1	11;11;11;11;11;11;11;11;11;11;11;10;10;7;3;3;2;2;1;1;1;1	10;10;10;10;10;10;10;10;10;10;10;9;9;6;2;2;1;1;1;0;0;0	38.4	NA	NA	-0.870541	-0.869234	-0.559935	0.312897	0.00130654	0.310606	1.18344	0.309299	1.18213	0.872832	-0.704079	-0.582657	-0.745746	-0.987323	0.121422	-0.0416669	-0.283244	-0.163089	-0.404666	-0.241577	NA	NA	0.178136	0.0592165	0.23806	0.708921	0.998036	0.670436	0.170486	0.557119	0.106085	0.258882	0.567941	0.294403	0.165155	0.0178951	0.874212	0.944252	0.478439	0.864327	0.616494	0.798216
E9PIR9;Q8N1P7;J3KQW1	AIM1L	24;16;7	24;16;7	21;16;7	57.6	-0.509147	NA	-0.368591	0.973281	0.944739	0.643163	1.34187	1.31333	1.01175	-0.0285414	-0.330117	-0.301576	-0.345255	-0.481728	0.158368	0.098018	-0.136473	0.503624	0.443273	0.640097	0.579746	-0.0603503	0.662558	NA	0.672182	0.117723	0.110832	0.304695	0.0983837	0.101219	0.103714	0.951495	0.314777	0.274952	0.888832	0.421908	0.719648	0.83085	0.877621	0.35627	0.408906	0.320723	0.428051	0.896863
E9PLK3;P55786;P55786-2;A6NEC2;E9PP11;H0YDG0;A6NEC2-2;E9PJY4;E9PJ74;E9PPD4;H0YCQ5;A6NEC2-3;E9PRQ5;E9PI82;E9PJF9;E9PPZ2	NPEPPS	29;29;24;12;6;5;5;3;3;3;2;2;2;1;1;1	29;29;24;12;6;5;5;3;3;3;2;2;2;1;1;1	29;29;24;12;6;5;5;3;3;3;2;2;2;1;1;1	44.5	NA	NA	-0.159469	-0.294124	-0.603392	-0.117652	-0.134655	-0.443923	0.0418166	-0.309268	0.176471	0.48574	-0.615391	-0.913992	-0.691194	-0.914786	-0.298601	-0.075803	-0.299395	0.222798	-0.000793792	-0.223592	NA	NA	0.834536	0.63123	0.229705	0.854995	0.884995	0.516326	0.960419	0.595715	0.735198	0.287897	0.814712	0.259039	0.293296	0.228301	0.725167	0.894818	0.684112	0.710673	0.999095	0.787905
E9PMG2;P50897;Q5T0S4;E9PIA8;E9PP28;E9PK48;P50897-2	PPT1	5;5;3;3;2;2;2	5;5;3;3;2;2;2	5;5;3;3;2;2;2	28.4	NA	NA	-0.370918	-0.0561515	-0.638011	-0.675071	0.314766	-0.267093	-0.304154	-0.581859	-0.61892	-0.0370605	-0.170383	-0.381671	-0.737404	-1.05707	-0.211288	-0.567021	-0.886684	-0.355733	-0.675396	-0.319663	NA	NA	0.718964	0.948353	0.416128	0.433286	0.741762	0.796839	0.726348	0.451581	0.298809	0.970676	0.957864	0.613225	0.044307	0.048276	0.858915	0.35838	0.234619	0.717967	0.629734	0.684195
F5GWX5;Q14839;A0A0C4DGG9;Q14839-2;F5H6N4;F6T542	CHD4	94;94;94;94;3;2	94;94;94;94;3;2	73;73;73;73;3;0	54.4	-0.309508	-0.108698	-0.294546	-0.238662	-0.251588	-0.409801	0.0558831	0.0429571	-0.115255	-0.012926	-0.171138	-0.158212	0.875106	1.46402	1.6821	1.60031	0.588916	0.806996	0.725209	0.21808	0.136293	-0.0817876	0.257459	0.702411	0.329917	0.424224	0.275044	0.216589	0.884995	0.872518	0.698944	0.964198	0.553108	0.515909	0.592224	0.0548473	0.018044	0.0239599	0.152483	0.0176455	0.0345314	0.403765	0.702039	0.778757
F5H365;Q15436;Q15436-2;G3V4V1;G3V1W4;G3V3G5;G3V2R6;G3V5X8;G3V4Q2;G3V5K1	SEC23A	27;27;19;6;6;6;6;4;4;2	27;27;19;6;6;6;6;4;4;2	24;24;18;4;4;4;4;3;3;1	55	0.0321004	0.552463	0.170594	0.127637	0.496667	0.144239	-0.0429571	0.326073	-0.0263551	0.36903	0.016602	-0.352428	-0.0621143	-0.150741	-0.444751	-0.0855424	-0.0886269	-0.382636	-0.0234281	-0.29401	0.0651988	0.359208	0.953981	0.269605	0.684629	0.762884	0.154582	0.764102	0.91181	0.28575	0.954823	0.200482	0.963431	0.267555	0.979445	0.799057	0.222128	0.847618	0.914846	0.460944	0.969342	0.623435	0.932767	0.497541
F5H8D7;P18887;M0QYS5;M0QZ96;M0R0D2;M0R1U8	XRCC1	12;11;6;3;3;3	12;11;6;3;3;3	12;11;6;3;3;3	26.9	0.145417	0.392695	-0.0153136	0.124927	0.176057	-0.293551	0.14024	0.191371	-0.278238	0.0511305	-0.418478	-0.469609	-0.215528	0.168652	-0.0766758	0.335323	0.384181	0.138853	0.550852	-0.245328	0.166671	0.411999	0.78233	0.68057	0.983405	0.890421	0.806659	0.585666	0.88522	0.817968	0.572097	0.961433	0.504872	0.468441	0.942795	0.778171	0.910618	0.624938	0.571121	0.834816	0.463482	0.714929	0.87831	0.737719
F5H8F7;Q9UBL3-3;Q9UBL3;Q9UBL3-2;H0YBF6;H0YAQ0	ASH2L	16;16;16;13;7;2	16;16;16;13;7;2	16;16;16;13;7;2	37	NA	-0.859607	-0.267528	-0.241708	-0.585125	-0.141138	0.0258195	-0.317597	0.12639	-0.343416	0.100571	0.443987	0.476999	0.985245	0.894192	1.42504	0.508246	0.417193	0.948041	-0.0910525	0.439796	0.530848	NA	0.471763	0.650017	0.791005	0.377171	0.863687	0.981249	0.72159	0.877789	0.774882	0.927189	0.631204	0.812997	0.319502	0.289333	0.0357443	0.629353	0.576248	0.022939	0.957487	0.77837	0.684195
F8VPD4;P27708;H7C2E4;H7BZB3;H7C3Z5	CAD	57;57;10;4;3	55;55;10;4;3	55;55;10;4;3	39.7	-0.226611	-0.367841	1.9226	1.46772	2.4272	1.66485	-0.45488	0.504595	-0.257753	0.959475	0.197127	-0.762348	0.209799	0.686662	0.755898	1.64308	0.476863	0.546099	1.43328	0.0692363	0.95642	0.887184	0.651966	0.550857	0.0172876	0.0187515	0.00351401	0.0205259	0.301438	0.233772	0.452007	0.0276698	0.512426	0.0251965	0.926975	0.200994	0.0756297	0.00406358	0.506997	0.291458	0.0249312	0.916257	0.163899	0.145203
F8VXG7;Q99590;Q99590-2;A0A0A0MTP7;A0A087WTB7	SCAF11	14;14;12;9;1	14;14;12;9;1	14;14;12;9;1	11.7	NA	0.21445	-0.695103	-0.7908	-0.641598	-0.767791	-0.0956966	0.053505	-0.0726876	0.149202	0.023009	-0.126193	0.0137084	-0.802241	0.266316	-0.73312	-0.815949	0.252607	-0.746828	1.06856	0.0691207	-0.999436	NA	0.838781	0.244226	0.302005	0.226443	0.260031	0.923634	0.92991	0.910552	0.87582	0.977923	0.853891	0.990337	0.156768	0.681953	0.202486	0.329992	0.765843	0.332067	0.285614	0.951123	0.471613
F8VY35;P55209-2;F5H4R6;H0YIV4;P55209;F8W118;F8VV59;F8W0J6;H0YH88;H0YHC3;F8W020;F8VUX1;F8W543;B7Z9C2;F8VXI6;P55209-3;F8VRJ2;F8VVB5;B7Z4K9	NAP1L1	11;11;11;11;11;10;10;10;9;9;9;9;9;9;8;8;7;6;1	9;9;9;9;9;8;8;8;7;7;7;7;7;7;6;6;5;4;1	9;9;9;9;9;8;8;8;7;7;7;7;7;7;6;6;5;4;1	55.7	-1.70498	NA	0.205709	0.571051	0.325075	-0.346309	0.365341	0.119366	-0.552018	-0.245975	-0.91736	-0.671384	-0.68266	-0.982573	-1.42343	-1.47364	-0.299913	-0.740769	-0.79098	-0.440856	-0.491067	-0.0502112	0.415572	NA	0.719163	0.25238	0.674577	0.546245	0.564137	0.905253	0.298682	0.797757	0.0959844	0.399655	0.661851	0.147188	0.0282338	0.0486997	0.698953	0.206618	0.272317	0.603444	0.709243	0.979847
F8VZJ2;F8W0W4;H0YHX9;Q13765;E9PAV3-2;E9PAV3;F8W1N5;F8VNW4;F8VZ58;Q9BZK3	NACA	7;7;7;7;7;7;6;6;2;1	7;7;7;7;7;7;6;6;2;1	7;7;7;7;7;7;6;6;2;1	45.6	0.260171	NA	-1.24092	-1.87821	-1.19539	-1.94591	-0.637297	0.045527	-0.704994	0.682824	-0.0676969	-0.750521	0.696138	0.711266	1.48658	0.803066	0.0151276	0.790438	0.106928	0.775311	0.0918006	-0.68351	0.494406	NA	0.401907	0.135898	0.405224	0.178679	0.67385	0.982127	0.587383	0.682593	0.957926	0.60896	0.847622	0.48752	0.115322	0.413319	0.990084	0.153109	0.885854	0.093361	0.916876	0.336242
F8W038;Q8IXM2;Q8IXM2-3;H0YIS7;F8W1H0;Q8IXM2-2	C17orf49;BAP18;RNASEK-C17orf49	6;6;6;5;4;3	6;6;6;5;4;3	6;6;6;5;4;3	65.6	NA	NA	0.294678	-0.739152	-0.423771	-1.17768	-1.03383	-0.71845	-1.47236	0.31538	-0.438525	-0.753906	-0.20773	-0.0599668	0.162425	0.216409	0.147763	0.370155	0.424139	0.222392	0.276376	0.053984	NA	NA	0.657549	0.377721	0.591625	0.158052	0.216341	0.342365	0.035631	0.781203	0.595704	0.345391	0.955295	0.959414	0.815934	0.787722	0.911154	0.633955	0.638003	0.864327	0.888413	0.979847
F8W689;P48382;P48382-2;F6UE82;A0A0A0MSQ2;F6R6G4;F6S3S0;A0A0A0MT34;A0A0A0MSM9;F6X9D6;H0Y4B4;F8WDU3;F8WFE4;F2Z2G0	RFX5	17;17;16;8;8;7;5;5;5;5;5;2;2;2	17;17;16;8;8;7;5;5;5;5;5;2;2;2	17;17;16;8;8;7;5;5;5;5;5;2;2;2	38.9	NA	NA	-1.16669	-0.239826	-0.558345	0.190833	0.92686	0.608342	1.35752	-0.318519	0.430659	0.749178	-0.0748703	0.603506	1.12608	0.752066	0.678376	1.20095	0.826937	0.522573	0.14856	-0.374012	NA	NA	0.262756	0.829891	0.433243	0.848104	0.36407	0.420021	0.0988196	0.682593	0.544859	0.134848	0.978709	0.186572	0.0129047	0.0606256	0.312115	0.0462413	0.140334	0.220955	0.799132	0.398062
F8W727;D3YTB1;P62910;D3YTI8	RPL32	12;11;11;2	12;11;11;2	12;11;11;2	63.4	0.244372	-0.255574	0.383637	0.450868	0.13212	0.460369	0.0672304	-0.251518	0.0767318	-0.318748	0.00950148	0.32825	-0.182745	0.246249	-0.367399	-0.343588	0.428995	-0.184654	-0.160843	-0.613648	-0.589838	0.0238108	0.662558	0.450336	0.351286	0.244579	0.679772	0.261264	0.903879	0.477055	0.854053	0.378753	0.981282	0.274593	0.90833	0.514944	0.240501	0.286214	0.27768	0.507782	0.594187	0.0712668	0.0895113	0.95578
F8W8I6;P31483;P31483-3;E5RGV5;E5RG67;F8WE16	TIA1	13;13;11;8;6;2	9;9;8;5;3;1	2;2;2;2;1;0	41.8	NA	NA	1.58765	1.75565	1.07183	0.0968945	0.168	-0.515816	-1.49076	-0.683816	-1.65876	-0.974939	-0.656521	-0.5854	-0.13826	0.22061	0.0711214	0.518262	0.877132	0.44714	0.80601	0.35887	NA	NA	0.0513592	0.0187515	0.0889976	0.919114	0.672342	0.200158	0.0426366	0.0989947	0.0204514	0.118724	0.672793	0.228044	0.706476	0.561578	0.926014	0.317216	0.121493	0.28353	0.113153	0.303236
F8W9X7;Q567U6;H7C050	CCDC93	20;20;2	20;20;2	20;20;2	41.7	NA	NA	-0.191486	0.185355	-0.588856	-0.37907	0.376841	-0.397371	-0.187584	-0.774211	-0.564425	0.209786	-1.02294	-1.33586	-1.24002	-1.73079	-0.312924	-0.217088	-0.707858	0.0958355	-0.394934	-0.49077	NA	NA	0.782573	0.796996	0.310762	0.51824	0.515586	0.447131	0.627437	0.187012	0.150006	0.615945	0.40861	0.0389277	0.040364	0.00896075	0.566379	0.67272	0.126941	0.895903	0.576272	0.571471
G5E954;J3KP90;E5RFK5;P24863;E5RI39;H0YBQ5;E5RIH8;Q5JV82;E5RFX8;P24863-2;E5RHL8	CCNC	5;5;5;5;4;4;3;3;3;3;1	5;5;5;5;4;4;3;3;3;3;1	5;5;5;5;4;4;3;3;3;3;1	30.7	NA	NA	0.0552112	-0.140186	-0.894478	0.0468741	-0.195398	-0.949689	-0.00833716	-0.754292	0.18706	0.941352	0.4407	-0.126631	0.159391	-0.125461	-0.567331	-0.281309	-0.566161	0.286022	0.00116964	-0.284852	NA	NA	0.950576	0.826543	0.128328	0.940517	0.84726	0.290915	0.988666	0.294641	0.735198	0.123476	0.864947	0.878034	0.798108	0.879481	0.562066	0.703344	0.538954	0.782602	0.999095	0.858567
G5EA36;I3L328	CDC27	40;7	40;7	1;1	66	-0.314504	-0.917992	0.550341	0.634571	0.658762	-0.385718	0.0842303	0.108421	-0.936059	0.0241909	-1.02029	-1.04448	-0.0967318	1.80394	2.07139	2.01706	1.90067	2.16812	2.11379	0.267449	0.213116	-0.0543329	0.326948	0.0349433	0.182517	0.10057	0.0816344	0.374151	0.80582	0.704533	0.0208304	0.947193	0.00987514	0.00898901	0.978709	0.0233339	0.0065212	0.0084687	0.0559088	0.0138402	0.0176492	0.388821	0.538012	0.889289
G8JLD3;Q8IUD2;X6RLX0;X6RM00;Q8IUD2-2;Q8IUD2-3;Q8IUD2-4;Q8IUD2-5;K7EPP6;A0A0U1RQM4;K7EPD6;A0A0U1RQN0;K7EIZ7;A0A0U1RQD6;K7EKH8;A0A0U1RRM0	ERC1	22;22;22;21;21;21;20;11;9;9;3;3;2;2;1;1	22;22;22;21;21;21;20;11;9;9;3;3;2;2;1;1	19;19;19;18;18;18;17;11;7;7;3;3;2;2;1;1	28.1	NA	NA	-0.123079	-0.0958708	0.531416	-0.444235	0.0272083	0.654495	-0.321156	0.627287	-0.348364	-0.975651	-0.747788	-1.12512	-0.129555	-0.221823	-0.377336	0.618233	0.525965	0.995568	0.903301	-0.0922677	NA	NA	0.898634	0.911315	0.39582	0.546245	0.981249	0.485737	0.72273	0.428503	0.62841	0.165323	0.581262	0.0565924	0.765376	0.810437	0.464551	0.110329	0.575789	0.046817	0.550941	0.962384
H0Y3N9;Q9UPP1-2;Q9UPP1;Q9UPP1-5;Q9UPP1-4;Q9UPP1-3;H0Y589;H0Y7M8;H7BZB7;E7ET14;A0A087WW48	PHF8	14;14;14;11;11;11;7;2;2;1;1	13;13;13;10;10;10;7;2;2;1;1	12;12;12;9;9;9;6;2;2;0;0	19.3	0.413822	NA	-0.377935	-0.340792	-0.0413423	0.139516	0.0371428	0.336593	0.517451	0.29945	0.480309	0.180858	-0.623703	-1.11644	-0.532635	-0.959053	-0.492738	0.0910686	-0.335349	0.583807	0.157389	-0.426418	0.564488	NA	0.435591	0.595201	0.972985	0.819915	0.957277	0.79194	0.246931	0.832749	0.405129	0.885939	0.777084	0.0338292	0.146567	0.0256138	0.57051	0.895188	0.646697	0.136775	0.746756	0.303236
H0YJ92;P51948;P51948-2	MNAT1	5;5;4	5;5;4	1;1;1	57.4	NA	NA	-1.01857	-0.786277	-1.0967	-0.756297	0.232293	-0.0781292	0.262273	-0.310423	0.0299798	0.340402	-0.266302	-0.7632	-0.470305	-0.447897	-0.496898	-0.204003	-0.181595	0.292894	0.315302	0.0224078	NA	NA	0.120495	0.109154	0.0363605	0.179608	0.70001	0.896118	0.624078	0.436319	0.955559	0.391642	0.939499	0.439231	0.519616	0.524157	0.6336	0.714428	0.731681	0.787465	0.807345	0.979847
H0YKT5;Q04726-7;H0YKN8;H0YNT2	TLE3	28;27;27;24	28;27;27;24	0;0;0;0	52.3	-0.0131975	0.234272	0.0680573	0.0428192	-0.409622	0.0160446	-0.0252382	-0.477679	-0.0520127	-0.452441	-0.0267745	0.425666	0.574136	0.889765	0.851183	0.788618	0.315628	0.277047	0.214481	-0.0385814	-0.101147	-0.0625654	0.987281	0.448222	0.860991	0.92625	0.220095	0.975818	0.947278	0.17448	0.894768	0.201356	0.955559	0.237571	0.751746	0.146791	0.0859804	0.145046	0.610154	0.505688	0.682956	0.929816	0.893754	0.912694
H3BLV0;P08174-4;P08174;P08174-3;P08174-5;P08174-2;B1AP13;P08174-6;H7BY55;P08174-7;B1AP15	CD55	14;14;14;14;14;14;14;14;14;14;8	14;14;14;14;14;14;14;14;14;14;8	14;14;14;14;14;14;14;14;14;14;8	49.4	0.913212	-0.887003	0.821812	-0.537881	0.0842208	0.839232	-1.35969	-0.737592	0.0174193	0.622102	1.37711	0.755011	-0.56094	-0.150084	0.0359996	0.284119	0.410856	0.596939	0.845059	0.186083	0.434203	0.248119	0.567876	0.347726	0.370784	0.748155	0.946181	0.350629	0.356642	0.406334	0.961647	0.7341	0.231298	0.326556	0.888832	0.902707	0.973827	0.746126	0.745389	0.490526	0.293723	0.861898	0.692667	0.726379
H3BPE1;H3BQK9;Q9UPN3;Q9UPN3-3;Q9UPN3-2;Q9UPN3-4;H0Y390;Q9UPN3-5;E9PNZ4;H0Y4F5;H0Y314;H0YD69;H0Y6T5;E9PLY0;H0Y7I1;E9PS75;H0YBX0;H0YC65	MACF1	49;49;47;46;46;45;41;34;16;6;6;3;3;3;2;1;1;1	49;49;47;46;46;45;41;34;16;6;6;3;3;3;2;1;1;1	34;34;33;32;32;31;31;31;5;3;3;3;2;0;1;0;0;0	8.5	NA	NA	0.261212	-0.413511	0.258011	-0.508237	-0.674723	-0.0032004	-0.769449	0.671523	-0.0947261	-0.766249	-0.77749	-0.766939	-0.519989	-0.309592	0.0105509	0.257501	0.467898	0.24695	0.457347	0.210397	NA	NA	0.734075	0.573256	0.698766	0.508291	0.25288	0.995069	0.1453	0.247329	0.879176	0.148081	0.657534	0.389946	0.373591	0.493719	0.996712	0.730889	0.458474	0.864327	0.776812	0.834292
H3BV80;H3BMM9;H3BTC0;Q15287;Q15287-3;Q15287-2;H3BPG5;H3BMS0;H3BRK4;H3BTV0;H3BNI3;H3BP82;H3BTR6;H3BUG0;H3BTY0;H3BNU7;H3BUL0	RNPS1	8;8;8;8;7;7;6;4;1;1;1;1;1;1;1;1;1	8;8;8;8;7;7;6;4;1;1;1;1;1;1;1;1;1	8;8;8;8;7;7;6;4;1;1;1;1;1;1;1;1;1	40.8	-0.0421262	0.219211	0.578979	0.972122	0.641708	-1.22491	0.393143	0.062729	-1.80389	-0.330414	-2.19704	-1.86662	0.570112	1.42088	1.42762	1.64947	0.850772	0.857508	1.07936	0.00673597	0.228583	0.221847	0.901742	0.618867	0.16901	0.038657	0.138188	0.307476	0.219477	0.872405	0.124613	0.382857	0.0606813	0.112303	0.888832	0.163979	0.121137	0.085753	0.280125	0.167741	0.114311	0.983057	0.544141	0.486841
H7BXF5;Q9H0E3-3;Q9H0E3;Q9H0E3-2;C9JTJ5;C9J683	SAP130	14;14;13;8;1;1	14;14;13;8;1;1	14;14;13;8;1;1	18.3	NA	NA	0.245824	-0.0219602	-0.301025	0.192482	-0.267785	-0.546849	-0.0533423	-0.279065	0.214442	0.493507	-0.194009	0.19822	-0.539948	-0.383462	0.392229	-0.345939	-0.189453	-0.738168	-0.581682	0.156486	NA	NA	0.726971	0.969819	0.566464	0.76974	0.7536	0.487771	0.955564	0.720523	0.737311	0.451743	0.946672	0.772772	0.481096	0.612398	0.423252	0.611448	0.773417	0.373032	0.550941	0.918524
H7BXH2;E9PKF6;Q5H9R7-6;Q5H9R7-2;Q5H9R7;Q5H9R7-5;Q5H9R7-4;Q5H9R7-3;H0YEN2;E9PQP7;H0YDW1;E9PNN8;E9PKG4;E9PK08;E9PJD8;H0YDK9;H0YEV0	PPP6R3	20;20;20;20;20;20;18;16;13;13;5;4;3;3;2;1;1	20;20;20;20;20;20;18;16;13;13;5;4;3;3;2;1;1	20;20;20;20;20;20;18;16;13;13;5;4;3;3;2;1;1	32.8	NA	NA	1.39772	0.526848	1.86821	0.439785	-0.870871	0.470486	-0.957935	1.34136	-0.0870636	-1.42842	-0.367411	-1.97251	-0.896694	-1.6698	-1.6051	-0.529283	-1.30239	1.07581	0.30271	-0.773102	NA	NA	0.160825	0.599859	0.0345731	0.709036	0.431449	0.547344	0.34671	0.1616	0.948572	0.134654	0.878181	0.0195536	0.0819081	0.0067783	0.120931	0.403827	0.0567579	0.211968	0.766479	0.30617
H7BXI1;A0FGR8-2;A0FGR8-6;A0FGR8;A0A087WXU3;A0FGR8-4;A0FGR8-5	ESYT2	17;16;16;15;15;11;6	17;16;16;15;15;11;6	17;16;16;15;15;11;6	28.5	-0.125036	NA	NA	NA	NA	NA	NA	NA	NA	NA	NA	NA	NA	NA	NA	NA	NA	NA	NA	NA	NA	NA	0.945065	NA	NA	NA	NA	NA	NA	NA	NA	NA	NA	NA	NA	NA	NA	NA	NA	NA	NA	NA	NA	NA
H7C2Q8;Q99848	EBNA1BP2	16;15	16;15	16;15	43.2	-0.00893197	-0.177352	-0.201801	-0.858548	0.362205	0.0342532	-0.656747	0.564006	0.236054	1.22075	0.892801	-0.327952	-0.480502	0.0370863	-0.537121	-0.627198	0.517588	-0.0566197	-0.146697	-0.574208	-0.664285	-0.0900769	0.988179	0.626577	0.77589	0.160404	0.349791	0.948671	0.435503	0.342365	0.676264	0.0782627	0.105111	0.299365	0.878181	0.968743	0.460931	0.399867	0.684978	0.951541	0.894873	0.662155	0.692667	0.966574
H9KV28;O60610-2;O60610-3;A0A140T8Z0;O60610;A0A0G2JH68;B4E2I7;E5RJ79	DIAPH1	28;28;28;28;28;28;3;2	28;28;28;28;28;28;3;2	28;28;28;28;28;28;3;2	30	-0.162634	NA	0.201103	-0.263026	-0.14053	0.324818	-0.464129	-0.341633	0.123715	0.122496	0.587844	0.465348	-0.0876687	0.321589	1.06188	0.551638	0.409258	1.14955	0.639306	0.740295	0.230049	-0.510246	0.900926	NA	0.823101	0.729091	0.817032	0.737983	0.578563	0.622616	0.898034	0.854776	0.445957	0.546686	0.978709	0.622685	0.0647008	0.325555	0.559293	0.0516202	0.24471	0.132169	0.734325	0.30617
H9ZYI9;Q06547-4;Q06547-3	GABPB1	7;7;7	7;7;7	1;1;1	30	NA	NA	0.257424	0.859004	0.952643	-0.331357	0.60158	0.695219	-0.58878	0.0936384	-1.19036	-1.284	-0.275633	-1.28223	-1.36589	-1.451	-1.0066	-1.09026	-1.17536	-0.0836573	-0.168764	-0.0851067	NA	NA	0.755368	0.282879	0.056489	0.530673	0.61489	0.334564	0.371255	0.929971	0.120608	0.0101813	0.902905	0.0337388	0.0168952	0.00812387	0.200303	0.100543	0.0688697	0.903801	0.803327	0.911067
I3L0N3;P46459;P46459-2;I3L0L3;I3L2G1;K7EQD6;I3L338;I3L4Q9	NSF	44;44;39;7;6;4;2;2	44;44;39;7;6;4;2;2	43;43;38;7;6;4;2;2	64.3	-0.0630825	0.300751	-0.256216	-0.906729	-0.0318555	-0.116511	-0.650513	0.22436	0.139704	0.874873	0.790218	-0.0846559	1.2006	1.60215	1.47549	1.46607	0.401542	0.274885	0.265468	-0.126657	-0.136074	-0.00941634	0.852842	0.333518	0.553014	0.0818781	0.938984	0.802853	0.174814	0.368328	0.614867	0.0731326	0.0618818	0.762215	0.636882	0.114336	0.0925845	0.097741	0.579141	0.614215	0.64676	0.740164	0.777275	0.980005
I3L4X7;Q13227-2;Q13227;I3L3Y9;I3L1H4	GPS2	5;5;5;5;1	5;5;5;5;1	5;5;5;5;1	29.7	NA	NA	-0.495959	-0.19876	0.0292151	-0.118888	0.297199	0.525174	0.377071	0.227975	0.0798721	-0.148103	0.015031	-0.122668	-0.441347	-0.427663	-0.137699	-0.456378	-0.442694	-0.318678	-0.304995	0.0136833	NA	NA	0.553014	0.708539	0.964909	0.845199	0.767893	0.593956	0.653492	0.767806	0.894181	0.842485	0.988662	0.886148	0.466588	0.519014	0.887236	0.45066	0.516886	0.762471	0.835476	0.992604
I3VM54;Q9Y2K7;Q9Y2K7-2;Q9Y2K7-5;Q9Y2K7-4;Q9Y2K7-3	KDM2A	18;18;16;15;13;9	18;18;16;15;13;9	17;17;16;15;13;8	20.4	0.506361	NA	-0.201316	-0.339302	-0.244319	-0.111592	-0.137985	-0.0430021	0.0897246	0.0949832	0.22771	0.132727	-0.736249	-1.27396	-0.537185	-0.940859	-0.537714	0.199064	-0.204609	0.736778	0.333104	-0.403674	0.614971	NA	0.751474	0.66001	0.709398	0.874303	0.864229	0.949017	0.844658	0.921668	0.704441	0.829102	0.657534	0.054849	0.233035	0.0571726	0.42978	0.684121	0.69631	0.146119	0.583178	0.30617
J3KMX2;Q92925-3;B9EGA3;Q92925;Q92925-2;J3QWB6;J3QQL7	SMARCD2	21;21;21;21;20;11;1	18;18;18;18;17;11;1	16;16;16;16;15;11;1	54.8	NA	NA	-0.483259	-0.604627	-1.50403	-0.449576	-0.121368	-1.02077	0.033683	-0.899406	0.155051	1.05446	-0.53765	-0.303666	0.65379	1.27612	0.233984	1.19144	1.81377	0.957456	1.57978	0.622327	NA	NA	0.582521	0.0783858	0.0236514	0.30309	0.916311	0.329893	0.975523	0.161572	0.697441	0.0922502	0.671432	0.686343	0.0543788	0.00876085	0.813738	0.0234115	0.00984502	0.31294	0.20492	0.26654
J3KMZ7;Q9H0H0;J3KRH0	INTS2	14;14;2	14;14;2	14;14;2	16	-0.469817	NA	-0.345141	-0.430283	0.189054	-0.099965	-0.0851427	0.534195	0.245176	0.619337	0.330318	-0.289019	-0.126273	-0.161385	-0.346381	-0.241484	-0.0351129	-0.220108	-0.115211	-0.184995	-0.0800984	0.104897	0.503427	NA	0.610569	0.595201	0.758868	0.906413	0.919966	0.193271	0.646414	0.34581	0.631691	0.581801	0.967561	0.772772	0.329116	0.486589	0.976034	0.767044	0.888035	0.767636	0.916876	0.831323
J3KP15;Q01130;J3QL05;Q01130-2	SRSF2	14;14;11;11	14;14;11;11	12;12;9;9	63.2	0.14943	-1.38509	0.474682	0.514509	0.410183	-0.223724	0.0398273	-0.0644988	-0.698405	-0.104326	-0.738232	-0.633906	-0.60189	-0.654845	-0.984344	-0.753055	-0.0529549	-0.382454	-0.151165	-0.329499	-0.0982105	0.231288	0.743277	0.495321	0.192599	0.19267	0.318004	0.604556	0.935299	0.901908	0.0898816	0.864875	0.091463	0.177184	0.657534	0.137382	0.0166003	0.0596409	0.926014	0.319789	0.732652	0.244564	0.835476	0.504622
J3KPX7;Q99623;F5GY37;Q99623-2;F5GWA7;F5H3X6;F5H0C5;F5H2D2	PHB2	12;12;11;9;7;6;3;2	12;12;11;9;7;6;3;2	12;12;11;9;7;6;3;2	49	-0.185561	NA	-0.184787	-0.671632	-1.27477	-0.891449	-0.486846	-1.08998	-0.706662	-0.603137	-0.219817	0.383321	-0.634095	-1.33864	-1.0259	-1.18483	-0.704549	-0.391802	-0.55074	0.312747	0.153809	-0.158938	0.743277	NA	0.834536	0.399651	0.137741	0.303383	0.303867	0.11327	0.119852	0.322766	0.654794	0.494156	0.77149	0.084244	0.0653799	0.0541382	0.376222	0.444855	0.324694	0.611694	0.868621	0.744186
J3KT51;Q9UK76;Q9UK76-2;J3KSH8;Q9UK76-3	HN1	3;3;3;2;2	3;3;3;2;2	3;3;3;2;2	55.8	NA	NA	-0.00130432	2.64406	0.401715	-0.479461	2.64537	0.403019	-0.478156	-2.24235	-3.12352	-0.881176	-0.557294	0.154235	-1.59087	-1.98507	0.711529	-1.03358	-1.42778	-1.74511	-2.13931	-0.394201	NA	NA	0.998527	0.000755658	0.502179	0.306888	0.029864	0.719677	0.585119	0.0122543	0.000402095	0.16103	0.864947	0.869941	0.0221407	0.0067783	0.600884	0.279445	0.135348	0.151516	0.110443	0.684195
J3QLE5;P14678-2;P63162;P14678;P63162-2;P14678-3;J3KRY3;S4R3P3	SNRPN;SNRPB	8;8;8;8;8;8;5;5	8;8;8;8;8;8;5;5	8;8;8;8;8;8;5;5	35.5	0.0659816	0.163353	0.124574	0.0928924	-0.0785374	-0.248592	-0.0316817	-0.203112	-0.373167	-0.17143	-0.341485	-0.170055	0.205445	0.446182	0.826574	0.800524	0.240737	0.621129	0.595079	0.380393	0.354342	-0.0260504	0.873582	0.556039	0.757629	0.826364	0.79778	0.506764	0.942835	0.506969	0.236524	0.573987	0.248621	0.517779	0.902905	0.250154	0.021784	0.0317041	0.552833	0.0586076	0.0847249	0.166651	0.292032	0.949943
J3QQJ0	SAP30BP	15	15	2	46.8	0.130639	0.190763	-0.563665	-1.08134	-0.822114	-1.32418	-0.51767	-0.258448	-0.760515	0.259222	-0.242845	-0.502067	0.0160873	1.86284	1.89096	1.55038	1.84675	1.87487	1.53429	0.0281209	-0.312458	-0.340579	0.684077	0.60612	0.131758	0.238723	0.015727	0.123536	0.66727	0.412047	0.303204	0.825185	0.840627	0.483501	0.988662	0.0200241	0.00868059	0.0224909	0.0139977	0.00449396	0.0119564	0.92834	0.403584	0.35756
J3QR07;Q96MU7;Q96MU7-2;J3KS01;J3KRG5	YTHDC1	21;20;19;2;1	21;20;19;2;1	21;20;19;2;1	32.1	NA	-0.922905	-0.0799482	0.487364	-0.0883142	-0.678768	0.567313	-0.008366	-0.59882	-0.575679	-1.16613	-0.590454	-0.412423	-0.632871	0.434688	0.223084	-0.220449	0.847111	0.635507	1.06756	0.855956	-0.211604	NA	0.175538	0.941487	0.690166	0.952855	0.422846	0.652745	0.995069	0.308237	0.754513	0.196417	0.63504	0.878181	0.29611	0.590141	0.823471	0.826477	0.392592	0.589539	0.381304	0.643267	0.93323
J3QR09;J3KTE4;P84098;J3QL15	RPL19	8;8;8;4	8;8;8;4	8;8;8;4	27.5	0.195706	-0.116407	-0.41028	0.0811159	0.283003	-0.038232	0.491396	0.693283	0.372048	0.201887	-0.119348	-0.321235	-0.266878	0.797339	0.446227	0.357209	1.06422	0.713105	0.624087	-0.351111	-0.44013	-0.0890187	0.792571	0.804059	0.484645	0.857266	0.341576	0.933956	0.46201	0.274294	0.507375	0.620552	0.766534	0.362133	0.947173	0.269317	0.493268	0.604421	0.242835	0.317216	0.402304	0.27041	0.301626	0.852252
J3QRG6;P42771;P42771-4;K7ES20;P42771-2;K7ENC6;P42772	CDKN2A	7;7;7;4;4;4;2	7;7;7;4;4;4;2	5;5;5;4;4;4;2	79	-0.0658232	1.20034	0.253521	-0.216318	0.168096	-0.758415	-0.469839	-0.0854251	-1.01194	0.384414	-0.542097	-0.926511	-0.252453	0.0608536	-0.177167	0.0080875	0.313307	0.0752862	0.260541	-0.23802	-0.0527661	0.185254	0.926987	0.269605	0.524687	0.826364	0.598304	0.417109	0.661135	0.85711	0.248174	0.707528	0.62903	0.273533	0.924696	0.894817	0.61227	0.985027	0.694574	0.905879	0.692905	0.472998	0.896482	0.603915
J3QSH4;Q14119;J9JIC7	VEZF1	6;6;5	6;6;5	6;6;5	12.5	NA	NA	-0.76165	-0.833113	-0.700234	-0.755495	-0.0714638	0.061416	0.00615449	0.13288	0.0776183	-0.0552615	-1.26856	-1.74537	-1.10356	-1.49082	-0.476815	0.164993	-0.222259	0.641808	0.254555	-0.387253	NA	NA	0.141654	0.0818781	0.16487	0.127312	0.919966	0.92991	0.988514	0.850804	0.877368	0.930249	0.549274	0.0233339	0.0479688	0.016986	0.639128	0.833599	0.785532	0.263096	0.708367	0.486841
K7EIU8;Q13485;K7EL18;K7EIJ2;K7ENG8;K7ES96;K7EL15;A0A087WUF3;K7ENG1;K7ELK2	SMAD4	10;10;5;5;5;5;4;4;3;1	10;10;5;5;5;5;4;4;3;1	10;10;5;5;5;5;4;4;3;1	26.1	NA	NA	-0.322026	0.0387304	0.134174	-0.59077	0.360756	0.4562	-0.268745	0.0954439	-0.629501	-0.724945	0.0572493	-0.773619	0.00763062	-0.508503	-0.830868	-0.0496187	-0.565752	0.781249	0.265116	-0.516133	NA	NA	0.759451	0.969819	0.881667	0.603571	0.537428	0.362995	0.731021	0.866809	0.356076	0.304507	0.981538	0.326288	0.9925	0.548528	0.318166	0.934265	0.500594	0.305304	0.859226	0.679558
K7EJE8;K7EKE6;P36776-2;P36776;P36776-3;K7ER27;K7ERR6;K7EQF8;K7ER56	LONP1	24;24;24;24;22;8;3;2;2	24;24;24;24;22;8;3;2;2	24;24;24;24;22;8;3;2;2	44.9	0.145757	0.199924	1.23769	0.176024	1.5561	1.52393	-1.06167	0.318406	0.28624	1.38007	1.34791	-0.0321654	1.46508	0.94987	1.1395	0.929943	-0.515213	-0.325584	-0.535139	0.189629	-0.0199263	-0.209556	0.785978	0.825644	0.077268	0.89065	0.0184014	0.0339084	0.334041	0.342365	0.343582	0.194586	0.123496	0.915769	0.272415	0.136457	0.0504183	0.110595	0.251442	0.298902	0.161299	0.608602	0.974381	0.684195
K7EK07;Q71DI3;Q16695;P84243;P68431;K7EMV3;B4DEB1;K7ES00;Q6NXT2;K7EP01	H3F3B;HIST2H3A;HIST3H3;H3F3A;HIST1H3A;H3F3C	5;5;5;5;5;4;4;4;3;2	5;5;5;5;5;4;4;4;3;2	2;2;2;2;2;2;2;2;0;0	25.8	1.29744	NA	-1.55342	-0.742317	-1.39407	-1.2333	0.811101	0.159351	0.320121	-0.65175	-0.490979	0.16077	-1.16423	-1.0575	-0.121169	-0.871396	0.106729	1.04306	0.292831	0.936329	0.186101	-0.750227	0.47584	NA	0.243552	0.0779624	0.383231	0.528159	0.593768	0.953323	0.892968	0.760169	0.794267	0.95754	0.777879	0.372573	0.739679	0.347018	0.969782	0.490983	0.885854	0.571569	0.94474	0.677517
K7ENL9;Q96DM3;A0A087WZD4;K7EIS6;K7EL80;K7EQJ3;K7EQ65	C18orf8	11;11;7;3;1;1;1	11;11;7;3;1;1;1	11;11;7;3;1;1;1	25.5	NA	NA	0.223697	-0.127257	-0.399809	-0.193414	-0.350955	-0.623506	-0.417111	-0.272552	-0.0661567	0.206395	-0.366572	-1.24704	-0.582522	-0.816132	-0.88047	-0.21595	-0.44956	0.66452	0.43091	-0.23361	NA	NA	0.82529	0.92063	0.63854	0.859188	0.713336	0.284167	0.470531	0.782657	0.949758	0.768782	0.878181	0.0411559	0.204779	0.120362	0.202018	0.681796	0.444246	0.177453	0.55384	0.762193
K7EQ55;K7EK33;Q96EP5;Q96EP5-2;K7EQ02	DAZAP1	14;14;14;13;12	14;14;14;13;12	14;14;14;13;12	40.6	-0.0945528	-0.512345	0.940602	1.60976	1.29227	0.417476	0.669162	0.351665	-0.523127	-0.317496	-1.19229	-0.874792	0.0916347	0.571682	0.425817	1.7376	0.480047	0.334182	1.64596	-0.145865	1.16592	1.31178	0.852842	0.276554	0.0245689	0.00221321	0.00384403	0.258066	0.0835802	0.26185	0.129208	0.305742	0.00801034	0.0229587	0.965889	0.190778	0.165155	0.0029504	0.380979	0.369454	0.0110808	0.732087	0.0672673	0.0353914
M0R0F0;P46782;M0R0R2;M0QZN2	RPS5	12;12;11;8	12;12;11;8	12;12;11;8	55.5	-0.337881	-0.285924	0.684615	0.618573	1.33106	0.859358	-0.0660413	0.646444	0.174743	0.712486	0.240785	-0.471701	1.69666	1.87596	2.05542	1.75259	0.179307	0.358766	0.0559293	0.17946	-0.123377	-0.302837	0.555862	0.54792	0.0782713	0.128535	0.00351401	0.0434744	0.903879	0.0820902	0.573372	0.10841	0.532315	0.0899098	0.454116	0.101454	0.0507473	0.0854086	0.648159	0.178939	0.851161	0.535621	0.760748	0.30617
M0R0Y2;P54920;M0R2M1;M0R027;M0R0I4;M0R058;M0QZM9;M0QZN5;M0R031;Q9H115-3;Q9H115-2;Q9H115;A0A087WZQ7	NAPA	12;12;10;4;4;3;2;2;2;1;1;1;1	12;12;10;4;4;3;2;2;2;1;1;1;1	9;9;9;4;3;3;2;2;2;0;0;0;0	57	-0.306418	NA	0.0557077	-0.123878	-0.936059	-0.211229	-0.179586	-0.991767	-0.266936	-0.812181	-0.0873504	0.72483	-0.531158	-0.936516	-1.50669	-1.39448	-0.405358	-0.975532	-0.863318	-0.570174	-0.45796	0.112215	0.616819	NA	0.93777	0.8635	0.0571152	0.698341	0.851966	0.170714	0.666955	0.238007	0.902142	0.158481	0.777084	0.172467	0.0177936	0.0497377	0.545799	0.0421752	0.157643	0.338967	0.661807	0.905951
M0R117;Q02543;M0R3D6;M0R1A7;M0R0P7	RPL18A	13;13;12;12;7	13;13;12;12;7	13;13;12;12;7	59.1	-0.304757	-0.200743	-0.00390952	0.69918	0.266509	0.241139	0.70309	0.270419	0.245049	-0.432671	-0.458041	-0.0253699	-0.124241	-0.39543	-0.628092	-0.612022	-0.27119	-0.503851	-0.487781	-0.232662	-0.216591	0.0160703	0.726237	0.54792	0.997523	0.125842	0.487501	0.625442	0.181884	0.53145	0.590491	0.264113	0.229853	0.951133	0.953722	0.31464	0.055824	0.107995	0.552833	0.126095	0.214707	0.388821	0.671973	0.980005
NA	NA	NA	NA	NA	NA	NA	NA	NA	NA	NA	NA	NA	NA	NA	NA	NA	NA	NA	NA	NA	NA	NA	NA	NA	NA	NA	NA	NA	NA	NA	NA	NA	NA	NA	NA	NA	NA	NA	NA	NA	NA	NA	NA	NA	NA	NA	NA	NA	NA
O00139-2;O00139-1;O00139-5;O00139;O00139-4;D6R9M0;H0Y8H2	KIF2A	16;16;16;16;16;5;2	15;15;15;15;15;5;2	14;14;14;14;14;5;2	25.8	NA	NA	-0.188514	-0.101453	-1.05837	-0.448214	0.0870613	-0.869855	-0.2597	-0.956916	-0.346762	0.610155	-0.268585	-0.452578	-0.357486	-0.803398	-0.183993	-0.0889017	-0.534813	0.0950912	-0.35082	-0.445911	NA	NA	0.737046	0.859933	0.095845	0.436412	0.877081	0.205338	0.589765	0.138841	0.409736	0.290553	0.902905	0.311314	0.368093	0.049869	0.793034	0.868647	0.301905	0.860412	0.510402	0.418999
O00148;O00148-2;O00148-3;K7EQN7;K7EPJ3;K7EN69;K7EIL8;K7ENP6;K7EL56	DDX39A	35;26;21;20;12;8;7;6;6	19;14;10;10;4;3;3;2;2	13;8;4;4;1;3;3;2;2	74.9	0.153437	0.25009	0.222432	0.515052	0.537114	-0.32723	0.29262	0.314682	-0.549662	0.0220622	-0.842282	-0.864344	-0.0915792	-0.323461	0.30023	0.0286453	-0.231882	0.391809	0.120224	0.623691	0.352107	-0.271585	0.780136	0.510647	0.592117	0.211143	0.140798	0.488282	0.407642	0.22992	0.110679	0.960411	0.0408582	0.0229587	0.965889	0.424742	0.362487	0.950987	0.557223	0.159299	0.730825	0.0664917	0.43561	0.504622
O00159-2;F5H6E2;O00159-3;O00159;I3L204;I3L4D4;I3L501;I3L3Y6;I3L168;I3L3F5	MYO1C	20;20;20;20;8;4;4;4;3;3	20;20;20;20;8;4;4;4;3;3	20;20;20;20;8;4;4;4;3;3	27.4	0.17016	NA	NA	NA	NA	NA	NA	NA	NA	NA	NA	NA	NA	NA	NA	NA	NA	NA	NA	NA	NA	NA	0.847551	NA	NA	NA	NA	NA	NA	NA	NA	NA	NA	NA	NA	NA	NA	NA	NA	NA	NA	NA	NA	NA
O00170;E9PMH2;V9GYQ3	AIP	11;7;3	11;7;3	11;7;3	40.9	NA	NA	-0.485416	-0.582305	0.425792	-0.38692	-0.0968892	0.911208	0.0984967	1.0081	0.195386	-0.812711	-0.221333	-0.103848	-1.30263	0.39562	0.117485	-1.0813	0.616952	-1.19878	0.499467	1.69825	NA	NA	0.510487	0.428971	0.325071	0.488126	0.926088	0.186326	0.87736	0.168088	0.766814	0.0302195	0.935709	0.814233	0.0184208	0.24365	0.888529	0.134471	0.308128	0.0750664	0.230451	0.0713876
O00186	STXBP3	16	16	16	30.9	0.226949	0.916853	-0.855822	-0.72906	-0.215251	0.301459	0.126762	0.640571	1.15728	0.513809	1.03052	0.516709	-0.204418	0.667432	0.42138	0.435246	0.87185	0.625798	0.639664	-0.246052	-0.232186	0.0138661	0.593067	0.289666	0.328822	0.167	0.710286	0.467494	0.92023	0.533404	0.155524	0.487507	0.0528252	0.339544	0.931181	0.139686	0.226749	0.241755	0.200048	0.208728	0.218177	0.505556	0.64426	0.980005
O00203;O00203-3;H0YBD0;F5GWU4;F5GYB0	AP3B1	43;42;4;4;3	43;42;4;4;3	35;34;4;0;0	48.1	0.088517	0.392503	-0.699892	-0.297407	-0.0254784	-0.348042	0.402485	0.674413	0.35185	0.271928	-0.0506354	-0.322564	1.26827	2.19137	2.49378	2.52013	0.923099	1.22551	1.25186	0.302412	0.328762	0.0263499	0.790558	0.258179	0.262556	0.317083	0.926268	0.29004	0.574828	0.306619	0.551105	0.338522	0.879986	0.203766	0.489914	0.0230125	0.0061167	0.0074552	0.155445	0.0238525	0.0302414	0.361168	0.44745	0.95182
O00231;O00231-2;J3QRY4;J3QS13;J3KSW3	PSMD11	28;26;9;3;1	28;26;9;3;1	28;26;9;3;1	69.4	-0.0388267	0.133095	0.376982	-0.173835	0.0643354	-0.0935988	-0.550817	-0.312647	-0.470581	0.238171	0.0802364	-0.157934	0.44534	-0.161526	-0.297116	-0.33798	-0.606866	-0.742456	-0.78332	-0.13559	-0.176454	-0.0408633	0.929312	0.722335	0.329917	0.659929	0.858756	0.830993	0.10503	0.292049	0.104954	0.390081	0.775025	0.547987	0.795605	0.802791	0.545655	0.531603	0.199176	0.0234115	0.0552614	0.729937	0.792832	0.946769
O00232;O00232-2;J3KTJ5;J3KSK1	PSMD12	28;26;1;1	28;26;1;1	28;26;1;1	57.5	-0.21665	0.0878156	0.201195	-1.04455	0.053362	0.194667	-1.24575	-0.147833	-0.00652822	1.09791	1.23922	0.141305	1.14852	0.613776	0.530178	0.544205	-0.534748	-0.618346	-0.604319	-0.0835986	-0.0695709	0.0140276	0.523693	0.819122	0.592475	0.0772495	0.872488	0.612855	0.069286	0.506969	0.981919	0.0773682	0.0291324	0.547987	0.382891	0.294403	0.281072	0.281143	0.285803	0.0906448	0.112878	0.851484	0.903104	0.980005
O00267-2;O00267;M0QYL9	SUPT5H	42;42;4	42;42;4	42;42;4	44.6	NA	NA	1.18397	1.71416	-0.715296	-0.0156232	0.530187	-1.89927	-1.1996	-2.42946	-1.72978	0.699673	0.765502	-1.15146	-1.33036	-0.795661	-1.91696	-2.09586	-1.56116	-0.178899	0.355799	0.534698	NA	NA	0.251739	0.0130667	0.308832	0.977401	0.635986	0.16408	0.17719	0.016969	0.00456603	0.274593	0.62141	0.160901	0.0210009	0.144925	0.0884612	0.00516212	0.024663	0.860412	0.792832	0.413893
O00299	CLIC1	18	18	18	78.8	0.0383912	0.031487	0.804694	3.05999	2.99596	3.71241	2.2553	2.19126	2.90772	-0.0640332	0.65242	0.716453	0.217868	-0.638096	-1.57302	-0.858072	-0.855964	-1.79089	-1.07594	-0.934922	-0.219976	0.714946	0.964343	0.955102	0.555984	0.000755658	0.00267692	0.000257818	0.138573	0.186146	0.050632	0.92432	0.0659017	0.156665	0.935709	0.319502	0.0197815	0.12683	0.194666	0.00780064	0.0417596	0.157667	0.782391	0.30617
O00303;H0YDT6;A0A0D9SEZ9;E9PQV8	EIF3F	16;3;3;2	16;3;3;2	16;3;3;2	54.6	-0.188097	-0.454987	0.383716	-0.143202	0.276661	-0.294718	-0.526918	-0.107055	-0.678434	0.419863	-0.151516	-0.571379	0.0174782	1.35223	0.778583	1.29119	1.33475	0.761105	1.27372	-0.573649	-0.061039	0.51261	0.560492	0.550857	0.331171	0.809165	0.379856	0.546042	0.307062	0.687234	0.0996275	0.359959	0.769974	0.114999	0.992722	0.0362405	0.205832	0.0196037	0.358834	0.548539	0.292759	0.435315	0.902832	0.568066
O00401	WASL	8	8	8	28.3	NA	NA	-0.496511	0.205563	-0.218264	-0.357791	0.702074	0.278247	0.138721	-0.423827	-0.563353	-0.139527	-0.60784	-1.23743	-0.96338	-1.33508	-0.629595	-0.355539	-0.727236	0.274055	-0.097641	-0.371696	NA	NA	0.326639	0.707762	0.643803	0.443946	0.284045	0.670436	0.80512	0.50469	0.247127	0.810622	0.672793	0.0639935	0.102535	0.038434	0.204385	0.424218	0.119249	0.675054	0.905659	0.684195
O00410;O00410-3;H0Y8C6;O00410-2;E7ETV3;E7EQT5;C9JMV5;H0Y3V4;E7EV12;C9JZD8;E7EWK4;E7EX05;C9JZ53;C9JQT6;E7ESA1;E7ESZ1;E7ETV8;C9J875;C9JXE0	IPO5	63;61;59;55;15;13;13;13;11;8;8;8;6;6;6;6;6;3;2	63;61;59;55;15;13;13;13;11;8;8;8;6;6;6;6;6;3;2	60;58;56;52;15;13;13;13;11;8;8;8;6;6;6;6;6;3;2	77.2	-0.265808	0.0516913	-0.0294275	-0.181972	0.0732525	0.465652	-0.152545	0.10268	0.49508	0.255225	0.647625	0.3924	0.486185	0.155057	-0.184446	0.0416667	-0.331128	-0.670632	-0.444519	-0.339504	-0.11339	0.226113	0.579624	0.907309	0.943599	0.591969	0.783834	0.293258	0.68801	0.719112	0.217026	0.36682	0.108138	0.272123	0.679823	0.756384	0.616834	0.924479	0.427308	0.0291418	0.134327	0.339637	0.823976	0.470246
O00425;O00425-2;F8WD15;Q9Y6M1-5;Q9Y6M1-6;Q9Y6M1-3;Q9Y6M1-4;Q9Y6M1-1;Q9Y6M1;F8W930	IGF2BP3	14;5;2;1;1;1;1;1;1;1	14;5;2;1;1;1;1;1;1;1	12;4;2;0;0;0;0;0;0;0	30.2	-0.311488	NA	0.701975	-1.12817	0.14803	-0.269157	-1.83014	-0.553945	-0.971133	1.2762	0.859009	-0.417187	-0.81401	-0.256103	-0.29921	0.214789	0.557906	0.5148	1.0288	-0.0431067	0.470892	0.513998	0.842521	NA	0.108865	0.110426	0.715801	0.576997	0.0503573	0.186388	0.0370035	0.120858	0.190393	0.309954	0.540217	0.72668	0.685947	0.609364	0.491005	0.504276	0.0345314	0.976358	0.64426	0.684195
O00429;O00429-3;O00429-2;O00429-6;O00429-4;O00429-5;O00429-8;G8JLD5;B4DPZ9;F8W1W3;F8VUJ9;F8VR28;F8VYL3;H0YHY4;H0YI79	DNM1L	35;34;34;34;33;33;33;32;9;9;7;5;5;3;1	35;34;34;34;33;33;33;32;9;9;7;5;5;3;1	2;2;2;2;2;2;2;2;2;2;2;0;0;0;0	66.6	-0.163369	0.033232	-0.514969	-1.05048	-0.730126	0.746181	-0.535509	-0.215157	1.26115	0.320352	1.79666	1.47631	1.75795	0.994351	1.09046	1.18985	-0.763601	-0.667488	-0.568106	0.0961126	0.195495	0.0993824	0.616819	0.978661	0.668436	0.334721	0.363785	0.442163	0.684639	0.812402	0.132215	0.760169	0.0562021	0.0200257	0.160706	0.0940146	0.0181296	0.0230726	0.232574	0.0878391	0.19707	0.876399	0.829286	0.888671
O00459;E9PFP1;E5RJY0;H0YBC2;P27986-5;Q92569-3;Q92569-2;P27986-3;P27986-2;Q92569;F6TDL0;P27986;P27986-4	PIK3R2	5;3;1;1;1;1;1;1;1;1;1;1;1	5;3;1;1;1;1;1;1;1;1;1;1;1	5;3;1;1;1;1;1;1;1;1;1;1;1	8.7	-0.0143375	NA	NA	NA	NA	NA	NA	NA	NA	NA	NA	NA	NA	NA	NA	NA	NA	NA	NA	NA	NA	NA	0.988179	NA	NA	NA	NA	NA	NA	NA	NA	NA	NA	NA	NA	NA	NA	NA	NA	NA	NA	NA	NA	NA
O00471;A0A0A0MSI8;F8W9B8;G3V4Z7	EXOC5	25;23;21;1	25;23;21;1	25;23;21;1	42.9	0.247317	NA	-0.498822	-1.02403	-0.808379	0.0323871	-0.525208	-0.309558	0.531209	0.21565	1.05642	0.840767	0.641117	0.686569	0.654817	0.616065	0.0454516	0.0136998	-0.0250523	-0.0317518	-0.0705039	-0.0387521	0.847551	NA	0.492794	0.109697	0.245021	0.944804	0.600331	0.767047	0.382371	0.844839	0.0771059	0.211588	0.672793	0.293252	0.188064	0.333526	0.959254	0.978032	0.974123	0.975963	0.95882	0.980005
O00487	PSMD14	13	13	13	57.4	-0.716408	-0.740009	0.509349	0.212409	0.310454	-0.35196	-0.29694	-0.198895	-0.86131	0.0980451	-0.564369	-0.662414	1.28616	0.191444	-0.756063	-0.225247	-1.09472	-2.04222	-1.51141	-0.947508	-0.416692	0.530816	0.726237	0.175913	0.656755	0.855526	0.748174	0.750256	0.510588	0.662311	0.0859592	0.77619	0.1153	0.0970901	0.532042	0.883603	0.501128	0.823918	0.300499	0.0540819	0.0477537	0.571569	0.825327	0.787637
O00499-3;O00499-5;O00499;O00499-9;O00499-7;O00499-4;O00499-6;O00499-2;O00499-10;O00499-8;O00499-11;S4R418	BIN1	18;18;18;17;17;17;17;17;16;16;16;1	18;18;18;17;17;17;17;17;16;16;16;1	17;17;17;16;16;16;16;16;15;15;15;0	54	-0.193356	NA	0.00846384	0.619447	-0.58227	1.50839	0.610984	-0.590734	1.49992	-1.20172	0.88894	2.09066	0.530529	0.57085	0.577278	-0.162554	0.0403211	0.0467488	-0.693083	0.00642774	-0.733404	-0.739832	0.899682	NA	0.997523	0.336509	0.44208	0.0352503	0.465539	0.53145	0.0296762	0.199185	0.0798686	0.0165856	0.851238	0.433089	0.368093	0.868861	0.962133	0.936387	0.456321	0.995057	0.596761	0.57681
O00505;H0Y4S9	KPNA3	16;2	11;2	11;2	41.3	NA	NA	-0.893816	-0.785337	-0.622749	-0.730453	0.10848	0.271068	0.163363	0.162588	0.0548832	-0.107705	0.427353	-0.206614	-0.294681	-0.474986	-0.633967	-0.722034	-0.902339	-0.0880668	-0.268372	-0.180305	NA	NA	0.131758	0.286581	0.219759	0.45742	0.919056	0.621076	0.868618	0.865426	0.962639	0.92137	0.812997	0.723025	0.494734	0.333526	0.298535	0.0963484	0.0927889	0.860412	0.726531	0.76215
O00567;H0Y653;H0YDU4;Q5JXT2	NOP56	16;9;9;5	16;9;9;5	16;9;9;5	33.7	NA	NA	-0.247986	-0.06749	-0.273072	-0.349113	0.180496	-0.0250852	-0.101127	-0.205582	-0.281623	-0.0760416	0.106281	-0.69377	-0.533445	-0.533093	-0.800051	-0.639725	-0.639374	0.160325	0.160676	0.000351166	NA	NA	0.825109	0.941753	0.725701	0.692157	0.857982	0.980816	0.904937	0.758825	0.619945	0.915769	0.965889	0.181073	0.350486	0.284363	0.194653	0.291458	0.227505	0.829324	0.810165	0.999491
O00629;H7C4F6	KPNA4	16;4	16;4	11;3	45.3	-0.437764	-0.133939	0.584712	0.70048	0.90607	0.00845243	0.115767	0.321358	-0.57626	0.205591	-0.692027	-0.897618	-1.1615	-0.768094	0.328912	0.275818	0.393401	1.49041	1.43731	1.09701	1.04391	-0.053094	0.248334	0.795015	0.504797	0.350919	0.217504	0.99342	0.79274	0.34604	0.607811	0.456015	0.491517	0.3889	0.723342	0.433189	0.694292	0.758263	0.775463	0.13248	0.152857	0.155205	0.25664	0.938925
O00743;O00743-3;O00743-2;Q5T1S7	PPP6C	13;13;12;3	13;13;12;3	13;13;12;3	51.1	-0.113267	NA	2.03613	1.85993	1.33568	-0.113664	-0.176203	-0.700456	-2.14979	-0.524252	-1.97359	-1.44934	-0.481506	-1.46762	-1.28166	-1.68653	-0.986114	-0.80015	-1.20503	0.185964	-0.218912	-0.404876	0.939783	NA	0.0165137	0.00595088	0.10403	0.897848	0.770897	0.437582	0.0235403	0.560934	0.0218456	0.146769	0.853355	0.054849	0.0836054	0.00420313	0.362787	0.417232	0.128847	0.885885	0.839034	0.767624
O14497;H0Y488;O14497-3;A0A1B0GTU5;O14497-2;A0A087WUV6;H0YEW5;H0YCU6	ARID1A	25;23;23;23;23;8;2;1	25;23;23;23;23;8;2;1	23;21;21;21;21;7;2;1	16.2	NA	NA	-0.693531	-0.80352	-1.06986	-0.960186	-0.10999	-0.376334	-0.266656	-0.266344	-0.156666	0.109678	-0.414457	-1.42536	0.101565	1.29211	-1.0109	0.516022	1.70657	1.52693	2.71748	1.19055	NA	NA	0.267535	0.104083	0.021633	0.175612	0.89133	0.489669	0.72273	0.496896	0.808997	0.861926	0.878181	0.0260015	0.864989	0.0204167	0.246855	0.502737	0.042456	0.0728414	0.00203565	0.240963
O14579;M0QXB4;O14579-3;O14579-2;M0R061	COPE	21;20;16;16;9	21;20;16;16;9	21;20;16;16;9	71.1	0.0589559	0.32424	0.917642	0.763063	0.881685	0.254236	-0.154579	-0.0359568	-0.663406	0.118622	-0.508827	-0.627449	1.27187	1.80598	1.93938	1.93223	0.534106	0.667504	0.660356	0.133398	0.12625	-0.00714796	0.890351	0.39818	0.0468385	0.0448891	0.024111	0.502336	0.659102	0.918668	0.0558373	0.726613	0.0878344	0.0499161	0.535754	0.0383089	0.0158534	0.0191271	0.430236	0.213558	0.237923	0.636705	0.766128	0.983768
O14617;O14617-5;O14617-4;O14617-2;O14617-3;K7ELX8;A0A087WYN6;K7ERW8	AP3D1	44;44;42;38;34;5;5;3	44;44;42;38;34;5;5;3	44;44;42;38;34;5;5;3	50.2	0.168572	0.470603	0.32258	0.111051	0.717182	0.236704	-0.211528	0.394602	-0.0858752	0.60613	0.125653	-0.480477	0.323598	2.35279	2.46457	2.55281	2.02919	2.14097	2.22921	0.111787	0.200023	0.0882364	0.520409	0.28281	0.662672	0.895968	0.237063	0.742838	0.602111	0.193271	0.780505	0.0970506	0.700038	0.0708103	0.902905	0.00547318	0.00132695	0.00159203	0.0365577	0.00987919	0.0110808	0.715082	0.602018	0.782543
O14686;O14686-3;H0YEF2;F8VWW4	KMT2D	24;24;2;1	24;24;2;1	23;23;1;1	7	NA	NA	-0.350825	-0.370202	-0.262525	-0.87983	-0.0193771	0.0882998	-0.529005	0.107677	-0.509628	-0.617305	-0.336426	-0.462069	-1.45064	-0.590355	-0.125643	-1.11421	-0.253929	-0.988569	-0.128287	0.860283	NA	NA	0.685789	0.562578	0.678681	0.28852	0.981249	0.908645	0.488755	0.831278	0.363723	0.311436	0.812997	0.304332	0.0177936	0.226397	0.791659	0.0485543	0.60087	0.157757	0.888413	0.387915
O14733;O14733-4;O14733-3;O14733-2	MAP2K7	15;15;15;14	15;15;15;14	15;15;15;14	47	NA	NA	-0.92927	-0.355353	-0.627735	-0.800024	0.573916	0.301535	0.129246	-0.272382	-0.444671	-0.172289	-1.29888	-0.645612	-0.122177	-0.919875	0.653269	1.1767	0.379005	0.523434	-0.274264	-0.797698	NA	NA	0.360103	0.411646	0.164463	0.28852	0.632605	0.799609	0.920152	0.637508	0.521451	0.839747	0.45594	0.491333	0.838085	0.346227	0.571121	0.0650951	0.732513	0.624791	0.902832	0.61355
O14737;O14737-2;K7EQA1;K7ESJ4;Q3HM38;X6R2P6	PDCD5	9;7;6;4;3;3	9;7;6;4;3;3	9;7;6;4;3;3	67.2	0.0850112	0.426758	-0.589384	-0.645795	-1.63978	-0.727548	-0.0564112	-1.0504	-0.138164	-0.993986	-0.0817528	0.912233	-0.588782	-0.52384	-0.163892	-0.731995	0.064942	0.42489	-0.143212	0.359948	-0.208154	-0.568103	0.899807	0.797475	0.092021	0.261714	0.122274	0.139325	0.942835	0.364725	0.748451	0.443304	0.91109	0.391176	0.657534	0.295404	0.726164	0.11323	0.889973	0.23654	0.688783	0.426615	0.692667	0.334247
O14744;O14744-2;O14744-5;O14744-3;O14744-4;G3V580;H0YJX6;G3V5L5;G3V2L6;G3V2X6;C9JSX3;H0YJ77;H0YJD3;H7BZ44;G3V5T6;G3V507;G3V2F5	PRMT5	22;21;20;19;14;10;10;8;7;7;7;4;4;3;2;1;1	22;21;20;19;14;10;10;8;7;7;7;4;4;3;2;1;1	22;21;20;19;14;10;10;8;7;7;7;4;4;3;2;1;1	52	0.722492	NA	NA	NA	NA	NA	NA	NA	NA	NA	NA	NA	NA	NA	NA	NA	NA	NA	NA	NA	NA	NA	0.509703	NA	NA	NA	NA	NA	NA	NA	NA	NA	NA	NA	NA	NA	NA	NA	NA	NA	NA	NA	NA	NA
O14745;J3QRP6;O14745-2;J3QRA3	SLC9A3R1	16;9;8;2	16;9;8;2	16;9;8;2	53.6	-0.00371364	0.595912	-0.728102	-1.25853	-0.504514	0.230028	-0.530428	0.223588	0.958131	0.754016	1.48856	0.734543	0.147934	-1.00348	-0.501775	-0.776406	-1.15142	-0.64971	-0.924341	0.501707	0.227076	-0.274631	0.992018	0.573006	0.412873	0.17284	0.558324	0.709036	0.704112	0.86694	0.222107	0.569284	0.102412	0.398481	0.970754	0.391499	0.608826	0.484114	0.366663	0.46353	0.393427	0.760737	0.919735	0.903422
O14757;O14757-2;J3KN87;O14757-3;E7EPP6;E9PPA5;E9PKQ3;E9PJI4;A0A087WT52;A0A087WY91;E9PQW7	CHEK1	14;13;13;13;13;6;5;4;3;2;1	14;13;13;13;13;6;5;4;3;2;1	14;13;13;13;13;6;5;4;3;2;1	43.3	0.980826	1.1886	-0.706688	-0.745776	-1.51537	-1.73169	-0.0390886	-0.808681	-1.025	-0.769592	-0.98591	-0.216318	-0.604663	0.334215	0.945756	0.0240004	0.938877	1.55042	0.628663	0.611541	-0.310214	-0.921755	0.454312	0.155607	0.546452	0.319212	0.0614695	0.0790959	0.979763	0.498569	0.349484	0.365231	0.216626	0.81304	0.760587	0.703576	0.0744678	0.979678	0.324983	0.0153842	0.392718	0.505556	0.846985	0.374705
O14776;O14776-2;G3V220;Q5VWI1	TCERG1	55;54;47;1	55;54;47;1	55;54;47;1	41.5	-0.0402467	0.194365	-0.553702	-0.273592	-0.763156	-0.477347	0.28011	-0.209454	0.0763553	-0.489564	-0.203755	0.285809	0.398501	1.99514	2.65716	2.81609	1.59664	2.25866	2.41759	0.662016	0.82095	0.158934	0.923321	0.702411	0.274569	0.58066	0.119216	0.417775	0.475427	0.565726	0.866861	0.200482	0.62283	0.496112	0.921046	0.0595718	0.0112975	0.0102263	0.10172	0.0102972	0.0107395	0.113442	0.0895113	0.645769
O14777;I3L0P0;I3L4G3	NDC80	16;1;1	16;1;1	16;1;1	27.6	NA	NA	-0.188203	-0.543379	-0.938956	-0.922976	-0.355176	-0.750753	-0.734772	-0.395577	-0.379597	0.0159802	-0.138209	-1.27754	-0.363881	-0.629238	-1.13933	-0.225672	-0.491029	0.913657	0.6483	-0.265357	NA	NA	0.823101	0.500151	0.204893	0.288143	0.631437	0.250152	0.224327	0.617638	0.601121	0.980995	0.965889	0.150434	0.629104	0.368294	0.211959	0.723809	0.410004	0.34199	0.561279	0.801981
O14787-2;O14787;A0A075B780;K7ESC1;K7ENW1;K7EMA3;K7ESG1	TNPO2	22;21;18;4;3;1;1	13;13;12;2;1;1;1	13;13;12;2;1;1;1	34	NA	NA	-0.288447	0.0754409	-0.221335	0.536753	0.363888	0.0671128	0.8252	-0.296775	0.461312	0.758087	-1.36503	-1.52975	-1.2729	-1.24155	-0.164719	0.0921328	0.123488	0.256852	0.288207	0.0313556	NA	NA	0.776274	0.936909	0.80672	0.498583	0.683335	0.951789	0.201374	0.746015	0.344598	0.239829	0.272415	0.0514745	0.0239161	0.0409446	0.865358	0.879079	0.863407	0.81161	0.838724	0.980451
O14818;O14818-2;H0Y586;O14818-4	PSMA7	13;8;7;6	13;8;7;6	8;5;5;3	61.3	0.820578	-0.840044	0.774708	-1.35411	-1.62256	1.34539	-2.12882	-2.39727	0.570683	-0.268446	2.6995	2.96795	-0.166833	-1.29708	-0.728515	-0.456842	-1.13025	-0.561682	-0.29001	0.56857	0.840242	0.271672	0.593067	0.543137	0.237286	0.200652	0.135275	0.0701731	0.110206	0.0978401	0.217699	0.87582	0.0220083	0.0180246	0.965889	0.107805	0.162764	0.382804	0.333879	0.502258	0.742167	0.418035	0.321311	0.340439
O14929;O14929-2;F8WEW1;F8W9G7	HAT1	12;10;1;1	12;10;1;1	12;10;1;1	48.9	0.346873	NA	0.666229	0.0358143	-0.509227	0.127501	-0.630415	-1.17546	-0.538729	-0.545041	0.0916862	0.636727	-0.214615	0.545574	-0.85365	-0.612465	0.760189	-0.639034	-0.39785	-1.39922	-1.15804	0.241185	0.890351	NA	0.556125	0.968251	0.380011	0.897848	0.626184	0.27559	0.619787	0.425234	0.920655	0.319171	0.937341	0.31758	0.249172	0.174388	0.392339	0.503969	0.586386	0.263595	0.252956	0.888671
O14964;O14964-2;I3L1P5;I3L165;I3L1E3;I3L2H4	HGS	14;13;9;3;3;2	14;13;9;3;3;2	14;13;9;3;3;2	18.5	NA	NA	0.133164	0.257749	-0.445697	-0.46434	0.124585	-0.578861	-0.597504	-0.703446	-0.722088	-0.0186427	-0.180252	-1.10908	-1.36024	-1.32019	-0.928828	-1.17999	-1.13994	-0.251162	-0.211108	0.0400542	NA	NA	0.827998	0.653901	0.318165	0.352412	0.884995	0.354907	0.272653	0.273869	0.174093	0.973899	0.939293	0.10277	0.0154791	0.0564504	0.242835	0.0432929	0.128759	0.760737	0.889223	0.980005
O14965;A3KFJ0;Q5QPD4;A3KFJ1;Q5QPD2;Q5QPD1;A3KFJ2	AURKA	30;24;20;15;12;8;6	30;24;20;15;12;8;6	29;23;19;14;12;8;6	80.1	0.10943	0.906717	0.422359	0.996744	0.0353364	0.692844	0.574385	-0.387023	0.270485	-0.961408	-0.3039	0.657508	-0.123676	3.931	5.04552	4.09662	4.05468	5.16919	4.2203	1.11451	0.16562	-0.948892	0.849098	0.333756	0.650017	0.0986087	0.959906	0.438821	0.537428	0.664114	0.798333	0.120783	0.692286	0.391746	0.973656	0.00547318	0.000400697	0.0013821	0.00222748	2.30377e-05	0.000171672	0.075796	0.835476	0.0780506
O14979-3;O14979-2;A0A087WU03	HNRPDL	15;15;1	14;14;1	1;1;1	54.5	-0.0789506	0.086019	0.480891	0.7731	0.471808	-0.15992	0.292209	-0.00908308	-0.640811	-0.301292	-0.93302	-0.631728	-0.0114842	1.11279	1.00109	1.15893	1.12428	1.01257	1.17041	-0.111704	0.0461378	0.157842	0.809524	0.78738	0.199384	0.0512542	0.133125	0.775784	0.366927	0.97651	0.155832	0.278286	0.050938	0.134659	0.995371	0.267201	0.264454	0.205646	0.469454	0.427475	0.367491	0.741916	0.910465	0.61355
O14980;C9JKM9;C9J673;C9IZS4;C9JQ02;C9JV99;F8WF71;C9IYM2;H7BZC5;C9JF49	XPO1	57;14;11;8;8;8;7;5;5;4	57;14;11;8;8;8;7;5;5;4	57;14;11;8;8;8;7;5;5;4	57.3	-0.0804191	0.0944418	-0.248385	-0.531702	-0.199401	-0.0517352	-0.283317	0.0489845	0.19665	0.332301	0.479967	0.147665	0.358197	0.0547508	-0.239146	-0.148553	-0.303447	-0.597343	-0.506751	-0.293896	-0.203304	0.0905923	0.809524	0.788866	0.412873	0.0909276	0.390069	0.898869	0.371423	0.859597	0.546145	0.221021	0.136104	0.623321	0.777084	0.915583	0.450184	0.678434	0.469123	0.0425314	0.102209	0.388521	0.671973	0.775136
O14981;A0A0A0MTH9;O14981-2	BTAF1	32;32;14	32;32;14	32;32;14	23.2	0.445475	-0.606143	-0.939066	-1.39047	-1.0385	-0.51076	-0.451409	-0.099438	0.428306	0.351971	0.879715	0.527744	0.200239	-0.417968	-0.618872	-0.0677434	-0.618207	-0.819111	-0.267983	-0.200904	0.350225	0.551129	0.718251	0.406401	0.216061	0.0266467	0.193065	0.433286	0.631109	0.936589	0.607214	0.754147	0.165082	0.571085	0.92573	0.439335	0.126038	0.883026	0.303658	0.0510074	0.513372	0.694385	0.606665	0.206604
O15020;O15020-2;A4QPE4;E9PJZ2	SPTBN2	47;46;16;1	38;37;9;1	38;37;9;1	29.7	NA	NA	-0.0568853	-0.424037	-0.2651	0.401109	-0.367151	-0.208215	0.457995	0.158936	0.825146	0.66621	-0.583781	-0.752813	-0.806134	-0.6572	-0.169032	-0.222353	-0.0734188	-0.0533209	0.0956136	0.148934	NA	NA	0.965723	0.334244	0.699744	0.62142	0.75014	0.872518	0.686542	0.852527	0.235994	0.457335	0.704813	0.136099	0.0703835	0.294399	0.790271	0.646273	0.9297	0.907313	0.924953	0.897995
O15042-2;O15042;E7ET15;O15042-3;H0Y8D9;E7EW00;H7C4V2;C9J5L1;C9JDJ7;U3KPT1	U2SURP	48;48;47;26;22;20;11;5;4;3	48;48;47;26;22;20;11;5;4;3	48;48;47;26;22;20;11;5;4;3	47.3	0.0241758	-0.0994753	0.157411	0.341138	-0.0225687	-0.629305	0.183728	-0.179979	-0.786715	-0.363707	-0.970443	-0.606736	0.352324	1.05339	1.04035	1.04831	0.701063	0.688022	0.695986	-0.0130409	-0.0050777	0.00796316	0.951288	0.795015	0.640723	0.27068	0.943419	0.10393	0.550045	0.439246	0.0229212	0.17927	0.00852406	0.0342139	0.808548	0.0407388	0.0181296	0.0221056	0.119429	0.0315229	0.0417596	0.968241	0.989664	0.980451
O15116;E5RJ47;E5RH18	LSM1	4;2;2	4;2;2	4;2;2	48.9	0.0747396	NA	-0.45264	0.190089	-0.433984	-0.389249	0.64273	0.0186565	0.0633919	-0.624073	-0.579338	0.0447354	0.302352	0.0477736	-0.158676	0.1471	-0.254578	-0.461028	-0.155252	-0.20645	0.0993264	0.305776	0.939112	NA	0.477895	0.79505	0.401534	0.607847	0.276021	0.973254	0.931557	0.24279	0.340194	0.94882	0.902905	0.922617	0.781948	0.774494	0.746425	0.55136	0.840582	0.78991	0.902705	0.798216
O15144;C9JTV5;G5E9J0;H7C3F9;G5E9S7	ARPC2	13;4;4;3;2	13;4;4;3;2	13;4;4;3;2	48.3	0.96655	NA	0.0163813	-0.212971	-0.682505	0.328078	-0.229352	-0.698887	0.311697	-0.469535	0.541049	1.01058	0.199359	-0.357068	-0.740798	-0.851514	-0.556427	-0.940157	-1.05087	-0.383731	-0.494446	-0.110716	0.598625	NA	0.990017	0.844088	0.217504	0.781281	0.860701	0.329092	0.791015	0.555442	0.62165	0.245651	0.960525	0.656209	0.278005	0.191711	0.583803	0.240235	0.180142	0.706476	0.664901	0.932582
O15145;C9JZD1;F8VR50	ARPC3	8;4;3	8;4;3	8;4;3	46.6	0.202542	0.276722	-0.734947	0.0771275	0.160443	1.81302	0.812075	0.89539	2.54797	0.0833155	1.73589	1.65258	0.447278	-0.905205	-0.693496	-0.473545	-1.35248	-1.14077	-0.920823	0.211708	0.431659	0.219951	0.939783	0.485901	0.205818	0.948437	0.772996	0.0230222	0.502269	0.147409	0.00477526	0.954835	0.0802663	0.011121	0.837302	0.112779	0.124624	0.296169	0.105001	0.0583338	0.116415	0.578489	0.354481	0.569146
O15160;O15160-2;E7EQB9;D6RDJ3;H0Y723	POLR1C	10;9;8;5;4	10;9;8;5;4	10;9;8;5;4	42.5	-0.346498	0.588114	-0.256729	0.347641	0.496802	1.05264	0.604371	0.753531	1.30937	0.149161	0.704995	0.555834	-0.51905	0.230215	0.730656	0.718298	0.749265	1.24971	1.23735	0.500441	0.488082	-0.0123589	0.509703	0.438377	0.777393	0.643179	0.372234	0.149863	0.593164	0.415375	0.144826	0.87582	0.33204	0.414431	0.704043	0.651595	0.0357779	0.0547231	0.280525	0.0212602	0.0320981	0.346946	0.486218	0.980005
O15212;A2AB88	PFDN6	6;3	6;3	6;3	45.7	NA	NA	-0.033789	-0.0993361	-0.750391	-0.755551	-0.0655472	-0.716603	-0.721762	-0.651055	-0.656215	-0.00515995	-0.392817	-0.936351	-1.1124	-0.746558	-0.543534	-0.719587	-0.353741	-0.176054	0.189793	0.365847	NA	NA	0.966901	0.854177	0.0758387	0.254032	0.932376	0.28575	0.316879	0.200482	0.271737	0.992575	0.808657	0.0648426	0.0372429	0.0589696	0.339987	0.202495	0.42766	0.803263	0.745779	0.640072
O15226;O15226-2	NKRF	23;23	23;23	23;23	37.8	NA	NA	-0.381128	-0.362545	-0.143583	-0.896319	0.0185828	0.237545	-0.515191	0.218962	-0.533774	-0.752736	-0.117383	-1.0167	-0.439441	-0.955714	-0.899316	-0.322058	-0.838332	0.577258	0.0609847	-0.516273	NA	NA	0.684943	0.708676	0.869999	0.276697	0.986908	0.79529	0.450513	0.830957	0.436214	0.266875	0.965889	0.0818154	0.382822	0.0797845	0.189378	0.556411	0.155349	0.20761	0.919725	0.457843
O15260-2;Q5T8U5;O15260;O15260-3;B7Z1G8	SURF4	4;4;4;3;2	4;4;4;3;2	4;4;4;3;2	31.4	-0.290786	-0.388193	-0.608908	0.429968	-0.474951	0.545362	1.03888	0.133956	1.15427	-0.904919	0.115394	1.02031	0.337501	-1.07917	-0.0330799	-0.97555	-1.41667	-0.370581	-1.31305	1.04609	0.103621	-0.94247	0.888469	0.29293	0.165052	0.625521	0.219759	0.293258	0.301768	0.799772	0.0574549	0.340055	0.906092	0.0741732	0.795605	0.0767983	0.933995	0.0869643	0.0656729	0.234946	0.0485897	0.135253	0.927055	0.323933
O15294;O15294-3;O15294-2;O15294-4;C9JZL3	OGT	52;48;41;32;8	52;48;41;32;8	52;48;41;32;8	64.4	0.100076	-0.162617	0.00917631	-0.117411	-0.0272928	0.0315726	-0.126587	-0.0364691	0.0223963	0.0901183	0.148984	0.0588654	0.577113	1.7612	1.73945	1.62181	1.18408	1.16234	1.0447	-0.0217451	-0.139387	-0.117642	0.77175	0.622939	0.984424	0.761587	0.935154	0.942501	0.723478	0.915387	0.955564	0.772533	0.618326	0.855737	0.808548	0.0150584	0.00656877	0.0127396	0.173123	0.0876057	0.136409	0.937837	0.766479	0.779379
O15357;A0A0A0MTP6;O15357-2;F5GY16;H0YFZ4;F5H588;H7BXR2	INPPL1	12;10;8;2;2;1;1	12;10;8;2;2;1;1	12;10;8;2;2;1;1	14.2	0.679248	NA	NA	NA	NA	NA	NA	NA	NA	NA	NA	NA	NA	NA	NA	NA	NA	NA	NA	NA	NA	NA	0.415572	NA	NA	NA	NA	NA	NA	NA	NA	NA	NA	NA	NA	NA	NA	NA	NA	NA	NA	NA	NA	NA
O15371-2;O15371-3;O15371;B0QYA5;B0QYA4;B0QYA6;B0QYA8;A0A0D9SGB5	EIF3D	29;29;29;13;6;5;4;1	29;29;29;13;6;5;4;1	29;29;29;13;6;5;4;1	65.3	-0.0567283	0.0227816	0.427825	-0.294419	0.333144	-0.0289562	-0.722244	-0.0946812	-0.456782	0.627563	0.265462	-0.362101	0.00935402	0.229497	0.367892	0.773751	0.220143	0.358538	0.764397	0.138395	0.544254	0.405859	0.933223	0.950798	0.256275	0.716749	0.220095	0.953182	0.398487	0.776875	0.255529	0.417105	0.718749	0.286491	0.992722	0.699764	0.45647	0.0834192	0.790271	0.561193	0.18256	0.846684	0.37153	0.511654
O15372;B3KS98;A0A087WZK9;E5RJT0;E5RGU4;E5RFH0;E5RFW7;E5RHC7;E5RH59	EIF3H;EIF3S3	23;23;22;13;10;5;4;2;2	23;23;22;13;10;5;4;2;2	23;23;22;13;10;5;4;2;2	73.9	-0.199528	-0.172455	0.570519	0.114263	0.0329801	0.140726	-0.456256	-0.537538	-0.429792	-0.0812827	0.0264636	0.107746	0.00307811	-0.124143	-0.330447	-0.428741	-0.127221	-0.333525	-0.431819	-0.206304	-0.304598	-0.098294	0.740854	0.622939	0.151795	0.761966	0.918561	0.732505	0.206195	0.142095	0.217699	0.784857	0.94658	0.744564	0.995913	0.798358	0.374136	0.273958	0.788748	0.302406	0.218177	0.561719	0.517302	0.833584
O15379;O15379-2;E7ESJ6;E7EW19	HDAC3	13;11;6;2	12;10;5;2	12;10;5;2	39	NA	NA	-1.00931	-0.450285	-0.202485	-0.624184	0.559024	0.806824	0.385124	0.2478	-0.1739	-0.4217	0.13815	-0.278777	-0.376119	-0.313476	-0.416927	-0.514269	-0.451626	-0.0973413	-0.0346987	0.0626426	NA	NA	0.102081	0.462787	0.731269	0.181763	0.503206	0.301361	0.462233	0.782657	0.782637	0.472753	0.946672	0.699736	0.365405	0.606836	0.618388	0.236601	0.4821	0.922491	0.984751	0.96673
O15397;O15397-2;F5H244;F5H2I3;F5GXT5;H0YH64;F5H292	IPO8	17;12;3;2;2;2;1	16;11;3;2;2;2;1	16;11;3;2;2;2;1	21.3	-0.507087	NA	0.401704	0.324374	0.36169	0.0972795	-0.0773295	-0.0400141	-0.304424	0.0373154	-0.227095	-0.26441	-0.149559	-0.271974	-0.934046	-0.33687	-0.122415	-0.784487	-0.18731	-0.662072	-0.0648953	0.597177	0.662558	NA	0.719163	0.800465	0.733994	0.942794	0.929201	0.957963	0.658456	0.968264	0.793591	0.763965	0.965889	0.761339	0.250225	0.652824	0.840901	0.176036	0.638003	0.378342	0.916876	0.492451
O15446;O15446-2	CD3EAP	10;10	10;10	10;10	41.8	NA	0.584605	NA	NA	NA	NA	NA	NA	NA	NA	NA	NA	NA	NA	NA	NA	NA	NA	NA	NA	NA	NA	NA	0.289666	NA	NA	NA	NA	NA	NA	NA	NA	NA	NA	NA	NA	NA	NA	NA	NA	NA	NA	NA	NA
O15498;O15498-2;H7C3K7	YKT6	13;10;1	13;10;1	13;10;1	73.7	-0.10154	0.202355	-0.780611	-1.57035	-2.10375	-0.693709	-0.789741	-1.32314	0.0869017	-0.533395	0.876643	1.41004	-0.804267	-0.578097	0.277065	-0.0582677	0.22617	1.08133	0.745999	0.855162	0.519829	-0.335333	0.820387	0.536242	0.129072	0.0448891	0.0159013	0.196361	0.257103	0.106598	0.825229	0.54153	0.146794	0.0442919	0.581262	0.385908	0.442431	0.879054	0.827269	0.0854149	0.205749	0.352676	0.64426	0.57681
O43143	DHX15	49	49	48	66.3	0.0645294	-0.199695	0.353385	0.481089	0.166834	-0.200771	0.127703	-0.186552	-0.554156	-0.314255	-0.681859	-0.367604	-0.217415	0.110311	-0.0776151	0.166776	0.327726	0.1398	0.384191	-0.187926	0.0564652	0.244391	0.842623	0.515401	0.277496	0.138121	0.540684	0.585666	0.682402	0.412047	0.0749844	0.221091	0.0370364	0.153244	0.888832	0.79339	0.802565	0.609364	0.394309	0.593515	0.18256	0.476177	0.889223	0.316652
O43148;O43148-2;K7EP06;K7EPP5;K7ERH6	RNMT	8;8;6;1;1	8;8;6;1;1	8;8;6;1;1	18.1	NA	NA	-0.639863	-0.392851	-0.504158	0.19626	0.247012	0.135705	0.836123	-0.111307	0.589111	0.700418	-0.293577	-0.331904	-1.10092	-0.242516	-0.038327	-0.807344	0.0510607	-0.769017	0.0893878	0.858405	NA	NA	0.594952	0.714227	0.553117	0.860254	0.86877	0.918668	0.417009	0.929971	0.495902	0.407349	0.931371	0.642989	0.121482	0.718599	0.964869	0.245324	0.94104	0.238115	0.88161	0.303236
O43172-2;O43172	PRPF4	32;32	32;32	32;32	79.7	0.10449	0.167021	-0.296065	-0.346284	-0.342442	-0.479152	-0.0502183	-0.0463763	-0.183087	0.00384202	-0.132868	-0.13671	-0.269257	0.426458	0.340656	0.302925	0.695715	0.609913	0.572182	-0.0858022	-0.123533	-0.0377308	0.746297	0.55721	0.37137	0.258436	0.183064	0.216589	0.903879	0.881234	0.607214	0.989474	0.697441	0.666803	0.878181	0.317692	0.292864	0.389125	0.185381	0.0803475	0.127462	0.825557	0.810165	0.918524
O43175;Q5SZU1	PHGDH	22;16	22;16	22;16	47.1	-0.0269534	-0.399833	0.561172	0.711522	0.552297	0.109842	0.15035	-0.00887569	-0.45133	-0.159226	-0.60168	-0.442454	0.461921	0.357422	0.321997	1.00518	-0.104499	-0.139924	0.543261	-0.0354248	0.64776	0.683185	0.949643	0.333756	0.262756	0.137056	0.228391	0.845776	0.673249	0.981397	0.116643	0.656207	0.059082	0.134654	0.888832	0.702812	0.695367	0.226397	0.800746	0.633955	0.124184	0.906674	0.115119	0.145203
O43237;O43237-2;B4E2E0;J3KRI4;J3KRZ2;H3BUM4;J3QKK5;J3KSD2;H3BU48	DYNC1LI2	20;18;10;7;3;2;1;1;1	18;17;8;7;3;2;1;1;1	18;17;8;7;3;2;1;1;1	54.3	-0.0119842	0.807581	0.246139	-0.400517	0.0828814	-0.022265	-0.646655	-0.163257	-0.268404	0.483398	0.378252	-0.105146	0.925442	0.980702	1.11009	0.972117	0.0552603	0.184645	0.0466753	0.129385	-0.008585	-0.13797	0.986893	0.439245	0.592053	0.400227	0.83916	0.972714	0.175769	0.631194	0.529233	0.266506	0.405179	0.821109	0.549274	0.0660131	0.0207301	0.0404835	0.932208	0.708585	0.939393	0.644594	0.986982	0.707375
O43242;O43242-2;H0YGV8	PSMD3	32;24;5	32;24;5	32;24;5	60.1	0.120616	-0.257865	0.212162	-0.89125	-1.24674	-0.287819	-1.10341	-1.4589	-0.49998	-0.355487	0.603431	0.958918	-0.14393	-0.706399	-1.06071	-0.940355	-0.562469	-0.916784	-0.796425	-0.354315	-0.233956	0.120359	0.76318	0.357537	0.642179	0.135898	0.0159013	0.528159	0.104316	0.00314186	0.0996275	0.537242	0.219621	0.0101813	0.939499	0.246114	0.0181296	0.0318499	0.380979	0.020598	0.0417596	0.623062	0.805223	0.827195
O43264;O43264-2;F5H3C1	ZW10	20;17;3	20;17;3	20;17;3	33.5	-0.27618	NA	-0.184023	-0.471765	-0.694952	0.0164378	-0.287742	-0.510929	0.200461	-0.223187	0.488203	0.71139	-0.354925	-0.695385	-1.34258	-0.935201	-0.34046	-0.98766	-0.580276	-0.6472	-0.239815	0.407384	0.600786	NA	0.759996	0.328897	0.323704	0.977401	0.54174	0.506969	0.646582	0.782138	0.174479	0.276249	0.864171	0.227476	0.0210009	0.0495754	0.604339	0.0732164	0.192233	0.326918	0.743237	0.524019
O43290;E9PQI8	SART1	43;7	43;7	43;7	55.4	-0.0251651	-0.0247649	0.0362512	-0.161176	-0.120714	-0.334073	-0.197427	-0.156965	-0.370324	0.0404612	-0.172898	-0.213359	1.08675	1.25763	1.1987	1.15559	0.170879	0.111949	0.06884	-0.0589293	-0.102039	-0.0431093	0.939507	0.943286	0.911877	0.653935	0.655967	0.293258	0.579741	0.54819	0.155524	0.92257	0.570408	0.402152	0.657534	0.20591	0.17918	0.200366	0.661139	0.68593	0.828794	0.83411	0.793407	0.902752
O43324;O43324-2;D6RBD7;C9J1V9;H0YAL7;D6RCQ0	EEF1E1;hCG_2043275	6;5;5;5;4;2	6;5;5;5;4;2	6;5;5;5;4;2	43.7	0.610691	NA	-0.127625	-0.357406	-0.251788	-0.108298	-0.229782	-0.124164	0.0193264	0.105618	0.249108	0.14349	-0.966534	-1.32853	-1.42415	-1.1631	-0.361993	-0.457619	-0.196565	-0.0956263	0.165428	0.261055	0.403478	NA	0.890662	0.685587	0.707556	0.904429	0.799851	0.85711	0.979554	0.881258	0.701088	0.795611	0.55875	0.0224321	0.00616487	0.077157	0.666221	0.486126	0.830248	0.865515	0.89907	0.831323
O43390;O43390-3;B4DT28	HNRNPR;HNRPR	37;34;27	37;34;27	3;3;3	60.2	0.04523	-0.142017	0.528026	0.643628	0.303142	0.0758498	0.115601	-0.224884	-0.452177	-0.340486	-0.567778	-0.227292	-0.156863	-0.261807	-0.205946	0.00434973	-0.104944	-0.0490832	0.161213	0.0558609	0.266157	0.210296	0.901742	0.622488	0.248686	0.125842	0.411207	0.887716	0.713989	0.347379	0.144826	0.181244	0.0706784	0.3889	0.932634	0.531629	0.545655	0.990125	0.813887	0.862169	0.595776	0.874159	0.517302	0.506008
O43395;O43395-3	PRPF3	31;12	31;12	31;12	52.9	0.061154	0.0705457	-0.0614613	-0.336769	-0.464002	-0.27037	-0.275308	-0.40254	-0.208909	-0.127233	0.0663989	0.193632	0.322518	0.320896	0.494075	0.230747	-0.00162221	0.171557	-0.0917711	0.173179	-0.0901489	-0.263328	0.842521	0.820512	0.8432	0.285455	0.0849168	0.453467	0.401537	0.135146	0.488755	0.684428	0.850881	0.483608	0.808657	0.438821	0.128102	0.496087	0.998143	0.494793	0.742459	0.57955	0.838724	0.30617
O43396;K7ER96;K7EML9;K7EPB7;K7EME7;K7EKG2	TXNL1	14;13;5;2;2;1	14;13;5;2;2;1	14;13;5;2;2;1	52.6	-0.254036	-0.427206	-0.193411	-0.180418	0.881862	0.0452394	0.0129926	1.07527	0.23865	1.06228	0.225658	-0.836622	-0.552015	-0.805637	-1.34686	-1.35389	-0.253621	-0.794848	-0.801875	-0.541227	-0.548254	-0.00702746	0.87509	0.345441	0.785894	0.820607	0.0429072	0.958633	0.991056	0.127214	0.79178	0.138841	0.798275	0.203029	0.878181	0.295404	0.0428221	0.056658	0.835434	0.348329	0.375238	0.435315	0.591815	0.99485
O43399;O43399-5;O43399-7;A0A087WYR3;A0A087WZ51	TPD52L2	15;15;15;14;8	15;15;15;14;8	4;4;4;4;0	76.7	-0.250862	-0.065722	-0.0043264	-0.776969	-0.0251781	-0.0981145	-0.772642	-0.0208517	-0.0937881	0.751791	0.678854	-0.0729364	0.957016	0.668424	0.669527	0.55359	-0.288593	-0.28749	-0.403426	0.00110269	-0.114834	-0.115936	0.415572	0.820512	0.997523	0.0574	0.947742	0.813354	0.0503573	0.951789	0.739108	0.0526494	0.0441382	0.820238	0.704043	0.484201	0.44434	0.541657	0.529372	0.396273	0.278418	0.997015	0.788668	0.744312
O43447;C9JQD4;O43447-2;H0YEL5;A6NM32;C9JAN8	PPIH	13;12;9;6;3;1	13;12;9;6;3;1	13;12;9;6;3;1	72.3	-0.0639838	0.250289	0.260163	-0.708476	0.146142	0.00672174	-0.968639	-0.114022	-0.253441	0.854617	0.715197	-0.13942	0.273381	0.614355	0.454283	0.180808	0.340975	0.180902	-0.0925728	-0.160072	-0.433547	-0.273475	0.842521	0.626167	0.475105	0.505311	0.57026	0.983703	0.453709	0.708037	0.449772	0.456812	0.467598	0.626337	0.939293	0.472666	0.571212	0.833858	0.380979	0.531626	0.75933	0.64428	0.283073	0.491215
O43504;R4GMU8;E9PLX3;A0A0C4DGV4	LAMTOR5	3;2;2;2	3;2;2;2	3;2;2;2	48.4	NA	NA	-0.242603	-0.501379	0.340714	-1.03263	-0.258776	0.583317	-0.790022	0.842093	-0.531246	-1.37334	0.0590502	-0.278983	-0.742085	-0.846803	-0.338033	-0.801136	-0.905853	-0.463103	-0.56782	-0.104717	NA	NA	0.827998	0.584263	0.734333	0.277468	0.766906	0.532706	0.247376	0.315345	0.333407	0.086315	0.979445	0.556818	0.167695	0.101131	0.575763	0.191971	0.132768	0.436613	0.350902	0.918125
O43592;F8WDU6;F5GYW6;F5GZM3	XPOT	29;8;3;1	29;8;3;1	29;8;3;1	42.2	-0.687144	0.142077	-0.158584	-0.792638	0.424731	1.3951	-0.634054	0.583315	1.55368	1.21737	2.18774	0.970367	0.394746	-0.959731	-0.462776	-0.460956	-1.35448	-0.857522	-0.855702	0.496955	0.498775	0.00182018	0.326948	0.926586	0.845332	0.3432	0.525556	0.0894695	0.48366	0.346946	0.0232346	0.1616	0.0136459	0.0816867	0.878181	0.206872	0.226749	0.444252	0.232574	0.187354	0.304012	0.590317	0.755502	0.999491
O43615;M0QXU7;M0QXM9;M0R301;M0R124	TIMM44	12;8;3;2;2	12;8;3;2;2	12;8;3;2;2	31.9	-0.258426	NA	-0.356964	-0.218648	-0.0183362	0.372136	0.138316	0.338627	0.7291	0.200312	0.590784	0.390473	0.181662	-0.800162	-0.518569	-0.789578	-0.981823	-0.700231	-0.97124	0.281593	0.0105832	-0.271009	0.567876	NA	0.757624	0.834587	0.981923	0.641769	0.917095	0.701665	0.336226	0.781203	0.308846	0.269914	0.935709	0.136457	0.174366	0.060869	0.1258	0.0686633	0.0344899	0.493349	0.987306	0.294295
O43633;M0R1L7;M0R1T5;M0QXX8	CHMP2A	11;9;7;4	11;9;7;4	11;9;7;4	34.2	1.39125	0.390348	-1.16756	-2.06514	-2.053	-1.1368	-0.897581	-0.885443	0.0307575	0.012138	0.928338	0.9162	-0.588932	0.273373	0.787084	0.576496	0.862305	1.37602	1.16543	0.513711	0.303123	-0.210588	0.370618	0.659308	0.118861	0.0121489	0.0118388	0.248446	0.178967	0.170509	0.97749	0.985674	0.244245	0.260759	0.824024	0.744451	0.256335	0.418212	0.205811	0.0241607	0.0547079	0.194092	0.571569	0.648971
O43660;O43660-2;D6RA26;H0YA24;B7Z982;H0YAA2	PLRG1	29;28;13;9;5;3	29;28;13;9;5;3	29;28;13;9;5;3	75.3	0.108409	0.129914	-0.0330587	-0.431459	-0.0121948	0.0584217	-0.3984	0.0208639	0.0914804	0.419264	0.48988	0.0706165	-0.140562	0.830252	1.19891	1.21232	0.970815	1.33947	1.35288	0.368659	0.382067	0.0134087	0.842521	0.670789	0.955112	0.466674	0.979083	0.928632	0.507655	0.951966	0.84896	0.434724	0.365579	0.883858	0.967847	0.252592	0.0651703	0.067334	0.221474	0.0465981	0.0524642	0.350909	0.442854	0.980005
O43663;H0YL53;G3V3N7;H0YM42;H0YLA0;H0YNE4;H3BSJ8	PRC1	36;14;14;6;4;3;2	36;14;14;6;4;3;2	2;0;1;0;0;0;0	63.7	-0.202804	0.857406	0.729563	0.914417	1.40743	1.22368	0.184854	0.67787	0.494118	0.493016	0.309264	-0.183752	0.252183	1.71788	2.77749	2.26273	1.4657	2.52531	2.01055	1.05961	0.544852	-0.514761	0.779352	0.325656	0.371523	0.170716	0.0351665	0.113252	0.851602	0.327868	0.468562	0.362137	0.585238	0.699758	0.964548	0.115143	0.0132737	0.0337772	0.150705	0.00914886	0.0315757	0.0574655	0.44745	0.329307
O43670-2;O43670;J3QRS9;O43670-4;X6R4W8;O43670-3;J3KS31;J3QS27;J3KTL1;J3KRB6;J3KRW6;H0Y3M2	ZNF207	15;15;15;15;11;10;5;3;3;3;3;3	15;15;15;15;11;10;5;3;3;3;3;3	15;15;15;15;11;10;5;3;3;3;3;3	22.5	0.746155	-0.40309	-0.0465198	0.223393	-0.295177	0.428757	0.269913	-0.248658	0.475277	-0.518571	0.205364	0.723935	0.0569587	-0.290986	-0.019586	0.382371	-0.347945	-0.0765447	0.325412	0.2714	0.673357	0.401957	0.085814	0.207456	0.890662	0.478611	0.263765	0.303383	0.376527	0.334564	0.187151	0.0927402	0.570233	0.0572644	0.978709	0.523869	0.961832	0.245066	0.529118	0.837345	0.357211	0.610652	0.256155	0.37782
O43683-2;O43683-3;O43683;C9JRC7;C9JQA4	BUB1	19;19;19;2;2	19;19;19;2;2	19;19;19;2;2	27.3	0.379042	NA	NA	NA	NA	NA	NA	NA	NA	NA	NA	NA	NA	NA	NA	NA	NA	NA	NA	NA	NA	NA	0.543149	NA	NA	NA	NA	NA	NA	NA	NA	NA	NA	NA	NA	NA	NA	NA	NA	NA	NA	NA	NA	NA
O43684-2;O43684;J3QT28;J3QSX4	BUB3	19;19;17;7	19;19;17;7	19;19;17;7	84	0.164155	-0.121894	0.305499	0.405426	-0.00631206	-0.119566	0.0999272	-0.311811	-0.425064	-0.411738	-0.524992	-0.113254	0.0570898	0.357165	0.311	0.670039	0.300076	0.25391	0.612949	-0.0461659	0.312874	0.35904	0.726237	0.656869	0.296652	0.172775	0.982232	0.743528	0.782341	0.276005	0.171502	0.187012	0.106085	0.71932	0.978709	0.325291	0.32006	0.0486813	0.446729	0.412256	0.0712667	0.895903	0.362082	0.340439
O43707;O43707-2;O43707-3;F5GXS2;H7C144;K7EJH8;K7EP19	ACTN4	68;47;36;36;22;14;8	68;47;36;36;22;14;8	43;32;27;27;18;9;3	75.2	-0.122253	-0.287392	0.938452	0.288483	1.1315	0.120331	-0.649969	0.193047	-0.818121	0.843015	-0.168152	-1.01117	-0.0469167	-0.609084	-1.42796	-1.23292	-0.562167	-1.38104	-1.186	-0.818871	-0.623832	0.19504	0.821104	0.526652	0.0476449	0.377271	0.00763284	0.84181	0.103225	0.507007	0.114023	0.0163064	0.718749	0.0453005	0.979445	0.20591	0.00368022	0.0101185	0.312115	0.00785505	0.0210653	0.0750664	0.252956	0.510801
O43719;Q5H919;Q5H918	HTATSF1	40;13;13	40;13;13	40;13;13	60	0.0832827	0.478831	0.0451442	0.524629	0.0520112	-1.33441	0.479484	0.00686704	-1.37955	-0.472617	-1.85903	-1.38642	-0.0243524	0.41864	-0.0640032	0.565279	0.442992	-0.0396508	0.589631	-0.482643	0.146639	0.629282	0.858121	0.333518	0.904697	0.0956705	0.850497	0.148815	0.15655	0.982127	0.110869	0.0945487	0.0362607	0.0970818	0.988662	0.575939	0.931647	0.392506	0.499888	0.936387	0.249924	0.298146	0.821106	0.249868
O43747;O43747-2;H3BR36;H3BUN9;H3BNR4;H3BRM7;H3BN71;B4DGE1;B3KNW1;H3BS13;H3BV30	AP1G1	12;12;4;4;4;2;2;2;2;1;1	12;12;4;4;4;2;2;2;2;1;1	12;12;4;4;4;2;2;2;2;1;1	19.2	0.360061	NA	0.0591645	0.146266	-0.228072	-0.213885	0.0871011	-0.287237	-0.273049	-0.374338	-0.36015	0.0141875	-0.998409	-1.07848	-1.23036	-0.578009	-0.0800659	-0.231954	0.4204	-0.151888	0.500466	0.652355	0.643805	NA	0.915492	0.854177	0.551891	0.607273	0.921686	0.50555	0.453064	0.573987	0.50762	0.970676	0.592224	0.180677	0.0584524	0.373238	0.932208	0.703344	0.53356	0.864327	0.671398	0.478067
O43765;K7EMD6;K7ERW5	SGTA	14;8;2	14;8;2	14;8;2	42.8	-0.606393	-0.049259	-0.549175	-0.334436	-0.137017	-0.024426	0.214739	0.412158	0.524749	0.19742	0.31001	0.112591	0.229602	-0.259271	-1.04773	-0.93307	-0.488873	-1.27733	-1.16267	-0.788455	-0.673799	0.114656	0.326107	0.923852	0.221911	0.365682	0.687044	0.962307	0.612241	0.26185	0.168061	0.47509	0.323585	0.731425	0.916409	0.67085	0.0509804	0.0834192	0.254752	0.00319033	0.00984502	0.0582018	0.163899	0.757051
O43768-6;O43768-5;O43768-2;O43768;O43768-9;O43768-7;O43768-3;O43768-4;A6NMQ3;Q5T5H1;O43768-8;H3BQ52;H3BTD3;P56211-2;P56211;H3BMD8	ENSA	7;7;7;7;7;7;7;7;7;7;4;1;1;1;1;1	7;7;7;7;7;7;7;7;7;7;4;1;1;1;1;1	7;7;7;7;7;7;7;7;7;7;4;1;1;1;1;1	52.2	NA	NA	-0.941074	-0.240298	-1.357	-0.532199	0.700776	-0.415923	0.408875	-1.1167	-0.291901	0.824798	-1.02254	-1.48821	-0.504797	-2.00851	-0.465678	0.517739	-0.985971	0.983417	-0.520293	-1.50371	NA	NA	0.286382	0.8578	0.0603698	0.559677	0.62283	0.593956	0.655924	0.323992	0.804041	0.241386	0.441646	0.114721	0.492451	0.0191271	0.652301	0.489658	0.176426	0.469335	0.774815	0.336242
O43776;K7EQ35;K7EIU7;K7EPK2;O43776-2;K7EMQ6;K7EJ19	NARS	14;4;3;3;3;2;2	14;4;3;3;3;2;2	14;4;3;3;3;2;2	31.8	NA	NA	-0.201056	-0.927656	-0.395551	0.290464	-0.726599	-0.194495	0.49152	0.532104	1.21812	0.686015	-0.0451086	-1.21846	-1.95724	-2.18164	-1.17336	-1.91213	-2.13653	-0.738772	-0.963178	-0.224405	NA	NA	0.795243	0.321196	0.589994	0.800562	0.426319	0.726845	0.562889	0.587222	0.229298	0.445555	0.981538	0.0730505	0.0273866	0.00576917	0.0776424	0.032151	0.00353172	0.479146	0.216017	0.882486
O43809;H3BND3;H3BV41	NUDT21	20;13;8	20;13;8	20;13;8	88.1	-0.197722	0.285722	0.847786	1.30258	0.461732	0.4234	0.454792	-0.386054	-0.424387	-0.840846	-0.879178	-0.0383323	0.698831	1.03577	1.21562	1.66751	0.336935	0.516786	0.968683	0.179851	0.631747	0.451897	0.616819	0.381484	0.0829359	0.0112581	0.192043	0.356584	0.158879	0.180271	0.193405	0.0122543	0.0209225	0.913395	0.62115	0.0861005	0.0287689	0.0110077	0.380979	0.0897464	0.0191651	0.530815	0.105053	0.253181
O43852;O43852-3;O43852-2;O43852-4;O43852-10;O43852-6;O43852-5;O43852-9;O43852-13;O43852-14;O43852-15;O43852-11;H0Y875;O43852-12;O43852-7;O43852-8	CALU	14;14;11;11;10;10;9;8;7;7;7;7;6;4;4;4	14;14;11;11;10;10;9;8;7;7;7;7;6;4;4;4	14;14;11;11;10;10;9;8;7;7;7;7;6;4;4;4	54.3	NA	NA	1.53485	1.82046	1.47451	-0.762618	0.285609	-0.0603338	-2.29746	-0.345943	-2.58307	-2.23713	-0.467967	-1.69739	-1.61966	-1.68425	-1.22942	-1.15169	-1.21629	0.0777289	0.0131358	-0.0645931	NA	NA	0.0689359	0.0119172	0.0543232	0.227646	0.612246	0.936589	0.00790718	0.535045	0.000697393	0.00533928	0.773789	0.00547318	0.0110177	0.00392624	0.0902884	0.0918216	0.0516872	0.916257	0.986982	0.955989
O43865;O43865-2;Q96HN2-4;Q96HN2-3;H0Y8B3;Q96HN2-2;Q96HN2;C9K0S0	AHCYL1	31;27;15;15;15;15;15;1	31;27;15;15;15;15;15;1	31;27;15;15;15;15;15;1	59.2	0.228982	-0.217958	-0.0646054	-0.273351	-0.075138	-0.0354857	-0.208745	-0.0105327	0.0291197	0.198213	0.237865	0.0396524	0.0362819	-0.138367	-0.348299	-0.215608	-0.174649	-0.384581	-0.25189	-0.209932	-0.0772416	0.132691	0.45321	0.448222	0.890662	0.499061	0.779436	0.94233	0.729407	0.982127	0.963056	0.637675	0.596423	0.925281	0.981538	0.783575	0.344957	0.590913	0.736828	0.26077	0.494708	0.50554	0.873871	0.640072
O43913;O43913-2;G3V0H0	ORC5	23;17;4	23;17;4	23;17;4	64.1	0.127441	0.263016	-0.147313	-0.383793	-0.389062	0.00986655	-0.23648	-0.241749	0.15718	-0.00526895	0.39366	0.398928	0.841461	1.92955	2.2898	2.23519	1.08809	1.44834	1.39373	0.360244	0.305633	-0.0546103	0.780136	0.631806	0.724381	0.381628	0.232549	0.979	0.635153	0.439246	0.599279	0.989474	0.273024	0.132903	0.586411	0.00547318	0.00055921	0.00126741	0.151875	0.0255517	0.0419674	0.222976	0.515409	0.896863
O43929;O43929-3;O43929-2;C9JGH7;C9J2X8;Q53SE3;Q5THS9;Q96NJ5-3;Q96NJ5-2;Q96NJ5	ORC4	23;18;17;7;7;7;1;1;1;1	23;18;17;7;7;7;1;1;1;1	13;8;7;6;6;6;1;1;1;1	63.8	0.303834	0.930283	-0.621934	-0.733114	-0.441696	-0.377163	-0.11118	0.180238	0.244771	0.291419	0.355951	0.0645328	1.00127	1.65599	2.04734	1.71035	0.654725	1.04607	0.709081	0.391347	0.0543565	-0.33699	0.509703	0.0613025	0.182517	0.0885817	0.103603	0.336571	0.869669	0.671991	0.595941	0.455994	0.383218	0.85469	0.413377	0.0224321	0.00323094	0.00881374	0.171613	0.00716053	0.0441765	0.288383	0.916876	0.30617
O60216;E5RI01;E5RFZ5;E5RFV8;E5RIN7;E5RG18;E5RJW1;E5RJK5;Q9H4I0;A0A140T8W2;Q9H4I0-2	RAD21	20;5;5;5;5;4;4;4;2;1;1	20;5;5;5;5;4;4;4;2;1;1	20;5;5;5;5;4;4;4;2;1;1	35.5	-0.149482	0.804143	1.4497	2.84743	1.78129	0.932447	1.39773	0.33159	-0.517252	-1.06614	-1.91498	-0.848842	0.28485	-0.237265	1.14941	1.16073	-0.522115	0.864562	0.875885	1.38668	1.398	0.0113229	0.738102	0.29293	0.0165137	0.00158067	0.00267692	0.396668	0.0239564	0.265036	0.622392	0.0329071	0.074577	0.387962	0.913968	0.750054	0.0177936	0.0227668	0.604342	0.16182	0.176635	0.09933	0.164241	0.980005
O60220	TIMM8A	5	5	5	79.4	NA	-0.828176	0.219569	-1.5436	-1.3628	-1.4239	-1.76317	-1.58237	-1.64347	0.180798	0.119696	-0.0611015	-0.18967	-0.706889	-0.151567	0.439836	-0.517219	0.0381026	0.629506	0.555321	1.14672	0.591404	NA	0.207456	0.826495	0.0975508	0.245804	0.180743	0.0225573	0.193271	0.0334965	0.899564	0.879986	0.965474	0.917783	0.293403	0.839988	0.254413	0.528663	0.958803	0.136148	0.670132	0.283073	0.654209
O60231;A0A140T947;Q5SQH5;A0A140T8Y5;A0A140T9T4;A2AB15	DHX16	42;30;20;19;8;6	41;29;20;19;8;6	41;29;20;19;8;6	49.7	-0.154219	0.592196	-0.1083	0.0204438	0.215443	0.496536	0.128744	0.323743	0.604836	0.194999	0.476092	0.281093	0.702774	0.571146	0.76745	0.676474	-0.131629	0.0646752	-0.0263007	0.196304	0.105328	-0.090976	0.651966	0.175538	0.761294	0.958682	0.416128	0.169618	0.747113	0.28398	0.070593	0.540507	0.128491	0.276249	0.592224	0.268895	0.0817703	0.130207	0.781037	0.822459	0.940728	0.52622	0.807345	0.741017
O60244;H7C3E5;H7C017	MED14	42;11;5	42;11;5	42;11;5	40.1	-0.0627125	1.04585	0.545559	0.0527802	0.977461	1.55897	-0.492778	0.431903	1.01341	0.924681	1.50619	0.581511	-0.72567	2.2228	2.17667	2.15646	2.94847	2.90234	2.88213	-0.0461243	-0.0663375	-0.0202132	0.967272	0.207456	0.31073	0.965784	0.0713973	0.0374856	0.718002	0.49919	0.119703	0.443749	0.15206	0.332913	0.62115	0.00890631	0.00136464	0.00812387	0.00970483	0.00160248	0.00652341	0.938652	0.952893	0.983768
O60264	SMARCA5	51	51	36	50	0.0127413	0.130392	-0.312932	-0.265695	-0.351259	-0.299835	0.0472365	-0.0383271	0.0130968	-0.0855636	-0.0341397	0.0514239	1.58336	2.55904	2.86689	2.61706	0.975682	1.28353	1.0337	0.307848	0.0580164	-0.249832	0.983606	0.709372	0.379586	0.438576	0.219759	0.517765	0.914435	0.908151	0.977766	0.788524	0.943589	0.908745	0.272415	0.00320431	0.000356816	0.000985624	0.211888	0.0575439	0.117043	0.274491	0.895742	0.486841
O60306;H0YH15;H0YLN9	AQR	34;13;2	34;13;2	33;13;2	33.2	-0.384555	NA	-0.634778	0.534646	-0.122969	0.390344	1.16942	0.511809	1.02512	-0.657615	-0.144302	0.513313	-0.15339	-0.289221	0.386514	-0.554127	-0.135831	0.539904	-0.400737	0.675735	-0.264906	-0.94064	0.523693	NA	0.500537	0.383997	0.875827	0.540493	0.183993	0.594678	0.150079	0.338522	0.704441	0.371164	0.965889	0.783575	0.358589	0.463683	0.926014	0.419025	0.698533	0.605061	0.904753	0.486841
O60341;O60341-2;R4GMP9;R4GMQ1	KDM1A	33;33;12;10	33;33;12;10	33;33;12;10	61	-0.267396	-0.00322706	0.0503705	0.401564	0.224584	-0.464609	0.351194	0.174213	-0.514979	-0.17698	-0.866173	-0.689193	0.298977	1.98632	1.9462	2.17208	1.68734	1.64722	1.87311	-0.0401172	0.185769	0.225886	0.503427	0.995763	0.90885	0.195197	0.393118	0.259355	0.371423	0.626172	0.201374	0.506603	0.0293355	0.0558498	0.925269	0.0332957	0.0184208	0.0145946	0.0211287	0.0072767	0.00637232	0.892179	0.610248	0.37782
O60343-2;O60343-3;O60343;O60343-5;Q5JU47;O60343-4	TBC1D4	19;19;19;5;4;4	19;19;19;5;4;4	18;18;18;5;4;4	19.8	NA	NA	-0.0942643	-0.0100421	-0.681884	0.244659	0.0842221	-0.587619	0.338923	-0.671841	0.254701	0.926543	0.554645	-0.677384	0.199497	-0.86447	-1.23203	-0.355148	-1.41911	0.876881	-0.187085	-1.06397	NA	NA	0.8432	0.986844	0.133125	0.854995	0.905841	0.26185	0.783834	0.265647	0.839269	0.409913	0.808548	0.444643	0.780869	0.288161	0.151276	0.351127	0.0511739	0.31294	0.902705	0.316652
O60488-2;O60488;D6RF95;H0Y9A0;D6RFW9;D6RDA8;D6RD96	ACSL4	27;27;7;5;4;4;4	27;27;7;5;4;4;4	25;25;7;5;4;4;4	55.4	0.201566	NA	0.273692	-0.4862	0.502864	0.777614	-0.759892	0.229172	0.503922	0.989064	1.26381	0.27475	-0.395934	-0.157803	-0.646277	-0.190254	0.23813	-0.250344	0.205679	-0.488474	-0.0324511	0.456023	0.902097	NA	0.699672	0.599859	0.379856	0.260031	0.366927	0.515753	0.187895	0.221091	0.0875571	0.445555	0.870794	0.852633	0.348979	0.684629	0.818272	0.756259	0.721848	0.69851	0.981208	0.684784
O60493;O60493-2;O60493-4;O60493-3	SNX3	11;9;8;5	11;9;8;5	9;8;7;4	74.7	0.127966	0.609162	-1.01575	-0.712266	-0.853415	-0.697215	0.303486	0.162337	0.318537	-0.141149	0.0150508	0.1562	-0.44805	-0.0020577	0.28435	-0.151025	0.445992	0.732399	0.297025	0.286407	-0.148967	-0.435374	0.840195	0.302661	0.0544031	0.074886	0.0133121	0.0614805	0.579741	0.704533	0.399697	0.7341	0.967513	0.523964	0.814712	0.997711	0.55512	0.767232	0.417167	0.11087	0.506604	0.422032	0.756994	0.30617
O60506;O60506-2	SYNCRIP	34;33	25;24	2;2	62.4	-0.0348818	-0.321665	0.476833	0.587894	0.396958	-0.5415	0.111061	-0.0798758	-1.01833	-0.190936	-1.12939	-0.938458	0.937478	1.09179	1.1549	1.23896	0.154316	0.217427	0.301479	0.0631106	0.147163	0.0840524	0.914948	0.369852	0.182517	0.0952548	0.166355	0.272989	0.74372	0.742843	0.0426366	0.459292	0.0215864	0.0356504	0.549274	0.0999112	0.0507473	0.0427565	0.74145	0.505688	0.365103	0.864327	0.744584	0.831323
O60547-2;O60547	GMDS	16;16	16;16	16;16	55.3	0.200464	-0.0128831	-0.262519	-1.01001	-0.461584	-0.726457	-0.74749	-0.199065	-0.463938	0.548425	0.283552	-0.264873	-0.148691	-0.52331	-1.09163	-0.0133057	-0.374618	-0.942943	0.135385	-0.568325	0.510004	1.07833	0.901742	0.987508	0.722501	0.213822	0.220095	0.145522	0.518155	0.769173	0.440397	0.536607	0.720911	0.414431	0.935867	0.431473	0.0925845	0.97738	0.647334	0.170668	0.702709	0.636705	0.64426	0.344513
O60563;O60563-2	CCNT1	17;5	17;5	16;4	28.5	NA	NA	-0.348318	0.696154	0.187955	-0.589639	1.04447	0.536273	-0.241321	-0.508199	-1.28579	-0.777594	-0.654524	-0.474084	0.180605	-0.141018	0.180441	0.835129	0.513506	0.654688	0.333066	-0.321623	NA	NA	0.704203	0.441061	0.817905	0.577057	0.356642	0.57901	0.840522	0.650252	0.219027	0.445811	0.721823	0.450752	0.742403	0.849663	0.854729	0.239798	0.558412	0.465399	0.823976	0.827195
O60566;O60566-3;O60566-2;H0YMK5;H0YN44;H3BTB9;H3BSN5	BUB1B	32;32;26;1;1;1;1	32;32;26;1;1;1;1	32;32;26;1;1;1;1	35.6	NA	NA	0.533401	1.29923	1.12407	-0.663456	0.765833	0.590673	-1.19686	-0.175159	-1.96269	-1.78753	0.0612114	-0.0944204	-0.495232	-0.758042	-0.155632	-0.556443	-0.819253	-0.400812	-0.663621	-0.26281	NA	NA	0.52304	0.090291	0.138188	0.457354	0.0946454	0.193271	0.0532409	0.650133	0.00509895	0.0100701	0.979524	0.930014	0.451337	0.295499	0.875185	0.308085	0.211651	0.714929	0.64426	0.831323
O60573;C9JEL3;B9A044;O60573-2;B8ZZ50;B8ZZL3;B4E1E4;B9A023	EIF4E2	7;6;6;6;6;5;4;4	7;6;6;6;6;5;4;4	7;6;6;6;6;5;4;4	40.8	-0.218297	NA	0.365796	0.870814	0.0883461	-0.274222	0.505018	-0.27745	-0.640018	-0.782468	-1.14504	-0.362568	-0.115869	-0.159244	-0.357152	0.176263	-0.0433748	-0.241283	0.292132	-0.197909	0.335507	0.533415	0.611696	NA	0.633056	0.16401	0.903053	0.631538	0.569282	0.760405	0.298124	0.338522	0.0608682	0.582226	0.974824	0.84664	0.670116	0.781106	0.959931	0.767044	0.586386	0.864327	0.664901	0.65322
O60664-4;O60664;O60664-3;K7ERZ3;K7EL96;K7ER39	PLIN3	23;23;22;14;10;7	23;23;22;14;10;7	11;11;11;6;10;7	71.6	-0.129169	-0.407117	-0.148599	-0.586705	-0.381988	-0.169652	-0.438106	-0.23339	-0.0210529	0.204716	0.417053	0.212337	0.00177893	-0.0833202	-0.242523	-0.244348	-0.0850991	-0.244301	-0.246127	-0.159202	-0.161028	-0.00182587	0.743277	0.284149	0.684053	0.085547	0.163351	0.637063	0.206262	0.386641	0.958387	0.454517	0.156408	0.406916	0.99714	0.84489	0.442431	0.458494	0.851795	0.420102	0.442297	0.509883	0.610007	0.9953
O60701;O60701-2;O60701-3;E7ER83;E7ETF4;E7EV97;E7ER95	UGDH	12;11;9;3;3;3;2	12;11;9;3;3;3;2	12;11;9;3;3;3;2	33.4	NA	NA	-0.0597557	0.439467	-0.00243867	0.670354	0.499222	0.0573171	0.73011	-0.441905	0.230888	0.672793	0.11802	-0.842877	-0.981484	-1.13276	-0.960897	-1.0995	-1.25078	-0.138607	-0.289883	-0.151276	NA	NA	0.941915	0.487981	0.998419	0.352412	0.209845	0.928912	0.110679	0.440161	0.606965	0.235463	0.965889	0.171882	0.0554561	0.0811488	0.177857	0.0362636	0.0758047	0.827867	0.799132	0.888671
O60716-5;O60716-3;O60716-8;O60716-7;C9JZR2;O60716-2;O60716;O60716-6;O60716-4;O60716-13;O60716-11;O60716-16;O60716-15;O60716-10;O60716-9;O60716-21;O60716-19;O60716-14;O60716-12;O60716-24;O60716-23;O60716-18;O60716-17;O60716-22;O60716-20;O60716-29;O60716-27;O60716-32;O60716-31;O60716-26;O60716-25;O60716-30;O60716-28;E9PKY0;E9PRE2;H0YC95;E9PKL1	CTNND1	44;44;43;43;43;43;43;42;42;41;41;40;40;40;40;39;39;39;39;38;38;38;38;37;37;30;30;29;29;29;29;28;28;7;7;4;3	44;44;43;43;43;43;43;42;42;41;41;40;40;40;40;39;39;39;39;38;38;38;38;37;37;30;30;29;29;29;29;28;28;7;7;4;3	44;44;43;43;43;43;43;42;42;41;41;40;40;40;40;39;39;39;39;38;38;38;38;37;37;30;30;29;29;29;29;28;28;7;7;4;3	60.2	-0.00539654	-0.0379691	0.100795	1.14206	0.289856	0.209032	1.04127	0.189061	0.108236	-0.852207	-0.933032	-0.0808247	1.25893	1.91972	2.09588	1.98461	0.660787	0.836956	0.725684	0.176169	0.0648969	-0.111272	0.991106	0.893651	0.794462	0.0203531	0.395776	0.632275	0.0453527	0.621076	0.798095	0.0908383	0.0480136	0.863476	0.441528	0.0323692	0.0117657	0.0176337	0.126471	0.0138402	0.0417596	0.485701	0.883428	0.720993
O60763;O60763-2;REV__R4GMN2;REV__Q5VZ89-5;REV__Q5VZ89-6;REV__Q5VZ89;REV__R4GNB2;REV__R4GN35	USO1	36;35;1;1;1;1;1;1	36;35;1;1;1;1;1;1	36;35;1;1;1;1;1;1	48.5	0.665843	-0.116074	-0.971876	-1.94046	-0.348358	-0.864958	-0.968589	0.623518	0.106918	1.59211	1.07551	-0.5166	-0.605815	0.626737	1.03417	1.26243	1.23255	1.63998	1.86825	0.407431	0.635697	0.228266	0.579624	0.950798	0.207447	0.0813406	0.637049	0.267044	0.366927	0.313145	0.847098	0.164526	0.219031	0.352332	0.795605	0.428552	0.100561	0.0253427	0.302365	0.0789789	0.0419691	0.743137	0.629734	0.836151
O60825;O60825-2;F2Z2I2;Q16875-3;Q5W015;Q16875-2;Q16875;Q5VX20;Q16875-4;F6RAZ1;H0Y483;I1Z9G3;Q4VBA9;P16118-2;Q16877-3;P16118;F6XNB3	PFKFB2	19;17;4;4;4;4;4;4;4;3;3;2;2;2;2;2;1	19;17;4;4;4;4;4;4;4;3;3;2;2;2;2;2;1	17;15;2;2;2;2;2;2;2;3;1;0;0;0;0;0;1	45.3	NA	NA	-0.405156	-0.580537	-0.508991	-0.386077	-0.17538	-0.103835	0.019079	0.0715451	0.194459	0.122914	0.31921	-0.112643	0.882247	1.69729	-0.431854	0.563037	1.37808	0.99489	1.80994	0.815047	NA	NA	0.379586	0.350919	0.251978	0.604359	0.844184	0.859134	0.980689	0.940267	0.825007	0.883858	0.911168	0.928724	0.280692	0.0253999	0.697584	0.435006	0.0203149	0.45933	0.198582	0.454291
O60826	CCDC22	27	27	27	59.8	NA	NA	-1.08248	-0.658813	-1.41688	-0.580308	0.423665	-0.334397	0.50217	-0.758062	0.0785048	0.836567	-0.0423112	-0.716465	-0.748994	-0.794807	-0.674154	-0.706683	-0.752495	-0.0325285	-0.0783413	-0.0458128	NA	NA	0.0946963	0.127503	0.0502978	0.294753	0.386088	0.648912	0.315582	0.221091	0.856197	0.177777	0.979445	0.159553	0.0924569	0.102405	0.206995	0.0934607	0.115526	0.965371	0.925879	0.970584
O60828-2;O60828;O60828-5;O60828-4;C9JQA1;O60828-3;O60828-6;H7C053;O60828-10;O60828-9;O60828-8	PQBP1	8;8;7;7;5;5;4;4;3;3;3	8;8;7;7;5;5;4;4;3;3;3	4;4;4;3;1;1;0;3;0;0;0	52.7	0.557794	-0.349995	0.324133	0.318273	-0.779084	0.369343	-0.00585974	-1.10322	0.0452102	-1.09736	0.0510699	1.14843	0.815346	1.47305	1.74407	1.58858	0.657704	0.928724	0.773238	0.27102	0.115534	-0.155486	0.161599	0.398806	0.454347	0.44956	0.341576	0.380578	0.989456	0.27559	0.885388	0.248676	0.882279	0.163659	0.677667	0.035635	0.00863431	0.0154872	0.380979	0.134291	0.212267	0.354353	0.781112	0.577061
O60832;O60832-2;C9IYT0;H7C0M1;H7C2Q9;H7C2Q2;H7BZF2	DKC1	14;12;9;7;5;4;2	14;12;9;7;5;4;2	14;12;9;7;5;4;2	37.7	-0.863838	NA	0.281956	0.191077	0.600674	0.555279	-0.090879	0.318718	0.273323	0.409597	0.364202	-0.0453956	-0.643031	-0.386224	-0.976947	-1.17189	0.256806	-0.333916	-0.528863	-0.590722	-0.785669	-0.194947	0.523693	NA	0.775789	0.89065	0.361158	0.426447	0.957192	0.78963	0.790305	0.782657	0.755229	0.965167	0.733923	0.382281	0.0349161	0.10472	0.770415	0.624969	0.586386	0.288383	0.541173	0.896863
O60841;A0A087WUT6	EIF5B	70;70	70;70	70;70	50.7	-0.0668296	0.139053	-0.321891	0.086161	-0.165984	-0.473574	0.408052	0.155907	-0.151683	-0.252145	-0.559735	-0.30759	0.573639	0.488356	0.73697	0.329237	-0.0852826	0.163331	-0.244401	0.248613	-0.159119	-0.407732	0.833579	0.573006	0.354432	0.826364	0.528694	0.213624	0.230462	0.565726	0.652471	0.338522	0.0828501	0.247529	0.614364	0.228728	0.0391341	0.359304	0.849352	0.576495	0.47908	0.294041	0.692667	0.278408
O60869-2;O60869-3;O60869	EDF1	10;10;10	10;10;10	10;10;10	46.8	NA	-0.979915	-1.46588	-0.653426	-1.6945	-0.384729	0.812453	-0.228624	1.08115	-1.04108	0.268697	1.30977	0.168444	0.621719	2.02683	1.60416	0.453275	1.85839	1.43571	1.40512	0.982436	-0.422679	NA	0.406401	0.201462	0.513394	0.0849168	0.821187	0.349258	0.767047	0.403676	0.138791	0.840627	0.274593	0.965889	0.482278	0.0220103	0.0558094	0.469454	0.0031203	0.0128914	0.0566968	0.2112	0.357896
O60884;I3L320;A0A087WT48	DNAJA2	21;4;4	21;4;4	21;4;4	61.7	-0.400442	-0.408823	1.46026	1.22961	1.86081	1.10367	-0.230645	0.40055	-0.35659	0.631195	-0.125945	-0.75714	-0.573887	0.746883	0.435585	0.526755	1.32077	1.00947	1.10064	-0.311298	-0.220128	0.0911701	0.651966	0.205419	0.363462	0.400987	0.193745	0.488126	0.631109	0.254616	0.330589	0.0896813	0.738599	0.0258733	0.805085	0.117637	0.236669	0.181064	0.157546	0.146657	0.132768	0.244751	0.556225	0.767624
O60885;O60885-2;O60885-3;M0QZD9;M0QYW0;M0R0H4;Q58F21-5;Q58F21-4;Q58F21;Q58F21-3;Q58F21-2	BRD4	26;19;19;14;4;3;1;1;1;1;1	26;19;19;14;4;3;1;1;1;1;1	19;12;12;10;4;3;0;0;0;0;0	21.4	0.305069	0.0113476	0.537165	1.12925	0.0308431	-1.09607	0.592085	-0.506322	-1.63323	-1.09841	-2.22532	-1.12691	-0.722101	0.0361163	0.92695	0.819478	0.758218	1.64905	1.54158	0.890834	0.783362	-0.107472	0.80881	0.986852	0.553943	0.0895405	0.972049	0.134527	0.545502	0.615663	0.0689187	0.187012	0.00623125	0.116758	0.654988	0.968743	0.0201641	0.0368816	0.468664	0.0192127	0.0274844	0.354178	0.517302	0.691255
O60907-2;O60907;Q9BQ87	TBL1X	18;18;8	11;11;3	11;11;3	50.4	NA	NA	0.894427	1.22784	2.21709	-0.39104	0.333414	1.32266	-1.28547	0.989248	-1.61888	-2.60813	-0.24414	-0.74386	0.0243228	0.272507	-0.49972	0.268463	0.516647	0.768183	1.01637	0.248184	NA	NA	0.218969	0.0795456	0.00495072	0.527258	0.695931	0.0864638	0.0608069	0.119834	0.0208855	0.00120486	0.939293	0.276964	0.978404	0.76561	0.511491	0.721468	0.581991	0.372581	0.44745	0.890966
O60934;A0A0C4DG07;E5RGU1;A0A087X1V5;E5RGR7;E2QRP0;E5RGN7	NBN	38;33;8;7;6;3;2	38;33;8;7;6;3;2	38;33;8;7;6;3;2	67.4	-0.192495	0.013639	-0.16091	0.47238	-0.000213593	-0.0128028	0.633289	0.160696	0.148107	-0.472593	-0.485182	-0.0125892	0.751277	0.754523	1.28474	1.28213	0.00324583	0.533467	0.530855	0.530221	0.527609	-0.00261209	0.704123	0.975699	0.618245	0.160341	0.999175	0.975818	0.111602	0.669143	0.633444	0.243664	0.14192	0.973899	0.566347	0.102213	0.00599404	0.00854427	0.998143	0.186596	0.2086	0.12235	0.216017	0.99485
O60942;O60942-2;O60942-4;O60942-3	RNGTT	13;12;11;9	13;12;11;9	13;12;11;9	29	NA	NA	-0.761641	-0.690154	-1.16027	-0.829196	0.0714862	-0.398633	-0.0675557	-0.470119	-0.139042	0.331078	0.0561963	-0.754055	-0.131993	0.289518	-0.810251	-0.18819	0.233322	0.622062	1.04357	0.421511	NA	NA	0.24685	0.23876	0.071273	0.306139	0.920442	0.468758	0.936471	0.390081	0.849821	0.647626	0.984055	0.365295	0.869332	0.721358	0.312115	0.767044	0.731681	0.155092	0.0652114	0.336242
O75128-3;O75128;O75128-7;O75128-2;H7C1N2;J3KR05;O75128-5;A0A0J9YWK3;O75128-4;H7C2C4;C9J9X1	COBL	23;23;23;23;21;18;10;10;10;10;3	23;23;23;23;21;18;10;10;10;10;3	10;10;10;10;8;5;10;10;10;9;3	25.5	0.263883	NA	-0.315856	-0.00655896	0.217452	0.235251	0.309297	0.533308	0.551107	0.224011	0.24181	0.0177989	-0.265824	0.0322087	0.715487	-0.0411017	0.298033	0.981311	0.224723	0.683278	-0.0733104	-0.756588	0.426506	NA	0.400662	0.986844	0.477663	0.776654	0.523197	0.188787	0.450653	0.602569	0.744557	0.980995	0.902905	0.967649	0.177003	0.954295	0.588392	0.0390321	0.647781	0.198662	0.922245	0.30617
O75150;H3BP71;O75150-4;O75150-3;A0A087WTK2;H3BS50;H3BQ99;H3BUL6;I3L332	RNF40	42;40;35;33;11;7;6;6;6	36;34;29;28;10;7;6;6;6	36;34;29;28;10;7;6;6;6	44.2	0.634608	0.323079	0.00052098	-0.736081	-0.0888802	0.109041	-0.736602	-0.0894012	0.10852	0.647201	0.845122	0.197921	2.30156	2.7423	2.48578	2.46774	0.440743	0.184223	0.166186	-0.25652	-0.274557	-0.0180369	0.45321	0.483783	0.999122	0.471876	0.920047	0.923578	0.366927	0.823999	0.854053	0.430687	0.275199	0.757238	0.209461	0.0108296	0.00706816	0.00876085	0.396378	0.643033	0.699355	0.435315	0.517302	0.970741
O75152;E9PQ61;E9PBY7;A0A1B0GTU1;A0A1B0GUI2	ZC3H11A	19;17;12;5;5	19;17;12;5;5	19;17;12;5;5	31.6	-0.771533	1.06992	0.623835	0.910299	0.800721	-0.487316	0.286464	0.176886	-1.11115	-0.109578	-1.39761	-1.28804	-0.706964	-0.306374	0.148841	-0.150448	0.40059	0.855804	0.556516	0.455215	0.155926	-0.299289	0.643711	0.333756	0.363462	0.232975	0.174101	0.50092	0.695647	0.594678	0.0319775	0.875001	0.0374802	0.0083934	0.677667	0.681521	0.798746	0.809204	0.514916	0.035853	0.14312	0.404257	0.838784	0.393476
O75153;K7EIG1;I3L4B5;I3L318;I3L350;Q9Y5I4-2;Q9Y5I4	CLUH	42;41;5;4;1;1;1	42;41;5;4;1;1;1	4;4;0;0;0;1;1	41.9	-0.271654	NA	0.760071	0.418016	4.34896	-0.389559	-0.342055	3.58889	-1.14963	3.93094	-0.807575	-4.73852	-0.139345	-0.275061	-0.699294	-1.06547	-0.135716	-0.55995	-0.926125	-0.424234	-0.790409	-0.366176	0.903402	NA	0.250814	0.610343	0.00195525	0.653572	0.631109	2.67617e-05	0.0878951	0.00175379	0.26397	0.00109255	0.965889	0.799427	0.228787	0.0941506	0.920359	0.397929	0.198768	0.744989	0.629734	0.684195
O75179-6;H0YM23;O75179-7;O75179-2;O75179;O75179-3;O75179-4;O75179-5;H0YLQ3	ANKRD17	23;23;23;23;23;14;13;12;10	23;23;23;23;23;14;13;12;10	12;12;12;12;12;7;6;5;6	13.6	NA	NA	-0.869775	-0.165943	0.10103	-1.08617	0.703833	0.970805	-0.216394	0.266972	-0.920226	-1.1872	-0.0289862	-0.615248	-1.03383	-0.291124	-0.586262	-1.00485	-0.262138	-0.418586	0.324124	0.742711	NA	NA	0.150416	0.834587	0.841773	0.122561	0.339314	0.118835	0.717923	0.726613	0.158332	0.0498905	0.981538	0.161951	0.0295526	0.606836	0.194139	0.0318496	0.650489	0.392486	0.745779	0.462808
O75330-4;O75330-2;O75330;O75330-3;E5RIH2;E5RI30	HMMR	16;16;16;16;1;1	15;15;15;15;1;1	15;15;15;15;1;1	29.3	NA	NA	-0.594261	-0.800072	-1.12529	-0.996196	-0.205811	-0.531027	-0.401935	-0.325216	-0.196124	0.129091	-0.0714927	-0.876121	0.313169	-0.572834	-0.804629	0.384662	-0.501341	1.18929	0.303288	-0.886003	NA	NA	0.578635	0.350919	0.0905177	0.178679	0.893522	0.599907	0.668629	0.754513	0.821671	0.841023	0.979445	0.112294	0.605806	0.307673	0.312115	0.622439	0.516886	0.151954	0.760748	0.462246
O75340;O75340-2;A0A024QZ42;O75340-3;E7EPW6;H0Y9X3;A0A087WZ38;D6RA21;Q86W51	PDCD6	11;10;5;4;4;3;3;2;2	11;10;5;4;4;3;3;2;2	11;10;5;4;4;3;3;2;2	69.1	-0.120343	0.76617	-1.23488	-0.305976	-0.208778	-0.793392	0.928909	1.02611	0.441493	0.097198	-0.487416	-0.584614	0.719872	1.00751	-0.328154	-0.790584	0.287643	-1.04803	-1.51046	-1.33567	-1.7981	-0.46243	0.805932	0.388888	0.348309	0.615689	0.706321	0.295283	0.502307	0.413315	0.729548	0.774673	0.319049	0.241295	0.773965	0.256964	0.69838	0.489228	0.545799	0.0478963	0.13762	0.0750664	0.280289	0.812477
O75369-8;O75369-2;O75369-9;O75369;O75369-6;O75369-3;E7EN95;O75369-7;O75369-5;O75369-4;A0A0A0MT44;H7C5L4;A0A0C4DGA1	FLNB	95;94;94;94;91;91;81;81;71;71;6;4;2	86;85;85;85;82;82;80;80;63;63;6;3;2	83;82;82;82;79;79;78;78;61;61;6;3;2	49.3	0.824043	-0.466694	0.0726879	-0.469669	0.401537	1.73509	-0.542357	0.328849	1.6624	0.871206	2.20476	1.33356	0.650953	-0.620407	-1.4492	-2.21211	-1.27136	-2.10016	-2.86307	-0.828795	-1.59171	-0.762911	0.72197	0.79318	0.958743	0.630132	0.680562	0.06695	0.741762	0.8486	0.1682	0.537323	0.0564396	0.238911	0.902905	0.674906	0.174011	0.074818	0.448903	0.0779946	0.0512017	0.549888	0.412149	0.569146
O75376;O75376-2;A0A088AWL3;E7EVK1;E7EVU5;O75376-3;J3QKP0;C9JAP0;J3KRE4;J3KS29;J3KT44;C9JNV9	NCOR1	56;54;48;25;14;14;5;4;3;3;2;1	56;54;48;25;14;14;5;4;3;3;2;1	41;39;38;25;1;5;5;0;3;3;0;0	34.3	0.103812	0.481907	0.61522	0.291272	2.44659	-0.461359	-0.323949	1.83137	-1.07658	2.15532	-0.75263	-2.90795	-0.468642	1.93323	2.73843	2.45101	2.40187	3.20707	2.91965	0.805197	0.517777	-0.287419	0.901087	0.702411	0.328822	0.763063	0.00267692	0.423146	0.766906	0.0236832	0.0785211	0.0338909	0.318137	0.00109255	0.777084	0.0148673	0.00095864	0.0018556	0.00970483	0.000427915	0.000707434	0.157667	0.429995	0.569042
O75396;A0A087X1A9	SEC22B	13;3	13;3	13;3	52.1	-0.130627	0.443207	-0.437328	-0.481627	-0.482438	-0.11809	-0.0442989	-0.0451097	0.319238	-0.000810773	0.363537	0.364347	0.0759635	0.657175	0.802281	0.487984	0.581211	0.726318	0.412021	0.145107	-0.169191	-0.314297	0.740854	0.126763	0.264316	0.194433	0.155274	0.806514	0.903879	0.862588	0.308111	0.995912	0.241264	0.203766	0.978709	0.16115	0.0542411	0.232131	0.373164	0.171236	0.451745	0.577641	0.64426	0.336242
O75400;O75400-2;F5H578;H7C2N3	PRPF40A	38;35;17;3	38;35;17;3	2;2;2;1	39.3	-0.31475	0.0733885	-0.124797	0.534599	0.341112	0.0786869	0.659396	0.46591	0.203484	-0.193486	-0.455912	-0.262425	0.865016	1.10793	1.28582	1.30134	0.242917	0.420807	0.436328	0.17789	0.193411	0.0155214	0.261608	0.894705	0.749948	0.0813406	0.210804	0.842789	0.104316	0.211037	0.574185	0.477426	0.12243	0.367891	0.443767	0.0362405	0.00892653	0.0107337	0.612393	0.24396	0.248871	0.567291	0.634445	0.979847
O75436;S4R3Q6;O75436-2;S4R2Y3	VPS26A	20;13;13;1	20;13;13;1	18;12;12;1	59.3	0.567446	-0.356706	1.20575	0.308741	-0.0357987	1.54277	-0.897005	-1.24155	0.337019	-0.34454	1.23402	1.57856	-0.489474	-0.462423	-0.177981	-1.21132	0.027051	0.311493	-0.72185	0.284442	-0.748901	-1.03334	0.775772	0.606539	0.30855	0.748189	0.974971	0.0769538	0.465539	0.337937	0.726348	0.760139	0.0482713	0.064886	0.807981	0.516867	0.733943	0.263098	0.974017	0.369454	0.528804	0.661232	0.72811	0.57681
O75448-2;O75448;A0A0B4J1W0;F5GY88;F5H5K2;B4DDR8;E9PFL1;B9TX62;F5H2D6;J3QRH9;H0YEG1;F5H3E6;B9TX75;J3QLF8;J3QLC0;J3KSU0;F5H0M2;J3KSL1;J3KTL3	MED24	29;29;29;28;23;21;8;4;3;2;2;2;2;2;2;2;2;2;1	29;29;29;28;23;21;8;4;3;2;2;2;2;2;2;2;2;2;1	29;29;29;28;23;21;8;4;3;2;2;2;2;2;2;2;2;2;1	39.5	-0.379288	0.61301	0.478884	0.586723	1.36172	1.61877	0.107839	0.88284	1.13989	0.775001	1.03205	0.257048	-0.131788	0.801557	1.34072	1.0819	0.933345	1.47251	1.21369	0.539165	0.280345	-0.258821	0.593067	0.38152	0.465505	0.319212	0.0211573	0.0431875	0.890744	0.118313	0.0689526	0.128792	0.074577	0.544184	0.965889	0.260591	0.0391496	0.0984216	0.200303	0.0188442	0.0552614	0.348117	0.75962	0.712962
O75475;O75475-3;O75475-2;V9GYT7	PSIP1	29;18;18;1	29;18;18;1	28;17;17;1	55.7	-0.0406729	0.194817	0.0760802	0.334996	0.368237	0.741593	0.258916	0.292157	0.665512	0.0332406	0.406596	0.373356	0.36395	0.401338	0.711003	0.343703	0.0373881	0.347053	-0.0202474	0.309665	-0.0576355	-0.3673	0.923818	0.573006	0.899295	0.581131	0.367603	0.179007	0.691032	0.439246	0.128764	0.960411	0.388565	0.241121	0.777084	0.293994	0.0357459	0.296169	0.927645	0.18846	0.950523	0.23024	0.892479	0.270701
O75494-5;Q5JRI1;O75494-4;O75494-6;O75494-3;O75494-2;O75494;Q6IQ42;Q8WXF0;R4GMP8	SRSF10	9;9;9;9;9;9;9;3;2;1	9;9;9;9;9;9;9;3;2;1	9;9;9;9;9;9;9;3;2;1	50.3	-1.25182	-0.936917	0.28712	0.359861	0.737799	-0.403574	0.0727406	0.450679	-0.690694	0.377938	-0.763434	-1.14137	0.0364841	0.601409	-1.26274	-0.889309	0.564925	-1.29923	-0.925793	-1.86415	-1.49072	0.373435	0.579624	0.333756	0.867087	0.818916	0.573651	0.808241	0.95896	0.745304	0.606052	0.760169	0.45902	0.317635	0.984473	0.434907	0.0181296	0.285684	0.604339	0.0619662	0.357211	0.0750664	0.387087	0.812535
O75521-2;A0A0C4DGA2;O75521;F1LLU7;F8WAW4;C9JB63;F8W6J1	ECI2	19;19;19;10;9;9;6	19;19;19;10;9;9;6	19;19;19;10;9;9;6	59.6	0.0985953	0.673566	-0.0868033	-0.748966	0.0113333	0.1884	-0.662162	0.0981366	0.275204	0.760299	0.937366	0.177067	1.23059	2.27531	2.39825	2.05092	1.04473	1.16766	0.820337	0.122936	-0.22439	-0.347326	0.842521	0.148446	0.834536	0.0836569	0.972839	0.632275	0.205233	0.799609	0.489473	0.0992833	0.0453984	0.587146	0.354242	0.0069	0.00152403	0.00406358	0.101217	0.0171618	0.0599965	0.755685	0.641021	0.295455
O75531;E9PJJ8	BANF1	10;1	10;1	10;1	62.9	-0.40299	-0.354432	0.00788363	-0.890151	0.425848	0.121343	-0.898034	0.417965	0.11346	1.316	1.01149	-0.304505	1.38825	1.92591	1.56006	1.50394	0.537653	0.171803	0.11569	-0.36585	-0.421962	-0.0561124	0.550921	0.261422	0.988205	0.515589	0.179643	0.772364	0.602778	0.292049	0.780505	0.382857	0.426146	0.367671	0.567941	0.0861005	0.102535	0.118165	0.257965	0.590934	0.733131	0.373032	0.398534	0.906944
O75533;H7C341;O75533-2;B4DGZ4;F8WC19	SF3B1	81;10;9;9;2	81;10;9;9;2	81;10;9;9;2	68.5	-0.232369	-0.0730057	0.16144	0.222144	-0.0620503	-0.0973038	0.0607049	-0.22349	-0.258743	-0.284195	-0.319448	-0.0352535	0.193479	0.0280581	-0.0454927	0.185484	-0.165421	-0.238972	-0.00799546	-0.0735507	0.157426	0.230977	0.415572	0.77847	0.593023	0.451419	0.807798	0.789359	0.864229	0.342365	0.34671	0.266506	0.246243	0.908972	0.902905	0.954093	0.896839	0.58756	0.67604	0.373938	0.977397	0.802409	0.64426	0.387915
O75534-2;O75534;O75534-3;O75534-4;E9PLT0;E9PNG3;E9PLD4;E9PKN4;E9PJK7	CSDE1	44;44;43;43;38;7;5;3;1	44;44;43;43;38;7;5;3;1	44;44;43;43;38;7;5;3;1	63.1	0.388332	-0.618229	1.71326	1.25238	1.98837	0.162083	-0.46088	0.27511	-1.55118	0.735989	-1.0903	-1.82629	0.370787	0.158464	0.499917	0.665572	-0.212322	0.12913	0.294786	0.341452	0.507108	0.165656	0.852582	0.68057	0.114206	0.157614	0.0283401	0.893321	0.61489	0.663689	0.0926179	0.221091	0.167969	0.02635	0.885998	0.870433	0.485766	0.292428	0.805998	0.814699	0.471295	0.751509	0.654497	0.873815
O75607	NPM3	6	6	6	67.4	-0.826533	NA	0.607771	-0.194476	2.15102	1.10456	-0.802247	1.54325	0.496793	2.3455	1.29904	-1.04646	0.534624	1.09943	-0.0799858	0.33139	0.564805	-0.61461	-0.203234	-1.17941	-0.768039	0.411375	0.685675	NA	0.546092	0.81069	0.00495072	0.396985	0.49785	0.147242	0.7329	0.00915143	0.261727	0.352332	0.850191	0.0338292	0.937014	0.454925	0.58313	0.611368	0.828563	0.361121	0.252956	0.827195
O75608;O75608-2;E5RGR0;A0A087X1K9;B4DP64;E5RJ48;E5RI35	LYPLA1	11;10;9;8;8;4;2	11;10;9;8;8;4;2	11;10;9;8;8;4;2	81.3	-0.504373	0.999737	0.294951	-0.176316	-0.504439	0.431689	-0.471266	-0.799389	0.136739	-0.328123	0.608005	0.936128	0.204339	-0.771059	-0.56569	-0.222496	-0.975398	-0.770029	-0.426835	0.205369	0.548563	0.343194	0.804741	0.400169	0.82529	0.910814	0.604786	0.64214	0.759018	0.44508	0.870074	0.812445	0.511101	0.150667	0.946672	0.360272	0.466537	0.748663	0.3139	0.335059	0.514112	0.876399	0.692667	0.81553
O75638-2;O75638	CTAG2	4;3	4;3	4;3	25.6	-0.915227	NA	0.0625918	0.441123	-0.727341	0.0763004	0.378532	-0.789932	0.0137085	-1.16846	-0.364823	0.803641	-0.551054	-1.01878	-0.898329	-1.21685	-0.46773	-0.347275	-0.665799	0.120456	-0.198069	-0.318524	0.085814	NA	0.941487	0.450771	0.219438	0.94851	0.568807	0.252349	0.988251	0.0731326	0.678323	0.367671	0.737083	0.0758715	0.0594335	0.015411	0.528663	0.552055	0.228154	0.864327	0.799541	0.65883
O75643;O75643-2;B4E0P5	SNRNP200	151;46;37	151;46;37	150;45;37	72.8	-0.0123285	-0.0270046	0.0643667	0.0953009	-0.0637619	-0.129333	0.0309341	-0.128129	-0.193699	-0.159063	-0.224634	-0.0655709	0.282857	0.334248	0.346649	0.318686	0.0513914	0.0637924	0.0358286	0.0124009	-0.0155628	-0.0279637	0.975352	0.923852	0.832357	0.77249	0.794439	0.693785	0.924958	0.565726	0.469999	0.513836	0.39791	0.808392	0.847622	0.382281	0.259359	0.325769	0.904171	0.814923	0.912044	0.967532	0.963711	0.918125
O75674-2;J3KQU4;I3L4I4;O75674;I3NI44;O75674-3;I3L4G0;I3L367;I3L1G1;I3L3T4;I3L1Q1;I3L4N3;I3L3M3;I3L0N2	TOM1L1	9;9;9;9;7;7;6;6;6;5;3;3;2;1	9;9;9;9;7;7;6;6;6;5;3;3;2;1	9;9;9;9;7;7;6;6;6;5;3;3;2;1	43.1	NA	NA	1.11496	0.262168	1.33498	-0.614758	-0.852791	0.220017	-1.72972	1.07281	-0.876926	-1.94973	0.064872	-0.46204	-0.359316	-0.735056	-0.526912	-0.424188	-0.799928	0.102723	-0.273016	-0.375739	NA	NA	0.0605475	0.673058	0.0117504	0.26583	0.184421	0.527599	0.0117913	0.0755748	0.1199	0.00316303	0.980571	0.477931	0.634549	0.22109	0.449456	0.562344	0.175767	0.908576	0.64426	0.725429
O75694;O75694-2;E9PF10;D6RA13	NUP155	60;59;57;1	60;59;57;1	60;59;57;1	57.9	-0.356853	-0.521783	0.801939	0.287261	1.09656	-0.466231	-0.514678	0.29462	-1.26817	0.809297	-0.753493	-1.56279	0.0798092	0.257204	0.033718	0.412377	0.177395	-0.0460912	0.332567	-0.223486	0.155173	0.378659	0.45321	0.0827319	0.0605475	0.315752	0.00490358	0.170445	0.190732	0.360519	0.0117467	0.0200982	0.0285376	0.00133963	0.98079	0.800413	0.974489	0.640007	0.757982	0.912931	0.445933	0.418035	0.706787	0.249868
O75717;O75717-2;C9JYB3	WDHD1	48;43;6	48;43;6	48;43;6	57	0.861478	-0.924373	-0.592787	1.36318	-0.677918	-0.146506	1.95597	-0.0851313	0.446281	-2.0411	-1.50968	0.531412	-1.24354	-0.0285754	1.74148	1.23318	1.21497	2.98503	2.47672	1.77006	1.26175	-0.508304	0.684077	0.261422	0.508836	0.136122	0.406273	0.894127	0.11273	0.941641	0.650594	0.103812	0.128724	0.600316	0.45594	0.968743	0.00761452	0.0824152	0.196717	0.00436852	0.0226672	0.0335738	0.273692	0.61355
O75821;K7EL20;K7ENA8;K7ER90;K7EP16;K7EL60;K7ENH0	EIF3G	24;19;19;17;9;7;3	24;19;19;17;9;7;3	24;19;19;17;9;7;3	75.9	0.0977514	-0.0682879	0.902812	-0.364073	1.43351	1.2091	-1.26689	0.530695	0.306293	1.79758	1.57318	-0.224403	-0.313768	1.06282	0.016852	1.06139	1.37659	0.33062	1.37516	-1.04597	-0.00142976	1.04454	0.80881	0.959243	0.352789	0.707701	0.0566577	0.142884	0.208762	0.455433	0.666955	0.0264154	0.0291324	0.494275	0.888832	0.0624486	0.987786	0.0350632	0.0986772	0.76693	0.042456	0.455661	0.998739	0.569146
O75822;O75822-3;O75822-2;H0YLP3;H0YGJ7	EIF3J	14;12;11;6;5	14;12;11;6;5	14;12;11;6;5	52.3	0.445849	1.57929	1.12091	1.21788	0.191168	-0.767805	0.0969627	-0.929746	-1.88872	-1.02671	-1.98568	-0.958973	0.686643	0.327249	0.364293	0.142112	-0.359394	-0.32235	-0.544531	0.037044	-0.185137	-0.222181	0.374081	0.269605	0.30187	0.211208	0.883925	0.607805	0.78783	0.348629	0.0958484	0.297625	0.0651158	0.461765	0.883031	0.803366	0.722736	0.911141	0.845207	0.805615	0.717646	0.987728	0.931981	0.924476
O75874;C9J4N6;C9JLU6;C9JJE5	IDH1	21;9;4;3	21;9;4;3	20;8;4;3	58.2	-0.126046	0.0603853	0.266272	1.00132	1.12189	2.24648	0.735047	0.855615	1.98021	0.120569	1.24516	1.12459	-0.928558	-0.913048	-2.97971	-2.5873	0.0155099	-2.05115	-1.65874	-2.06666	-1.67425	0.392403	0.901087	0.949121	0.703497	0.0448891	0.152279	0.0116832	0.231754	0.363166	0.0150621	0.903511	0.014178	0.149059	0.603728	0.293252	0.00580885	0.0110092	0.993055	0.0394174	0.0823252	0.142484	0.292032	0.827195
O75909;O75909-4;G3V5E1;O75909-1;G3V2Q3;O75909-2;G3V235	CCNK	14;14;12;11;10;10;6	14;14;12;11;10;10;6	14;14;12;11;10;10;6	34.3	0.0884865	-0.18861	-0.13729	-0.268374	0.0926592	-0.119661	-0.131083	0.22995	0.0176294	0.361033	0.148713	-0.21232	0.218651	0.641951	1.19061	0.99206	0.4233	0.971959	0.773409	0.548659	0.350109	-0.198551	0.85696	0.660727	0.789643	0.479299	0.799187	0.798931	0.809982	0.61712	0.975523	0.318028	0.694879	0.561154	0.949839	0.372908	0.0255198	0.0530152	0.697382	0.161814	0.267695	0.48606	0.746842	0.624357
O75934	BCAS2	14	14	14	73.3	-0.0349088	7.68659e-05	0.148457	-0.290159	0.130397	0.185195	-0.438616	-0.0180596	0.0367384	0.420556	0.475354	0.054798	-0.564061	0.099048	0.483108	0.348549	0.663109	1.04717	0.91261	0.38406	0.249501	-0.134559	0.971808	0.999603	0.759451	0.591969	0.748174	0.73015	0.319535	0.941641	0.921623	0.297327	0.241264	0.877451	0.844071	0.851966	0.195684	0.36552	0.552919	0.235078	0.307046	0.494902	0.752855	0.836151
O75937;S4R3J5	DNAJC8	16;4	16;4	16;4	60.9	-0.21126	-1.1982	0.156092	-0.0586566	-0.293954	-0.200648	-0.214749	-0.450047	-0.35674	-0.235298	-0.141991	0.0933067	0.218566	-0.147589	0.115677	0.209493	-0.366155	-0.10289	-0.00907323	0.263266	0.357082	0.0938163	0.628415	0.39818	0.638318	0.895968	0.27983	0.632275	0.561053	0.124357	0.298124	0.462985	0.716832	0.808392	0.946672	0.857095	0.868934	0.766718	0.469454	0.782198	0.981115	0.474774	0.44745	0.827195
O75940	SMNDC1	7	7	7	45.4	NA	NA	0.999446	0.223496	0.799632	0.258718	-0.77595	-0.199814	-0.740728	0.576136	0.0352227	-0.540913	-1.41362	-0.253911	0.137548	-0.745838	1.15971	1.55117	0.667784	0.391458	-0.491927	-0.883385	NA	NA	0.256275	0.774775	0.210804	0.814764	0.347372	0.804463	0.44646	0.308105	0.967513	0.51784	0.363769	0.764375	0.76661	0.236782	0.25682	0.0212602	0.351615	0.655471	0.743237	0.30888
O76003	GLRX3	16	16	16	55.5	NA	NA	0.223558	-0.141243	1.84709	-0.0315627	-0.3648	1.62353	-0.25512	1.98833	0.10968	-1.87865	-0.811235	-1.33681	-1.63662	-1.83215	-0.525574	-0.825387	-1.02092	-0.299813	-0.495345	-0.195531	NA	NA	0.783748	0.8578	0.0188171	0.954834	0.706417	0.118835	0.696396	0.0342858	0.850881	0.0100701	0.643456	0.0239848	0.00297305	0.00322155	0.528663	0.201345	0.14312	0.512121	0.415194	0.7188
O76021;J3QSV6;I3L3C4;I3L3U9;I3L234;O76021-2;I3L1A3	RSL1D1	17;16;10;10;5;5;1	17;16;10;10;5;5;1	17;16;10;10;5;5;1	35.7	0.431965	NA	-0.0361578	-0.556067	-0.340858	-0.363674	-0.519909	-0.3047	-0.327516	0.215209	0.192393	-0.0228162	-0.27257	-1.01179	0.131753	-0.141337	-0.739218	0.404323	0.131234	1.14354	0.870451	-0.273089	0.723531	NA	0.972564	0.297018	0.708359	0.527258	0.523197	0.799609	0.625521	0.844839	0.646656	0.980488	0.924696	0.114797	0.855688	0.841487	0.245975	0.540918	0.845697	0.116523	0.243205	0.817884
O76094;O76094-2;D6RDY6;R4GNC1	SRP72	43;37;19;17	43;37;19;17	43;37;19;17	76.3	0.0339283	0.104577	-0.211549	-0.548205	-0.28288	-0.0165949	-0.336656	-0.071331	0.194954	0.265325	0.53161	0.266285	-0.120278	-0.151392	-0.303208	-0.326713	-0.0311147	-0.18293	-0.206436	-0.151815	-0.175321	-0.0235058	0.923818	0.751376	0.500015	0.0848296	0.26112	0.971266	0.278601	0.794685	0.549184	0.335846	0.106085	0.367467	0.949839	0.726491	0.321527	0.312064	0.945153	0.494793	0.478439	0.648159	0.692667	0.949943
O94762;O94762-4;J3KTQ2;O94762-2;O94762-3;J3KSL7;J3QLU0;J3KS37;J3KRM6;J3KSV9	RECQL5	25;24;15;14;14;6;5;4;2;2	25;24;15;14;14;6;5;4;2;2	25;24;15;14;14;6;5;4;2;2	30.3	NA	NA	-0.612624	0.0554274	-0.40991	-0.50162	0.668052	0.202714	0.111004	-0.465338	-0.557048	-0.0917101	0.00686895	-0.846194	1.2352	0.172125	-0.853063	1.22833	0.165256	2.0814	1.01832	-1.06308	NA	NA	0.52304	0.948353	0.574047	0.528159	0.336268	0.79529	0.868618	0.323911	0.136737	0.8643	0.995371	0.260794	0.0260727	0.808464	0.329289	0.0369129	0.82647	0.0469986	0.425314	0.294295
O94776;O94776-2	MTA2	46;31	46;31	39;26	66.9	0.096727	-0.0557502	-0.591423	-0.501194	-0.331579	-0.583642	0.0902285	0.259844	0.0077804	0.169615	-0.0824481	-0.252064	-0.0387842	0.768144	0.928261	0.924097	0.806928	0.967045	0.962881	0.160117	0.155953	-0.00416414	0.842521	0.879379	0.103609	0.118389	0.185359	0.131925	0.823799	0.348688	0.982313	0.555139	0.811605	0.35543	0.981538	0.161951	0.0563558	0.0630695	0.0884612	0.00883046	0.014329	0.628853	0.743237	0.992604
O94842-3;O94842-2;O94842;O15405-2;O15405;Q96NM4-3;Q96NM4;Q96NM4-4;Q96NM4-2;O94900;C9J919;C9JNL1	TOX4	15;15;15;3;3;2;2;2;2;2;1;1	15;15;15;3;3;2;2;2;2;2;1;1	15;15;15;3;3;2;2;2;2;2;1;1	41.3	-0.187894	-0.35593	-0.0808107	0.109001	0.301751	-0.804403	0.189812	0.382562	-0.723593	0.192749	-0.913405	-1.10615	0.118628	1.91883	1.91823	1.95889	1.8002	1.7996	1.84026	-0.000597946	0.040065	0.0406629	0.550921	0.374836	0.82444	0.781954	0.206139	0.117505	0.642742	0.199834	0.115395	0.543209	0.0583463	0.0218245	0.978709	0.0195536	0.00827479	0.00914435	0.120931	0.0478963	0.0518009	0.997015	0.915595	0.888671
O94906;O94906-2	PRPF6	65;62	65;62	65;62	65.5	0.0965315	-0.0643845	-0.298847	-0.204756	-0.243191	-0.241941	0.0940914	0.0556561	0.0569054	-0.0384353	-0.037186	0.00124931	0.260067	0.248301	0.302888	0.351621	-0.011766	0.0428211	0.0915546	0.0545871	0.103321	0.0487335	0.723531	0.845793	0.294658	0.48137	0.323937	0.527251	0.78183	0.859134	0.87805	0.915557	0.927189	0.996675	0.888832	0.57921	0.42961	0.371873	0.98266	0.886094	0.776295	0.864327	0.800678	0.898967
O94913;E9PKN0;E9PNY7	PCF11	41;33;3	41;33;3	9;2;3	33.4	-0.0902207	-0.42849	0.636743	0.771716	1.03855	0.181691	0.134973	0.401808	-0.455052	0.266835	-0.590025	-0.85686	-0.222489	1.97918	1.84734	2.27141	2.20167	2.06983	2.4939	-0.131839	0.292228	0.424067	0.830114	0.588062	0.277287	0.167	0.0743226	0.776654	0.718002	0.186388	0.132718	0.388712	0.0771059	0.0136958	0.942795	0.0288562	0.0181296	0.0107167	0.0069494	0.00098732	0.00164048	0.694385	0.576057	0.374705
O94973;A0A0G2JS82;O94973-2;O94973-3;A0A0G2JQM1;E9PR62;A0A0G2JRF9;A0A0G2JQA4;A0A0G2JRS3;E9PNC4;A0A0G2JQT9;H0YEG0;A0A0G2JS17;H0YDE9;E9PQP4;E9PPY8	AP2A2	36;35;35;25;24;12;11;11;7;6;6;6;5;5;4;3	36;35;35;25;24;12;11;11;7;6;6;6;5;5;4;3	25;25;24;14;14;8;8;8;6;5;3;3;2;2;2;1	52.9	0.0100724	1.07792	0.217857	0.69422	0.0932729	0.305187	0.476363	-0.124584	0.0873302	-0.600947	-0.389033	0.211914	0.0882621	1.14804	0.668375	0.963288	1.05977	0.580113	0.875026	-0.47966	-0.184747	0.294913	0.987281	0.129032	0.78716	0.179252	0.864681	0.596953	0.479235	0.858269	0.886198	0.123795	0.234225	0.536484	0.976319	0.0803945	0.19626	0.0533714	0.162457	0.279445	0.0892277	0.469335	0.800678	0.647894
O95067;H1UBN3;H0YMP3	CCNB2;CCNB2V	11;9;8	11;9;8	11;9;8	33.2	NA	NA	-0.178075	-0.691722	-1.2297	-0.828737	-0.513647	-1.05162	-0.650662	-0.537975	-0.137015	0.40096	-0.127629	-0.621257	-0.891061	-0.723786	-0.493627	-0.763432	-0.596157	-0.269804	-0.10253	0.167274	NA	NA	0.746205	0.127624	0.0163625	0.0733124	0.404418	0.118313	0.159881	0.297498	0.751484	0.269914	0.978709	0.526795	0.343636	0.385894	0.604342	0.350289	0.36842	0.818216	0.919735	0.896863
O95218-2;O95218	ZRANB2	14;14	14;14	14;14	37.2	NA	0.153843	1.55067	1.7504	0.57679	1.31623	0.199732	-0.973881	-0.234442	-1.17361	-0.434174	0.739439	-1.35929	-1.75368	-1.43329	-0.457108	-0.394386	-0.0740035	0.902182	0.320382	1.29657	0.976186	NA	0.702411	0.043339	0.00827227	0.480178	0.056762	0.720921	0.329092	0.664821	0.21022	0.307169	0.379015	0.355583	0.127127	0.0860212	0.296169	0.789103	0.936387	0.118293	0.864327	0.454876	0.486841
O95232;J3KPP4;D6RDI2;O95232-2;C9JL41;E7EN55;D6RHH0;U3KQT3;H7C5U7	LUC7L3	20;20;14;7;7;5;3;3;2	20;20;14;7;7;5;3;3;2	18;18;14;7;7;5;3;3;2	38.9	0.0373511	0.209131	-0.178866	0.300676	-0.256054	0.220675	0.479542	-0.0771884	0.399541	-0.55673	-0.0800008	0.476729	0.266577	0.189563	-0.0322854	-0.22136	-0.0770135	-0.298862	-0.487937	-0.221849	-0.410924	-0.189075	0.923321	0.690165	0.812946	0.595201	0.597687	0.718895	0.378079	0.888009	0.397585	0.129176	0.840627	0.150586	0.878181	0.643551	0.931463	0.54387	0.867475	0.328152	0.176369	0.373032	0.292032	0.591441
O95239;O95239-2	KIF4A	51;43	51;43	31;24	53	0.427293	0.822805	1.25364	2.12857	0.989283	0.642355	0.874926	-0.264362	-0.61129	-1.13929	-1.48622	-0.346929	0.178016	2.57842	3.18771	3.3206	2.40041	3.0097	3.14258	0.609289	0.742177	0.132887	0.261608	0.209129	0.0318609	0.00227593	0.0566577	0.180743	0.0223215	0.463132	0.0689187	0.0171541	0.00286699	0.329673	0.953276	0.00476568	0.000416759	0.000704828	0.012007	0.00186733	0.00170057	0.09933	0.0895113	0.75777
O95347;O95347-2;A0A0C4DGE5;Q5T821	SMC2	41;39;7;4	41;39;7;4	41;39;7;4	41.9	0.236841	0.726631	0.642024	-0.672375	0.963394	0.0209563	-1.3144	0.32137	-0.621067	1.63577	0.693331	-0.942438	-0.643889	0.107618	1.73435	1.56497	0.751507	2.37823	2.20886	1.62673	1.45736	-0.169371	0.743277	0.408196	0.418718	0.215458	0.0197952	0.982749	0.206262	0.713307	0.625521	0.0329071	0.517452	0.353522	0.777879	0.944589	0.0210009	0.037388	0.604339	0.00603638	0.0116944	0.288383	0.442635	0.827195
O95365	ZBTB7A	9	9	9	26.4	NA	NA	-0.204997	-0.146081	-0.151011	-0.684196	0.0589164	0.0539862	-0.479198	-0.00493023	-0.538115	-0.533185	-0.0534372	-0.579661	-0.714385	-0.896558	-0.526224	-0.660948	-0.843121	-0.134724	-0.316897	-0.182173	NA	NA	0.73682	0.8578	0.83916	0.288143	0.944473	0.953323	0.38253	0.994317	0.397928	0.475119	0.981538	0.50831	0.376463	0.260209	0.317791	0.13934	0.0529642	0.846684	0.64426	0.813821
O95372;Q5QPQ0;Q5QPN9;Q5QPQ1;Q5QPQ3;Q5QPQ2;Q5QPN5	LYPLA2	6;5;2;2;2;2;1	6;5;2;2;2;2;1	6;5;2;2;2;2;1	44.2	-1.37012	NA	-0.100648	-0.0315159	-0.335868	0.504543	0.0691326	-0.23522	0.605191	-0.304353	0.536059	0.840411	-0.0523656	-0.967967	-0.616174	-0.884001	-0.915601	-0.563809	-0.831636	0.351792	0.0839655	-0.267827	0.27443	NA	0.885262	0.974781	0.535213	0.544863	0.947138	0.625672	0.369125	0.756805	0.55349	0.197988	0.981538	0.112736	0.242232	0.117068	0.283725	0.416738	0.254459	0.403765	0.897922	0.684195
O95373;E9PLJ0;E9PLB2	IPO7	46;3;3	46;3;3	45;3;3	47	-0.393653	-0.123771	0.0835164	-0.0731003	0.0702042	0.514044	-0.156617	-0.0133122	0.430527	0.143305	0.587144	0.44384	0.954116	-0.14391	-0.54074	-0.349024	-1.09803	-1.49486	-1.30314	-0.39683	-0.205114	0.191716	0.374081	0.693583	0.834536	0.8578	0.809347	0.179608	0.705763	0.97398	0.217026	0.641694	0.0787195	0.12697	0.363769	0.779953	0.143331	0.417548	0.0461387	0.00186733	0.0112316	0.28353	0.760748	0.695807
O95400	CD2BP2	11	11	11	50.7	-0.291123	1.00936	-0.364746	0.322017	0.587224	1.00553	0.686762	0.95197	1.37027	0.265208	0.683512	0.418304	0.54049	1.16348	1.06265	0.840641	0.622989	0.522164	0.300151	-0.100825	-0.322837	-0.222013	0.357282	0.207775	0.759451	0.666679	0.341576	0.175608	0.513771	0.32607	0.119852	0.431005	0.0536217	0.116136	0.795605	0.0785885	0.0590366	0.122721	0.299225	0.26077	0.532692	0.760737	0.381591	0.504622
O95433;O95433-2;G3V438;H0YJG7;H0YJU2;H0YJ63;G3V3W9	AHSA1	20;15;12;12;9;4;4	20;15;12;12;9;4;4	20;15;12;12;9;4;4	74	-0.0258139	-0.712403	0.2322	0.439622	0.109652	0.702994	0.207422	-0.122548	0.470794	-0.329971	0.263371	0.593342	0.28583	0.795552	1.05341	0.83482	0.509722	0.767577	0.54899	0.257855	0.0392684	-0.218587	0.975352	0.586487	0.82529	0.63123	0.901204	0.433286	0.708051	0.803207	0.228156	0.469555	0.490813	0.111383	0.954225	0.314542	0.142888	0.26071	0.638591	0.366686	0.549031	0.373032	0.93851	0.622118
O95456-2;O95456;F8WBH7	PSMG1	7;7;3	7;7;3	7;7;3	31.5	-0.35169	NA	-0.780856	-0.723742	-0.711663	0.10143	0.0571138	0.069193	0.882287	0.0120792	0.825173	0.813094	0.267005	-0.0844821	-0.625284	-0.388384	-0.351487	-0.89229	-0.65539	-0.540802	-0.303902	0.2369	0.804741	NA	0.163069	0.239986	0.2201	0.860354	0.953702	0.941641	0.171502	0.989474	0.234657	0.245695	0.925269	0.842332	0.223417	0.44054	0.691438	0.279445	0.429799	0.426281	0.739863	0.847679
O95466-2;O95466;O95466-3;K7EK60;K7EJE6;A0A0A0MR62;K7ERL1	FMNL1	18;16;16;12;8;7;2	18;16;16;12;8;7;2	17;15;15;11;7;7;1	22.7	0.122553	NA	NA	NA	NA	NA	NA	NA	NA	NA	NA	NA	NA	NA	NA	NA	NA	NA	NA	NA	NA	NA	0.899807	NA	NA	NA	NA	NA	NA	NA	NA	NA	NA	NA	NA	NA	NA	NA	NA	NA	NA	NA	NA	NA
O95486;O95486-2	SEC24A	12;5	12;5	12;5	13	NA	NA	-0.310319	-0.219859	-0.661498	0.212635	0.0904599	-0.351179	0.522954	-0.441639	0.432494	0.874133	0.688211	-0.655129	-0.253076	-0.758299	-1.34334	-0.941287	-1.44651	0.402053	-0.10317	-0.505223	NA	NA	0.538219	0.744542	0.161947	0.768779	0.91843	0.53145	0.414273	0.524402	0.546608	0.183185	0.603728	0.255166	0.550374	0.147847	0.0776424	0.0369066	0.0269001	0.472998	0.915595	0.489055
O95487-2;O95487;O95487-3	SEC24B	14;14;14	14;14;14	14;14;14	16.6	-0.49203	NA	-0.618685	0.0932394	-0.157495	-0.897088	0.711924	0.46119	-0.278403	-0.250734	-0.990328	-0.739594	0.0923454	0.031263	-1.04062	-0.618113	-0.0610823	-1.13297	-0.710458	-1.07189	-0.649376	0.422509	0.517005	NA	0.610569	0.929944	0.871487	0.42375	0.489081	0.669226	0.804992	0.754513	0.176477	0.382761	0.974824	0.968743	0.022781	0.354586	0.948566	0.0631188	0.389471	0.202494	0.661807	0.734075
O95619;F8W1B9;F8W0J4;F8VTR4	YEATS4	8;6;5;4	8;6;5;4	8;6;5;4	41.9	NA	NA	-0.802739	0.0499618	-0.694165	-0.873976	0.8527	0.108574	-0.0712373	-0.744126	-0.923938	-0.179811	-0.549688	-1.14598	-1.29421	-1.35249	-0.596292	-0.744521	-0.802804	-0.14823	-0.206512	-0.0582825	NA	NA	0.267535	0.94248	0.264185	0.182608	0.192766	0.896118	0.912849	0.208474	0.0564396	0.768782	0.821913	0.140796	0.0661384	0.0722679	0.399158	0.192412	0.2086	0.831815	0.833884	0.958923
O95639;O95639-3;O95639-2;C9JEV9;B7Z7B0;H7C419;C9K0K2;H7C016;F8WEL7;H9KVA5;A6NMK7	CPSF4	15;13;13;11;10;8;6;5;1;1;1	15;13;13;11;10;8;6;5;1;1;1	15;13;13;11;10;8;6;5;1;1;1	66.9	-0.00580929	0.0461841	0.0279792	0.11268	-0.546256	-0.60751	0.0847012	-0.574235	-0.635489	-0.658936	-0.72019	-0.0612544	-0.0716394	1.13658	1.10417	0.949532	1.20822	1.17581	1.02117	-0.0324127	-0.187048	-0.154636	0.988179	0.950812	0.944203	0.729868	0.0589672	0.19624	0.835882	0.124357	0.161501	0.0442949	0.0899338	0.899186	0.979445	0.106044	0.0785865	0.142581	0.0884612	0.0413034	0.0884976	0.930262	0.762874	0.822049
O95757;E9PDE8;D6RJ96	HSPA4L	34;32;23	29;27;19	29;27;19	51.6	0.13006	-0.208595	0.221576	0.797045	0.749264	1.05529	0.575469	0.527688	0.833713	-0.0477817	0.258244	0.306026	-0.408565	-0.821664	-1.18647	-1.27177	-0.4131	-0.777904	-0.863209	-0.364805	-0.45011	-0.0853049	0.89899	0.904636	0.776274	0.157614	0.129663	0.131925	0.465539	0.414757	0.216608	0.941874	0.645553	0.533859	0.878181	0.295404	0.0408035	0.0262416	0.695108	0.220525	0.163504	0.715082	0.706787	0.907791
O95777;C9JIZ0;F2Z2Y6;C9JNV3	NAA38	8;6;5;4	8;6;5;4	8;6;5;4	99	-0.106599	NA	0.0365377	-0.551844	-1.18188	0.41073	-0.588382	-1.21842	0.374192	-0.630035	0.962574	1.59261	-0.0293953	-0.298702	-0.0977381	-0.405923	-0.269307	-0.0683427	-0.376527	0.200964	-0.10722	-0.308184	0.952406	NA	0.980741	0.451459	0.114656	0.710364	0.626184	0.284167	0.772013	0.301342	0.240145	0.0884851	0.9872	0.776135	0.876055	0.593816	0.830896	0.91554	0.653031	0.864327	0.948774	0.767624
O95782-2;O95782;E9PPZ3;E9PS94;M0R2D9	AP2A1	31;31;2;2;1	20;20;0;0;0	20;20;0;0;0	42.1	0.195741	-0.152808	-0.234392	0.506576	-0.774776	0.460883	0.740968	-0.540384	0.695275	-1.28135	-0.0456927	1.23566	0.0236754	0.08225	-0.350733	-0.4097	0.0585746	-0.374409	-0.433375	-0.432983	-0.49195	-0.0589663	0.886071	0.730647	0.796168	0.33537	0.14696	0.445872	0.366927	0.496991	0.325136	0.0303408	0.935127	0.0274303	0.987548	0.916553	0.555106	0.585659	0.925835	0.398361	0.522099	0.361473	0.637143	0.966574
O95785-3;M0QXA7;B9EGQ5;O95785-4;O95785;O95785-2	WIZ	29;29;28;28;27;23	29;29;28;28;27;23	29;29;28;28;27;23	38.4	-0.227267	NA	-0.341482	-0.218934	-0.059106	-0.242931	0.122549	0.282376	0.0985512	0.159828	-0.0239975	-0.183825	0.408727	1.31397	1.6605	1.76704	0.905242	1.25178	1.35831	0.346534	0.453066	0.106532	0.929304	NA	0.539062	0.703868	0.901758	0.669691	0.78783	0.348688	0.812409	0.633766	0.957792	0.565756	0.808548	0.0399711	0.00675339	0.00810481	0.10813	0.00743838	0.0110808	0.409237	0.445768	0.84584
O95816;O95816-2	BAG2	15;13	15;13	15;13	71.6	-0.63847	-0.553792	-0.190008	0.0221572	0.132249	0.0482248	0.212165	0.322258	0.238233	0.110092	0.0260675	-0.0840247	1.82891	1.11763	1.28295	1.17031	-0.71128	-0.54596	-0.658602	0.165319	0.0526778	-0.112642	0.357282	0.213597	0.658192	0.963146	0.73681	0.923578	0.559934	0.313145	0.391901	0.775139	0.947195	0.807035	0.272415	0.165927	0.0789628	0.11011	0.184933	0.141423	0.106764	0.708061	0.922245	0.827638
O95983-2;O95983;K7EIE8;A0A0A0MTS6;A0A087WT34;A0A087X1H1;A0A087WZ12;J3KSA7	MBD3	12;12;11;6;5;5;1;1	12;12;11;6;5;5;1;1	11;11;10;5;4;4;1;0	46.7	-0.490167	-0.28079	-1.13164	-0.353691	-0.903902	0.252573	0.777951	0.227739	1.38421	-0.550212	0.606264	1.15648	0.440426	1.15187	1.28642	1.29431	0.711442	0.845997	0.853886	0.134555	0.142444	0.00788881	0.503427	0.30511	0.277287	0.494274	0.393139	0.62793	0.489081	0.896118	0.138931	0.667076	0.0862151	0.260953	0.777084	0.0584733	0.0181296	0.0196791	0.135663	0.020598	0.023281	0.715472	0.762511	0.983768
O96006;C9JXP4	ZBED1	23;10	23;10	23;10	41.9	NA	NA	0.323063	0.39387	0.929083	-0.461996	0.0708067	0.60602	-0.785059	0.535214	-0.855866	-1.39108	0.634406	1.16543	0.839289	1.11454	0.531024	0.204883	0.480134	-0.326141	-0.0508896	0.275251	NA	NA	0.633056	0.501225	0.103501	0.672387	0.91181	0.223322	0.400823	0.221091	0.323585	0.137625	0.672793	0.069983	0.0946739	0.0438105	0.294832	0.567971	0.20853	0.389997	0.919735	0.506008
O96013;O96013-3;O96013-4;M0R1R1;M0R0L9;M0R3G6;M0R2X4;Q9P286;Q9NQU5-2;Q9NQU5	PAK4	19;15;15;5;5;4;4;2;1;1	19;15;15;5;5;4;4;2;1;1	5;1;1;0;1;0;0;0;0;0	48.4	NA	NA	-1.25364	-1.61869	-0.981767	-1.45282	-0.365047	0.271872	-0.199181	0.636919	0.165866	-0.471053	-0.541516	-0.818779	2.08527	2.79495	-0.277263	2.62679	3.33647	2.90405	3.61373	0.709681	NA	NA	0.054121	0.0266467	0.0758387	0.06695	0.574268	0.556722	0.739799	0.307893	0.815641	0.427241	0.821913	0.261639	0.00223127	0.00160884	0.813932	0.0102972	0.00798112	0.0268064	0.0143566	0.357896
O96019;O96019-2;H7C5S0;C9JQT2;O94805	ACTL6A	20;15;12;4;3	20;15;12;4;3	20;15;12;4;3	51.7	-0.211177	-0.240025	0.199581	-0.147586	0.421114	-0.0672638	-0.347167	0.221534	-0.266845	0.568701	0.0803225	-0.488378	0.827692	1.88923	2.13324	2.21651	1.06153	1.30555	1.38882	0.244018	0.327282	0.0832644	0.630361	0.536242	0.51852	0.729408	0.164463	0.897848	0.425524	0.51032	0.544125	0.201642	0.881728	0.263576	0.682456	0.0158627	0.00398148	0.00448908	0.213009	0.0679333	0.0666191	0.393251	0.37153	0.789995
P00338;P00338-3;P00338-4;P00338-5;P00338-2;F5GYU2;F5GXY2;F5GXH2;F5H5J4;F5H6W8;F5GZQ4;F5H8H6;F5GXC7;F5GWW2;F5GXU1;F5H5G7;F5H155;A0A087WUM2;G3XAP5;F5H245;Q6ZMR3;P07864	LDHA	18;18;15;12;12;7;7;6;4;4;2;1;1;1;1;1;1;1;1;1;1;1	18;18;15;12;12;7;7;6;4;4;2;1;1;1;1;1;1;1;1;1;1;1	17;17;14;11;11;7;7;6;4;4;2;1;1;1;1;0;0;0;0;0;0;0	59.3	0.0942765	-0.197922	0.0862867	0.298723	-0.317166	0.555637	0.212436	-0.403453	0.46935	-0.615889	0.256914	0.872803	0.266219	-0.335105	-1.0187	-0.912153	-0.601324	-1.28491	-1.17837	-0.68359	-0.577047	0.106543	0.864173	0.668444	0.88661	0.625095	0.54908	0.438821	0.622775	0.292049	0.32933	0.192003	0.62903	0.114578	0.878181	0.489473	0.0112964	0.0346092	0.298535	0.00695964	0.0214754	0.202494	0.429995	0.831323
P00367;P00367-3;P00367-2;P49448	GLUD1;GLUD2	18;16;14;11	18;16;14;11	18;16;14;11	40	0.275061	0.228413	-0.036817	-0.263485	-0.115563	-0.227913	-0.226668	-0.0787459	-0.191095	0.147922	0.0355727	-0.11235	-0.566334	-0.813156	-0.62616	-0.0145518	-0.246822	-0.0598261	0.551782	0.186996	0.798604	0.611608	0.59599	0.573006	0.972564	0.76441	0.875827	0.804005	0.78783	0.918668	0.803198	0.850804	0.963431	0.884506	0.795605	0.298819	0.253392	0.985027	0.821853	0.931333	0.471927	0.864327	0.561279	0.569146
P00387-2;P00387;P00387-3;B1AHF3	CYB5R3	8;8;8;5	8;8;8;5	8;8;8;5	45.3	-0.513796	NA	0.368103	-0.609074	-0.0672831	0.115127	-0.977176	-0.435386	-0.252975	0.54179	0.724201	0.182411	-0.330086	-0.128245	-0.715093	-0.324846	0.201841	-0.385007	0.00523993	-0.586848	-0.196601	0.390247	0.789165	NA	0.500537	0.172223	0.903053	0.900451	0.111582	0.482869	0.772013	0.341101	0.312073	0.846651	0.883031	0.799427	0.197719	0.506548	0.791659	0.590329	0.994264	0.456815	0.829396	0.740339
P00491;G3V5M2;G3V2H3;G3V393	PNP	14;10;5;3	14;10;5;3	14;10;5;3	66.1	-0.221478	-0.141615	0.162867	1.97627	0.808032	1.76553	1.8134	0.645165	1.60266	-1.16823	-0.210741	0.957493	1.0749	-0.216657	-0.672455	-0.00369356	-1.29156	-1.74736	-1.0786	-0.455798	0.212963	0.668761	0.611726	0.911635	0.827998	0.00221321	0.159374	0.170707	0.044051	0.454799	0.208508	0.0983311	0.860586	0.435063	0.55875	0.847598	0.37267	0.996266	0.271313	0.0354239	0.0917812	0.751509	0.902832	0.569146
P00492;Q9NRG1-2;Q9NRG1	HPRT1	8;1;1	8;1;1	8;1;1	41.3	-0.824437	NA	-0.551196	-0.509635	-0.801714	-0.3188	0.0415611	-0.250518	0.232396	-0.292079	0.190835	0.482914	0.0836036	-0.055719	-0.20461	-0.53431	-0.139323	-0.288214	-0.617913	-0.148891	-0.478591	-0.3297	0.415572	NA	0.475105	0.573994	0.261621	0.732505	0.96941	0.735633	0.77453	0.775139	0.840627	0.542784	0.965889	0.922936	0.793429	0.189133	0.789005	0.717031	0.112878	0.902861	0.425314	0.827195
P00558;P00558-2	PGK1	30;29	30;29	26;26	78.4	0.202777	-0.255738	0.736783	0.322673	0.388601	1.30814	-0.414111	-0.348182	0.571358	0.0659289	0.985468	0.919539	0.0662452	-0.539165	-1.72822	-1.11595	-0.60541	-1.79447	-1.18219	-1.18906	-0.576782	0.612277	0.805932	0.675397	0.129072	0.478235	0.344662	0.056762	0.225423	0.282321	0.17822	0.875001	0.0444336	0.0590976	0.978709	0.31708	0.00398148	0.0233421	0.316098	0.00516212	0.0233587	0.0668566	0.341984	0.210268
P00966;Q5T6L6;Q5T6L5	ASS1	26;15;13	26;15;13	26;15;13	70.6	-0.274215	-0.0940588	0.631787	1.01373	0.976315	1.74203	0.381945	0.344528	1.11025	-0.0374165	0.728301	0.765718	-0.160721	-0.906626	-1.83655	-1.4639	-0.745905	-1.67582	-1.30318	-0.929919	-0.557271	0.372648	0.723531	0.912324	0.329917	0.0952548	0.135492	0.0434744	0.3196	0.464941	0.044252	0.951495	0.0944845	0.141796	0.942795	0.106817	0.00224799	0.00856828	0.195714	0.0031203	0.0110808	0.0750664	0.327083	0.30617
P01111;P01112;P01112-2;P01116-2;P01116;G3V4K2;G3V5T7	NRAS;HRAS	7;5;3;2;2;1;1	7;5;3;2;2;1;1	7;5;3;2;2;1;1	46.6	NA	NA	1.44566	1.25209	1.01774	-0.849316	-0.193576	-0.427921	-2.29498	-0.234345	-2.1014	-1.86706	-0.344703	-0.52567	-1.16775	-0.731537	-0.180967	-0.823045	-0.386834	-0.642078	-0.205867	0.436211	NA	NA	0.0172876	0.0172021	0.016555	0.0751197	0.675774	0.200478	0.00181605	0.496364	0.00163205	0.00120486	0.850191	0.265815	0.0151608	0.087979	0.742371	0.0603672	0.351615	0.09933	0.690192	0.316851
P01891	HLA-A	13	13	2	42.5	-0.335951	-0.964317	0.205924	0.275089	0.390072	-0.244502	0.0691655	0.184148	-0.450426	0.114982	-0.519592	-0.634574	-0.203183	0.502827	-0.0921559	2.54922e-05	0.706009	0.111027	0.203208	-0.594983	-0.502801	0.0921814	0.494406	0.406401	0.72936	0.632689	0.400201	0.655908	0.879522	0.500459	0.129735	0.757187	0.109212	0.0302195	0.967007	0.635812	0.931626	0.999971	0.45877	0.882636	0.803383	0.202788	0.367009	0.852252
P02545;P02545-6;P02545-3;P02545-5;P02545-4;H0YAB0;A0A0C4DGC5	LMNA	51;49;49;42;42;19;12	51;49;49;42;42;19;12	3;1;3;3;3;0;3	64.9	0.277316	-0.238813	-0.153715	-0.471371	-0.536192	-0.138955	-0.317655	-0.382477	0.0147597	-0.0648212	0.332415	0.397236	-0.155502	-0.397316	-0.43725	-0.380427	-0.241814	-0.281748	-0.224926	-0.0399339	0.0168886	0.0568226	0.45321	0.359675	0.63561	0.121493	0.0692887	0.724744	0.322892	0.211037	0.973572	0.844839	0.299466	0.206151	0.937341	0.355622	0.215893	0.30544	0.552833	0.302406	0.458221	0.903801	0.970622	0.877292
P02786;G3V0E5;H7C3V5;F8WBE5;Q9UP52-2;Q9UP52-3;Q9UP52	TFRC	37;34;6;3;1;1;1	37;34;6;3;1;1;1	37;34;6;3;1;1;1	51.3	0.0298872	0.219054	-0.157555	-0.255292	-0.183097	-0.0731041	-0.0977369	-0.025542	0.0844511	0.0721949	0.182188	0.109993	0.27626	0.414065	0.171188	0.250203	0.137805	-0.105072	-0.0260569	-0.242877	-0.163862	0.0790152	0.940357	0.471996	0.605906	0.41863	0.427942	0.842789	0.789163	0.926327	0.781827	0.82451	0.553108	0.68189	0.853355	0.28296	0.582893	0.447447	0.746295	0.717031	0.94104	0.348117	0.664901	0.812535
P04075;J3KPS3;P04075-2;H3BQN4;H3BPS8;H3BUH7;H3BR04;H3BMQ8;H3BU78;H3BR68	ALDOA	36;34;34;33;19;15;14;13;13;12	36;34;34;33;19;15;14;13;13;12	29;29;27;26;13;14;13;12;12;11	90.7	0.000173835	-0.274339	-0.124492	-0.54302	-0.606753	0.267926	-0.418527	-0.482261	0.392419	-0.0637336	0.810946	0.87468	-0.55831	-1.23983	-1.69313	-1.59925	-0.681521	-1.13483	-1.04094	-0.453304	-0.359415	0.0938892	0.999241	0.617019	0.719163	0.137237	0.129649	0.559677	0.276021	0.267377	0.308833	0.910646	0.074577	0.0816867	0.684628	0.0338292	0.00201749	0.00561213	0.28375	0.026619	0.0541177	0.29178	0.561279	0.827195
P04083;Q5T3N1;Q5T3N0	ANXA1	25;12;8	25;12;8	25;12;8	71.7	-0.0719449	-0.0516065	-0.589861	-1.05357	-0.921646	0.568742	-0.463713	-0.331785	1.1586	0.131928	1.62232	1.49039	0.158814	-0.416076	-0.474106	-0.740323	-0.574891	-0.63292	-0.899137	-0.0580292	-0.324247	-0.266217	0.928494	0.963961	0.700194	0.468798	0.484308	0.705107	0.61597	0.642615	0.0689526	0.910516	0.0564396	0.0551308	0.978709	0.715209	0.636923	0.462301	0.588392	0.445157	0.307037	0.892845	0.629726	0.649186
P04183;K7ERV3;K7ES52;K7ERJ1;K7ENW5	TK1	13;12;9;8;5	13;12;9;8;5	13;12;9;8;5	60.3	NA	1.67017	-0.0891044	-0.11592	-0.252763	-0.536695	-0.0268154	-0.163658	-0.447591	-0.136843	-0.420775	-0.283932	-1.01269	-0.51623	0.848131	1.61681	0.49646	1.86082	2.6295	1.36436	2.13304	0.768683	NA	0.261422	0.92652	0.903681	0.761362	0.540493	0.958092	0.794661	0.382371	0.832702	0.383218	0.651073	0.380191	0.484201	0.0219349	0.00388745	0.606041	0.00404987	0.00175053	0.167027	0.0895113	0.119273
P04406;P04406-2;E7EUT5;O14556	GAPDH	23;21;19;1	23;21;19;1	23;21;19;1	80	0.146147	-0.144587	0.743127	0.0335268	0.636745	1.26495	-0.7096	-0.106382	0.52182	0.603218	1.23142	0.628203	0.0166803	-0.477556	-1.62182	-0.776143	-0.494236	-1.6385	-0.792823	-1.14426	-0.298587	0.845677	0.893906	0.868972	0.152388	0.951319	0.170972	0.0790959	0.0815685	0.771155	0.279511	0.123795	0.0291324	0.20529	0.988662	0.321	0.0040903	0.0548733	0.472391	0.0184787	0.138453	0.074524	0.623448	0.145203
P04632;A0A0C4DGQ5;K7ELJ7;A0A075B7C0;K7EKD8;U3KQE2;K7EIV0;K7EM73;U3KPR7;K7ES78;K7EMQ1	CAPNS1	14;14;13;11;11;10;10;8;7;2;2	14;14;13;11;11;10;10;8;7;2;2	12;12;11;9;9;8;8;8;5;2;2	84	0.0615781	-0.619436	-0.780002	-1.47022	-0.721883	-0.983165	-0.690216	0.0581191	-0.203162	0.748335	0.487053	-0.261281	0.571638	0.490549	-0.441025	0.222867	-0.0810894	-1.01266	-0.348772	-0.931574	-0.267682	0.663892	0.856198	0.448222	0.102081	0.0678581	0.0445548	0.056762	0.443538	0.884695	0.633444	0.338522	0.490135	0.422206	0.77149	0.319128	0.682819	0.663829	0.911154	0.393397	0.564846	0.541513	0.64426	0.74854
P04792;F8WE04;C9J3N8	HSPB1	16;7;2	16;7;2	16;7;2	86.3	-0.127872	0.258978	0.100563	0.346561	-0.447215	-0.7983	0.245998	-0.547778	-0.898863	-0.793775	-1.14486	-0.351085	-0.210573	-0.13177	-0.115235	-0.18863	0.0788031	0.0953389	0.0219434	0.0165357	-0.0568597	-0.0733955	0.730689	0.482922	0.782803	0.298363	0.133416	0.114157	0.465539	0.0937864	0.050632	0.0262493	0.0183499	0.329086	0.902905	0.786207	0.745232	0.623851	0.877876	0.767044	0.95467	0.974344	0.919735	0.881302
P04818;P04818-2;P04818-3	TYMS	9;7;5	9;7;5	9;7;5	41.2	0.114057	-0.0265526	-0.365672	0.29827	0.986578	0.791076	0.663942	1.35225	1.15675	0.688307	0.492806	-0.195502	0.71891	0.70806	-0.0415788	-0.155024	-0.0108496	-0.760488	-0.873934	-0.749639	-0.863084	-0.113445	0.852842	0.986852	0.47044	0.68443	0.0889976	0.284635	0.44145	0.118313	0.132215	0.428503	0.561852	0.827899	0.658457	0.395508	0.941211	0.823471	0.996707	0.268756	0.287839	0.538835	0.622535	0.947525
P04843;B7Z4L4;F8WF32	RPN1	18;13;2	18;13;2	18;13;2	42.8	-0.176539	NA	NA	NA	NA	NA	NA	NA	NA	NA	NA	NA	NA	NA	NA	NA	NA	NA	NA	NA	NA	NA	0.890351	NA	NA	NA	NA	NA	NA	NA	NA	NA	NA	NA	NA	NA	NA	NA	NA	NA	NA	NA	NA	NA
P05114;A6NEL0;A6NL93;F2Z2W6;F2Z2Y5;H7BXJ5	HMGN1	7;5;4;3;3;3	7;5;4;3;3;3	7;5;4;3;3;3	56	NA	NA	-1.37047	-1.53028	-0.520962	-0.634268	-0.159804	0.849511	0.736204	1.00931	0.896007	-0.113307	-0.481072	-0.0539219	-0.0824395	0.289678	0.42715	0.398633	0.77075	-0.0285177	0.3436	0.372117	NA	NA	0.134434	0.235467	0.388761	0.301019	0.929491	0.329483	0.279511	0.483124	0.446186	0.851722	0.925269	0.967649	0.937014	0.764473	0.75324	0.705875	0.468416	0.965371	0.606665	0.500876
P05141;Q9H0C2	SLC25A5	13;3	4;0	4;0	39.9	0.746758	NA	NA	NA	NA	NA	NA	NA	NA	NA	NA	NA	NA	NA	NA	NA	NA	NA	NA	NA	NA	NA	0.161599	NA	NA	NA	NA	NA	NA	NA	NA	NA	NA	NA	NA	NA	NA	NA	NA	NA	NA	NA	NA	NA
P05187;P10696	ALPP;ALPPL2	21;14	21;14	16;10	58.9	-0.45647	-0.175336	0.771182	0.175137	0.767649	0.830647	-0.596046	-0.00353293	0.0594645	0.592513	0.65551	0.0629974	0.636678	-0.219757	0.39697	0.188992	-0.856435	-0.239708	-0.447686	0.616728	0.408749	-0.207978	0.357282	0.823837	0.543222	0.880118	0.363219	0.495942	0.66185	0.997293	0.970816	0.512003	0.515527	0.960527	0.642716	0.74171	0.273847	0.585659	0.307303	0.624969	0.330233	0.437208	0.679884	0.679558
P05198;G3V4T5;H0YJS4	EIF2S1	32;25;23	32;25;23	32;25;23	77.8	0.289	0.0385205	0.0507819	-0.0210427	-0.170595	0.407681	-0.0718246	-0.221377	0.356899	-0.149552	0.428724	0.578276	0.569555	0.196866	0.53336	0.45213	-0.372689	-0.0361955	-0.117425	0.336494	0.255264	-0.0812297	0.435483	0.926586	0.880248	0.956737	0.518907	0.335559	0.857982	0.398839	0.323392	0.647437	0.244158	0.118452	0.62115	0.627088	0.103899	0.213972	0.382849	0.911276	0.752682	0.223569	0.563849	0.84185
P05386	RPLP1	4	3	3	89.5	1.22709	-0.0261254	-2.98997	1.58207	-2.01446	-0.816986	4.57204	0.975505	2.17298	-3.59653	-2.39905	1.19748	1.32054	3.40812	1.49307	2.92944	2.08758	0.172523	1.60889	-1.91506	-0.478689	1.43637	0.729994	0.963142	0.0489038	0.137056	0.379616	0.766171	4.82028e-05	0.711754	0.315517	0.171176	0.240381	0.720151	0.773789	0.0167466	0.358503	0.016986	0.200603	0.929432	0.212164	0.350909	0.292032	0.57681
P05387;H0YDD8;P05386-2	RPLP2	11;5;1	11;5;1	10;4;0	95.7	-0.155309	0.239317	0.560722	0.635514	0.560521	0.581494	0.0747928	-0.000200917	0.0207729	-0.0749937	-0.0540199	0.0209738	1.50186	1.35758	1.05745	1.08154	-0.144285	-0.444414	-0.420323	-0.300129	-0.276038	0.0240917	0.611696	0.631311	0.231657	0.124618	0.127559	0.212201	0.876532	0.999071	0.965693	0.812456	0.885064	0.949802	0.160706	0.0147144	0.0117825	0.016299	0.742371	0.147395	0.20904	0.241224	0.44745	0.952306
P05388;P05388-2;F8VWS0;F8VW21;F8VU65;F8VZS0;G3V210;F8VQY6;F8VRK7;Q8NHW5;F8VS58;F8W1K8	RPLP0;RPLP0P6	17;16;16;13;13;12;10;9;9;9;8;6	17;16;16;13;13;12;10;9;9;9;8;6	7;7;7;4;3;5;1;1;1;1;1;6	59.6	-0.135505	0.189413	0.369718	1.53604	1.19451	0.844929	1.16633	0.824796	0.47521	-0.341529	-0.691115	-0.349585	2.08763	1.91597	1.52945	1.68422	-0.171662	-0.558182	-0.403415	-0.38652	-0.231753	0.154767	0.707568	0.735271	0.221517	0.00227593	0.00714445	0.0319953	0.0111638	0.0537106	0.0955291	0.304475	0.0319455	0.203752	0.249987	0.0506347	0.0543705	0.0434132	0.753439	0.107997	0.249924	0.393251	0.709243	0.708136
P05455;E7ERC4;E9PGX9;E9PFL9	SSB	29;16;12;11	29;16;12;11	29;16;12;11	52.9	0.0768339	NA	0.810563	-0.876169	-0.0128257	0.378566	-1.68673	-0.823389	-0.431998	0.863343	1.25473	0.391391	-0.329942	-1.17862	-1.75754	-1.63073	-0.848679	-1.4276	-1.30079	-0.578924	-0.452108	0.126816	0.971808	NA	0.246522	0.196311	0.988635	0.759624	0.110206	0.368541	0.729774	0.370996	0.260365	0.770686	0.931371	0.20591	0.0507473	0.0859387	0.312115	0.0599539	0.125725	0.465399	0.738422	0.927965
P05783;F8VZY9;CON__H-INV:HIT000015463	KRT18	24;22;2	22;20;2	15;13;2	71.4	-0.125417	-0.041007	0.852092	0.0442649	0.531163	0.642031	-0.807827	-0.320929	-0.21006	0.486898	0.597767	0.110869	-0.371234	0.168969	-0.259794	0.689643	0.540204	0.11144	1.06088	-0.428764	0.520673	0.949437	0.890249	0.913762	0.400204	0.973707	0.715314	0.509704	0.429091	0.831028	0.583976	0.779791	0.430144	0.933274	0.867506	0.859317	0.809234	0.212947	0.557215	0.91823	0.0417596	0.821009	0.692667	0.611171
P06493;A0A024QZP7;A0A087WZZ9;P06493-2;E5RIU6;K7ELV5	CDK1	20;19;14;14;13;2	19;18;13;14;12;1	18;17;12;13;11;0	69	0.542069	0.513377	-0.65517	-1.92029	-1.30625	-0.896972	-1.26512	-0.651084	-0.241802	0.614039	1.02332	0.409282	-0.400377	0.770863	1.54571	1.28585	1.17124	1.94609	1.68622	0.77485	0.514984	-0.259866	0.31362	0.279693	0.196133	0.0286104	0.0445465	0.146247	0.169886	0.322786	0.664572	0.493503	0.170476	0.515909	0.902905	0.152775	0.0101161	0.0239599	0.24427	0.0388281	0.0685272	0.0582018	0.24272	0.569146
P06576;H0YH81;F8W079;H0YI37;F8W0P7	ATP5B	22;19;13;7;7	22;19;13;7;7	22;19;13;7;7	61.4	-0.19893	0.185477	-0.116057	0.0388987	0.372048	0.532162	0.154956	0.488106	0.648219	0.33315	0.493263	0.160114	0.124446	-0.00802545	0.620019	0.486733	-0.132472	0.495573	0.362287	0.628045	0.494759	-0.133286	0.680072	0.722335	0.791243	0.931265	0.236451	0.167426	0.734302	0.217911	0.084217	0.335846	0.12243	0.583207	0.976319	0.989661	0.278114	0.386713	0.891137	0.487373	0.622289	0.137218	0.237119	0.757051
P06733;P06733-2;K7EM90	ENO1	29;21;12	29;21;12	26;19;10	75.6	-0.107741	-0.0917684	0.462016	0.279568	0.441333	1.18263	-0.182447	-0.0206827	0.720616	0.161764	0.903063	0.741298	-0.111694	-0.540588	-1.60309	-1.25612	-0.428894	-1.4914	-1.14442	-1.0625	-0.715529	0.346973	0.893906	0.904636	0.325438	0.597152	0.325723	0.0789635	0.680951	0.960559	0.116143	0.754513	0.0773562	0.130321	0.965889	0.322754	0.00534372	0.0170419	0.525965	0.0138402	0.0413233	0.0927578	0.295547	0.486841
P06744;A0A0A0MTS2;P06744-2;K7EQ48;A0A0J9YXP8;A0A0J9YYH3;A0A0J9YX90;K7EPY4;K7EP41;K7ENA0;K7ELR7;K7ERC6;CON__Q3ZBD7;K7ERK8;K7ESF4;K7EIL4;Q8N196	GPI	24;23;22;21;15;14;13;10;9;6;5;5;5;3;3;2;1	24;23;22;21;15;14;13;10;9;6;5;5;5;3;3;2;1	24;23;22;21;15;14;13;10;9;6;5;5;5;3;3;2;1	58.1	-0.0794495	-0.0981017	1.85474	1.61283	1.62541	2.7001	-0.241905	-0.229329	0.845359	0.0125755	1.08726	1.07469	-0.0127846	-0.879172	-1.94728	-1.35503	-0.866387	-1.9345	-1.34224	-1.06811	-0.475856	0.592254	0.940357	0.904695	0.103609	0.123391	0.109614	0.0416154	0.715824	0.622616	0.0749844	0.987988	0.0802663	0.0586258	0.988662	0.108296	0.00132695	0.00789623	0.187673	0.0031203	0.013632	0.0750664	0.44745	0.189844
P06748;P06748-3;P06748-2;E5RI98;E5RGW4	NPM1	22;20;20;7;2	22;20;20;7;2	22;20;20;7;2	66.3	0.56071	-0.00054031	-0.0776802	-0.87419	-0.0296965	0.30995	-0.79651	0.0479838	0.38763	0.844494	1.18414	0.339646	0.351463	-0.0993836	-0.484677	-0.464831	-0.450847	-0.83614	-0.816294	-0.385293	-0.365448	0.0198455	0.326107	0.999258	0.827998	0.0315335	0.927265	0.352697	0.0799684	0.896118	0.194799	0.0482362	0.00762076	0.241295	0.784038	0.826071	0.141258	0.187704	0.254752	0.0141986	0.0263076	0.167027	0.314737	0.957038
P06753-2;Q5HYB6;A0A087WWU8;P06753-3;P06753-5;Q5VU61;P06753-4;D6R904;K7EP68;D6RFM2	DKFZp686J1372;TPM3	39;38;37;34;32;31;27;16;9;6	39;38;37;34;32;31;27;16;9;6	0;0;0;0;0;0;0;0;0;0	78.2	0.390157	-0.791955	2.5906	2.00269	3.83764	1.51072	-0.587914	1.24704	-1.07989	1.83496	-0.491972	-2.32693	-0.128482	-1.21194	-1.46903	-1.79894	-1.08346	-1.34055	-1.67046	-0.257096	-0.587004	-0.329908	0.59851	0.345441	0.0933787	0.104619	0.0155018	0.304853	0.192766	0.0288894	0.187236	0.00175379	0.506961	0.0168526	0.965889	0.0767983	0.0177936	0.0176337	0.177531	0.0369066	0.0392613	0.675054	0.550941	0.7188
P07099;B1AQP9	EPHX1	8;1	8;1	8;1	25.1	-0.502108	NA	NA	NA	NA	NA	NA	NA	NA	NA	NA	NA	NA	NA	NA	NA	NA	NA	NA	NA	NA	NA	0.560492	NA	NA	NA	NA	NA	NA	NA	NA	NA	NA	NA	NA	NA	NA	NA	NA	NA	NA	NA	NA	NA
P07195;A8MW50;C9J7H8;F5H793	LDHB	16;9;8;7	15;8;8;7	15;8;8;7	53.3	-0.0198167	-0.0863051	0.214348	0.0381409	-0.0653362	0.692983	-0.176207	-0.279684	0.478635	-0.103477	0.654842	0.758319	-0.483765	-0.876888	-1.77331	-1.43203	-0.393122	-1.28954	-0.948264	-0.896423	-0.555142	0.341281	0.974171	0.896972	0.553014	0.94248	0.872488	0.14834	0.705743	0.439246	0.185574	0.850804	0.135429	0.0867125	0.806616	0.140018	0.00378915	0.0135975	0.581681	0.0259969	0.0900939	0.0927578	0.383852	0.361504
P07237;H7BZ94;H0Y3Z3;I3L398;I3L312;I3NI03;I3L4M2;I3L0S0;I3L3U6;I3L514;I3L3P5;I3L1Y5	P4HB	34;33;20;15;11;10;9;8;8;5;3;2	34;33;20;15;11;10;9;8;8;5;3;2	34;33;20;15;11;10;9;8;8;5;3;2	62	-0.234958	-0.198546	0.420958	0.0186391	0.155507	0.40645	-0.402319	-0.265451	-0.0145081	0.136868	0.387811	0.250943	0.302623	0.497938	0.329007	0.173411	0.195315	0.0263842	-0.129211	-0.168931	-0.324527	-0.155596	0.561601	0.589603	0.277496	0.965784	0.626488	0.426447	0.270259	0.364263	0.97749	0.661843	0.33204	0.527264	0.942795	0.576696	0.693149	0.847618	0.797551	0.96117	0.835542	0.567605	0.305325	0.646665
P07355;P07355-2;H0YN42;H0YMD0;H0YMU9;H0YM50;A6NMY6;H0YNP5;H0YN28;H0YL33;H0YKS4;H0YMM1;H0YKZ7;H0YLV6;H0YMT9;H0YKX9;H0YKL9;H0YMW4;H0YNA0;H0YKV8;H0YMD9;H0YNB8;H0YN52;H0YKN4;H0YLE2	ANXA2;ANXA2P2	33;32;25;23;23;23;21;16;15;15;15;12;10;10;10;10;9;9;7;7;6;5;5;5;2	33;32;25;23;23;23;21;16;15;15;15;12;10;10;10;10;9;9;7;7;6;5;5;5;2	33;32;25;23;23;23;21;16;15;15;15;12;10;10;10;10;9;9;7;7;6;5;5;5;2	77.6	-0.063834	0.177257	-0.71455	-0.835317	-0.952265	-0.0324296	-0.120767	-0.237715	0.682121	-0.116948	0.802887	0.919835	-0.0774789	-0.571333	-0.59431	-0.911615	-0.493854	-0.516831	-0.834137	-0.0229769	-0.340282	-0.317305	0.900926	0.704811	0.16901	0.056031	0.0347382	0.948671	0.854755	0.66717	0.164793	0.811691	0.0622744	0.0448447	0.972996	0.185783	0.103899	0.0433078	0.295535	0.154527	0.0719605	0.946034	0.508145	0.51959
P07384;E9PL37;E9PRM1;E9PLX0;E9PJJ3;E9PLC9;E9PMC6;E9PJA6;E9PSA6;E9PQB3;E9PIA9	CAPN1	25;5;3;2;2;2;2;2;2;2;1	25;5;3;2;2;2;2;2;2;2;1	25;5;3;2;2;2;2;2;2;2;1	40.8	0.753296	NA	-1.31349	-1.31495	-1.82122	-0.919597	-0.00145431	-0.507724	0.393896	-0.50627	0.39535	0.90162	0.273672	0.388253	0.222685	-0.0363531	0.114581	-0.0509874	-0.310025	-0.165568	-0.424606	-0.259038	0.62162	NA	0.133489	0.00942327	0.0197952	0.0614805	0.998036	0.632642	0.62011	0.466681	0.293471	0.160459	0.888832	0.388125	0.582893	0.977291	0.827269	0.896396	0.756251	0.623435	0.803327	0.888671
P07602;P07602-2;P07602-3;C9JIZ6;Q5BJH1;A0A0J9YXB8	PSAP	12;11;11;11;6;4	12;11;11;11;6;4	12;11;11;11;6;4	22.9	0.867996	NA	-0.250132	-0.347812	-0.449355	-0.173863	-0.09768	-0.199224	0.0762687	-0.101544	0.173949	0.275492	-0.0405347	0.341128	0.13023	-0.538665	0.381663	0.170765	-0.498131	-0.210898	-0.879793	-0.668895	0.296133	NA	0.688901	0.594021	0.510705	0.842308	0.899256	0.799609	0.920097	0.919676	0.815641	0.757238	0.981538	0.376063	0.785473	0.170464	0.601786	0.805615	0.430202	0.751509	0.151083	0.45745
P07737;K7EJ44;CON__P02584;I3L3D5	PFN1	13;10;5;4	13;10;5;4	13;10;5;4	93.6	0.157195	-0.138988	0.386306	-0.192257	0.31484	0.560031	-0.578563	-0.0714661	0.173725	0.507097	0.752288	0.245191	-0.455591	-0.887301	-1.45284	-1.20774	-0.431711	-0.997249	-0.752146	-0.565538	-0.320436	0.245103	0.809524	0.804059	0.508836	0.77249	0.533568	0.34662	0.224743	0.865946	0.662745	0.274227	0.0909731	0.524581	0.77149	0.117637	0.0061167	0.016986	0.438133	0.020775	0.0667198	0.240822	0.606997	0.462808
P07814;V9GYZ6;V9GZ76	EPRS	74;47;6	74;47;6	73;46;6	64	0.815823	-0.156587	0.624951	-0.0872252	0.395166	0.985104	-0.712176	-0.229786	0.360153	0.482391	1.07233	0.589938	0.186391	-0.51038	1.23519	1.54577	-0.696771	1.0488	1.35938	1.74557	2.05615	0.31058	0.326107	0.88183	0.55876	0.938206	0.648004	0.293258	0.348639	0.722005	0.524657	0.387019	0.0480136	0.134659	0.965889	0.641537	0.0647008	0.036971	0.645015	0.239197	0.15318	0.158533	0.18075	0.486841
P07900;P07900-2;G3V2J8;Q14568;Q58FG0;Q58FG1	HSP90AA1	65;65;14;8;7;2	46;46;6;3;5;1	46;46;6;3;5;1	70.1	0.117872	-0.157655	0.145632	-0.581939	-0.578709	0.157666	-0.727571	-0.724341	0.0120338	0.00323038	0.739605	0.736375	-0.234998	-0.715447	-1.03067	-0.989114	-0.48045	-0.795677	-0.754116	-0.315227	-0.273666	0.0415612	0.726237	0.722335	0.73682	0.172223	0.133416	0.776654	0.104406	0.0827299	0.979554	0.991431	0.104139	0.0899098	0.894586	0.118656	0.0135726	0.0243217	0.298535	0.031519	0.0626695	0.330874	0.57096	0.917204
P07910-2;B2R5W2;G3V4C1;G3V4W0;B4DY08;P07910-4;G3V2D6;P07910-3;G3V251;G3V5V7;G3V5X6;G3V3K6;B4DSU6;P0DMR1;O60812;B7ZW38;B2RXH8;A0A0G2JPF8;A0A0G2JNQ3;G3V4M8;G3V2H6;E5RG71;B3KT61;Q86SE5	HNRNPC	28;27;27;26;26;24;18;18;14;13;12;12;10;10;10;10;10;10;10;8;7;1;1;1	28;27;27;26;26;24;18;18;14;13;12;12;10;10;10;10;10;10;10;8;7;1;1;1	4;4;4;4;4;4;4;0;4;0;2;2;0;0;0;0;0;0;0;0;0;0;0;0	79.5	-0.128245	-0.308957	-0.00928363	-0.0918937	-0.166271	-0.502915	-0.0826101	-0.156987	-0.493631	-0.0743771	-0.411021	-0.336644	-0.28236	0.0579348	0.278866	0.141934	0.340295	0.561227	0.424294	0.220931	0.0839988	-0.136933	0.757616	0.38022	0.982631	0.80851	0.511774	0.157622	0.83845	0.565726	0.110438	0.806442	0.148122	0.165515	0.874177	0.912041	0.434556	0.724323	0.396378	0.065656	0.173016	0.404257	0.835476	0.603915
P07910;G3V2Q1;G3V576;G3V555;G3V575	HNRNPC	27;26;22;16;16	3;3;3;3;3	3;3;3;3;3	80.4	NA	NA	-0.763724	-0.713155	-0.926569	-0.79879	0.0505686	-0.162845	-0.0350656	-0.213414	-0.0856342	0.12778	-0.132368	-0.755173	-1.09734	-0.730527	-0.622805	-0.964975	-0.598159	-0.34217	0.0246459	0.366816	NA	NA	0.247121	0.176543	0.161947	0.245851	0.953702	0.86694	0.971132	0.815212	0.911934	0.891001	0.965889	0.25277	0.0970203	0.233967	0.464551	0.206796	0.414527	0.743137	0.987306	0.787637
P08047;P08047-3;P08047-2;H3BUU5;H3BVI2;P0CG40	SP1	10;9;9;2;2;1	10;9;9;2;2;1	9;8;8;2;2;0	22.2	-1.24146	-1.64558	0.546585	0.557378	0.611925	0.105713	0.0107933	0.0653406	-0.440872	0.0545473	-0.451665	-0.506213	0.479178	0.219607	0.406136	0.630813	-0.259571	-0.0730414	0.151635	0.18653	0.411206	0.224677	0.536013	0.21836	0.604693	0.585143	0.524901	0.944804	0.986627	0.92142	0.633444	0.951495	0.619945	0.610173	0.888832	0.802791	0.560002	0.39068	0.785373	0.913006	0.843367	0.723487	0.619101	0.738094
P08133;P08133-2;E7EMC6;E5RFF0;E5RJF5;E5RK63;E5RI05;E5RJR0;E5RIU8;H0YC77	ANXA6	35;33;18;11;10;10;9;7;6;4	35;33;18;11;10;10;9;7;6;4	14;14;0;3;8;8;5;3;2;0	52.7	0.326284	NA	-0.874509	-0.794533	-0.512078	-0.41377	0.0799761	0.362431	0.460739	0.282455	0.380762	0.0983079	1.24411	0.367306	-0.766446	-0.811065	-0.876804	-2.01056	-2.05518	-1.13375	-1.17837	-0.0446192	0.743277	NA	0.395564	0.419288	0.485491	0.718732	0.947138	0.648912	0.649664	0.760139	0.700038	0.916865	0.413377	0.622089	0.259929	0.245066	0.13102	0.00501182	0.00599858	0.114824	0.163899	0.973204
P08195-3;F5GZS6;P08195;J3KPF3;P08195-4;P08195-2;H0YFS2;F5H0E2;F5H867;F5GZI0;H0YFX4;F5GZR9	SLC3A2	27;27;27;27;27;26;10;9;6;6;3;1	27;27;27;27;27;26;10;9;6;6;3;1	27;27;27;27;27;26;10;9;6;6;3;1	51.4	-0.0147143	0.0194991	0.143094	-0.0266257	0.0752985	-0.131945	-0.16972	-0.0677954	-0.275038	0.101924	-0.105319	-0.207243	-0.319525	0.480588	0.1042	0.152648	0.800112	0.423724	0.472173	-0.376388	-0.327939	0.0484486	0.971808	0.955102	0.6952	0.945237	0.79778	0.724744	0.61489	0.808595	0.332111	0.721691	0.711787	0.400854	0.939293	0.252592	0.759836	0.679382	0.515053	0.671764	0.65583	0.182665	0.367009	0.888671
P08237;P08237-3;P08237-2;F8VX13;F8VNX2;F8VZQ1;F8VSL1;F8VW30;F8VZI0;F8VP00;F8W1J8;F8VSF7;F8VUB8;F8VYK8;F8VTQ3;F8VVE3;H0YHB8	PFKM	28;28;26;6;6;6;5;4;4;4;3;3;3;3;3;2;1	26;26;25;6;6;6;5;4;4;4;3;3;3;3;3;2;1	24;24;24;6;6;6;5;4;4;4;3;3;3;3;3;2;1	53.5	1.17379	-0.252846	0.588994	-1.81585	0.168607	0.77695	-2.40484	-0.420387	0.187956	1.98445	2.5928	0.608343	2.03083	1.37113	2.83021	3.52353	-0.659699	0.799379	1.4927	1.45908	2.1524	0.693323	0.543149	0.902525	0.782573	0.169255	0.905999	0.693359	0.181884	0.813946	0.934956	0.0604602	0.0773562	0.692961	0.272415	0.23639	0.000400697	0.000622705	0.698912	0.340545	0.11486	0.338358	0.258861	0.249868
P08238;Q58FF7	HSP90AB1	67;25	67;25	42;12	73.5	0.173188	-0.302394	0.115425	-0.731587	-0.467232	0.00335632	-0.847012	-0.582657	-0.112068	0.264355	0.734943	0.470588	-0.164166	-0.841206	-0.953587	-0.907556	-0.67704	-0.789421	-0.74339	-0.112381	-0.0663502	0.0460312	0.630361	0.359675	0.783138	0.0931512	0.1709	0.99342	0.0557163	0.0788546	0.799014	0.436784	0.101393	0.212042	0.93456	0.0597485	0.0133892	0.025025	0.183434	0.0432929	0.0765806	0.674417	0.888029	0.897995
P08579	SNRPB2	14	14	11	55.6	-0.0272067	-0.129398	-0.0808512	0.196089	-0.239157	-0.779818	0.27694	-0.158305	-0.698967	-0.435245	-0.975906	-0.540661	-0.0428938	0.0188478	0.0285717	0.00653111	0.0617416	0.0714655	0.0494249	0.00972386	-0.0123167	-0.0220406	0.975352	0.885577	0.827998	0.63123	0.395776	0.0431875	0.561718	0.664114	0.0512828	0.29601	0.0208855	0.0732927	0.981538	0.968841	0.953176	0.989698	0.900072	0.822459	0.900841	0.976358	0.98	0.959913
P08621;P08621-2;P08621-3;P08621-4;M0QYR1;M0QX04	SNRNP70	32;30;16;14;10;2	32;30;16;14;10;2	32;30;16;14;10;2	58.1	0.670798	-0.198725	-0.0444083	-0.473954	-0.450727	0.0459525	-0.429546	-0.406319	0.0903607	0.0232275	0.519907	0.496679	-0.356709	-0.523996	-0.415074	-0.226256	-0.167287	-0.0583653	0.130453	0.108921	0.297739	0.188818	0.15185	0.550857	0.890662	0.124741	0.115795	0.910942	0.184421	0.188787	0.793047	0.953812	0.111872	0.120607	0.777879	0.211047	0.171611	0.531394	0.73312	0.847377	0.733131	0.773173	0.606665	0.6783
P08651-4;P08651-3;P08651-2;Q14938-6;Q14938-4;K7ESG9;K7EKH0;K7EJB0;C9JWJ8;Q14938-5;Q14938-3;K7EN08;Q14938-2;Q14938	NFIC	13;13;13;2;2;1;1;1;1;1;1;1;1;1	10;10;10;0;0;0;0;0;0;0;0;0;0;0	0;0;0;0;0;0;0;0;0;0;0;0;0;0	46.8	NA	-1.36671	-1.32452	0.827351	-0.640219	-0.581727	2.15187	0.684296	0.742788	-1.46757	-1.40908	0.0584916	-0.801123	-0.609173	-0.748552	0.244479	0.191951	0.0525712	1.0456	-0.139379	0.853652	0.993031	NA	0.0295246	0.0946963	0.173404	0.422546	0.278901	0.029864	0.496056	0.171502	0.155999	0.0203485	0.949455	0.62115	0.396528	0.374368	0.639673	0.865111	0.958421	0.158824	0.92834	0.519838	0.569146
P08670;B0YJC4;B0YJC5;A0A1B0GUA0;Q5JVS8;A0A1B0GTT5;A0A1B0GVG8;P17661;P07197-2;F8W835;P07196	VIM	58;55;28;23;17;16;9;6;2;1;1	58;55;28;23;17;16;9;6;2;1;1	49;46;20;22;16;15;9;2;0;0;0	89.3	-0.144908	-0.285981	-0.116319	-0.278841	-0.201891	-0.182819	-0.162522	-0.0855726	-0.0665002	0.0769495	0.096022	0.0190725	-0.0450268	0.0937423	-0.0405029	0.00756838	0.138769	0.00452388	0.0525952	-0.134245	-0.0861739	0.0480713	0.687921	0.333518	0.719498	0.346733	0.434199	0.598237	0.616638	0.760405	0.840522	0.806654	0.753467	0.955328	0.979445	0.826071	0.908501	0.985027	0.726516	0.983803	0.860542	0.662309	0.829396	0.895449
P08708;H0YN88;A0A075B716;H0YN73;H3BNC9	RPS17;RPS17L	10;9;9;6;2	10;9;9;6;2	10;9;9;6;2	57	-0.36306	0.21604	0.671245	1.0198	0.640544	0.546042	0.348557	-0.0307012	-0.125203	-0.379258	-0.47376	-0.094502	-0.433571	-0.157962	-0.352562	-0.47262	0.27561	0.0810086	-0.0390486	-0.194601	-0.314658	-0.120057	0.503427	0.923852	0.554707	0.307139	0.538686	0.621017	0.322631	0.961236	0.732466	0.487838	0.171551	0.878204	0.885405	0.723568	0.2646	0.262823	0.796318	0.919326	0.967547	0.623435	0.661807	0.861392
P08758;D6RBL5;E9PHT9;D6RBE9;D6RCN3	ANXA5	20;13;12;11;3	20;13;12;11;3	20;13;12;11;3	66.2	-0.0788272	-0.135263	0.277981	0.00457348	-0.0989429	2.64958	-0.273407	-0.376924	2.3716	-0.103516	2.64501	2.74852	0.888016	0.536022	-0.0146767	-0.172308	-0.351994	-0.902693	-1.06032	-0.550699	-0.70833	-0.157631	0.890351	0.820512	0.746205	0.991219	0.798782	0.00565978	0.79274	0.683829	0.0252212	0.872298	0.00367882	0.00316303	0.736574	0.421449	0.983461	0.793739	0.730648	0.261919	0.198164	0.193555	0.115946	0.776887
P09012;M0R268;M0QZG7;M0QXK2;M0R2B8;M0R0G9	SNRPA	13;11;8;7;7;5	10;8;6;5;5;3	5;5;2;0;0;0	47.2	-1.38353	0.30248	0.0431087	-0.748748	-0.404022	-0.561903	-0.791856	-0.447131	-0.605012	0.344725	0.186845	-0.157881	0.503904	1.27805	1.75648	1.78486	0.774145	1.25257	1.28096	0.478428	0.506813	0.0283858	0.580875	0.838781	0.940356	0.0927998	0.245234	0.289584	0.127152	0.278283	0.210549	0.363035	0.695756	0.728939	0.902905	0.176204	0.0493091	0.048276	0.476335	0.159299	0.15756	0.291185	0.308219	0.949943
P09132;A0A087WYR0;A0A087WWU9;P09132-2;D6RBG4	SRP19	10;9;7;5;4	10;9;7;5;4	10;9;7;5;4	61.1	-0.0418735	0.481156	-0.185574	-0.22259	-0.0427751	-0.304593	-0.0370161	0.142799	-0.119019	0.179815	-0.0820027	-0.261818	0.0885918	0.201133	0.0129379	0.113733	0.112541	-0.0756539	0.0251414	-0.188195	-0.0874	0.100795	0.914948	0.261422	0.656734	0.563062	0.889213	0.480074	0.931616	0.626365	0.759532	0.537242	0.836415	0.37797	0.967561	0.7109	0.979537	0.811287	0.79701	0.776678	0.940069	0.551457	0.84333	0.736419
P09211;A8MX94;A0A087X2E9;A0A087X243	GSTP1	8;7;3;1	8;7;3;1	8;7;3;1	60.5	-0.696823	NA	-0.681667	0.127935	0.247056	0.546326	0.809602	0.928723	1.22799	0.119121	0.418391	0.29927	0.13319	-0.300515	-1.69663	-1.81072	-0.433706	-1.82982	-1.94391	-1.39611	-1.51021	-0.114095	0.626385	NA	0.559388	0.911315	0.813969	0.619702	0.227018	0.278283	0.117551	0.850804	0.40483	0.679874	0.965889	0.674325	0.0205269	0.00948482	0.557223	0.0176455	0.00798112	0.108294	0.0590348	0.895449
P09234;A0A0A0MRR7;Q5TAL2	SNRPC	4;4;1	4;4;1	4;4;1	25.2	0.705727	0.069708	0.203379	0.163228	-0.207022	-0.339231	-0.0401514	-0.410401	-0.542611	-0.37025	-0.502459	-0.132209	0.917861	1.48313	2.57081	2.67757	0.565265	1.65294	1.75971	1.08768	1.19444	0.106765	0.415572	0.86221	0.508836	0.644776	0.46102	0.283128	0.923634	0.231631	0.0746907	0.307602	0.106085	0.662635	0.661851	0.0249657	0.00095864	0.00116865	0.557223	0.055206	0.0516872	0.0335738	0.0201631	0.760105
P09382;F8WEI7	LGALS1	7;3	7;3	7;3	53.3	NA	NA	0.277089	-0.197896	-0.654735	0.339452	-0.474985	-0.931824	0.0623634	-0.456839	0.537348	0.994187	0.552706	-0.937798	-0.665348	-1.21941	-1.4905	-1.21805	-1.77212	0.27245	-0.281614	-0.554064	NA	NA	0.635667	0.77144	0.135492	0.520066	0.561718	0.170509	0.925174	0.486544	0.362432	0.0668933	0.777084	0.184727	0.283446	0.0611361	0.0461387	0.0318496	0.00921493	0.698156	0.743237	0.491215
P09496-2;P09496-4;P09496-3;P09496;F8WF69;P09496-5;C9J8P9	CLTA	11;10;10;10;8;6;5	11;10;10;10;8;6;5	11;10;10;10;8;6;5	35.3	-0.117483	0.0877252	-0.0526964	-0.931813	-0.564885	0.30554	-0.879116	-0.512188	0.358236	0.366928	1.23735	0.870425	0.01981	0.80145	0.447702	0.651072	0.78164	0.427892	0.631262	-0.353748	-0.150378	0.20337	0.821104	0.777839	0.890662	0.0582496	0.071273	0.438821	0.105023	0.118313	0.261186	0.388787	0.0193081	0.015998	0.985504	0.0763151	0.188838	0.0945748	0.108365	0.166828	0.0999946	0.237868	0.760748	0.640561
P09497-2;P09497;D6RJD1;H0Y9Q6	CLTB	10;9;4;2	10;9;4;2	10;9;4;2	34.1	-1.2247	-0.541153	0.027414	-2.37889	-2.15043	-0.728624	-2.4063	-2.17784	-0.756038	0.228459	1.65026	1.42181	0.310793	1.03854	0.87436	0.234595	0.727744	0.563567	-0.076198	-0.164176	-0.803942	-0.639765	0.616819	0.646601	0.950237	0.00221321	0.0121374	0.530673	0.00410472	0.0344255	0.496138	0.784857	0.128491	0.23204	0.946672	0.206727	0.20734	0.853431	0.513253	0.509729	0.961733	0.761177	0.692667	0.749295
P09651;F8W6I7;P09651-3;F8VTQ5;F8W646;F8VYN5	HNRNPA1	37;36;34;20;17;15	37;36;34;20;17;15	1;0;0;0;0;0	69.1	-0.00624334	-0.178894	0.40846	0.247125	0.239634	0.158724	-0.161336	-0.168827	-0.249736	-0.00749088	-0.0884005	-0.0809096	0.202246	0.11859	0.390503	0.681389	-0.0836558	0.188257	0.479143	0.271913	0.562798	0.290886	0.988179	0.581036	0.249595	0.474208	0.412735	0.706917	0.631331	0.533404	0.436612	0.984548	0.799948	0.816398	0.902905	0.772772	0.204779	0.0554224	0.853999	0.529874	0.154896	0.370822	0.17643	0.427141
P09661;H0YKK0;H0YMA0;H0YLR3	SNRPA1	19;11;8;6	19;11;8;6	19;11;8;6	63.5	0.470058	-0.0777415	0.257085	0.705168	-0.0601631	-0.0332786	0.448083	-0.317249	-0.290364	-0.765332	-0.738447	0.0268844	0.0988493	0.102007	0.197196	0.292704	0.00315783	0.0983469	0.193855	0.0951891	0.190697	0.0955081	0.394713	0.820512	0.460804	0.0496421	0.850497	0.933956	0.17094	0.312425	0.280731	0.0303408	0.0213506	0.932767	0.965889	0.831079	0.582893	0.417548	0.997743	0.734013	0.531871	0.760737	0.621977	0.757487
P09874;Q5VX84;Q5VX85	PARP1	78;9;9	78;9;9	78;9;9	67.9	0.0657058	0.0707927	-0.171849	-0.475506	-0.371337	-0.185172	-0.303657	-0.199487	-0.0133228	0.10417	0.290334	0.186165	0.247861	0.166444	0.314677	0.225946	-0.0814174	0.0668157	-0.0219147	0.148233	0.0595027	-0.0887304	0.856198	0.794609	0.601271	0.137595	0.164463	0.612855	0.322926	0.379027	0.971639	0.727854	0.323879	0.482451	0.878181	0.673795	0.303049	0.492774	0.851795	0.816726	0.949132	0.553265	0.875336	0.776887
P09972;A8MVZ9;J3KSV6;J3QKP5;C9J8F3;K7EKH5;J3QKK1	ALDOC	21;16;9;9;8;7;6	14;14;8;8;7;6;6	14;14;8;8;7;6;6	72.5	-0.337606	-0.448607	0.878032	1.40719	0.587431	1.15532	0.529159	-0.290601	0.277289	-0.819759	-0.25187	0.56789	1.48741	0.923826	-0.512028	-0.0255521	-0.563582	-1.99944	-1.51296	-1.43585	-0.949378	0.486476	0.85696	0.451703	0.315652	0.0598239	0.581453	0.249196	0.46201	0.825893	0.773656	0.449126	0.738599	0.640117	0.454116	0.257427	0.522543	0.978926	0.465255	0.0237907	0.0417596	0.0750664	0.109026	0.569146
P0CG12	CHTF8	8	8	8	23.9	NA	NA	-0.609735	-0.261063	-0.888524	-1.10819	0.348671	-0.27879	-0.498455	-0.627461	-0.847127	-0.219665	0.0147109	0.973403	1.30255	1.68141	0.958692	1.28784	1.6667	0.32915	0.70801	0.37886	NA	NA	0.411974	0.729408	0.279606	0.139154	0.735143	0.815155	0.536886	0.560814	0.238365	0.839577	0.988662	0.255166	0.161351	0.0117903	0.297893	0.170549	0.00586551	0.844994	0.57096	0.827195
P0CL80-2;A0A087WUD6;Q13068;P0CL82;P0CL81;P0CL80;O76087;Q13065;Q13070;Q13069;A6NER3;A6NDE8;A1L429;A0A087X111;Q13067	GAGE12F;GAGE4;GAGE12I;GAGE12G;GAGE7;GAGE1;GAGE6;GAGE5;GAGE12J;GAGE12H;GAGE12B;GAGE3	4;4;4;4;4;4;4;4;2;2;2;2;2;2;2	4;4;4;4;4;4;4;4;2;2;2;2;2;2;2	4;4;4;4;4;4;4;4;2;2;2;2;2;2;2	58.7	NA	NA	-1.31454	2.40237	-0.931186	-0.540842	3.71691	0.383358	0.773703	-3.33355	-2.94321	0.390345	-0.348579	-1.55979	-1.50667	-2.50884	-1.21122	-1.15809	-2.16026	0.0531232	-0.949042	-1.00217	NA	NA	0.0605475	0.00874554	0.143296	0.306526	0.00222032	0.538491	0.0767291	0.00683188	0.00216275	0.451743	0.926975	0.160401	0.14585	0.0229245	0.120931	0.0802068	0.00164048	0.965322	0.27611	0.336242
P0CW18;R4GMZ0	PRSS56	11;11	11;11	11;11	24.7	-0.486616	NA	0.00351809	-0.412371	-0.0284968	-0.416827	-0.415889	-0.0320148	-0.420345	0.383874	-0.00445639	-0.388331	0.342931	-0.127858	-0.600083	-0.247447	-0.470789	-0.943014	-0.590378	-0.472225	-0.119589	0.352636	0.648757	NA	0.997523	0.282454	0.954927	0.500929	0.641831	0.975909	0.625521	0.357343	0.992996	0.486587	0.90079	0.842197	0.369986	0.621067	0.558471	0.241646	0.341043	0.610652	0.880566	0.76368
P0DMV9;P0DMV8;A0A0G2JIW1;P0DMV8-2;V9GZ37	NA	40;40;40;35;28	37;37;37;32;26	21;21;21;17;13	64.7	0.107391	0.063437	0.217726	-0.22946	-0.0691339	-0.103359	-0.447186	-0.28686	-0.321085	0.160326	0.126101	-0.0342249	-0.207505	-0.360177	-0.34036	-0.340244	-0.152672	-0.132855	-0.132739	0.0198163	0.0199327	0.000116395	0.706136	0.804059	0.435591	0.443007	0.767783	0.75551	0.166382	0.223322	0.215235	0.549415	0.670273	0.901848	0.902905	0.367724	0.308129	0.325555	0.715278	0.657916	0.682722	0.942556	0.951123	0.999491
P10155;P10155-3;P10155-5;P10155-4;P10155-2;H0Y9N5;G5E9R9;D6RDN1;D6RE09	TROVE2	23;22;22;22;11;8;5;2;2	23;22;22;22;11;8;5;2;2	23;22;22;22;11;8;5;2;2	53	-0.293503	NA	-0.176386	-0.329016	-0.597281	-0.298154	-0.15263	-0.420895	-0.121768	-0.268266	0.0308614	0.299127	-0.213238	-0.458303	-0.870412	-0.903288	-0.245065	-0.657174	-0.69005	-0.412109	-0.444985	-0.0328763	0.804741	NA	0.826495	0.610107	0.328476	0.583759	0.884995	0.640978	0.864818	0.761313	0.962639	0.649002	0.95994	0.516867	0.0483772	0.0643585	0.853692	0.408185	0.416691	0.627877	0.704623	0.966455
P10321;A2AEA2;O19617;A0A140T921;A0A140T9H5;A0A140T9U8;A0A140T9E1;A0A140TA05;A0A140T9L3	HLA-C	9;9;8;8;8;8;7;6;6	3;3;3;3;3;3;2;2;2	2;2;2;2;2;2;1;1;1	32.5	NA	0.369939	NA	NA	NA	NA	NA	NA	NA	NA	NA	NA	NA	NA	NA	NA	NA	NA	NA	NA	NA	NA	NA	0.79318	NA	NA	NA	NA	NA	NA	NA	NA	NA	NA	NA	NA	NA	NA	NA	NA	NA	NA	NA	NA
P10599;P10599-2	TXN	9;7	9;7	9;7	66.7	0.50923	-0.763696	-0.555988	-0.662602	-0.872964	-0.103458	-0.106613	-0.316976	0.45253	-0.210362	0.559143	0.769505	-0.490305	-0.713825	-0.648213	-1.00399	-0.22352	-0.157908	-0.513685	0.0656116	-0.290165	-0.355777	0.534252	0.126763	0.256379	0.124852	0.0595309	0.85451	0.830496	0.421845	0.262286	0.557119	0.130663	0.0586258	0.777084	0.136727	0.0788638	0.0322311	0.742615	0.743297	0.333785	0.878199	0.64426	0.501402
P10644;P10644-2;K7EPB2;K7EM13;K7EIE5;K7EID3;K7EJ40;K7EK41;K7EMU2;K7EMZ6;K7EQK3;X6RAV4;K7EKR1;K7EPR5;C9JSK5	PRKAR1A	14;11;9;6;5;5;5;5;4;4;3;3;2;2;2	14;11;9;6;5;5;5;5;4;4;3;3;2;2;2	12;9;7;4;5;5;5;5;4;4;3;3;0;2;0	40.9	0.386621	-0.224903	0.422904	-1.26446	-0.223697	-0.163467	-1.68737	-0.646601	-0.586372	1.04076	1.10099	0.060229	-0.210159	-0.577929	-0.249179	-1.14548	-0.36777	-0.0390196	-0.935326	0.32875	-0.567556	-0.896306	0.790558	0.604433	0.461734	0.0759102	0.82457	0.874303	0.0326706	0.538652	0.450513	0.358497	0.17859	0.967278	0.937341	0.439073	0.69746	0.162543	0.675462	0.950516	0.272317	0.760737	0.746756	0.569146
P10809;E7EXB4;E7ESH4;P10809-2;C9JL25;C9JL19;C9JCQ4;C9J0S9	HSPD1	49;17;17;5;3;2;2;1	49;17;17;5;3;2;2;1	49;17;17;5;3;2;2;1	79.9	-0.0582021	-0.131011	0.182821	-0.415416	-0.0620278	0.0111529	-0.598237	-0.244849	-0.171668	0.353388	0.426569	0.0731807	-0.0728735	-0.215182	-0.336292	-0.364825	-0.142309	-0.263418	-0.291951	-0.12111	-0.149643	-0.028533	0.847551	0.660727	0.528902	0.191075	0.806659	0.975818	0.111602	0.327868	0.509073	0.264113	0.154594	0.780365	0.968157	0.559739	0.240332	0.245066	0.742615	0.36538	0.357211	0.627877	0.68152	0.924476
P11021	HSPA5	37	36	36	54.3	0.112838	-0.0501349	0.0365342	-0.107266	-0.206443	-0.338398	-0.1438	-0.242977	-0.374933	-0.0991768	-0.231132	-0.131955	-0.13265	-0.131535	-0.0208637	0.00975364	0.00111416	0.111786	0.142403	0.110672	0.141289	0.0306173	0.704123	0.890536	0.90885	0.745602	0.379642	0.293258	0.632134	0.319792	0.163747	0.726613	0.376574	0.600316	0.949839	0.772772	0.959717	0.984944	0.998143	0.700752	0.653031	0.648112	0.658387	0.909752
P11142;E9PKE3;E9PNE6;P11142-2;E9PN89;E9PLF4;E9PS65;E9PQQ4;E9PQK7;E9PPY6;E9PN25;E9PM13;E9PI65	HSPA8	43;42;33;31;21;15;15;14;14;12;11;10;9	42;41;32;30;21;15;14;14;14;12;11;10;9	0;0;0;0;0;0;0;0;0;0;0;0;0	72.9	0.0549736	0.0630771	0.337581	0.119071	0.0166961	-0.103173	-0.21851	-0.320885	-0.440754	-0.102375	-0.222244	-0.119869	0.0898509	0.061814	0.0698566	0.0686939	-0.0280368	-0.0199942	-0.021157	0.00804259	0.00687985	-0.00116275	0.893906	0.837751	0.24685	0.705875	0.949209	0.785191	0.460405	0.200478	0.157328	0.684428	0.446186	0.682054	0.965889	0.883603	0.822087	0.843407	0.945674	0.940671	0.948197	0.976358	0.986982	0.997691
P11172;P11172-3;P11172-2;E9PFD2;P11172-4;F2Z3P2;F2Z303;F8WDG4	UMPS	30;27;23;18;16;3;3;3	30;27;23;18;16;3;3;3	30;27;23;18;16;3;3;3	66.9	0.123698	0.685464	-0.83964	-2.06696	-0.865906	-0.230246	-1.22732	-0.0262661	0.609393	1.20105	1.83671	0.63566	0.665192	1.32995	1.54108	1.27013	0.664758	0.875885	0.604936	0.211127	-0.0598212	-0.270949	0.846801	0.388888	0.103609	0.0245268	0.0192638	0.518247	0.208775	0.962602	0.173877	0.17593	0.030613	0.0647949	0.777084	0.0727004	0.0217289	0.0466837	0.356778	0.134863	0.293628	0.555654	0.903949	0.398062
P11234;P11234-3;P11234-2;C9J6B1;C9JQB3	RALB	5;5;5;3;3	5;5;5;3;3	2;2;2;2;2	21.4	NA	NA	-0.445553	-1.01795	-0.628067	-0.331669	-0.572401	-0.182515	0.113884	0.389886	0.686284	0.296398	-0.348075	-1.21223	-1.03983	-0.813531	-0.864153	-0.691751	-0.465456	0.172402	0.398697	0.226295	NA	NA	0.174194	0.0944453	0.159374	0.375622	0.39376	0.713307	0.729548	0.617638	0.219031	0.516891	0.902905	0.131188	0.162764	0.219119	0.211959	0.253116	0.322673	0.829591	0.517302	0.787561
P11387;Q969P6-2;Q969P6;E5RIC7;E5RJ95;E5RFS0;E5RJ33;H0YBR3;H0YAR3;H0YC03;E5RGE7;E5RGR4;E5RFE3;E5RGR2	TOP1	42;5;5;4;2;2;1;1;1;1;1;1;1;1	42;5;5;4;2;2;1;1;1;1;1;1;1;1	42;5;5;4;2;2;1;1;1;1;1;1;1;1	51.2	0.119369	0.138496	-0.204903	0.00811717	-0.243047	-0.306095	0.21302	-0.0381442	-0.101192	-0.251164	-0.314212	-0.0630473	0.285385	0.430465	0.190492	0.124826	0.14508	-0.094893	-0.160558	-0.239973	-0.305639	-0.0656654	0.842521	0.675397	0.508747	0.983087	0.278537	0.352697	0.531293	0.896118	0.751073	0.32766	0.269818	0.829102	0.857501	0.31708	0.595463	0.748663	0.740077	0.737141	0.597174	0.456815	0.442635	0.841931
P11388;P11388-2;P11388-3;P11388-4;J3KTB7	TOP2A	75;75;75;75;7	75;75;75;75;7	57;57;57;57;3	54.1	-0.135695	-0.0139197	0.318244	0.664514	0.603299	0.217236	0.34627	0.285055	-0.101008	-0.0612152	-0.447279	-0.386063	0.941436	1.66019	1.55086	1.54558	0.718755	0.609425	0.604144	-0.10933	-0.114612	-0.00528153	0.716283	0.959243	0.352789	0.0605925	0.0571152	0.54408	0.251022	0.275723	0.729548	0.819374	0.100621	0.108839	0.643456	0.0316112	0.0181296	0.0225269	0.333879	0.301315	0.322454	0.714929	0.799132	0.989188
P11413;P11413-2;P11413-3;E7EUI8;E7EM57;E9PD92	G6PD	18;18;17;10;9;7	18;18;17;10;9;7	18;18;17;10;9;7	43.3	-0.920298	NA	-0.380553	0.34094	-0.770177	0.466805	0.721493	-0.389624	0.847358	-1.11112	0.125865	1.23698	-0.714644	-1.68227	-1.76293	-1.79339	-0.967621	-1.04828	-1.07875	-0.0806601	-0.111127	-0.0304665	0.220939	NA	0.282801	0.57034	0.0713973	0.241989	0.301653	0.395689	0.0568519	0.138841	0.840634	0.0201312	0.777879	0.0785885	0.0143354	0.0145946	0.424549	0.195502	0.189166	0.941414	0.927055	0.978487
P11441;Q5HY81;F8WB70	UBL4A	8;7;1	8;7;1	8;7;1	55.4	NA	0.239704	-0.468715	-0.560685	-0.192374	0.729945	-0.0919696	0.276341	1.19866	0.36831	1.29063	0.922319	-0.241698	-0.894396	-1.16813	-1.31346	-0.652698	-0.926435	-1.07176	-0.273737	-0.419062	-0.145325	NA	0.820256	0.518167	0.476622	0.795719	0.50665	0.917095	0.642615	0.180292	0.638062	0.165181	0.312224	0.928852	0.0708337	0.0151787	0.0150713	0.382849	0.150553	0.125501	0.478273	0.44745	0.827195
P11474;P11474-2;F5H0E9;H0YGT3;F5GWT5	ESRRA	5;4;2;2;1	5;4;2;2;1	4;3;2;1;1	18	-0.149311	NA	0.659544	0.34612	0.481901	0.089805	-0.313424	-0.177644	-0.569739	0.13578	-0.256315	-0.392096	-0.921094	-1.49854	-1.45082	-1.5796	-0.577441	-0.52973	-0.658506	0.0477117	-0.0810644	-0.128776	0.741864	NA	0.462256	0.707762	0.504794	0.928437	0.575601	0.655727	0.178662	0.774673	0.56172	0.241573	0.581262	0.0595718	0.0323285	0.037388	0.307303	0.185999	0.2086	0.93862	0.927055	0.890966
P11586;F5H2F4;V9GYY3;V9GY75	MTHFD1	47;45;4;1	47;45;4;1	45;43;4;1	72.7	-0.0158829	0.386638	0.578187	0.694394	0.410666	0.895877	0.116207	-0.167521	0.317689	-0.283728	0.201482	0.48521	0.0875464	0.477231	0.932698	1.63463	0.389685	0.845152	1.54708	0.455467	1.15739	0.701928	0.986155	0.3558	0.223359	0.136122	0.3037	0.120391	0.765334	0.506969	0.338363	0.370996	0.591713	0.137279	0.981538	0.576696	0.237526	0.0558094	0.789005	0.445157	0.179217	0.288383	0.0201631	0.223411
P11802;F8VYH9;F8VTV8;F8VWX7;P11802-2;F8VZZ0;F8VZ51;F8W1L8;Q96BE9;F8VYY1;F8VXD2;F8VZ13	CDK4	14;9;9;9;8;7;7;6;5;4;4;1	13;8;8;8;7;6;6;6;5;4;3;1	13;8;8;8;7;6;6;6;5;4;3;1	64.4	NA	NA	0.663796	0.513778	1.3142	0.399264	-0.150018	0.650408	-0.264532	0.800427	-0.114513	-0.91494	0.154479	-0.805397	-1.9205	-0.704019	-0.959876	-2.07498	-0.858499	-1.1151	0.101377	1.21648	NA	NA	0.64399	0.625095	0.174699	0.782743	0.926088	0.650937	0.868618	0.448188	0.937441	0.455438	0.960525	0.372908	0.00462919	0.353869	0.370229	0.00444823	0.284399	0.326918	0.95882	0.336242
P11940;P11940-2;E7EQV3;E7ERJ7;A0A087WTT1;H0YAR2;H0YBN4;H0YAP2;E5RJB9;H0YB86;H0YB75;Q4VXU2;E5RGH3;E5RH24;H0YAS6;H0YAS7;E5RHG7;Q4VXU2-2;E5RGC4;E5RFD8;E5RJM8	PABPC1	35;33;33;33;32;20;11;9;7;7;7;7;6;6;6;5;4;4;2;2;1	35;33;33;33;32;20;11;9;7;7;7;7;6;6;6;5;4;4;2;2;1	6;5;5;6;4;4;1;2;1;2;1;1;1;1;1;1;1;1;1;1;1	61.5	-0.0978095	-0.109484	0.108475	0.0356752	-0.206763	-0.412122	-0.0728001	-0.315238	-0.520597	-0.242438	-0.447797	-0.205359	-0.0571765	0.199706	0.378772	0.531629	0.256882	0.435949	0.588806	0.179066	0.331924	0.152857	0.723531	0.758928	0.721224	0.923119	0.352717	0.241989	0.840537	0.200478	0.103714	0.353926	0.150006	0.44762	0.978709	0.657082	0.29058	0.163914	0.511051	0.126095	0.0735229	0.484195	0.305325	0.57681
P12004	PCNA	22	22	22	94.3	0.00788787	-0.407592	1.30899	0.293171	3.1779	0.803685	-1.01582	1.8689	-0.505309	2.88472	0.510514	-2.37421	-0.44369	-0.584837	-2.93266	-1.59091	-0.141147	-2.48897	-1.14722	-2.34783	-1.00607	1.34176	0.989155	0.677687	0.116364	0.818916	0.00444457	0.500115	0.336081	0.00296546	0.599279	0.021821	0.676671	0.0284224	0.921759	0.496941	0.0137418	0.048276	0.927645	0.0816828	0.316225	0.12235	0.43561	0.415898
P12236;P12235;V9GYG0	SLC25A6;SLC25A4	14;8;5	14;8;5	5;2;1	53	-0.0276403	0.141829	0.345343	0.0110467	0.271536	0.841515	-0.334296	-0.073807	0.496172	0.260489	0.830468	0.569979	0.753585	0.907423	1.4362	1.36957	0.153839	0.682616	0.615981	0.528777	0.462142	-0.0666352	0.971808	0.85114	0.657901	0.986844	0.682541	0.249898	0.361881	0.796839	0.103714	0.421404	0.0272554	0.0484584	0.657534	0.124817	0.0137104	0.0196037	0.817165	0.157379	0.2086	0.151516	0.288559	0.831323
P12268;H0Y4R1;E7ETK5	IMPDH2	21;20;8	21;20;8	20;19;7	48.8	-0.19409	-0.073705	1.19735	1.05592	0.94371	0.0647839	-0.141435	-0.253641	-1.13257	-0.112207	-0.991133	-0.878926	0.145844	0.391192	-0.00523364	0.97398	0.245348	-0.151078	0.828136	-0.396426	0.582788	0.979214	0.792571	0.814513	0.236597	0.239597	0.307026	0.955424	0.762917	0.648312	0.044252	0.860524	0.0544125	0.132903	0.965889	0.465066	0.992586	0.060869	0.722364	0.770448	0.139289	0.151954	0.101877	0.0212208
P12270;P12270-2;Q5SWX9	TPR	127;47;4	127;47;4	127;47;4	54.4	0.115358	-0.302928	-0.119918	-0.459212	-0.531689	-0.715271	-0.339294	-0.411771	-0.595353	-0.0724772	-0.256059	-0.183582	-0.240708	0.0569887	0.100538	-0.0733888	0.297697	0.341247	0.16732	0.0435496	-0.130377	-0.173927	0.848111	0.345441	0.687042	0.112688	0.0454564	0.0806073	0.258908	0.13122	0.0942905	0.792164	0.422758	0.545157	0.882896	0.892938	0.735428	0.837276	0.471855	0.256966	0.638003	0.864596	0.75962	0.591441
P12277;H0YJG0;G3V4N7;G3V461;H0YJK0;P06732;G3V2I1	CKB	29;16;13;6;5;2;1	29;16;13;6;5;2;1	29;16;13;6;5;2;1	89.5	-0.0802379	0.264344	2.16177	1.83685	2.20332	2.61585	-0.324919	0.0415508	0.454087	0.36647	0.779006	0.412536	0.279471	-0.0948103	-1.24781	-0.709361	-0.374281	-1.52729	-0.988832	-1.153	-0.614551	0.538453	0.939783	0.677687	0.0759235	0.0783858	0.0533727	0.0431875	0.503206	0.938305	0.277646	0.528966	0.12316	0.436783	0.924696	0.892938	0.031386	0.150772	0.652301	0.037833	0.123202	0.0750664	0.305325	0.294446
P12532;P12532-2;F8WCN3;C9JSQ1;C9J8F6;C9JT96;C9JJX8;C9J995;C9J6W7;P17540;D6RHV3;D6R998	CKMT1A;CKMT1B	13;12;9;6;4;4;3;3;3;3;1;1	13;12;9;6;4;4;3;3;3;3;1;1	13;12;9;6;4;4;3;3;3;3;1;1	42.7	-0.0261005	NA	-0.608397	-1.26029	-1.62892	-1.18574	-0.651898	-1.02052	-0.57734	-0.368626	0.0745573	0.443183	0.347262	0.15347	-0.377142	1.40091	-0.193792	-0.724404	1.05365	-0.530612	1.24744	1.77806	0.954879	NA	0.540662	0.0496421	0.0571152	0.167426	0.482446	0.32998	0.539365	0.586218	0.911294	0.582226	0.878181	0.852674	0.652494	0.0254817	0.805998	0.356161	0.0274844	0.675473	0.216017	0.245527
P12814-2;P12814;P12814-3;P12814-4;H9KV75;G3V2N5;G3V2W4;H7C5W8;H0YJ11;H0YJW3;G3V5M4;F6THM6;G3V2X9;G3V380;G3V2E8;D6RH00	ACTN1	58;58;58;56;47;20;16;13;9;9;8;8;7;4;3;1	34;34;34;32;29;13;10;9;6;5;5;1;4;4;1;0	30;30;30;28;27;10;8;9;6;5;2;0;3;2;0;0	65.8	-0.0266603	-0.102096	1.34491	0.694401	1.40914	0.384355	-0.650513	0.0642307	-0.960559	0.714744	-0.310046	-1.02479	-0.149667	-0.390032	-1.13009	-1.20864	-0.240366	-0.980425	-1.05897	-0.740059	-0.818605	-0.078546	0.971808	0.894705	0.0829359	0.203849	0.0316692	0.653572	0.1393	0.877892	0.163747	0.0239352	0.617021	0.108822	0.953722	0.472349	0.0141635	0.0204167	0.73312	0.0421752	0.0553317	0.174543	0.278304	0.879552
P12956;B1AHC9;P12956-2	XRCC6	47;43;42	47;43;42	47;43;42	68	0.132916	-0.0252353	0.176949	0.123732	0.0335188	0.00316526	-0.0532174	-0.143431	-0.173784	-0.0902132	-0.120567	-0.0303535	0.370885	0.28651	0.24015	0.247566	-0.0843752	-0.130735	-0.12332	-0.0463601	-0.0389446	0.00741543	0.630361	0.926586	0.5801	0.728865	0.903053	0.992423	0.885413	0.55314	0.563875	0.760418	0.697441	0.925364	0.777084	0.442677	0.407176	0.418212	0.853999	0.648367	0.700966	0.865905	0.916876	0.980005
P13010;C9JZ81;H7C0H9	XRCC5	47;7;2	47;7;2	47;7;2	72.5	0.0661666	-0.120901	0.63288	0.365436	0.22173	0.464005	-0.267444	-0.41115	-0.168875	-0.143706	0.0985685	0.242274	-0.0892145	-0.144977	-0.351202	-0.319724	-0.0557622	-0.261988	-0.230509	-0.206226	-0.174747	0.0314785	0.824711	0.691663	0.0829359	0.304897	0.379856	0.179608	0.49814	0.139448	0.533769	0.694608	0.777259	0.301308	0.965889	0.726196	0.246766	0.325769	0.896189	0.310962	0.419927	0.432446	0.641086	0.913861
P13051;F5GYA2;P13051-2;Q68DM5	UNG	5;4;4;1	5;4;4;1	5;4;4;1	31	NA	NA	-0.991294	-0.142308	-0.582435	-0.50942	0.848986	0.408859	0.481874	-0.440127	-0.367112	0.0730153	0.198369	-0.774618	-0.816543	-0.666841	-0.972988	-1.01491	-0.86521	-0.0419243	0.107777	0.149702	NA	NA	0.170461	0.834587	0.306388	0.512018	0.124577	0.439246	0.44145	0.288871	0.473088	0.915591	0.960525	0.346701	0.243209	0.418212	0.145983	0.0238448	0.164586	0.938652	0.919735	0.885792
P13639	EEF2	62	61	61	73.4	0.0149074	-0.181277	-0.117409	-0.159613	-0.220164	0.253975	-0.042204	-0.102755	0.371384	-0.0605515	0.413588	0.474139	-0.109709	-0.676873	-0.868386	-0.774807	-0.567164	-0.758678	-0.665098	-0.191514	-0.0979345	0.0935792	0.980542	0.631806	0.761389	0.709529	0.472969	0.592551	0.923634	0.742384	0.348758	0.881258	0.308846	0.212541	0.960525	0.137382	0.0219728	0.054822	0.277502	0.0491837	0.112878	0.632613	0.883225	0.846532
P13667;C9JMN9	PDIA4	39;1	39;1	38;1	55.2	-0.0444867	0.251427	0.203061	-1.01056	-2.0533	-0.147808	-1.21362	-2.25636	-0.350869	-1.04274	0.862755	1.90549	0.00414392	-0.994977	-1.9186	-2.10137	-0.999121	-1.92275	-2.10552	-0.923624	-1.1064	-0.182772	0.985108	0.848938	0.751796	0.0351744	0.0117504	0.896551	0.0557163	0.0299025	0.731021	0.0938432	0.293098	0.0732927	0.99714	0.360228	0.0507473	0.0601476	0.427154	0.05975	0.0827447	0.31069	0.44745	0.895449
P13674-3;P13674-2;P13674	P4HA1	14;14;13	14;14;13	14;14;13	34.3	NA	NA	0.343777	0.338751	0.00950434	-0.27325	-0.00502663	-0.334273	-0.617027	-0.329246	-0.612001	-0.282754	-0.328831	-1.24856	-0.150215	-1.09144	-0.919725	0.178617	-0.762613	1.09834	0.157112	-0.941229	NA	NA	0.627649	0.753106	0.985665	0.619702	0.997997	0.607942	0.315345	0.770682	0.491517	0.524367	0.878181	0.0785205	0.674545	0.0623387	0.289236	0.70664	0.258673	0.157667	0.905659	0.303236
P13693;Q5W0H4;A0A0B4J2C3;J3KPG2;P13693-2;E9PJF7;H0YCX0;Q56UQ5;Q9HAU6	TPT1	10;10;10;9;7;7;3;3;1	10;10;10;9;7;7;3;3;1	10;10;10;9;7;7;3;3;1	45.3	0.239316	-0.9898	0.29859	0.0941766	-0.024153	0.62375	-0.204413	-0.322743	0.32516	-0.11833	0.529573	0.647903	-0.00409641	-0.782233	-0.995582	-0.939572	-0.778137	-0.991486	-0.935475	-0.213349	-0.157339	0.0560103	0.651966	0.630279	0.492315	0.81315	0.937591	0.122561	0.660641	0.370417	0.384836	0.698745	0.0951129	0.0343689	0.995371	0.31464	0.0387605	0.0601527	0.358834	0.0166718	0.0360968	0.825557	0.902705	0.888671
P13797;P13797-2;A0A0A0MSQ0;P13797-3;U3KQI3;H7C4N2;F2Z2Z9	PLS3	36;34;34;33;9;9;1	36;34;34;33;9;9;1	28;26;26;25;6;7;1	69.2	-0.146535	0.197565	-0.586252	-0.986808	-1.03397	-0.122052	-0.400556	-0.447717	0.4642	-0.0471608	0.864756	0.911917	0.291618	0.26753	0.151278	-0.0824055	-0.024087	-0.140339	-0.374023	-0.116252	-0.349936	-0.233684	0.704123	0.677687	0.176754	0.0403767	0.0298498	0.740651	0.48571	0.377512	0.227002	0.947193	0.04927	0.0420715	0.840821	0.521524	0.631116	0.816852	0.962503	0.622439	0.231492	0.751303	0.442661	0.381936
P13798;C9JIF9;H7C393;H7C1U0;C9JLK2;F8WEH5	APEH	17;17;7;7;5;2	17;17;7;7;5;2	16;16;7;6;5;2	36.6	NA	NA	-0.763071	-1.27781	-1.38706	-0.750087	-0.514737	-0.623991	0.0129835	-0.109254	0.52772	0.636975	-0.235375	-0.734202	-1.29003	-1.36792	-0.498826	-1.05465	-1.13255	-0.555827	-0.633723	-0.0778962	NA	NA	0.397348	0.0245268	0.0326146	0.151248	0.632134	0.545383	0.988251	0.887753	0.263512	0.261824	0.925269	0.21631	0.0574782	0.0267952	0.424549	0.118467	0.0567579	0.474774	0.33038	0.95409
P13807-2;P13807;M0QYU1;P54840	GYS1	18;18;3;1	18;18;3;1	18;18;3;1	36.6	0.102231	-0.0733649	-0.464352	-0.625117	0.3407	1.13726	-0.160765	0.805052	1.60161	0.965817	1.76238	0.79656	-0.60023	-0.45421	-1.41155	-0.947731	0.146021	-0.811316	-0.3475	-0.957336	-0.493521	0.463816	0.912665	0.935025	0.62653	0.380114	0.648528	0.158731	0.86781	0.330162	0.050632	0.163604	0.00940308	0.167026	0.784038	0.481501	0.0358724	0.225157	0.890804	0.306622	0.732513	0.306795	0.760748	0.776887
P13861-2;P13861;H7C1L0;H7C330;H7C4A9;C9J830	PRKAR2A	15;15;7;6;2;1	15;15;7;6;2;1	13;13;6;5;2;1	49.5	-0.308602	-1.02705	-0.103294	0.300604	0.432176	0.523341	0.403898	0.53547	0.626635	0.131572	0.222737	0.0911654	0.461393	-0.677962	0.187842	-0.223953	-1.13935	-0.27355	-0.685345	0.865805	0.45401	-0.411795	0.461445	0.092137	0.872493	0.555372	0.323626	0.350166	0.506061	0.327868	0.235378	0.782657	0.62841	0.857206	0.808548	0.102941	0.565442	0.706852	0.152483	0.633955	0.37707	0.0513257	0.64426	0.679558
P13984	GTF2F2	20	20	20	78.3	0.2591	-0.0653443	-1.5557	-1.81043	-0.844971	-0.195739	-0.25473	0.710732	1.35996	0.965461	1.61469	0.649232	-0.859444	1.21833	2.03849	1.55986	2.07778	2.89793	2.4193	0.820151	0.341524	-0.478627	0.523693	0.902525	0.136329	0.103037	0.141528	0.776654	0.885413	0.446991	0.129735	0.401429	0.113946	0.183932	0.679823	0.0853329	0.00761452	0.0245784	0.0461387	0.0048889	0.0112418	0.0568994	0.44745	0.293518
P14174	MIF	4	4	4	36.5	1.20173	0.707806	0.122008	-1.1015	0.0232794	-0.118124	-1.22351	-0.0987287	-0.240132	1.12478	0.983378	-0.141403	-1.36386	-0.516131	-0.708591	-0.347976	0.847733	0.655273	1.01589	-0.19246	0.168154	0.360614	0.766047	0.187485	0.812946	0.479415	0.959906	0.85451	0.527997	0.823999	0.653492	0.516111	0.511241	0.797009	0.272415	0.347083	0.0590712	0.348327	0.281806	0.186377	0.0765806	0.75335	0.838407	0.30617
P14314-2;P14314;K7ELL7;K7EPW7;A0A0C4DGP4;K7EKX1;K7EJ70;K7EIP3	PRKCSH	17;17;17;7;6;3;3;1	17;17;17;7;6;3;3;1	17;17;17;7;6;3;3;1	29.5	0.0157592	0.796856	0.41964	0.285778	-0.0704524	0.474766	-0.133862	-0.490093	0.0551258	-0.356231	0.188988	0.545219	0.0105623	-0.431714	-1.03013	-0.795729	-0.442276	-1.0407	-0.806292	-0.59842	-0.364016	0.234404	0.965027	0.260695	0.75601	0.783284	0.928678	0.681048	0.935299	0.71451	0.975523	0.754147	0.881728	0.618409	0.995371	0.657082	0.267845	0.361893	0.629353	0.217448	0.284399	0.379063	0.497447	0.812535
P14324-2;P14324;A0A087WVN4;A0A087X1D8;A0A087X090;A0A087WTP2	FDPS	12;12;9;6;6;3	12;12;9;6;6;3	12;12;9;6;6;3	37.4	0.256641	0.753344	-0.317642	-1.92803	-0.617994	0.137683	-1.61038	-0.300353	0.455325	1.31003	2.06571	0.755677	-0.0116506	-0.756691	-0.899018	-0.861576	-0.74504	-0.887368	-0.849925	-0.142327	-0.104885	0.0374423	0.68671	0.630099	0.530904	0.156035	0.164463	0.800562	0.313484	0.433011	0.222107	0.381029	0.114878	0.0598959	0.990299	0.118255	0.0245711	0.0523654	0.247854	0.0730972	0.12144	0.729937	0.883225	0.95578
P14550;V9GYG2;V9GYP9;Q5T621	AKR1A1	9;4;4;4	9;4;4;4	9;4;4;4	34.8	NA	NA	0.126727	-0.0473247	-0.505407	0.472978	-0.174052	-0.632134	0.34625	-0.458082	0.520302	0.978385	0.0739572	-0.874802	-1.78673	-1.11917	-0.948759	-1.86069	-1.19313	-0.911932	-0.244367	0.667566	NA	NA	0.832357	0.936133	0.36538	0.357427	0.763532	0.333288	0.450513	0.448188	0.19	0.0899098	0.978709	0.144925	0.00953381	0.056658	0.121566	0.00645267	0.0365187	0.0988399	0.726815	0.344513
P14618;P14618-2;B4DNK4;P14618-3;H3BTN5;H3BQ34;H3BUW1;H3BTJ2;H3BT25;H3BU13;H3BN34;H3BQZ3;P30613-2;P30613	PKM	40;35;34;34;31;21;12;12;11;5;3;3;1;1	40;35;34;34;31;21;12;12;11;5;3;3;1;1	19;14;13;15;14;14;10;10;9;3;1;1;0;0	78.2	0.2337	1.8348	0.237978	0.265319	0.304448	0.763144	0.0273407	0.0664695	0.525166	0.0391288	0.497825	0.458696	0.48131	-0.0504202	-0.520228	-0.324628	-0.53173	-1.00154	-0.805938	-0.469808	-0.274208	0.1956	0.651966	0.0104358	0.633056	0.58066	0.469255	0.219525	0.944473	0.8486	0.242573	0.928817	0.255792	0.309776	0.736574	0.930571	0.115322	0.361719	0.396378	0.0432631	0.106358	0.346107	0.692667	0.668666
P14625;Q96GW1;Q58FF3;H0YIV0;F8W026	HSP90B1	51;16;9;7;3	49;14;9;7;1	49;14;9;7;1	59.8	0.143076	-0.0203351	0.437762	0.359164	0.180735	0.671931	-0.0785975	-0.257027	0.234169	-0.17843	0.312767	0.491197	-0.295345	-0.484124	-1.41104	-0.887256	-0.188779	-1.1157	-0.591912	-0.926918	-0.403133	0.523786	0.794467	0.963961	0.555984	0.610107	0.785101	0.387989	0.864229	0.412047	0.606301	0.555139	0.436699	0.203766	0.900002	0.269262	0.00628947	0.0485137	0.785373	0.0558734	0.277127	0.0357356	0.369483	0.303236
P14635;E9PC90;P14635-2;D6RHI0;H0YA62	CCNB1	14;13;12;7;5	14;13;12;7;5	14;13;12;7;5	47.8	-0.00529667	-0.0653876	0.0364165	-0.373127	0.327824	1.58743	-0.409543	0.291408	1.55101	0.700951	1.96056	1.25961	0.311312	1.81025	2.77918	2.14176	1.49894	2.46787	1.83045	0.968931	0.33151	-0.637421	0.989155	0.904636	0.972564	0.660893	0.708359	0.028396	0.706417	0.799772	0.0450921	0.528966	0.0182996	0.121874	0.925269	0.0069	0.000400697	0.00259922	0.177381	0.020598	0.0661453	0.0568994	0.584286	0.323933
P14859-5;P14859-6;P14859-4;P14859;P14859-2;A0A0C4DG88;P14859-3;A0A0A0MT46;Q9UKI9-3;Q9UKI9;Q9UKI9-2;H0YLC5;U3KQ96;U3KQN1;P09086-4;H0YNW1;P09086-3;P09086-2;P09086;H0YLL6;B5ME60;P09086-5;H0YKT2	POU2F1	10;10;9;9;9;8;8;6;4;4;4;3;3;3;3;3;3;3;3;3;3;3;3	10;10;9;9;9;8;8;6;4;4;4;3;3;3;3;3;3;3;3;3;3;3;3	10;10;9;9;9;8;8;6;4;4;4;3;3;3;3;3;3;3;3;3;3;3;3	26.9	-0.131183	0.360992	-0.00930952	-1.11005	-0.0702623	-0.448391	-1.10074	-0.0609528	-0.439082	1.03978	0.661656	-0.378129	1.16113	1.8623	1.92875	1.61128	0.70117	0.767624	0.450158	0.0664545	-0.251011	-0.317466	0.743277	0.482922	0.985148	0.339932	0.79778	0.391859	0.460405	0.870213	0.382371	0.434724	0.586045	0.391176	0.441528	0.0106703	0.00171767	0.00579381	0.345378	0.182083	0.444246	0.864327	0.606665	0.29213
P14866;M0QXS5;P14866-2;M0R1W6;B4DVF8;M0R076;M0QYL7	HNRNPL	32;27;26;6;5;4;4	32;27;26;6;5;4;4	22;17;16;6;5;0;4	73	0.395808	-0.362924	0.388722	0.439089	0.234181	0.559129	0.050367	-0.154541	0.170406	-0.204908	0.120039	0.324947	-0.0509517	-0.235886	-0.248095	-0.0229909	-0.184934	-0.197144	0.0279608	-0.0122094	0.212895	0.225104	0.509703	0.29293	0.262756	0.185169	0.412207	0.163519	0.884995	0.498569	0.541093	0.404477	0.678323	0.191242	0.978709	0.526963	0.433273	0.954425	0.631794	0.493973	0.937767	0.975439	0.57096	0.559701
P14868;P14868-2;H7BZ35;C9J7S3;C9JLC1;H7C278;C9JQM9	DARS	29;24;11;10;10;7;5	29;24;11;10;10;7;5	29;24;11;10;10;7;5	61.5	0.112622	0.786262	0.0890654	-0.157926	1.34687	-0.169656	-0.246991	1.2578	-0.258721	1.50479	-0.0117299	-1.51652	0.219143	-0.31387	0.728814	1.26585	-0.533013	0.50967	1.04671	1.04268	1.57972	0.537035	0.753216	0.3558	0.90885	0.89065	0.0328466	0.85451	0.839409	0.0856516	0.738304	0.119834	0.990168	0.0389637	0.960525	0.768484	0.371978	0.133388	0.45877	0.22393	0.0417596	0.135253	0.0590348	0.226629
P15170-2;P15170-3;P15170;H3BR35;Q8IYD1;H3BSV8	GSPT1	29;29;25;24;14;6	29;29;25;24;14;6	29;29;25;24;14;6	48.3	0.0461222	-0.163116	-0.262346	0.537239	-1.23528	0.545004	0.799585	-0.972938	0.80735	-1.77252	0.00776487	1.78029	0.154567	-0.456119	-0.225191	-0.53096	-0.610686	-0.379758	-0.685526	0.230928	-0.0748405	-0.305769	0.94915	0.6379	0.82529	0.553654	0.182049	0.603449	0.233548	0.235902	0.259728	0.0193593	0.990142	0.0284224	0.957864	0.469051	0.673253	0.372039	0.27562	0.272834	0.15756	0.663928	0.927055	0.677517
P15291-2;P15291;Q86XA6	B4GALT1	8;8;1	8;8;1	8;8;1	29.6	-0.41316	NA	-0.838614	-0.0975323	-0.73149	-0.321712	0.741082	0.107124	0.516903	-0.633958	-0.224179	0.409779	-0.0688536	-0.821178	-1.38963	-0.846451	-0.752324	-1.32078	-0.777597	-0.568451	-0.0252728	0.543178	0.726237	NA	0.190894	0.893803	0.451964	0.690109	0.173543	0.92991	0.417009	0.562244	0.725668	0.724081	0.979445	0.117213	0.0100137	0.0393781	0.337731	0.0626673	0.202715	0.361121	0.971476	0.381936
P15311;E7EQR4	EZR	44;44	32;32	30;30	59.2	-0.208771	-0.343104	0.134749	-0.279572	-0.65178	0.663818	-0.414321	-0.786529	0.529069	-0.372207	0.94339	1.3156	-1.20837	-0.406487	-0.724217	-1.24115	0.801886	0.484156	-0.0327789	-0.31773	-0.834665	-0.516935	0.697789	0.730647	0.922593	0.855275	0.591625	0.572009	0.697261	0.421556	0.375131	0.774882	0.227243	0.134659	0.679823	0.542667	0.162764	0.06908	0.581681	0.668543	0.978191	0.560044	0.387087	0.510801
P15880;H0YEN5;E9PMM9;E9PQD7;I3L404;E9PPT0;E9PM36;H3BNG3;H0YE27	RPS2	16;13;11;11;9;9;9;1;1	16;13;11;11;9;9;9;1;1	16;13;11;11;9;9;9;1;1	56	0.0712273	-0.246881	0.468002	0.146166	0.354849	0.0835182	-0.321837	-0.113153	-0.384484	0.208683	-0.0626475	-0.271331	0.193693	0.160708	-0.0687091	0.103276	-0.0329851	-0.262402	-0.0904175	-0.229417	-0.0574324	0.171985	0.847551	0.544463	0.136746	0.720789	0.164463	0.813354	0.413162	0.670436	0.163995	0.557119	0.867046	0.273055	0.902905	0.693197	0.834618	0.767232	0.934597	0.335388	0.760244	0.411291	0.891174	0.577556
P15924;P15924-3;P15924-2	DSP	181;150;136	181;150;136	181;150;136	65.9	-0.19667	-0.0587183	-0.0585611	-0.104628	0.143927	-0.215432	-0.0460672	0.202489	-0.156871	0.248556	-0.110804	-0.35936	0.63808	1.09813	0.970859	1.16861	0.460049	0.332779	0.530527	-0.127269	0.0704783	0.197748	0.454312	0.820512	0.871404	0.801116	0.582766	0.559528	0.919966	0.439246	0.625521	0.433627	0.751639	0.184979	0.6271	0.0473225	0.0331646	0.0229245	0.298535	0.289377	0.144541	0.632613	0.875304	0.540383
P15927;P15927-2;P15927-3;Q5TEJ0;Q5TEJ7	RPA2	7;7;7;4;3	7;7;7;4;3	7;7;7;4;3	43.3	-0.0155852	-0.462248	1.29298	0.992879	-0.212681	0.0600234	-0.300105	-1.50566	-1.23296	-1.20556	-0.932855	0.272704	-0.240209	-0.3695	-0.35605	0.391951	-0.129291	-0.115841	0.63216	0.0134499	0.761451	0.748001	0.993934	0.717796	0.12945	0.159354	0.817032	0.972416	0.394217	0.0975424	0.279444	0.110311	0.380853	0.853891	0.960525	0.720812	0.660578	0.465573	0.934203	0.919433	0.516886	0.995057	0.606665	0.541429
P16401	HIST1H1B	8	6	6	30.1	NA	NA	-0.391276	-0.725342	-0.684516	0.572609	-0.334065	-0.293239	0.963885	0.040826	1.29795	1.25712	-0.256335	-0.980899	-0.0767623	-1.04579	-0.724564	0.179572	-0.789452	0.904136	-0.0648882	-0.969025	NA	NA	0.664806	0.325918	0.405224	0.576501	0.612246	0.713339	0.218182	0.961433	0.0857517	0.15171	0.892021	0.099349	0.940305	0.0582296	0.310067	0.859512	0.200958	0.531763	0.954505	0.603915
P16403;P16402;P22492	HIST1H1C;HIST1H1D	11;9;2	11;9;2	2;0;0	36.2	0.75433	-0.100144	-0.11995	-1.20002	-0.976731	0.0472571	-1.08007	-0.856781	0.167207	0.223287	1.24728	1.02399	0.0559598	-0.208953	-0.148183	-0.430571	-0.264912	-0.204142	-0.486531	0.06077	-0.221618	-0.282388	0.248334	0.768111	0.747186	0.00874554	0.0381828	0.917521	0.0239564	0.118313	0.652471	0.637675	0.00852406	0.0388005	0.978709	0.628558	0.663672	0.200938	0.534361	0.469258	0.11105	0.866681	0.610007	0.351338
P16435;H0Y4R2;E7EMD0;E7EWU0	POR	14;13;11;1	14;13;11;1	14;13;11;1	24.7	0.0997751	NA	NA	NA	NA	NA	NA	NA	NA	NA	NA	NA	NA	NA	NA	NA	NA	NA	NA	NA	NA	NA	0.890249	NA	NA	NA	NA	NA	NA	NA	NA	NA	NA	NA	NA	NA	NA	NA	NA	NA	NA	NA	NA	NA
P16615;P16615-5;P16615-2;P16615-3;P16615-4;H7C5W9;O14983-2;O14983;O14983-3;Q93084-4;Q93084-2;Q93084-3;Q93084-7;Q93084;Q93084-6;Q93084-5;J3QSY6;H3BVB2;H3BTW4	ATP2A2	19;18;18;18;17;16;6;6;5;3;3;3;3;3;3;3;1;1;1	19;18;18;18;17;16;6;6;5;3;3;3;3;3;3;3;1;1;1	19;18;18;18;17;16;6;6;5;3;3;3;3;3;3;3;1;1;1	25.2	-0.322664	NA	-0.203382	-0.348219	-0.010329	0.212765	-0.144837	0.193053	0.416147	0.33789	0.560983	0.223094	-0.0534636	-1.10717	-0.620324	0.132665	-1.0537	-0.56686	0.186129	0.486845	1.23983	0.752988	0.824711	NA	0.812526	0.653935	0.992984	0.830226	0.789163	0.794685	0.50199	0.653186	0.338036	0.797075	0.979524	0.0814709	0.316471	0.798238	0.120931	0.348329	0.675594	0.531763	0.0460957	0.400737
P16949;A2A2D0;P16949-2;Q9H169-3;Q9H169;Q9H169-4;Q9H169-2;E5RIR6;E7EVN3	STMN1	7;6;6;1;1;1;1;1;1	7;6;6;1;1;1;1;1;1	5;4;4;0;0;0;0;0;0	42.3	0.108153	NA	-0.948495	-0.341316	-2.01294	-1.21043	0.607179	-1.06445	-0.261936	-1.67163	-0.869115	0.802514	-0.134094	-0.0588643	-0.0639919	-0.625444	0.0752299	0.0701022	-0.49135	-0.00512765	-0.566579	-0.561452	0.938463	NA	0.107398	0.625157	0.00351401	0.139411	0.413162	0.0537106	0.719351	0.0283066	0.241401	0.192455	0.976319	0.93982	0.91514	0.268894	0.949537	0.938681	0.61785	0.995057	0.561279	0.559701
P16989;P16989-2;P16989-3;A0A0D9SEI8	YBX3	16;14;14;4	10;8;8;1	10;8;8;1	54.8	NA	NA	-0.326705	-0.712773	-0.861257	-1.72751	-0.386067	-0.534552	-1.4008	-0.148484	-1.01473	-0.866249	0.42198	-0.0158382	0.641628	-0.205688	-0.437819	0.219648	-0.627668	0.657467	-0.189849	-0.847316	NA	NA	0.663061	0.479415	0.307745	0.0614805	0.747805	0.553744	0.0630886	0.92432	0.27067	0.312224	0.777084	0.98149	0.25462	0.766671	0.622723	0.730889	0.39306	0.557037	0.905776	0.566494
P17096;P17096-3	HMGA1	7;5	7;5	2;2	51.4	1.72046	-0.111625	-0.967805	-0.431334	-0.717873	-0.258371	0.536471	0.249931	0.709434	-0.286539	0.172963	0.459503	0.55436	0.0461758	0.478298	-0.803719	-0.508185	-0.0760619	-1.35808	0.432123	-0.849895	-1.28202	0.363653	0.68057	0.379586	0.333783	0.139973	0.693359	0.66727	0.846979	0.509073	0.50021	0.738608	0.394634	0.878181	0.968743	0.603577	0.609364	0.266098	0.817395	0.332157	0.188573	0.745779	0.596356
P17174;P17174-2	GOT1	19;17	19;17	19;17	60	0.333482	NA	-0.273451	-0.074876	-0.421163	1.68835	0.198575	-0.147712	1.9618	-0.346287	1.76323	2.10951	0.546824	-0.652411	-1.99473	-1.48436	-1.19923	-2.54156	-2.03119	-1.34232	-0.831954	0.510366	0.871782	NA	0.701699	0.946268	0.487392	0.0614805	0.854755	0.742384	0.0117913	0.727854	0.0536217	0.00675942	0.878691	0.496941	0.0200322	0.0694456	0.376719	0.0283483	0.0758047	0.282532	0.616494	0.686974
P17480-2;E9PKP7	UBTF	35;35	35;35	1;1	47.9	-0.158887	0.106906	0.0340983	-0.0674311	0.0766527	-0.0732576	-0.101529	0.0425544	-0.107356	0.144084	-0.00582651	-0.14991	0.603331	0.94447	1.13588	1.14894	0.34114	0.532547	0.545614	0.191408	0.204474	0.0130667	0.707568	0.722335	0.93777	0.87601	0.826682	0.863687	0.771429	0.904236	0.722224	0.687469	0.986078	0.63504	0.768692	0.163979	0.0660385	0.06908	0.427308	0.109482	0.121493	0.46734	0.560381	0.973842
P17655;P17655-2;C9JWY7	CAPN2	31;27;1	31;27;1	31;27;1	58.7	-0.0594797	-0.0274004	-2.26027	-1.96277	-0.872921	-2.21918	0.297503	1.38735	0.0410886	1.08985	-0.256414	-1.34626	-0.412523	1.05309	1.08853	1.18969	1.46562	1.50106	1.60221	0.0354401	0.136597	0.101157	0.90699	0.984292	0.0920277	0.0525239	0.127626	0.0230222	0.870633	0.284167	0.97749	0.297625	0.80269	0.0753268	0.816105	0.0785885	0.0357356	0.0390944	0.0190324	0.00447784	0.00921493	0.9118	0.809117	0.831941
P17812;P17812-2	CTPS1	25;17	25;17	23;16	55.5	-0.0675831	0.242993	1.81898	1.3158	0.747688	0.51648	-0.503175	-1.07129	-1.3025	-0.568112	-0.799321	-0.231208	0.623963	-1.64149	-1.62876	-0.672434	-2.26545	-2.25272	-1.2964	0.0127286	0.969056	0.956327	0.971808	0.808896	0.0165137	0.0602779	0.151945	0.528159	0.497878	0.117974	0.102228	0.461993	0.33312	0.802366	0.723628	0.0108296	0.0052496	0.222036	0.0175425	0.00701649	0.0882568	0.976358	0.237119	0.294295
P17844;J3KTA4;P17844-2;J3QRQ7;J3QSF1;J3KRZ1;J3KRX8;J3QR02;X6RLV5;J3QKN9;J3QRN5;J3QS79;J3QLG9;J3QR62	DDX5	55;53;51;21;19;17;16;14;10;4;2;1;1;1	55;53;51;21;19;17;16;14;10;4;2;1;1;1	45;43;41;19;13;9;16;14;10;4;2;1;1;1	74.1	0.230314	0.0187951	0.0792154	-0.0120264	0.0204988	-0.00961194	-0.0912417	-0.0587166	-0.0888273	0.0325252	0.00241445	-0.0301107	0.0702407	0.62148	0.663195	0.936973	0.55124	0.592955	0.866732	0.041715	0.315492	0.273778	0.628415	0.955102	0.812946	0.973707	0.935154	0.977401	0.823799	0.831028	0.788252	0.929971	0.993358	0.925277	0.969161	0.137382	0.0548705	0.0229245	0.195714	0.0599539	0.0269001	0.910082	0.485515	0.500124
P17931;G3V3R6	LGALS3	11;8	11;8	11;8	38.4	0.366785	-0.740052	1.33071	2.08529	-0.631274	0.733087	0.754579	-1.96198	-0.597621	-2.71656	-1.3522	1.36436	-0.149263	-0.415707	-1.45743	-0.565466	-0.266443	-1.30816	-0.416202	-1.04172	-0.149759	0.891962	0.616819	0.586487	0.13648	0.0306652	0.481016	0.396985	0.148292	0.0546729	0.156824	0.0122543	0.0195099	0.0689326	0.946672	0.427933	0.0210009	0.164456	0.637427	0.0348112	0.234018	0.170716	0.818018	0.294295
P17987;E7ERF2;E7EQR6;F5H282;F5GZ03;F5GZI8;F5H7Y1;F5GYL4	TCP1	31;22;20;18;10;6;3;3	31;22;20;18;10;6;3;3	22;13;20;18;10;2;0;2	69.1	0.0890022	0.245198	0.171164	-0.246778	-0.0887812	0.0314489	-0.417941	-0.259945	-0.139715	0.157997	0.278227	0.12023	0.332445	0.196234	0.0179937	0.204703	-0.136211	-0.314451	-0.127742	-0.17824	0.00846909	0.186709	0.821104	0.535246	0.622435	0.761587	0.708359	0.940517	0.638975	0.368324	0.699565	0.856255	0.696591	0.690703	0.878181	0.756384	0.97546	0.696937	0.789005	0.281311	0.701053	0.636705	0.988534	0.528952
P18074;A8MX75;E7EVE9;P18074-2;K7EIT8;K7EKF3;K7ENL1;B4E0F6	ERCC2	16;15;13;7;5;4;3;2	16;15;13;7;5;4;3;2	16;15;13;7;5;4;3;2	30.5	-0.110673	NA	-0.682587	0.218368	0.429434	0.755482	0.900955	1.11202	1.43807	0.211066	0.537114	0.326048	-0.348007	-0.138267	-0.202621	0.144382	0.20974	0.145386	0.492389	-0.0643532	0.282649	0.347002	0.809524	NA	0.373468	0.812639	0.487392	0.298047	0.173543	0.0344255	0.0117467	0.707528	0.241264	0.214966	0.893711	0.866553	0.76661	0.787886	0.830323	0.844405	0.399971	0.957487	0.799132	0.744845
P18077;C9K025;F8WBS5;F8WB72	RPL35A	11;9;8;8	11;9;8;8	11;9;8;8	47.3	-0.0465779	0.247923	0.231924	0.457435	0.530372	0.123372	0.225511	0.298449	-0.108552	0.0729373	-0.334063	-0.407001	-0.318408	0.382807	-0.41645	0.0447224	0.701215	-0.0980428	0.36313	-0.799258	-0.338085	0.461173	0.933223	0.814513	0.698173	0.419509	0.285312	0.885526	0.62322	0.348688	0.858823	0.87582	0.564546	0.456021	0.937963	0.358567	0.251775	0.918848	0.557215	0.919433	0.727991	0.0574655	0.442661	0.316652
P18085;C9JAK5;C9JPM4;U3KQF2	ARF4	14;11;9;7	9;9;4;7	9;9;4;7	81.7	-0.0407879	0.422364	-0.419623	-1.19259	-0.282283	-0.24245	-0.77297	0.137339	0.177173	0.910309	0.950142	0.0398337	0.232634	-0.226149	-0.265998	-0.383291	-0.458783	-0.498632	-0.615925	-0.0398485	-0.157142	-0.117293	0.923818	0.294732	0.275794	0.0112581	0.249997	0.458629	0.125579	0.711754	0.627908	0.0283066	0.0204503	0.888607	0.888832	0.619294	0.442912	0.317116	0.329289	0.137737	0.11804	0.930351	0.810165	0.831323
P18124;A8MUD9;C9JIJ5;C9JZ88	RPL7	21;17;7;6	21;17;7;6	21;17;7;6	62.1	-0.136211	-0.0452067	0.160822	0.379783	0.0665404	0.120544	0.218961	-0.0942816	-0.0402784	-0.313242	-0.259239	0.0540032	0.163225	0.165655	-0.521036	-0.287747	0.00242998	-0.684261	-0.450972	-0.686691	-0.453402	0.233289	0.718251	0.916276	0.687042	0.238797	0.832094	0.73232	0.632134	0.831028	0.921623	0.383322	0.39696	0.883436	0.921307	0.705988	0.12447	0.369812	0.998143	0.053223	0.141513	0.133743	0.321311	0.57681
P18206-2;P18206;Q5JQ13;P18206-3;A0A096LPE1	VCL	55;55;37;11;1	55;55;37;11;1	55;55;37;11;1	62	0.220547	0.103791	-0.133013	-1.16574	-0.76411	-0.312783	-1.03273	-0.631097	-0.17977	0.40163	0.852957	0.451327	0.258022	-0.325165	-0.453476	-0.0688945	-0.583187	-0.711498	-0.326916	-0.128311	0.256271	0.384582	0.704123	0.85114	0.80673	0.0448891	0.066822	0.468952	0.127152	0.211037	0.684811	0.453692	0.0857517	0.200575	0.90833	0.576696	0.374368	0.909503	0.177381	0.0319472	0.308342	0.616354	0.517302	0.294295
P18583-5;P18583-7;P18583;P18583-9;P18583-2;P18583-10;P18583-4;P18583-3;P18583-6;H7C1M2;J3QSZ5;P18583-8;H7C2G8;H7C1S4;H7C257	SON	31;30;30;30;29;27;27;26;23;20;13;9;7;1;1	31;30;30;30;29;27;27;26;23;20;13;9;7;1;1	31;30;30;30;29;27;27;26;23;20;13;9;7;1;1	19.3	NA	-1.1145	-0.224885	-0.0205809	0.700651	0.265542	0.204304	0.925536	0.490427	0.721232	0.286123	-0.435109	-0.458514	-0.987686	-0.285197	-0.770027	-0.529172	0.173317	-0.311513	0.702489	0.217659	-0.48483	NA	0.0740139	0.841349	0.986844	0.412735	0.85451	0.86781	0.162425	0.616601	0.41887	0.805306	0.635318	0.851402	0.184727	0.705326	0.382804	0.578469	0.837345	0.762964	0.549715	0.905659	0.812535
P18615;P18615-3;P18615-4;A0A0A0MSN9;A0A0A0MT02;A0A0G2JI50;E9PD43;A2ABK4;E7ENC7;E7EWR7	NELFE	13;12;10;9;8;6;6;5;1;1	13;12;10;9;8;6;6;5;1;1	13;12;10;9;8;6;6;5;1;1	47.9	-0.171485	0.186793	-0.842263	-0.714208	-0.542967	-0.629493	0.128055	0.299296	0.21277	0.171241	0.0847156	-0.0865255	0.0206813	0.294534	0.755868	0.993666	0.273853	0.735187	0.972984	0.461334	0.699132	0.237798	0.757616	0.886847	0.180409	0.250674	0.422546	0.352697	0.905731	0.764339	0.802459	0.881258	0.928317	0.932767	0.985996	0.68129	0.0791868	0.037934	0.73312	0.0602334	0.0315757	0.547682	0.45467	0.504622
P18669;Q8N0Y7	PGAM1	14;4	14;4	8;2	62.6	0.203223	-0.221278	-0.298708	-0.241989	-0.0757307	0.659237	0.0567189	0.222977	0.957944	0.166258	0.901225	0.734967	-0.356961	-0.643408	-1.09443	-1.30934	-0.286448	-0.737474	-0.952384	-0.451026	-0.665937	-0.214911	0.83624	0.775597	0.558129	0.8578	0.880937	0.44257	0.969879	0.752724	0.265874	0.921668	0.471312	0.402152	0.913968	0.443907	0.0197815	0.0262416	0.849352	0.377829	0.299483	0.675054	0.64426	0.752548
P18754;P18754-2;C9JW69;C9JRH2;C9JMJ4;C9J3R0;C9JQZ4;M0R1Q8	RCC1	22;22;19;16;16;16;16;2	22;22;19;16;16;16;16;2	22;22;19;16;16;16;16;2	71	0.456063	-0.143369	0.309556	0.253703	0.0172135	0.228363	-0.0558531	-0.292343	-0.081193	-0.236489	-0.0253398	0.21115	0.0239076	-0.0559434	-0.348702	-0.0583022	-0.0798509	-0.372609	-0.0822098	-0.292758	-0.00235883	0.290399	0.261608	0.6379	0.366095	0.444243	0.964442	0.517765	0.891589	0.371004	0.798333	0.473265	0.942371	0.467671	0.984473	0.911247	0.314153	0.882123	0.867813	0.256966	0.822752	0.3383	0.996667	0.387915
P18846;P18846-2;F8VS03;F8VYN3	ATF1	6;4;2;2	6;4;2;2	4;2;2;2	24	NA	NA	-0.564397	-0.808094	-0.619886	-0.35853	-0.243697	-0.0554886	0.205867	0.188209	0.449565	0.261356	-0.366469	-1.54763	0.251481	-1.08491	-1.18116	0.61795	-0.718441	1.79911	0.462724	-1.33639	NA	NA	0.413308	0.272811	0.364534	0.68738	0.7536	0.939137	0.783834	0.832146	0.561852	0.761287	0.902905	0.0457492	0.693149	0.0265365	0.303658	0.514615	0.380023	0.120643	0.64426	0.260193
P19105;O14950;J3QRS3;J3KTJ1;P24844;P24844-2	MYL12A;MYL12B;MYL9	7;7;7;4;4;2	7;7;7;4;4;2	7;7;7;4;4;2	50.9	0.0952649	NA	-0.790984	-0.4898	-0.727152	-0.15958	0.301183	0.0638318	0.631404	-0.237352	0.33022	0.567572	-0.165081	-0.475039	-0.113617	0.0245176	-0.309958	0.0514645	0.189599	0.361423	0.499557	0.138134	0.940357	NA	0.398126	0.648662	0.36716	0.880926	0.75014	0.923795	0.258181	0.788524	0.65739	0.293927	0.93456	0.523533	0.780687	0.95992	0.725167	0.859512	0.533916	0.707548	0.671973	0.74677
P19174;P19174-2;V9GY63;V9GY71;V9GYH5;A0A0D9SEK2;M0QX77	PLCG1	31;31;5;4;4;3;1	31;31;5;4;4;3;1	31;31;5;4;4;3;1	35.6	3.66565	4.05918	NA	NA	NA	NA	NA	NA	NA	NA	NA	NA	NA	NA	NA	NA	NA	NA	NA	NA	NA	NA	0.000304038	7.49082e-06	NA	NA	NA	NA	NA	NA	NA	NA	NA	NA	NA	NA	NA	NA	NA	NA	NA	NA	NA	NA
P19338;H7BY16;C9JYW2;C9JLB1;C9J1H7;C9JWL1	NCL	43;22;10;10;10;10	43;22;10;10;10;10	43;22;10;10;10;10	40.7	0.105928	-0.137294	0.479145	0.442711	0.271551	0.601098	-0.0364342	-0.207593	0.121953	-0.171159	0.158387	0.329546	-0.00944906	-0.337628	-0.594505	-0.461185	-0.328179	-0.585056	-0.451736	-0.256876	-0.123557	0.133319	0.723531	0.682107	0.154214	0.153412	0.313043	0.137903	0.920442	0.428846	0.702801	0.537242	0.617439	0.249374	0.990622	0.419215	0.0945176	0.205481	0.440262	0.0802068	0.18256	0.338358	0.752855	0.640561
P19388;A0A0A0MQR7;A0A087WVZ9;A0A087WWX0;A0A087WVN5;K7EQN2;K7EJ87	POLR2E	11;10;9;7;3;1;1	11;10;9;7;3;1;1	11;10;9;7;3;1;1	72.9	0.062252	-0.221352	0.749349	1.60311	1.6271	1.81391	0.85376	0.877756	1.06456	0.0239959	0.210801	0.186805	1.05168	1.34057	1.20127	1.25169	0.288884	0.149587	0.200009	-0.139297	-0.0888759	0.0504211	0.886071	0.586027	0.650357	0.0895405	0.0779573	0.0853519	0.571899	0.506969	0.365252	0.960612	0.617948	0.545157	0.661851	0.128893	0.114478	0.106823	0.725167	0.806398	0.752682	0.694385	0.853784	0.877292
P19447;H7C309	ERCC3	17;2	17;2	17;2	33.1	-0.417352	-0.252721	-0.664909	0.403664	0.381013	0.736234	1.06857	1.04592	1.40114	-0.0226515	0.33257	0.355221	-0.0152441	-0.456117	-0.569974	-0.629708	-0.440873	-0.55473	-0.614464	-0.113857	-0.173591	-0.0597341	0.611696	0.795015	0.323065	0.478611	0.448235	0.237916	0.096374	0.0975424	0.0236306	0.961433	0.395181	0.335592	0.988662	0.313929	0.121137	0.122427	0.512369	0.276932	0.264744	0.751303	0.756994	0.896863
P19525;P19525-2;C9JZT2;F8WBH4	EIF2AK2	11;10;2;1	11;10;2;1	11;10;2;1	24.3	-0.610461	NA	-0.501053	-0.156311	-0.583523	0.459558	0.344742	-0.0824698	0.960611	-0.427211	0.61587	1.04308	-0.501347	-0.32422	-0.799907	-0.552671	0.177126	-0.29856	-0.0513243	-0.475687	-0.228451	0.247236	0.333741	NA	0.486692	0.826364	0.289672	0.512018	0.615092	0.902964	0.130607	0.408122	0.231928	0.0732927	0.777084	0.576214	0.162764	0.281241	0.702991	0.489397	0.893349	0.339637	0.550941	0.679558
P19623;K7EKM4;K7EQ47;K7EL89;K7ESL0	SRM	10;3;3;2;2	10;3;3;2;2	10;3;3;2;2	49.7	NA	NA	-0.386996	-0.39031	-0.175596	-0.482792	-0.00331382	0.2114	-0.0957961	0.214713	-0.0924823	-0.307196	0.04969	-0.617956	-0.782892	-1.34021	-0.667646	-0.832582	-1.3899	-0.164936	-0.722255	-0.557319	NA	NA	0.538219	0.60134	0.678681	0.439951	0.997997	0.755344	0.901116	0.811796	0.91992	0.615945	0.979524	0.27159	0.118103	0.0235318	0.192721	0.0458213	0.0105262	0.760164	0.252956	0.374682
P19784;H3BSA1;H3BV19;H3BNI9	CSNK2A2	20;13;10;7	20;13;10;7	20;13;10;7	66	0.188682	NA	-0.0693362	0.446415	0.195266	1.09952	0.515751	0.264602	1.16885	-0.251149	0.6531	0.904249	-0.0655839	-0.0491735	0.639306	0.54981	0.0164104	0.704889	0.615393	0.688479	0.598983	-0.089496	0.646183	NA	0.92652	0.443007	0.768296	0.0790959	0.564137	0.776875	0.104954	0.788524	0.286918	0.203752	0.979445	0.946448	0.101529	0.140148	0.990714	0.218401	0.275481	0.323979	0.455441	0.86001
P20042	EIF2S2	24	24	24	59.5	-0.0935993	-0.0620551	0.0162784	-0.188034	0.0284172	0.150929	-0.204312	0.0121388	0.134651	0.216451	0.338963	0.122512	0.544591	1.50449	1.8414	1.60285	0.959902	1.29681	1.05826	0.33691	0.098358	-0.238552	0.743277	0.904636	0.978348	0.707762	0.945676	0.73269	0.66727	0.97651	0.679857	0.556434	0.299466	0.648023	0.827452	0.0224321	0.00388326	0.00892156	0.27768	0.0791412	0.148034	0.23024	0.807345	0.415898
P20073-2;P20073	ANXA7	15;15	15;15	15;15	39.1	0.0828928	-0.483268	0.700194	0.127512	-0.736406	-0.08842	-0.572682	-1.4366	-0.788614	-0.863919	-0.215932	0.647986	-0.0412382	0.0433655	0.0636467	-0.0624222	0.0846036	0.104885	-0.0211841	0.0202812	-0.105788	-0.126069	0.912665	0.670168	0.298856	0.895968	0.406273	0.887551	0.561934	0.228849	0.163995	0.462348	0.761315	0.465078	0.984055	0.957038	0.917597	0.93303	0.891377	0.804893	0.971459	0.962724	0.901376	0.873476
P20290;P20290-2;D6RDG3;H0Y9Y1	BTF3	13;12;6;5	13;12;6;5	13;12;6;5	67	0.328434	-0.264769	-2.53669	-1.72571	-2.25482	-0.321496	0.810976	0.281871	2.21519	-0.529105	1.40421	1.93332	1.03024	1.26066	2.15719	1.31442	0.230411	1.12695	0.284175	0.896534	0.0537642	-0.84277	0.59851	0.904695	0.0165137	0.0226705	0.00713348	0.856703	0.199344	0.569551	0.150114	0.301562	0.306535	0.181901	0.608784	0.118255	0.00417836	0.0640391	0.837641	0.123608	0.742459	0.268837	0.968861	0.374682
P20340-2;P20340;P20340-4;Q9NRW1;F5H3K7;C9JU14;P20340-3;J3KR73;Q9NRW1-2;F5GX61;C9JB90;C9J0I2;Q14964;Q53S08	RAB6A;RAB6B	8;8;6;4;3;3;3;3;3;2;1;1;1;1	8;8;6;4;3;3;3;3;3;2;1;1;1;1	8;8;6;4;3;3;3;3;3;2;1;1;1;1	43.8	NA	-0.886344	-1.36053	-0.810693	-0.933462	0.379256	0.549838	0.427069	1.73979	-0.122769	1.18995	1.31272	0.066599	-1.13241	-1.34701	-0.590406	-1.19901	-1.41361	-0.657005	-0.2146	0.542002	0.756602	NA	0.573006	0.30855	0.466492	0.388658	0.836708	0.631109	0.707501	0.21953	0.910516	0.327692	0.319978	0.979445	0.0923284	0.0383038	0.548146	0.0897364	0.025001	0.522194	0.657188	0.756994	0.650995
P21127-8;A0A0D9SEI3;P21127-3;P21127-2;B7ZVY7;A0A0D9SER5;A0A0D9SEN2;P21127;J3QR44;P21127-6;P21127-9;J3QR29;P21127-5;P21127-10;P21127-12;P21127-4;Q9UQ88-9;Q9UQ88-8;J3KS35;E7ESP2;A0A087WYI9;A0A087X1I0;Q5QPQ9;E9PFJ2;Q13882	CDK11B;CDC2L1;CDK11A	42;42;42;42;42;42;42;42;42;41;41;41;38;38;37;37;21;13;4;4;2;2;1;1;1	42;42;42;42;42;42;42;42;42;41;41;41;38;38;37;37;21;13;4;4;2;2;1;1;1	5;5;5;5;5;5;5;5;5;5;5;5;4;4;4;4;0;0;0;0;1;1;0;0;0	45.1	0.0555784	0.00303915	-0.320816	-0.06521	-0.49439	-0.5144	0.255606	-0.173574	-0.193584	-0.42918	-0.44919	-0.0200099	0.675797	1.61335	1.42107	1.47171	0.937554	0.745278	0.795916	-0.192276	-0.141638	0.0506381	0.856198	0.994207	0.328822	0.8635	0.221022	0.212201	0.416612	0.709002	0.590554	0.32766	0.174178	0.9723	0.808548	0.0625951	0.0535898	0.0507098	0.241206	0.225731	0.208329	0.534155	0.732019	0.888671
P21291;E9PS42;E9PP21;E9PND2;A0A087X134	CSRP1	12;9;9;8;1	12;9;9;8;1	12;9;9;8;1	67.9	-0.0781147	-0.183603	-0.719055	0.17873	-0.695734	0.0461894	0.897785	0.0233218	0.765245	-0.874464	-0.13254	0.741923	-0.296459	-0.359545	-0.100323	-0.205031	-0.0630858	0.196137	0.0914285	0.259223	0.154514	-0.104708	0.874254	0.589603	0.335191	0.776631	0.275693	0.94233	0.274671	0.982127	0.239875	0.243517	0.796942	0.228051	0.864171	0.489891	0.781912	0.609364	0.926533	0.59692	0.836338	0.674417	0.862917	0.856968
P21359-2;P21359-6;P21359;H0Y465;P21359-4;J3KSB5;P21359-3;P21359-5;J3QLS2;J3QSG6;K7EP94;J3KSX8;J3KRT8;J3QQN8	NF1	19;19;19;14;11;10;8;8;3;3;2;2;1;1	19;19;19;14;11;10;8;8;3;3;2;2;1;1	19;19;19;14;11;10;8;8;3;3;2;2;1;1	9.4	NA	NA	-0.289601	-0.213443	-0.752978	-0.729002	0.0761576	-0.463378	-0.439401	-0.539535	-0.515558	0.0239767	-0.671559	-0.984553	-1.65814	-1.75514	-0.312994	-0.986577	-1.08358	-0.673583	-0.770584	-0.0970013	NA	NA	0.575038	0.68444	0.150723	0.349925	0.902119	0.395689	0.54517	0.333849	0.441261	0.976973	0.735889	0.147296	0.0210166	0.0221745	0.699544	0.145456	0.135348	0.372581	0.435078	0.940708
P21980;P21980-2;A2A299;P21980-3;A2A2A0	TGM2	27;17;8;8;5	27;17;8;8;5	26;16;8;8;5	50.2	NA	NA	0.0513392	-0.123601	-0.312896	-0.165019	-0.17494	-0.364235	-0.216359	-0.189295	-0.0414188	0.147876	0.426781	-0.76644	-1.12443	-0.584369	-1.19322	-1.55121	-1.01115	-0.357985	0.182071	0.540057	NA	NA	0.92652	0.866457	0.59923	0.789871	0.804048	0.559959	0.653492	0.830957	0.955753	0.839577	0.808548	0.134961	0.0255196	0.287611	0.0771837	0.0115507	0.109943	0.412384	0.839305	0.536929
P22061;P22061-2;A0A0A0MRJ6;H7BY58;F6S8N6;C9J0F2;F8WDT3;F8WAV5;F8WAX2;H7C4X2	PCMT1	14;14;14;14;12;3;3;3;3;1	14;14;14;14;12;3;3;3;3;1	14;14;14;14;12;3;3;3;3;1	81.1	-1.38869	0.280971	2.43471	1.42582	2.64918	1.05636	-1.0089	0.214467	-1.37835	1.22336	-0.369458	-1.59282	-3.19246	1.39495	-3.47811	-0.47045	4.58741	-0.285656	2.72201	-4.87306	-1.8654	3.00766	0.509703	0.693583	0.0468385	0.0712947	0.0104395	0.230866	0.128418	0.726845	0.0660181	0.00685878	0.392551	0.0100701	0.160706	0.0370913	0.0124247	0.317116	0.00970483	0.835898	0.020214	0.0335738	0.0042042	0.195181
P22087;M0R0P1;M0QXL5;M0R2Q4;M0R299;M0R2U2;M0R1H0;M0R2B0	FBL	8;7;7;7;6;4;4;4	8;7;7;7;6;4;4;4	7;6;6;6;5;4;4;4	39.3	0.118752	NA	0.100853	-0.593508	0.1602	-0.182731	-0.694361	0.0593465	-0.283585	0.753708	0.410776	-0.342931	-0.513771	-0.935416	-0.89228	-0.680931	-0.421645	-0.378509	-0.16716	0.043136	0.254485	0.211349	0.939783	NA	0.860991	0.23251	0.650108	0.742673	0.269286	0.904836	0.597955	0.122036	0.405129	0.369978	0.748272	0.180677	0.0370819	0.140202	0.622273	0.369536	0.746292	0.962724	0.827412	0.710048
P22102;P22102-2;F8WD69;C9JBJ1;C9JTV6;C9JZG2;C9JKQ7;H7C366;A0A140TA71	GART	23;16;12;9;9;7;7;2;2	23;16;12;9;9;7;7;2;2	23;16;12;9;9;7;7;2;2	34.3	-0.700824	0.882861	-0.0823289	0.903424	0.673718	1.95154	0.985753	0.756047	2.03387	-0.229706	1.04812	1.27782	1.51255	0.156568	-0.39293	0.346265	-1.35598	-1.90548	-1.16629	-0.549498	0.189697	0.739196	0.555862	0.30511	0.947134	0.264093	0.405224	0.0530262	0.307694	0.428846	0.0330216	0.79621	0.0981531	0.0783684	0.330843	0.840918	0.68294	0.533593	0.120931	0.0778163	0.049124	0.689871	0.810165	0.646665
P22234;E9PBS1;P22234-2;D6RF62	PAICS	21;20;20;14	21;20;20;14	21;20;20;14	49.6	-0.133562	-0.691871	-0.388617	0.492818	-0.715078	0.3613	0.881435	-0.326461	0.749916	-1.2079	-0.131518	1.07638	0.759162	0.126223	-1.2165	-0.181959	-0.63294	-1.97566	-0.941121	-1.34272	-0.308181	1.03454	0.83624	0.554089	0.749191	0.483987	0.39335	0.654576	0.446207	0.806093	0.453064	0.193321	0.840634	0.192455	0.592224	0.845446	0.228787	0.706852	0.350362	0.0941851	0.0783922	0.373032	0.709243	0.577435
P22307-6;P22307-2;P22307-4;P22307-7;P22307-8;P22307;H0YF61	SCP2	13;13;13;13;13;13;9	13;13;13;13;13;13;9	13;13;13;13;13;13;9	65.7	0.190764	0.331505	-0.208458	-0.542849	-0.559708	-0.13436	-0.334391	-0.35125	0.0740974	-0.016859	0.408489	0.425348	0.522457	0.0231897	0.544487	0.240292	-0.499267	0.0220296	-0.282165	0.521297	0.217103	-0.304194	0.559431	0.39818	0.53555	0.104108	0.0849168	0.750256	0.305449	0.274294	0.84702	0.962034	0.215663	0.200979	0.695799	0.968743	0.207611	0.598944	0.216893	0.937175	0.330233	0.116523	0.587244	0.37782
P22314-2;P22314;Q5JRR6;Q5JRR9;Q5JRS0;Q5JRS2;Q5JRS1;Q5JRS3	UBA1	48;48;17;12;12;10;9;9	48;48;17;12;12;10;9;9	48;48;17;12;12;10;9;9	64.8	0.0360526	0.015557	1.54554	1.74732	1.97433	3.94487	0.201779	0.428795	2.39933	0.227016	2.19755	1.97053	0.956419	0.130658	-1.05567	-0.905379	-0.825761	-2.01209	-1.8618	-1.18632	-1.03604	0.150288	0.986893	0.994092	0.158097	0.0687522	0.0603698	0.00565978	0.854755	0.670436	0.0128202	0.815212	0.00576967	0.0179914	0.777879	0.922428	0.166283	0.295837	0.579141	0.0602334	0.11105	0.269604	0.50896	0.886754
P22392-2;Q32Q12;P22392;J3KPD9;E7ERL0;O60361;E5RHP0;F6XY72;C9K028	NME2;NME1-NME2;NME1;NME2P1	16;16;12;12;10;8;6;5;3	16;16;12;12;10;8;6;5;3	6;6;6;2;0;5;0;2;0	78.7	-0.00139176	-0.00724649	0.50564	0.327572	-0.133179	0.896693	-0.178069	-0.638819	0.391052	-0.46075	0.569121	1.02987	-0.250132	-0.982208	-1.95083	-1.44612	-0.732076	-1.70069	-1.19598	-0.968617	-0.463908	0.504709	0.998042	0.986852	0.21435	0.44488	0.748174	0.100859	0.697661	0.16472	0.33229	0.318028	0.19	0.0441501	0.902905	0.0861005	0.00229967	0.00881374	0.241206	0.00716053	0.0259677	0.0750664	0.370651	0.226629
P22626;P22626-2;A0A087WUI2	HNRNPA2B1	36;35;30	35;34;29	35;34;29	73.4	0.131243	-0.131656	0.0147585	0.157707	0.0598779	0.111175	0.142949	0.0451194	0.0964169	-0.0978295	-0.046532	0.0512975	-0.0813374	-0.293802	-0.216473	0.292597	-0.212464	-0.135135	0.373934	0.077329	0.586399	0.50907	0.723531	0.728617	0.972564	0.631951	0.835185	0.790769	0.677832	0.896118	0.799014	0.754513	0.900275	0.889948	0.965889	0.465427	0.525909	0.425101	0.618388	0.663735	0.279547	0.827807	0.216017	0.294039
P23193;P23193-2;E5RIS7;E5RJ93;B7Z4S1;E5RK46;E5RFI1;A0A0A0MT58;Q15560-2;Q15560;Q5JRI7	TCEA1	20;17;10;8;7;3;3;2;2;2;1	20;17;10;8;7;3;3;2;2;2;1	20;17;10;8;7;3;3;2;2;2;1	63.8	0.754088	0.380025	-0.807364	-2.61092	-2.66845	-1.28731	-1.80356	-1.86109	-0.479945	-0.0575324	1.32361	1.38114	1.4508	1.72617	2.60958	2.19416	0.275372	1.15879	0.743362	0.883416	0.46799	-0.415426	0.326107	0.427496	0.412042	0.00227593	0.00267692	0.150373	0.107633	0.11785	0.661743	0.907999	0.0761308	0.0734938	0.441646	0.0753118	0.00863431	0.0196037	0.637675	0.0194387	0.0882568	0.0750664	0.35824	0.244036
P23246;P23246-2;H0Y9K7;H0Y9U2	SFPQ	48;43;19;5	48;43;19;5	46;41;19;5	58.6	0.237349	-0.0305149	0.0750913	-0.126427	-0.11103	0.373936	-0.201518	-0.186121	0.298845	0.0153975	0.500363	0.484966	0.147127	0.253095	0.35964	0.761945	0.105968	0.212513	0.614818	0.106545	0.50885	0.402305	0.729994	0.923852	0.841349	0.761587	0.748174	0.450192	0.599424	0.572919	0.490634	0.968264	0.231298	0.254647	0.936552	0.545266	0.256335	0.0533911	0.818272	0.450229	0.0955735	0.775387	0.308219	0.340439
P23258;Q9NRH3;K7EIS0;K7EKE5	TUBG1;TUBG2	24;17;10;7	24;17;10;7	24;17;10;7	70.5	-0.216185	0.10716	-0.737515	-0.85252	0.0374477	-0.381144	-0.115006	0.774962	0.356371	0.889968	0.471376	-0.418592	0.53141	1.82598	1.86919	1.82717	1.29457	1.33778	1.29576	0.0432101	0.00119248	-0.0420176	0.662558	0.85114	0.118195	0.0448891	0.912419	0.312294	0.845924	0.124357	0.3767	0.0469477	0.187775	0.192916	0.83201	0.0319707	0.0127846	0.0167516	0.109899	0.0281384	0.0414402	0.9118	0.998739	0.892208
P23284	PPIB	16	16	16	57.4	0.725418	0.686503	0.292554	-0.305854	-0.792151	0.067676	-0.598408	-1.08471	-0.224878	-0.486297	0.37353	0.859827	0.138741	0.0164539	0.244853	0.0313004	-0.122287	0.106112	-0.10744	0.228399	0.0148465	-0.213552	0.0557329	0.0628892	0.314685	0.282067	0.024111	0.860354	0.0815685	0.0211436	0.444076	0.138841	0.19656	0.0224997	0.960525	0.972988	0.595463	0.955813	0.79701	0.750693	0.762566	0.373032	0.968861	0.471613
P23381;P23381-2;G3V3H8;G3V3Y5;H0YJP3;G3V277;G3V423;G3V5U1;G3V456;G3V3P2;G3V227;G3V2F2;G3V3R3;G3V4S4;G3V313;G3V339;G3V2C0;G3V4C7;G3V4N8;G3V5W1;G3V3S7;G3V3X0;G3V2Y7	WARS	21;19;9;9;7;7;5;5;5;4;4;2;2;2;2;2;2;2;2;2;2;2;2	21;19;9;9;7;7;5;5;5;4;4;2;2;2;2;2;2;2;2;2;2;2;2	21;19;9;9;7;7;5;5;5;4;4;2;2;2;2;2;2;2;2;2;2;2;2	56.3	-0.00824292	0.31179	-1.13617	0.264067	-0.213147	1.21323	1.40023	0.923021	2.3494	-0.477214	0.949167	1.42638	0.767626	0.508189	-0.315231	-0.0443856	-0.259436	-1.08286	-0.812011	-0.823421	-0.552575	0.270846	0.988179	0.622287	0.221911	0.757115	0.759426	0.119073	0.185805	0.32998	0.0231694	0.554068	0.149207	0.0453005	0.684628	0.454183	0.636026	0.954295	0.689802	0.0688197	0.126748	0.140036	0.283073	0.676741
P23396;P23396-2;E9PL09;E9PPU1;F2Z2S8;H0YCJ7;H0YEU2;H0YF32;E9PQ96;E9PJH4;E9PK82;E9PSF4;E9PQX2;H0YES8;E9PJN9	RPS3	25;23;22;17;14;14;14;11;10;10;10;7;4;1;1	25;23;22;17;14;14;14;11;10;10;10;7;4;1;1	25;23;22;17;14;14;14;11;10;10;10;7;4;1;1	84	-0.0503879	-0.130406	-0.133294	0.0539082	-0.114948	-0.368307	0.187202	0.0183454	-0.235013	-0.168856	-0.422215	-0.253359	0.626457	0.786163	0.475083	0.384499	0.159706	-0.151374	-0.241958	-0.31108	-0.401664	-0.0905841	0.893906	0.733768	0.706225	0.896813	0.694003	0.284635	0.575601	0.953323	0.37269	0.554068	0.125054	0.297942	0.603728	0.123269	0.229525	0.361282	0.699544	0.56446	0.429019	0.326918	0.345118	0.813821
P23511-2;P23511	NFYA	3;3	3;3	3;3	13.2	NA	NA	1.49235	1.97342	-0.210479	0.550465	0.481078	-1.70282	-0.94188	-2.1839	-1.42296	0.760944	-0.712954	-1.15822	-1.2537	-1.22836	-0.445267	-0.540746	-0.515402	-0.0954784	-0.0701348	0.0253436	NA	NA	0.160825	0.0781561	0.82457	0.557087	0.592797	0.0415303	0.0532409	0.0270531	0.0408582	0.0812868	0.723342	0.148911	0.040364	0.0390944	0.646256	0.369454	0.375633	0.921038	0.947471	0.978487
P23526;P23526-2	AHCY	14;12	14;12	14;12	34.7	-1.12161	NA	0.709423	0.520441	1.2025	1.83162	-0.188982	0.493074	1.1222	0.682056	1.31118	0.629126	-0.0782256	-0.543885	-2.04305	-2.05994	-0.46566	-1.96482	-1.98171	-1.49916	-1.51605	-0.0168908	0.503427	NA	0.335191	0.379467	0.103408	0.0244082	0.866325	0.627056	0.155832	0.449126	0.0683436	0.420477	0.980571	0.557648	0.0181296	0.0452255	0.64453	0.017607	0.0591155	0.0927578	0.292032	0.991715
P23528;G3V1A4;E9PK25;E9PP50;E9PQB7;E9PLJ3;E9PS23	CFL1	22;21;21;20;15;11;11	22;21;21;20;15;11;11	17;16;16;15;10;10;11	83.7	0.0178561	-0.247281	-0.234747	-0.313191	-0.351971	0.432637	-0.0784442	-0.117223	0.667384	-0.0387793	0.745828	0.784608	-0.118091	-0.588201	-0.905552	-0.944522	-0.47011	-0.787461	-0.826431	-0.317351	-0.356321	-0.0389702	0.976157	0.586027	0.591929	0.533849	0.378043	0.429872	0.885413	0.738427	0.119482	0.951495	0.12663	0.0899642	0.965889	0.290569	0.0564044	0.0554224	0.439998	0.0891423	0.0922007	0.516937	0.57096	0.950873
P23588;E7EX17;P23588-2;F8VX11;F8VP89;F8W0K0;F8VSC7;F8VYE9;F8VRU1	EIF4B	30;30;27;17;10;8;8;6;4	30;30;27;17;10;8;8;6;4	29;29;26;16;10;8;8;6;4	51.6	0.00161984	-0.421885	0.138366	-0.117687	-0.465245	0.782487	-0.256053	-0.603611	0.644121	-0.347558	0.900174	1.24773	0.11976	-0.493907	-0.755545	-0.743052	-0.613667	-0.875305	-0.862812	-0.261638	-0.249146	0.0124926	0.998042	0.471204	0.815689	0.8578	0.313111	0.179007	0.579741	0.124357	0.0967924	0.405265	0.0480573	0.0100701	0.96489	0.329815	0.0705376	0.0824152	0.280125	0.0417669	0.0516872	0.559428	0.664901	0.980005
P23919;P23919-2;H7C312;H7BZ20;G5E9E9;H7C3A4	DTYMK	18;16;10;9;7;5	18;16;10;9;7;5	18;16;10;9;7;5	76.9	0.275161	0.259377	-1.17745	-1.29414	-1.37601	-1.99233	-0.11669	-0.198564	-0.814885	-0.0818743	-0.698195	-0.616321	-0.651699	-1.0118	0.198566	0.39898	-0.360102	0.850265	1.05068	1.21037	1.41078	0.200413	0.723531	0.825644	0.0946963	0.0755011	0.0729286	0.0554352	0.890744	0.794685	0.266662	0.936806	0.363723	0.462017	0.653379	0.270312	0.671803	0.438764	0.740077	0.0328539	0.0417596	0.288383	0.308219	0.74677
P23921;E9PL69;H0YCY7;E9PP77	RRM1	44;27;6;4	44;27;6;4	44;27;6;4	69.2	-0.0132227	0.460748	-0.287909	-1.15218	-0.216443	0.00439109	-0.864273	0.0714653	0.2923	0.935738	1.15657	0.220835	0.619925	0.925408	0.928341	1.15228	0.305483	0.308416	0.532354	0.0029329	0.226871	0.223938	0.975352	0.169362	0.49375	0.123391	0.467971	0.991245	0.322892	0.849504	0.408962	0.243517	0.106871	0.445223	0.59612	0.0767983	0.0292302	0.0174367	0.457513	0.226604	0.0829392	0.995057	0.595294	0.369704
P24468;P24468-3;P24468-2;F1DAL9;P10589;H3BTC2	NR2F2;NR2F1	10;9;9;7;7;1	10;9;9;7;7;1	9;8;8;6;6;1	27.5	-0.282471	-0.334852	-0.226	-1.05402	-0.903193	-0.589495	-0.828018	-0.677193	-0.363495	0.150824	0.464523	0.313698	-0.115267	-0.177392	0.16247	-1.12254	-0.0621247	0.277737	-1.00728	0.339862	-0.945153	-1.28501	0.696608	0.741293	0.826495	0.179252	0.182049	0.603449	0.357049	0.348688	0.738227	0.830957	0.62841	0.74984	0.965889	0.838129	0.698219	0.0448656	0.954527	0.587104	0.119608	0.760737	0.517302	0.240963
P24534;F2Z2G2;C9JZW3;F8WF65	EEF1B2	11;2;2;1	8;2;2;1	8;2;2;1	52.9	-0.355279	1.72348	-0.0152974	0.308952	0.611154	0.895657	0.324249	0.626451	0.910955	0.302202	0.586706	0.284503	0.144939	-0.0841859	-0.0713903	0.0884424	-0.229125	-0.21633	-0.0564968	0.0127956	0.172628	0.159833	0.503427	0.0317724	0.997523	0.890421	0.722956	0.624317	0.631437	0.228955	0.0878951	0.542099	0.210011	0.437668	0.951185	0.868335	0.852562	0.823712	0.688931	0.587104	0.901383	0.976358	0.717336	0.603915
P24752;H0YEL7;P24752-2;E9PRQ6;E9PKF3	ACAT1	15;5;4;3;1	15;5;4;3;1	15;5;4;3;1	47.3	-0.434252	0.111719	-0.86198	0.992419	-0.52254	0.796524	1.8544	0.33944	1.6585	-1.51496	-0.195896	1.31906	0.142325	-0.0735045	-1.19688	0.683416	-0.215829	-1.3392	0.541091	-1.12337	0.75692	1.88029	0.726237	0.90834	0.155453	0.195783	0.325723	0.463816	0.0815685	0.569551	0.119482	0.118731	0.875695	0.191301	0.975709	0.944589	0.213944	0.356455	0.816204	0.172834	0.441615	0.308891	0.245333	0.216896
P24928;A0A087WWE2;P24928-2	POLR2A	57;52;17	57;52;17	57;52;17	42	0.0542364	NA	-0.108545	0.83984	0.763315	1.4661	0.948384	0.87186	1.57464	-0.0765245	0.626257	0.702781	0.862685	0.149435	-0.164681	0.183418	-0.71325	-1.02737	-0.679267	-0.314117	0.033983	0.3481	0.971808	NA	0.927802	0.384711	0.406281	0.145505	0.246755	0.284659	0.0232346	0.945392	0.269631	0.234229	0.540217	0.876875	0.768393	0.760219	0.414899	0.0234115	0.106764	0.763938	0.983691	0.624821
P24941;G3V5T9;P24941-2;E7ESI2;Q00526;G3V317;K7EJ83	CDK2	19;19;17;14;4;3;3	17;17;15;12;2;2;2	17;17;15;12;2;2;2	66.4	0.369075	0.902054	-0.533801	-1.25555	0.189811	0.262013	-0.721753	0.723612	0.795814	1.44536	1.51757	0.0722026	0.126498	1.17257	0.925069	1.54419	1.04607	0.798571	1.41769	-0.247498	0.371623	0.61912	0.45321	0.369852	0.381535	0.12509	0.674577	0.650533	0.466411	0.189527	0.141903	0.11148	0.0632777	0.874385	0.965889	0.0767983	0.130683	0.0221745	0.108604	0.149309	0.02231	0.644529	0.404843	0.387915
P25205;P25205-2;J3KQ69;Q7Z6P5	MCM3	38;36;32;5	38;36;32;5	38;36;32;5	57.1	-0.334379	0.371973	1.02037	0.903103	0.404692	1.29781	-0.117265	-0.615676	0.277444	-0.498411	0.394709	0.89312	0.750464	0.105143	0.478977	0.676128	-0.645321	-0.271488	-0.0743362	0.373834	0.570985	0.197151	0.539987	0.702924	0.264406	0.250944	0.634939	0.182608	0.80554	0.29104	0.624346	0.299077	0.387058	0.135482	0.726237	0.883603	0.381286	0.237126	0.364306	0.625804	0.909535	0.212129	0.18075	0.522379
P25398	RPS12	10	10	10	72	-0.195621	-0.172702	-0.0914791	0.309112	0.274883	-0.195384	0.400591	0.366362	-0.103905	-0.0342284	-0.504495	-0.470267	0.197337	0.130668	-0.028883	0.0820743	-0.0666688	-0.22622	-0.115263	-0.159551	-0.0485941	0.110957	0.523693	0.587903	0.829612	0.296891	0.282055	0.569491	0.306407	0.313145	0.785584	0.910848	0.0772145	0.0754	0.913968	0.799057	0.949672	0.851075	0.885993	0.437136	0.724662	0.646871	0.916876	0.778757
P25440;P25440-2;A0A0G2JK44;H0Y6K2;A0A140T9E9;P25440-3;U3KQA6;A0A0G2JHL0;A0A140T9V2;P25440-4;A0A140T9F7;E9PIQ3;A0A0G2JHN8;A0A140T9I1;E9PKQ9;H0Y799;A0A140T9X8;H0YDJ7;U3KPW0	BRD2	21;21;21;19;19;18;17;17;17;16;15;11;6;6;5;5;5;4;4	18;18;18;16;16;15;16;16;16;13;14;11;4;4;5;5;5;4;4	17;17;17;15;15;14;15;15;15;12;13;10;4;4;5;5;5;3;3	35.5	NA	NA	-0.372098	-0.54136	-0.657721	-0.105489	-0.169262	-0.285623	0.266609	-0.116361	0.435871	0.552232	-0.119631	-1.32595	-1.49797	-1.14414	-1.20632	-1.37834	-1.02451	-0.17202	0.181801	0.353822	NA	NA	0.650017	0.397051	0.361158	0.883952	0.84726	0.744994	0.65343	0.903041	0.329132	0.372723	0.965889	0.0426824	0.0409118	0.0427276	0.0538595	0.0520572	0.0373066	0.854032	0.800678	0.760105
P25490;H0YJV7;H0YJU4;Q96MM3	YY1	20;14;5;4	20;14;5;4	11;10;5;2	40.1	1.31071	-2.41988	1.41721	1.44286	1.99805	-0.404021	0.0256553	0.580847	-1.82123	0.555192	-1.84688	-2.40208	-0.196854	-0.582978	0.658247	0.0780312	-0.386124	0.855101	0.274885	1.24122	0.661009	-0.580216	0.415572	0.00466211	0.0241087	0.00438591	0.00267692	0.387705	0.957983	0.223322	0.0117467	0.123677	0.0031647	0.00133963	0.910383	0.25277	0.0831889	0.868861	0.477237	0.0362636	0.535707	0.057909	0.395846	0.374705
P25685;P25685-2;M0R080;M0QYT3;M0QXK0;M0R1D6;M0QZD0;M0R128;A0A1B0GX60	DNAJB1	15;11;8;5;5;4;4;3;3	15;11;8;5;5;4;4;3;3	14;10;7;4;4;3;3;3;3	46.2	-0.19099	NA	-1.04541	1.63001	-0.148621	0.240845	2.67542	0.89679	1.28626	-1.77863	-1.38917	0.389466	0.847932	1.14067	1.69762	1.57522	0.292734	0.849684	0.727288	0.556949	0.434553	-0.122396	0.670454	NA	0.300222	0.0675697	0.867591	0.873712	0.0111537	0.265296	0.249719	0.015773	0.156989	0.739068	0.684628	0.0851513	0.00706816	0.0104073	0.789005	0.269788	0.345485	0.346946	0.546912	0.813821
P25705;P25705-2;P25705-3;K7EK77;K7ERX7;K7ENJ4;K7EJP1;K7EQH4;K7ESA0	ATP5A1	26;25;22;14;12;11;10;7;2	26;25;22;14;12;11;10;7;2	26;25;22;14;12;11;10;7;2	55.3	0.0807134	-0.116442	-0.295998	-0.543222	-0.662556	-0.671271	-0.247224	-0.366558	-0.375273	-0.119334	-0.128048	-0.00871438	0.201879	1.09249	1.24103	1.19412	0.890613	1.03915	0.99224	0.148537	0.101627	-0.0469102	0.887786	0.672113	0.373228	0.108358	0.039173	0.0790959	0.465539	0.191223	0.173506	0.682593	0.658727	0.973899	0.965889	0.21631	0.11965	0.136931	0.282789	0.124362	0.148544	0.577448	0.784771	0.870114
P25786;P25786-2;F5GX11;B4DEV8	PSMA1	17;17;15;7	17;17;15;7	17;17;15;7	78.7	-0.392789	-1.35509	-0.373386	0.734586	0.242217	0.763052	1.10797	0.615603	1.13644	-0.492369	0.0284654	0.520835	-0.0511506	-1.51431	-2.40853	-3.21393	-1.46316	-2.35738	-3.16278	-0.894218	-1.69961	-0.805397	0.842521	0.292341	0.826495	0.507234	0.860297	0.585174	0.515586	0.742384	0.471645	0.760169	0.982785	0.752048	0.981538	0.148342	0.0280667	0.00104047	0.270605	0.0553257	0.00341229	0.623376	0.283073	0.640561
P25787;A0A024RA52;C9JCK5;H3BT36;H7C402	PSMA2	9;9;4;2;1	9;9;4;2;1	9;9;4;2;1	47.9	NA	NA	-0.410465	-0.165562	-0.311588	-0.10524	0.244903	0.0988769	0.305226	-0.146026	0.0603228	0.206349	0.629694	-0.799075	-0.72348	-1.34222	-1.42877	-1.35317	-1.97191	0.0755948	-0.54314	-0.618735	NA	NA	0.452319	0.801726	0.736121	0.926726	0.713336	0.92991	0.748451	0.910516	0.956454	0.883436	0.695799	0.167651	0.0650409	0.0239599	0.122045	0.0314765	0.0214754	0.903801	0.571569	0.374705
P25788-2;P25788;G3V4X5;G3V3W4;G3V5N4	PSMA3	13;13;6;2;2	13;13;6;2;2	13;13;6;2;2	48.8	NA	NA	0.0385335	0.0983953	-0.336846	0.22088	0.0598618	-0.37538	0.182346	-0.435241	0.122484	0.557726	-0.227979	-1.74561	-0.987025	-1.1119	-1.51763	-0.759045	-0.883924	0.758588	0.63371	-0.124878	NA	NA	0.978156	0.902674	0.550869	0.849482	0.957277	0.710205	0.886198	0.365231	0.900692	0.51784	0.960525	0.10509	0.286477	0.213057	0.0538595	0.17	0.0669658	0.348117	0.422177	0.902752
P26038;V9GZ54	MSN	52;9	52;9	37;7	73.3	-0.143436	0.0592449	-0.0908712	-0.0676969	-0.157276	0.403353	0.0231744	-0.0664045	0.494224	-0.0895789	0.47105	0.560629	-0.314251	-0.827071	-1.19992	-1.36667	-0.512819	-0.885669	-1.05242	-0.37285	-0.539597	-0.166747	0.723038	0.919124	0.845332	0.900107	0.693738	0.443946	0.954552	0.859597	0.222107	0.816088	0.230477	0.159891	0.850191	0.121125	0.0127501	0.0102208	0.318407	0.0288221	0.0237272	0.43381	0.36951	0.730079
P26196;Q8IV96	DDX6	19;8	19;8	19;8	55.5	-0.00124183	NA	-0.451224	-0.0503172	0.138591	1.08614	0.400907	0.589816	1.53737	0.188908	1.13646	0.947551	0.630713	0.4202	1.22387	1.26055	-0.210514	0.593159	0.629838	0.803672	0.840352	0.0366792	0.998042	NA	0.519588	0.945223	0.867591	0.0783051	0.638291	0.545383	0.0376565	0.860716	0.0585087	0.207144	0.581262	0.31758	0.0133892	0.0102263	0.613956	0.113817	0.0784094	0.0801043	0.0460957	0.95578
P26358;P26358-3;K7ENW7;K7EJL0;K7EMU8;K7EIZ6;K7EP77	DNMT1	76;57;21;11;5;3;1	76;57;21;11;5;3;1	0;0;0;0;0;0;0	53	0.0977257	0.103143	-0.986551	-1.11413	-1.01612	0.1421	-0.12758	-0.029567	1.12865	0.0980132	1.25623	1.15822	0.43636	0.680776	1.4158	1.07521	0.244416	0.979439	0.638854	0.735023	0.394438	-0.340585	0.777617	0.796849	0.0920277	0.0266467	0.0236514	0.772364	0.85305	0.960559	0.0553325	0.844839	0.0186008	0.0186777	0.808657	0.228222	0.0122079	0.0404656	0.650323	0.02511	0.120289	0.0750664	0.415194	0.294295
P26368-2;P26368;K7ENG2;K7ELP8	U2AF2	21;21;14;3	21;21;14;3	21;21;14;3	63.5	0.038801	0.253775	0.473823	0.516137	0.607721	0.182629	0.0423137	0.133897	-0.291194	0.0915837	-0.333508	-0.425092	1.07093	1.14884	1.37107	1.06229	0.0779025	0.30014	-0.00864792	0.222237	-0.0865504	-0.308787	0.914948	0.323777	0.160825	0.0830774	0.0397272	0.569491	0.917095	0.658951	0.312818	0.755626	0.19779	0.102376	0.272415	0.0233339	0.00329212	0.0135047	0.853791	0.239163	0.976386	0.373032	0.820076	0.260193
P26373;P26373-2;J3QSB4;H3BTH3;J3KS98;H3BUK8	RPL13	14;12;9;4;3;1	14;12;9;4;3;1	14;12;9;4;3;1	50.2	0.165486	-0.401441	-0.181664	-0.0574458	0.0430563	-0.554983	0.124218	0.22472	-0.373319	0.100502	-0.497537	-0.598039	-0.285813	-0.0904301	-0.062057	-0.137075	0.195382	0.223756	0.148738	0.0283731	-0.0466449	-0.075018	0.875167	0.269605	0.657901	0.898052	0.899621	0.293258	0.722907	0.420021	0.397585	0.73555	0.229298	0.158379	0.888832	0.874436	0.899635	0.778221	0.623874	0.446566	0.635022	0.923303	0.897922	0.825549
P26447	S100A4	4	4	4	27.7	0.353399	-0.579049	-0.52018	-0.984287	-1.83794	-0.42994	-0.464107	-1.31776	0.0902404	-0.853655	0.554348	1.408	-0.224285	-1.23398	-1.12035	-1.25652	-1.0097	-0.89606	-1.03224	0.113637	-0.0225416	-0.136178	0.687921	0.702309	0.170461	0.240987	0.0797556	0.417775	0.673249	0.275723	0.868618	0.552231	0.537211	0.180104	0.892021	0.0272932	0.00923173	0.0101877	0.0986772	0.0279196	0.0296506	0.825557	0.975937	0.807233
P26583;D6R9A6	HMGB2	13;11	9;7	9;7	47.4	NA	-0.736865	-1.82008	-2.27954	-1.87047	-0.553553	-0.45946	-0.0503857	1.26653	0.409074	1.72599	1.31691	0.540215	-1.28759	1.54425	0.539325	-1.82781	1.00403	-0.000890292	2.83184	1.82692	-1.00492	NA	0.735836	0.315291	0.161589	0.235348	0.845776	0.431831	0.922852	0.494273	0.335846	0.302442	0.455848	0.90833	0.367362	0.0535898	0.673955	0.356778	0.358581	0.999339	0.12682	0.520529	0.60385
P26639;P26639-2;D6R9F8;D6RCA5;D6RDJ6;D6RBR8;A2RTX5-2;A2RTX5;B7ZLP8	TARS	35;34;7;6;6;3;3;3;2	35;34;7;6;6;3;3;3;2	35;34;7;6;6;3;3;3;2	57	0.0734214	-0.112218	0.398674	0.158476	0.469757	1.48452	-0.240199	0.0710828	1.08585	0.311282	1.32605	1.01477	0.0537456	-0.874849	-2.66587	-1.77718	-0.928595	-2.71961	-1.83092	-1.79102	-0.902328	0.888689	0.964401	0.910957	0.72936	0.910659	0.524778	0.105079	0.90299	0.961236	0.315582	0.842575	0.240539	0.260759	0.981538	0.217841	0.00290824	0.0399272	0.277502	0.00539544	0.0575446	0.0399505	0.455441	0.454148
P26640;A0A140T936;P26640-2;A0A140T954;H0Y426;A2ABF4;A0A0G2JJT9;A0A140T904	VARS	46;43;14;12;6;5;5;2	46;43;14;12;6;5;5;2	46;43;14;12;6;5;5;2	50.5	-0.000508125	0.210417	-0.186299	-0.806432	-0.302863	0.118494	-0.620133	-0.116564	0.304793	0.503569	0.924927	0.421357	0.881218	0.921488	1.15539	1.58345	0.0402695	0.274171	0.702227	0.233902	0.661958	0.428056	0.998042	0.675397	0.6974	0.397051	0.348116	0.775965	0.631109	0.844923	0.525002	0.66868	0.312073	0.281189	0.808548	0.324145	0.110956	0.0425365	0.98266	0.785591	0.491395	0.810014	0.533821	0.310828
P26641;P26641-2	EEF1G	32;31	32;31	32;31	76.7	0.033472	0.134397	-0.171732	-0.395843	-0.509456	0.0851422	-0.224111	-0.337724	0.256874	-0.113613	0.480985	0.594599	0.14972	-0.336202	-0.665753	-0.233094	-0.485923	-0.815473	-0.382815	-0.32955	0.103108	0.432658	0.934202	0.725693	0.603927	0.23653	0.0581768	0.803107	0.591635	0.248023	0.371255	0.754513	0.133226	0.0308428	0.937341	0.421586	0.0583783	0.496087	0.26204	0.020598	0.191172	0.320406	0.814265	0.181441
P26885;F5H0N4	FKBP2	4;2	4;2	4;2	48.6	NA	NA	-0.400728	-0.309479	-0.726905	-0.299439	0.0912495	-0.326176	0.101289	-0.417426	0.0100395	0.427465	0.0148062	-1.19666	0.468078	-0.29484	-1.21147	0.453272	-0.309646	1.66474	0.901819	-0.762918	NA	NA	0.434071	0.597033	0.166355	0.448715	0.921686	0.664114	0.855139	0.610917	0.987221	0.437877	0.992722	0.102213	0.618525	0.706852	0.275716	0.700291	0.760949	0.202788	0.43561	0.67901
P27348;E9PG15	YWHAQ	18;10	13;8	13;8	53.5	-0.00705765	0.0707476	0.097594	-0.724501	-0.385897	0.149679	-0.822095	-0.483491	0.052085	0.338604	0.87418	0.535576	-0.262588	-0.663986	-1.30363	-1.40193	-0.401397	-1.04104	-1.13934	-0.63964	-0.737945	-0.0983046	0.989259	0.953137	0.885989	0.291215	0.480869	0.829596	0.194857	0.233772	0.892968	0.564607	0.0981216	0.134659	0.898427	0.212516	0.0181296	0.0202183	0.303658	0.00969766	0.0175791	0.0847416	0.163899	0.859991
P27361;E9PQW4;P27361-3;P27361-2;E9PJF0;B3KR49;E9PBK7;H0YEX6;E9PRH7	MAPK3	14;13;13;12;11;9;9;4;4	9;8;8;7;6;5;6;4;4	9;8;8;7;6;5;6;4;4	43.8	0.288253	NA	-0.00891625	-0.67822	-0.823902	-0.904558	-0.669303	-0.814986	-0.895642	-0.145683	-0.226339	-0.080656	-0.338005	-0.311376	0.138763	-0.6117	0.0266285	0.476768	-0.273696	0.450139	-0.300324	-0.750463	0.85696	NA	0.997523	0.350681	0.241851	0.237916	0.20543	0.142095	0.0532409	0.775948	0.544859	0.846651	0.921759	0.707412	0.840201	0.430022	0.981408	0.445243	0.738535	0.422032	0.799132	0.403862
P27635;X1WI28;F8W7C6;A0A087WV22;H7C123;H7C2C5;B8A6G2;A6QRI9;Q96L21;H7C2U2	RPL10	13;12;10;10;6;6;4;4;4;1	13;12;10;10;6;6;4;4;4;1	13;12;10;10;6;6;4;4;4;1	51.9	-0.450146	-0.0421254	-0.241245	-0.0907675	-0.19595	-0.569626	0.150478	0.0452957	-0.328381	-0.105182	-0.478859	-0.373677	0.272238	0.546081	0.351243	0.539814	0.273843	0.0790053	0.267576	-0.194838	-0.0062672	0.188571	0.426506	0.955102	0.556794	0.827186	0.41654	0.167426	0.762917	0.910939	0.415547	0.760579	0.184556	0.210832	0.93456	0.468717	0.609478	0.430022	0.61102	0.835898	0.516886	0.560044	0.989664	0.57681
P27694;I3L4R8;I3L2M5;I3L524	RPA1	28;13;6;5	28;13;6;5	28;13;6;5	56.8	-0.000550461	-0.0231722	0.253361	-0.598284	0.156935	0.710805	-0.851645	-0.0964259	0.457444	0.755219	1.30909	0.55387	0.975105	0.331952	0.814922	1.01191	-0.643153	-0.160183	0.0368022	0.48297	0.679955	0.196985	0.998042	0.974079	0.674292	0.501083	0.773102	0.226224	0.371423	0.84929	0.262498	0.40412	0.103466	0.180104	0.40861	0.433089	0.0373326	0.0224344	0.241206	0.696255	0.940069	0.164249	0.115119	0.603915
P27695;G3V3M6;G3V5Q1;G3V3C7;A0A0C4DGK8;H7C4A8;G3V5M0;G3V359;G3V5D9;G3V3Y6;G3V2D9	APEX1	20;17;16;12;11;9;9;9;8;1;1	20;17;16;12;11;9;9;9;8;1;1	20;17;16;12;11;9;9;9;8;1;1	74.8	0.0633598	-0.0999719	-0.960886	-0.114738	-0.606974	0.0764873	0.846148	0.353912	1.03737	-0.492235	0.191226	0.683461	-0.221282	-0.876434	-1.01514	-1.18344	-0.655152	-0.793858	-0.96216	-0.138706	-0.307008	-0.168302	0.940357	0.838781	0.325996	0.854177	0.103501	0.856491	0.48571	0.74318	0.249844	0.410188	0.711787	0.0970818	0.902905	0.118255	0.0243663	0.0196791	0.27768	0.0580895	0.0443766	0.820698	0.67743	0.762193
P27797;K7EJB9;K7EL50	CALR	17;10;3	17;10;3	17;10;3	56.1	1.40877	NA	-1.13125	-1.16837	-1.43552	-1.04216	-0.0371228	-0.30427	0.0890911	-0.267147	0.126214	0.393361	-0.199103	-0.598552	-1.39707	-1.59726	-0.399449	-1.19797	-1.39816	-0.798518	-0.998709	-0.200191	0.415572	NA	0.0468385	0.0486123	0.0474121	0.0992645	0.953702	0.670436	0.868618	0.758825	0.840627	0.575978	0.960525	0.298342	0.0203632	0.00859665	0.68836	0.135049	0.0868885	0.212129	0.109026	0.740339
P27824;P27824-2;P27824-3;H0Y9Q7;D6RFL1;D6RDP7;D6RGY2;D6RB85;H0Y9H1;D6RAU8;D6RAQ8;D6RHJ3;D6RD16	CANX	15;15;12;8;6;6;6;5;5;4;3;1;1	15;15;12;8;6;6;6;5;5;4;3;1;1	15;15;12;8;6;6;6;5;5;4;3;1;1	29.1	0.304389	0.411271	-0.392538	-0.826129	-0.580593	-0.182674	-0.433591	-0.188055	0.209864	0.245536	0.643455	0.397919	-0.0799483	0.866339	0.798664	0.522186	0.946287	0.878613	0.602134	-0.0676744	-0.344153	-0.276479	0.690617	0.530577	0.428197	0.109154	0.174844	0.729055	0.305449	0.521706	0.513392	0.516489	0.0930296	0.171862	0.978709	0.089939	0.0584524	0.199427	0.211959	0.138912	0.301905	0.825557	0.292032	0.311934
P28066;P28066-2	PSMA5	11;8	11;8	11;8	48.5	-0.131969	-0.283524	0.211667	0.459079	0.376661	0.067708	0.247412	0.164995	-0.143959	-0.0824175	-0.391371	-0.308953	0.428876	0.00999753	0.237903	0.261874	-0.418878	-0.190973	-0.167001	0.227906	0.251877	0.0239712	0.723531	0.484531	0.663743	0.297018	0.317272	0.909952	0.568516	0.606451	0.74278	0.833057	0.334061	0.414431	0.875542	0.985299	0.636923	0.624938	0.552833	0.725491	0.780524	0.410867	0.591902	0.960592
P28074;P28074-3;H0YJM8	PSMB5	12;9;5	12;9;5	7;7;0	60.1	NA	-0.439311	-0.651695	0.303919	0.193731	0.27422	0.955615	0.845427	0.925915	-0.110188	-0.0296993	0.0804888	-0.786825	-1.72123	-1.05045	-1.93855	-0.934401	-0.263628	-1.15172	0.670773	-0.21732	-0.888093	NA	0.670214	0.256275	0.747875	0.748174	0.752369	0.336081	0.254616	0.229247	0.929971	0.977358	0.932767	0.661851	0.0337388	0.0625859	0.00886208	0.21055	0.582809	0.0511686	0.18644	0.756994	0.0381256
P28482;P28482-2;H0YDH9;K7ELV1;K7EN18	MAPK1	17;14;2;1;1	17;14;2;1;1	12;9;0;0;0	51.9	1.18472	NA	-0.6302	-1.58133	-0.717281	-1.55212	-0.951135	-0.0870809	-0.921923	0.864054	0.0292112	-0.834842	-0.678554	-0.57529	-0.320999	0.508857	0.103264	0.357555	1.18741	0.254291	1.08415	0.829857	0.451977	NA	0.486611	0.0276558	0.439595	0.0614805	0.213026	0.949175	0.19512	0.370843	0.957626	0.35288	0.672793	0.294863	0.661773	0.14112	0.912523	0.697682	0.0712667	0.842919	0.170493	0.52266
P28702;P28702-3;A0A0G2JKR7;A0A0G2JHI1;E9PK75	RXRB	19;19;16;6;3	19;19;16;6;3	12;12;9;2;3	45.2	-0.0381225	0.0315305	-0.0420244	-0.220423	-0.0973578	0.22786	-0.178398	-0.0553334	0.269885	0.123065	0.448283	0.325218	0.2414	0.650247	0.6937	0.676042	0.408846	0.4523	0.434641	0.0434533	0.0257949	-0.0176584	0.923321	0.949121	0.921763	0.676562	0.747255	0.624661	0.763564	0.86694	0.524746	0.816897	0.366459	0.379313	0.942795	0.356085	0.257965	0.284474	0.536787	0.353805	0.399329	0.92162	0.963711	0.979202
P29084;E5RH41;E5RIW4;E5RK24	GTF2E2	14;9;4;2	14;9;4;2	14;9;4;2	51.5	NA	NA	-0.369273	-0.467285	-0.93212	-0.968114	-0.0980116	-0.562847	-0.59884	-0.464835	-0.500829	-0.0359937	-0.0948599	-0.46806	0.636579	0.233835	-0.373201	0.731439	0.328695	1.10464	0.701895	-0.402744	NA	NA	0.600665	0.532865	0.204893	0.208251	0.923634	0.51032	0.395114	0.641414	0.511615	0.9723	0.978709	0.35459	0.108296	0.669943	0.701339	0.310962	0.708696	0.0399505	0.384677	0.572828
P29353-2;P29353-7;P29353;P29353-6;P29353-3;X6R6D0;P29353-5;Q5T181;Q5T182;Q5T188;P98077	SHC1	12;12;12;12;10;7;7;5;5;2;1	12;12;12;12;10;7;7;5;5;2;1	5;5;5;5;3;1;1;4;4;0;1	39.7	0.877351	NA	-0.492155	-0.231666	-0.920254	-0.74926	0.260489	-0.428099	-0.257105	-0.688588	-0.517594	0.170994	-0.0406918	-0.437454	1.51223	0.772377	-0.396762	1.55292	0.813069	1.94968	1.20983	-0.739851	0.454312	NA	0.592053	0.813651	0.226701	0.387705	0.729909	0.472881	0.660768	0.279909	0.340194	0.768782	0.984473	0.653954	0.0321837	0.386671	0.684978	0.00701649	0.317119	0.0750664	0.485515	0.572615
P29372-5;P29372-4;P29372-2;P29372;A2IDA3	MPG	11;11;11;11;9	11;11;11;11;9	11;11;11;11;9	45.9	0.267936	0.787707	-0.29947	0.101712	0.0716735	0.0331817	0.401182	0.371144	0.332652	-0.0300386	-0.0685305	-0.0384919	-0.531734	1.24037	3.14249	2.31175	1.77211	3.67422	2.84348	1.90211	1.07137	-0.830739	0.767571	0.22196	0.749948	0.902089	0.916463	0.964903	0.673848	0.670746	0.658456	0.965813	0.91024	0.949802	0.661851	0.0844779	0.000570731	0.00134707	0.0733464	0.000809053	0.00164048	0.0756246	0.301626	0.340439
P29401;P29401-2;A0A0B4J1R6;E9PFF2;F8W888;F8WAX4	TKT	32;32;27;13;5;1	32;32;27;13;5;1	32;32;27;13;5;1	68.5	0.126914	-0.403227	2.88623	2.8318	2.51608	3.46674	-0.054432	-0.370154	0.580507	-0.315722	0.634939	0.950661	-1.02216	-1.45198	-2.54195	-1.8984	-0.429813	-1.51978	-0.876232	-1.08997	-0.446419	0.643552	0.901087	0.586027	0.0165137	0.00546673	0.0117504	0.0116832	0.905841	0.330162	0.247017	0.462985	0.2133	0.0970818	0.736574	0.0735063	0.00350665	0.010895	0.756681	0.153199	0.399329	0.120643	0.55384	0.253181
P29692;P29692-3;E9PK01;E9PQ49;E9PI39;E9PPR1;E9PL12;E9PL71;E9PMW7;E9PN91	EEF1D	20;18;18;13;13;11;11;11;9;7	20;18;18;13;13;11;11;11;9;7	0;0;0;0;0;0;0;0;0;0	76.9	0.656959	-0.0871902	-0.445272	-1.25549	-0.733926	-0.243671	-0.810216	-0.288654	0.201601	0.521563	1.01182	0.490254	0.0880018	-0.215638	-0.214462	-0.0462978	-0.30364	-0.302464	-0.1343	0.00117611	0.16934	0.168164	0.085814	0.823837	0.256275	0.0187515	0.0558319	0.544863	0.0983837	0.332718	0.513392	0.193321	0.0208855	0.0899098	0.965889	0.576696	0.470801	0.903215	0.499888	0.3369	0.727691	0.997015	0.745779	0.677517
P30040;F8VY02;P30040-2;F8W1G0	ERP29	12;8;1;1	12;8;1;1	12;8;1;1	51.3	0.155691	NA	-0.921728	-0.621376	-2.09385	-0.178627	0.300352	-1.17213	0.743102	-1.47248	0.44275	1.91523	-0.0458819	-0.117939	0.43129	-0.0187174	-0.072057	0.477171	0.0271645	0.549228	0.0992215	-0.450007	0.792571	NA	0.124066	0.238723	0.0117504	0.821629	0.52226	0.090649	0.193229	0.0284526	0.427398	0.0179914	0.981538	0.902707	0.408642	0.979474	0.946127	0.392624	0.96708	0.564153	0.932767	0.49187
P30041	PRDX6	23	23	23	81.2	-0.302584	-0.94985	1.7879	2.20803	2.04774	2.60557	0.42013	0.259847	0.81767	-0.160283	0.39754	0.557823	1.17169	0.611427	-0.587726	-0.324731	-0.560268	-1.75942	-1.49643	-1.19915	-0.936158	0.262995	0.801633	0.56514	0.0513592	0.0187515	0.0195814	0.0205259	0.439464	0.506969	0.087177	0.794059	0.448016	0.238911	0.581262	0.488836	0.440643	0.684943	0.438133	0.0101381	0.020214	0.0979848	0.243205	0.640561
P30043;M0R192;M0QZL1	BLVRB	9;6;5	9;6;5	9;6;5	59.7	-0.513788	NA	-0.786201	-1.11473	-1.44345	0.47601	-0.32853	-0.657253	1.26221	-0.328723	1.59074	1.91946	0.390873	0.111243	0.025367	-0.0723534	-0.27963	-0.365506	-0.463226	-0.0858758	-0.183596	-0.0977203	0.601504	NA	0.256275	0.0845246	0.0601199	0.315912	0.718854	0.459564	0.0638014	0.73555	0.0193081	0.0178984	0.902905	0.897583	0.97546	0.928515	0.680957	0.481846	0.404726	0.737407	0.653395	0.792805
P30044-2;P30044;P30044-3;P30044-4	PRDX5	10;10;9;6	10;10;9;6	10;10;9;6	74.1	-0.0659482	-0.0350136	-0.465496	-1.04515	-0.549808	-0.0318354	-0.579658	-0.0843126	0.43366	0.495345	1.01332	0.517973	-1.08499	-0.630429	-0.168627	-0.0148933	0.45456	0.916362	1.0701	0.461802	0.615536	0.153734	0.900926	0.955102	0.639166	0.173362	0.634939	0.979	0.612246	0.960559	0.731021	0.749053	0.33204	0.742195	0.46981	0.359229	0.759526	0.984944	0.496355	0.0442865	0.0417596	0.404257	0.402872	0.71348
P30046;P30046-2;A6NHG4;B5MC82;J3KQ18;H7C342	DDT;DDTL	6;5;5;5;4;1	6;5;5;5;4;1	6;5;5;5;4;1	56.8	-0.522685	NA	NA	NA	NA	NA	NA	NA	NA	NA	NA	NA	NA	NA	NA	NA	NA	NA	NA	NA	NA	NA	0.658688	NA	NA	NA	NA	NA	NA	NA	NA	NA	NA	NA	NA	NA	NA	NA	NA	NA	NA	NA	NA	NA
P30050;P30050-2	RPL12	9;6	9;6	9;6	69.1	0.383695	-0.36172	0.128536	-0.0354754	0.0737343	0.268126	-0.164012	-0.0548022	0.139589	0.10921	0.303601	0.194392	0.83605	0.925939	0.693764	0.734147	0.0898888	-0.142285	-0.101903	-0.232174	-0.191792	0.0403822	0.415572	0.345441	0.73175	0.933134	0.80355	0.540121	0.672342	0.862722	0.729507	0.754513	0.409736	0.583763	0.679823	0.269262	0.347525	0.330686	0.833469	0.56746	0.733131	0.460916	0.676534	0.909526
P30084	ECHS1	16	16	16	66.2	NA	NA	0.0275315	-0.212319	-0.378443	-0.364986	-0.239851	-0.405975	-0.392518	-0.166124	-0.152667	0.0134567	-0.305366	-1.03643	-1.4891	1.09995	-0.731061	-1.18374	1.40531	-0.452674	2.13638	2.58905	NA	NA	0.972653	0.744542	0.332665	0.395438	0.777881	0.506969	0.454732	0.794371	0.762074	0.9723	0.90079	0.141912	0.00803959	0.0470532	0.424549	0.0626673	0.0594864	0.590317	0.0672673	0.0212208
P30085;Q5T0D2;P30085-2;E9PJD2	CMPK1	10;7;6;1	10;7;6;1	10;7;6;1	52	NA	NA	-0.603825	-0.180195	-0.210128	-0.713561	0.42363	0.393697	-0.109736	-0.029933	-0.533365	-0.503432	-0.367139	-1.02451	-0.801889	-1.17353	-0.657371	-0.43475	-0.80639	0.222621	-0.149018	-0.37164	NA	NA	0.268122	0.816546	0.687597	0.181175	0.54174	0.376045	0.775787	0.965813	0.288556	0.180229	0.902905	0.147096	0.198674	0.114441	0.424549	0.520995	0.310677	0.732665	0.89907	0.737719
P30086	PEBP1	11	11	11	80.7	0.120387	-0.499218	1.68064	1.18073	0.879901	1.8166	-0.49991	-0.800736	0.135964	-0.300827	0.635874	0.936701	-0.321234	-0.436312	-3.23779	-1.1567	-0.115079	-2.91655	-0.835467	-2.80147	-0.720388	2.08108	0.890249	0.382938	0.0172876	0.137237	0.417749	0.056762	0.574828	0.526158	0.853901	0.855053	0.462942	0.448694	0.942795	0.584393	0.000723742	0.0983497	0.936241	0.020598	0.451745	0.0268064	0.606665	0.0745486
P30101	PDIA3	28	27	22	70.1	0.107992	-0.246833	0.547185	0.289214	0.198115	1.59996	-0.257971	-0.34907	1.05277	-0.0910994	1.31074	1.40184	-0.275696	-0.660786	-0.934821	-0.808823	-0.385091	-0.659125	-0.533127	-0.274035	-0.148037	0.125998	0.827951	0.77847	0.201462	0.523721	0.634939	0.0118149	0.509421	0.316007	0.0110201	0.844839	0.00576967	0.00468066	0.888832	0.12543	0.0151787	0.0357443	0.514916	0.145371	0.253682	0.361473	0.746756	0.676741
P30153;B3KQV6;C9J9C1;E9PH38;E9PPI5;E9PHZ6;E9PNM7	PPP2R1A	32;23;19;6;3;3;2	32;23;19;6;3;3;2	24;19;15;6;0;0;0	57.4	-0.0233262	-0.182935	0.482172	0.160122	0.242948	0.215386	-0.32205	-0.239224	-0.266786	0.0828258	0.0552638	-0.027562	0.32195	-0.232974	-0.320199	-0.182398	-0.554924	-0.642148	-0.504348	-0.0872249	0.0505759	0.137801	0.940357	0.482922	0.373228	0.77697	0.597938	0.685796	0.374983	0.464941	0.38399	0.801709	0.856197	0.931041	0.853355	0.654764	0.433273	0.71012	0.222425	0.0468646	0.179217	0.825378	0.927055	0.786757
P30154-2;P30154-3	PPP2R1B	22;19	14;14	1;1	42.1	0.163541	-1.28639	1.57252	0.0555803	1.26317	0.0307848	-1.51694	-0.309355	-1.54174	1.20759	-0.0247955	-1.23238	0.384801	0.00170434	-0.190293	0.157501	-0.383097	-0.575094	-0.2273	-0.191998	0.155797	0.347795	0.929077	0.0740139	0.075698	0.960103	0.0789267	0.977401	0.127152	0.364725	0.0630886	0.187012	0.981282	0.0959136	0.893711	0.997985	0.814745	0.850537	0.725167	0.540903	0.821177	0.885591	0.919735	0.853764
P30419;P30419-2;B7Z8J4;K7EN82;K7EN42;Q5VUC6;O60551	NMT1	11;9;5;3;2;2;2	11;9;5;3;2;2;2	11;9;5;3;2;2;2	28	NA	NA	-0.0864213	0.123242	-0.148101	0.175766	0.209663	-0.0616795	0.262187	-0.271342	0.0525243	0.323867	-0.305053	-0.805071	-0.384436	-0.617547	-0.500017	-0.0793823	-0.312494	0.420635	0.187523	-0.233112	NA	NA	0.890917	0.866297	0.822287	0.818153	0.741762	0.92991	0.653492	0.721691	0.942371	0.63504	0.902905	0.260749	0.539031	0.393059	0.297893	0.805615	0.568766	0.326679	0.84333	0.79197
P30490;P30685;P30498;P30491;P18464;P30495;P10319;P18465;P30488;P30487;P30483;P30485;P30461;P03989;A0A140T9G0;A0A140T9H3;A0A140T9A9	HLA-B	10;9;9;9;9;8;8;6;6;6;5;5;5;4;3;2;2	7;6;6;6;6;5;6;4;4;4;3;3;3;2;2;1;1	0;0;0;0;0;0;0;0;0;0;0;0;0;0;0;0;0	39	-0.777565	NA	0.63664	0.530678	0.519923	0.213439	-0.105962	-0.116717	-0.423201	-0.010755	-0.317239	-0.306484	-0.36844	-1.32137	-1.0131	-1.68522	-0.952931	-0.644665	-1.31678	0.308267	-0.36385	-0.672117	0.509703	NA	0.497493	0.376625	0.407646	0.854995	0.931616	0.926327	0.742166	0.989474	0.766814	0.807051	0.897228	0.123857	0.110196	0.060869	0.232574	0.152765	0.112179	0.664594	0.805536	0.569146
P30626-3;C9J0K6;P30626-2;P30626;B4DHQ6	SRI	12;11;11;11;6	12;11;11;11;6	12;11;11;11;6	71.1	0.0132065	-0.657438	-0.144458	-0.363617	-0.117722	-0.768415	-0.21916	0.0267357	-0.623958	0.245895	-0.404798	-0.650693	0.0297995	-0.861295	-0.532141	0.0928008	-0.891095	-0.56194	0.0630013	0.329154	0.954096	0.624942	0.987281	0.514774	0.6952	0.25238	0.644092	0.41388	0.578894	0.936343	0.483729	0.386381	0.634207	0.437668	0.984473	0.421449	0.273146	0.859061	0.468664	0.119612	0.860542	0.826153	0.580403	0.125092
P30740;P30740-2;C9J7N5;P50453;O75830;A0A0C4DGW9	SERPINB1	19;9;1;1;1;1	19;9;1;1;1;1	18;8;0;0;0;0	53.3	-0.146769	0.530449	1.50367	1.46975	1.64425	2.17337	-0.0339205	0.14058	0.669699	0.174501	0.703619	0.529119	1.26451	0.984263	0.288101	0.377496	-0.280251	-0.976413	-0.887018	-0.696162	-0.606767	0.0893949	0.811114	0.3558	0.123141	0.174925	0.0594171	0.0431875	0.979369	0.79194	0.184931	0.87582	0.405859	0.214666	0.272415	0.0746314	0.446341	0.369029	0.636471	0.0390595	0.0791192	0.112224	0.292032	0.854677
P31153;P31153-2	MAT2A	17;12	17;12	15;10	50.1	NA	NA	0.250849	-0.161475	0.863225	1.66571	-0.412323	0.612376	1.41486	1.0247	1.82718	0.802484	0.344755	-1.14104	-1.14603	-1.41698	-1.48579	-1.49079	-1.76174	-0.00499659	-0.275945	-0.270948	NA	NA	0.757629	0.8578	0.433988	0.0431875	0.686414	0.671991	0.0749844	0.458775	0.0293355	0.494476	0.925269	0.157514	0.0772181	0.049599	0.187733	0.0721086	0.0573186	0.995057	0.778168	0.65883
P31327;P31327-3;P31327-2;Q5R211;E7EWJ3;C9JTA4	CPS1	72;72;54;19;6;3	72;72;54;19;6;3	70;70;52;19;6;3	65.4	-0.157332	-0.164925	1.16232	1.02709	1.1085	1.31882	-0.135232	-0.0538236	0.156503	0.0814087	0.291735	0.210327	0.981252	0.650026	0.0642051	0.244029	-0.331226	-0.917047	-0.737223	-0.585821	-0.405997	0.179824	0.727957	0.578593	0.141264	0.160404	0.115795	0.138504	0.775739	0.863382	0.729548	0.866579	0.553108	0.635667	0.777084	0.571231	0.958625	0.83086	0.623785	0.0887466	0.175615	0.0927578	0.33228	0.568174
P31350;P31350-2;C9JXC1;A0A0C4DGZ6;Q7LG56-2;Q7LG56;H0YAV1;Q7LG56-6;Q7LG56-3	RRM2	17;17;13;2;2;2;2;2;1	17;17;13;2;2;2;2;2;1	17;17;13;2;2;2;2;2;1	51.9	0.435993	NA	-0.621935	0.323428	0.92049	0.272618	0.945364	1.54242	0.894553	0.597061	-0.0508101	-0.647872	0.0704414	0.621789	1.34622	1.02011	0.551348	1.27578	0.949668	0.724432	0.39832	-0.326112	0.80881	NA	0.417214	0.425634	0.0242118	0.576997	0.235129	0.0975424	0.206203	0.0872913	0.911294	0.081654	0.978709	0.173525	0.00682071	0.027577	0.303106	0.0171618	0.0589739	0.0536994	0.33038	0.37782
P31689;P31689-2	DNAJA1	23;17	23;17	23;17	65.5	0.633351	-0.605975	0.140485	0.450285	0.382876	-0.0152516	0.3098	0.242391	-0.155736	-0.0674091	-0.465537	-0.398127	0.226469	0.467209	0.723478	0.621878	0.24074	0.497009	0.395409	0.256269	0.154669	-0.1016	0.248334	0.207456	0.660319	0.137595	0.129663	0.969648	0.351371	0.348688	0.604891	0.832146	0.12243	0.131308	0.900002	0.256964	0.0482768	0.0902418	0.545799	0.100054	0.206248	0.274491	0.637143	0.708136
P31939;P31939-2;C9JLK0;H7C1S2;F8WEF0	ATIC	24;23;7;6;4	24;23;7;6;4	24;23;7;6;4	57.8	0.116861	NA	0.367447	-0.0224283	-0.660413	1.08696	-0.389875	-1.02786	0.71951	-0.637985	1.10939	1.74737	0.928473	0.108343	-1.09613	-1.07426	-0.820129	-2.0246	-2.00274	-1.20447	-1.18261	0.0218634	0.926987	NA	0.45374	0.971177	0.114656	0.288143	0.578563	0.0937864	0.461329	0.297625	0.240692	0.0850659	0.62115	0.904964	0.102113	0.126142	0.312115	0.0138402	0.0207856	0.151516	0.262154	0.983768
P31942-2;P31942;P31942-3;P31942-4;P31942-6;P31942-5	HNRNPH3	14;14;11;7;4;4	12;12;11;7;4;4	12;12;11;7;4;4	57.1	-0.591475	-0.260107	0.194578	0.84461	0.415679	0.0175322	0.650032	0.221101	-0.177046	-0.428931	-0.827078	-0.398147	-0.353728	0.371964	0.20697	0.520941	0.725691	0.560698	0.874668	-0.164993	0.148977	0.31397	0.438486	0.39818	0.736531	0.0747594	0.264364	0.977401	0.208775	0.621076	0.748451	0.218673	0.0773562	0.328298	0.910383	0.536141	0.688058	0.317116	0.424549	0.429565	0.238437	0.675054	0.788678	0.376532
P31943;G8JLB6;E9PCY7;D6RBM0;D6RIU0;E5RGV0;D6RFM3;D6RIT2;D6RAM1;D6R9T0;D6RDU3;D6RJ04;D6RIH9;H0YB39;E7EN40;E7EQJ0;H0YBD7;D6RDL0;E5RGH4;D6RF17;H0YBG7;D6R9D3;H0YAQ2;E5RJ94	HNRNPH1	23;23;22;15;13;12;12;12;11;11;11;11;11;11;10;9;9;7;6;5;5;4;4;2	23;23;22;15;13;12;12;12;11;11;11;11;11;11;10;9;9;7;6;5;5;4;4;2	14;14;13;9;9;6;9;9;8;8;8;8;8;5;7;8;4;7;2;5;2;4;1;2	60.6	0.263812	-0.703246	0.763722	0.968581	0.691799	-0.117131	0.204859	-0.0719226	-0.880853	-0.276782	-1.08571	-0.80893	-0.190672	0.26188	0.274976	0.231488	0.452553	0.465649	0.422161	0.0130958	-0.0303923	-0.0434881	0.47584	0.028987	0.0914405	0.01577	0.0236514	0.772364	0.653652	0.85711	0.0553325	0.322766	0.0119301	0.0218245	0.902905	0.488683	0.336204	0.458494	0.277763	0.0975824	0.161299	0.971175	0.941915	0.892208
P31946-2;P31946;Q4VY20;Q4VY19;A0A0J9YWE8;A0A0J9YWZ2	YWHAB	13;13;5;5;5;2	6;6;1;1;1;1	6;6;1;1;1;1	48.8	0.0742368	0.486928	-0.46811	-0.150137	0.0555507	0.654246	0.317973	0.523661	1.12236	0.205688	0.804383	0.598696	-0.0240153	-0.661613	-0.75664	-1.09241	-0.637597	-0.732625	-1.06839	-0.0950277	-0.430795	-0.335767	0.988179	0.590216	0.72936	0.721958	0.83844	0.0733976	0.848694	0.705043	0.323216	0.610917	0.0437194	0.0491971	0.985512	0.113708	0.0357356	0.0167516	0.317744	0.16182	0.0829392	0.714929	0.292032	0.387915
P31947;P31947-2	SFN	20;17	16;13	16;13	82.7	-0.0787565	-0.409641	-0.783231	-1.73281	-1.01275	-0.865203	-0.949581	-0.229515	-0.0819715	0.720066	0.86761	0.147543	-0.368545	-0.577719	-1.02728	-1.14784	-0.209174	-0.658732	-0.779291	-0.449559	-0.570118	-0.120559	0.890249	0.550857	0.335051	0.0517261	0.17767	0.342634	0.0815685	0.538652	0.886198	0.155819	0.126904	0.808392	0.83715	0.28645	0.0358724	0.038546	0.694965	0.0779946	0.092161	0.288383	0.35824	0.831323
P31948;P31948-2;P31948-3;F5H783;F5GXD8;H0YGI8	STIP1	41;40;35;19;13;11	41;40;35;19;13;11	41;40;35;19;13;11	68.1	0.0700975	-0.268926	0.202507	0.0988221	0.176531	-0.0315669	-0.103685	-0.0259755	-0.234074	0.077709	-0.130389	-0.208098	0.274817	-0.0207133	-0.042033	0.00877938	-0.29553	-0.31685	-0.266038	-0.0213197	0.0294927	0.0508123	0.890249	0.356979	0.662672	0.854511	0.651763	0.952922	0.773039	0.92991	0.413923	0.820359	0.687699	0.451743	0.878181	0.968743	0.919651	0.985681	0.484734	0.241857	0.382907	0.950796	0.948351	0.876345
P31949	S100A11	7	7	7	83.8	-0.0174835	-0.0306684	-0.740757	0.0695603	-0.373691	1.26772	0.810317	0.367065	2.00847	-0.443252	1.19816	1.64141	-0.284294	-2.37348	-0.936421	-1.41404	-2.08919	-0.652127	-1.12974	1.43706	0.959446	-0.477617	0.971808	0.953137	0.301944	0.911315	0.47359	0.0769538	0.20543	0.573418	0.0167087	0.302644	0.0208855	0.0114106	0.888832	0.117637	0.0360075	0.0148126	0.251442	0.149277	0.0530548	0.45933	0.716439	0.469674
P32119;A6NIW5;P32119-2	PRDX2	12;7;1	11;7;1	11;7;1	50	-0.0103514	-0.374098	2.03136	2.45859	2.02693	2.07044	0.427239	-0.00442119	0.0390895	-0.43166	-0.38815	0.0435107	-0.288389	-0.773909	-2.27683	-0.525518	-0.48552	-1.98844	-0.237129	-1.50292	0.248391	1.75131	0.989155	0.635489	0.0294567	0.00677565	0.0159013	0.145522	0.362181	0.993529	0.97749	0.36682	0.735198	0.973899	0.902905	0.167219	0.00691536	0.230474	0.499888	0.0252294	0.674445	0.116523	0.745779	0.145203
P32780;P32780-2;E9PM51;E9PI26;E9PL58;F5H0Y9	GTF2H1	17;13;6;4;3;3	17;13;6;4;3;3	17;13;6;4;3;3	42.3	-0.244156	NA	-0.678718	-0.766028	-0.295366	-0.297639	-0.0873105	0.383352	0.381079	0.470662	0.46839	-0.00227247	-1.02652	-1.18878	-1.58515	-1.80004	-0.162265	-0.558637	-0.773522	-0.396372	-0.611258	-0.214885	0.886884	NA	0.270113	0.241352	0.588615	0.751927	0.903879	0.348688	0.607214	0.403152	0.53887	0.996675	0.422525	0.0844876	0.00923173	0.0102263	0.807119	0.140585	0.112878	0.494902	0.466564	0.734075
P32969;D6RAN4;H0Y9V9;E7ESE0;H0Y9R4	RPL9	10;9;9;7;3	10;9;9;7;3	10;9;9;7;3	66.1	-0.280817	-1.00157	0.172456	0.0626184	0.508866	-0.319762	-0.109838	0.33641	-0.492218	0.446248	-0.382381	-0.828628	0.820134	1.40227	1.57866	1.33485	0.582141	0.75853	0.51472	0.176389	-0.0674213	-0.24381	0.579624	0.154225	0.623546	0.893803	0.0889976	0.403171	0.828766	0.32998	0.17719	0.262318	0.312073	0.0343689	0.682456	0.0861005	0.0365945	0.06908	0.298535	0.0984702	0.267695	0.559428	0.892479	0.56035
P33176	KIF5B	49	49	37	62.5	-0.156659	0.137874	-1.66283	-2.51891	-0.857801	-0.153178	-0.856078	0.805033	1.50966	1.66111	2.36573	0.704623	0.254129	0.706579	1.43043	0.960198	0.45245	1.1763	0.706069	0.723846	0.253619	-0.470228	0.723531	0.741293	0.0813219	0.0266467	0.109672	0.775202	0.54174	0.368328	0.0785211	0.15727	0.028362	0.184082	0.946672	0.381659	0.0428221	0.159819	0.627292	0.0779946	0.28391	0.246152	0.78028	0.294295
P33240-2;P33240;E7EWR4;E9PID8;A0A0A0MT56	CSTF2	26;26;25;21;9	26;26;25;21;9	16;16;15;13;4	66.6	-0.0737797	0.166955	0.0783822	-0.0274413	-0.510498	-0.65158	-0.105823	-0.58888	-0.729962	-0.483057	-0.624138	-0.141082	0.236756	0.621548	0.31374	0.595744	0.384793	0.076984	0.358988	-0.307809	-0.0258049	0.282004	0.810615	0.578417	0.827998	0.942646	0.0885707	0.0938548	0.765334	0.0975424	0.0415853	0.119834	0.0523718	0.617173	0.888832	0.144503	0.348979	0.101456	0.316098	0.782198	0.230105	0.263595	0.942853	0.344513
P33552	CKS2	4	4	4	57	NA	NA	-0.310515	0.148679	-0.294972	-0.0572061	0.459194	0.015543	0.253309	-0.443651	-0.205885	0.237766	-0.0298915	-0.910332	-0.463529	-1.48246	-0.880441	-0.433637	-1.45257	0.446803	-0.572131	-1.01893	NA	NA	0.454347	0.661394	0.341576	0.93051	0.276453	0.97651	0.666955	0.21022	0.692286	0.676847	0.985512	0.206727	0.441769	0.0403583	0.270605	0.455566	0.0512017	0.551457	0.572846	0.303236
P33981-2;P33981;D6RF82;D6REX1;D6RIC6;D6RFY1	TTK	28;28;6;6;6;3	28;28;6;6;6;3	28;28;6;6;6;3	47.9	0.0588668	0.370475	-0.29297	-0.760374	-0.165211	1.14476	-0.467404	0.127759	1.43773	0.595163	1.90513	1.30997	0.794482	1.0833	1.82024	1.19169	0.288822	1.02575	0.397209	0.736933	0.108387	-0.628545	0.890249	0.584767	0.819816	0.282067	0.860297	0.15629	0.670205	0.923795	0.115505	0.452299	0.0035399	0.0816867	0.566347	0.0595718	0.0052496	0.0298072	0.552833	0.0320419	0.338354	0.0979848	0.850793	0.306033
P33991;E5RG31;E5RFJ8;E5RFR3;E5RG53	MCM4	43;12;6;3;2	43;12;6;3;2	42;12;6;3;2	59.1	0.405994	0.381437	1.41627	-0.292449	1.5916	0.563232	-1.70872	0.175334	-0.853037	1.88405	0.855682	-1.02837	-0.502062	-0.0550235	-0.719399	-0.431426	0.447039	-0.217337	0.0706366	-0.664376	-0.376402	0.287973	0.890249	0.79318	0.0895833	0.828059	0.0269627	0.454132	0.183438	0.670436	0.1191	0.120858	0.387575	0.0366498	0.850191	0.958404	0.21306	0.524047	0.650323	0.706173	0.9297	0.422032	0.777275	0.712962
P33992;B1AHB1;B1AHB2;B1AHA9	MCM5	32;28;7;6	32;28;7;6	32;28;7;6	52.5	0.0162255	0.494024	1.57804	0.0177987	1.14921	1.53717	-1.56024	-0.428831	-0.0408677	1.13141	1.51937	0.387964	1.25871	1.47686	1.09571	1.4595	0.218147	-0.162998	0.200792	-0.381145	-0.0173552	0.36379	0.986893	0.482922	0.0502127	0.986844	0.0552385	0.0352503	0.127152	0.421556	0.948952	0.202573	0.0599901	0.342441	0.46981	0.100197	0.121137	0.0770072	0.728584	0.638898	0.721894	0.490772	0.988534	0.650995
P33993;P33993-3;P33993-2;C9J8M6	MCM7	37;30;14;6	37;30;14;6	37;30;14;6	62	-0.00797339	1.05825	1.8303	2.05748	2.25578	2.4886	0.227188	0.42548	0.658307	0.198292	0.431119	0.232827	1.71728	0.508956	0.28631	0.603919	-1.20833	-1.43097	-1.11336	-0.222646	0.0949634	0.31761	0.991106	0.207456	0.0172876	0.00546673	0.00267692	0.00918745	0.718002	0.32998	0.216461	0.683379	0.401529	0.610173	0.233134	0.505077	0.647339	0.343063	0.216084	0.0558734	0.128759	0.851484	0.947954	0.813821
P34932;A0A087WYC1;A0A087WTS8;P34932-2	HSPA4	51;37;28;6	51;37;28;6	47;33;25;6	67.1	0.221644	0.679634	0.92702	1.45418	1.16354	2.28135	0.527162	0.236524	1.35433	-0.290637	0.827169	1.11781	0.134971	-0.476511	-2.26713	-1.03799	-0.611482	-2.4021	-1.17296	-1.79062	-0.561476	1.22914	0.900381	0.629487	0.133489	0.0455583	0.115795	0.0116832	0.54174	0.799609	0.0553325	0.781203	0.205356	0.150586	0.976319	0.560836	0.0219728	0.132808	0.597996	0.0435607	0.186527	0.151516	0.623448	0.373501
P35221;P35221-2;G3XAM7;P35221-3;E5RIB1;E5RJ41;E5RG03;P26232-4;A0A0A0MRI5;P26232-6;E5RGY7;E5RGY6;E5RJP7;E5RHV7;E5RGD2;A0A0A0MTJ6;E5RJL0;E5RFM5;E5RIE0;H0YBB8;E5RFG3;E5RFK9;A0A087WZL6;E5RGU3;E5RHJ5;E5RFM3;E5RJZ2;E5RGG4;E5RJ43;E5RGS1;E5RIT8;B9A010	CTNNA1	49;48;43;28;12;9;7;7;7;7;6;6;5;5;5;5;4;4;4;4;3;3;2;2;2;2;1;1;1;1;1;1	49;48;43;28;12;9;7;7;7;7;6;6;5;5;5;5;4;4;4;4;3;3;2;2;2;2;1;1;1;1;1;1	37;36;33;20;10;8;5;0;0;0;4;4;4;4;4;0;3;3;3;2;2;2;1;1;1;2;1;1;1;1;1;0	68.8	0.311634	0.261053	-0.392382	-1.506	-0.594395	-0.15129	-1.11361	-0.202013	0.241092	0.911602	1.35471	0.443104	0.702931	0.41654	0.574741	0.548244	-0.286391	-0.128191	-0.154688	0.158201	0.131704	-0.0264968	0.357282	0.573006	0.389678	0.0681094	0.115188	0.724296	0.208775	0.580024	0.483195	0.257805	0.0671041	0.108822	0.494574	0.303126	0.0885959	0.120789	0.457513	0.62892	0.604164	0.546476	0.734454	0.93323
P35232;C9JW96;C9JZ20;E7ESE2;E9PCW0;P35232-2;D6RBK0	PHB	13;11;9;9;9;6;5	13;11;9;9;9;6;5	13;11;9;9;9;6;5	72.4	-0.268611	NA	NA	NA	NA	NA	NA	NA	NA	NA	NA	NA	NA	NA	NA	NA	NA	NA	NA	NA	NA	NA	0.704123	NA	NA	NA	NA	NA	NA	NA	NA	NA	NA	NA	NA	NA	NA	NA	NA	NA	NA	NA	NA	NA
P35237;A0A024QZX5;A0A087X1N8;C9JTJ8;C9JVA8	SERPINB6	17;17;17;1;1	17;17;17;1;1	16;16;16;0;0	58	0.153268	NA	-0.281121	-0.25506	-0.00690972	0.972939	0.0260611	0.274212	1.25406	0.24815	1.228	0.979848	1.27227	-0.274457	-0.279904	-1.11203	-1.54673	-1.55218	-2.38431	-0.00544739	-0.837576	-0.832129	0.900926	NA	0.753819	0.747875	0.996865	0.197411	0.969879	0.794985	0.0532409	0.801709	0.0204397	0.213719	0.380191	0.753954	0.679107	0.0719939	0.120931	0.0300497	0.00359549	0.997015	0.466564	0.393476
P35241;P35241-5;P35241-4;P35241-2;E9PNV3;E9PQ82;P35241-3;E9PKN5;E9PNP4	RDX	38;37;29;11;8;7;7;1;1	21;20;17;11;4;3;3;1;0	21;20;17;11;4;3;3;1;0	58.7	NA	0.0930739	-0.525143	-1.05413	-1.8378	-0.348185	-0.528983	-1.31265	0.176958	-0.78367	0.70594	1.48961	-0.344448	-0.925078	-0.61662	-2.0571	-0.58063	-0.272172	-1.71265	0.308458	-1.13202	-1.44048	NA	0.904636	0.304402	0.17791	0.0328466	0.607847	0.637059	0.200478	0.837283	0.504142	0.44537	0.118724	0.888832	0.336711	0.186758	0.0406024	0.638598	0.597321	0.112179	0.819865	0.602018	0.344513
P35244;B5MC59	RPA3	7;4	7;4	7;4	70.2	0.107577	NA	-0.555944	0.024719	0.833155	1.56752	0.580663	1.3891	2.12346	0.808436	1.5428	0.734363	-0.0459574	0.223292	-0.54931	0.791911	0.26925	-0.503353	0.837868	-0.772602	0.568619	1.34122	0.889046	NA	0.18644	0.965784	0.279606	0.056762	0.243563	0.170509	0.0128202	0.381573	0.037774	0.425834	0.981538	0.783291	0.463146	0.157427	0.750712	0.497336	0.112179	0.453102	0.503757	0.260193
P35249;P35249-2;C9JZI1;C9J8M3;C9JTT7;C9JXZ7;C9JGY5;F8WE44;H7C1P0;C9JW34	RFC4	22;19;19;15;13;9;7;7;5;4	22;19;19;15;13;9;7;7;5;4	22;19;19;15;13;9;7;7;5;4	71.1	-0.10752	0.479159	-0.380301	-0.379488	0.178775	-0.218198	0.000813014	0.559076	0.162103	0.558263	0.16129	-0.396973	0.881731	1.44215	1.56251	1.5073	0.560421	0.680775	0.625572	0.120354	0.0651513	-0.0552025	0.842521	0.22196	0.267595	0.335912	0.573071	0.555187	0.998036	0.117247	0.549843	0.174206	0.648064	0.155471	0.679823	0.117314	0.0588856	0.0697213	0.211959	0.0518492	0.0829392	0.714929	0.890217	0.888671
P35250;P35250-2;A0A087WVY3;H7C5P4;H7C596;H7C5P1;H7C5Q7;F8WC37;H7C5A0;H7C5G4;H7C5S7	RFC2	20;17;14;12;4;2;2;2;2;2;1	20;17;14;12;4;2;2;2;2;2;1	20;17;14;12;4;2;2;2;2;2;1	66.9	0.391144	-0.159897	0.131683	-0.540015	-0.392762	-0.0118018	-0.671698	-0.524445	-0.143484	0.147253	0.528213	0.38096	0.547434	0.570424	0.912179	0.918583	0.0229899	0.364745	0.371149	0.341755	0.348159	0.00640395	0.246302	0.68057	0.724381	0.112688	0.171929	0.977401	0.096374	0.124357	0.67792	0.641414	0.114878	0.203752	0.661114	0.23156	0.0379359	0.048276	0.959254	0.206618	0.258673	0.306795	0.44745	0.991715
P35251-2;P35251;H0Y8U4;E0CX09;D6RAD2;H0Y9P8	RFC1	38;38;4;3;3;2	38;38;4;3;3;2	38;38;4;3;3;2	39.7	-0.23	0.314213	0.123048	0.48579	0.320801	0.586903	0.362742	0.197753	0.463855	-0.16499	0.101113	0.266103	1.11157	0.892595	0.968285	0.939246	-0.218975	-0.143285	-0.172324	0.0756905	0.0466514	-0.0290391	0.567229	0.403391	0.767662	0.213003	0.345294	0.186053	0.313484	0.504289	0.161501	0.649331	0.785754	0.406509	0.441646	0.181073	0.093721	0.11136	0.6336	0.621887	0.598699	0.831815	0.919725	0.920805
P35268;K7ERI7;K7ELC4;K7EMH1;K7EP65;K7EKS7;K7EJT5	RPL22	7;6;5;5;3;3;2	7;6;5;5;3;3;2	5;4;3;3;3;3;2	58.6	0.139406	0.0440269	-1.3915	-3.4219	-2.98965	-0.474283	-2.0304	-1.59815	0.917217	0.432244	2.94761	2.51537	0.184152	0.560113	1.71432	2.00076	0.37596	1.53017	1.8166	1.1542	1.44064	0.286438	0.723531	0.883426	0.497493	0.0448891	0.069859	0.239726	0.479602	0.547344	0.625521	0.872899	0.0564396	0.105198	0.978709	0.723568	0.0746423	0.0502049	0.854729	0.161568	0.119047	0.46539	0.466564	0.332591
P35269;M0QXD6;M0R0R9;M0R0Z3	GTF2F1	30;23;17;8	30;23;17;8	30;23;17;8	55.1	0.100645	0.25582	-0.132365	-1.52538	-1.00888	0.908892	-1.39302	-0.876513	1.04126	0.516506	2.43428	1.91777	-1.3877	0.958382	2.35037	2.0514	2.34608	3.73807	3.4391	1.39199	1.09302	-0.298969	0.886071	0.684635	0.927802	0.171504	0.344998	0.438821	0.19931	0.377132	0.211852	0.617638	0.0160834	0.0415135	0.532042	0.124468	0.000356816	0.00119022	0.119138	0.00701649	0.0120885	0.0750664	0.24272	0.448854
P35270;REV__Q16649	SPR	8;1	8;1	8;1	41.8	-0.546965	NA	-0.261105	-0.237669	-0.98515	-0.366254	0.0234357	-0.724045	-0.105149	-0.74748	-0.128585	0.618896	0.19497	-0.328927	-1.22247	0.216297	-0.523897	-1.41744	0.0213274	-0.893542	0.545224	1.43877	0.704123	NA	0.657283	0.765101	0.127626	0.600643	0.981249	0.359227	0.893374	0.428503	0.889034	0.43661	0.913968	0.557648	0.0618061	0.537193	0.438133	0.0616325	0.960048	0.373032	0.503757	0.245527
P35573;P35573-2;P35573-3;A0A1C7CYW1	AGL	32;30;30;1	32;30;30;1	32;30;30;1	26.1	-0.0662653	NA	0.0591937	0.628253	-0.091123	-0.367089	0.569059	-0.150317	-0.426283	-0.719376	-0.995342	-0.275966	-0.166714	-1.06435	-0.964249	-1.03822	-0.897631	-0.797535	-0.871502	0.100096	0.0261296	-0.0739667	0.965027	NA	0.93777	0.0845273	0.846912	0.581491	0.420958	0.860122	0.604891	0.20291	0.114305	0.720808	0.960525	0.136054	0.207162	0.119128	0.135663	0.225921	0.0968697	0.913361	0.972728	0.958923
P35579;P35579-2;P35749-4;P35749-3;P35749;P35749-2;Q5BKV1;A0A0C4DFM8	MYH9	52;40;5;5;5;5;4;1	52;40;5;5;5;5;4;1	43;31;1;1;1;1;4;0	33.9	-0.22144	NA	NA	NA	NA	NA	NA	NA	NA	NA	NA	NA	NA	NA	NA	NA	NA	NA	NA	NA	NA	NA	0.871782	NA	NA	NA	NA	NA	NA	NA	NA	NA	NA	NA	NA	NA	NA	NA	NA	NA	NA	NA	NA	NA
P35606;P35606-2;D6R997;D6RBT6;H0YAC7;D6RBZ7;D6RCL6;D6RBG7;H0Y938	COPB2	54;53;7;6;6;5;5;5;5	54;53;7;6;6;5;5;5;5	54;53;7;6;6;5;5;5;5	75.5	-0.113682	0.0846	0.541177	0.235529	0.281791	-0.0798456	-0.305648	-0.259385	-0.621022	0.0462626	-0.315374	-0.361637	0.119155	-0.0569641	-0.207871	0.00460807	-0.176119	-0.327025	-0.114546	-0.150907	0.0615722	0.212479	0.662558	0.725419	0.116364	0.494274	0.241851	0.823249	0.437363	0.342365	0.0660181	0.910509	0.317304	0.15698	0.953722	0.903134	0.541226	0.990125	0.641981	0.232452	0.724662	0.559428	0.889223	0.566494
P35613-2;P35613;P35613-4;P35613-3;A0A087WUV8;A0A087X2B5;I3L192;R4GMX5;R4GN83	BSG	9;9;8;7;7;7;5;3;2	9;9;8;7;7;7;5;3;2	9;9;8;7;7;7;5;3;2	44.6	1.30173	NA	0.281538	-0.914889	-1.47486	0.310869	-1.19643	-1.7564	0.0293307	-0.559972	1.22576	1.78573	0.647307	-1.40127	-0.608725	-0.228538	-2.04857	-1.25603	-0.875845	0.792541	1.17273	0.380187	0.420037	NA	0.776274	0.257373	0.0743519	0.715938	0.276021	0.124357	0.97749	0.552651	0.130686	0.0441501	0.784038	0.0595718	0.440643	0.760219	0.0859352	0.208658	0.330233	0.48239	0.305647	0.828052
P35637-2;P35637;H3BPE7	FUS	13;13;11	13;13;11	11;11;9	24	0.574532	-0.263915	-0.0105721	-0.42832	-0.54868	-0.104709	-0.417748	-0.538108	-0.0941372	-0.12036	0.323611	0.443971	-0.214781	0.0118279	0.755682	1.24641	0.226609	0.970463	1.46119	0.743854	1.23458	0.490723	0.296133	0.390257	0.979451	0.162643	0.0589672	0.830993	0.186191	0.0886044	0.825305	0.668346	0.383218	0.210832	0.902905	0.978827	0.0483128	0.0101185	0.638734	0.0138402	0.00455593	0.0815499	0.0230049	0.145203
P35658-2;P35658-4;P35658;P35658-3;P35658-5;A0A0A0MSW3;H0Y837;B7ZAV2;H0YF36;E9PKD2;H0YDS4	NUP214	41;41;41;41;40;30;10;8;5;5;1	41;41;41;41;40;30;10;8;5;5;1	41;41;41;41;40;30;10;8;5;5;1	31.1	-0.252137	-0.719663	0.0116903	0.162117	0.140255	-0.43918	0.150427	0.128565	-0.450871	-0.0218619	-0.601297	-0.579435	0.106899	2.57806	2.22309	2.39864	2.47116	2.11619	2.29174	-0.354968	-0.179415	0.175553	0.543149	0.425601	0.980741	0.706018	0.692836	0.356887	0.691808	0.694246	0.247376	0.960411	0.130663	0.146619	0.978709	0.0108296	0.0102417	0.00902642	0.00970483	0.00516212	0.00530255	0.31069	0.698733	0.73182
P35659;B4DFG0;P35659-2;D6RDA2;D6R9L5;H0Y993;H0Y8X0	DEK	23;20;19;11;9;7;6	23;20;19;11;9;7;6	23;20;19;11;9;7;6	43.5	0.179257	-0.00320202	-1.0588	-1.48283	-1.94083	-0.699372	-0.424029	-0.882027	0.359431	-0.457997	0.783461	1.24146	0.143424	0.170026	0.385294	-0.0156982	0.0266021	0.24187	-0.159122	0.215268	-0.185724	-0.400992	0.729994	0.994207	0.0544031	0.0146728	0.00763284	0.0926299	0.510588	0.190937	0.371255	0.477426	0.0951129	0.0293676	0.937963	0.660498	0.224191	0.97293	0.949537	0.431578	0.646697	0.465399	0.64426	0.332612
P35908	KRT2	57	52	1	85.8	-1.39253	NA	-3.76473	-2.37528	-0.984686	-0.196669	1.38945	2.78004	3.56806	1.3906	2.17861	0.788017	0.290624	0.0605581	1.98859	0.694099	-0.230066	1.69796	0.403475	1.92803	0.633541	-1.29449	0.723531	NA	0.0172876	0.379467	0.709945	0.864932	0.68227	0.342365	0.0045402	0.760169	0.376574	0.779872	0.965889	0.968743	0.0659128	0.595697	0.926318	0.280366	0.833099	0.361168	0.84333	0.596029
P35998;P35998-2;C9JLS9	PSMC2	25;15;9	25;15;9	25;15;9	68.1	-0.510695	-0.528295	0.353147	-0.741983	0.495812	-0.790639	-1.09513	0.142666	-1.14379	1.2378	-0.0486556	-1.28645	0.493395	0.0679433	-0.442135	-0.355199	-0.425452	-0.93553	-0.848594	-0.510078	-0.423143	0.0869357	0.723531	0.526652	0.508018	0.39708	0.184157	0.472695	0.294238	0.730557	0.259093	0.200482	0.969655	0.183932	0.801935	0.944589	0.504274	0.393059	0.677578	0.232945	0.13766	0.679196	0.739458	0.953742
P36578;H3BM89;H3BTP7;H3BU31	RPL4	27;19;12;9	27;19;12;9	27;19;12;9	49.2	-0.173152	-0.240199	0.190478	0.328551	0.35472	-0.0815917	0.138073	0.164242	-0.272069	0.0261695	-0.410142	-0.436312	0.279464	0.378225	0.0418788	0.172617	0.0987613	-0.237585	-0.106847	-0.336346	-0.205608	0.130738	0.696608	0.471825	0.623296	0.356178	0.218876	0.846239	0.740559	0.56706	0.38253	0.951026	0.190464	0.110404	0.90079	0.505077	0.940305	0.753245	0.818272	0.383607	0.733131	0.278292	0.63116	0.684195
P36871;P36871-2;P36871-3	PGM1	26;22;17	26;22;17	26;22;17	62.1	0.443015	0.380696	-0.156325	-0.582784	-1.34238	0.607408	-0.426459	-1.18605	0.763733	-0.759592	1.19019	1.94978	0.711629	-0.564353	-0.132188	-0.887849	-1.27598	-0.843817	-1.59948	0.432165	-0.323497	-0.755661	0.648757	0.702924	0.826495	0.264093	0.169397	0.426447	0.387064	0.290915	0.222107	0.449126	0.0514489	0.0748646	0.795605	0.542667	0.869593	0.345992	0.16109	0.116663	0.0791192	0.502622	0.823976	0.504622
P36873;P36873-2;F8VYE8;F8W0W8;F8VR82;A0A087WYY5	PPP1CC	21;21;20;20;18;10	4;4;3;3;3;2	4;4;3;3;3;2	73.1	1.05832	-0.00365936	-1.66074	-1.33684	-1.47665	-1.15415	0.323893	0.184084	0.506585	-0.13981	0.182692	0.322501	-1.21604	-1.47562	-1.00744	0.0269909	-0.259572	0.208602	1.24303	0.468174	1.50261	1.03443	0.085814	0.994045	0.0172876	0.0403767	0.180717	0.179608	0.662852	0.898967	0.541534	0.933064	0.840627	0.827565	0.272415	0.0200241	0.134095	0.978338	0.636471	0.768031	0.131844	0.61968	0.244894	0.528952
P37108;H0YLA2;H0YLW0	SRP14	10;6;3	10;6;3	10;6;3	68.4	0.465698	0.499751	-0.00200179	0.145932	-0.060753	0.25009	0.147934	-0.0587512	0.252092	-0.206685	0.104158	0.310843	-0.166226	-0.254936	-0.408265	-0.549161	-0.0887099	-0.242038	-0.382934	-0.153328	-0.294225	-0.140896	0.261608	0.207456	0.997523	0.637311	0.846562	0.45742	0.71891	0.896118	0.483195	0.516489	0.716556	0.310575	0.913968	0.488836	0.165195	0.106025	0.826477	0.346115	0.214302	0.564153	0.472911	0.684195
P37198;M0QXN5;M0QX10;M0QYY0;M0QX13;M0QZL5;M0R1S1;M0QX64;M0R302	NUP62	13;10;1;1;1;1;1;1;1	13;10;1;1;1;1;1;1;1	13;10;1;1;1;1;1;1;1	37.9	-0.208528	0.794605	1.18855	0.675079	1.3909	1.10751	-0.513475	0.20235	-0.0810398	0.715825	0.432435	-0.28339	-0.0573914	0.821663	0.767096	0.218251	0.879054	0.824487	0.275643	-0.0545667	-0.603411	-0.548845	0.704123	0.175538	0.303389	0.631337	0.180717	0.326464	0.626184	0.476987	0.809715	0.436784	0.597018	0.319978	0.981538	0.186114	0.161351	0.753245	0.271676	0.190327	0.724386	0.903801	0.454144	0.50579
P37235;E9PC71;P84074;P61601;C9JW46;E5RGA9	HPCAL1;HPCA	6;4;4;2;1;1	6;4;4;2;1;1	4;2;3;1;1;0	34.2	0.905715	NA	NA	NA	NA	NA	NA	NA	NA	NA	NA	NA	NA	NA	NA	NA	NA	NA	NA	NA	NA	NA	0.454312	NA	NA	NA	NA	NA	NA	NA	NA	NA	NA	NA	NA	NA	NA	NA	NA	NA	NA	NA	NA	NA
P37802;X6RJP6;P37802-2;C9J5W6;Q9UI15	TAGLN2	20;19;19;1;1	20;19;19;1;1	20;19;19;1;1	81.4	0.0281673	0.107742	-1.37311	-0.80928	-1.17815	0.282081	0.563832	0.194959	1.65519	-0.368873	1.09136	1.46023	0.00827392	-0.616505	-0.0823139	-0.568946	-0.624779	-0.0905878	-0.577219	0.534191	0.0475593	-0.486632	0.971808	0.814205	0.0603343	0.0545294	0.0211255	0.569491	0.322892	0.746152	0.0229212	0.32766	0.0196632	0.0101813	0.990903	0.129041	0.802677	0.137211	0.184444	0.780814	0.155349	0.075796	0.922245	0.30617
P37837;F2Z393;E9PM01;E9PKI8	TALDO1	13;10;1;1	13;10;1;1	13;10;1;1	38.6	NA	NA	-0.595039	0.0502153	-0.330612	0.31869	0.645255	0.264428	0.91373	-0.380827	0.268475	0.649302	0.585042	-1.06182	-2.32647	-1.9759	-1.64686	-2.91152	-2.56094	-1.26466	-0.914086	0.350573	NA	NA	0.573412	0.956826	0.490139	0.755197	0.632134	0.804463	0.430243	0.658371	0.80269	0.436663	0.777084	0.269262	0.007869	0.0202859	0.141391	0.00190904	0.00553827	0.268905	0.534384	0.725429
P38159;P38159-2;H3BT71;H0Y6E7;H3BUY5;H3BR27;P38159-3;O75526;H3BNC1	RBMX	31;29;25;24;21;6;6;4;3	31;29;25;24;21;6;6;4;3	12;12;9;9;7;2;2;1;1	58.1	-0.0709441	-0.25326	0.408591	0.597643	0.37891	0.192436	0.189052	-0.0296807	-0.216155	-0.218733	-0.405207	-0.186475	0.0040077	-0.0264571	-0.0617717	0.159221	-0.0304648	-0.0657794	0.155213	-0.0353146	0.185678	0.220993	0.900381	0.526652	0.221517	0.0667113	0.160233	0.576568	0.582223	0.92991	0.483871	0.425234	0.151934	0.493844	0.995371	0.962371	0.879695	0.698582	0.942513	0.83058	0.637414	0.92124	0.64426	0.58563
P38606;P38606-2;C9JVW8;C9JA17	ATP6V1A	26;25;4;3	26;25;4;3	26;25;4;3	54.1	-0.0968892	NA	-0.128269	-0.241101	0.0971957	0.913703	-0.112832	0.225465	1.04197	0.338297	1.1548	0.816507	0.0490601	-1.23393	-2.11732	-2.5439	-1.28299	-2.16638	-2.59296	-0.883392	-1.30998	-0.426585	0.933496	NA	0.894091	0.776631	0.886471	0.350166	0.917386	0.783409	0.259093	0.605444	0.153859	0.293143	0.981538	0.147188	0.00886512	0.00246762	0.194666	0.00987919	0.00232537	0.388821	0.243205	0.57681
P38646;H0YBG6;D6RJI2;D6RA73;H0Y8S0	HSPA9	46;9;8;6;5	46;9;8;6;5	45;9;8;6;5	65.2	-0.130406	-0.119621	-0.214401	-0.196207	-0.0575467	0.0766907	0.018194	0.156854	0.291092	0.13866	0.272898	0.134237	0.302686	-0.0169601	0.00960727	-0.0234832	-0.319646	-0.293078	-0.326169	0.0265674	-0.00652312	-0.0330905	0.704123	0.675397	0.500537	0.547261	0.82457	0.848104	0.957277	0.51032	0.315582	0.620552	0.362302	0.631204	0.832797	0.968743	0.979776	0.955813	0.385172	0.256394	0.249924	0.92124	0.987388	0.907918
P38919;I3L3H2	EIF4A3	29;6	23;3	23;3	59.4	0.16137	-0.383235	0.103061	0.0590497	-0.0407324	0.00734872	-0.0440112	-0.143793	-0.0957122	-0.0997821	-0.051701	0.0480811	-0.0426467	-0.0339248	-0.124174	0.0219308	0.00872193	-0.0815275	0.0645775	-0.0902494	0.0558556	0.146105	0.748859	0.183901	0.746205	0.87601	0.879118	0.981408	0.905731	0.557956	0.756605	0.754513	0.881728	0.883436	0.979445	0.944606	0.706644	0.958298	0.986543	0.768513	0.838114	0.755712	0.893754	0.684195
P39019;A0A075B6E2;M0R2L9;M0QXK4;M0QYF7;M0R140	RPS19	14;8;5;5;5;5	14;8;5;5;5;5	14;8;5;5;5;5	63.4	-0.0284011	-0.394729	0.00254618	-0.315745	-0.191395	-0.32603	-0.318291	-0.193941	-0.328576	0.12435	-0.0102853	-0.134635	0.105179	0.223239	-0.25634	-0.17794	0.11806	-0.361519	-0.283119	-0.479579	-0.401179	0.0783996	0.939783	0.345441	0.997523	0.527961	0.594183	0.420724	0.544555	0.548702	0.239875	0.815357	0.981282	0.651073	0.960525	0.57096	0.440452	0.595439	0.790271	0.256966	0.351615	0.159838	0.252956	0.831323
P39023;G5E9G0;H7C422;B5MCW2;H7C3M2;F8WCR1	RPL3	28;24;17;15;14;7	28;24;17;15;14;7	25;21;15;13;14;7	61.5	-0.301907	-0.0650547	-0.233047	-0.329111	-0.475734	-0.396899	-0.0960635	-0.242687	-0.163852	-0.146623	-0.0677883	0.0788348	0.383708	0.0937951	-0.295666	-0.0443541	-0.289913	-0.679374	-0.428062	-0.389461	-0.138149	0.251312	0.503427	0.904636	0.603927	0.336509	0.103916	0.35568	0.870633	0.562383	0.742166	0.696479	0.882279	0.856591	0.77663	0.847405	0.411837	0.9207	0.479932	0.0423581	0.189992	0.323979	0.807345	0.594272
P39687;H0YN26;H7BZ09;O95626;O43423	ANP32A	14;13;2;2;2	14;13;2;2;2	11;10;1;2;2	42.6	0.881852	-0.919496	0.278612	1.52571	-0.00699582	-0.336142	1.2471	-0.285607	-0.614753	-1.53271	-1.86186	-0.329146	-0.270643	0.331737	-1.26497	-0.0597385	0.60238	-0.994323	0.210905	-1.5967	-0.391475	1.20523	0.723531	0.623315	0.840156	0.250944	0.996679	0.799053	0.482446	0.815155	0.634784	0.260047	0.159306	0.755906	0.960525	0.697776	0.281456	0.939975	0.647334	0.499027	0.845863	0.338967	0.64426	0.559805
P39748;P39748-2;I3L3E9;F5H1Y3	FEN1	15;12;7;5	15;12;7;5	15;12;7;5	51.8	0.315699	-0.0482443	-0.325158	-0.431218	-0.510085	0.0523419	-0.10606	-0.184927	0.3775	-0.0788672	0.48356	0.562427	0.340488	-0.185863	0.72063	0.423597	-0.526351	0.380142	0.0831084	0.906493	0.609459	-0.297034	0.359378	0.897317	0.317258	0.200652	0.095845	0.917521	0.79274	0.538652	0.323392	0.841825	0.219674	0.148743	0.824915	0.64261	0.0419834	0.232131	0.299225	0.325376	0.852912	0.0357356	0.191677	0.501839
P39880-3;P39880;P39880-2;P39880-4;P39880-5;P39880-6;Q13948-10;Q13948;Q13948-2;P39880-9;Q13948-9	CUX1	42;40;37;36;36;32;19;19;18;17;15	42;40;37;36;36;32;19;19;18;17;15	38;37;34;33;33;29;18;18;17;16;14	34.4	-0.0682351	0.0921985	-0.289662	-1.91741	0.318045	0.150071	-1.62775	0.607707	0.439732	2.23545	2.06748	-0.167974	0.19881	1.39635	1.62307	1.26709	1.19754	1.42426	1.06828	0.226714	-0.129266	-0.355979	0.890249	0.926586	0.82529	0.0305207	0.636037	0.860354	0.166382	0.545254	0.64251	0.00535569	0.00456603	0.682999	0.965889	0.151905	0.0557691	0.128873	0.286496	0.0999523	0.215255	0.751509	0.901376	0.577556
P40121;P40121-2;E7ENU9;B8ZZL6;H7C0X8	CAPG	13;12;10;7;3	13;12;10;7;3	13;12;10;7;3	56.9	-1.73431	-0.00836326	-0.855202	-1.01323	-1.08521	1.49982	-0.158025	-0.230009	2.35502	-0.0719839	2.51304	2.58503	-0.342819	-1.19598	-1.61285	-0.904875	-0.853161	-1.27003	-0.562056	-0.416873	0.291105	0.707978	0.326107	0.994563	0.169029	0.308392	0.0318071	0.0431875	0.917095	0.640978	0.00974009	0.960411	0.0291324	0.00133963	0.910706	0.213883	0.0774213	0.09113	0.509139	0.235078	0.446027	0.810776	0.850793	0.639852
P40222	TXLNA	19	18	18	42.9	NA	NA	0.229998	0.12662	0.458121	0.361998	-0.103378	0.228123	0.132001	0.331501	0.235379	-0.0961227	-0.329937	-0.837451	0.583507	0.832839	-0.507514	0.913444	1.16278	1.42096	1.67029	0.249332	NA	NA	0.684629	0.796775	0.285775	0.468952	0.870038	0.691425	0.809715	0.454996	0.561965	0.855382	0.888832	0.140253	0.222977	0.0863005	0.523223	0.159957	0.0917812	0.0750664	0.0460957	0.775901
P40227;P40227-2;J3KRI6	CCT6A	27;24;1	27;24;1	21;19;0	65.9	0.103152	-0.0589127	0.159287	-0.600895	-0.379943	0.271531	-0.760183	-0.53923	0.112243	0.220953	0.872426	0.651473	-0.146721	-0.411752	-0.640493	-0.381087	-0.265031	-0.493772	-0.234366	-0.228741	0.0306647	0.259405	0.781708	0.887756	0.662672	0.0763368	0.192043	0.453871	0.0574364	0.138615	0.733557	0.455897	0.0185478	0.0479841	0.939499	0.321368	0.0772275	0.295764	0.496355	0.0899321	0.434228	0.369217	0.927055	0.362519
P40261	NNMT	8	8	8	36.4	-0.0618771	NA	-0.0302887	-0.622745	-1.13288	-0.00828016	-0.592456	-1.10259	0.0220086	-0.510135	0.614464	1.1246	0.176525	-0.267504	-0.762131	-0.737727	-0.444028	-0.938656	-0.914251	-0.494628	-0.470223	0.0244046	0.96353	NA	0.980741	0.462989	0.0900369	0.991844	0.633224	0.274294	0.982313	0.555579	0.454549	0.114596	0.960525	0.772772	0.232415	0.303545	0.70795	0.241646	0.303215	0.69682	0.796621	0.990123
P40429;M0QYS1;Q8J015;M0QZU1;A0A096LPE0	RPL13A;RPL13a	10;9;8;1;1	10;9;8;1;1	6;5;4;1;1	41.4	1.65361	-0.0485736	1.59331	1.59904	1.28546	0.597139	0.00573404	-0.307845	-0.996166	-0.313579	-1.0019	-0.688321	0.413882	0.19259	-1.07156	-0.120415	-0.221293	-1.48544	-0.534297	-1.26415	-0.313004	0.951143	0.218085	0.93342	0.325634	0.26651	0.358672	0.819915	0.989456	0.364263	0.585119	0.382857	0.552353	0.71522	0.808548	0.720812	0.200424	0.805571	0.612112	0.0992584	0.129963	0.272911	0.428478	0.506008
P40616-2;P40616;F8VYN9;B4DZG7;F8VP99;F8VP63	ARL1	8;8;8;6;1;1	8;8;8;6;1;1	8;8;8;6;1;1	70.7	0.0495025	0.625699	-0.173997	-0.385977	0.254355	-0.657948	-0.21198	0.428352	-0.483951	0.640331	-0.271971	-0.912302	1.28646	1.73883	1.45938	1.63304	0.452374	0.172923	0.346582	-0.279451	-0.105791	0.173659	0.909179	0.333756	0.681467	0.350919	0.411879	0.276939	0.631109	0.16472	0.338363	0.0970506	0.617948	0.0803261	0.382891	0.0319707	0.0322399	0.0196037	0.380979	0.684121	0.335001	0.60641	0.85404	0.767624
P40763;G8JLH9;K7EP08	STAT3	42;35;3	42;35;3	0;0;0	70.8	0.928477	1.44752	-0.133425	0.0699376	0.519613	-0.486985	0.203363	0.653038	-0.35356	0.449676	-0.556923	-1.0066	0.788895	1.0502	0.914368	0.937042	0.261307	0.125473	0.148147	-0.135833	-0.11316	0.0226738	0.00198795	0.00617175	0.757629	0.890421	0.0849168	0.198272	0.68662	0.118835	0.315517	0.219279	0.125556	0.00715972	0.503821	0.0675222	0.0409118	0.0421279	0.56863	0.665051	0.629511	0.742962	0.830203	0.95578
P40855;Q5QNY5;P40855-5;H0YJ60;H0YDY4;G3V3G9;E9PS71;B7Z8B3	PEX19;DCAF8	14;12;12;8;6;6;5;5	14;12;12;8;6;6;5;5	14;12;12;8;6;6;5;5	57.9	-0.453396	-1.58205	-0.699889	-1.47036	-1.74288	-1.06294	-0.770473	-1.04299	-0.363051	-0.272517	0.407422	0.679939	1.21066	-0.718222	-0.560669	-0.689304	-1.92889	-1.77133	-1.89997	0.157553	0.0289175	-0.128636	0.517005	0.0485856	0.519588	0.0672011	0.0847752	0.209258	0.599923	0.485737	0.781238	0.851938	0.67982	0.565134	0.286106	0.262223	0.304061	0.190886	0.0175425	0.0071435	0.00412583	0.847923	0.976297	0.892505
P40925;P40925-3;B9A041;P40925-2;B8ZZ51;C9JF79;C9JRL4;C9JLV6	MDH1	14;14;12;12;9;7;5;2	14;14;12;12;9;7;5;2	14;14;12;12;9;7;5;2	45.2	NA	-1.2241	0.599582	0.0551965	0.764851	1.99577	-0.544385	0.16527	1.39619	0.709655	1.94057	1.23092	0.280483	-1.50069	-2.48007	-0.849902	-1.78117	-2.76056	-1.13039	-0.979383	0.650789	1.63017	NA	0.333518	0.499337	0.938206	0.141481	0.0273846	0.607269	0.86694	0.130192	0.284784	0.020201	0.0751753	0.954225	0.28645	0.0353263	0.454934	0.177857	0.00299298	0.135868	0.48239	0.760748	0.263306
P40926;G3XAL0;P40926-2	MDH2	15;12;12	15;12;12	15;12;12	57.7	-0.0873522	-0.209013	0.540263	0.00516157	0.0972553	1.56171	-0.535101	-0.443007	1.02145	0.0920938	1.55655	1.46446	0.850497	-0.194863	-0.269303	0.140904	-1.04536	-1.1198	-0.709593	-0.07444	0.335767	0.410207	0.918889	0.820512	0.593676	0.995772	0.92645	0.139325	0.612246	0.594678	0.12601	0.946844	0.0714249	0.0698684	0.443767	0.744867	0.440452	0.736048	0.187733	0.0319472	0.150533	0.92124	0.739863	0.495568
P40937;P40937-2;F5H5S0;C9JH72;E9PEP3;F5H0U6;F5H304	RFC5	22;20;6;6;5;5;3	22;20;6;6;5;5;3	22;20;6;6;5;5;3	73.2	-0.053479	0.364453	0.279917	0.45641	0.64543	0.324321	0.176493	0.365513	0.0444036	0.18902	-0.132089	-0.321109	1.30796	2.51809	2.60703	2.54603	1.21013	1.29907	1.23807	0.0889409	0.0279417	-0.0609992	0.875167	0.333756	0.500537	0.261063	0.0589672	0.412777	0.718006	0.270555	0.902985	0.617638	0.725668	0.200979	0.40861	0.00941117	0.00290824	0.00420313	0.0538595	0.0108535	0.0191651	0.762471	0.94326	0.858567
P40938;P40938-2;A0A087X270	RFC3	25;20;6	25;20;6	25;20;6	78.1	0.135366	0.0708095	-0.291185	0.0777754	-0.00898417	-0.1851	0.368961	0.282201	0.106085	-0.0867595	-0.262875	-0.176116	0.581209	1.39408	1.41978	1.55217	0.812866	0.838576	0.970965	0.0257094	0.158098	0.132389	0.723531	0.840937	0.592556	0.861867	0.981923	0.660956	0.46201	0.529349	0.826312	0.760579	0.336622	0.512652	0.748272	0.0464093	0.021784	0.0196037	0.141391	0.0468125	0.0397228	0.946034	0.752855	0.746291
P40939;H0YFD6;P40939-2	HADHA	22;8;5	22;8;5	22;8;5	41.7	-0.359098	0.144401	-1.26855	-0.535158	-0.700007	0.102501	0.733388	0.568539	1.37105	-0.164849	0.637659	0.802508	0.36213	-0.418467	-0.46461	-0.610482	-0.780598	-0.82674	-0.972612	-0.0461424	-0.192014	-0.145872	0.780833	0.820512	0.0529178	0.356178	0.250167	0.856491	0.230462	0.368541	0.01232	0.847167	0.18881	0.157455	0.902905	0.557648	0.523134	0.349562	0.329289	0.27012	0.162314	0.962724	0.835476	0.903422
P41091;Q2VIR3;Q2VIR3-2;F8W810;H7BZU1	EIF2S3;EIF2S3L	24;19;14;14;8	24;19;14;14;8	24;19;14;14;8	59.5	0.394304	-0.245214	-0.146777	-0.524358	-0.520919	0.131169	-0.377581	-0.374141	0.277946	0.00343917	0.655526	0.652087	-0.0179256	-0.51481	-0.149523	-0.148962	-0.496884	-0.131598	-0.131036	0.365286	0.365848	0.000561199	0.220939	0.357537	0.645201	0.0931363	0.0693399	0.732505	0.246755	0.211037	0.384836	0.989474	0.0637354	0.0563621	0.985512	0.19783	0.650532	0.685792	0.206995	0.623936	0.685957	0.203409	0.344106	0.999491
P41212;H0YG25	ETV6	9;2	9;2	9;2	31.6	-0.112541	NA	0.182613	0.155884	-0.73718	-0.00670309	-0.0267292	-0.919793	-0.189316	-0.893064	-0.162587	0.730477	-0.101785	0.185678	-0.392931	-1.43753	0.287463	-0.291146	-1.33574	-0.578609	-1.6232	-1.0446	0.933223	NA	0.826495	0.868654	0.288312	0.99342	0.969879	0.14871	0.799014	0.201065	0.840627	0.290553	0.965889	0.74485	0.45101	0.0146568	0.701141	0.648367	0.0496766	0.516937	0.109026	0.344513
P41214;P41214-2;Q5SY38;A0A087X1L6;A0A087WVB6	EIF2D	25;19;10;3;1	25;19;10;3;1	25;19;10;3;1	64.7	-0.0769014	0.602619	-0.712301	-0.918784	-0.622693	1.07131	-0.206483	0.0896079	1.78361	0.296091	1.9901	1.69401	0.868094	0.440668	1.40476	0.983885	-0.427426	0.536665	0.115791	0.964091	0.543217	-0.420874	0.939783	0.357537	0.338309	0.124295	0.275693	0.0431875	0.857982	0.92991	0.035631	0.754147	0.00873478	0.0198576	0.567941	0.405515	0.014013	0.0502049	0.499888	0.272945	0.824876	0.0750664	0.30975	0.401162
P41223;P41223-2;C9JNV2;C9JCD9;F8WCN7	BUD31	12;11;8;5;2	12;11;8;5;2	12;11;8;5;2	62.5	0.291043	0.164539	-0.851778	-0.0638468	-0.0455338	-0.190268	0.787931	0.806244	0.66151	0.018313	-0.126422	-0.144735	-0.282865	-0.499224	1.23577	1.05568	-0.216359	1.51863	1.33855	1.73499	1.55491	-0.180085	0.555862	0.86322	0.204771	0.950876	0.935154	0.854995	0.453557	0.188787	0.44646	0.986873	0.914619	0.878204	0.902905	0.34751	0.00892653	0.0438105	0.795651	0.0235467	0.0656756	0.0225482	0.0682219	0.776887
P41250;H7C443	GARS	26;1	26;1	26;1	41.3	-0.119712	NA	0.0405047	-0.270934	-0.8814	0.937888	-0.311439	-0.921905	0.897383	-0.610466	1.20882	1.81929	0.792085	-0.398032	-0.755435	-0.929101	-1.19012	-1.54752	-1.72119	-0.357402	-0.531069	-0.173667	0.886071	NA	0.944149	0.70022	0.0995497	0.117505	0.66727	0.123607	0.0689187	0.382857	0.0628981	0.00980056	0.592224	0.619294	0.0630327	0.0227668	0.288531	0.0315229	0.0214754	0.751509	0.692667	0.776887
P41252;A0A0A0MSX9;J3KR24;Q5TCD1;Q5TCC6;Q5TCC9	IARS	34;32;30;8;2;1	34;32;30;8;2;1	34;32;30;8;2;1	36.3	0.138039	NA	0.285162	-0.788288	0.511144	0.433279	-1.07345	0.225982	0.148118	1.29943	1.22157	-0.0778645	-0.176153	-1.15851	-0.891672	0.565893	-0.98236	-0.715519	0.742046	0.266841	1.72441	1.45756	0.723531	NA	0.719163	0.218729	0.371688	0.527464	0.107621	0.664114	0.777342	0.0228889	0.0205995	0.857206	0.960525	0.0384895	0.252062	0.190813	0.254752	0.474432	0.287181	0.824307	0.00361847	0.30617
P41567;K7EM18;K7EQP2	EIF1	11;11;4	11;11;4	4;4;0	81.4	0.167461	-0.233104	-0.600818	1.79283	0.610017	0.674976	2.39365	1.21083	1.27579	-1.18281	-1.11785	0.0649591	0.1568	0.0818479	0.643739	0.510642	-0.0749518	0.486939	0.353842	0.561891	0.428794	-0.133097	0.628415	0.691589	0.746205	0.125842	0.581878	0.581491	0.10817	0.342365	0.248174	0.0151836	0.00929677	0.840879	0.960525	0.888563	0.153735	0.260512	0.911154	0.306622	0.471295	0.133749	0.292032	0.740339
P42166;P42167-3;P42167-2;G5E972;P42167;H0YJH7	TMPO	30;7;7;7;7;2	30;7;7;7;7;2	30;7;7;7;7;2	58.8	-0.250404	-0.0585037	0.146114	-1.15132	-0.109358	0.341266	-1.29743	-0.255472	0.195152	1.04196	1.49258	0.450624	0.499817	1.04367	0.94909	0.941568	0.54385	0.449273	0.441751	-0.0945768	-0.102099	-0.00752218	0.472448	0.923852	0.67283	0.0507689	0.7017	0.350078	0.0610665	0.32607	0.506314	0.0896813	0.0170865	0.10528	0.814712	0.121445	0.0971209	0.105917	0.312115	0.27012	0.292759	0.751509	0.799132	0.980451
P42224;P42224-2;J3KPM9;E7EPD2;D2KFR9;E7ENM1;H7BZB5;E9PH66	STAT1	14;13;13;5;5;4;1;1	14;13;13;5;5;4;1;1	14;13;13;5;5;4;1;1	24	NA	NA	-0.060853	0.0295171	0.649086	0.0677786	0.0903701	0.709939	0.128632	0.619569	0.0382615	-0.581308	-0.0667684	-0.156204	-1.31034	-1.29282	-0.089436	-1.24357	-1.22605	-1.15414	-1.13661	0.0175265	NA	NA	0.943866	0.97446	0.322272	0.946525	0.917095	0.186388	0.849686	0.388787	0.963431	0.367891	0.979445	0.720069	0.00403797	0.0368816	0.914556	0.0619354	0.135348	0.0335738	0.243205	0.988817
P42285;H0Y8U3;H0YAC4;D6REC7	SKIV2L2	42;2;1;1	42;2;1;1	42;2;1;1	48.1	-0.0281342	0.0216325	0.156517	0.518598	0.0741922	-0.203472	0.362081	-0.082325	-0.359989	-0.444406	-0.72207	-0.277664	1.04498	1.26533	1.1764	1.29535	0.220353	0.131422	0.250368	-0.0889317	0.0300153	0.118947	0.933496	0.950798	0.604693	0.0830774	0.794295	0.528159	0.230462	0.79194	0.193844	0.154392	0.0270515	0.311436	0.654988	0.128477	0.105926	0.085753	0.764916	0.813475	0.677799	0.730378	0.927055	0.675986
P42330;A0A0A0MSS8;S4R3Z2;P42330-2;S4R3D5;Q04828;A6NHU4;H0Y804;P17516	AKR1C3	12;12;11;6;5;5;4;3;3	12;12;11;6;5;5;4;3;3	10;10;9;5;4;3;3;1;2	57.6	-0.18221	NA	-1.01511	-0.491135	-0.54127	0.118626	0.523977	0.473842	1.13374	-0.0501352	0.609761	0.659896	0.707664	-0.437841	-1.06869	-0.48922	-1.14551	-1.77635	-1.19688	-0.630846	-0.0513794	0.579467	0.911104	NA	0.132599	0.345118	0.181893	0.885526	0.452594	0.364263	0.132215	0.929971	0.332529	0.254723	0.581262	0.524446	0.2159	0.24915	0.16312	0.0698755	0.0107395	0.65881	0.959775	0.71348
P42345;B1AKP8;B1AKQ2	MTOR	51;20;2	51;20;2	51;20;2	30.6	0.0113253	NA	-0.838779	-0.0786173	-0.0978881	0.0676088	0.760162	0.740891	0.906388	-0.0192707	0.146226	0.165497	0.287303	-0.523146	-0.760844	-0.571848	-0.810448	-1.04815	-0.859151	-0.237698	-0.0487022	0.188996	0.987281	NA	0.335191	0.929944	0.879684	0.93082	0.328717	0.275723	0.130192	0.970559	0.738599	0.556837	0.910383	0.275495	0.0991698	0.176736	0.288531	0.115621	0.173741	0.612299	0.919735	0.748428
P42677;Q5T4L4;C9J1C5	RPS27	4;3;1	4;3;1	1;1;0	39.3	0.953037	NA	0.401206	-0.297937	0.773586	0.316069	-0.699143	0.37238	-0.0851375	1.07152	0.614005	-0.457517	-0.10271	-1.45328	0.263654	0.526399	-1.35057	0.366364	0.629109	1.71694	1.97968	0.262745	0.589718	NA	0.834393	0.860738	0.581878	0.874303	0.705743	0.8486	0.969367	0.449126	0.67982	0.795611	0.981538	0.28645	0.862985	0.646292	0.380979	0.80627	0.589539	0.405066	0.301626	0.92395
P42695;G3V1A9;E9PKK4;E9PQA3;E9PLE0;E9PJ63;E9PL84;E9PJM8;E9PR72;E9PL95	NCAPD3	22;13;9;2;2;1;1;1;1;1	22;13;9;2;2;1;1;1;1;1	22;13;9;2;2;1;1;1;1;1	21.5	0.15741	NA	-0.388197	-0.766723	-0.596516	0.0432735	-0.378526	-0.208319	0.431471	0.170207	0.809997	0.63979	-0.12704	-1.07229	-0.480895	-0.450847	-0.945247	-0.353855	-0.323807	0.591392	0.62144	0.0300485	0.893906	NA	0.539493	0.110607	0.47354	0.953878	0.561934	0.859134	0.526273	0.87582	0.146794	0.496112	0.976319	0.255166	0.584306	0.610426	0.200303	0.545616	0.592369	0.46855	0.538198	0.980451
P42704;A0A0C4DG06;B8ZZ38;C9JCA9;H7C3W8	LRPPRC	58;19;18;14;3	58;19;18;14;3	57;19;18;14;3	52.7	0.32176	-0.181086	0.415246	-0.403828	1.51457	0.623274	-0.819074	1.09932	0.208028	1.91839	1.0271	-0.891292	0.96926	0.0638641	1.82381	2.35685	-0.905396	0.85455	1.38759	1.75995	2.29298	0.533037	0.754032	0.904636	0.776274	0.77268	0.0764715	0.50602	0.631109	0.330162	0.857552	0.101031	0.264864	0.0415003	0.565767	0.960213	0.00756073	0.00406358	0.448903	0.0841036	0.0274844	0.173623	0.156912	0.278408
P42766;F2Z388	RPL35	6;3	6;3	6;3	39.8	1.24679	-0.0392027	-0.576121	-0.497711	-0.193218	-0.108189	0.0784097	0.382903	0.467932	0.304493	0.389523	0.0850293	-1.18291	-1.21113	-0.836806	-1.20686	-0.0282228	0.3461	-0.0239592	0.374322	0.00426368	-0.370059	0.403478	0.923852	0.123141	0.244579	0.476328	0.842789	0.895138	0.221908	0.275941	0.484294	0.432675	0.858094	0.704043	0.25277	0.0428221	0.14423	0.993055	0.785474	0.987305	0.818216	0.998739	0.827638
P43243;A0A0R4J2E8;A8MXP9;D6REM6;D6R991;H0Y8T4;B3KM87;P43243-2;D6RBK5;Q68E03;D6R8Z5;D6RCM3;D6REK4;D6RBI2;D6RE02;D6RIA2;D6RB45;A0A1B0GX04;D6R9F3;D6RAM9;D6RAY2;D6RBS2	MATR3	50;50;49;47;33;22;20;20;5;5;4;3;3;3;3;3;2;2;2;2;2;2	50;50;49;47;33;22;20;20;5;5;4;3;3;3;3;3;2;2;2;2;2;2	50;50;49;47;33;22;20;20;5;5;4;3;3;3;3;3;2;2;2;2;2;2	60.1	0.129352	-0.0621298	-0.212607	-0.350222	-0.444036	-0.130284	-0.137615	-0.231429	0.0823233	-0.0938143	0.219938	0.313752	0.049877	-0.00800983	-0.0124083	-0.094999	-0.0578868	-0.0622853	-0.144876	-0.00439845	-0.0869892	-0.0825907	0.726237	0.836156	0.463858	0.220576	0.107513	0.681048	0.67385	0.398839	0.77453	0.77619	0.415523	0.23204	0.978709	0.982362	0.974096	0.780385	0.891377	0.810541	0.610784	0.994312	0.830203	0.77487
P43246;E9PHA6;P43246-2;C9J809	MSH2	42;39;38;6	42;39;38;6	42;39;38;6	56.9	0.175815	-0.450816	-0.377645	-0.546328	-0.532469	-0.253713	-0.168683	-0.154825	0.123931	0.0138585	0.292614	0.278756	1.25633	1.34365	1.53569	1.41553	0.0873249	0.279366	0.159203	0.192041	0.071878	-0.120163	0.743277	0.245694	0.522239	0.354684	0.281705	0.503734	0.866325	0.8486	0.8248	0.987988	0.601837	0.566359	0.382891	0.0476074	0.0129047	0.0254817	0.892256	0.50849	0.752682	0.602142	0.912043	0.820471
P43355	MAGEA1	9	6	6	23.6	0.124405	-0.225246	0.402025	0.395906	-0.188823	-0.0333039	-0.00611949	-0.590848	-0.435329	-0.584729	-0.429209	0.155519	-0.752254	-1.17621	-1.04266	-0.610687	-0.423961	-0.290407	0.141567	0.133553	0.565528	0.431974	0.901087	0.698061	0.418839	0.562578	0.751797	0.963816	0.993966	0.331899	0.413923	0.458626	0.531002	0.83515	0.62115	0.118086	0.0548705	0.279736	0.624129	0.590329	0.828563	0.886211	0.64426	0.650995
P43357;E7EMU0;P43365;B9A060;E7ENJ0;A0A087WZT8;E7EP80;E7EQY6;E7ER35;E9PC03	MAGEA3	9;3;2;1;1;1;1;1;1;1	9;3;2;1;1;1;1;1;1;1	6;2;1;0;0;0;0;0;0;0	30.3	NA	NA	0.712734	0.616008	1.33415	-0.353418	-0.0967251	0.621414	-1.06615	0.718139	-0.969427	-1.68757	-0.752128	-1.2704	-1.26391	-1.47124	-0.518273	-0.511783	-0.719113	0.00648963	-0.20084	-0.207329	NA	NA	0.127745	0.331928	0.00949607	0.680134	0.919617	0.186388	0.184205	0.314057	0.266685	0.0520622	0.679823	0.0889538	0.0580537	0.0321836	0.45877	0.369454	0.192651	0.995057	0.803327	0.803733
P43358;P43363;C9JZJ5;C9J9C2;C9JK50;C9JIR1;O60732-2;Q3SYA6;A8MXT2;Q96M61;Q8TD91-2;O60732	MAGEA4	10;3;2;2;2;2;1;1;1;1;1;1	8;1;2;2;2;2;1;1;1;1;1;1	5;0;2;2;2;2;0;0;0;0;0;0	28.1	NA	NA	0.265842	0.0472865	0.665634	-0.217201	-0.218556	0.399792	-0.483043	0.618348	-0.264487	-0.882835	-0.172406	-0.859848	-1.10248	-1.17712	-0.687442	-0.930079	-1.00471	-0.242637	-0.317267	-0.0746305	NA	NA	0.823101	0.958188	0.465043	0.808387	0.821684	0.711754	0.508929	0.443304	0.547971	0.210832	0.942795	0.168141	0.0707157	0.0587904	0.25388	0.090944	0.080286	0.760737	0.75962	0.95578
P43362;A0A075B7A9	MAGEA9	11;5	11;5	8;4	36.8	0.0697196	0.136722	0.925714	1.07094	1.26003	-0.216812	0.145225	0.334319	-1.14253	0.189095	-1.28775	-1.47685	0.219397	0.923527	0.830139	0.726765	0.704131	0.610743	0.507368	-0.093388	-0.196763	-0.103375	0.900381	0.742769	0.243858	0.135795	0.0889976	0.792376	0.673249	0.248023	0.0110201	0.504142	0.00456603	0.0016764	0.925269	0.0785205	0.0515132	0.0870779	0.22243	0.155398	0.248416	0.740164	0.584124	0.675986
P43487-2;P43487;F6WQW2;C9JXG8;C9JJ34;C9JGV6;C9JDM3;C9JIC6	RANBP1	8;8;7;6;5;5;2;1	8;8;7;6;5;5;2;1	7;7;6;5;5;5;2;1	62	NA	NA	-0.530715	-0.15466	1.05436	1.57238	0.376054	1.58508	2.10309	1.20903	1.72704	0.518012	-0.0720951	-0.0851688	-1.83801	-0.979757	-0.0130737	-1.76591	-0.907661	-1.75284	-0.894588	0.858249	NA	NA	0.524687	0.896813	0.0849168	0.056762	0.762221	0.0827299	0.0180625	0.20291	0.05947	0.235463	0.981538	0.944033	0.021784	0.343375	0.996707	0.0779946	0.482747	0.148609	0.675143	0.646665
P43686;P43686-2	PSMC4	23;19	23;19	23;19	71.3	-0.10269	-0.385334	0.267514	-0.787277	-0.0117035	-0.144135	-1.05479	-0.279218	-0.411649	0.775573	0.643142	-0.132431	-0.152998	-0.863343	-0.324698	-0.421794	-0.710345	-0.1717	-0.268796	0.538645	0.441548	-0.0970968	0.757616	0.333756	0.454347	0.041013	0.972939	0.704721	0.0159885	0.327868	0.166467	0.025277	0.0461809	0.63504	0.965889	0.453445	0.582893	0.493947	0.602871	0.707786	0.610076	0.714929	0.823976	0.858567
P45974-2;P45974	USP5	29;29	29;29	27;27	43.7	NA	NA	1.47048	0.866039	-0.252734	0.497403	-0.604443	-1.72322	-0.973079	-1.11877	-0.368636	0.750137	-0.163729	-0.618031	-0.936815	-1.21176	-0.454302	-0.773086	-1.04803	-0.318784	-0.593731	-0.274947	NA	NA	0.0544031	0.323323	0.774304	0.397002	0.578998	0.124357	0.0795123	0.361992	0.66671	0.351605	0.949158	0.2586	0.102873	0.134339	0.299428	0.111232	0.188457	0.55044	0.64426	0.858567
P46013;P46013-2	MKI67	95;86	95;86	95;86	42.1	-0.0950269	-0.0660146	0.235311	0.448725	0.358316	0.208056	0.213413	0.123005	-0.0272554	-0.0904087	-0.240669	-0.15026	1.02201	2.09142	2.32223	2.23723	1.06941	1.30022	1.21522	0.230812	0.145813	-0.0849995	0.83624	0.881807	0.55876	0.211799	0.276912	0.645657	0.583328	0.719677	0.955564	0.797092	0.499508	0.690211	0.454116	0.0108296	0.00225022	0.00406358	0.0760641	0.00893275	0.0191651	0.403765	0.749387	0.812535
P46060;H0Y4Q3;B0QYT5;B0QYT4;B0QYT6	RANGAP1	41;15;10;10;3	41;15;10;10;3	41;15;10;10;3	73.3	-0.118813	0.00123272	-0.0684958	-0.187912	-0.27529	-0.478586	-0.119416	-0.206794	-0.41009	-0.0873785	-0.290674	-0.203296	0.164064	0.610088	0.76414	0.706386	0.446024	0.600076	0.542322	0.154052	0.0962986	-0.0577539	0.646183	0.999258	0.827998	0.55673	0.245214	0.206738	0.713989	0.348688	0.187895	0.767806	0.362375	0.482521	0.951185	0.218834	0.0755033	0.111488	0.42301	0.165713	0.232879	0.532682	0.805223	0.85152
P46087;P46087-4;F5GYR3;F5GWB7;F5H709;F5H359;F5H8G6	NOP2	20;20;6;3;3;1;1	20;20;6;3;3;1;1	1;1;0;1;1;0;0	29.6	-0.328721	-0.422415	-0.0567758	-0.174581	0.212837	-0.0193814	-0.117805	0.269612	0.0373944	0.387418	0.1552	-0.232218	-0.388089	-0.761563	0.391647	-1.03263	-0.373474	0.779736	-0.644537	1.15321	-0.271063	-1.42427	0.890249	0.607723	0.955509	0.821731	0.701605	0.981408	0.923634	0.79194	0.976826	0.656207	0.872013	0.807105	0.83715	0.31758	0.291677	0.110547	0.710026	0.099909	0.36842	0.23024	0.875304	0.216896
P46108;P46108-2;I3L297	CRK	9;8;6	9;8;6	9;8;6	37.5	NA	0.741164	NA	NA	NA	NA	NA	NA	NA	NA	NA	NA	NA	NA	NA	NA	NA	NA	NA	NA	NA	NA	NA	0.256339	NA	NA	NA	NA	NA	NA	NA	NA	NA	NA	NA	NA	NA	NA	NA	NA	NA	NA	NA	NA
P46379-2;A0A024RCR6;P46379;A0A0G2JK23;P46379-3;P46379-4;P46379-5;A0A0G2JL47;X6REW1;A0A0G2JJM1;F6S6P2;F6UR09;F6U1F2;F6XTU0;A0A0G2JJR8;A0A1B0GX79;F6WML8;F6VEM6;F6X9W3;F6U341;F6TC96;H0Y4L1;H0Y710;H0Y7K4;H0Y759;A0A0G2JJ92;A0A0G2JIB3;A0A0G2JIA9	BAG6	20;20;20;20;20;17;17;17;10;10;9;5;5;5;5;5;5;5;5;5;3;2;2;1;1;1;1;1	20;20;20;20;20;17;17;17;10;10;9;5;5;5;5;5;5;5;5;5;3;2;2;1;1;1;1;1	20;20;20;20;20;17;17;17;10;10;9;5;5;5;5;5;5;5;5;5;3;2;2;1;1;1;1;1	27.1	-0.665428	-0.477522	0.3983	-1.10233	0.226715	1.03009	-1.50063	-0.171585	0.631795	1.32904	2.13242	0.80338	-0.399765	-0.701098	-0.983414	-0.632843	-0.301334	-0.583649	-0.233079	-0.282315	0.0682549	0.35057	0.326107	0.66833	0.668436	0.39248	0.8018	0.264894	0.278601	0.831028	0.302619	0.329438	0.0776104	0.241386	0.824024	0.488554	0.219756	0.293268	0.801925	0.432455	0.635105	0.864327	0.971219	0.826042
P46734;P46734-3;P46734-2;J3QR49;J3KRV4;A0A1B0GVD9;E9PRZ0;P52564-2;P52564;X6RB39;J3QL77;E9PMA8	MAP2K3	14;13;12;5;4;3;3;2;2;1;1;1	14;13;12;5;4;3;3;2;2;1;1;1	14;13;12;5;4;3;3;2;2;1;1;1	47	NA	NA	-0.658177	-0.824892	-0.0957079	-0.772989	-0.166715	0.562469	-0.114812	0.729184	0.0519026	-0.677281	-0.0500329	-1.3161	0.215695	-0.0480967	-1.26606	0.265728	0.00193612	1.53179	1.268	-0.263792	NA	NA	0.262756	0.316821	0.920047	0.20117	0.889007	0.565726	0.84896	0.552651	0.957626	0.430641	0.981538	0.0766004	0.658736	0.938812	0.156303	0.608354	0.997281	0.0513257	0.155265	0.60726
P46776;E9PJD9;E9PLL6;E9PLX7	RPL27A	6;5;5;2	6;5;5;2	6;5;5;2	35.1	-0.412349	0.0891523	0.875713	0.00137323	0.971386	-0.0303823	-0.87434	0.0956733	-0.906095	0.970013	-0.0317555	-1.00177	0.654715	0.875235	1.07634	1.06806	0.220519	0.421621	0.413348	0.201102	0.192828	-0.00827349	0.296133	0.814513	0.547447	0.99914	0.422489	0.981408	0.68801	0.815155	0.0727868	0.630789	0.986186	0.0360843	0.757691	0.250154	0.108323	0.119292	0.59619	0.118771	0.159336	0.495823	0.643965	0.980005
P46777;Q5T7N0;R4GNJ2	RPL5	16;6;2	16;6;2	16;6;2	62.3	0.0111486	-0.426474	-0.36111	-0.151539	-0.0863525	-0.422702	0.20957	0.274757	-0.0615926	0.065187	-0.271163	-0.33635	0.440599	0.368308	0.29796	0.224772	-0.0722913	-0.142639	-0.215827	-0.0703482	-0.143536	-0.0731878	0.983606	0.207456	0.267523	0.72472	0.766954	0.275727	0.61489	0.306619	0.85773	0.874292	0.447284	0.244352	0.749804	0.406215	0.420364	0.585659	0.888529	0.672292	0.575789	0.86212	0.799541	0.890966
P46778;G3V1B3;M0R181;M0R3I5	RPL21	8;5;5;1	8;5;5;1	8;5;5;1	46.9	0.259968	-0.40999	0.450237	-0.493981	-1.39174	0.141961	-0.944218	-1.84198	-0.308275	-0.897758	0.635943	1.5337	1.2088	0.8486	0.735732	1.00523	-0.360205	-0.473073	-0.203576	-0.112869	0.156628	0.269497	0.628415	0.261422	0.329917	0.489193	0.0543232	0.789359	0.206195	0.0344255	0.306606	0.305742	0.284189	0.0229587	0.62115	0.407704	0.430063	0.280008	0.46621	0.171978	0.53945	0.83411	0.800678	0.569146
P46779;P46779-2;P46779-3;H0YKD8;P46779-4;P46779-5;H0YMF4;H0YLP6	RPL28	13;10;10;10;8;8;8;7	13;10;10;10;8;8;8;7	13;10;10;10;8;8;8;7	63.5	-0.35396	-0.0394835	0.183	-0.138658	-0.102143	0.0327906	-0.321658	-0.285144	-0.15021	0.0365146	0.171449	0.134934	0.36116	0.448452	-0.0890092	0.146636	0.0872918	-0.450169	-0.214523	-0.537461	-0.301815	0.235646	0.517005	0.923852	0.55985	0.68443	0.7017	0.94233	0.348639	0.331899	0.676264	0.925522	0.62903	0.704058	0.888832	0.48157	0.886267	0.817918	0.868778	0.235078	0.597174	0.0856299	0.381591	0.497541
P46781;A0A024R4M0;B5MCT8;C9JM19;A8MXK4	RPS9	18;18;13;13;3	18;18;13;13;3	15;15;10;10;0	55.2	0.083942	-0.295231	0.262307	-0.0851728	-0.148251	0.0223584	-0.34748	-0.410559	-0.239949	-0.0630784	0.107531	0.17061	0.185687	0.438451	0.0571362	0.183719	0.252763	-0.128551	-0.00196891	-0.381314	-0.254732	0.126582	0.794467	0.350652	0.442049	0.867309	0.618454	0.953182	0.462045	0.211037	0.371255	0.905336	0.787651	0.521881	0.920229	0.275053	0.874637	0.609364	0.559293	0.702313	0.99557	0.172712	0.43561	0.700295
P46783;F6U211;S4R435;Q9NQ39	RPS10	13;11;11;5	13;11;11;5	12;10;10;4	64.2	-0.131899	-0.764643	0.573508	0.916516	0.929098	1.30574	0.343008	0.35559	0.732232	0.012582	0.389224	0.376642	-0.035406	0.321515	0.596711	0.277992	0.356921	0.632117	0.313398	0.275195	-0.0435229	-0.318718	0.726237	0.593135	0.220953	0.121493	0.0118388	0.0118149	0.676004	0.416604	0.110869	0.98708	0.486387	0.181188	0.985512	0.703576	0.462911	0.718599	0.615523	0.358581	0.585886	0.714929	0.930782	0.726379
P46937-5;P46937-3;P46937-6;P46937-7;P46937-2;P46937-8;P46937;P46937-9;P46937-4;H0YCI3	YAP1	11;11;11;11;11;11;11;11;6;5	11;11;11;11;11;11;11;11;6;5	11;11;11;11;11;11;11;11;6;5	42.9	NA	NA	1.13228	1.98854	1.76072	-0.717516	0.856257	0.628437	-1.84979	-0.22782	-2.70605	-2.47823	-0.58179	-0.778038	-1.16288	-0.919696	-0.196249	-0.581088	-0.337906	-0.384839	-0.141658	0.243182	NA	NA	0.276459	0.0119172	0.0188171	0.417775	0.36407	0.487771	0.0878951	0.392003	0.00392265	0.00539075	0.777084	0.195543	0.0738496	0.0750038	0.810852	0.417909	0.582355	0.632737	0.839305	0.808626
P46940;A0A0J9YXZ5;H0YLE8;A0A087X225;H0YKA5;A0A087WWP1	IQGAP1	128;96;80;7;4;3	128;96;80;7;4;3	122;92;75;7;4;3	73.1	0.337438	0.395256	-0.297329	-0.315528	-0.0515247	0.0386068	-0.0181988	0.245804	0.335936	0.264003	0.354135	0.0901315	0.421263	0.518035	0.705216	0.539711	0.0967725	0.283953	0.118448	0.187181	0.0216757	-0.165505	0.403478	0.279693	0.322629	0.282067	0.836119	0.924128	0.957277	0.32998	0.259093	0.32455	0.233632	0.765183	0.741675	0.247703	0.0564044	0.146762	0.820255	0.272834	0.697845	0.52876	0.959386	0.558922
P47712	PLA2G4A	23	23	23	35.6	-0.152636	0.647534	0.658318	0.320994	1.24671	1.08348	-0.337323	0.588396	0.425166	0.92572	0.76249	-0.16323	0.613583	0.216533	-0.196509	-0.334246	-0.39705	-0.810092	-0.947829	-0.413042	-0.550779	-0.137737	0.68671	0.530577	0.598826	0.793663	0.0764715	0.197021	0.851602	0.596309	0.699565	0.357343	0.405179	0.790385	0.709647	0.672901	0.715485	0.609353	0.590267	0.237198	0.231949	0.58023	0.632412	0.924476
P47756-2;B1AK87;B1AK88;B1AK85	CAPZB	15;14;14;10	15;14;14;10	2;2;2;0	59.9	0.112306	0.122682	0.923187	1.22155	0.874183	0.666373	0.298362	-0.0490037	-0.256814	-0.347365	-0.555175	-0.20781	0.664894	1.15136	1.0279	1.1574	0.486464	0.363008	0.492509	-0.123456	0.00604545	0.129501	0.704123	0.904636	0.327516	0.14483	0.274721	0.478526	0.441284	0.896118	0.530894	0.199185	0.1153	0.52907	0.768692	0.0778092	0.0647008	0.0473217	0.499888	0.530722	0.40427	0.741916	0.989664	0.774139
P47813;X6RAC9;O14602;A6NJH9	EIF1AX;EIF1AY	9;7;7;4	9;7;7;4	9;7;7;4	48.6	0.0703931	-0.0712909	-0.514649	-0.0571825	-0.859726	-0.329632	0.457467	-0.345077	0.185017	-0.802543	-0.27245	0.530094	-0.600078	-0.397005	-0.67891	-0.598543	0.203073	-0.0788319	0.00153542	-0.281905	-0.201537	0.0803673	0.890249	0.896907	0.188821	0.902674	0.0526755	0.436412	0.192766	0.342365	0.576922	0.0655978	0.388369	0.146901	0.581262	0.289453	0.0672631	0.0671258	0.638591	0.832583	0.996129	0.480661	0.57096	0.881302
P47897;P47897-2;A0A0U1RQT0;C9J165;A0A0U1RQM8;A0A0U1RRI9;A0A0U1RQE9;A0A0U1RQU2;A0A0U1RQL2;F2Z2V6;A0A0U1RQC3	QARS	31;30;13;12;7;7;7;6;6;3;1	30;29;12;12;7;7;7;6;6;3;1	3;3;3;3;3;2;2;3;1;3;1	49.4	0.572921	NA	-0.664454	-0.379317	-0.096723	0.705168	0.285138	0.567731	1.36962	0.282594	1.08448	0.801891	0.0719553	-0.31098	0.322333	0.902837	-0.382935	0.250377	0.830882	0.633313	1.21382	0.580504	0.45321	NA	0.503383	0.429581	0.891093	0.128511	0.81065	0.63879	0.127819	0.754147	0.0213506	0.203752	0.979445	0.536141	0.386247	0.0404835	0.648243	0.685799	0.199939	0.166651	0.0460957	0.145203
P48059-2;P48059;P48059-4;P48059-3;A0A0J9YXC7;A0A0M3HER1;C9JF46;Q7Z4I7-4;Q7Z4I7-3;Q7Z4I7;Q7Z4I7-5;Q7Z4I7-2;P0CW19-2;H0Y592	LIMS1	11;10;10;10;8;7;4;4;4;4;4;4;3;1	11;10;10;10;8;7;4;4;4;4;4;4;3;1	1;0;0;0;0;0;1;0;0;0;0;0;0;0	39.5	1.90514	0.303488	0.918237	-0.409861	1.02626	1.30646	-1.3281	0.108024	0.388227	1.43612	1.71633	0.280203	0.656255	1.53038	1.79891	1.71892	0.874125	1.14266	1.06266	0.268532	0.188538	-0.0799934	0.136127	0.820512	0.331061	0.769695	0.178882	0.157622	0.278601	0.8486	0.463306	0.200482	0.0857517	0.408822	0.814712	0.0567737	0.0174977	0.0233421	0.310207	0.116015	0.15047	0.332676	0.623448	0.812535
P48444;B0YIW6;P48444-2;Q6P1Q5;E9PK34	ARCN1	36;35;27;11;4	36;35;27;11;4	36;35;27;11;4	63.2	-0.0670931	-0.00793785	0.680858	0.39185	0.496081	0.0862781	-0.289008	-0.184777	-0.59458	0.104231	-0.305572	-0.409803	0.782091	0.643818	0.423237	0.506952	-0.138273	-0.358854	-0.275139	-0.220581	-0.136866	0.0837148	0.840608	0.986413	0.103609	0.230884	0.103603	0.821629	0.430247	0.547344	0.0792503	0.73555	0.244245	0.102376	0.581262	0.255166	0.382147	0.319212	0.723233	0.173806	0.361708	0.37281	0.746756	0.826042
P48449;P48449-3;P48449-2;A0A0G2JQD0;C9J315;A0A0G2JS81;H7C3A5	LSS	22;21;20;16;8;2;1	22;21;20;16;8;2;1	22;21;20;16;8;2;1	37.3	0.145236	-0.10354	-0.0285561	-0.256065	0.30867	0.431206	-0.227509	0.337226	0.459762	0.564735	0.687272	0.122536	-0.319724	-0.0681308	0.113773	0.101911	0.251593	0.433497	0.421635	0.181904	0.170042	-0.0118623	0.743277	0.804059	0.979547	0.848475	0.682756	0.602212	0.845924	0.313145	0.165741	0.534112	0.363723	0.648023	0.888832	0.931806	0.800325	0.829566	0.779226	0.386459	0.404726	0.824226	0.86479	0.982734
P48634;P48634-2;P48634-3;P48634-4	PRRC2A	19;18;18;13	18;17;17;12	18;17;17;12	14.2	NA	NA	-0.766444	-0.0163814	-0.733349	-0.531821	0.750062	0.0330946	0.234623	-0.716968	-0.51544	0.201528	-0.848711	-0.925133	0.667448	-0.435178	-0.0764224	1.51616	0.413532	1.59258	0.489955	-1.10263	NA	NA	0.250814	0.986844	0.249997	0.438821	0.322926	0.968229	0.684811	0.358262	0.409059	0.768782	0.62115	0.144925	0.220005	0.434457	0.939563	0.0747134	0.618639	0.116523	0.692667	0.366747
P48643;E7ENZ3;H0Y914;D6RIZ7	CCT5	46;41;3;2	46;41;3;2	3;3;2;2	84.1	-0.0037403	-0.181048	0.337529	0.0632055	0.260143	-0.344635	-0.274323	-0.0773862	-0.682164	0.196937	-0.40784	-0.604777	-0.0229363	-0.3153	-0.377337	-0.406118	-0.292363	-0.354401	-0.383182	-0.0620375	-0.0908184	-0.0287809	0.991106	0.550857	0.335702	0.870706	0.325071	0.352412	0.386088	0.78963	0.058914	0.405965	0.15206	0.0420715	0.984473	0.435933	0.25462	0.274188	0.438133	0.18501	0.231838	0.810776	0.833884	0.949943
P48681	NES	59	59	59	44.6	-0.191425	-0.400131	-0.0550166	-0.209752	0.014481	-0.608466	-0.154735	0.0694976	-0.55345	0.224233	-0.398714	-0.622947	0.312776	1.53359	1.59957	1.65376	1.22082	1.2868	1.34098	0.0659789	0.120165	0.0541857	0.593067	0.205422	0.890662	0.526468	0.964442	0.158052	0.697661	0.8486	0.15979	0.425721	0.2372	0.0776345	0.942795	0.117698	0.0675832	0.0635592	0.16109	0.0639675	0.0663578	0.843959	0.774815	0.873815
P48729;P48729-3;P48729-2;D6REM4;E7ETM0;H0Y9X2;U3KQK7;Q8N752;U3KPX3;U3KQ83;E5RG27;D6RGE5	CSNK1A1	17;16;16;12;11;9;8;7;6;5;4;4	17;16;16;12;11;9;8;7;6;5;4;4	16;15;15;11;10;8;8;7;6;5;4;4	54	0.81219	-0.331773	0.582566	0.178105	-0.0761693	0.635261	-0.40446	-0.658735	0.052695	-0.254275	0.457155	0.71143	0.226154	-0.0440304	1.62849	1.20714	-0.270184	1.40234	0.980987	1.67252	1.25117	-0.421351	0.509703	0.702411	0.247524	0.785516	0.898295	0.20898	0.402002	0.209412	0.85773	0.696139	0.240692	0.110404	0.902905	0.95038	0.00366401	0.00637494	0.74145	0.0262412	0.0591155	0.074524	0.156536	0.482192
P48730-2;P48730;H7BYT1;J3KRM8;B4DLF1	CSNK1D	13;13;13;1;1	12;12;12;1;1	3;3;3;1;1	32.5	NA	NA	0.80143	-0.105075	-0.128425	0.313066	-0.906505	-0.929855	-0.488364	-0.0233505	0.41814	0.441491	-0.474116	0.406426	0.611547	0.479593	0.880543	1.08566	0.953709	0.20512	0.0731661	-0.131954	NA	NA	0.0976663	0.801726	0.747969	0.442163	0.111602	0.142095	0.284917	0.965813	0.288244	0.326259	0.737083	0.360456	0.0994742	0.24365	0.131024	0.020598	0.0527218	0.555654	0.9034	0.787398
P48739;P48739-2;P48739-3;A0A0A0MSW4;B3KYB6;B3KYB7	PITPNB	19;19;19;17;10;10	19;19;19;17;10;10	17;17;17;15;8;9	68.3	0.178421	0.00907681	-0.746791	-1.98935	-2.20986	-0.547415	-1.24256	-1.46307	0.199376	-0.220515	1.44193	1.66245	-0.228888	-0.0491884	0.107175	0.043141	0.179699	0.336063	0.272029	0.156364	0.0923294	-0.0640344	0.781708	0.986852	0.136329	0.0931512	0.0838796	0.246467	0.352565	0.29505	0.587465	0.922071	0.172531	0.158633	0.960525	0.953434	0.864718	0.955813	0.86279	0.658007	0.743963	0.723487	0.905659	0.924476
P49005;A0A087WWF6;F8W8R3;C9JLE1;C9IZD2;C9J8Z7;C9JHC7;H7C1B3	POLD2	10;10;8;6;5;5;3;1	10;10;8;6;5;5;3;1	10;10;8;6;5;5;3;1	31.8	NA	NA	0.293932	-0.144016	0.403191	-0.507206	-0.437948	0.109259	-0.801138	0.547207	-0.36319	-0.910397	-0.436531	-1.55324	-0.468211	-0.605862	-1.11671	-0.0316799	-0.169331	1.08503	0.947375	-0.137651	NA	NA	0.576241	0.89065	0.355899	0.339078	0.653652	0.777942	0.0651175	0.521756	0.634347	0.0325137	0.811321	0.0554094	0.329751	0.226397	0.151276	0.926803	0.64964	0.136368	0.273692	0.716035
P49207	RPL34	7	7	7	37.6	0.271825	0.743818	0.538745	-1.68987	-0.429331	-0.469836	-2.22861	-0.968077	-1.00858	1.26054	1.22003	-0.0405042	-0.99941	-0.616205	-2.68076	-1.56656	0.383204	-1.68135	-0.567152	-2.06456	-0.950356	1.1142	0.914948	0.357537	0.668436	0.268145	0.802426	0.842789	0.141558	0.523341	0.573305	0.519283	0.534247	0.984487	0.763697	0.240712	0.044307	0.103084	0.790271	0.310962	0.708919	0.251297	0.556225	0.684195
P49257	LMAN1	19	19	19	47.1	-0.121529	0.136875	-0.493675	-2.29242	-1.24868	-0.392195	-1.79875	-0.755007	0.10148	1.04374	1.90023	0.856487	-0.474227	0.359259	-0.0677858	0.129841	0.833486	0.406441	0.604069	-0.427045	-0.229418	0.197627	0.794467	0.698061	0.201462	0.0841237	0.296768	0.304853	0.231754	0.599564	0.77453	0.609627	0.120537	0.489136	0.878181	0.594072	0.920439	0.847618	0.27768	0.495112	0.316225	0.174491	0.519838	0.569146
P49327;A0A0U1RQF0;A0A0U1RRG3;A0A1B0GTR5;J3KTF0	FASN	123;122;6;1;1	123;122;6;1;1	123;122;6;1;1	66.5	-0.117528	-0.144059	-0.119627	-0.455578	-0.179064	-0.262568	-0.335951	-0.0594376	-0.142941	0.276514	0.19301	-0.0835038	-0.0440863	-0.758314	-0.898014	-0.664861	-0.714227	-0.853928	-0.620774	-0.139701	0.0934528	0.233154	0.748859	0.590216	0.735682	0.171504	0.484425	0.443946	0.324211	0.824206	0.608393	0.33548	0.505903	0.742195	0.979445	0.0859102	0.0194044	0.074818	0.11488	0.0138402	0.0685272	0.623435	0.838724	0.501402
P49368;P49368-2;B4DUR8;Q5SZX6;E9PRC8;Q5SZW8;E9PQ35;E9PM09;Q5SZX9	CCT3	37;35;34;14;13;9;7;7;7	37;35;34;14;13;9;7;7;7	37;35;34;14;13;9;7;7;7	70.3	-0.155373	0.323783	-0.0813993	-0.290533	0.0623062	-0.320722	-0.209133	0.143706	-0.239323	0.352839	-0.0301896	-0.383028	0.635411	0.537589	0.413988	0.577087	-0.0978221	-0.221423	-0.0583238	-0.1236	0.0394984	0.163099	0.584424	0.255006	0.823709	0.39248	0.816517	0.448715	0.578563	0.554605	0.521856	0.248167	0.951229	0.242306	0.62115	0.301595	0.334782	0.196853	0.821853	0.392279	0.843367	0.71558	0.925605	0.569146
P49411;H3BNU3	TUFM	27;2	27;2	27;2	71.2	0.483078	NA	0.599734	0.0178406	-0.613244	2.00301	-0.581893	-1.21298	1.40327	-0.631084	1.98517	2.61625	0.169797	-1.20338	-1.34907	-1.31888	-1.37318	-1.51887	-1.48868	-0.14569	-0.115494	0.0301956	0.781708	NA	0.499337	0.986844	0.548626	0.139325	0.545438	0.32998	0.228156	0.610917	0.087341	0.0779127	0.963281	0.128893	0.0945118	0.051354	0.150705	0.0824998	0.0441765	0.903801	0.915595	0.983768
P49458;E9PE20;P49458-2	SRP9	7;4;4	7;4;4	7;4;4	64	0.189445	0.289818	-0.387262	-0.154354	0.00965271	-0.612034	0.232909	0.396915	-0.224772	0.164006	-0.457681	-0.621687	0.0583604	0.377046	0.584466	0.247626	0.318686	0.526106	0.189266	0.20742	-0.12942	-0.33684	0.704123	0.425601	0.348309	0.725649	0.975467	0.229586	0.658445	0.302483	0.664572	0.668012	0.319192	0.146901	0.979445	0.439231	0.166795	0.594842	0.388016	0.064648	0.554965	0.390651	0.774815	0.336242
P49585;C9JEJ2;C9J050;H7C1T3;C9J2E1;C9JPY0;H7BZN1;C9JVS0;F8WAZ5;F2Z2B1	PCYT1A	16;16;14;10;9;6;6;4;4;1	16;16;14;10;9;6;6;4;4;1	12;12;10;7;8;5;4;3;3;0	54.8	-0.119328	NA	-0.699097	-1.08887	0.140853	0.280315	-0.389776	0.83995	0.979412	1.22973	1.36919	0.139461	-0.547172	-0.531981	-0.0806875	-0.162642	0.0151908	0.466484	0.38453	0.451294	0.369339	-0.0819542	0.730689	NA	0.457843	0.181118	0.807798	0.682502	0.741762	0.296356	0.186064	0.128792	0.0685231	0.737625	0.768962	0.574815	0.92576	0.849663	0.993055	0.494793	0.607039	0.75345	0.84333	0.970897
P49588;P49588-2;H3BPK7	AARS	36;35;12	36;35;12	36;35;12	50.6	NA	NA	-0.368053	-0.0121129	-0.0637182	1.10044	0.35594	0.304335	1.4685	-0.0516053	1.11256	1.16416	0.147169	-0.988628	-1.27768	-1.8154	-1.1358	-1.42485	-1.96257	-0.289055	-0.826769	-0.537714	NA	NA	0.649461	0.986844	0.92645	0.0273846	0.748261	0.766422	0.0581878	0.961433	0.074577	0.0748646	0.965889	0.185261	0.0282338	0.016986	0.285715	0.0678436	0.0426156	0.775387	0.552511	0.636504
P49591;Q5T5C7	SARS	12;12	12;12	12;12	39.1	-0.0799463	NA	-0.163913	0.468616	-0.279905	0.396535	0.632529	-0.115992	0.560447	-0.748521	-0.0720816	0.67644	0.667523	-0.703759	-0.572106	-0.946047	-1.37128	-1.23963	-1.61357	0.131653	-0.242288	-0.373941	0.901087	NA	0.875705	0.55673	0.728424	0.672893	0.521065	0.91461	0.541007	0.335365	0.937002	0.391746	0.603728	0.146791	0.208019	0.0519364	0.0304569	0.0236286	0.0106413	0.806994	0.67367	0.589404
P49643;P49643-2;A0A096LP51	PRIM2	12;5;2	12;5;2	12;5;2	24.4	NA	NA	-0.582534	-0.360956	-0.220731	-0.304773	0.221578	0.361804	0.277761	0.140226	0.056183	-0.0840425	-0.277315	-0.753366	-1.1872	-0.967972	-0.476051	-0.909884	-0.690657	-0.433833	-0.214605	0.219227	NA	NA	0.395569	0.53226	0.699951	0.632275	0.705743	0.506969	0.600255	0.767806	0.904309	0.864574	0.903389	0.281563	0.0127943	0.0533714	0.620674	0.107007	0.259371	0.594765	0.861357	0.696793
P49662-2;P49662;P49662-4;E9PMT1;P51878-3;P51878-6;P51878-2;P51878;P51878-5;P49662-5;H7C0P5;P49662-3;Q6UXS9-3	CASP4	15;15;10;4;4;4;4;4;4;3;2;1;1	15;15;10;4;4;4;4;4;4;3;2;1;1	14;14;10;4;4;4;4;4;4;3;2;1;0	63.2	0.05185	0.962806	-1.40491	-1.39458	-0.427111	0.0783473	0.0103319	0.9778	1.48326	0.967468	1.47293	0.505458	-0.515723	0.177576	0.554037	0.368253	0.693299	1.06976	0.883976	0.376461	0.190677	-0.185784	0.96353	0.175913	0.0946963	0.0187515	0.254419	0.895494	0.991964	0.200478	0.0608069	0.0462082	0.0120079	0.187345	0.83201	0.831615	0.175543	0.434509	0.534859	0.127848	0.231949	0.676525	0.890217	0.744186
P49721;A0A087WVV1	PSMB2	13;6	13;6	13;6	74.6	NA	NA	0.202746	-0.39963	-0.548332	-0.283478	-0.602376	-0.751078	-0.486224	-0.148702	0.116152	0.264854	0.0781791	-0.508499	-0.846918	-0.974591	-0.586678	-0.925097	-1.05277	-0.338419	-0.466092	-0.127673	NA	NA	0.788919	0.478611	0.279606	0.724296	0.49785	0.342365	0.583976	0.850804	0.891601	0.755906	0.978709	0.372908	0.0963393	0.10262	0.424549	0.124789	0.13464	0.679196	0.692667	0.918125
P49736;H0Y8E6;F8WDM3;H7C4N9;C9J013;C9JZ21	MCM2	39;35;2;1;1;1	39;35;2;1;1;1	39;35;2;1;1;1	52.4	-0.048313	0.490011	0.955871	0.263025	0.812959	-0.692342	-0.692846	-0.142912	-1.64821	0.549934	-0.955367	-1.5053	0.52852	-0.336068	-0.856298	-0.254184	-0.864587	-1.38482	-0.782704	-0.52023	0.0818833	0.602114	0.951288	0.755289	0.250814	0.748697	0.212975	0.678743	0.319535	0.823999	0.262286	0.301342	0.490813	0.284971	0.878181	0.783291	0.244043	0.843948	0.545799	0.116961	0.567149	0.729937	0.976653	0.787398
P49748;P49748-3;P49748-2;G3V1M7;K7EQP4;J3QRJ8;J3KSR4;J3QKU9;K7EJW8;J3KS89;K7EMF8	ACADVL	39;39;38;14;10;8;6;5;5;4;1	39;39;38;14;10;8;6;5;5;4;1	39;39;38;14;10;8;6;5;5;4;1	72.4	0.0190895	0.521658	-0.174127	-1.04809	0.0168392	-0.235651	-0.873961	0.190966	-0.0615234	1.06493	0.812438	-0.25249	0.340787	1.66302	1.83938	1.51812	1.32223	1.49859	1.17733	0.176365	-0.144901	-0.321266	0.964401	0.148446	0.65772	0.104619	0.960651	0.522348	0.235129	0.526262	0.858823	0.137452	0.164493	0.322317	0.815507	0.0107714	0.00225022	0.00630786	0.0175425	0.0031203	0.00798112	0.609433	0.701512	0.37782
P49750-4;P49750;P49750-3;F8VU51;H0YIQ2;H0YI23;U3KQT9	YLPM1	28;27;24;21;21;10;1	28;27;24;21;21;10;1	28;27;24;21;21;10;1	18.6	-0.655557	-1.87095	1.37382	1.77351	-0.338751	-0.120235	0.399692	-1.71257	-1.49405	-2.11226	-1.89375	0.218516	0.321355	0.291931	0.313453	0.548988	-0.0294241	-0.00790146	0.227634	0.0215227	0.257058	0.235535	0.726237	0.0108987	0.116364	0.038657	0.765318	0.92521	0.285308	0.150374	0.0900741	0.0734405	0.0330711	0.87085	0.90079	0.727032	0.642541	0.60464	0.984415	0.990937	0.867173	0.993571	0.915595	0.924476
P49754-2;P49754-3;P49754;H7BZX6;H7C0K2;C9J3F8;H7BXH3	VPS41	11;11;11;3;1;1;1	11;11;11;3;1;1;1	11;11;11;3;1;1;1	16.2	NA	NA	0.200642	-0.153761	-0.0829309	-0.494153	-0.354403	-0.283573	-0.694795	0.0708305	-0.340392	-0.411222	-0.033703	-0.724252	-1.01596	-0.630912	-0.690549	-0.982255	-0.597209	-0.291706	0.0933396	0.385046	NA	NA	0.69771	0.851272	0.850497	0.458112	0.672342	0.565726	0.262286	0.940284	0.661526	0.504683	0.984473	0.25277	0.0713356	0.266744	0.312115	0.0859988	0.297311	0.616354	0.914263	0.603915
P49755;G3V2K7	TMED10	6;4	6;4	6;4	35.6	0.00847254	-0.063809	0.55804	-0.536146	0.000958985	0.784662	-1.09419	-0.557081	0.226622	0.537105	1.32081	0.783703	-0.862597	0.389718	0.314922	0.231707	1.25232	1.17752	1.0943	-0.0747965	-0.158011	-0.0832148	0.986893	0.959243	0.205201	0.504386	0.998908	0.122151	0.216341	0.484108	0.483729	0.642089	0.0823608	0.260759	0.815507	0.557373	0.592116	0.706852	0.369688	0.300458	0.34148	0.843959	0.734454	0.787398
P49756;P49756-2;P49756-3;E9PQU5;H0YE46;E9PSE8;P49756-4	RBM25	39;17;17;13;4;4;3	39;17;17;13;4;4;3	39;17;17;13;4;4;3	39.7	-0.159523	-0.155215	0.150808	0.0419511	-0.323719	-0.343886	-0.108856	-0.474527	-0.494694	-0.365671	-0.385838	-0.020167	0.262293	0.47089	0.35853	0.50147	0.208597	0.0962371	0.239177	-0.11236	0.0305802	0.14294	0.622158	0.6379	0.650017	0.911315	0.208295	0.304853	0.7536	0.124357	0.106206	0.200482	0.175163	0.94882	0.878181	0.258652	0.291677	0.159819	0.592246	0.728925	0.402618	0.710812	0.927055	0.650995
P49773;D6REP8;D6RE99;D6RD60;D6RC06	HINT1	9;5;5;5;3	9;5;5;5;3	9;5;5;5;3	78.6	-0.075108	NA	0.158474	-0.871919	0.042894	1.32913	-1.03039	-0.11558	1.17066	0.914813	2.20105	1.28624	-0.934223	-1.37635	-0.706629	-0.843301	-0.44213	0.227594	0.0909219	0.669723	0.533051	-0.136672	0.890351	NA	0.890662	0.0857434	0.961557	0.0203977	0.386725	0.939137	0.218964	0.309722	0.00216275	0.0959136	0.77149	0.125016	0.184838	0.163914	0.78421	0.823612	0.94104	0.494902	0.704127	0.881302
P49790;P49790-3;P49790-2	NUP153	55;53;52	55;53;52	55;53;52	52.3	-0.316914	-0.121803	-0.131791	-0.478157	-0.136114	0.150431	-0.346367	-0.00432326	0.282221	0.342043	0.628588	0.286545	-0.0564978	1.35216	1.29739	1.30871	1.40866	1.35389	1.3652	-0.0547685	-0.0434571	0.0113114	0.559431	0.88028	0.810105	0.395118	0.736121	0.792682	0.574268	0.990602	0.506106	0.496345	0.217791	0.428516	0.984473	0.146791	0.114403	0.121911	0.141391	0.0685313	0.0847249	0.864327	0.927055	0.980451
P49792;H0YBN8;C9J6W1;Q7Z3J3-2;H7BZ48;C9J1W9;C9JF75;C9J1P2;F8WBP7	RANBP2	160;5;4;4;4;3;3;2;1	160;5;4;4;4;3;3;2;1	109;0;0;0;0;0;0;0;1	64.4	-0.11551	-0.0792172	-0.0534143	-0.0324797	0.0162377	-0.0977257	0.0209346	0.0696521	-0.0443114	0.0487175	-0.0652459	-0.113963	0.49788	0.828971	0.889869	0.862963	0.331091	0.391989	0.365083	0.0608983	0.0339925	-0.0269058	0.72577	0.809986	0.867087	0.931265	0.957105	0.790769	0.951947	0.79194	0.886198	0.87582	0.840627	0.690211	0.77149	0.148911	0.0758039	0.0940107	0.392339	0.156241	0.228043	0.829324	0.925707	0.937064
P49841;P49841-2	GSK3B	15;15	15;15	10;10	50	2.09918	1.57583	-0.334244	-0.514486	-0.418454	-0.544509	-0.180242	-0.0842092	-0.210265	0.0960326	-0.0300227	-0.126055	-0.39849	-0.546634	0.608776	-0.492207	-0.148144	1.00727	-0.0937171	1.15541	0.0544273	-1.10098	0.000242693	0.0317724	0.638318	0.460933	0.499965	0.386089	0.800295	0.896118	0.614867	0.906731	0.957926	0.808392	0.814712	0.31902	0.257693	0.605178	0.746295	0.0394174	0.931475	0.0750664	0.976297	0.50579
P49848;P49848-3;J3KR72;P49848-2;C9JIS2;C9J088;C9JFL8;C9JTY6;F8WEJ7;C9J7C4;E5RHA1;E5RKA5;C9JHQ8	TAF6	15;15;15;14;6;6;6;6;5;5;5;4;3	15;15;15;14;6;6;6;6;5;5;5;4;3	15;15;15;14;6;6;6;6;5;5;5;4;3	31.2	-0.0212491	NA	-1.0035	-0.0722959	-0.55796	-0.370626	0.931204	0.44554	0.632874	-0.485664	-0.298331	0.187333	-0.68475	-0.919591	-0.283056	-0.438011	-0.234841	0.401694	0.246739	0.636535	0.48158	-0.154955	0.987281	NA	0.192599	0.928779	0.238151	0.540121	0.323896	0.559959	0.380864	0.486073	0.659167	0.755784	0.679823	0.0829315	0.371709	0.210646	0.79159	0.502737	0.708919	0.211968	0.453996	0.684784
P49903;P49903-2;P49903-4;P49903-3;Q5T5U6;Q5T5U7	SEPHS1	12;9;9;8;5;1	12;9;9;8;5;1	12;9;9;8;5;1	54.6	-0.302791	0.383843	0.948054	1.10563	1.34806	0.995343	0.157574	0.400008	0.0472892	0.242435	-0.110285	-0.352719	0.989087	0.969268	0.585795	0.712295	-0.0198186	-0.403292	-0.276791	-0.383473	-0.256973	0.126501	0.45321	0.342356	0.0935767	0.0378116	0.0170068	0.0769538	0.632134	0.189527	0.883078	0.363035	0.70181	0.180104	0.382891	0.0412738	0.0806077	0.0503041	0.976034	0.321204	0.516886	0.251297	0.522376	0.684195
P49915;P49915-2	GMPS	34;31	34;31	34;31	66.4	-0.211971	-0.175664	0.688409	0.095031	1.55119	2.16965	-0.593378	0.862783	1.48124	1.45616	2.07462	0.618455	0.015089	0.0324122	-0.526778	-0.537445	0.0173232	-0.541867	-0.552534	-0.55919	-0.569857	-0.0106668	0.748859	0.729448	0.544778	0.947942	0.0849168	0.0614805	0.662852	0.264613	0.0792478	0.175497	0.05017	0.203029	0.992722	0.968743	0.45355	0.50327	0.991505	0.457633	0.522343	0.238931	0.521388	0.991715
P49916-3;P49916;P49916-4;P49916-2;K7ERZ5;K7EQB6;K7ENR9;K7EJR4;K7ELY6	LIG3	34;34;32;32;18;9;7;2;1	34;34;32;32;18;9;7;2;1	34;34;32;32;18;9;7;2;1	42.3	-0.162753	0.308068	0.9839	0.815136	0.869957	1.27969	-0.168764	-0.113943	0.295792	0.0548211	0.464556	0.409735	0.621257	1.7113	1.84334	1.5456	1.09005	1.22208	0.924338	0.132036	-0.165707	-0.297743	0.723038	0.538654	0.0544031	0.126914	0.0469772	0.0230222	0.766189	0.692152	0.26112	0.929971	0.27067	0.134563	0.72715	0.0107714	0.00374599	0.00659769	0.16109	0.0644665	0.12723	0.788684	0.745779	0.596029
P49959;P49959-3;F8W7U8;P49959-2;F5GXT0;F5H742;F5H256	MRE11A	37;36;35;34;10;7;7	37;36;35;34;10;7;7	37;36;35;34;10;7;7	54	-0.168093	0.0861571	0.0946454	0.765201	0.374604	0.273593	0.670555	0.279959	0.178948	-0.390597	-0.491608	-0.101011	0.95097	1.51851	1.63205	1.54062	0.567543	0.681083	0.589655	0.11354	0.0221114	-0.0914288	0.543149	0.759918	0.825109	0.0605572	0.210093	0.468952	0.104406	0.323476	0.549184	0.203229	0.112865	0.692961	0.636688	0.0767983	0.0361404	0.0491545	0.241206	0.0742713	0.139277	0.636141	0.95299	0.776887
P50395;P50395-2;Q5SX87;V9GYJ7;V9GYF8;Q5SX90;Q5SX86;Q5SX91;G5E9U5	GDI2	33;30;18;10;10;10;9;9;3	33;30;18;10;10;10;9;9;3	25;24;13;7;7;7;6;4;0	80.2	0.249293	0.147128	0.674961	0.0361268	0.194436	1.007	-0.638834	-0.480525	0.332039	0.158309	0.970873	0.812564	0.443058	-0.186606	0.0314267	-0.265846	-0.629664	-0.411632	-0.708905	0.218033	-0.0792404	-0.297273	0.630361	0.77847	0.536353	0.979011	0.847702	0.324666	0.46201	0.360519	0.408962	0.869076	0.147657	0.0899098	0.853355	0.79339	0.962916	0.715061	0.241206	0.312395	0.218177	0.494902	0.919735	0.710535
P50454;E9PR70;E9PPV6;E9PKH2;E9PK86;E9PMI5;E9PNX1;E9PJH8;E9PIG2;E9PRS3;E9PQ34;H0YEP8;E9PLA6	SERPINH1	14;10;10;8;7;7;5;4;4;4;3;2;1	14;10;10;8;7;7;5;4;4;4;3;2;1	14;10;10;8;7;7;5;4;4;4;3;2;1	49	-0.176953	0.59744	-0.037797	-0.358988	-0.1639	0.160545	-0.321191	-0.126103	0.198342	0.195088	0.519533	0.324445	0.748219	-0.0550424	0.00584911	-0.148141	-0.803262	-0.74237	-0.89636	0.0608915	-0.0930982	-0.15399	0.723531	0.330804	0.961256	0.553228	0.818784	0.85451	0.691032	0.896118	0.81821	0.843396	0.491396	0.739255	0.737083	0.95038	0.992683	0.829673	0.278173	0.178939	0.14691	0.865515	0.883225	0.726254
P50502;Q3KNR6;H7C3I1;F6VDH7;Q8NFI4;Q8IZP2;F8WAQ7	ST13;ST13P5	17;13;10;10;10;8;1	17;13;10;10;10;8;1	17;13;10;10;10;8;1	43.6	0.132849	-0.179391	-0.505476	-0.93138	-0.917311	-0.102991	-0.425905	-0.411836	0.402485	0.014069	0.82839	0.814321	-0.0450064	-0.367812	-0.214957	-0.416041	-0.322806	-0.169951	-0.371035	0.152855	-0.0482293	-0.201084	0.753216	0.681045	0.116364	0.0146728	0.014921	0.776654	0.192766	0.209412	0.171502	0.967531	0.0218456	0.0252478	0.979445	0.359229	0.515046	0.236696	0.39476	0.514464	0.212164	0.617325	0.915595	0.569146
P50552;K7ENL7;K7EM16;K7ENR7;K7EIG8;K7EQD0	VASP	23;8;8;6;3;2	23;8;8;6;3;2	23;8;8;6;3;2	55.3	0.652841	-0.597644	-0.930319	-1.52108	-0.82492	-0.166385	-0.590758	0.105398	0.763934	0.696157	1.35469	0.658535	-0.627932	-0.12615	-0.151844	-0.167359	0.501782	0.476087	0.460573	-0.0256946	-0.0412094	-0.0155149	0.600786	0.361227	0.0468385	0.0448891	0.074255	0.736295	0.43341	0.815155	0.0785211	0.360603	0.060568	0.16103	0.561084	0.79339	0.647138	0.684629	0.27768	0.0940619	0.207979	0.952593	0.9493	0.980005
P50570-5;K7ENE7;K7EMR9	DNM2	49;3;1	49;3;1	1;1;1	69.4	-0.243625	0.161253	0.664155	-0.00949472	-0.546681	-0.413349	-0.67365	-1.21084	-1.0775	-0.537186	-0.403854	0.133332	0.727814	0.818106	1.24118	1.70905	0.090292	0.513367	0.981236	0.423075	0.890944	0.467869	0.517005	0.584767	0.101049	0.979027	0.0813392	0.284635	0.104316	0.0283542	0.0235403	0.109355	0.205356	0.716188	0.777084	0.313908	0.101833	0.0406024	0.891377	0.280766	0.0730577	0.151516	0.0184902	0.169838
P50748;E7ES84;P50748-2;F5H5V0	KNTC1	19;8;4;1	19;8;4;1	19;8;4;1	11.8	-0.981202	NA	-0.574052	-0.333138	-0.251061	0.0509512	0.240914	0.322991	0.625003	0.082077	0.384089	0.302012	-0.542484	-0.491518	-0.799852	-1.03392	0.0509657	-0.257369	-0.491439	-0.308334	-0.542405	-0.234071	0.564488	NA	0.462594	0.49826	0.715931	0.964903	0.741993	0.719112	0.542036	0.915557	0.646656	0.784743	0.795605	0.433189	0.121888	0.0870779	0.946151	0.611943	0.412173	0.553265	0.515409	0.734051
P50750;P50750-2;X6RE90;Q00534;Q96Q40-2;Q07002;Q07002-2;Q07002-3	CDK9	12;12;2;1;1;1;1;1	11;11;2;0;0;0;0;0	11;11;2;0;0;0;0;0	43.3	0.364098	NA	0.36037	0.885971	0.698768	0.0216804	0.5256	0.338398	-0.33869	-0.187203	-0.86429	-0.677088	0.408383	0.67525	1.0715	0.0341073	0.266867	0.663114	-0.374276	0.396247	-0.641142	-1.03739	0.875987	NA	0.735772	0.282067	0.379856	0.981408	0.322892	0.506969	0.536886	0.543746	0.044536	0.100672	0.878181	0.422971	0.095699	0.984732	0.74034	0.0779946	0.763688	0.594765	0.793407	0.615783
P50914;E7EPB3	RPL14	7;6	7;6	7;6	34	0.4553	-0.334476	0.0701973	-0.690431	0.182364	0.23778	-0.760628	0.112166	0.167582	0.872794	0.92821	0.0554159	0.142936	-0.315641	-0.390895	-0.262503	-0.458577	-0.533831	-0.405439	-0.0752541	0.0531383	0.128392	0.616819	0.297635	0.863928	0.115364	0.499555	0.546245	0.166382	0.752135	0.670431	0.080541	0.0528252	0.883737	0.960525	0.576696	0.413534	0.627091	0.297893	0.0819194	0.272317	0.832163	0.92273	0.787398
P50990;P50990-2;P50990-3;H7C4C8;H7C2U0	CCT8	48;47;41;22;10	48;47;41;22;10	48;47;41;22;10	81.4	0.127965	-0.105438	-0.0774749	-0.199423	-0.30432	0.0041326	-0.121948	-0.226846	0.0816075	-0.104897	0.203556	0.308453	0.0930173	-0.24436	-0.369347	-0.304503	-0.337377	-0.462364	-0.397521	-0.124987	-0.0601433	0.0648438	0.662558	0.694256	0.834536	0.58066	0.225211	0.990637	0.775739	0.420021	0.81645	0.759844	0.531002	0.210832	0.965889	0.546693	0.259263	0.381092	0.409785	0.13136	0.214472	0.664823	0.891174	0.847679
P50991;P50991-2	CCT4	34;31	34;31	34;31	73.8	0.0506755	0.257388	-0.173331	-0.653087	-0.255292	0.152769	-0.479755	-0.0819606	0.3261	0.397795	0.805855	0.40806	0.0934365	0.0710804	0.100537	0.0681584	-0.022356	0.00710028	-0.025278	0.0294563	-0.00292198	-0.0323783	0.900381	0.388888	0.632259	0.0779624	0.289566	0.654044	0.246755	0.799609	0.304879	0.234416	0.0361354	0.123868	0.965889	0.871179	0.753992	0.849663	0.959254	0.977871	0.940069	0.92124	0.994846	0.915016
P50995-2;P50995;H0Y6E1;E5RIN3	ANXA11	18;18;5;1	18;18;5;1	17;17;5;0	43.9	0.0661837	0.455825	0.0902279	0.664974	-0.475814	-0.235489	0.574746	-0.566042	-0.325717	-1.14079	-0.900464	0.240324	1.03944	0.532362	0.85655	0.696888	-0.507077	-0.182889	-0.342552	0.324188	0.164526	-0.159662	0.929077	0.772733	0.872493	0.113269	0.234039	0.693359	0.249898	0.276005	0.574185	0.021821	0.0761308	0.647506	0.413377	0.29611	0.0563514	0.118624	0.380979	0.671581	0.446385	0.435315	0.781112	0.730079
P51148;P51148-2;K7ERI8;F8VVK3;K7ENY4;F8VSF8;F8VWU4;F8VVZ0;F8VUA5;K7EIP6;F8VPW9;F8VWZ7	RAB5C	8;8;5;4;3;2;2;2;2;1;1;1	8;8;5;4;3;2;2;2;2;1;1;1	3;3;0;0;0;0;0;0;0;1;0;0	49.1	-0.281881	0.268162	-0.545553	-0.606127	-0.0776151	-0.216837	-0.0605738	0.467938	0.328716	0.528512	0.38929	-0.139222	0.33057	0.433517	0.365224	0.49733	0.102947	0.0346537	0.166759	-0.0682931	0.0638126	0.132106	0.68671	0.406075	0.133489	0.191075	0.8144	0.581491	0.921686	0.176778	0.298124	0.29601	0.381745	0.689187	0.808548	0.258149	0.229011	0.128118	0.813887	0.910263	0.607262	0.815426	0.866519	0.645769
P51149;C9J592;C9J8S3;C9J4V0;C9J4S4;C9IZZ0;C9J7D1	RAB7A	13;9;9;7;6;6;3	13;9;9;7;6;6;3	13;9;9;7;6;6;3	70.5	0.472815	-0.24827	-1.58133	-0.406582	-1.06329	0.115945	1.17475	0.518036	1.69727	-0.656711	0.522527	1.17924	-0.520801	-0.646518	0.924077	0.280562	-0.125718	1.44488	0.801363	1.5706	0.927081	-0.643515	0.34187	0.804059	0.0895833	0.44956	0.26757	0.794277	0.227761	0.711754	0.0530884	0.593546	0.287308	0.228051	0.777084	0.381179	0.0995198	0.718599	0.889176	0.020598	0.27381	0.09933	0.517302	0.602893
P51532-5;P51532-2;P51532-3;P51532-4;P51532;Q9HBD4;A0A0A0MT49;K7EP28;A0A0U1RRF5	SMARCA4	66;66;66;66;64;64;64;5;3	66;66;66;66;64;64;64;5;3	42;42;42;42;40;40;42;4;0	41.8	0.0297285	-0.325662	0.0399296	-0.299798	-0.153241	-0.161381	-0.339728	-0.19317	-0.201311	0.146558	0.138417	-0.00814093	0.64335	0.986057	1.24643	1.49374	0.342706	0.60308	0.850394	0.260374	0.507688	0.247314	0.940357	0.29293	0.917321	0.535073	0.592397	0.663562	0.518155	0.438851	0.470136	0.775139	0.755605	0.976973	0.733923	0.168587	0.0558311	0.0365735	0.42207	0.048818	0.0289915	0.435757	0.283073	0.486841
P51610-4;A6NEM2;P51610-3;Q9Y5Z7	HCFC1	63;63;23;1	63;63;23;1	3;3;0;0	44.6	-0.0238601	0.0448718	-0.120406	-0.223038	-0.262965	-0.134894	-0.102632	-0.14256	-0.0144885	-0.0399278	0.0881434	0.128071	0.515916	1.4838	1.57803	1.29578	0.967884	1.06212	0.77986	0.0942332	-0.188023	-0.282256	0.939507	0.897317	0.718964	0.443007	0.28765	0.689284	0.763564	0.607918	0.969367	0.903081	0.761315	0.638613	0.657534	0.0108296	0.00215826	0.00876085	0.0538595	0.00753281	0.0419691	0.741696	0.661807	0.389104
P51648;P51648-2;J3QRD1;J3QS00;I3L1M4;J3QKK9;J3KTD9;I3L2W1;K7EN73;J3KTG1;E9PJV0;C9JGJ2;I3L0X1;I3L3I9	ALDH3A2	8;8;7;3;3;1;1;1;1;1;1;1;1;1	8;8;7;3;3;1;1;1;1;1;1;1;1;1	7;7;6;2;2;1;1;1;1;1;0;1;1;0	21	-1.04895	NA	NA	NA	NA	NA	NA	NA	NA	NA	NA	NA	NA	NA	NA	NA	NA	NA	NA	NA	NA	NA	0.261608	NA	NA	NA	NA	NA	NA	NA	NA	NA	NA	NA	NA	NA	NA	NA	NA	NA	NA	NA	NA	NA
P51659;E7EWE5;P51659-3;P51659-2;G5E9S2;E7ET17;E7ER27;E7EPL9	HSD17B4	37;34;34;34;28;28;24;21	37;34;34;34;28;28;24;21	37;34;34;34;28;28;24;21	65.4	-0.255184	0.0251989	-0.839628	-0.476428	-0.867379	-0.132617	0.363199	-0.0277512	0.707011	-0.39095	0.343812	0.734762	-0.385637	-0.486033	0.289924	-0.0362231	-0.100396	0.675561	0.349414	0.775957	0.44981	-0.326147	0.517005	0.950798	0.111858	0.161589	0.0182422	0.724744	0.466411	0.954624	0.103714	0.168492	0.217344	0.0145018	0.888832	0.265511	0.407553	0.932878	0.914556	0.322168	0.635022	0.0568994	0.282841	0.344513
P51665;H3BNT7;H3BTM8;H3BQV2	PSMD7	14;10;10;2	14;10;10;2	14;10;10;2	51.2	-0.14367	-0.169297	0.0174362	-0.037405	0.0836338	0.120492	-0.0548412	0.0661976	0.103056	0.121039	0.157897	0.0368582	2.37456	0.677317	1.05247	1.51989	-1.69724	-1.32209	-0.854671	0.375151	0.842572	0.467421	0.857276	0.590216	0.984268	0.957672	0.881418	0.864699	0.923634	0.877141	0.817047	0.754513	0.670273	0.91292	0.209461	0.560147	0.268274	0.0717307	0.194666	0.135049	0.176612	0.83411	0.64426	0.776887
P51692;K7EIF9;C9J4I3;C9JVV6	STAT5B	19;4;3;1	19;4;3;1	5;0;1;0	30	1.63853	1.33563	-0.423315	-0.293047	0.311484	-0.642076	0.130268	0.734799	-0.218761	0.604531	-0.349029	-0.953559	-0.146512	-1.25781	-1.04361	-0.741287	-1.1113	-0.897103	-0.594775	0.214199	0.516527	0.302328	0.121386	0.0104358	0.642179	0.637311	0.591337	0.30309	0.899256	0.368541	0.780505	0.278286	0.427398	0.0754	0.96489	0.0831572	0.120305	0.276016	0.0771837	0.097101	0.277127	0.760737	0.57096	0.787398
P51858;P51858-2;P51858-3	HDGF	14;11;11	13;11;11	13;11;11	65.4	-0.040615	-0.306896	0.430718	0.120045	-0.370245	0.451887	-0.310672	-0.800963	0.0211693	-0.49029	0.331842	0.822132	-0.1541	-0.639542	-1.15766	-1.0968	-0.485442	-1.00356	-0.942696	-0.518122	-0.457255	0.060867	0.936115	0.670789	0.17285	0.806308	0.419622	0.511576	0.509421	0.186388	0.97749	0.434724	0.623467	0.255449	0.953722	0.161872	0.00817178	0.0209134	0.484734	0.0775755	0.122987	0.2772	0.513867	0.927965
P51991	HNRNPA3	29	26	4	53.4	-0.0542485	-0.312836	0.529005	0.481093	0.299549	-0.083726	-0.0479122	-0.229456	-0.612731	-0.181544	-0.564819	-0.383275	-0.221332	0.0294028	0.0703697	0.406709	0.250735	0.291702	0.628041	0.0409669	0.377306	0.336339	0.885266	0.369852	0.157007	0.158279	0.307026	0.854995	0.896394	0.348688	0.0795123	0.483124	0.0857517	0.186821	0.902905	0.956995	0.859297	0.295499	0.562205	0.368618	0.105575	0.883304	0.301626	0.35756
P51991-2;H7C1J8	HNRNPA3	27;2	2;0	2;0	51.7	NA	NA	-0.0953429	0.0552911	-0.757125	1.04029	0.150634	-0.661782	1.13564	-0.812416	0.985001	1.79742	-0.694296	0.0570073	-1.46946	-1.11711	0.751303	-0.775166	-0.42281	-1.52647	-1.17411	0.352356	NA	NA	0.959405	0.967759	0.537029	0.449668	0.928631	0.683829	0.397585	0.542099	0.373823	0.168503	0.815507	0.968743	0.087536	0.194399	0.604342	0.219525	0.538954	0.31069	0.538198	0.671853
P52209-2;P52209;K7EM49;K7EMN2;K7EPF6;K7ELN9	PGD	21;21;12;10;10;5	21;21;12;10;10;5	21;21;12;10;10;5	55.1	0.00952372	0.119364	0.955652	0.945108	0.302056	2.18361	-0.0105446	-0.653596	1.22796	-0.643051	1.2385	1.88155	0.383328	-0.61695	-1.98024	-1.1248	-1.00028	-2.36356	-1.50813	-1.36329	-0.507851	0.855436	0.991106	0.927411	0.275794	0.429581	0.758967	0.0352503	0.994929	0.565726	0.1453	0.694608	0.262056	0.0732927	0.925269	0.619134	0.0410899	0.209676	0.45877	0.020598	0.0951221	0.329403	0.791525	0.43708
P52272;P52272-2;A0A087X0X3;M0R2T0;M0R019;M0R0N3;M0R2I7;M0QYQ7;M0R0Y6;M0QY96;M0QYL3	HNRNPM	58;57;56;26;25;20;17;17;8;7;4	58;57;56;26;25;20;17;17;8;7;4	29;28;27;19;19;15;5;13;8;5;1	84.2	-0.0547212	-0.416579	-0.170546	-0.0809961	-0.102195	-0.225709	0.0895498	0.0683507	-0.0551629	-0.0211992	-0.144713	-0.123514	-0.267762	-0.082403	-0.134378	-0.107049	0.185359	0.133384	0.160713	-0.0519749	-0.0246463	0.0273286	0.886071	0.155189	0.5857	0.825794	0.682527	0.521863	0.79274	0.79194	0.863751	0.951574	0.638185	0.655415	0.850191	0.842197	0.649037	0.747657	0.648243	0.628793	0.600338	0.864327	0.951123	0.942108
P52292;J3QLL0;J3KS65;J3QL07	KPNA2	26;11;11;1	26;11;11;1	26;11;11;1	71.3	-0.146406	-0.404368	0.0102789	0.000637168	0.0686563	0.147458	-0.00964173	0.0583774	0.13718	0.0680192	0.146821	0.0788021	0.15841	0.239905	0.39531	0.360758	0.0814954	0.2369	0.202348	0.155404	0.120852	-0.034552	0.662558	0.207456	0.980741	0.997974	0.79778	0.655908	0.981249	0.844347	0.636108	0.827598	0.617439	0.752748	0.937963	0.557648	0.20734	0.280008	0.88082	0.494793	0.598699	0.616354	0.791456	0.90932
P52294;C9JYI4;C9JWD9;C9J4U1;C9J352;F2Z3G4	KPNA1	21;12;6;6;5;5	21;12;6;6;5;5	13;8;6;6;5;5	41.8	-0.889384	0.974521	1.13187	2.53351	1.84837	1.12551	1.40164	0.716501	-0.00636163	-0.685139	-1.408	-0.722863	0.0974663	0.578949	0.905507	0.802305	0.481483	0.808041	0.704839	0.326558	0.223356	-0.103202	0.503427	0.207456	0.400662	0.00333543	0.014538	0.0927879	0.301768	0.583083	0.993776	0.0593925	0.00267388	0.0353093	0.979445	0.365295	0.102113	0.152418	0.620674	0.272975	0.348508	0.435315	0.692667	0.777022
P52298;C9JQX9;B3KSB0;P52298-3;P52298-2;F8WE41	NCBP2	6;4;4;4;4;1	6;4;4;4;4;1	5;3;3;4;3;1	40.4	NA	NA	0.140836	-0.0393555	-0.127737	-0.262677	-0.180192	-0.268574	-0.403514	-0.088382	-0.223322	-0.13494	-0.231689	-0.319831	-0.592855	-0.272781	-0.0881424	-0.361166	-0.041092	-0.273024	0.0470504	0.320074	NA	NA	0.905107	0.958682	0.91617	0.723762	0.869139	0.859597	0.612404	0.951495	0.450326	0.904795	0.928852	0.444643	0.144355	0.455676	0.911154	0.548225	0.949132	0.495823	0.904961	0.50579
P52594-2;P52594-3;P52594;P52594-4;B8ZZY2;C9J2I0	AGFG1	11;11;11;11;9;6	11;11;11;11;9;6	11;11;11;11;9;6	34.3	NA	NA	0.713378	2.62007	-0.156156	0.358973	1.90669	-0.869535	-0.354405	-2.77622	-2.26109	0.51513	-0.271885	-1.15323	0.431543	0.0418247	-0.881345	0.703428	0.31371	1.58477	1.19506	-0.389718	NA	NA	0.592053	0.00395504	0.83197	0.740651	0.157408	0.50555	0.806709	0.00483439	0.0208855	0.584896	0.928852	0.0730505	0.574563	0.962646	0.312115	0.453161	0.739513	0.151954	0.303646	0.827638
P52597;A0A1B0GW42	HNRNPF	19;6	17;6	17;6	62.4	0.00914783	-0.710411	0.698485	0.828071	1.01793	-0.441755	0.129586	0.319442	-1.14024	0.189856	-1.26983	-1.45968	-0.114899	0.0339619	0.118113	-0.115728	0.148861	0.233012	-0.000829301	0.0841506	-0.14969	-0.233841	0.987869	0.028987	0.151795	0.0448891	0.0161526	0.267044	0.777881	0.382722	0.0189655	0.467665	0.0038283	0.00133963	0.960525	0.948927	0.735428	0.758263	0.754296	0.489658	0.997772	0.825557	0.745779	0.536181
P52701;P52701-3;P52701-4;A0A087WWJ1;P52701-2;A0A087WYT6;F8WAX8;C9JH55;C9J8Y8;C9J7Y7;U3KQ72;F8W7G9	MSH6	58;54;52;47;47;9;5;3;3;3;2;2	58;54;52;47;47;9;5;3;3;3;2;2	58;54;52;47;47;9;5;3;3;3;2;2	54.9	-0.0171614	-0.203706	0.244187	0.0474838	0.649795	0.714933	-0.196703	0.405608	0.470746	0.602312	0.667449	0.0651372	1.80315	1.80278	2.34367	2.2217	-0.000367229	0.540526	0.41855	0.540893	0.418917	-0.121976	0.980542	0.693583	0.825109	0.96479	0.390069	0.415714	0.820465	0.429399	0.314157	0.288995	0.170608	0.829102	0.272415	0.0167466	0.00132695	0.00332677	0.999962	0.437136	0.586386	0.260746	0.546912	0.813821
P52732	KIF11	28	28	28	31.2	0.198022	0.481973	-1.29029	-1.12223	-0.336759	-1.01297	0.168055	0.953531	0.277322	0.785476	0.109267	-0.676209	-0.0786302	-0.791922	-1.33597	-0.99995	-0.713292	-1.25734	-0.92132	-0.544043	-0.208028	0.336015	0.804741	0.175913	0.14454	0.135275	0.632586	0.212201	0.869051	0.255436	0.720053	0.301359	0.885064	0.304826	0.972523	0.236895	0.00817178	0.0999937	0.350009	0.0139857	0.155349	0.492575	0.890217	0.744186
P52739-2;P52739;D6RJH2;D6R9I2;D6RFI6;D6RAT8;D6RBK1	ZNF131	8;8;4;4;3;3;3	8;8;4;4;3;3;3	8;8;4;4;3;3;3	20.5	0.78773	-0.843031	0.577631	-0.0486853	-0.306337	-0.0251339	-0.626317	-0.883969	-0.602765	-0.257652	0.0235515	0.281204	-0.635279	-1.016	-1.28234	-0.886393	-0.380717	-0.647058	-0.251114	-0.266341	0.129603	0.395945	0.333741	0.333756	0.412873	0.956674	0.652581	0.975818	0.311447	0.124357	0.104954	0.726613	0.967158	0.510678	0.733923	0.14922	0.0487688	0.17191	0.426444	0.0779946	0.570059	0.516937	0.860528	0.510951
P52747-2;P52747;E7EN86;P52747-3;E9PPB0;E9PS81;E9PJF2;C9JTC5;C9JRS3;E9PLN4;E9PMY8;C9J2G7;C9JCG1;E9PLS7;Q6NX45;A9JR48;A0A087WXW6;Q9BXA9-3;H3BSM9;Q9BXA9-4;A0A140TA74;Q9NSC2-2;Q9BXA9-2;Q9BXA9;A0A140TA70;Q9NSC2	ZNF143	12;12;11;11;3;3;3;3;2;2;2;1;1;1;1;1;1;1;1;1;1;1;1;1;1;1	12;12;11;11;3;3;3;3;2;2;2;1;1;1;1;1;1;1;1;1;1;1;1;1;1;1	7;7;6;6;3;3;3;3;2;2;2;1;1;1;0;0;0;0;0;0;0;0;0;0;0;0	28.3	NA	-2.19709	0.0811872	-0.740441	1.27997	-2.26403	-0.821628	1.19879	-2.34521	2.02042	-1.52359	-3.544	0.166726	-1.32143	0.567794	-0.940378	-1.48816	0.401069	-1.1071	1.88923	0.381057	-1.50817	NA	0.0104358	0.950152	0.5887	0.0312309	0.0790959	0.667347	0.264613	0.0986213	0.174863	0.298433	0.0100701	0.965889	0.159575	0.547299	0.260389	0.0776424	0.576248	0.0758047	0.0687051	0.572846	0.216896
P52789;E9PB90	HK2	18;17	18;17	13;12	23.1	0.283873	NA	-0.370968	-0.453809	-0.895735	-0.766514	-0.0828414	-0.524768	-0.395546	-0.441926	-0.312705	0.129222	0.0567882	-0.71146	-0.666932	-0.856413	-0.768248	-0.72372	-0.913201	0.044528	-0.144953	-0.189481	0.451977	NA	0.554672	0.383997	0.185359	0.293545	0.926088	0.565726	0.636108	0.630772	0.683302	0.90286	0.979445	0.175369	0.142262	0.09113	0.173555	0.0897464	0.0729575	0.902885	0.799541	0.7188
P52815;B4DLN1	MRPL12;SLC25A10	5;5	5;5	5;5	33.3	NA	NA	-1.38678	-1.36813	0.079382	-1.76356	0.0186517	1.46616	-0.376776	1.44751	-0.395428	-1.84294	-0.691034	-0.227524	0.715685	0.20474	0.46351	1.40672	0.895774	0.94321	0.432265	-0.510945	NA	NA	0.145052	0.118655	0.924255	0.0750838	0.981138	0.0226816	0.403435	0.0239352	0.425999	0.00193668	0.672793	0.803366	0.0921643	0.765061	0.680547	0.0286954	0.245233	0.366451	0.803327	0.61355
P52907	CAPZA1	15	15	12	75.5	-0.108151	0.17343	-0.468546	-0.302039	-1.1141	-0.11947	0.166507	-0.645551	0.349075	-0.812058	0.182569	0.994626	-0.719571	0.563575	0.768101	0.82974	1.28315	1.48767	1.54931	0.204526	0.266165	0.0616386	0.804741	0.482922	0.183009	0.417846	0.372805	0.752826	0.705743	0.68412	0.259844	0.602569	0.617948	0.445887	0.777084	0.472652	0.273146	0.246956	0.10172	0.020598	0.022181	0.529727	0.515409	0.853764
P52948-5;P52948;P52948-6;P52948-2;H7C3P6;P52948-4;P52948-3;H0YDF4;H0YEN4;H0YCR0;H0YCT1;H0YDA1	NUP98	53;53;51;50;31;20;20;8;6;4;3;1	53;53;51;50;31;20;20;8;6;4;3;1	53;53;51;50;31;20;20;8;6;4;3;1	40.7	-0.365031	-0.981558	-0.0706014	0.284487	0.643709	-0.67797	0.355089	0.71431	-0.607369	0.359221	-0.962457	-1.32168	-0.00101122	1.28977	1.59746	1.17346	1.29078	1.59847	1.17447	0.307689	-0.116312	-0.424001	0.403478	0.178818	0.875705	0.467993	0.116072	0.117505	0.357049	0.124357	0.0759567	0.354651	0.0119301	0.00539075	0.998162	0.0761995	0.0173501	0.0597779	0.032135	0.00197959	0.0138455	0.388821	0.84333	0.303236
P53350;I3L2H5;I3L387;I3L309	PLK1	34;7;6;2	34;7;6;2	34;7;6;2	67.2	0.746079	2.68446	-0.3584	-0.472962	-0.561915	-0.0786317	-0.114562	-0.203515	0.279768	-0.0889528	0.394331	0.483284	0.180103	2.66393	3.90338	3.67137	2.48383	3.72327	3.49127	1.23944	1.00744	-0.232006	0.248334	0.00466211	0.73682	0.510024	0.325723	0.94779	0.921686	0.823999	0.809715	0.87582	0.645553	0.545157	0.960525	0.0148673	0.000761299	0.00164295	0.0175425	0.000603989	0.00164048	0.0927578	0.284465	0.720993
P53367;P53367-3	ARFIP1	17;8	17;8	2;0	62.7	-0.0519415	0.205489	0.257345	-0.0322922	0.215163	-0.0450347	-0.289637	-0.0421817	-0.30238	0.247456	-0.0127425	-0.260198	0.346113	1.60097	1.38848	1.38082	1.25486	1.04236	1.03471	-0.212492	-0.220149	-0.00765732	0.890249	0.81941	0.833617	0.982949	0.83916	0.973791	0.67385	0.917203	0.353342	0.727854	0.982785	0.455848	0.885998	0.0069	0.00290824	0.00575503	0.13884	0.0954405	0.115037	0.45933	0.612221	0.983768
P53396;P53396-2;P53396-3;K7ESG8;K7EIE7	ACLY	51;49;37;5;5	51;49;37;5;5	51;49;37;5;5	55.3	-0.0763915	0.0515384	1.00763	1.47919	1.61893	2.32599	0.471558	0.611298	1.31836	0.13974	0.8468	0.707061	0.31301	-0.266387	-0.570306	0.328718	-0.579397	-0.883317	0.0157078	-0.30392	0.595105	0.899025	0.902868	0.948607	0.442049	0.168231	0.131036	0.0769538	0.602577	0.406777	0.0905964	0.815212	0.1153	0.13447	0.900002	0.613958	0.169566	0.475731	0.389853	0.0977523	0.977397	0.418035	0.292032	0.0929887
P53611;Q5T4U8	RABGGTB	5;4	5;4	5;4	16.6	NA	NA	1.24966	1.26689	1.19268	-1.12364	0.0172341	-0.0569718	-2.3733	-0.0742059	-2.39053	-2.31633	-0.525802	-1.53338	-1.49016	-1.51914	-1.00758	-0.964355	-0.993343	0.0432231	0.014235	-0.0289881	NA	NA	0.243858	0.16845	0.189771	0.293545	0.969879	0.896406	0.00829422	0.831151	0.00278598	0.00326534	0.87353	0.0940146	0.040484	0.0439864	0.302365	0.152765	0.161225	0.959437	0.989664	0.970897
P53618;E9PP73;E9PP63;E9PKQ1	COPB1	56;27;5;5	56;27;5;5	56;27;5;5	62.5	-0.0410455	-0.125351	0.417699	0.392336	0.284429	-0.172746	-0.0253634	-0.13327	-0.590445	-0.107907	-0.565082	-0.457175	0.692572	0.587598	0.55665	0.728626	-0.104975	-0.135922	0.0360538	-0.0309476	0.141029	0.171976	0.918018	0.677687	0.200899	0.170983	0.26055	0.577661	0.947138	0.670436	0.0689526	0.73555	0.0557161	0.088199	0.592224	0.258044	0.200419	0.121911	0.801925	0.609378	0.918453	0.921196	0.760748	0.611171
P53621;P53621-2	COPA	89;87	89;87	89;87	77.4	-0.0601615	-0.168258	0.271704	0.32533	0.223454	-0.200159	0.0536261	-0.04825	-0.471863	-0.101876	-0.525489	-0.423613	0.285025	0.267827	0.278407	0.355647	-0.0171984	-0.00661893	0.0706219	0.0105795	0.0878204	0.0772409	0.85696	0.49536	0.392089	0.278563	0.36458	0.540493	0.892522	0.872405	0.110869	0.744934	0.074577	0.0970818	0.851402	0.516867	0.407176	0.326169	0.969782	0.977284	0.815813	0.974344	0.830203	0.80608
P53680;M0R0N4;M0QYZ2;P53680-2;X6R390;M0QZ21;M0R1S0	AP2S1	6;6;6;5;5;4;2	6;6;6;5;5;4;2	6;6;6;5;5;4;2	43	-0.548129	NA	-0.17438	-0.154997	-0.773168	-0.525197	0.0193834	-0.598788	-0.350817	-0.618171	-0.3702	0.247971	-0.19376	-0.94353	-0.537781	-0.373384	-0.74977	-0.344021	-0.179624	0.405749	0.570147	0.164397	0.564488	NA	0.735249	0.771999	0.0830512	0.403171	0.965637	0.118835	0.483729	0.103812	0.435194	0.60896	0.942795	0.121615	0.293408	0.480939	0.297634	0.548225	0.76325	0.531763	0.486518	0.859991
P53992;G5EA31;P53992-2;A0A0U1RR49	SEC24C	28;26;11;1	28;26;11;1	25;23;11;1	33.3	0.0355332	0.619447	1.90001	1.68124	1.94923	1.86664	-0.218767	0.0492164	-0.0333692	0.267983	0.185398	-0.0825856	1.05199	1.04425	0.740833	1.39404	-0.00774011	-0.311162	0.34205	-0.303422	0.34979	0.653212	0.923321	0.411934	0.0695777	0.0540629	0.0328466	0.0611736	0.544555	0.87608	0.934308	0.322766	0.55349	0.797075	0.592224	0.117637	0.206103	0.0241584	0.996707	0.662394	0.607608	0.623062	0.513867	0.30617
P53999;D6RC37;D6R970	SUB1	13;5;5	13;5;5	13;5;5	66.1	0.198155	0.182032	-0.022676	-0.726364	-0.428719	0.00982743	-0.703688	-0.406043	0.0325034	0.297644	0.736191	0.438547	-0.0819244	-0.321593	-0.0635494	-0.343847	-0.239669	0.0183751	-0.261923	0.258044	-0.0222542	-0.280298	0.648757	0.533415	0.950237	0.0927998	0.119133	0.981408	0.15655	0.186388	0.952634	0.493874	0.135909	0.263538	0.97131	0.456305	0.869332	0.369218	0.606041	0.956167	0.478439	0.298146	0.95299	0.336242
P54132;H0YNU5;H0YLV8	BLM	39;35;8	39;35;8	39;35;8	37.3	0.0770282	0.164159	0.0720224	0.524777	0.422761	0.230882	0.452755	0.350739	0.15886	-0.102016	-0.293895	-0.191879	0.60738	0.510131	0.894072	0.347724	-0.0972489	0.286692	-0.259656	0.383941	-0.162407	-0.546347	0.912459	0.616003	0.935315	0.458059	0.487392	0.765236	0.311447	0.278283	0.652829	0.815212	0.438372	0.523964	0.70476	0.408674	0.0953555	0.52839	0.854729	0.345478	0.463543	0.347267	0.797454	0.231116
P54136;P54136-2;E5RJM9;E5RH09;E5RI24	RARS	32;28;7;5;1	32;28;7;5;1	32;28;7;5;1	52	0.198196	0.606314	0.748441	1.51137	1.69261	1.58952	0.762927	0.944164	0.841081	0.181237	0.0781536	-0.103083	0.175856	-0.61468	1.18447	1.54739	-0.790536	1.00862	1.37153	1.79915	2.16207	0.362915	0.633462	0.303788	0.582758	0.0963873	0.0849168	0.151248	0.491911	0.368324	0.391901	0.746277	0.899466	0.885939	0.965889	0.477035	0.0734966	0.0314176	0.442248	0.138026	0.0663578	0.0750664	0.0460957	0.456185
P54198;P54198-2	HIRA	25;20	25;20	25;20	38.8	-0.264285	-0.253944	0.385147	0.100662	0.453153	0.250191	-0.284485	0.0680056	-0.134956	0.352491	0.149529	-0.202962	-0.0744904	-0.417939	0.888452	-0.286748	-0.343448	0.962942	-0.212257	1.30639	0.131191	-1.1752	0.662558	0.505909	0.657901	0.910236	0.503907	0.786083	0.720921	0.936343	0.868618	0.605444	0.839601	0.800754	0.979445	0.622685	0.0232884	0.643792	0.789005	0.132592	0.810824	0.244751	0.937053	0.294295
P54578;A6NJA2;P54578-2;P54578-3;J3QQT6;J3KS55	USP14	16;15;15;15;1;1	16;15;15;15;1;1	16;15;15;15;1;1	43.7	-0.0466484	0.357253	-0.337299	-0.83392	-0.290035	0.301947	-0.496621	0.0472639	0.639246	0.543885	1.13587	0.591982	0.438733	-0.469335	-0.382924	-1.00089	-0.908068	-0.821658	-1.43963	0.0864104	-0.53156	-0.617971	0.986155	0.677687	0.660782	0.206298	0.605113	0.623039	0.506162	0.941641	0.19512	0.335846	0.037774	0.114596	0.814712	0.462687	0.397765	0.0999937	0.318407	0.201345	0.0884976	0.92834	0.705031	0.596345
P54619-2;P54619;P54619-3;F8VYY9;H0YIC9;H0YHF8;F8VVA3;F8VZX1;F8VSL2;F8VPF5;F8VSH3;F8VRY2;Q9UGJ0-2;E9PGP6;Q9UGJ0-3;Q9UGJ0	PRKAG1	14;14;14;13;8;6;6;6;4;4;3;3;2;2;2;2	14;14;14;13;8;6;6;6;4;4;3;3;2;2;2;2	13;13;13;12;7;6;5;5;3;4;2;2;2;2;2;2	55.9	-0.251564	NA	-0.0170258	-0.979733	0.80003	-1.03025	-0.962708	0.817056	-1.01322	1.77976	-0.0505141	-1.83028	-0.818219	-1.02988	-0.320818	-0.276862	-0.211664	0.497401	0.541356	0.709064	0.75302	0.0439557	0.85696	NA	0.986487	0.201699	0.208295	0.300457	0.166382	0.0937864	0.186639	0.016969	0.957926	0.0311808	0.592224	0.181606	0.459288	0.663829	0.826421	0.268217	0.410004	0.394192	0.576272	0.971548
P54725-3	RAD23A	10	7	1	34.5	NA	NA	0.0623676	0.742769	0.495573	0.00576613	0.680401	0.433205	-0.0566015	-0.247196	-0.737003	-0.489806	-0.521768	-0.63448	-0.783961	-1.07901	-0.112711	-0.262193	-0.557241	-0.149482	-0.44453	-0.295048	NA	NA	0.944149	0.20299	0.38158	0.989531	0.49867	0.654023	0.950025	0.789988	0.205074	0.428488	0.865115	0.296564	0.229011	0.130125	0.911154	0.753522	0.534719	0.842919	0.64426	0.823076
P54727;P54727-2;Q5W0S5;Q5W0S4;H0Y579	RAD23B	16;9;7;4;3	16;9;7;4;3	13;9;4;2;3	51.8	0.235285	-0.660424	0.515748	-0.463523	-0.0912796	-0.514186	-0.979271	-0.607027	-1.02993	0.372243	-0.0506628	-0.422906	0.104568	-0.629937	-1.08566	-0.811211	-0.734504	-1.19022	-0.915779	-0.45572	-0.181274	0.274446	0.951288	0.3558	0.160825	0.165654	0.738403	0.180743	0.0529652	0.126739	0.0271553	0.293802	0.904309	0.18742	0.965889	0.198689	0.0239529	0.101954	0.120931	0.00728135	0.0506241	0.263595	0.799541	0.679558
P55010;H0YLZ1;H0YN40;H0YMJ8;H0YM54;H0YK11;H0YK29	EIF5	26;12;12;8;8;3;2	26;12;12;8;8;3;2	26;12;12;8;8;3;2	50.3	0.0930424	0.324276	-0.195774	0.141044	0.305202	0.309023	0.336818	0.500976	0.504798	0.164158	0.16798	0.00382166	1.1209	0.974139	0.859303	0.756318	-0.146762	-0.261598	-0.364583	-0.114835	-0.217821	-0.102985	0.827951	0.333756	0.774095	0.827186	0.524261	0.572009	0.54174	0.285417	0.208216	0.684428	0.624894	0.989463	0.702877	0.391802	0.414733	0.478967	0.752874	0.42896	0.286197	0.72173	0.571949	0.777326
P55036;Q5VWC4;P55036-2;A6PVX3;H0Y3Y9;H0Y561	PSMD4	15;13;11;9;5;1	15;13;11;9;5;1	12;10;8;6;5;1	49.3	1.60088	-0.715418	0.791992	-0.409938	-0.168857	-0.613747	-1.20193	-0.960849	-1.40574	0.241081	-0.203809	-0.44489	-0.983587	-0.39162	-1.07022	-0.607034	0.591967	-0.0866285	0.376553	-0.678596	-0.215414	0.463181	0.45321	0.0432139	0.124468	0.429581	0.664574	0.145522	0.10817	0.123958	0.0163142	0.721691	0.691203	0.241386	0.679823	0.352951	0.144355	0.110595	0.619883	0.940671	0.712285	0.505556	0.641086	0.734051
P55039;A8MZF9;J3QKW7;J3QRI9;J3KRL5;J3QR71;J3QL90;J3QKV7;J3QLF3	DRG2	21;18;9;7;5;5;4;4;3	21;18;9;7;5;5;4;4;3	20;17;8;6;5;5;4;4;3	56.6	0.295881	0.1664	1.28315	-0.745804	-0.256395	-0.35901	-2.02895	-1.53955	-1.64216	0.489408	0.386794	-0.102615	-0.670573	-0.28254	-0.196922	-0.3577	0.388033	0.47365	0.312872	0.0856178	-0.0751601	-0.160778	0.523693	0.897317	0.077268	0.184448	0.810326	0.603571	0.0111638	0.211037	0.0232346	0.683615	0.468754	0.932767	0.65414	0.465259	0.535518	0.324146	0.545799	0.338744	0.575789	0.776417	0.891174	0.7188
P55060-3;P55060;P55060-4;P55060-2	CSE1L	55;55;50;16	55;55;50;16	55;55;50;16	60.2	-0.167016	0.223745	-0.525989	-0.756343	-0.402683	-0.00362657	-0.230354	0.123307	0.522363	0.35366	0.752716	0.399056	-0.0875475	-0.279006	-0.613375	-0.487106	-0.191459	-0.525827	-0.399558	-0.334368	-0.208099	0.126269	0.726237	0.450336	0.136329	0.0493661	0.160233	0.992423	0.513771	0.6472	0.133004	0.243108	0.051477	0.200827	0.965889	0.477364	0.0601255	0.129631	0.65351	0.0877057	0.183361	0.323979	0.618111	0.684195
P55072;C9JUP7;C9IZA5	VCP	68;11;11	68;11;11	68;11;11	70.7	-0.22325	0.0299447	0.691333	0.10892	-0.154073	-0.0971641	-0.582413	-0.845406	-0.788497	-0.262993	-0.206084	0.0569093	0.0695848	-0.23324	-0.727369	-0.652664	-0.302825	-0.796954	-0.722249	-0.494129	-0.419424	0.0747052	0.573094	0.939109	0.0740389	0.757115	0.54908	0.848104	0.099497	0.0299973	0.0795123	0.315345	0.602437	0.899027	0.978709	0.629813	0.0720776	0.103108	0.637675	0.112104	0.148025	0.202494	0.318096	0.831323
P55081	MFAP1	14	13	13	35.3	NA	0.491185	0.270747	0.67711	-0.287061	-0.964051	0.406364	-0.557808	-1.2348	-0.964172	-1.64116	-0.67699	0.471122	0.700229	0.935304	0.987282	0.229106	0.464182	0.51616	0.235075	0.287053	0.0519781	NA	0.748621	0.795243	0.437331	0.815447	0.42375	0.424463	0.599564	0.149473	0.347539	0.0566174	0.561751	0.814712	0.288864	0.0361722	0.0348375	0.808749	0.391399	0.351615	0.755685	0.774815	0.895449
P55196;J3KN01;P55196-5;A8MQ02;H0Y8L4;H0Y948	MLLT4	39;39;39;37;6;2	39;39;39;37;6;2	0;0;0;0;0;0	27	NA	NA	0.295738	0.259758	0.477784	-0.25753	-0.0359796	0.182046	-0.553268	0.218026	-0.517288	-0.735314	-0.416273	0.308021	-0.329446	0.358362	0.724294	0.0868269	0.774635	-0.637467	0.0503409	0.687808	NA	NA	0.561628	0.571912	0.270876	0.626134	0.950764	0.733205	0.261763	0.66868	0.240692	0.139403	0.777879	0.712323	0.674545	0.423501	0.42301	0.915717	0.0814418	0.654858	0.971219	0.625852
P55211;F8VVS7;P55211-2;P55211-4;Q5JRU8;Q5JRU2;P55211-3;F8VWA5;H0Y3S8;H0Y6Y2;A0A087WX72	CASP9	10;8;7;7;6;5;4;3;3;3;1	10;8;7;7;6;5;4;3;3;3;1	10;8;7;7;6;5;4;3;3;3;1	37.3	NA	NA	-1.04398	0.435001	-1.09257	-0.492218	1.47898	-0.0485868	0.551762	-1.52757	-0.927219	0.600348	-0.283043	-1.1155	0.539001	-0.225541	-0.832462	0.822044	0.0575017	1.65451	0.889964	-0.764542	NA	NA	0.103609	0.362536	0.0702215	0.417775	0.056018	0.951966	0.367089	0.0430475	0.104139	0.332854	0.888832	0.0812373	0.425853	0.780385	0.230982	0.255296	0.949591	0.135253	0.539539	0.65322
P55265-5;P55265;P55265-4	ADAR	55;55;55	55;55;55	4;4;4	66.2	-0.0682268	-0.243494	-0.0311037	-0.0631639	0.172058	-0.87704	-0.0320602	0.203161	-0.845937	0.235222	-0.813877	-1.0491	0.300269	2.44857	2.85355	2.81376	2.14831	2.55328	2.51349	0.404975	0.365188	-0.0397871	0.898878	0.542495	0.944149	0.908083	0.524261	0.060133	0.950764	0.447131	0.0404831	0.549842	0.0637354	0.00809386	0.87836	0.00632412	0.000400697	0.000880005	0.0139977	0.000603989	0.00137013	0.431882	0.596761	0.89827
P55327-2;P55327-4;P55327;P55327-7;P55327-5;P55327-6;P55327-3;E5RK35	TPD52	10;10;9;9;9;9;9;2	10;10;9;9;9;9;9;2	2;2;2;2;2;2;2;2	75.5	-0.660779	-0.828829	-0.227609	-0.819521	-0.445598	-0.778568	-0.591912	-0.217989	-0.550959	0.373923	0.0409534	-0.33297	-0.409773	-0.869168	-0.385417	-0.60512	-0.459395	0.0243557	-0.195347	0.48375	0.264048	-0.219702	0.411831	0.297635	0.845614	0.222363	0.492424	0.483817	0.619128	0.85711	0.663357	0.549415	0.967513	0.752454	0.880818	0.236895	0.493321	0.487555	0.580609	0.962362	0.842119	0.449774	0.875336	0.888671
P55735;P55735-2;A0A0C4DFR6;P55735-3;A8MXL6;E7ERC8	SEC13	15;14;14;14;12;4	15;14;14;14;12;4	15;14;14;14;12;4	67.1	0.230186	-0.107079	0.122831	-0.440721	0.185272	-0.312227	-0.563553	0.0624411	-0.435058	0.625994	0.128494	-0.497499	-1.05048	0.55528	0.688069	0.554836	1.60576	1.73855	1.60532	0.132789	-0.000444133	-0.133233	0.890249	0.935025	0.833617	0.602937	0.689679	0.776654	0.521259	0.8486	0.638715	0.412834	0.914619	0.571085	0.441646	0.314571	0.166169	0.275384	0.0197456	0.00544075	0.0107395	0.710965	0.999095	0.780045
P55769;B1AHD1	NHP2L1	6;6	6;6	6;6	46.1	-0.152094	0.447533	0.491832	-1.88941	-2.55311	0.245892	-2.38124	-3.04494	-0.245941	-0.663703	2.1353	2.799	0.602014	-0.93091	0.244434	-0.331178	-1.53292	-0.357581	-0.933193	1.17534	0.599731	-0.575612	0.945065	0.69055	0.192599	0.0245268	0.00351401	0.663562	0.0225573	0.00296546	0.639947	0.441357	0.0205995	0.00468066	0.752852	0.395263	0.679107	0.744871	0.213942	0.217448	0.282762	0.367381	0.799206	0.693184
P55795	HNRNPH2	18	10	10	48.6	-0.128161	-1.12099	1.1923	1.05385	0.732187	-0.342342	-0.138448	-0.460114	-1.53464	-0.321667	-1.3962	-1.07453	-1.44711	0.183537	0.648914	0.764077	1.63064	2.09602	2.21118	0.465377	0.580539	0.115162	0.809524	0.00617175	0.0318609	0.0119172	0.0263132	0.431604	0.768758	0.257425	0.0128202	0.262587	0.00667687	0.015641	0.441646	0.871924	0.18564	0.126024	0.265569	0.025001	0.0255187	0.726048	0.742744	0.795367
P55884;P55884-2;C9JZG1;C9JQN7	EIF3B	38;38;12;7	38;38;12;7	38;38;12;7	58.7	-0.0863493	0.100094	0.535624	0.411618	0.260613	0.0715043	-0.124005	-0.27501	-0.464119	-0.151005	-0.340114	-0.189109	0.881677	0.740301	0.584679	0.596735	-0.141376	-0.296998	-0.284942	-0.155622	-0.143566	0.0120562	0.852582	0.818191	0.256275	0.400227	0.488285	0.888492	0.817898	0.372241	0.1453	0.742161	0.341291	0.45906	0.736574	0.433178	0.504274	0.496087	0.785373	0.400494	0.423794	0.650549	0.740835	0.980005
P56192;P56192-2;H0YHV5;H0YIP0;F8VS26;F8W0M7;F8W0S4;F8VZZ9;H0YI94;F5H2V6;H0YIC2;F8VPL7;H0YHL6;H0YI27	MARS	24;16;7;4;2;2;2;2;2;2;1;1;1;1	24;16;7;4;2;2;2;2;2;2;1;1;1;1	24;16;7;4;2;2;2;2;2;2;1;1;1;1	34.4	NA	NA	-0.623773	-1.36979	-0.0757183	-0.553607	-0.746015	0.548055	0.0701659	1.29407	0.816181	-0.477889	-0.0446754	-1.18196	-1.06644	-0.302514	-1.13729	-1.02177	-0.257839	0.115521	0.879449	0.763928	NA	NA	0.216061	0.01577	0.84381	0.363074	0.226885	0.316007	0.925174	0.0329071	0.169842	0.406199	0.981538	0.117698	0.117878	0.723484	0.141391	0.102666	0.743963	0.894257	0.503757	0.57681
P56270-2;P56270-3;P56270;I3L2Z5;A0A087WWR2;H3BQI4;H3BQS2;I3L0M3;P56270-4;I3L4Y2;I3L411;H3BPU3	MAZ	11;9;9;8;7;6;5;4;4;3;2;2	11;9;9;8;7;6;5;4;4;3;2;2	11;9;9;8;7;6;5;4;4;3;2;2	29	NA	-0.804494	0.149408	0.748618	-0.865931	-0.673794	0.599209	-1.01534	-0.823203	-1.61455	-1.42241	0.192137	0.603742	2.09974	2.96283	2.38846	1.496	2.35909	1.78471	0.863083	0.28871	-0.574373	NA	0.536242	0.86097	0.319212	0.0680054	0.216128	0.613073	0.221908	0.248567	0.0832052	0.0714249	0.662635	0.684628	0.0147904	0.00095864	0.00626714	0.0476164	0.00145824	0.0143544	0.151516	0.777275	0.478067
P56537;P56537-2;B7ZBH1;A0A0U1RQV5;F8WD20;A0A0B4J1Y7;F8WDS6	EIF6	8;5;3;2;1;1;1	8;5;3;2;1;1;1	8;5;3;2;1;1;1	60	0.77846	NA	0.828225	-1.29031	-1.22675	0.360002	-2.11853	-2.05498	-0.468222	0.0635551	1.65031	1.58676	0.196328	-0.0428279	-0.290062	-0.172727	-0.239156	-0.486389	-0.369054	-0.247234	-0.129899	0.117335	0.520409	NA	0.281053	0.0924928	0.0947372	0.731	0.00718311	0.0046514	0.53223	0.912514	0.0430113	0.0493732	0.967415	0.968743	0.736302	0.852001	0.854636	0.621497	0.727991	0.767353	0.905659	0.919992
P56545;Q5SQP8;P56545-2;A0A087WYL1	CTBP2	18;18;18;3	18;18;18;3	14;14;14;1	54.6	-0.121861	0.865084	1.44746	1.54867	1.39313	1.01774	0.101215	-0.0543248	-0.429717	-0.15554	-0.530932	-0.375392	0.203452	0.860542	0.348867	1.02202	0.65709	0.145415	0.81857	-0.511675	0.161479	0.673155	0.707568	0.485901	0.130298	0.0728706	0.0928303	0.238908	0.79274	0.87608	0.179812	0.579477	0.0764935	0.165896	0.947516	0.228044	0.595463	0.10472	0.241206	0.750116	0.0659302	0.326654	0.760748	0.260193
P57088;D6RAA6;H0Y8N0;J3KN43;D6RBY2	TMEM33	10;7;3;1;1	10;7;3;1;1	10;7;3;1;1	34	-0.0719501	NA	-1.25909	-1.89979	-0.243873	-0.621901	-0.640701	1.01522	0.637191	1.65592	1.27789	-0.378028	0.720392	-0.283882	-0.485381	-0.545697	-1.00427	-1.20577	-1.26609	-0.2015	-0.261815	-0.0603156	0.89899	NA	0.0946963	0.00221321	0.354664	0.458112	0.388004	0.188787	0.511575	0.00483439	0.105246	0.641146	0.661114	0.51204	0.151324	0.257124	0.211959	0.065656	0.104463	0.633529	0.774815	0.95409
P57740;P57740-2;P57740-3;G3V1T4;H0YG15	NUP107	24;21;19;3;2	24;21;19;3;2	24;21;19;3;2	32.5	NA	NA	-0.0912856	0.679344	0.589999	-0.885466	0.77063	0.681285	-0.794181	-0.0893449	-1.56481	-1.47547	-0.0235255	-1.09743	-0.800962	-1.15121	-1.0739	-0.777436	-1.12768	0.296464	-0.0537815	-0.350245	NA	NA	0.93777	0.118655	0.109614	0.096369	0.465539	0.466795	0.354931	0.831151	0.00640783	0.00533928	0.988662	0.186572	0.174011	0.0722679	0.325533	0.300458	0.160972	0.738073	0.961701	0.579114
P57772;P57772-2	EEFSEC	25;22	25;22	6;6	53.7	NA	NA	-1.24493	-0.55069	-1.23822	-0.610274	0.694238	0.00670407	0.634654	-0.687534	-0.059584	0.62795	-0.351722	-1.05081	1.04843	2.06767	-0.69909	1.40016	2.41939	2.09925	3.11848	1.01924	NA	NA	0.159926	0.462857	0.122294	0.540493	0.223743	0.991662	0.388555	0.221091	0.943589	0.398144	0.888832	0.13236	0.0583783	0.00637494	0.303106	0.0156468	0.00254408	0.0154598	0.00203565	0.0353914
P58107	EPPK1	56	56	2	47	-0.0765394	-0.469731	0.485038	-0.991654	0.116888	0.245372	-1.47669	-0.36815	-0.239666	1.10854	1.23703	0.128484	0.387482	-0.428074	0.125948	0.82909	-0.815556	-0.261534	0.441608	0.554022	1.25716	0.703142	0.938463	0.253274	0.521961	0.205928	0.872488	0.776654	0.0484844	0.348688	0.609894	0.103812	0.0583463	0.812174	0.878181	0.646739	0.853072	0.180617	0.35012	0.508884	0.227233	0.567605	0.282495	0.25243
P59998;F8WCF6;P59998-3;F8WDD7;H7C0A3;P59998-2;A0A0A6YYG9;R4GN08;P59998-4;F8WE39;F8WDW3	ARPC4;ARPC4-TTLL3	9;9;8;6;6;6;6;4;4;3;2	9;9;8;6;6;6;6;4;4;3;2	9;9;8;6;6;6;6;4;4;3;2	68.5	0.0162683	NA	-0.22793	0.689569	0.205398	-0.305091	0.917499	0.433327	-0.0771613	-0.484171	-0.99466	-0.510489	-0.0175044	-0.414542	-1.16347	-1.31908	-0.397038	-1.14596	-1.30158	-0.748924	-0.904539	-0.155615	0.981874	NA	0.71551	0.171612	0.604786	0.768779	0.131713	0.32607	0.947538	0.21904	0.227243	0.53869	0.988662	0.457646	0.0245717	0.070504	0.5122	0.0237083	0.0960705	0.193555	0.44745	0.903422
P60174-1;P60174;P60174-4;U3KPZ0;U3KQF3;U3KPS5	TPI1	20;20;14;11;10;4	20;20;14;11;10;4	20;20;14;11;10;4	89.2	-0.0094076	-0.212992	-0.0942359	-0.033378	-0.10087	0.659383	0.0608579	-0.00663442	0.753618	-0.0674923	0.69276	0.760253	-0.0642688	-0.658339	-1.40783	-1.31353	-0.59407	-1.34356	-1.24926	-0.749487	-0.655186	0.094301	0.989155	0.674429	0.857776	0.950876	0.835185	0.20898	0.923162	0.990967	0.132215	0.919676	0.131797	0.138381	0.978709	0.200994	0.00593515	0.0111539	0.303106	0.00969766	0.0199182	0.09933	0.252956	0.787398
P60228;E5RGA2;H0YBR5;E5RHS5;E5RIT4;E5RII3;E5RIP5;E5RJ25;H0YBP5	EIF3E	27;18;13;9;7;4;3;3;2	27;18;13;9;7;4;3;3;2	22;13;13;8;7;4;3;3;2	65.4	0.677011	0.307275	0.808433	0.792704	0.596028	0.793697	-0.0157293	-0.212406	-0.0147364	-0.196676	0.000992869	0.197669	1.08327	0.658371	0.426588	0.820386	-0.424897	-0.65668	-0.262882	-0.231783	0.162015	0.393798	0.420037	0.720599	0.070473	0.0526461	0.127559	0.0969146	0.969879	0.580234	0.975523	0.637881	0.997106	0.631204	0.592224	0.421449	0.582893	0.273645	0.385204	0.119359	0.48926	0.584664	0.734454	0.387915
P60660-2;F8W1R7;P60660;G8JLA2;J3KND3;B7Z6Z4;F8VPF3;G3V1Y7;F8VZU9;F8W180;F8VXL3	MYL6	12;11;11;11;10;10;8;7;6;6;2	12;11;11;11;10;10;8;7;6;6;2	1;0;0;1;0;0;0;0;1;1;1	84.1	0.370752	0.453037	-0.604899	-0.856242	-0.307398	-0.274726	-0.251344	0.2975	0.330172	0.548844	0.581516	0.0326721	0.234011	0.337601	0.377891	0.330237	0.103591	0.143881	0.0962261	0.04029	-0.00736458	-0.0476546	0.59851	0.207456	0.0946963	0.0283382	0.279606	0.439482	0.538671	0.376212	0.308111	0.163647	0.101236	0.932767	0.892021	0.396528	0.253865	0.334032	0.817165	0.648367	0.770226	0.894071	0.987306	0.888671
P60709;G5E9R0;E7EVS6;C9JZR7;C9JTX5	ACTB	29;10;10;9;8	29;10;10;9;8	1;1;1;1;1	82.7	0.353293	-0.164748	0.516774	0.0739636	0.371864	0.605419	-0.442811	-0.144911	0.0886451	0.2979	0.531456	0.233556	-0.34253	-0.835301	-1.1354	-0.974029	-0.492771	-0.792871	-0.631499	-0.300099	-0.138727	0.161372	0.45321	0.635009	0.129072	0.855078	0.249645	0.107321	0.202224	0.692816	0.775312	0.428503	0.0924781	0.474984	0.811321	0.0656963	0.00827479	0.0196037	0.277763	0.0390321	0.0923801	0.320406	0.742744	0.63007
P60842;J3KT12;P60842-2;J3QS69;J3KTB5;J3QL43;J3KSZ0;J3QR64;J3KTN0;J3KS25;J3KS93;J3QL52;J3KT04;J3QQP0	EIF4A1	39;31;31;27;25;22;20;16;15;13;6;5;5;5	39;31;31;27;25;22;20;16;15;13;6;5;5;5	13;9;9;8;7;3;8;2;7;0;0;1;0;1	84	0.396098	-0.00697513	0.332933	0.328329	-0.0988185	0.000422141	-0.00460331	-0.431751	-0.33251	-0.427148	-0.327907	0.0992407	-0.141134	-0.450909	-0.48295	-0.481899	-0.309776	-0.341817	-0.340765	-0.0320411	-0.0309895	0.00105156	0.415572	0.984292	0.37137	0.292285	0.719924	0.99827	0.992442	0.221908	0.305192	0.143971	0.237407	0.71522	0.946672	0.285724	0.166795	0.191412	0.477237	0.294238	0.327114	0.907432	0.927055	0.998325
P60866;P60866-2;E5RJX2;E5RIP1;G3XAN0	RPS20	5;5;3;2;2	5;5;3;2;2	5;5;3;2;2	29.4	0.773901	-0.330551	-1.30979	-1.70928	0.0146699	-0.275479	-0.399485	1.32446	1.03431	1.72395	1.4338	-0.290149	-0.820824	0.772531	0.848639	-0.0242007	1.59336	1.66946	0.796623	0.0761081	-0.796732	-0.87284	0.218085	0.333518	0.267535	0.172223	0.964442	0.616199	0.866325	0.306604	0.371255	0.237188	0.247191	0.565134	0.83715	0.348816	0.247596	0.985681	0.241206	0.129782	0.586386	0.885591	0.64426	0.603915
P60891;P21108;A0A0B4J207;B1ALA7	PRPS1;PRPS1L1	7;5;5;3	7;5;5;3	1;1;1;1	25.5	NA	NA	0.90929	-0.480861	-0.189593	-0.0680795	-1.39015	-1.09888	-0.977369	0.291268	0.412782	0.121514	0.306348	0.251913	0.179212	-0.225231	-0.0544355	-0.127136	-0.531579	-0.0727009	-0.477143	-0.404442	NA	NA	0.252157	0.512638	0.779102	0.9048	0.197846	0.278283	0.171502	0.780431	0.544551	0.869176	0.902905	0.576696	0.645134	0.660257	0.946127	0.833599	0.456176	0.874013	0.556225	0.603915
P60900;G3V295;G3V5Z7;P60900-2;G3V3I1;G3V3U4;P60900-3;G3V4S5;G3V2S7;H0YJC4	PSMA6	12;11;11;9;8;6;5;2;2;1	12;11;11;9;8;6;5;2;2;1	12;11;11;9;8;6;5;2;2;1	67.1	-0.100943	-0.42056	-0.227381	-0.227116	-1.12137	1.17493	0.00026459	-0.893984	1.40231	-0.894249	1.40204	2.29629	0.265038	-1.25502	-2.38606	-2.50009	-1.52006	-2.6511	-2.76513	-1.13105	-1.24507	-0.114027	0.982888	0.748621	0.845332	0.796996	0.350241	0.148815	0.999577	0.548773	0.0994945	0.472064	0.00691501	0.0586258	0.946672	0.314542	0.0212646	0.0239599	0.200048	0.000809053	0.00254408	0.370822	0.451374	0.907791
P60953;P60953-1;Q5JYX0	CDC42	9;7;6	9;7;6	8;6;5	57.1	-0.639576	-1.20222	-0.11735	-0.833548	0.246523	1.38701	-0.716198	0.363873	1.50436	1.08007	2.22056	1.14049	1.01548	0.497701	0.567355	0.914812	-0.517781	-0.448127	-0.10067	0.0696535	0.417111	0.347458	0.662558	0.0407151	0.812946	0.162181	0.778644	0.0230222	0.277845	0.711754	0.00915443	0.306948	0.00543133	0.168503	0.691685	0.665232	0.474327	0.128873	0.750729	0.675847	0.923117	0.970999	0.815851	0.775901
P60981;P60981-2;F6RFD5	DSTN	14;13;12	13;12;11	13;12;11	78.8	0.521899	0.176272	-0.57861	-1.32181	-0.570466	0.267816	-0.743204	0.00814409	0.846426	0.751348	1.58963	0.838282	0.300735	-0.331887	-0.367581	-0.7045	-0.632622	-0.668317	-1.00523	-0.0356942	-0.372613	-0.336918	0.543149	0.670214	0.216061	0.200652	0.187041	0.665245	0.560693	0.982172	0.098553	0.508671	0.12663	0.102376	0.90139	0.517195	0.415861	0.183785	0.302365	0.171706	0.104745	0.92834	0.583596	0.611798
P61006;H0YNE9;Q92930;P61006-2;H0YMN7;H0YLJ8;H0YL94;M0R257;P59190;P20337;O95716;P20336	RAB8A;RAB8B	7;4;4;4;3;1;1;1;1;1;1;1	5;2;2;2;1;0;0;1;0;1;1;1	4;1;1;1;0;0;0;0;0;0;0;0	33.8	NA	NA	-1.08884	-0.818043	-1.37329	-0.585155	0.270797	-0.284451	0.503686	-0.555248	0.232889	0.788137	-0.276989	-0.158237	-0.651378	-0.832159	0.118752	-0.374389	-0.555171	-0.493141	-0.673922	-0.180782	NA	NA	0.0489038	0.0712887	0.034127	0.339078	0.638975	0.68412	0.407796	0.404477	0.704441	0.260759	0.90833	0.803366	0.243564	0.245066	0.85952	0.494793	0.456836	0.404257	0.550941	0.895449
P61011;P61011-2;G3V4F7;G3V480;G3V346;A0A0D9SFN7;G3V3L9	SRP54	39;34;32;7;4;4;4	39;34;32;7;4;4;4	39;34;32;7;4;4;4	72.2	-0.0590104	0.390062	-0.18436	-0.233063	-0.102381	0.279753	-0.0487026	0.0819789	0.464113	0.130682	0.512815	0.382134	0.589763	0.603825	0.515298	0.389921	0.014062	-0.0744648	-0.199842	-0.0885268	-0.213904	-0.125377	0.904498	0.432401	0.548942	0.473674	0.678681	0.41796	0.905731	0.745304	0.128654	0.680076	0.111766	0.148304	0.592224	0.152342	0.11633	0.26106	0.97919	0.804206	0.546403	0.767636	0.610007	0.684195
P61019;P61019-2;E9PKL7;Q8WUD1;H7C125;H0YD31;E9PE37;Q8WUD1-2;H0YDL5;A0A1D5RMT4;Q6PIK3	RAB2A;RAB2B	14;11;10;7;5;4;3;3;2;1;1	14;11;10;7;5;4;3;3;2;1;1	7;7;4;0;4;1;0;0;0;1;0	68.9	-0.767386	NA	-0.61885	-0.925406	-0.584831	-1.13272	-0.306556	0.0340188	-0.513873	0.340575	-0.207316	-0.547891	-0.528861	-1.15514	-0.0129772	-0.804614	-0.626277	0.515884	-0.275753	1.14216	0.350523	-0.791637	0.535781	NA	0.491224	0.209656	0.524901	0.167426	0.713336	0.976732	0.420992	0.754513	0.719883	0.515909	0.679823	0.0411559	0.979537	0.118725	0.184283	0.143132	0.542149	0.0357356	0.616197	0.295455
P61024;Q9BZU3;Q5T179	CKS1B	3;2;2	3;2;2	3;2;2	65.8	NA	NA	-0.361816	0.367796	-0.314898	0.467056	0.729612	0.0469185	0.828872	-0.682694	0.0992603	0.781954	-0.24561	0.34116	0.534452	0.336642	0.58677	0.780063	0.582252	0.193293	-0.00451756	-0.19781	NA	NA	0.704203	0.701313	0.743132	0.655908	0.380356	0.967324	0.325136	0.462985	0.91992	0.414431	0.956585	0.699736	0.491947	0.675139	0.430143	0.212393	0.337039	0.657188	0.99224	0.708136
P61077;P61077-2;A0A087WY85;P61077-3;D6RAW0;D6RA11;D6RFM0;P62837-2;D6RAH7;H9KV45;P62837;A0A0A0MQU3;D6R9F6;D6R933;D6RGD0;D6R980;D6RIZ3;A0A087WW00;C9J9H9;Q9Y2X8;P51668	UBE2D3;UBE2D2	3;3;3;3;2;2;2;2;2;2;2;2;1;1;1;1;1;1;1;1;1	3;3;3;3;2;2;2;2;2;2;2;2;1;1;1;1;1;1;1;1;1	3;3;3;3;2;2;2;2;2;2;2;2;1;1;1;1;1;1;1;1;1	24.5	NA	NA	0.0979945	0.0352543	-0.219091	-0.378445	-0.0627403	-0.317086	-0.476439	-0.254345	-0.413699	-0.159354	0.0652395	0.0737968	-0.125696	-0.110441	0.00855739	-0.190936	-0.175681	-0.199493	-0.184238	0.0152551	NA	NA	0.8817	0.957672	0.725966	0.650945	0.944473	0.707501	0.588454	0.774882	0.619945	0.878345	0.979445	0.93982	0.832479	0.888266	0.996707	0.751359	0.833099	0.842919	0.905659	0.992117
P61081;M0QYI6;M0QX69	UBE2M	7;2;1	7;2;1	7;2;1	39.9	1.25795	0.156991	-1.45666	-0.978021	-0.847045	1.3448	0.47864	0.609615	2.80146	0.130975	2.32282	2.19184	0.692684	0.876387	0.0850307	0.73931	0.183703	-0.607653	0.0466265	-0.791356	-0.137076	0.65428	0.459025	0.904636	0.256275	0.280072	0.482855	0.176236	0.67385	0.685272	0.0175372	0.929971	0.00312631	0.0522909	0.682456	0.208247	0.953176	0.248862	0.636471	0.617422	0.901383	0.640019	0.799132	0.776887
P61088;F8VSD4;F8VV71;Q5JXB2;F8VQQ8;F8VZ29	UBE2N;UBE2NL	9;6;6;6;5;4	9;6;6;6;5;4	9;6;6;6;5;4	59.2	0.0519838	-0.0412037	-1.38205	-1.05889	-0.770214	-1.25053	0.323161	0.611835	0.13152	0.288674	-0.191641	-0.480315	-0.0616718	0.556293	0.723291	0.647471	0.617965	0.784963	0.709143	0.166998	0.091178	-0.07582	0.901087	0.950798	0.15837	0.0448891	0.0433702	0.237916	0.777881	0.514031	0.930623	0.53697	0.854949	0.631204	0.981538	0.374669	0.191157	0.280008	0.546682	0.333353	0.413102	0.623062	0.892479	0.897995
P61158;B4DXW1;F8WDR7;F8WEW2;F8WE84	ACTR3	20;17;5;2;2	20;17;5;2;2	17;14;5;2;2	60	-0.166465	-0.308299	1.05279	0.63609	1.15753	1.67874	-0.416705	0.104732	0.625946	0.521436	1.04265	0.521214	1.74336	1.04946	0.768914	0.892501	-0.693898	-0.974448	-0.850861	-0.28055	-0.156963	0.123587	0.824711	0.814513	0.22675	0.538971	0.144845	0.0997728	0.658445	0.820005	0.222556	0.535045	0.176477	0.312224	0.454116	0.329815	0.411623	0.348159	0.350362	0.0608303	0.11105	0.651123	0.858717	0.777022
[truncated: 1,033 more rows]
[truncated: 238 more columns]
