# Supplementary material for: A Universal Peptide Matrix Interactomics Approach to Disclose Motif-Dependent Protein Binding
Source: Mol Cell Proteomics. 2021 Aug 13;20:100135. doi: 10.1016/j.mcpro.2021.100135 (PMC8453223; doi:10.1016/j.mcpro.2021.100135)
Supplement: Supplemental Table S8 [file mmc9.xlsx]

## Sheet: TableS5
Protein.IDs	Gene.names	Peptide.counts..all.	Peptide.counts..razor.unique.	Peptide.counts..unique.	Sequence.coverage....	logFC.EGFR_phos.over.EGFR	logFC.EGFR_phos_mut.over.EGFR	logFC.EGFR_phos_mut.over.EGFR_phos	adj.P.Val.EGFR_phos.over.EGFR	adj.P.Val.EGFR_phos_mut.over.EGFR	adj.P.Val.EGFR_phos_mut.over.EGFR_phos	P.Value.EGFR_phos.over.EGFR	P.Value.EGFR_phos_mut.over.EGFR	P.Value.EGFR_phos_mut.over.EGFR_phos	imputed.LFQ.intensity.EGFR_rep1	imputed.LFQ.intensity.EGFR_rep2	imputed.LFQ.intensity.EGFR_rep3	imputed.LFQ.intensity.EGFR_rep4	imputed.LFQ.intensity.EGFR_phos_rep1	imputed.LFQ.intensity.EGFR_phos_rep2	imputed.LFQ.intensity.EGFR_phos_rep3	imputed.LFQ.intensity.EGFR_phos_rep4	imputed.LFQ.intensity.EGFR_phos_mut_rep1	imputed.LFQ.intensity.EGFR_phos_mut_rep2	imputed.LFQ.intensity.EGFR_phos_mut_rep3	imputed.LFQ.intensity.EGFR_phos_mut_rep4	LFQ.intensity.EGFR_rep1	LFQ.intensity.EGFR_rep2	LFQ.intensity.EGFR_rep3	LFQ.intensity.EGFR_rep4	LFQ.intensity.EGFR_phos_rep1	LFQ.intensity.EGFR_phos_rep2	LFQ.intensity.EGFR_phos_rep3	LFQ.intensity.EGFR_phos_rep4	LFQ.intensity.EGFR_phos_mut_rep1	LFQ.intensity.EGFR_phos_mut_rep2	LFQ.intensity.EGFR_phos_mut_rep3	LFQ.intensity.EGFR_phos_mut_rep4	Intensity.EGFR_rep1	Intensity.EGFR_rep2	Intensity.EGFR_rep3	Intensity.EGFR_rep4	Intensity.EGFR_phos_rep1	Intensity.EGFR_phos_rep2	Intensity.EGFR_phos_rep3	Intensity.EGFR_phos_rep4	Intensity.EGFR_phos_mut_rep1	Intensity.EGFR_phos_mut_rep2	Intensity.EGFR_phos_mut_rep3
A0A087WTV6;Q96C36;A0A087WZR9;J3KR12	PYCR2	7;7;5;5	6;6;4;4	6;6;4;4	43.1	-0.336684	-0.349531	-0.0128462	0.767879	0.480811	0.99985	0.461981	0.212228	0.975619	25.4333	25.3668	24.4478	24.9171	24.1531	25.5548	23.8386	25.2718	24.365	24.5496	25.0199	24.8325	25.4333	25.3668	NA	24.9171	NA	25.5548	NA	25.2718	NA	NA	NA	NA	25.0894	25.345	23.4666	24.4601	24.075	25.9288	23.9464	25.0157	25.0953	23.731	25.0311
A0A087WUX8;Q6UXV4;A0A087WYF7	APOOL	5;5;5	5;5;5	5;5;5	29.7	0.282679	0.120971	-0.161707	0.632217	0.798708	0.99985	0.255935	0.66006	0.544525	24.5358	25.1547	25.2366	24.6475	25.2575	24.7647	25.4444	25.2387	25.0789	25.3578	25.2364	24.3853	24.5358	NA	25.2366	NA	25.2575	NA	25.4444	25.2387	NA	25.3578	25.2364	NA	24.4458	23.6854	25.0764	23.3717	25.4901	23.1738	25.4184	25.3415	NA	25.0599	24.8498
A0A087WVM4;Q6UB35;B7ZM99;H0Y327;Q6UB35-2;Q4VXM0;Q5JYA8;Q5JYA3;Q4VXM1;Q4VXV2	MTHFD1L	28;28;28;7;5;4;3;3;2;1	27;27;27;7;5;4;3;3;2;1	27;27;27;7;5;4;3;3;2;1	42.4	-0.150776	0.239113	0.389889	0.801575	0.419725	0.99985	0.526851	0.15238	0.165495	27.128	27.1429	27.1861	27.1079	27.5099	27.0325	26.4169	27.0024	27.1247	27.6585	27.1788	27.5593	27.128	27.1429	27.1861	27.1079	27.5099	27.0325	26.4169	27.0024	27.1247	27.6585	27.1788	27.5593	27.2781	27.4787	26.9536	27.207	27.4102	27.4108	25.6676	25.947	26.6214	27.6207	26.6905
A0A087WX29;Q13148;B1AKP7;G3V162;A0A087X260;A0A087WYY0;K7EJM5;K7EN94;A0A087WXQ5;A0A087WV68;K7EJ99;A0A0A0MSV7;Q13148-4;A0A087WW61;A0A087WX67;A0A087WXV3;A0A087WTZ4;K7EL26;A0A087WYE7;A0A087WZC9	TARDBP	9;9;8;8;8;8;7;7;4;4;3;3;3;2;2;2;1;1;1;1	9;9;8;8;8;8;7;7;4;4;3;3;3;2;2;2;1;1;1;1	9;9;8;8;8;8;7;7;4;4;3;3;3;2;2;2;1;1;1;1	57.6	-0.0112045	0.0892874	0.100492	0.988773	0.78954	0.99985	0.956499	0.643698	0.531319	27.2127	26.8329	26.5764	26.4754	26.8454	26.5245	26.7753	26.9075	27.0678	26.6826	26.8127	26.8915	27.2127	26.8329	26.5764	26.4754	26.8454	26.5245	26.7753	26.9075	27.0678	26.6826	26.8127	26.8915	27.5608	27.3229	25.4334	26.158	26.2671	26.4972	26.0736	25.5738	27.4523	26.54	26.7703
A0A087WXM6;J3QQT2;J3KRX5;P18621;P18621-3;A0A0A6YYL6;P18621-2;J3QLC8;A0A0A0MRF8;J3KRB3;A0A087WWH0;J3QS96;A0A087WY81;J3KSJ0	RPL17	13;13;13;13;13;13;11;11;11;10;10;10;8;2	13;13;13;13;13;13;11;11;11;10;10;10;8;2	13;13;13;13;13;13;11;11;11;10;10;10;8;2	57.4	0.42422	0.468886	0.0446652	0.609195	0.207622	0.99985	0.0945605	0.0117241	0.827873	31.2211	30.8108	30.9198	30.6544	31.513	30.7775	31.4926	31.52	31.391	31.4537	31.3252	31.3118	31.2211	30.8108	30.9198	30.6544	31.513	30.7775	31.4926	31.52	31.391	31.4537	31.3252	31.3118	30.9997	31.1186	30.3612	30.6835	31.6795	30.868	31.2749	31.1995	31.448	31.4004	31.4941
A0A087X054;Q9Y4L1;E9PJ21;A0A087WWI4;K7EQK2;Q9Y4L1-2;Q9BST8;J3QQH7;J3QLE9;J3QL06;J3KTF1;A0A087X214;A0A087WW13	HYOU1	18;18;9;9;9;7;3;3;3;3;3;2;2	18;18;9;9;9;7;3;3;3;3;3;2;2	18;18;9;9;9;7;3;3;3;3;3;2;2	25.2	-0.781938	-0.361824	0.420115	0.609195	0.29526	0.99985	0.0262137	0.0652916	0.202373	27.0084	26.8552	26.6606	27.0123	25.8292	26.883	25.5568	26.1397	26.5766	26.3098	26.3136	26.8893	27.0084	26.8552	26.6606	27.0123	25.8292	26.883	25.5568	26.1397	26.5766	26.3098	26.3136	26.8893	27.0127	27.33	26.4538	27.3978	25.3899	27.2128	24.5328	25.0699	26.6168	25.8022	25.5224
A0A0A0MR02;P45880-2;P45880;P45880-1;Q5JSD2;Q5JSD1;A2A3S1	VDAC2	10;10;10;10;6;6;3	10;10;10;10;6;6;3	10;10;10;10;6;6;3	52.1	0.0341141	-0.137408	-0.171523	0.93254	0.677013	0.99985	0.840531	0.45612	0.413422	26.7389	27.057	26.8952	26.7427	27.1245	26.6044	26.9048	26.9365	26.9334	27.0241	26.4125	26.5142	26.7389	27.057	26.8952	26.7427	27.1245	26.6044	26.9048	26.9365	26.9334	27.0241	26.4125	26.5142	26.805	27.6883	26.8485	26.9342	27.1201	26.5284	26.5531	26.5686	26.6745	27.0868	25.8231
A0A0A0MS41;Q9BWM7;S4R3N9	SFXN3	18;17;10	18;17;10	17;16;10	63.6	0.299587	0.203218	-0.0963695	0.609195	0.508054	0.99985	0.135262	0.240919	0.491872	27.7009	27.5873	28.0289	27.3431	28.0005	27.8281	27.8988	28.1312	27.7631	27.9572	27.8479	27.9049	27.7009	27.5873	28.0289	27.3431	28.0005	27.8281	27.8988	28.1312	27.7631	27.9572	27.8479	27.9049	27.819	27.3301	28.1585	26.869	28.2141	27.7439	27.5188	27.7904	27.2303	27.8774	27.4372
A0A0B4J2B4;K7EM56;S4R417;P62841;K7ELC2;K7EQJ5;S4R456;K7EJ78	RPS15	5;4;4;4;4;3;2;2	5;4;4;4;4;3;2;2	5;4;4;4;4;3;2;2	72	1.05242	0.938845	-0.113571	0.646169	0.631835	0.99985	0.290009	0.39185	0.90923	24.2513	27.8748	24.8751	25.9423	27.5538	27.3509	27.4859	24.7627	27.7344	24.1529	27.3408	27.4709	NA	27.8748	NA	25.9423	27.5538	27.3509	27.4859	NA	27.7344	NA	27.3408	27.4709	26.3021	28.3746	26.1088	26.8135	27.3829	27.1642	27.1233	25.8761	27.3449	26.1348	27.285
A0A0C4DFM1;Q92544;F8WCN2;F2Z2L1	TM9SF4	5;5;1;1	5;5;1;1	5;5;1;1	13.3	-0.268869	0.362385	0.631254	0.824969	0.653155	0.99985	0.569827	0.427845	0.0414743	25.9446	24.5106	24.1901	23.9312	23.8895	24.2271	24.9054	24.4792	25.344	24.6827	24.7983	25.2011	25.9446	NA	NA	NA	NA	NA	NA	NA	NA	NA	NA	NA	25.7722	NA	NA	24.9796	25.7292	NA	24.5542	NA	NA	NA	25.1539
A0A0C4DG89;Q7L014;D6RJA6;H0Y9U3	DDX46	34;33;12;1	34;33;12;1	34;33;12;1	42	0.168002	0.13007	-0.0379316	0.632217	0.570677	0.99985	0.255847	0.310199	0.764406	27.9258	28.2038	28.1775	28.2771	28.2456	28.3067	28.3761	28.3278	28.3214	28.3359	28.2807	28.1665	27.9258	28.2038	28.1775	28.2771	28.2456	28.3067	28.3761	28.3278	28.3214	28.3359	28.2807	28.1665	27.6004	28.1115	28.2399	28.5958	28.3856	28.3935	28.2924	28.4625	28.2373	28.1377	28.0904
A0A0C4DGS0;P56556;R4GN43	NDUFA6	6;6;4	6;6;4	6;6;4	53.9	0.204573	0.267955	0.063381	0.706388	0.508541	0.99985	0.36577	0.243947	0.682916	26.6771	26.4465	26.8684	25.9573	26.5921	26.5963	26.7909	26.7883	26.8838	26.7131	26.916	26.5083	26.6771	26.4465	26.8684	25.9573	26.5921	26.5963	26.7909	26.7883	26.8838	26.7131	26.916	26.5083	26.9354	26.8305	26.771	26.0506	26.099	26.8804	26.6547	26.874	27.031	26.8434	26.1011
A0A0C4DGS5;Q08379;Q08379-2;B7ZC06;A0A087WYC0;H0Y7B8	GOLGA2	21;21;16;7;6;2	21;21;16;7;6;2	20;20;15;7;5;2	35.1	0.912593	0.15842	-0.754173	0.609195	0.906166	0.99985	0.148486	0.836254	0.181157	23.8112	26.2289	24.11	25.9306	26.1001	25.5444	26.117	25.9697	26.1164	24.2204	26.1462	24.2314	NA	26.2289	NA	25.9306	26.1001	25.5444	26.117	25.9697	26.1164	NA	26.1462	NA	23.0352	26.4991	24.4362	25.5894	26.4106	25.124	26.0455	25.6087	26.5602	24.445	25.3501
A0A0D9SFB3;A0A0D9SG12;O00571;A0A0D9SF53;O00571-2;O15523-2;O15523;A0A0J9YVQ7;O15523-3;A0A087WVZ1;C9J081;C9J8G5;A0A087WX09;B4DLA0;A0A0J9YYH6;D6RCM4;Q9NQI0-3;Q9NQI0-2;Q9NQI0-4;Q9NQI0;H0Y960	DDX3X;DDX3Y	27;27;27;27;26;22;22;7;6;4;4;3;2;2;2;2;2;2;2;2;1	26;26;26;26;25;21;21;7;6;4;4;3;2;2;2;2;2;2;2;2;1	26;26;26;26;25;21;21;7;6;4;4;3;2;2;2;2;2;2;2;2;1	51.2	-0.139567	-0.15476	-0.0151928	0.788752	0.579693	0.99985	0.494791	0.321669	0.946689	28.1477	28.2418	28.2917	28.2826	27.9805	28.6188	27.9736	27.8326	28.3603	27.7643	28.1591	28.061	28.1477	28.2418	28.2917	28.2826	27.9805	28.6188	27.9736	27.8326	28.3603	27.7643	28.1591	28.061	27.7727	28.6362	27.7966	28.4048	27.5424	28.5589	27.1995	27.1271	27.7961	27.1801	27.5277
A0A0J9YXF2;Q15165-3;J3QT77;Q15165-1;Q15165;A0A0J9YYG4;G3XAK4;A0A0J9YYJ1;A0A0J9YXU7;A0A0J9YXM1	PON2	10;9;9;9;9;9;5;4;3;1	10;9;9;9;9;9;5;4;3;1	10;9;9;9;9;9;5;4;3;1	43.2	-0.0184494	0.0190328	0.0374822	0.962958	0.953145	0.99985	0.900809	0.916562	0.841601	27.2911	27.0629	27.4318	27.314	27.3465	27.2346	27.3321	27.1128	27.7234	27.0116	27.2377	27.2032	27.2911	27.0629	27.4318	27.314	27.3465	27.2346	27.3321	27.1128	27.7234	27.0116	27.2377	27.2032	26.975	27.4801	26.8964	27.5138	27.7157	27.3017	26.9692	26.6232	27.1315	27.2358	27.4491
A0A0U1RRM1;Q8WXI9;A0A0U1RR30;A0A0U1RRK3;A0A0U1RR34	GATAD2B	7;7;4;1;1	5;5;2;1;1	5;5;2;1;1	17.5	-0.695526	-0.7983	-0.102774	0.685606	0.345734	0.99985	0.346872	0.0977442	0.900804	25.8203	25.7038	26.1775	26.0481	26.9853	24.2665	26.0461	23.6697	25.2008	24.1315	26.3163	24.9078	25.8203	25.7038	26.1775	26.0481	26.9853	NA	26.0461	NA	NA	NA	26.3163	NA	26.0492	25.7725	26.0694	25.3358	26.5271	24.5905	25.4087	24.4554	NA	24.4815	26.3534
A0A1B0GW05;Q2PZI1;H7C3M5;Q2PZI1-2	DPY19L1	6;5;4;3	6;5;4;3	6;5;4;3	9.6	-0.478443	0.835091	1.31353	0.707854	0.33455	0.704824	0.371933	0.0909139	0.00209146	26.0623	25.4279	23.9642	24.463	25.376	24.311	24.0357	24.2808	25.9491	25.8243	25.804	25.6803	26.0623	25.4279	NA	NA	25.376	NA	NA	NA	25.9491	25.8243	25.804	25.6803	26.6625	25.5933	23.6301	NA	24.6389	NA	23.2022	22.8191	25.4386	25.9468	25.0591
A1L0T0;M0R026;M0QZX5;E9PJS0;E9PL44;M0R1B5	ILVBL	20;17;8;6;5;3	20;17;8;6;5;3	20;17;8;6;5;3	48.6	0.118032	0.0682583	-0.0497735	0.801575	0.768738	0.99985	0.526173	0.615779	0.799757	27.5614	27.3762	27.4765	27.5866	27.7601	27.1845	27.8157	27.7124	27.42	27.8137	27.4311	27.6089	27.5614	27.3762	27.4765	27.5866	27.7601	27.1845	27.8157	27.7124	27.42	27.8137	27.4311	27.6089	27.4163	27.3758	26.7617	27.0239	27.8594	26.4737	27.7627	27.4403	27.8053	27.8424	26.7236
A3KMH1-2;A3KMH1-3;A3KMH1	VWA8	7;7;7	7;7;7	7;7;7	9.1	0.234319	-0.118709	-0.353028	0.798233	0.84441	0.99985	0.511627	0.741051	0.217608	24.6717	23.4976	24.9457	24.5495	24.6649	24.1507	24.7913	24.9949	24.1135	24.8193	24.3843	23.8725	NA	NA	24.9457	24.5495	24.6649	NA	24.7913	24.9949	NA	24.8193	NA	NA	NA	NA	24.8541	24.5188	25.6033	22.6885	23.3882	24.3925	22.7643	24.1539	22.7726
A5YKK6;A5YKK6-2;A5YKK6-3;A5YKK6-4;H3BMZ2;H3BNB1;H3BVC9;H3BR89;H3BMH0;H3BTH2	CNOT1	28;27;25;15;6;3;3;2;2;1	28;27;25;15;6;3;3;2;2;1	28;27;25;15;6;3;3;2;2;1	15.5	0.439547	0.309689	-0.129858	0.609195	0.262951	0.99985	0.148364	0.04311	0.649316	26.1787	25.9623	26.0397	25.8546	26.7781	25.6349	26.7995	26.581	26.2792	26.4919	26.3626	26.1405	26.1787	25.9623	26.0397	25.8546	26.7781	25.6349	26.7995	26.581	26.2792	26.4919	26.3626	26.1405	27.3738	26.0346	25.5911	25.479	27.0935	24.5828	26.7356	26.7414	25.2162	25.6356	26.1738
A6NNI4;P21926;G8JLH6;A0A087WU13	CD9	4;4;4;1	4;4;4;1	4;4;4;1	28.9	-1.72472	-1.10826	0.616465	0.429578	0.281986	0.99985	0.00191207	0.0557509	0.127013	26.1687	26.2748	24.5868	25.9754	23.7772	24.0651	24.0125	24.252	23.6264	25.4092	24.631	24.906	26.1687	26.2748	NA	25.9754	NA	NA	NA	NA	NA	NA	NA	NA	25.686	26.2834	24.2387	26.4104	24.9151	25.561	25.4286	25.2337	25.675	24.9532	25.2033
B4DDF4;Q99439;B4DUT8;A0A087X271;Q99439-2;A0A087X1X5;H3BVI6;K7ES69;H3BQH0;A0A087WV51;U3KPS3	CNN2	12;12;12;9;9;8;8;5;4;2;2	12;12;12;9;9;8;8;5;4;2;2	11;11;11;8;8;8;8;4;4;2;2	58.4	-0.0847003	0.075654	0.160354	0.831271	0.720587	0.99985	0.585836	0.534026	0.28488	27.2591	27.4375	27.4274	27.1609	27.2155	27.455	27.2125	27.0631	27.3548	27.3044	27.4839	27.4443	27.2591	27.4375	27.4274	27.1609	27.2155	27.455	27.2125	27.0631	27.3548	27.3044	27.4839	27.4443	26.138	27.8274	27.1212	27.53	27.7711	27.6364	27.1043	26.8113	27.0193	27.1666	27.6999
B4DJV2;O75390;A0A0C4DGI3;H0YIC4;H0YH82;F8VPF9;F8VPA1;F8VTT8;F8W1S4;F8W4S1;F8VRP1;F8VX68;F8VRI6;F8VR34;F8W642;F8VZK9;F8VX07;F8VWQ5;F8VU34;F8W0J2	CS	12;12;10;5;5;4;4;4;4;4;3;3;3;3;2;2;2;2;2;1	12;12;10;5;5;4;4;4;4;4;3;3;3;3;2;2;2;2;2;1	11;11;10;5;5;4;4;3;4;3;3;3;3;2;2;2;2;1;1;0	35.1	-0.562186	-0.284928	0.277258	0.627154	0.633881	0.99985	0.240772	0.396881	0.571517	26.9841	26.2857	26.2563	27.0043	25.0319	27.1593	26.1813	25.9092	26.2812	25.6076	26.6851	26.8169	26.9841	26.2857	26.2563	27.0043	NA	27.1593	26.1813	25.9092	26.2812	25.6076	26.6851	26.8169	26.8125	27.5091	26.5156	27.6681	24.3059	27.9868	25.6352	24.8986	25.8441	24.5489	25.5753
B4DKB2;P42892-3;P42892-2;P42892-4;P42892	ECE1	6;6;6;6;6	6;6;6;6;6	6;6;6;6;6	13.8	-0.587965	-0.909686	-0.321721	0.609195	0.247725	0.99985	0.0665271	0.031378	0.428191	25.1671	25.0188	25.7179	25.1225	24.24	25.2177	24.2967	24.92	24.7898	23.4765	24.1414	24.9798	25.1671	NA	NA	25.1225	NA	NA	NA	NA	NA	NA	NA	24.9798	23.8954	24.7306	NA	25.6452	23.7535	NA	23.393	23.551	24.9658	NA	24.2066
B4DLN1	SLC25A10	21	21	0	54.1	0.060785	0.150725	0.0899397	0.856903	0.494532	0.99985	0.659486	0.227822	0.488621	29.2789	29.1921	29.3869	29.0861	29.3455	29.2178	29.3437	29.2801	29.2914	29.3804	29.4974	29.3776	29.2789	29.1921	29.3869	29.0861	29.3455	29.2178	29.3437	29.2801	29.2914	29.3804	29.4974	29.3776	29.6325	29.6289	29.4613	29.2721	29.0905	29.2382	28.9842	28.7174	28.25	29.045	28.7597
B4DLR8;P15559-3;P15559-2;P15559;H3BRK3;H3BNV2	NQO1	12;12;12;12;10;9	12;12;12;12;10;9	12;12;12;12;10;9	54	-0.800087	-0.747825	0.0522622	0.609195	0.243708	0.99985	0.102131	0.0264879	0.917437	28.3697	28.5757	28.2783	28.7004	27.1937	29.066	27.298	27.1661	27.7238	26.9864	27.95	28.2726	28.3697	28.5757	28.2783	28.7004	27.1937	29.066	27.298	27.1661	27.7238	26.9864	27.95	28.2726	28.6061	28.9826	28.1036	28.6775	25.725	29.483	26.4343	25.755	27.3371	26.6499	27.9146
B4DY09;Q12905;X6R6Z1;A0A0A0MRL0	ILF2	10;10;4;3	10;10;4;3	10;10;4;3	41.5	-0.810293	-0.794791	0.0155022	0.609195	0.33455	0.99985	0.0780288	0.090685	0.936872	24.3099	24.053	25.5377	25.7357	23.9676	24.2455	24.2535	23.9286	23.7154	24.1743	24.436	24.1315	NA	NA	25.5377	25.7357	NA	NA	NA	NA	NA	NA	NA	NA	23.9135	23.6403	26.1644	25.5572	23.9051	25.1607	NA	NA	21.1602	NA	NA
B5MCF9;O00541;O00541-2;B3KXD6;H7C267	PES1	17;17;16;13;6	17;17;16;13;6	17;17;16;13;6	30.1	0.524344	0.517429	-0.00691479	0.609195	0.183396	0.99985	0.0238558	0.00296525	0.969873	29.2397	28.9896	29.149	28.887	29.6858	29.1508	29.7131	29.813	29.5989	29.5739	29.6812	29.4811	29.2397	28.9896	29.149	28.887	29.6858	29.1508	29.7131	29.813	29.5989	29.5739	29.6812	29.4811	27.1642	27.1512	26.9752	26.5424	28.175	27.1328	27.9461	27.9041	27.2428	27.8178	27.916
B7Z9I1;P11310;P11310-2;Q5T4U5;H0YDT5;E9PJM9	ACADM	8;8;8;8;1;1	8;8;8;8;1;1	8;8;8;8;1;1	27.5	-0.285104	-0.35096	-0.0658559	0.821345	0.671561	0.99985	0.565674	0.445382	0.887258	25.2939	25.414	23.9535	25.475	24.3226	25.8463	24.6426	24.1844	25.0423	24.5206	23.8708	25.2988	25.2939	25.414	NA	25.475	NA	25.8463	NA	NA	NA	NA	NA	NA	24.9545	25.3526	23.1629	25.3413	22.1606	26.5116	NA	NA	NA	NA	23.3265
B8ZZQ6;P06454-2;P06454;B8ZZA1;B8ZZW7;H7C2N1	PTMA	4;4;4;3;3;3	4;4;4;3;3;3	4;4;4;3;3;3	27.1	-0.299388	-0.442188	-0.142799	0.913946	0.789022	0.99985	0.78729	0.639178	0.895429	24.6276	27.7154	27.5683	27.4495	26.3042	28.8303	24.1795	26.8494	26.5855	24.4117	27.5957	26.9992	NA	27.7154	27.5683	27.4495	26.3042	28.8303	NA	26.8494	26.5855	NA	27.5957	26.9992	NA	27.7762	27.0032	28.0622	26.7266	28.8911	26.0554	26.9545	25.8274	25.7225	27.686
B8ZZU8;Q15370;Q15370-2;I3L0M9;A0A0B4J296	TCEB2	6;6;6;5;3	6;6;6;5;3	6;6;6;5;3	54.9	-0.118373	-0.146011	-0.0276383	0.790726	0.506983	0.99985	0.502559	0.2392	0.874564	26.4204	26.5806	26.6266	26.4676	26.205	26.7823	26.2644	26.37	26.261	26.4208	26.3086	26.5208	26.4204	26.5806	26.6266	26.4676	26.205	26.7823	26.2644	26.37	26.261	26.4208	26.3086	26.5208	26.8449	27.077	25.5873	26.4611	26.6023	27.2102	26.4772	26.3115	26.2699	26.172	25.946
B9A041;P40925-2;P40925;P40925-3;B8ZZ51;C9JF79;C9JRL4	MDH1	6;6;6;6;4;4;2	6;6;6;6;4;4;2	6;6;6;6;4;4;2	37.6	-1.29343	-0.947422	0.346003	0.609195	0.281986	0.99985	0.0875801	0.0533243	0.666089	26.7024	26.8845	26.5444	26.7509	24.4221	27.4499	25.5813	24.255	24.9913	25.0167	26.3627	26.7217	26.7024	26.8845	26.5444	26.7509	NA	27.4499	NA	NA	NA	NA	26.3627	26.7217	26.9643	27.2258	26.4203	27.3083	NA	27.5839	24.3198	NA	NA	23.6824	26.2868
C9J2Y9;P30876;C9J4M6	POLR2B	12;12;11	12;12;11	12;12;11	18.3	-0.138969	0.346042	0.485011	0.910279	0.627461	0.99985	0.779274	0.384483	0.266338	25.0169	23.7069	25.1758	25.1722	25.4145	23.9424	23.9741	25.1848	25.6912	24.7366	25.0495	24.9785	25.0169	NA	25.1758	25.1722	25.4145	NA	NA	25.1848	25.6912	NA	NA	NA	25.2547	NA	24.6704	24.1828	25.8056	NA	23.6584	24.3064	24.7453	NA	NA
C9J384;Q9BQ75-2;Q9BQ75;H7C515	CMSS1	5;5;5;1	5;5;5;1	5;5;5;1	22.7	0.846595	0.210256	-0.636339	0.609195	0.631936	0.99985	0.0137951	0.392382	0.0984188	24.1853	24.1644	24.2295	24.3597	24.4331	25.139	24.9929	25.7604	23.9611	24.1771	25.0326	24.6091	NA	NA	NA	NA	NA	NA	24.9929	NA	NA	NA	NA	NA	23.7681	NA	23.2968	23.6091	NA	NA	25.7274	24.0594	NA	24.26	24.1307
C9J406;B9A067;Q16891-3;Q16891-2;Q16891-4;Q16891;H7C463;A0A087WYS0;D6RAW4	IMMT	19;19;19;19;19;19;18;3;2	19;19;19;19;19;19;18;3;2	19;19;19;19;19;19;18;3;2	35.5	-0.0702296	0.656112	0.726341	0.968397	0.50619	0.99985	0.914558	0.237937	0.10251	23.6947	26.0305	26.0036	25.823	25.9824	25.2067	24.162	25.9197	26.119	26.0014	26.0934	25.9625	NA	26.0305	26.0036	25.823	25.9824	NA	NA	25.9197	26.119	26.0014	26.0934	25.9625	25.2387	26.0425	26.1749	24.5315	26.3664	24.6768	25.435	26.397	25.7672	26.3246	26.226
C9J4Z3;P61513;M0R0A1;Q6P4E4;E9PEL3;M0R2L6;G5E9R3;A6NKH3	RPL37A	6;6;5;5;5;5;3;1	6;6;5;5;5;5;3;1	6;6;5;5;5;5;3;1	70.6	0.431396	0.618875	0.187479	0.617944	0.29526	0.99985	0.194996	0.0651623	0.2801	30.1568	28.978	29.8379	28.9865	29.7948	29.685	30.0202	30.1847	29.9855	30.2814	30.1387	30.0291	30.1568	28.978	29.8379	28.9865	29.7948	29.685	30.0202	30.1847	29.9855	30.2814	30.1387	30.0291	30.409	29.2223	29.2594	28.9473	29.8177	29.738	29.8663	29.6792	29.9191	30.309	29.8704
C9J931;Q15382	RHEB	4;4	4;4	4;4	43	-0.060346	0.124443	0.184789	0.953188	0.872885	0.99985	0.87584	0.784172	0.544865	24.2725	23.3292	25.2312	24.3921	24.36	24.0016	24.4845	24.1376	24.9275	24.5119	24.6718	23.6116	NA	NA	NA	NA	24.36	NA	NA	NA	NA	NA	24.6718	NA	23.0158	24.4543	NA	24.676	24.3594	24.5292	23.4487	NA	NA	NA	24.5146
C9J9K3;P08865;A0A0C4DG17;F8WD59	RPSA	17;17;17;9	17;17;17;9	17;17;17;9	71.9	-0.309898	-0.441895	-0.131997	0.609195	0.251919	0.99985	0.127213	0.0349636	0.473543	29.204	29.5157	29.3623	29.7817	29.0577	29.4154	29.206	28.9451	29.2125	28.9273	28.751	29.2053	29.204	29.5157	29.3623	29.7817	29.0577	29.4154	29.206	28.9451	29.2125	28.9273	28.751	29.2053	29.4215	29.8746	29.4739	29.5895	29.302	29.7144	29.4845	28.0102	29.2212	28.5426	28.4542
C9JFE4;A0A096LP07;Q13098-5;A0A096LPJ3;Q13098;A8K070;Q13098-7;J3QLT0;J3KSA5;J3KRJ4;J3QS88;J3KTB0;J3QS84;J3QLE8;J3QL53;J3KRE8;J3QQX0;Q13098-6	GPS1	6;6;6;6;6;6;6;5;5;5;4;4;3;3;3;3;1;1	6;6;6;6;6;6;6;5;5;5;4;4;3;3;3;3;1;1	6;6;6;6;6;6;6;5;5;5;4;4;3;3;3;3;1;1	21.2	0.198573	0.171466	-0.0271076	0.821345	0.779696	0.99985	0.564273	0.627574	0.932596	25.0261	23.9302	25.1525	24.7954	24.3206	24.9129	25.3283	25.1366	24.843	25.043	24.2649	25.4392	25.0261	NA	NA	NA	NA	NA	25.3283	25.1366	NA	25.043	NA	25.4392	24.672	24.7858	NA	24.3065	25.3381	NA	24.7694	24.6457	25.6804	25.3419	24.0459
C9JFR7;P99999;CON__P62894	CYCS	5;5;1	5;5;1	5;5;1	57.4	-0.603781	-0.298221	0.30556	0.646169	0.633881	0.99985	0.289655	0.396747	0.509382	25.6798	24.7529	23.9998	25.037	22.8437	24.7952	24.7821	24.6334	24.5648	24.3286	24.613	24.7703	NA	NA	NA	25.037	NA	24.7952	NA	NA	NA	24.3286	24.613	NA	24.7456	24.239	NA	25.5349	NA	25.5675	NA	23.1279	23.3788	24.4102	24.1718
C9JP16;O75718	CRTAP	8;8	8;8	8;8	19	0.0201746	0.124731	0.104556	0.954273	0.592125	0.99985	0.879234	0.340411	0.476289	25.6027	25.7386	25.6508	25.5392	25.6288	25.5884	25.7767	25.6182	25.8184	25.8653	25.5178	25.8288	25.6027	25.7386	25.6508	25.5392	25.6288	25.5884	25.7767	25.6182	25.8184	25.8653	25.5178	25.8288	25.6274	25.5366	24.7168	24.8488	24.8265	25.6423	25.5752	25.2487	25.264	25.6727	25.5368
C9JXB8;C9JNW5;P83731	RPL24	8;8;8	8;8;8	8;8;8	53.7	0.364603	0.322787	-0.0418155	0.609195	0.256448	0.99985	0.100438	0.0368134	0.837862	30.0696	30.2092	30.1794	29.9184	30.7099	29.9665	30.5322	30.6264	30.4338	30.6066	30.3888	30.2384	30.0696	30.2092	30.1794	29.9184	30.7099	29.9665	30.5322	30.6264	30.4338	30.6066	30.3888	30.2384	30.1967	30.4034	30.1828	30.0289	30.8627	30.1176	30.3848	30.5165	30.4083	30.5295	30.1648
D3YTB1;P62910;F8W727;D3YTI8	RPL32	10;10;10;1	10;10;10;1	10;10;10;1	54.9	0.523955	0.564061	0.040106	0.609195	0.146862	0.99985	0.0428899	0.00133668	0.860578	27.9682	27.8368	27.8444	27.7634	28.4419	27.7759	28.6323	28.6586	28.4867	28.478	28.4842	28.2201	27.9682	27.8368	27.8444	27.7634	28.4419	27.7759	28.6323	28.6586	28.4867	28.478	28.4842	28.2201	28.0388	27.587	27.0039	27.3277	28.2622	27.5469	28.3987	28.4192	29.0309	28.3197	28.0966
D6RCD0;Q8NBQ5	HSD17B11	7;7	7;7	7;7	32.8	0.172779	0.316601	0.143822	0.866977	0.610969	0.99985	0.690465	0.361841	0.684932	24.8183	24.753	24.9973	23.6091	23.7934	24.6966	25.2167	25.162	24.728	25.0085	25.214	24.4936	24.8183	NA	24.9973	NA	NA	24.6966	25.2167	25.162	24.728	25.0085	25.214	24.4936	24.1609	NA	25.2002	NA	23.0314	24.6527	25.3891	25.2376	24.2471	25.0172	25.5649
D6RGY8;D6RFI3;Q9GZM5;E7EQR8;H0Y9A1	YIPF3	4;4;4;4;1	4;4;4;4;1	4;4;4;4;1	44	0.178913	0.302237	0.123324	0.888276	0.60749	0.99985	0.735884	0.357374	0.777509	23.9467	25.3289	24.9528	25.3702	25.342	23.7438	25.3873	25.8411	25.1924	25.2464	25.2386	25.13	NA	25.3289	NA	NA	25.342	NA	25.3873	25.8411	25.1924	25.2464	25.2386	NA	24.7114	24.978	23.0047	24.8315	25.3459	NA	25.1288	25.6321	25.0387	25.0694	25.1111
E5RGS2;Q9H6H4;Q9H6H4-2	REEP4	5;5;3	5;5;3	5;5;3	26.3	0.55605	0.343293	-0.212757	0.707684	0.747422	0.99985	0.369592	0.579331	0.633233	23.3902	25.4979	25.5989	25.8068	25.7967	24.6804	25.9996	26.0413	25.8333	24.4503	25.949	25.4344	NA	25.4979	25.5989	25.8068	25.7967	NA	25.9996	26.0413	25.8333	NA	25.949	25.4344	25.1796	25.5819	25.3733	26.0075	25.7303	24.1588	25.6431	26.1221	26.076	25.619	25.5853
E5RHG8;Q15369;Q15369-2;R4GMY8	TCEB1	6;6;5;3	6;6;5;3	6;6;5;3	71.9	-0.0166841	-0.168979	-0.152295	0.986516	0.657346	0.99985	0.953475	0.431566	0.511811	25.8256	26.245	25.3931	26.1965	25.787	26.5098	25.7241	25.5725	25.747	25.6288	25.9124	25.6961	25.8256	26.245	25.3931	26.1965	25.787	26.5098	25.7241	25.5725	25.747	25.6288	25.9124	25.6961	26.1393	26.7187	25.0572	26.5973	25.7268	26.9135	25.0589	25.1482	25.5121	25.3794	25.4197
E5RHW4;O94905;E5RJ09;O94905-2;O94905-3	ERLIN2	9;9;3;1;1	6;6;2;0;0	6;6;2;0;0	25.4	0.000182658	0.156446	0.156263	0.999618	0.71532	0.99985	0.999618	0.522693	0.636716	25.5495	25.1526	26.107	25.1275	25.9785	24.5362	25.8433	25.5793	25.6848	25.6173	25.8306	25.4297	25.5495	25.1526	26.107	NA	25.9785	NA	25.8433	25.5793	25.6848	25.6173	25.8306	25.4297	25.2385	25.1837	26.134	23.3687	26.1323	23.5811	26.0293	25.2477	25.2355	25.8108	25.2165
E7ERI8;E7EW49;O75122-3;A0A0U1RQI6;O75122-2;B3KR06;E7ENG2;C9J668;H7C4I5;D6RBU8;H7C4X8;H7C5M8;H7C4M5	CLASP2	38;38;38;33;12;12;12;5;5;5;4;3;2	33;33;33;28;12;12;12;5;4;5;3;1;2	4;4;4;0;0;0;0;0;0;0;0;0;0	30.7	0.759982	0.964443	0.204461	0.609195	0.29526	0.99985	0.161564	0.0655112	0.549222	26.7103	27.0669	27.2076	25.2158	27.5763	26.4494	27.4822	27.7327	27.1417	27.9852	27.6441	27.2874	26.7103	27.0669	27.2076	25.2158	27.5763	26.4494	27.4822	27.7327	27.1417	27.9852	27.6441	27.2874	26.2217	26.8551	27.189	24.6344	27.4237	26.2112	27.4111	27.9562	26.605	27.7813	27.3924
E7ETZ4;Q9Y6E2;B5MCE7;Q75MG1;B5MCH7;E9PFD4;E9PFE3;C9JF98;F8WDX8;Q9Y6E2-2;E7EMS9	BZW2	17;17;12;12;12;10;5;5;5;5;5	16;16;11;12;11;9;5;5;5;5;5	16;16;11;12;11;9;5;5;5;5;5	29.9	0.487105	0.420556	-0.0665483	0.609195	0.247487	0.99985	0.0615792	0.0304199	0.759274	27.5103	27.4525	27.9609	27.475	28.2644	27.5524	28.166	28.3642	27.8185	28.1694	28.1481	27.9448	27.5103	27.4525	27.9609	27.475	28.2644	27.5524	28.166	28.3642	27.8185	28.1694	28.1481	27.9448	27.4017	27.1898	27.7928	27.2101	27.962	27.6343	27.8424	28.1249	27.5914	28.1233	27.7917
E7EVA0;P27816;P27816-6;P27816-2;P27816-5;P27816-4;H7C4C5;B5MEG9;H7C456;A0A0J9YVV8;P27816-7;A0A0J9YW37	MAP4	44;42;41;35;26;18;16;14;9;2;2;2	44;42;41;35;26;18;16;14;9;2;2;2	33;31;30;24;16;7;6;7;9;2;2;2	25.5	-0.547471	-0.908057	-0.360586	0.609195	0.207622	0.99985	0.0577592	0.00717007	0.313606	28.8078	28.9704	28.9147	28.7909	28.2511	29.0381	27.969	28.0357	27.8365	27.3225	28.1401	28.5524	28.8078	28.9704	28.9147	28.7909	28.2511	29.0381	27.969	28.0357	27.8365	27.3225	28.1401	28.5524	28.8881	29.3376	29.2934	28.8535	28.1213	29.17	27.1196	27.5861	27.2475	26.6729	27.6427
E9PC15;Q53H12;E9PG39;A0A0G2JLG5;A0A0G2JLD0	AGK	7;7;6;2;1	7;7;6;2;1	7;7;6;2;1	27.9	-0.309676	-0.598556	-0.28888	0.632217	0.455886	0.99985	0.259359	0.184616	0.540644	25.3851	25.5563	25.9288	25.6386	25.3829	25.4569	24.663	25.7674	24.6117	25.7998	24.0002	25.703	NA	25.5563	25.9288	25.6386	25.3829	25.4569	NA	25.7674	NA	25.7998	NA	25.703	NA	24.0165	26.1103	25.2487	25.1373	25.4541	23.3182	25.9575	23.2891	24.6662	NA
E9PE17;Q9Y2R5;I3L0E3	MRPS17	4;4;4	4;4;4	4;4;4	38.8	-0.850421	-0.0118509	0.83857	0.609195	0.982494	0.99985	0.145614	0.973748	0.0949979	23.9422	25.3735	25.1964	25.4527	23.2714	24.3645	25.3444	23.5829	25.3182	24.6577	25.0181	24.9235	NA	25.3735	25.1964	25.4527	NA	NA	25.3444	NA	25.3182	NA	NA	NA	25.004	25.5404	24.1028	25.9208	25.6123	25.0245	25.5296	25.2705	25.2266	22.6925	24.6342
E9PF10;O75694;O75694-2;D6RA13	NUP155	27;27;26;1	27;27;26;1	27;27;26;1	31.3	0.0762751	0.207623	0.131348	0.826337	0.335583	0.99985	0.573164	0.0929924	0.362088	28.2232	28.1687	28.2494	28.2793	28.4548	28.1693	28.3057	28.296	28.3841	28.3602	28.396	28.6109	28.2232	28.1687	28.2494	28.2793	28.4548	28.1693	28.3057	28.296	28.3841	28.3602	28.396	28.6109	28.4105	28.4785	27.7745	28.2776	28.4147	28.3191	28.1531	27.792	27.4435	28.0542	28.326
E9PF19;Q9Y4P3;Q96E41;A0A087WXC6;F8WDI9;F8WCR3	TBL2	21;21;20;3;2;1	21;21;20;3;2;1	21;21;20;3;2;1	58.9	0.917591	0.947978	0.0303867	0.609195	0.406819	0.99985	0.155119	0.141577	0.853134	27.3309	26.7866	27.1567	24.5755	27.41	27.102	27.3833	27.6248	27.3336	27.5881	27.4242	27.2958	27.3309	26.7866	27.1567	NA	27.41	27.102	27.3833	27.6248	27.3336	27.5881	27.4242	27.2958	27.0243	26.2858	26.8753	25.5252	27.7186	27.1015	27.872	27.5486	26.8291	27.2989	27.1126
E9PHA2;Q15003;C9J470;Q15003-2;C9JZP1;H7C415	NCAPH	14;14;11;10;4;3	14;14;11;10;4;3	14;14;11;10;4;3	30.3	-0.0619303	0.176183	0.238113	0.917426	0.516959	0.99985	0.811255	0.253769	0.366788	25.3885	25.8065	25.7086	25.6782	25.7746	25.87	24.8714	25.8181	26.0382	25.8711	25.7122	25.6649	25.3885	25.8065	25.7086	25.6782	25.7746	25.87	NA	25.8181	26.0382	25.8711	25.7122	25.6649	25.7859	26.9485	24.7727	25.8694	26.1073	26.1377	23.1391	25.0127	25.7396	24.7405	25.1603
E9PIR7;F8W809;Q16881-5;Q16881-2;A0A087WSW9;Q16881-4;A0A182DWI3;Q16881-3;Q16881-6;A0A087WSY9;Q16881;E2QRB9;Q16881-7;E9PKD3;A0A0B4J225;E9PIZ5;E9PLT3;E9PKI4;E9PRI8;E9PQI3;A0A096LPD9;E7EWK1;A0A096LPK7;A0A182DWF2;Q9NNW7-2;D3YTF8;A0A182DWF3;Q9NNW7	TXNRD1	17;17;17;17;17;17;17;17;17;17;17;15;15;9;4;4;3;3;2;2;1;1;1;1;1;1;1;1	17;17;17;17;17;17;17;17;17;17;17;15;15;9;4;4;3;3;2;2;1;1;1;1;1;1;1;1	17;17;17;17;17;17;17;17;17;17;17;15;15;9;4;4;3;3;2;2;1;1;1;1;1;1;1;1	55	-0.397056	-0.65695	-0.259894	0.840131	0.607896	0.99985	0.611363	0.358064	0.758775	26.9307	27.7003	25.6757	27.5867	25.8798	28.6735	25.7509	26.001	26.5578	24.6177	26.7871	27.303	26.9307	27.7003	25.6757	27.5867	25.8798	28.6735	25.7509	26.001	26.5578	NA	26.7871	27.303	27.0913	28.1321	25.5757	27.9148	25.1298	28.8533	24.83	25.7723	25.6579	24.095	26.1408
E9PK01;P29692;P29692-2;E9PRY8;P29692-3;A0A087X1X7;E9PQ49;E9PI39;P29692-4;E9PPR1;E9PL12;E9PQZ1;E9PL71;E9PMW7;E9PIZ1;H0YCK7;E9PN91;E9PK06;H0YE72;E9PK72;H0YE58;E9PKK3;E9PNW6;E9PQC9;E9PJD0	EEF1D	16;16;15;15;14;14;12;12;12;11;11;11;10;9;8;8;7;7;6;5;5;4;2;2;2	16;16;15;15;14;14;12;12;12;11;11;11;10;9;8;8;7;7;6;5;5;4;2;2;2	15;15;14;14;13;14;12;12;11;11;11;10;10;9;8;8;7;7;5;5;4;4;2;2;2	69.3	-0.427231	-0.456086	-0.0288545	0.609195	0.269997	0.99985	0.10547	0.0486396	0.913015	29.5471	29.952	29.5786	29.9283	29.0769	29.9324	29.2107	29.0771	29.2083	28.8752	29.5012	29.5972	29.5471	29.952	29.5786	29.9283	29.0769	29.9324	29.2107	29.0771	29.2083	28.8752	29.5012	29.5972	29.8121	30.4	29.4335	29.9986	28.2824	30.0589	28.8943	28.9107	28.6274	27.8037	29.4836
E9PL01;Q15005;A0A087WUC6;E9PI68;E9PRB9;H0YE04	SPCS2	9;9;9;9;5;2	9;9;9;9;5;2	9;9;9;9;5;2	70.1	0.0731644	0.100889	0.0277248	0.84456	0.71348	0.99985	0.627781	0.519761	0.856218	27.4968	27.3549	27.7781	27.6031	27.7206	27.57	27.5599	27.675	27.9056	27.4225	27.6784	27.6299	27.4968	27.3549	27.7781	27.6031	27.7206	27.57	27.5599	27.675	27.9056	27.4225	27.6784	27.6299	27.4653	27.3743	27.8751	27.8712	27.5572	27.5636	26.866	27.3934	27.7551	27.4283	27.5547
E9PLK3;P55786;P55786-2;A6NEC2;E9PP11;A6NEC2-2;E9PJY4;E9PJ74;E9PPD4;A6NEC2-3;E9PRQ5;H0YCQ5;H0YDG0	NPEPPS;NPEPPSL1	13;13;10;8;5;3;2;2;2;2;2;1;1	13;13;10;8;5;3;2;2;2;2;2;1;1	13;13;10;8;5;3;2;2;2;2;2;1;1	17.8	-0.506506	-0.888826	-0.38232	0.624912	0.21476	0.99985	0.224198	0.0205491	0.332889	24.4807	25.4057	25.3391	25.5828	24.2314	25.5786	24.8498	24.1225	23.9396	24.1195	24.2595	24.9345	NA	25.4057	25.3391	25.5828	NA	25.5786	NA	NA	NA	NA	NA	24.9345	24.203	25.5523	25.095	25.6757	22.1644	25.6623	NA	NA	NA	22.4828	21.9543
E9PLV6;E9PPZ9;O43292;E9PLG8;O43292-2;E9PM11	GPAA1	4;4;4;3;3;1	4;4;4;3;3;1	4;4;4;3;3;1	20.5	0.0815673	1.01619	0.934622	0.953745	0.251919	0.99985	0.877333	0.035373	0.095488	24.717	26.0055	24.5218	25.0582	26.5032	24.4319	24.7801	24.9136	26.4716	26.4811	26.1495	25.2651	NA	26.0055	NA	NA	26.5032	NA	NA	NA	26.4716	26.4811	26.1495	NA	NA	25.7859	25.8642	24.9742	26.0155	25.8655	25.9195	25.8309	26.2843	25.5919	26.287
E9PMS6;Q8WWI1-3;Q8WWI1-5;A0A0A0MTE2;E9PMT2;Q8WWI1-4;F8WD26;J3KP06;Q8WWI1-2;Q8WWI1;E9PMP7;H0Y424;H0YDG6;E9PLU6;E9PK58;H0YE95;E9PJ10;H0YDQ3	LMO7	17;17;16;16;16;16;16;16;16;16;12;11;3;2;2;2;2;2	17;17;16;16;16;16;16;16;16;16;12;11;3;2;2;2;2;2	17;17;16;16;16;16;16;16;16;16;12;11;3;2;2;2;2;2	21.6	-1.07404	-0.381963	0.692078	0.609195	0.584218	0.99985	0.142331	0.332165	0.378739	25.9064	26.2431	26.2754	26.0078	26.2155	26.0638	23.0685	24.7887	26.3411	24.5906	25.8358	26.1372	25.9064	26.2431	26.2754	26.0078	26.2155	26.0638	NA	NA	26.3411	NA	25.8358	26.1372	25.2318	25.4251	26.4281	27.5149	25.0149	26.8584	24.6132	23.7646	25.7611	23.5685	25.4401
E9PN17;O75964	ATP5L	5;5	5;5	5;5	63.2	-0.582474	-0.262399	0.320076	0.620073	0.642348	0.99985	0.208795	0.408853	0.452056	25.7841	26.5195	26.8751	26.8265	26.1079	26.5398	24.779	26.2487	25.8695	26.5275	25.9151	26.6436	25.7841	26.5195	26.8751	26.8265	26.1079	26.5398	NA	26.2487	25.8695	26.5275	25.9151	26.6436	24.9261	26.4088	27.2699	27.6162	26.2581	27.1075	24.1788	26.3909	25.8811	25.8778	24.8241
E9PNW4;P13987;E9PR17;H0YET2	CD59	5;5;5;2	5;5;5;2	5;5;5;2	33.3	0.792634	0.799794	0.00716018	0.640915	0.532764	0.99985	0.270575	0.269684	0.962796	28.5059	28.2201	25.3364	28.1667	28.3676	28.1989	28.5083	28.3249	28.3985	28.105	28.4209	28.5038	28.5059	28.2201	NA	28.1667	28.3676	28.1989	28.5083	28.3249	28.3985	28.105	28.4209	28.5038	28.6289	28.9062	NA	27.8806	28.4676	27.8518	28.4241	28.1659	27.2967	27.6969	28.4984
E9PPW7;O00217;E9PN51;F8W9K7;E9PKH6;H0YDT4	NDUFS8	4;4;3;3;3;1	4;4;3;3;3;1	4;4;3;3;3;1	25.5	0.29834	-0.551541	-0.84988	0.636596	0.310502	0.99985	0.261789	0.0731955	0.0280627	24.3768	24.0557	24.6206	24.5222	25.257	24.2733	24.4467	24.7918	23.9315	23.4978	24.5215	23.4185	NA	24.0557	24.6206	24.5222	NA	NA	NA	NA	NA	NA	NA	NA	22.6325	24.232	24.5946	24.6626	24.1369	23.6909	24.9682	23.0864	25.1913	22.7856	24.2153
E9PS74;Q8NBI5;Q8NBI5-2;H0YD64	SLC43A3	3;3;3;2	3;3;3;2	3;3;3;2	10.6	0.245744	-0.311167	-0.556911	0.624912	0.605352	0.99985	0.217251	0.355217	0.124959	26.3482	25.9175	26.2437	25.9239	26.3304	26.0334	26.5748	26.4776	25.0116	26.2887	26.362	25.5263	26.3482	25.9175	26.2437	25.9239	26.3304	26.0334	26.5748	26.4776	NA	26.2887	26.362	25.5263	26.7186	25.9377	26.9316	26.3035	25.583	26.3386	26.7468	26.3909	24.7894	25.3609	25.6787
F1T0B3;A0A087X2G1;Q92499;Q92499-3;Q92499-2	DDX1	14;14;14;13;11	14;14;14;13;11	14;14;14;13;11	31.9	-0.252592	-0.632526	-0.379933	0.785917	0.463332	0.99985	0.485659	0.19317	0.485384	25.9183	26.1879	25.4835	26.0697	25.6809	26.2971	24.7271	25.944	24.5303	24.4864	26.3559	25.7566	25.9183	26.1879	25.4835	26.0697	25.6809	26.2971	NA	25.944	NA	NA	26.3559	25.7566	25.793	26.8612	24.6174	26.275	24.9808	26.5288	23.506	24.9412	23.9062	NA	25.3467
F5GWX5;Q14839;A0A0C4DGG9;Q14839-2;Q12873-2;Q12873;Q12873-3;F2Z2R5;F6T542;I3L229;H7C3H7;H7C0J3	CHD4	34;34;34;34;9;9;9;4;1;1;1;1	34;34;34;34;9;9;9;4;1;1;1;1	21;21;21;21;1;1;1;0;0;0;0;0	25.3	0.00335331	0.0994031	0.0960498	0.998717	0.700608	0.99985	0.98343	0.49687	0.51339	27.1208	27.344	27.4949	27.5686	27.2877	27.576	27.3636	27.3144	27.6533	27.3871	27.3767	27.5089	27.1208	27.344	27.4949	27.5686	27.2877	27.576	27.3636	27.3144	27.6533	27.3871	27.3767	27.5089	26.4062	27.5707	27.4861	27.5962	26.6775	27.8345	27.6537	26.7459	27.4101	27.0962	27.0138
F5GX77;Q9UI30;Q9UI30-2;F5GYQ2	TRMT112	4;4;3;2	4;4;3;2	4;4;3;2	50	-0.927929	-0.445811	0.482117	0.609195	0.642348	0.99985	0.138514	0.408103	0.503412	25.991	25.9382	24.9933	25.9955	24.313	26.3494	24.8865	23.6575	25.8263	23.7974	25.4872	26.0239	25.991	25.9382	NA	25.9955	NA	26.3494	NA	NA	25.8263	NA	25.4872	26.0239	26.3003	26.6276	24.6331	26.3565	NA	25.8952	24.349	24.1165	25.916	NA	24.8326
F5GXX5;P61803;F5H895;A0A0B4J239	DAD1	3;3;2;2	3;3;2;2	3;3;2;2	37.6	-1.06889	1.01533	2.08422	0.642636	0.455886	0.99985	0.276244	0.1843	0.0122132	26.768	23.6845	26.6598	26.7209	24.1365	24.0764	24.3877	26.9569	26.4934	27.2337	27.0722	27.0951	26.768	NA	26.6598	26.7209	NA	NA	NA	26.9569	26.4934	27.2337	27.0722	27.0951	26.6323	24.0476	26.5724	26.6402	24.7998	23.8787	24.4922	26.8816	26.216	26.9209	26.8089
F5H6E2;O00159-3;O00159;O00159-2;I3L204;I3L501;I3L4D4;I3L3Y6;I3L168;I3L3F5	MYO1C	41;41;41;40;12;7;6;6;5;5	41;41;41;40;12;7;6;6;5;5	40;40;40;39;12;7;6;6;5;5	47.2	0.203013	0.337706	0.134693	0.740499	0.247487	0.99985	0.412116	0.0304687	0.577114	28.8584	28.6559	28.9259	28.6202	29.1902	28.3096	29.1251	29.2476	29.0962	29.2898	28.9922	29.033	28.8584	28.6559	28.9259	28.6202	29.1902	28.3096	29.1251	29.2476	29.0962	29.2898	28.9922	29.033	29.0409	28.813	28.5429	28.1704	29.1042	27.8848	28.9955	29.2812	28.9283	29.3489	28.6747
F8VPD4;P27708;H7BZB3;H7C2E4;H7C3Z5	CAD	34;34;3;3;1	32;32;3;3;1	32;32;3;3;1	23.9	-0.165021	0.130729	0.29575	0.799355	0.672624	0.99985	0.512939	0.447585	0.226845	27.7761	27.8665	27.3025	27.7662	28.0308	27.2424	27.6492	27.1288	27.7968	27.5725	27.9137	27.9511	27.7761	27.8665	27.3025	27.7662	28.0308	27.2424	27.6492	27.1288	27.7968	27.5725	27.9137	27.9511	27.6725	28.2867	26.6791	28.1124	28.1508	27.4514	27.127	26.2367	27.5836	26.917	27.7352
F8VY35;P55209-2;F5H4R6;H0YIV4;P55209;F8W020;F8W118;F8VXI6;F8VUX1;F8VV59;F8W0J6;F8VRJ2;H0YH88;H0YHC3;P55209-3;F8W543;B7Z9C2;F8VVB5	NAP1L1	9;9;9;9;9;8;8;8;8;8;8;7;7;7;7;7;7;6	7;7;7;7;7;6;6;6;6;6;6;5;5;5;5;5;5;4	7;7;7;7;7;6;6;6;6;6;6;5;5;5;5;5;5;4	43.2	0.195711	-0.930161	-1.12587	0.935264	0.642042	0.99985	0.844374	0.404372	0.188687	26.8861	23.1365	27.0457	26.8902	24.674	27.0204	26.7116	26.3353	24.18	27.1347	24.652	24.2712	26.8861	NA	27.0457	26.8902	NA	27.0204	26.7116	26.3353	NA	27.1347	NA	NA	27.6718	25.173	27.6574	27.2115	24.976	27.344	26.793	25.9072	26.0912	26.3996	24.9675
F8W7Q4;Q96A26;E9PH05	FAM162A	5;5;3	5;5;3	5;5;3	42.4	-0.508185	0.081058	0.589243	0.806021	0.950703	0.99985	0.538144	0.910503	0.362292	23.3181	25.4922	26.319	26.0712	25.9048	24.9989	23.2202	25.0439	24.7222	25.9884	24.7484	26.0658	NA	25.4922	26.319	26.0712	25.9048	NA	NA	NA	NA	25.9884	NA	26.0658	26.1281	25.3645	26.311	26.9295	25.4687	26.5429	24.8582	24.2288	24.1316	25.4395	24.4846
F8WAJ0;Q9H8H2;Q9H8H2-2;Q9H8H2-4;Q9H8H2-3	DDX31	12;12;10;9;3	12;12;10;9;3	12;12;10;9;3	22.5	0.385253	0.17272	-0.212533	0.617944	0.517027	0.99985	0.194728	0.256596	0.451328	24.8899	24.967	24.5483	24.8105	25.6335	24.419	25.3103	25.3939	24.7841	25.0549	25.1464	24.9212	NA	24.967	NA	24.8105	25.6335	NA	25.3103	25.3939	24.7841	25.0549	25.1464	24.9212	NA	24.7692	24.5612	24.6914	26.1594	NA	25.5688	24.7962	22.9635	26.1091	25.0446
F8WF48;Q99442;F8WCJ7	SEC62	5;5;4	5;5;4	5;5;4	56.5	0.638703	0.795404	0.156702	0.609195	0.269997	0.99985	0.104436	0.0486715	0.330717	23.9828	25.5296	24.682	25.4343	25.6538	25.2817	25.5989	25.6491	25.8506	25.5303	25.7631	25.6662	NA	25.5296	NA	25.4343	25.6538	25.2817	25.5989	25.6491	25.8506	25.5303	25.7631	25.6662	24.4083	26.0639	24.2626	24.6814	25.5712	24.4252	25.7595	25.2869	25.9727	25.1699	24.8715
G3V126;Q9UI12-2;Q9UI12;E5RG49;E5RHH0	ATP6V1H	9;9;9;1;1	9;9;9;1;1	9;9;9;1;1	28.2	0.00203107	-0.135707	-0.137738	0.998717	0.879712	0.99985	0.997002	0.794221	0.775635	26.1746	25.96	24.2567	25.8075	25.9632	24.4125	25.9627	25.8685	25.6692	24.4156	25.5898	25.9814	26.1746	25.96	NA	25.8075	25.9632	NA	25.9627	25.8685	25.6692	NA	NA	25.9814	25.8421	26.0008	24.2025	25.3513	25.848	24.2922	25.5064	25.1837	25.154	23.9537	NA
G3V1Q4;E7ES33;Q16181-2;Q16181;E7EPK1;A0A0U1RRE1;A0A0U1RRH9;A0A0U1RRM2;Q6ZU15	39326	10;10;10;10;10;6;4;1;1	10;10;10;10;10;6;4;1;1	10;10;10;10;10;6;4;1;1	33.7	-1.23778	-1.4783	-0.240521	0.099122	0.207622	0.99985	0.000211281	0.00833686	0.588709	25.3815	25.759	25.4599	25.8441	24.1814	24.2166	24.7664	24.329	23.4986	24.3406	25.3069	23.3851	25.3815	25.759	25.4599	25.8441	NA	NA	NA	NA	NA	NA	NA	NA	25.2551	26.2132	25.5504	25.5226	22.7923	25.7764	22.3196	22.4885	22.7277	22.515	23.4585
G3V438;O95433-2;O95433;H0YJ63;H0YJG7	AHSA1	5;5;5;4;4	5;5;5;4;4	5;5;5;4;4	32	0.229614	-0.567069	-0.796683	0.75218	0.207622	0.99985	0.427053	0.00728022	0.0136523	24.7601	25.2351	24.6362	25.0121	25.1394	25.8397	24.894	24.6888	24.3182	24.3163	24.5032	24.2374	24.7601	25.2351	NA	25.0121	25.1394	25.8397	NA	NA	NA	NA	NA	NA	24.2043	25.4358	23.5996	24.9068	25.0774	26.1921	NA	NA	24.1232	NA	NA
G3V4W0;B4DY08;B2R5W2;G3V4C1;P07910-2;P07910-4;G3V2Q1;P07910;G3V576;G3V555;G3V575;G3V5X6;G3V3K6;G3V251;P07910-3;B4DSU6;G3V2D6;G3V4M8;G3V5V7;P0DMR1;O60812;B7ZW38;B2RXH8;A0A0G2JPF8;A0A0G2JNQ3;G3V2H6;E5RG71;B3KT61;Q86SE5;Q86SE5-3	HNRNPC	17;17;17;17;17;16;16;16;14;11;11;10;10;10;10;9;8;7;7;7;7;7;7;7;7;6;1;1;1;1	17;17;17;17;17;16;16;16;14;11;11;10;10;10;10;9;8;7;7;7;7;7;7;7;7;6;1;1;1;1	17;17;17;17;17;16;16;16;14;11;11;10;10;10;10;9;8;7;7;7;7;7;7;7;7;6;1;1;1;1	56.5	-0.360127	-0.448138	-0.0880113	0.612434	0.281986	0.99985	0.17102	0.0554755	0.72801	28.8123	29.3383	28.7643	29.1253	28.466	29.2417	28.427	28.4649	28.7373	28.1221	28.6446	28.7436	28.8123	29.3383	28.7643	29.1253	28.466	29.2417	28.427	28.4649	28.7373	28.1221	28.6446	28.7436	28.7685	29.4819	28.2814	29.0463	28.4232	29.2494	28.1815	28.4781	28.5835	27.7818	27.9643
G5E9W7;G5E9V5;P82650;H7C5F2;P82650-2;H7C5H3;H7C5L9;C9J5D8	MRPS22	9;9;9;5;5;5;3;1	9;9;9;5;5;5;3;1	9;9;9;5;5;5;3;1	40.1	0.444403	0.258264	-0.186139	0.778676	0.811973	0.99985	0.478874	0.678853	0.754408	23.7009	25.5032	25.5813	24.0092	25.7485	25.2608	23.84	25.7228	24.1104	25.5733	25.8869	24.257	NA	25.5032	25.5813	NA	25.7485	25.2608	NA	25.7228	NA	25.5733	25.8869	NA	25.1729	25.9871	25.4598	25.2062	25.4782	25.3418	24.8082	26.0721	25.1267	25.4387	25.5738
G5EA06;Q92552;Q92552-2;D6RH20;E5RJ73;D6RJC7	MRPS27	6;6;6;5;2;2	6;6;6;5;2;2	6;6;6;5;2;2	26.5	-1.27003	-0.475017	0.795009	0.609195	0.60749	0.99985	0.00917677	0.356987	0.0755548	25.8713	25.6439	24.2432	25.534	24.1754	23.7647	24.4274	23.8447	23.9691	24.9587	24.62	25.8445	25.8713	25.6439	NA	25.534	NA	NA	NA	NA	NA	NA	NA	25.8445	26.4844	25.6991	NA	25.4521	NA	NA	NA	NA	24.979	23.5444	24.893
H0Y2Y8;Q15942;Q15942-2;C9IZ41;H7C3D3;C9JJK5	ZYX	8;8;5;3;3;2	8;8;5;3;3;2	8;8;5;3;3;2	21.9	-0.253428	-1.23392	-0.980494	0.707854	0.281986	0.99985	0.371363	0.0544454	0.127268	26.4657	26.5943	26.7052	26.0989	25.9196	26.8464	25.7628	26.3217	26.2868	24.6627	23.8498	26.1292	26.4657	26.5943	26.7052	26.0989	25.9196	26.8464	25.7628	NA	26.2868	NA	NA	26.1292	27.264	26.8134	25.5623	25.6049	24.9845	27.673	24.4418	24.3474	25.9438	NA	23.7267
H0Y621;Q9Y282;Q9Y282-3;H0Y5K5;H0Y802;H0Y6Z0;Q9Y282-2	ERGIC3	5;5;5;5;2;2;2	5;5;5;5;2;2;2	5;5;5;5;2;2;2	14.7	0.0537876	-0.0601332	-0.113921	0.866977	0.791114	0.99985	0.692542	0.646155	0.436099	25.6698	25.6588	25.7794	25.5175	25.7433	25.6864	25.7969	25.6141	25.6221	25.481	25.8121	25.4698	25.6698	25.6588	25.7794	NA	25.7433	25.6864	25.7969	25.6141	25.6221	25.481	25.8121	25.4698	25.0395	25.0755	25.169	24.2312	26.4776	24.9506	25.4486	25.3821	25.7199	24.7095	26.0949
H0YDD4;P10515;E9PEJ4	DLAT	7;7;6	7;7;6	7;7;6	21.9	0.368893	-0.282538	-0.651431	0.778676	0.731384	0.99985	0.477129	0.551522	0.152788	24.5744	24.1853	24.7667	26.1053	25.5364	25.993	24.3281	25.2496	24.5836	25.4009	24.4074	24.1096	NA	NA	NA	26.1053	25.5364	25.993	NA	25.2496	NA	NA	NA	NA	23.2304	23.7696	23.4322	26.6711	25.2368	26.0087	24.9833	24.9851	NA	NA	NA
H0YDR3;Q8N5M4;E9PKV8	TTC9C	4;4;3	4;4;3	4;4;3	59.4	0.813947	0.329909	-0.484039	0.609195	0.615884	0.99985	0.0243691	0.366948	0.223954	24.6663	24.2694	23.8478	23.8433	25.2665	24.3587	24.859	25.3983	23.8569	24.7255	24.0987	25.2652	NA	NA	NA	NA	25.2665	NA	24.859	25.3983	NA	NA	NA	25.2652	24.5153	24.5789	23.683	NA	25.3419	23.9252	24.5346	25.1628	23.6956	23.9031	23.4722
H3BLV0;P08174-4;P08174;P08174-3;P08174-5;P08174-2;B1AP13;P08174-6;H7BY55;P08174-7;B1AP15	CD55	8;8;8;8;8;8;8;8;8;8;4	8;8;8;8;8;8;8;8;8;8;4	8;8;8;8;8;8;8;8;8;8;4	37.4	0.270484	0.309553	0.039069	0.800303	0.540999	0.99985	0.516483	0.282941	0.925889	24.2697	24.8237	24.0657	24.799	25.4667	23.9631	25.3859	24.2243	25.3744	24.3607	24.7638	24.6974	NA	NA	NA	NA	25.4667	NA	25.3859	NA	NA	NA	NA	NA	24.086	25.0228	NA	NA	25.0503	NA	24.688	NA	NA	24.154	NA
H3BQQ9;P63279;B0QYN7;H3BPC4	UBE2I	5;5;5;4	5;5;5;4	5;5;5;4	37.2	-0.417506	0.278363	0.695869	0.767879	0.683207	0.99985	0.455843	0.466284	0.131237	25.9463	25.7764	24.5895	24.4541	24.0753	25.7114	23.9628	25.3467	25.477	25.2928	25.6469	25.463	25.9463	25.7764	NA	NA	NA	25.7114	NA	25.3467	25.477	25.2928	25.6469	25.463	26.1864	26.2672	NA	25.0322	23.7022	25.2898	23.4618	24.7095	25.2165	24.4961	24.8406
H3BQZ7;Q1KMD3	hCG_2044799;HNRNPUL2	18;18	18;18	18;18	31.8	-0.118704	-0.158299	-0.0395956	0.795724	0.468621	0.99985	0.509341	0.202093	0.815142	26.5177	26.3839	26.2554	26.529	26.0819	26.6466	26.1313	26.3515	26.2949	26.1644	26.2632	26.3303	26.5177	26.3839	26.2554	26.529	26.0819	26.6466	26.1313	26.3515	26.2949	26.1644	26.2632	26.3303	26.5039	26.8062	26.2622	25.8798	25.9	27.2262	26.4138	25.7382	26.2549	26.2699	26.2106
H3BV80;Q15287-3;Q15287-2;H3BMM9;H3BTC0;Q15287;H3BPG5;H3BMS0	RNPS1	5;5;5;5;5;5;4;3	5;5;5;5;5;5;4;3	5;5;5;5;5;5;4;3	33.6	0.407775	-0.318225	-0.726	0.620073	0.718331	0.99985	0.201305	0.527789	0.115155	25.628	25.87	25.8836	24.6219	26.0059	25.7419	26.0232	25.8635	24.4511	24.4833	26.2686	25.5275	25.628	25.87	25.8836	NA	26.0059	25.7419	26.0232	25.8635	NA	NA	26.2686	25.5275	25.8405	26.3282	25.7718	24.3778	25.8798	25.5844	25.7348	25.9157	24.2204	23.8754	25.5237
H7BXI1;A0FGR8-2;A0FGR8;A0A087WXU3;A0FGR8-6;A0FGR8-5;A0FGR8-4	ESYT2	27;27;26;26;26;14;14	27;27;26;26;26;14;14	27;27;26;26;26;14;14	39	0.277532	0.33039	0.0528582	0.627154	0.264509	0.99985	0.234935	0.043954	0.806089	27.6041	27.6933	28.0307	27.8148	28.2762	27.5042	28.2381	28.2346	28.0042	28.3141	28.1042	28.0421	27.6041	27.6933	28.0307	27.8148	28.2762	27.5042	28.2381	28.2346	28.0042	28.3141	28.1042	28.0421	27.274	27.6504	27.7614	27.6972	28.6425	27.1297	28.2612	28.2333	28.2539	28.3877	28.0543
H7BXK9;Q9NP58-4;Q9NP58	ABCB6	12;12;12	12;12;12	12;12;12	28.4	0.128923	0.32308	0.194157	0.789715	0.251919	0.99985	0.497685	0.0355079	0.315667	26.696	26.8108	27.023	26.8486	27.1513	26.5774	27.2153	26.95	27.1549	27.2359	27.3062	26.9738	26.696	26.8108	27.023	26.8486	27.1513	26.5774	27.2153	26.95	27.1549	27.2359	27.3062	26.9738	26.5939	26.7965	27.3998	25.9815	27.6007	25.9704	27.2038	27.0412	27.0049	27.2193	26.0885
I3L0N3;P46459;P46459-2;I3L0L3;I3L338;I3L4Q9;I3L2G1	NSF	23;23;21;5;1;1;1	23;23;21;5;1;1;1	23;23;21;5;1;1;1	36.5	0.250051	0.204476	-0.0455748	0.657501	0.615884	0.99985	0.319971	0.368055	0.7968	26.5092	26.5446	26.5346	25.7188	26.4173	26.6273	26.8904	26.3723	26.7739	26.3973	26.508	26.4458	26.5092	26.5446	26.5346	25.7188	26.4173	26.6273	26.8904	26.3723	26.7739	26.3973	26.508	26.4458	25.9561	26.7095	26.0882	25.6292	25.8291	26.0801	26.883	25.7027	26.8635	26.0979	26.2591
I3L1P8;Q02978;Q02978-2	SLC25A11	17;17;14	17;17;14	17;17;14	68.6	0.160045	0.137493	-0.0225521	0.76213	0.59478	0.99985	0.442691	0.344185	0.903651	29.1412	28.9415	29.4155	29.0327	29.516	28.859	29.308	29.4882	29.2837	29.4008	29.1824	29.214	29.1412	28.9415	29.4155	29.0327	29.516	28.859	29.308	29.4882	29.2837	29.4008	29.1824	29.214	29.4089	29.0285	29.1332	29.0819	28.9817	29.0364	29.2082	29.3599	28.6909	28.8188	28.6402
I3L2C7;P57678;I3L399;I3L4M4;I3L4A4	GEMIN4	4;4;2;1;1	4;4;2;1;1	4;4;2;1;1	6	0.698951	0.200256	-0.498694	0.609195	0.633881	0.99985	0.153406	0.396323	0.284291	23.9044	24.3982	24.4481	24.7664	25.9974	24.8355	23.9336	25.5465	24.456	24.9747	24.2848	24.6027	NA	NA	NA	NA	25.9974	24.8355	NA	25.5465	NA	NA	NA	NA	24.8018	24.6863	NA	24.6417	25.8793	24.6782	24.7423	25.6166	24.6763	24.7654	NA
I3L397;P63241;I3L504;Q6IS14;P63241-2;F8WCJ1;C9J7B5;C9J4W5;Q9GZV4	EIF5A;EIF5AL1;EIF5A2	7;7;7;5;5;4;4;4;4	7;7;7;5;5;4;4;4;4	7;7;7;5;5;4;4;4;4	52.7	-0.666534	-0.823701	-0.157168	0.616155	0.244287	0.99985	0.182285	0.0284518	0.736451	28.4176	28.4294	27.4666	28.4192	26.7759	28.7773	27.3984	27.1151	27.5241	26.6861	27.6049	27.623	28.4176	28.4294	27.4666	28.4192	26.7759	28.7773	27.3984	27.1151	27.5241	26.6861	27.6049	27.623	28.5486	29.0078	26.06	28.6105	26.5227	28.5379	27.4747	27.3449	27.2386	26.5456	27.5619
I3L4X2;P33527;P33527-9;A0A0A0MS99;P33527-4;P33527-2;P33527-3;P33527-6;P33527-7;P33527-5;P33527-8	ABCC1	23;23;23;21;21;21;21;19;19;19;17	23;23;23;21;21;21;21;19;19;19;17	22;22;22;20;21;20;20;19;19;18;17	21.9	0.578133	0.291451	-0.286682	0.609195	0.702801	0.99985	0.0282901	0.503206	0.495558	26.1208	26.0449	26.823	26.3139	27.1228	26.6105	26.8521	27.0297	25.4325	27.2138	26.601	27.221	26.1208	26.0449	26.823	26.3139	27.1228	26.6105	26.8521	27.0297	NA	27.2138	26.601	27.221	25.5078	25.5636	25.8579	25.796	26.7708	26.4886	26.5264	26.9474	24.582	27.2127	26.2842
J3KNF8;D6RFH4;H3BUX2;O43169;J3QR91	CYB5B	5;4;4;4;1	5;4;4;4;1	5;4;4;4;1	51.3	-0.280887	-0.654643	-0.373756	0.640915	0.645501	0.99985	0.273023	0.412776	0.639812	27.0556	26.8688	27.3974	27.3738	26.3065	27.204	26.9711	27.0903	27.165	27.2217	24.0377	27.6526	27.0556	26.8688	27.3974	27.3738	26.3065	27.204	26.9711	27.0903	27.165	27.2217	NA	27.6526	27.4786	27.0993	27.1272	27.429	25.6591	26.3589	26.8422	26.5323	26.9311	26.8335	25.4791
J3KP15;Q01130;J3QL05;Q01130-2	SRSF2	8;8;7;7	8;8;7;7	6;6;5;5	57.1	-0.729142	-1.29509	-0.565949	0.649238	0.21476	0.99985	0.305291	0.0157536	0.47963	26.2902	26.7274	26.7861	26.9187	26.546	27.0778	26.3731	23.8089	25.7664	24.2646	26.3219	25.1891	26.2902	26.7274	26.7861	26.9187	26.546	27.0778	26.3731	NA	25.7664	NA	26.3219	NA	26.6324	26.9035	26.6285	27.0818	25.6357	27.1501	26.0324	24.7912	25.5851	25.1599	25.9005
J3KPX7;Q99623;F5GY37;Q99623-2;F5GWA7;F5H3X6;F5H0C5;F5H2D2;U3KPZ5	PHB2	20;20;18;16;14;10;5;4;2	20;20;18;16;14;10;5;4;2	20;20;18;16;14;10;5;4;2	70.1	-0.196417	-0.105116	0.0913002	0.624912	0.697673	0.99985	0.220912	0.491342	0.525561	30.1611	30.4326	30.642	30.4168	30.2746	30.2346	30.1334	30.2242	30.0869	30.3977	30.2942	30.4533	30.1611	30.4326	30.642	30.4168	30.2746	30.2346	30.1334	30.2242	30.0869	30.3977	30.2942	30.4533	30.2539	30.6198	30.5194	30.2412	30.4773	29.9708	29.3449	29.8967	29.314	30.3649	29.9666
J3KT51;Q9UK76;Q9UK76-2;J3KSH8;Q9UK76-3	HN1	3;3;3;2;2	3;3;3;2;2	3;3;3;2;2	55.8	-0.369599	0.0169406	0.38654	0.706736	0.984182	0.99985	0.368005	0.978451	0.470546	24.6254	25.8545	24.2456	24.1058	24.6801	24.3287	24.0275	24.3165	24.6081	25.2239	23.2605	25.8065	NA	25.8545	NA	NA	NA	NA	NA	NA	NA	NA	NA	25.8065	24.4058	25.9838	24.3212	25.8903	NA	26.7881	NA	NA	24.482	NA	24.2161
J3QL56;O75880;J3QR42	SCO1	7;7;1	7;7;1	7;7;1	32.6	-0.143783	0.146628	0.290411	0.747273	0.596411	0.99985	0.423379	0.346432	0.0884125	27.523	27.2233	27.2326	26.9804	27.3588	26.9859	27.0265	27.013	27.5716	27.2833	27.377	27.314	27.523	27.2233	27.2326	26.9804	27.3588	26.9859	27.0265	27.013	27.5716	27.2833	27.377	27.314	27.2481	27.034	27.2961	27.4953	27.6514	26.9248	26.0335	27.0598	27.6594	27.4569	26.2815
J3QLE5;P14678-2;P63162;P14678;P63162-2;P14678-3;J3KRY3;S4R3P3	SNRPN;SNRPB	7;7;7;7;7;7;4;4	7;7;7;7;7;7;4;4	7;7;7;7;7;7;4;4	35.5	-0.334177	-0.293857	0.0403199	0.609195	0.276683	0.99985	0.0735309	0.0513136	0.787096	26.9143	27.2319	27.0701	27.325	26.803	27.0368	26.7695	26.5952	26.8383	26.8946	26.7266	26.9063	26.9143	27.2319	27.0701	27.325	26.803	27.0368	26.7695	26.5952	26.8383	26.8946	26.7266	26.9063	27.5548	28.0588	26.6614	27.8592	27.0993	27.3125	26.539	26.4975	26.4914	25.7263	26.3222
J3QR09;J3KTE4;P84098;J3QL15	RPL19	16;16;16;6	16;16;16;6	16;16;16;6	48.7	0.531444	0.413322	-0.118123	0.609195	0.310502	0.99985	0.106196	0.0737373	0.635224	32.0786	31.375	31.4412	31.182	31.9184	31.5016	32.159	32.6237	32.0367	31.9596	31.9583	31.7756	32.0786	31.375	31.4412	31.182	31.9184	31.5016	32.159	32.6237	32.0367	31.9596	31.9583	31.7756	31.4865	31.903	31.9783	31.0788	31.6639	31.2395	32.3164	32.7268	31.7362	32.083	31.9416
K7EJE8;K7EKE6;P36776-2;P36776;P36776-3;K7ER27;K7ERR6;K7EQF8;K7ER56	LONP1	41;41;41;41;38;12;6;4;4	41;41;41;41;38;12;6;4;4	41;41;41;41;38;12;6;4;4	57.8	0.223589	0.183661	-0.0399286	0.609195	0.455886	0.99985	0.159495	0.183832	0.791247	29.0627	29.1812	29.3459	29.1018	29.3564	29.2117	29.4849	29.5329	29.1839	29.4745	29.2871	29.4809	29.0627	29.1812	29.3459	29.1018	29.3564	29.2117	29.4849	29.5329	29.1839	29.4745	29.2871	29.4809	28.7816	29.4021	29.2192	29.6737	29.4649	29.3459	29.2377	29.5038	28.7006	29.3776	28.8559
K7ELL7;P14314-2;P14314;K7EPW7;A0A0C4DGP4;K7EKX1;K7EJ70	PRKCSH	19;18;18;7;7;2;2	19;18;18;7;7;2;2	19;18;18;7;7;2;2	38.9	-0.43223	-0.498986	-0.0667563	0.609195	0.244287	0.99985	0.0746608	0.0283769	0.794152	28.931	29.1612	28.8125	29.0378	28.3221	29.0824	28.5473	28.2619	28.6517	27.9838	28.6686	28.6427	28.931	29.1612	28.8125	29.0378	28.3221	29.0824	28.5473	28.2619	28.6517	27.9838	28.6686	28.6427	29.2315	29.2878	28.6232	29.4549	28.1167	29.3512	27.5279	27.7568	28.2388	27.5326	28.6834
K7EQ02;Q96EP5-2;K7EQ55;K7EK33;Q96EP5	DAZAP1	5;5;5;5;5	5;5;5;5;5	5;5;5;5;5	26.9	0.239017	0.177618	-0.0613988	0.866977	0.837222	0.99985	0.687471	0.729774	0.902446	24.3217	26.1079	24.5941	24.0603	24.3274	26.2175	24.3802	25.115	24.9239	25.3357	24.1086	25.4261	NA	26.1079	NA	NA	NA	26.2175	NA	25.115	NA	25.3357	NA	25.4261	24.6708	26.0673	24.2707	25.6932	NA	26.5625	23.9925	24.6757	24.3303	24.8372	24.2859
K7ES61;Q9BYD3;K7ELQ0;Q9BYD3-2;X6RAY8;K7EKI4;K7ELF1;K7EJ73	MRPL4	6;6;5;5;5;4;4;1	6;6;5;5;5;4;4;1	6;6;5;5;5;4;4;1	29	0.181639	-0.146668	-0.328307	0.856903	0.817358	0.99985	0.660635	0.690818	0.483854	23.9626	24.5872	25.0241	24.3713	24.5596	23.6563	25.2189	25.2369	23.9647	25.2278	23.8139	24.3521	NA	NA	25.0241	NA	NA	NA	25.2189	NA	NA	25.2278	NA	NA	24.4365	22.9004	25.0093	NA	23.7777	23.8625	25.4045	22.7808	24.0576	25.3239	23.8472
M0QXS5;P14866;P14866-2;M0QYL7;M0R1W6;B4DVF8	HNRNPL	15;15;14;2;2;1	15;15;14;2;2;1	7;7;6;2;2;1	45.1	-0.634929	-0.761193	-0.126265	0.627154	0.426817	0.99985	0.235358	0.157365	0.855739	26.614	27.0128	26.8102	27.1095	26.1753	27.6753	25.0901	26.066	26.4937	24.5713	26.5501	26.8866	26.614	27.0128	26.8102	27.1095	26.1753	27.6753	NA	26.066	26.4937	NA	26.5501	26.8866	25.897	27.5034	26.7856	27.0178	25.8756	28.1306	23.7569	25.2058	26.2227	23.7723	26.2259
M0QYT0;M0R076;M0R280;M0QXS7;H7C464;Q8WVV9-5;B7WPG3;Q8WVV9-4;C9IYN3;Q8WVV9;D6W592	NA	11;3;1;1;1;1;1;1;1;1;1	3;0;1;1;0;0;0;0;0;0;0	0;0;0;0;0;0;0;0;0;0;0	55.8	0.4012	-0.494275	-0.895475	0.847468	0.68318	0.99985	0.64134	0.465758	0.13898	26.2746	23.687	23.8388	26.1908	23.7849	26.364	26.2329	25.2143	24.352	24.4283	24.5751	24.6587	26.2746	NA	NA	26.1908	NA	26.364	26.2329	NA	NA	NA	NA	NA	26.1937	23.92	24.9442	25.097	NA	26.5048	25.921	NA	NA	NA	24.3658
M0R0F0;P46782;M0R0R2;M0QZN2	RPS5	14;14;13;9	14;14;13;9	14;14;13;9	56.5	0.145961	-0.214873	-0.360834	0.804032	0.552924	0.99985	0.533233	0.2941	0.0839386	28.616	27.9806	27.9197	27.9143	28.2991	28.1281	28.6168	27.9705	27.6788	28.0433	28.0147	27.8344	28.616	27.9806	27.9197	27.9143	28.2991	28.1281	28.6168	27.9705	27.6788	28.0433	28.0147	27.8344	27.6675	28.8456	27.9245	28.5308	27.9115	28.1249	28.5663	28.2914	25.9136	27.5524	27.1679
M0R0Y2;P54920;M0R2M1;M0R213;M0R027;M0R058;M0R0I4;M0QZM9;M0QZN5;M0R031;Q9H115-3;Q9H115-2;Q9H115;A0A087WZQ7	NAPA	15;15;11;6;5;4;4;2;2;2;2;2;2;2	15;15;11;6;5;4;4;2;2;2;2;2;2;2	15;15;11;6;5;4;4;2;2;2;2;2;2;2	69.9	-0.161556	-0.263266	-0.10171	0.800303	0.687655	0.99985	0.521859	0.474177	0.810588	25.6818	25.8525	25.7567	25.6539	25.6598	25.94	24.8821	25.8169	24.346	25.758	25.8326	25.9552	25.6818	25.8525	25.7567	25.6539	25.6598	25.94	NA	25.8169	NA	25.758	25.8326	25.9552	25.4805	25.4858	25.7697	25.7715	25.2484	26.0044	24.7518	25.3092	25.0595	25.5719	25.7126
M0R208;Q16740;M0QYV5	CLPP	6;6;3	6;6;3	6;6;3	50	0.282374	0.38542	0.103046	0.786873	0.597161	0.99985	0.486834	0.347753	0.47201	26.4575	24.6152	26.2428	26.0326	26.2402	25.9862	26.1212	26.1301	26.2969	26.0478	26.3461	26.199	26.4575	NA	26.2428	26.0326	26.2402	25.9862	26.1212	26.1301	26.2969	26.0478	26.3461	26.199	25.7877	25.2999	26.1331	25.194	26.3769	26.2021	26.4624	26.2678	25.6661	26.176	25.8821
M0R3D6;M0R1A7;M0R117;Q02543;M0R0P7	RPL18A	9;9;9;9;7	9;9;9;9;7	9;9;9;9;7	56.7	-0.786552	-1.64807	-0.861519	0.609195	0.0171109	0.99985	0.156277	6.34679e-05	0.141246	25.9893	26.3265	26.0124	26.3071	26.5611	25.9791	24.1726	24.7763	25.0888	24.2269	24.4347	24.2927	25.9893	26.3265	26.0124	26.3071	26.5611	25.9791	NA	NA	NA	NA	NA	NA	26.4572	25.5264	26.11	26.2168	25.6869	26.3543	26.0949	26.2851	24.2207	24.6414	24.0817
O00116;A0A1B0GWA2;B8ZZ81	AGPS	26;22;6	26;22;6	26;22;6	56.1	0.0499333	0.245401	0.195468	0.914079	0.281986	0.99985	0.790042	0.0531004	0.290266	28.7239	28.5297	28.7934	28.5936	28.7673	28.306	29.0097	28.7574	28.8815	28.8922	28.9204	28.9282	28.7239	28.5297	28.7934	28.5936	28.7673	28.306	29.0097	28.7574	28.8815	28.8922	28.9204	28.9282	28.9343	28.2328	28.269	28.9716	28.7416	28.386	28.9905	28.6569	28.6716	28.8932	28.8765
O00148;O00148-2;O00148-3;K7EQN7;K7EPJ3;K7EN69;K7ENP6;K7EL56;K7EIL8;F6QYI9;A0A0G2JJL7;F6R6M7;A0A0G2JHN7;A0A0D9SEM9;F6U6E2;F6S2B7;F6SXL5;A0A140T9K2;A0A140T9N3	DDX39A	23;17;14;13;9;6;5;5;5;5;5;5;4;4;4;4;4;1;1	23;17;14;13;9;6;5;5;5;5;5;5;4;4;4;4;4;1;1	10;7;5;5;2;1;1;1;1;0;0;0;0;3;0;0;0;0;0	58.8	-0.16494	-0.0760059	0.0889344	0.704441	0.791556	0.99985	0.363717	0.647103	0.514639	28.6213	28.886	29.2794	28.8487	28.72	28.8359	28.7796	28.6401	28.6705	28.9079	28.8458	28.9072	28.6213	28.886	29.2794	28.8487	28.72	28.8359	28.7796	28.6401	28.6705	28.9079	28.8458	28.9072	28.994	29.1279	28.6161	29.1399	29.1188	28.8613	28.4084	28.7471	28.5897	28.5738	28.7049
O00203-3;O00203;H0YBD0;Q13367-3;Q13367;Q13367-4	AP3B1	19;19;2;1;1;1	19;19;2;1;1;1	19;19;2;1;1;1	20.1	0.104698	0.277922	0.173224	0.863672	0.339185	0.99985	0.678477	0.0951128	0.516055	26.5385	26.6935	26.8112	26.8207	27.0641	26.1153	27.0056	27.0977	26.8387	27.3129	26.9714	26.8526	26.5385	26.6935	26.8112	26.8207	27.0641	26.1153	27.0056	27.0977	26.8387	27.3129	26.9714	26.8526	25.9169	26.611	26.106	26.2635	27.3824	26.112	26.4191	26.5932	26.2735	27.6173	25.8943
O00231;O00231-2;J3QRY4;J3QS13	PSMD11	23;21;6;4	23;21;6;4	23;21;6;4	64	-0.0766018	0.0178952	0.094497	0.834732	0.927909	0.99985	0.59297	0.875594	0.481859	28.1333	28.0985	28.3663	28.1776	28.1454	27.9666	28.2362	28.1212	28.2269	28.2937	28.1636	28.1632	28.1333	28.0985	28.3663	28.1776	28.1454	27.9666	28.2362	28.1212	28.2269	28.2937	28.1636	28.1632	27.4513	28.8649	28.1482	28.4145	28.1556	27.9807	27.6802	27.3563	28.1271	28.2214	27.5431
O00232;O00232-2;J3KTJ5;J3KSK1	PSMD12	18;16;2;2	18;16;2;2	18;16;2;2	36.2	0.153449	-0.0171317	-0.17058	0.646169	0.947406	0.99985	0.283126	0.905875	0.337039	26.9093	26.8806	26.8706	26.9106	27.1059	26.891	27.2135	26.9744	27.0161	26.6546	26.695	27.1369	26.9093	26.8806	26.8706	26.9106	27.1059	26.891	27.2135	26.9744	27.0161	26.6546	26.695	27.1369	26.7308	27.1141	27.1281	27.0419	27.2835	27.3139	26.9568	26.6521	26.7617	25.9983	25.6291
O00264;O00264-2	PGRMC1	10;7	9;7	9;7	37.9	-0.119408	-0.100173	0.0192352	0.715181	0.677966	0.99985	0.385078	0.459953	0.897875	27.4269	27.5356	27.5717	27.6406	27.52	27.3621	27.4799	27.3353	27.5894	27.1943	27.4236	27.5669	27.4269	27.5356	27.5717	27.6406	27.52	27.3621	27.4799	27.3353	27.5894	27.1943	27.4236	27.5669	26.5011	27.9239	27.5921	27.3077	27.0965	27.2705	27.5535	27.1899	27.8373	26.9618	26.8917
O00303;H0YDT6;A0A0D9SEZ9;E9PQV8	EIF3F	10;2;2;1	10;2;2;1	10;2;2;1	36.7	-0.50511	-1.08451	-0.579402	0.627154	0.146862	0.99985	0.230713	0.00141632	0.19316	25.1313	25.423	25.7166	25.6698	24.7297	25.7991	25.4096	23.9818	24.2955	24.1032	24.9549	24.249	25.1313	25.423	25.7166	25.6698	NA	25.7991	25.4096	NA	NA	NA	NA	NA	24.8766	25.2887	25.9476	25.3153	24.0353	25.1379	24.8228	NA	NA	NA	NA
O00410;O00410-3;H0Y8C6;O00410-2;E7ETV3;E7EQT5;E7EV12;C9JMV5;H0Y3V4;E7EWK4;E7EX05;C9JZD8;C9JZ53;C9JQT6;E7ESA1;E7ESZ1;E7ETV8;C9J875;C9JXE0	IPO5	47;47;45;42;11;9;9;9;8;6;6;5;5;5;5;5;5;3;2	47;47;45;42;11;9;9;9;8;6;6;5;5;5;5;5;5;3;2	45;45;43;40;11;9;9;9;8;6;6;5;5;5;5;5;5;3;2	57.8	0.292837	0.195992	-0.0968448	0.631204	0.458442	0.99985	0.245832	0.188256	0.705362	30.2787	30.2854	30.0985	30.2019	30.9024	29.8581	30.5589	30.7164	30.1875	30.6845	30.4306	30.3458	30.2787	30.2854	30.0985	30.2019	30.9024	29.8581	30.5589	30.7164	30.1875	30.6845	30.4306	30.3458	30.4015	30.6144	29.1883	30.0144	31.0394	29.4991	30.4204	30.7261	30.1441	30.5905	30.3017
O00411;K7EMH3;K7ESD1	POLRMT	35;12;2	35;12;2	35;12;2	41.1	0.23675	0.258467	0.0217169	0.649238	0.335583	0.99985	0.304831	0.0932196	0.915489	28.2799	27.776	28.0358	27.9819	28.2712	27.7501	28.5882	28.4111	28.2724	28.3728	28.2896	28.1726	28.2799	27.776	28.0358	27.9819	28.2712	27.7501	28.5882	28.4111	28.2724	28.3728	28.2896	28.1726	27.9984	27.6191	27.7686	27.9615	28.1979	27.4891	28.4329	28.3478	28.1515	28.263	28.0174
O00425;O00425-2;F8WD15;Q9Y6M1-5;Q9Y6M1-6;Q9Y6M1-3;Q9Y6M1-4;Q9Y6M1-1;Q9Y6M1;F8W930	IGF2BP3	15;5;3;1;1;1;1;1;1;1	15;5;3;1;1;1;1;1;1;1	13;4;3;0;0;0;0;0;0;0	35.8	0.0885774	0.0730503	-0.0155271	0.814629	0.699619	0.99985	0.546945	0.494612	0.913482	26.996	26.9533	26.946	27.0928	27.071	26.9105	27.3072	27.0537	27.1609	27.0278	27.0269	27.0648	26.996	26.9533	26.946	27.0928	27.071	26.9105	27.3072	27.0537	27.1609	27.0278	27.0269	27.0648	26.8887	27.4168	27.047	26.9804	27.3295	26.8235	27.184	26.8801	26.3446	26.6099	27.13
O00429-4;O00429-5;O00429-3;G8JLD5;O00429-2;O00429;O00429-8;O00429-6;B4DPZ9;F8VZ52;F8W1W3;B4DDQ3;F8VUJ9;F8VR28;F8VYL3;O00429-7;H0YHY4	DNM1L	11;11;11;11;11;11;11;11;6;6;5;5;4;3;3;3;2	11;11;11;11;11;11;11;11;6;6;5;5;4;3;3;3;2	11;11;11;11;11;11;11;11;6;6;5;5;4;3;3;3;2	21.2	-0.123492	-0.12423	-0.000738799	0.72621	0.749706	0.99985	0.397045	0.586313	0.997417	25.2567	25.4447	25.6118	25.3824	25.2065	25.3453	25.2764	25.3735	25.3464	24.6864	25.5246	25.6413	25.2567	25.4447	25.6118	25.3824	25.2065	25.3453	25.2764	25.3735	25.3464	NA	25.5246	25.6413	25.4833	24.7212	26.1551	25.7802	25.5014	25.7997	25.4156	25.0199	25.0565	23.1728	25.3194
O00461;F8W785	GOLIM4	12;10	12;10	12;10	22.4	0.164824	0.022375	-0.142449	0.726908	0.953145	0.99985	0.398112	0.917791	0.46748	26.1995	26.2106	26.6919	25.9882	26.4882	26.2552	26.4309	26.5753	26.3503	26.6767	26.22	25.9327	26.1995	26.2106	26.6919	25.9882	26.4882	26.2552	26.4309	26.5753	26.3503	26.6767	26.22	25.9327	26.378	26.0734	27.0346	25.2556	26.8611	25.4685	26.0712	26.555	26.8275	25.8684	25.8347
O00471;A0A0A0MSI8;F8W9B8;G3V4Z7	EXOC5	16;15;13;2	16;15;13;2	16;15;13;2	29.9	0.885877	1.14863	0.262757	0.609195	0.207622	0.99985	0.0967983	0.0084046	0.49481	24.5693	24.4449	24.5336	25.8804	26.1129	24.5863	26.2016	26.0708	25.9246	26.2047	26.0697	25.8237	NA	NA	NA	25.8804	26.1129	NA	26.2016	26.0708	25.9246	26.2047	26.0697	25.8237	NA	24.0826	24.823	25.4854	26.2928	NA	25.518	26.1393	23.8709	26.3392	25.2319
O00483	NDUFA4	3	3	3	46.9	1.50885	1.63935	0.1305	0.609195	0.351741	0.99985	0.137061	0.101326	0.718877	27.8055	27.4035	23.9715	24.6127	27.2741	26.6281	28.1653	27.7611	27.7806	27.9648	27.4257	27.1796	27.8055	27.4035	NA	NA	27.2741	26.6281	28.1653	27.7611	27.7806	27.9648	27.4257	27.1796	27.7251	27.545	27.1685	26.5331	27.4089	26.5911	27.856	27.4877	27.4453	27.63	27.2602
O00487;C9JW37	PSMD14	10;1	10;1	10;1	53.5	-0.104396	-0.284386	-0.17999	0.788752	0.378103	0.99985	0.493028	0.115002	0.27915	26.8129	26.9299	27.1102	27.2354	26.9816	26.9246	26.8442	26.9204	26.8669	26.8276	26.3926	26.8637	26.8129	26.9299	27.1102	27.2354	26.9816	26.9246	26.8442	26.9204	26.8669	26.8276	26.3926	26.8637	27.009	26.8856	26.5214	26.8263	27.3073	26.9664	26.3543	25.6539	26.9648	26.2466	25.532
O00592-2;O00592	PODXL	6;6	6;6	6;6	15.2	1.05733	0.827826	-0.229509	0.609195	0.467794	0.99985	0.131938	0.200584	0.734679	25.5872	23.4963	24.6044	24.0875	26.4917	26.382	24.6673	24.4638	25.2863	24.3182	24.8835	26.5988	NA	NA	NA	NA	26.4917	26.382	NA	NA	NA	NA	NA	26.5988	24.629	25.6811	NA	24.3391	27.0847	25.4919	24.2621	25.013	24.3344	24.3314	24.2856
O00767	SCD	4	4	4	14.2	0.363603	0.505551	0.141948	0.617944	0.258433	0.99985	0.196267	0.0399446	0.495157	27.8419	27.6267	27.5448	26.9196	27.9782	27.3291	28.0241	28.0559	28.0092	28.09	28.0588	27.7971	27.8419	27.6267	27.5448	26.9196	27.9782	27.3291	28.0241	28.0559	28.0092	28.09	28.0588	27.7971	27.3532	26.8618	27.1037	27.5269	28.1892	27.3491	28.05	28.1822	27.6276	28.1171	27.9117
O14579;M0QXB4;O14579-2;O14579-3;M0R061	COPE	14;13;11;10;7	14;13;11;10;7	14;13;11;10;7	68.5	0.087438	0.107032	0.0195941	0.829873	0.665881	0.99985	0.580634	0.440133	0.902398	27.1834	26.911	27.0755	27.2117	27.4088	27.1262	26.9941	27.2022	27.3149	27.194	27.3237	26.9771	27.1834	26.911	27.0755	27.2117	27.4088	27.1262	26.9941	27.2022	27.3149	27.194	27.3237	26.9771	27.259	27.1158	26.461	27.5134	26.9937	27.0904	26.9726	26.9087	27.3301	26.6826	27.0544
O14617;O14617-5;O14617-4;O14617-2;O14617-3;K7ELX8;K7ERW8;A0A087WYN6	AP3D1	20;20;19;19;18;2;1;1	20;20;19;19;18;2;1;1	20;20;19;19;18;2;1;1	25.2	0.336416	0.291171	-0.0452454	0.609195	0.313674	0.99985	0.141149	0.0802077	0.804078	27.2827	26.9181	26.7912	26.7363	27.3634	26.8212	27.4352	27.4541	27.2232	27.2819	27.1437	27.2442	27.2827	26.9181	26.7912	26.7363	27.3634	26.8212	27.4352	27.4541	27.2232	27.2819	27.1437	27.2442	27.7429	27.0291	26.2311	26.5942	27.2723	26.8326	27.2484	27.1539	26.3216	26.7935	26.4985
O14735;H3BUR9;O14735-3;B3KY94;O14735-2	CDIPT	3;2;2;2;1	3;2;2;2;1	3;2;2;2;1	13.1	0.580625	0.959217	0.378592	0.650654	0.247487	0.99985	0.310167	0.0293859	0.514007	25.0906	23.9123	24.1966	24.529	26.2413	24.4196	25.527	23.8631	25.6819	25.2488	26.0048	24.6298	NA	NA	NA	NA	26.2413	NA	25.527	NA	25.6819	NA	26.0048	NA	25.1802	25.1399	25.368	25.2719	26.1742	24.9474	25.4589	25.5235	25.5471	25.5579	25.7582
O14745;O14745-2;J3QRP6	SLC9A3R1	7;4;4	7;4;4	7;4;4	28.2	0.00241274	0.0188677	0.016455	0.998717	0.982494	0.99985	0.99682	0.973505	0.976355	25.6616	25.9893	24.1229	24.3046	25.2023	26.1908	24.0908	24.6041	25.5672	23.92	25.5539	25.1128	25.6616	25.9893	NA	NA	NA	26.1908	NA	NA	25.5672	NA	25.5539	NA	26.242	26.4804	24.2736	24.4553	23.8297	26.4183	NA	23.9825	25.8407	NA	24.698
O14818;O14818-4;O14818-2;H0Y586;Q8TAA3-2;Q8TAA3-5;Q8TAA3;A0A087WYS6;F5GY34	PSMA7	13;8;6;5;5;5;5;3;2	13;8;6;5;5;5;5;3;2	13;8;6;5;5;5;5;3;2	54	-0.328493	-0.299359	0.0291345	0.609195	0.406819	0.99985	0.165718	0.141844	0.900552	27.7172	28.1506	27.8271	28.1626	27.3926	28.15	27.477	27.5241	27.6774	27.2953	27.7143	27.9732	27.7172	28.1506	27.8271	28.1626	27.3926	28.15	27.477	27.5241	27.6774	27.2953	27.7143	27.9732	27.5042	28.5825	27.3404	28.4953	27.1746	27.8377	26.7288	26.8663	27.2712	26.531	27.9202
O14828;O14828-2	SCAMP3	7;6	7;6	7;6	29.7	0.143971	0.423967	0.279996	0.767879	0.207622	0.99985	0.455125	0.00985282	0.155558	27.2232	27.0745	27.2736	26.951	27.5345	26.8749	27.4225	27.2663	27.6462	27.6707	27.4496	27.4518	27.2232	27.0745	27.2736	26.951	27.5345	26.8749	27.4225	27.2663	27.6462	27.6707	27.4496	27.4518	27.5666	27.1644	26.9976	26.8118	26.6102	26.4909	27.0482	27.1002	27.9622	27.6905	26.9055
O14925;Q5SRD1;B4DDK6	TIMM23;TIMM23B	3;3;1	3;3;1	3;3;1	32.5	0.318244	0.0774234	-0.24082	0.821345	0.92001	0.99985	0.55767	0.861997	0.662699	25.2512	25.6012	25.0344	24.0842	26.1429	24.553	26.1213	24.4269	24.7309	26.085	24.903	24.5618	25.2512	25.6012	NA	NA	26.1429	NA	26.1213	NA	NA	26.085	NA	NA	24.3056	25.771	24.0633	23.7683	26.1956	NA	25.9962	NA	24.8651	25.8908	NA
O14929-2;O14929	HAT1	4;4	4;4	4;4	21.6	-0.293251	-0.322126	-0.0288753	0.856903	0.741098	0.99985	0.659055	0.567225	0.965019	25.8146	26.0071	24.3504	26.2376	26.0006	26.5127	24.0368	24.6866	25.9164	26.0827	24.452	24.6701	25.8146	26.0071	NA	26.2376	26.0006	26.5127	NA	NA	25.9164	26.0827	NA	NA	25.6703	26.102	24.0284	26.672	25.8153	26.4706	24.7481	24.4843	25.5908	25.7373	24.8796
O14949	UQCRQ	6	6	6	50	0.148275	-0.136936	-0.285211	0.681404	0.693046	0.99985	0.342511	0.484588	0.185225	27.1787	27.1304	26.953	26.8658	27.0922	27.0992	27.1448	27.3848	27.2768	27.0001	26.8355	26.4678	27.1787	27.1304	26.953	26.8658	27.0922	27.0992	27.1448	27.3848	27.2768	27.0001	26.8355	26.4678	27.4988	27.7085	26.6308	26.5859	27.1726	27.1566	27.0624	27.4194	26.8687	26.3184	26.0694
O14965;A3KFJ0;A3KFJ1;Q5QPD4;Q5QPD2;A3KFJ2;Q5QPD1;B4DXA6;A0A0A0MSY3;Q9UQB9-2;Q9UQB9-3;Q5Y191;Q9UQB9	AURKA	6;5;4;4;2;1;1;1;1;1;1;1;1	6;5;4;4;2;1;1;1;1;1;1;1;1	5;4;3;3;2;1;1;0;0;0;0;0;0	19.1	0.460438	0.649275	0.188837	0.620073	0.381316	0.99985	0.204165	0.121071	0.520617	24.323	25.1915	24.4715	23.6303	24.5546	25.2816	24.8202	24.8016	24.3701	25.2445	25.5518	25.0471	NA	NA	NA	NA	24.5546	NA	24.8202	24.8016	NA	NA	NA	NA	22.446	23.3189	22.9427	NA	24.9474	23.2317	24.7725	25.0315	24.374	22.6815	22.9918
O14979-3;O14979-2;A0A087WU03	HNRPDL	10;10;1	9;9;1	1;1;1	50.4	0.712861	-0.0885301	-0.801391	0.708497	0.939614	0.99985	0.374746	0.892215	0.253226	24.3373	26.1209	25.6719	23.5727	25.7111	26.8561	26.0336	23.9534	24.6672	24.6835	25.9146	24.0834	NA	26.1209	25.6719	NA	25.7111	26.8561	26.0336	NA	NA	NA	25.9146	NA	NA	25.7424	24.3049	26.6764	26.3501	26.4436	26.0969	24.5744	25.1828	25.6429	26.0195
O14980;C9JKM9;C9J673;C9IZS4;C9JQ02;C9JV99;F8WF71;C9IYM2;H7BZC5;C9JF49	XPO1	46;15;12;8;8;8;7;5;5;4	46;15;12;8;8;8;7;5;5;4	46;15;12;8;8;8;7;5;5;4	42.4	0.16171	0.140966	-0.0207441	0.792513	0.592125	0.99985	0.504433	0.340428	0.936425	31.1691	31.1938	31.1566	31.1537	31.64	30.6638	31.3966	31.6196	31.132	31.6051	31.387	31.1128	31.1691	31.1938	31.1566	31.1537	31.64	30.6638	31.3966	31.6196	31.132	31.6051	31.387	31.1128	31.2412	31.2686	31.0846	31.055	31.6975	30.677	31.2042	31.6755	30.9849	31.5082	31.1244
O14981;A0A0A0MTH9;O14981-2	BTAF1	22;22;11	22;22;11	22;22;11	17.6	-0.0388236	-0.388765	-0.349941	0.979429	0.700061	0.99985	0.939467	0.495444	0.644106	25.9365	25.856	25.8705	25.9165	26.4595	24.2223	26.278	26.4643	23.7392	26.4476	25.969	25.8686	25.9365	25.856	25.8705	25.9165	26.4595	NA	26.278	26.4643	NA	26.4476	25.969	25.8686	25.8029	26.1893	25.8255	26.0723	27.2392	23.2327	26.6732	26.226	NA	26.2885	25.7518
O15031;E2PU09;A6QRH1;A6QRG9;A0A087WU36;H0Y7X5;H0Y6J7	PLXNB2	21;8;4;2;2;1;1	21;8;4;2;2;1;1	21;8;4;2;2;1;1	18.3	-0.0322463	0.51262	0.544866	0.986516	0.458442	0.99985	0.953583	0.186897	0.2385	26.293	24.8547	26.4938	26.2667	26.5639	24.577	26.321	26.3173	26.5617	26.3471	26.6629	26.387	26.293	NA	26.4938	26.2667	26.5639	NA	26.321	26.3173	26.5617	26.3471	26.6629	26.387	26.4799	25.2414	26.0082	25.5797	26.3307	24.3906	26.1841	26.4545	26.2931	26.667	26.9937
O15091-2;O15091;O15091-4;O15091-3;A0A0A0MTQ0	KIAA0391	14;14;12;9;8	14;14;12;9;8	14;14;12;9;8	35.3	0.465991	0.492847	0.0268559	0.814741	0.711017	0.99985	0.549406	0.515856	0.955557	26.613	23.4971	26.4909	26.1543	26.6077	24.9861	26.4258	26.5997	26.6189	26.3821	25.2021	26.5236	26.613	NA	26.4909	26.1543	26.6077	NA	26.4258	26.5997	26.6189	26.3821	NA	26.5236	26.7265	24.3019	26.324	25.8692	24.8234	24.4466	25.1739	25.5331	27.1846	25.5921	25.6786
O15121	DEGS1	5	5	5	18.9	-0.454574	-0.823578	-0.369004	0.627154	0.405409	0.99985	0.233541	0.138044	0.527429	26.2463	25.5035	25.5467	25.5491	24.2924	25.6595	25.7396	25.3358	24.3469	25.7215	25.7943	23.6886	26.2463	25.5035	25.5467	25.5491	NA	25.6595	25.7396	25.3358	NA	25.7215	25.7943	NA	26.09	25.5727	25.8425	25.4735	25.0258	25.6005	25.3773	25.1788	25.0535	25.3694	25.432
O15145;C9JZD1;F8VR50	ARPC3	3;2;1	3;2;1	3;2;1	17.4	-0.677028	-0.150657	0.526371	0.609195	0.633617	0.99985	0.167973	0.395306	0.281907	25.3997	25.5334	25.5159	25.8055	23.9022	26.1696	24.9747	24.4999	25.2045	25.7585	25.2011	25.4877	25.3997	25.5334	NA	25.8055	NA	26.1696	24.9747	NA	25.2045	NA	25.2011	25.4877	25.2972	25.6641	23.793	25.8037	23.9045	26.6321	24.6807	23.3346	24.8685	23.4556	24.8794
O15173;O15173-2;U3KQM0;D3DNX8	PGRMC2	10;10;3;1	10;10;3;1	9;9;2;1	44.8	0.0947102	0.212289	0.117579	0.856903	0.43991	0.99985	0.659046	0.17133	0.576784	27.7434	27.6082	28.0258	27.6917	27.81	27.5649	28.3588	27.7142	28.0629	27.8593	27.8348	28.1612	27.7434	27.6082	28.0258	27.6917	27.81	27.5649	28.3588	27.7142	28.0629	27.8593	27.8348	28.1612	27.656	26.641	28.0077	27.5401	28.1788	26.9895	28.0614	27.8593	28.2334	27.7738	28.0131
O15212;A2AB88	PFDN6	5;2	5;2	5;2	30.2	-0.445833	-0.297442	0.14839	0.618632	0.584218	0.99985	0.198282	0.331197	0.643977	24.419	24.5969	25.4435	24.8897	23.6859	24.8478	24.5988	24.4333	25.122	24.1833	24.2992	24.5549	24.419	24.5969	NA	24.8897	NA	24.8478	NA	NA	NA	NA	NA	24.5549	23.9859	25.0877	NA	25.3788	NA	24.5139	NA	NA	NA	NA	NA
O15269;O15269-2	SPTLC1	11;2	11;2	11;2	29	0.507103	1.02994	0.522836	0.804194	0.419725	0.99985	0.534477	0.152923	0.29032	26.6217	26.1634	26.5985	23.617	26.6759	24.774	26.9549	26.6241	26.6251	26.9704	26.8186	26.7062	26.6217	26.1634	26.5985	NA	26.6759	NA	26.9549	26.6241	26.6251	26.9704	26.8186	26.7062	26.577	26.0609	25.0295	23.8609	27.2706	24.6886	26.9617	26.9502	26.458	26.614	26.6454
O15371-2;O15371-3;O15371;B0QYA5;B0QYA4;B0QYA8;B0QYA6	EIF3D	15;15;15;9;4;3;3	15;15;15;9;4;3;3	15;15;15;9;4;3;3	38.3	-0.0329678	-0.495654	-0.462686	0.978431	0.61423	0.99985	0.935797	0.36544	0.410301	25.666	25.4184	25.6487	24.4473	25.5022	25.6928	24.3091	25.5446	25.5754	23.5822	24.4159	25.6243	25.666	25.4184	25.6487	NA	25.5022	25.6928	NA	25.5446	25.5754	NA	NA	25.6243	25.8523	25.5617	24.7873	25.5168	25.9774	25.3815	NA	25.5407	24.7252	23.9264	23.4138
O15372;B3KS98;A0A087WZK9;E5RJT0;E5RFH0;E5RGU4;E5RFW7;E5RHC7;E5RH59	EIF3H;EIF3S3	11;11;10;5;4;4;3;2;2	11;11;10;5;4;4;3;2;2	11;11;10;5;4;4;3;2;2	43.8	-0.197955	-0.280705	-0.0827501	0.642636	0.468621	0.99985	0.276505	0.203023	0.721324	26.4239	26.1738	26.5056	26.213	26.1451	26.4384	25.8943	26.0466	25.9946	25.916	25.702	26.5808	26.4239	26.1738	26.5056	26.213	26.1451	26.4384	25.8943	26.0466	25.9946	25.916	25.702	26.5808	27.0288	26.4751	27.129	26.3949	25.9725	26.5139	25.8048	25.9814	25.2767	25.0325	24.2179
O15397;O15397-2;H0YH64;F5H2I3;F5H292;F5H244;F5GXT5	IPO8	22;16;4;3;2;2;1	21;15;4;3;2;2;1	21;15;4;3;2;2;1	27.3	0.163774	0.291156	0.127382	0.840131	0.351741	0.99985	0.613468	0.101395	0.669181	27.6559	27.178	27.7865	27.7341	28.0419	26.8638	27.97	28.1338	27.8287	27.9285	27.9495	27.8123	27.6559	27.178	27.7865	27.7341	28.0419	26.8638	27.97	28.1338	27.8287	27.9285	27.9495	27.8123	27.9278	26.6245	27.4944	27.2866	28.1209	26.4233	27.6629	28.1499	27.733	28.1132	27.385
O15427;J3QQS9;J3QQV2;J3QSC3;J3QRP8;J3QLE3;J3KTM6;J3QRU2;J3KT83;J3QRA0;J3KTI8	SLC16A3	6;2;2;2;1;1;1;1;1;1;1	6;2;2;2;1;1;1;1;1;1;1	6;2;2;2;1;1;1;1;1;1;1	14.2	1.66504	0.59281	-1.07223	0.609195	0.784519	0.99985	0.0831669	0.632406	0.259405	24.8495	24.3294	27.8734	27.6258	27.2728	27.8477	28.0976	28.1202	28.0293	23.8797	27.6252	27.5152	NA	NA	27.8734	27.6258	27.2728	27.8477	28.0976	28.1202	28.0293	NA	27.6252	27.5152	28.1156	27.5079	27.7127	27.5761	27.0528	27.9079	27.9723	28.1599	27.7374	27.5892	27.3859
O15533-2;O15533;A0A0G2JKZ1;A2AB90;A0A0G2JH37;O15533-3;A0A0A0MSV9;Q6P1N7;C9JA35;O15533-4;A0A0A0MT98;A0A140T9B2;A0A0G2JJI5	TAPBP	4;4;4;4;4;4;4;3;2;2;2;1;1	4;4;4;4;4;4;4;3;2;2;2;1;1	4;4;4;4;4;4;4;3;2;2;2;1;1	13.6	-0.101597	0.18902	0.290617	0.919057	0.702298	0.99985	0.819799	0.500674	0.517849	25.1797	24.3393	24.7624	25.2066	25.6529	23.8703	25.3183	24.2401	25.3814	25.0532	24.51	25.2994	25.1797	NA	NA	25.2066	25.6529	NA	25.3183	NA	25.3814	25.0532	NA	25.2994	24.897	24.3786	NA	24.9601	25.9145	23.5162	24.8072	23.7291	25.2274	24.566	24.1746
O43143	DHX15	19	19	18	31.4	-0.35379	-0.570481	-0.21669	0.866977	0.684694	0.99985	0.691942	0.470442	0.768085	23.5133	26.5114	25.9075	26.4901	24.3551	27.0077	25.4896	24.1547	23.8822	24.8158	25.5515	25.8909	NA	26.5114	25.9075	26.4901	NA	27.0077	NA	NA	NA	24.8158	25.5515	25.8909	23.6298	27.0861	25.5263	26.7178	25.0785	27.4318	22.9048	22.3988	23.6739	23.4112	24.1956
O43156	TTI1	6	6	6	7.9	0.14175	0.216333	0.0745827	0.882378	0.650248	0.99985	0.722925	0.422321	0.845746	25.9428	25.4936	25.0674	25.0691	25.7814	24.4764	25.7626	26.1195	25.9329	25.8353	25.1935	25.4765	25.9428	25.4936	NA	25.0691	25.7814	NA	25.7626	26.1195	25.9329	25.8353	NA	25.4765	25.5783	25.6532	23.2506	25.7367	25.608	24.8621	25.3391	25.6449	25.3464	26.2396	25.0703
O43172-2;O43172	PRPF4	15;15	15;15	15;15	41.3	0.838194	0.648978	-0.189216	0.609195	0.380957	0.99985	0.0548682	0.1178	0.337738	25.9914	25.8008	24.8654	24.3755	25.8905	25.901	26.2748	26.3197	25.8353	26.1947	25.9729	25.6262	25.9914	25.8008	NA	NA	25.8905	25.901	26.2748	26.3197	25.8353	26.1947	25.9729	25.6262	25.3083	25.2899	26.0578	24.17	25.6984	25.6009	26.3616	26.6403	24.6138	26.3704	25.4707
O43175;Q5SZU1	PHGDH	26;18	26;18	26;18	51.8	0.113546	0.177626	0.0640791	0.778676	0.424051	0.99985	0.478758	0.156031	0.670406	30.3465	30.1282	30.3612	30.1541	30.4863	30.0828	30.4426	30.4323	30.3506	30.5283	30.3885	30.433	30.3465	30.1282	30.3612	30.1541	30.4863	30.0828	30.4426	30.4323	30.3506	30.5283	30.3885	30.433	30.3324	30.4453	30.1122	30.3944	30.4061	30.3936	30.4218	30.3037	30.0894	30.3151	30.1219
O43242;O43242-2;H0YGV8	PSMD3	32;22;3	32;22;3	32;22;3	58.8	0.0626411	0.24532	0.182679	0.91586	0.427365	0.99985	0.799458	0.160608	0.397245	28.3145	28.2741	28.8669	28.3029	28.7299	27.9337	28.6243	28.7211	28.6026	28.724	28.731	28.682	28.3145	28.2741	28.8669	28.3029	28.7299	27.9337	28.6243	28.7211	28.6026	28.724	28.731	28.682	28.0739	27.8295	28.9417	28.1968	28.5494	27.9076	28.3491	28.9541	28.7676	28.1472	28.5725
O43264;O43264-2;F5H3C1	ZW10	14;12;3	14;12;3	14;12;3	24.5	0.88624	0.607733	-0.278507	0.609195	0.571041	0.99985	0.120299	0.312069	0.696398	24.0529	24.2769	24.7902	25.1121	26.016	23.928	26.0006	25.8326	25.665	25.5855	25.9557	23.457	NA	NA	NA	NA	26.016	NA	26.0006	25.8326	25.665	25.5855	25.9557	NA	24.3543	24.1784	24.2811	23.9506	26.2721	24.087	26.1035	25.2927	25.4016	25.3837	24.9956
O43324-2;D6RBD7;C9J1V9;O43324;H0YAL7;D6RCQ0;H0YAH9	EEF1E1;hCG_2043275	6;6;6;6;5;2;1	6;6;6;6;5;2;1	6;6;6;6;5;2;1	51.8	-0.104956	0.248299	0.353255	0.842151	0.508541	0.99985	0.619119	0.244376	0.161199	26.071	25.8948	26.4042	26.0011	26.0989	25.5445	26.0432	26.2647	26.3926	26.7754	26.1907	26.0056	26.071	25.8948	26.4042	26.0011	26.0989	25.5445	26.0432	26.2647	26.3926	26.7754	26.1907	26.0056	26.387	26.4378	26.2854	26.3908	26.0292	25.3066	25.6869	26.4009	25.9467	26.3058	26.4157
O43390;O43390-2;O43390-3;O43390-4;B4DT28	HNRNPR;HNRPR	21;20;19;16;15	14;13;13;10;10	14;13;13;10;10	44.4	-0.37733	0.142607	0.519937	0.83671	0.876468	0.99985	0.59765	0.790063	0.342293	26.1305	26.5148	24.4305	26.9092	25.5525	27.0098	25.5373	24.3762	26.364	25.7287	25.9734	26.4894	26.1305	26.5148	NA	26.9092	25.5525	27.0098	25.5373	NA	26.364	25.7287	25.9734	26.4894	25.4536	26.476	24.0257	27.3947	24.7726	27.0035	24.7316	23.7873	25.4414	25.3457	24.9331
O43395;O43395-3	PRPF3	16;7	16;7	16;7	30.7	-0.402554	0.144618	0.547172	0.800015	0.535249	0.99985	0.513957	0.273226	0.382461	26.3775	26.4267	26.1743	26.4299	26.6122	26.5707	26.6225	23.9927	26.6443	26.3691	26.3962	26.5772	26.3775	26.4267	26.1743	26.4299	26.6122	26.5707	26.6225	NA	26.6443	26.3691	26.3962	26.5772	24.9388	26.7166	26.3066	25.4889	27.035	26.6875	26.5577	24.1002	26.4791	26.4105	24.7391
O43399;O43399-5;A0A087WYR3;O43399-7;O43399-2;O43399-4;O43399-3;O43399-6;A0A087WZ51	TPD52L2	10;10;10;10;8;8;8;6;5	10;10;10;10;8;8;8;6;5	10;10;10;10;8;8;8;6;5	54.4	-0.0917658	-0.0743255	0.0174404	0.829873	0.788234	0.99985	0.581683	0.637371	0.913684	26.9905	27.3029	27.3054	26.938	26.8204	27.1585	27.089	27.1018	27.1036	26.84	27.007	27.2889	26.9905	27.3029	27.3054	26.938	26.8204	27.1585	27.089	27.1018	27.1036	26.84	27.007	27.2889	26.7153	27.7367	27.523	26.0127	25.8663	27.3191	27.0599	26.6887	24.9747	26.3233	27.0515
O43592;F8WDU6;F5GYW6	XPOT	10;6;4	10;6;4	10;6;4	13.3	0.401364	0.459098	0.0577337	0.724114	0.571041	0.99985	0.394825	0.31348	0.798944	25.5963	23.8431	25.5402	25.7996	25.8526	25.1124	25.8958	25.5239	25.5791	25.9662	25.6417	25.4285	25.5963	NA	25.5402	25.7996	25.8526	25.1124	25.8958	25.5239	25.5791	25.9662	25.6417	25.4285	25.7513	24.8779	24.6273	26.2725	26.2965	25.0765	25.8284	25.0841	25.3403	25.7053	25.4078
O43615;M0QXU7;M0R301;M0QXM9;M0R124	TIMM44	15;11;4;3;2	15;11;4;3;2	15;11;4;3;2	38.3	-0.0124609	-0.527035	-0.514574	0.994968	0.69748	0.99985	0.973563	0.489995	0.449684	26.4353	26.5284	26.8108	25.0892	26.0131	26.3955	26.1374	26.2679	26.629	26.0557	23.5764	26.4945	26.4353	26.5284	26.8108	NA	26.0131	26.3955	26.1374	26.2679	26.629	26.0557	NA	26.4945	26.0456	26.5477	26.8247	24.0121	25.1015	25.9477	25.2847	26.261	26.1911	24.9785	24.7802
O43674-2;E7EWP0;O43674;H0Y886	NDUFB5	4;4;4;4	4;4;4;4	4;4;4;4	26.3	0.0218104	-0.54519	-0.567	0.959686	0.29526	0.99985	0.892053	0.0650938	0.0513884	25.7723	25.4887	26.0013	25.7794	25.9113	25.6662	25.7438	25.8077	25.746	24.6349	25.0142	25.4659	25.7723	NA	26.0013	25.7794	25.9113	25.6662	25.7438	25.8077	25.746	NA	NA	25.4659	25.4315	24.2099	25.6279	26.536	26.0664	25.4544	25.1664	25.2989	25.6164	24.8426	24.0487
O43676;C9JKQ2	NDUFB3	4;3	4;3	4;3	29.6	0.188979	0.060112	-0.128867	0.632217	0.827543	0.99985	0.257133	0.711147	0.494416	24.6424	24.5723	24.4533	24.7694	24.6598	24.633	25.0373	24.8632	24.5739	24.8525	24.897	24.3544	24.6424	24.5723	NA	24.7694	24.6598	24.633	NA	24.8632	24.5739	24.8525	24.897	NA	24.6528	24.7795	23.8024	24.8262	24.5997	24.7111	22.8229	24.6956	24.3162	24.6483	24.6343
O43684-2;O43684;J3QT28;J3QSX4	BUB3	12;12;11;5	12;12;11;5	12;12;11;5	47.2	-0.54946	-0.774558	-0.225098	0.640915	0.335583	0.99985	0.273387	0.0933557	0.700054	26.7665	26.817	26.1126	26.9547	25.4925	27.5216	25.5537	25.8852	26.465	24.7206	26.0043	26.3626	26.7665	26.817	26.1126	26.9547	25.4925	27.5216	25.5537	25.8852	26.465	NA	26.0043	26.3626	26.7849	27.2618	25.3624	27.0218	24.8549	27.9415	25.0779	25.2899	25.9804	24.1379	25.6927
O43707;O43707-2;O43707-3;F5GXS2;H7C144;K7EJH8;K7EP19;Q9H254-2	ACTN4	43;30;25;25;17;7;4;1	43;30;25;25;17;7;4;1	29;22;19;19;13;5;2;0	61.1	-1.12977	-1.22826	-0.0984884	0.609195	0.262951	0.99985	0.0581454	0.0415572	0.888905	28.4044	29.014	28.4737	28.8943	26.5599	29.097	27.1905	27.42	27.5765	25.9245	28.1762	28.1962	28.4044	29.014	28.4737	28.8943	26.5599	29.097	27.1905	27.42	27.5765	25.9245	28.1762	28.1962	28.4932	29.416	28.3845	28.8687	26.061	29.5486	26.4482	26.9311	26.7802	25.5082	27.8574
O43776;K7EJ19;K7EIU7;O43776-2;K7EMQ6;K7EPK2;K7EQ35	NARS	6;2;2;2;1;1;1	6;2;2;2;1;1;1	5;1;1;1;0;0;1	16.4	-0.692947	-0.752039	-0.0590918	0.68074	0.50619	0.99985	0.34037	0.23808	0.93198	26.2151	26.2438	24.3439	26.2673	24.1397	26.8272	24.6781	24.6533	25.3069	23.797	25.0233	25.9348	26.2151	26.2438	NA	26.2673	NA	26.8272	NA	NA	NA	NA	NA	NA	26.271	25.116	NA	26.8085	NA	27.6176	NA	NA	NA	NA	23.2597
O43795-2;E9PDF6;O43795;H7C2Y7;E7EQD9;C9JYW1;C9JUP5;A0A0U1RRI3	MYO1B	20;20;20;6;5;4;3;2	20;20;20;6;5;4;3;2	17;17;17;6;3;2;2;2	23.6	0.204431	0.0262758	-0.178156	0.846169	0.974892	0.99985	0.632116	0.956418	0.753962	25.8906	25.1578	25.9848	25.2119	26.6995	25.6109	25.9376	24.8148	24.2322	26.3503	25.8667	25.9009	25.8906	25.1578	25.9848	25.2119	26.6995	25.6109	25.9376	NA	NA	26.3503	25.8667	25.9009	25.7108	26.2488	25.8392	24.2596	26.898	25.0675	25.5361	NA	24.9439	26.1423	25.0584
O43837;A0A087WZN1;A0A087X2E5;O43837-2;O43837-3;A0A0D9SG66	IDH3B	15;15;13;13;7;5	15;15;13;13;7;5	15;15;13;13;7;5	54.5	-0.0198554	-0.0941096	-0.0742541	0.955599	0.731384	0.99985	0.881164	0.551644	0.653753	26.5343	26.7628	26.5261	26.6179	26.6276	26.6189	26.5254	26.5898	26.5256	26.1621	26.6861	26.6909	26.5343	26.7628	26.5261	26.6179	26.6276	26.6189	26.5254	26.5898	26.5256	26.1621	26.6861	26.6909	26.2866	27.2569	26.27	26.7376	26.2621	27.0303	26.4908	26.307	25.9034	25.4719	25.8479
O43852;O43852-3;O43852-6;O43852-10;O43852-5;O43852-15;O43852-9;H0Y875;O43852-13;O43852-14;O43852-11;O43852-12	CALU	17;17;13;11;11;10;9;8;7;7;7;4	17;17;13;11;11;10;9;8;7;7;7;4	3;3;3;3;3;0;1;0;3;3;3;0	60.6	-0.578947	-0.588745	-0.00979808	0.609195	0.207622	0.99985	0.0634434	0.00569896	0.971021	28.4099	28.9226	28.6291	28.7926	27.7609	28.8615	27.9205	27.8955	27.9828	27.9436	28.1308	28.342	28.4099	28.9226	28.6291	28.7926	27.7609	28.8615	27.9205	27.8955	27.9828	27.9436	28.1308	28.342	29.1148	29.2257	28.693	29.0742	27.2155	29.2147	27.58	27.0469	27.553	27.386	27.6425
O43854-2;O43854	EDIL3	17;17	17;17	17;17	46.6	0.0375394	0.126643	0.0891037	0.914788	0.540117	0.99985	0.793451	0.282079	0.53439	27.3122	27.2442	27.4299	27.4225	27.2072	27.3567	27.4576	27.5374	27.4408	27.3651	27.5348	27.5746	27.3122	27.2442	27.4299	27.4225	27.2072	27.3567	27.4576	27.5374	27.4408	27.3651	27.5348	27.5746	27.4093	27.7158	27.4966	27.556	27.5444	27.1265	27.6331	27.6043	26.9628	27.3375	27.633
O43913;O43913-2;G3V0H0	ORC5	8;7;3	8;7;3	8;7;3	23.4	0.180759	0.269311	0.0885519	0.859042	0.731384	0.99985	0.668682	0.550027	0.740572	24.5317	23.3279	24.5023	25.3653	24.8442	24.2658	24.4843	24.8559	24.1712	24.8507	25.2199	24.5626	NA	NA	NA	NA	24.8442	NA	24.4843	24.8559	NA	24.8507	25.2199	24.5626	NA	NA	23.777	23.3799	25.0674	NA	24.2158	24.6827	23.1826	24.6088	24.9899
O43929;O43929-2;O43929-3;C9JGH7;C9J2X8;Q53SE3;CON__Q2YDI2;Q5THS9;Q96NJ5-3;Q96NJ5-2;Q96NJ5	ORC4	13;9;9;5;5;5;4;1;1;1;1	13;9;9;5;5;5;4;1;1;1;1	13;9;9;5;5;5;4;1;1;1;1	36.5	-0.00972636	0.644329	0.654056	0.998717	0.183396	0.99985	0.987999	0.00356366	0.32923	26.3319	26.1427	26.6106	26.2295	27.1893	24.2589	26.8064	27.0213	27.1225	26.9793	26.684	27.1062	26.3319	26.1427	26.6106	26.2295	27.1893	NA	26.8064	27.0213	27.1225	26.9793	26.684	27.1062	25.9755	25.8163	25.2306	25.7632	27.4671	NA	27.0016	27.2806	26.5871	26.9294	26.2329
O60216;E5RFZ5;E5RI01;E5RG18;E5RJW1;E5RJK5;E5RFV8;E5RIN7;Q9H4I0	RAD21	12;5;4;3;1;1;1;1;1	12;5;4;3;1;1;1;1;1	12;5;4;3;1;1;1;1;1	25.2	-0.875292	-0.333898	0.541394	0.609195	0.717167	0.99985	0.0769212	0.524726	0.278919	26.0332	24.311	24.7917	25.2317	23.785	24.22	23.8134	25.048	25.6126	24.314	25.2851	23.8204	26.0332	NA	NA	NA	NA	NA	NA	NA	25.6126	NA	25.2851	NA	25.5379	25.2534	25.066	25.0133	25.1384	23.8692	25.5054	24.739	25.2351	25.0354	24.5963
O60264	SMARCA5	41	41	27	44.1	0.262798	0.18683	-0.0759674	0.616155	0.427365	0.99985	0.182497	0.160906	0.684139	28.2161	28.1936	28.4372	28.1999	28.6939	28.0916	28.6276	28.685	28.4247	28.5887	28.496	28.2848	28.2161	28.1936	28.4372	28.1999	28.6939	28.0916	28.6276	28.685	28.4247	28.5887	28.496	28.2848	28.0993	28.4872	28.2918	28.0186	28.973	27.8852	28.5603	28.309	28.461	28.8175	28.2715
O60313;O60313-2;E5KLJ6;E5KLJ5;E5KLK1;E5KLJ9;H7C141;H7C321;C9JY58;H7C3G2;C9JMB8	OPA1	48;48;47;47;46;46;10;3;2;2;1	48;48;47;47;46;46;10;3;2;2;1	48;48;47;47;46;46;10;3;2;2;1	55.2	0.190116	0.151373	-0.0387429	0.632217	0.511817	0.99985	0.259297	0.246416	0.811205	29.4081	29.3208	29.5719	29.33	29.7515	29.2949	29.6435	29.7015	29.4238	29.7314	29.5728	29.5084	29.4081	29.3208	29.5719	29.33	29.7515	29.2949	29.6435	29.7015	29.4238	29.7314	29.5728	29.5084	29.3744	29.4734	29.1142	29.3796	29.8246	28.9039	29.5684	29.2782	28.9383	29.5426	29.4173
O60427;O60427-2;H7C2V0;F5H3P6;F5H3U5;H0YB97;F5H852;F5GWE3;C9J425;F5H1Q7;F5H0Y2;F5H2H3;F5H5X5;F5H8G5;C9JJB3;F5GYH4	FADS1	15;9;7;5;5;4;3;3;2;2;2;2;2;2;2;2	15;9;7;5;5;4;3;3;2;2;2;2;2;2;2;2	1;0;0;0;0;0;0;0;0;0;0;0;0;0;0;0	35.8	0.842763	1.01894	0.176175	0.624912	0.380957	0.99985	0.215659	0.118019	0.562622	26.9304	26.9234	26.7705	24.3401	27.5235	26.2351	27.2929	27.284	27.3038	27.5206	27.1609	27.055	26.9304	26.9234	26.7705	NA	27.5235	26.2351	27.2929	27.284	27.3038	27.5206	27.1609	27.055	26.4367	26.9474	26.3354	24.3157	27.6982	25.6359	26.6283	27.6208	27.4583	27.8817	26.3841
O60488-2;O60488;D6RFW9;D6RDA8;D6RD96;D6RF95;H0Y9A0	ACSL4	15;15;3;3;3;3;3	12;12;3;3;3;3;3	12;12;3;3;3;3;3	32.4	-0.562439	-0.351176	0.211263	0.609195	0.427365	0.99985	0.111536	0.164815	0.57754	25.7582	25.8007	26.0152	25.6234	24.318	25.4435	25.8146	25.3717	24.7865	25.737	25.7002	25.5692	25.7582	25.8007	26.0152	25.6234	NA	NA	25.8146	25.3717	NA	25.737	25.7002	25.5692	25.567	26.2857	25.1642	25.3858	23.7936	22.7573	25.4341	25.5559	NA	24.4305	25.3481
O60506;O60506-3;O60506-2;O60506-4;B7Z645;O60506-5;F6UXX1	SYNCRIP	22;21;21;20;17;14;7	22;21;21;20;17;14;7	15;15;14;14;12;10;5	44.5	-0.65923	-0.645666	0.0135641	0.609195	0.207622	0.99985	0.0932272	0.0110549	0.970361	27.7591	28.2997	28.0112	28.241	27.0787	28.4624	27.0774	27.0555	27.5952	26.9965	27.461	27.6756	27.7591	28.2997	28.0112	28.241	27.0787	28.4624	27.0774	27.0555	27.5952	26.9965	27.461	27.6756	27.2747	28.4428	28.0292	28.1199	26.7222	28.5902	26.7524	26.1644	27.2236	26.3097	27.3226
O60645-2;O60645-3;O60645;D6RB59;H0Y995;D6RBR9	EXOC3	17;17;17;13;5;2	17;17;17;13;5;2	17;17;17;13;5;2	34.6	0.147112	0.17416	0.0270477	0.83671	0.725379	0.99985	0.597138	0.541343	0.930086	25.2478	25.5826	26.0167	25.9197	26.2696	25.2616	25.8321	25.9918	25.1946	25.9438	26.2235	26.1015	NA	25.5826	26.0167	25.9197	26.2696	25.2616	25.8321	25.9918	25.1946	25.9438	26.2235	26.1015	25.028	24.9461	26.0207	24.9851	27.0704	24.0102	25.6145	25.7299	24.6797	26.262	25.5861
O60664-4;O60664-3;O60664;K7EL96;K7ERZ3;K7ER39;O60664-2	PLIN3	14;14;14;9;9;6;4	14;14;14;9;9;6;4	14;14;14;9;9;6;4	52.4	-0.318756	-0.308733	0.0100225	0.609195	0.419725	0.99985	0.0866644	0.152492	0.96183	26.5304	26.7546	26.9742	26.8714	26.3679	26.7269	26.4007	26.36	26.1999	26.672	26.1725	26.8511	26.5304	26.7546	26.9742	26.8714	26.3679	26.7269	26.4007	26.36	26.1999	26.672	26.1725	26.8511	26.2239	26.8574	26.6457	27.1595	26.1435	26.7768	26.5208	25.1497	26.341	25.7644	25.4194
O60701-2;O60701;O60701-3;E7ER95;E7ER83;E7ETF4;E7EV97	UGDH	10;10;8;2;2;2;2	10;10;8;2;2;2;2	10;10;8;2;2;2;2	32.8	-1.35154	-1.44301	-0.0914655	0.609195	0.00858827	0.99985	0.0208757	1.62469e-05	0.850923	25.7245	26.0787	25.8214	26.0842	23.7372	26.0222	24.056	24.4871	24.7423	24.2425	24.5482	24.4037	25.7245	26.0787	25.8214	26.0842	NA	26.0222	NA	NA	NA	NA	NA	NA	25.5561	26.7182	24.8518	26.1365	23.4791	26.5876	23.5455	23.668	NA	NA	23.0653
O60716-5;C9JZR2;O60716-3;O60716-2;O60716;O60716-8;O60716-7;O60716-6;O60716-4;O60716-13;O60716-11;O60716-10;O60716-9;O60716-16;O60716-15;O60716-14;O60716-12;O60716-21;O60716-19;O60716-18;O60716-17;O60716-24;O60716-23;O60716-22;O60716-20;O60716-29;O60716-27;O60716-26;O60716-25;O60716-32;O60716-31;O60716-30;O60716-28;E9PRE2;E9PKY0;H0YC95;E9PKL1	CTNND1	42;42;42;42;42;41;41;41;41;39;39;39;39;38;38;38;38;37;37;37;37;36;36;36;36;26;26;26;26;25;25;25;25;10;6;4;3	42;42;42;42;42;41;41;41;41;39;39;39;39;38;38;38;38;37;37;37;37;36;36;36;36;26;26;26;26;25;25;25;25;10;6;4;3	42;42;42;42;42;41;41;41;41;39;39;39;39;38;38;38;38;37;37;37;37;36;36;36;36;26;26;26;26;25;25;25;25;10;6;4;3	59.5	0.194593	0.284764	0.0901717	0.710504	0.380957	0.99985	0.37707	0.119905	0.620945	28.8284	28.4199	29.0457	28.5537	29.188	28.5236	28.9431	28.9713	28.9014	29.0909	29.1113	28.8831	28.8284	28.4199	29.0457	28.5537	29.188	28.5236	28.9431	28.9713	28.9014	29.0909	29.1113	28.8831	28.6563	28.501	28.8011	28.6932	29.2383	28.3101	28.9499	29.001	28.9186	29.1516	28.2777
O60725	ICMT	3	3	3	9.9	0.353027	0.302801	-0.0502258	0.801575	0.650374	0.99985	0.525868	0.424272	0.921646	24.3843	24.9449	23.8185	25.2664	25.4721	23.4715	25.399	25.4836	24.9888	25.2652	24.2497	25.1216	NA	24.9449	NA	25.2664	25.4721	NA	25.399	25.4836	24.9888	NA	NA	25.1216	24.6403	24.8666	24.693	24.9064	25.6726	24.0348	25.4453	25.6928	24.4901	24.276	24.3142
O60762;Q5QPK2;H0Y368;Q5QPJ9	DPM1	12;12;12;7	12;12;12;7	12;12;12;7	56.9	0.275963	0.333274	0.0573115	0.609195	0.21476	0.99985	0.12324	0.0206279	0.714565	27.9364	27.9949	28.2345	27.9908	28.328	28.0266	28.3749	28.531	28.4423	28.2753	28.4245	28.3476	27.9364	27.9949	28.2345	27.9908	28.328	28.0266	28.3749	28.531	28.4423	28.2753	28.4245	28.3476	27.9604	27.9429	28.2992	28.2535	28.2665	27.4958	27.9402	28.6551	28.0225	28.2247	27.8003
O60763;O60763-2	USO1	32;31	32;31	32;31	45.7	0.227834	0.106421	-0.121414	0.646256	0.633617	0.99985	0.291249	0.39514	0.567439	29.1664	29.0452	29.1423	28.9435	29.4889	28.761	29.4399	29.5188	29.148	29.3163	29.2434	29.0153	29.1664	29.0452	29.1423	28.9435	29.4889	28.761	29.4399	29.5188	29.148	29.3163	29.2434	29.0153	29.4059	29.4704	29.1546	28.9183	29.5997	28.2649	29.1659	29.3342	28.9294	29.2401	29.1998
O60884;A0A087WT48;I3L320	DNAJA2	8;2;1	8;2;1	8;2;1	25.2	0.822597	0.534026	-0.288572	0.609195	0.57793	0.99985	0.0347783	0.320262	0.519316	24.4049	25.6518	24.5014	24.2343	25.2245	25.4843	25.7522	25.6218	25.8441	25.6216	25.5781	23.8847	NA	25.6518	NA	NA	25.2245	25.4843	25.7522	25.6218	25.8441	25.6216	25.5781	NA	23.9407	25.599	24.0599	24.5864	25.5358	25.1044	25.4565	25.1361	25.7163	24.9722	24.7674
O75027;O75027-2;B4DGL8;O75027-3;A0A087WW65;E9PJR8;E9PNQ5	ABCB7	18;18;15;15;15;3;2	18;18;15;15;15;3;2	18;18;15;15;15;3;2	30.1	0.0457747	-0.0549607	-0.100735	0.918273	0.835929	0.99985	0.815274	0.726787	0.555223	27.135	26.7512	27.3138	26.925	27.2479	26.7262	27.1398	27.1942	27.1041	27.048	26.85	26.9031	27.135	26.7512	27.3138	26.925	27.2479	26.7262	27.1398	27.1942	27.1041	27.048	26.85	26.9031	27.524	27.1422	27.1432	26.7598	27.1418	25.9453	26.6487	27.0506	26.2575	25.3793	25.1328
O75083;O75083-3;D6RD66	WDR1	13;8;5	13;8;5	13;8;5	39.4	-1.78696	-1.83661	-0.0496472	0.609195	0.207622	0.99985	0.107097	0.0120582	0.961152	26.4616	27.7608	26.1483	27.8313	25.1406	28.1623	23.6637	24.0876	25.5772	24.2374	24.7792	26.2617	26.4616	27.7608	26.1483	27.8313	NA	28.1623	NA	NA	25.5772	NA	NA	26.2617	26.5484	28.0806	26.0477	28.2455	NA	28.11	23.2209	NA	24.9499	NA	23.7162
O75165	DNAJC13	15	15	15	9.2	0.856769	0.607029	-0.24974	0.609195	0.494254	0.99985	0.00812448	0.227327	0.576823	24.957	23.9201	24.109	24.3198	25.2665	25.4134	24.964	25.0889	25.9555	25.4441	24.0361	24.2982	24.957	NA	NA	NA	25.2665	NA	24.964	25.0889	NA	25.4441	NA	NA	23.831	NA	22.3074	23.0127	26.1172	22.5939	24.7917	24.1403	22.0744	25.1339	NA
O75340;O75340-2;A0A024QZ42;H0Y9X3;O75340-3;E7EPW6;A0A087WZ38	PDCD6	7;6;5;2;1;1;1	7;6;5;2;1;1;1	7;6;5;2;1;1;1	50.8	-0.515303	-0.253209	0.262094	0.609195	0.472741	0.99985	0.0579406	0.206871	0.248463	27.347	27.396	27.8832	27.8989	26.7694	27.2749	26.8896	27.53	27.1562	27.3219	27.3942	27.6399	27.347	27.396	27.8832	27.8989	26.7694	27.2749	26.8896	27.53	27.1562	27.3219	27.3942	27.6399	27.4058	28.1908	27.9874	28.3161	27.0135	27.7539	26.1603	27.5094	26.9015	27.118	26.3679
O75367-2;O75367-3;O75367;B4DJC3;D6RCF2;Q9P0M6;Q5SQT3	H2AFY	13;13;13;8;4;2;1	13;13;13;8;4;2;1	13;13;13;8;4;2;1	49.6	-0.0697315	-0.0665011	0.00323036	0.867639	0.817452	0.99985	0.70029	0.693091	0.981638	26.946	27.2908	27.5667	27.4846	27.3793	27.3074	27.1564	27.1661	27.1174	27.3134	27.1932	27.3981	26.946	27.2908	27.5667	27.4846	27.3793	27.3074	27.1564	27.1661	27.1174	27.3134	27.1932	27.3981	27.2976	27.684	27.3994	27.7831	27.4052	27.5396	26.8564	27.0109	26.9866	27.037	26.8582
O75369-2;O75369-9;O75369;O75369-8;O75369-6;O75369-3;E7EN95;O75369-7;O75369-5;O75369-4;A0A0A0MT44;H7C5L4;A0A0C4DGA1	FLNB	114;114;114;114;111;111;99;99;91;91;7;5;2	103;103;103;103;100;100;97;97;81;81;7;4;2	99;99;99;99;96;96;94;94;78;78;7;4;2	58.6	-0.1744	-0.156602	0.0177975	0.681043	0.582035	0.99985	0.341361	0.325608	0.921174	30.338	30.67	30.358	30.6464	30.2722	30.6355	30.3178	30.0894	30.4847	30.122	30.2451	30.5342	30.338	30.67	30.358	30.6464	30.2722	30.6355	30.3178	30.0894	30.4847	30.122	30.2451	30.5342	30.2846	31.0852	29.9947	30.9873	30.3702	30.7301	30.0989	29.2994	30.1564	29.665	29.9245
O75396;A0A087X1A9	SEC22B	14;3	14;3	14;3	52.1	0.246429	0.413999	0.16757	0.609195	0.207622	0.99985	0.168853	0.00719768	0.291883	30.2518	29.9481	30.2705	30.1333	30.5921	30.1117	30.3682	30.5175	30.5466	30.5276	30.5929	30.5926	30.2518	29.9481	30.2705	30.1333	30.5921	30.1117	30.3682	30.5175	30.5466	30.5276	30.5929	30.5926	30.3216	29.773	29.6279	30.084	30.4146	30.364	30.4451	30.5094	30.3849	30.2582	30.6904
O75475;O75475-3;O75475-2;H3BPQ6;V9GYT7;M0R0J3;Q9Y3E1;A0A024R216;Q7Z4V5-4;Q7Z4V5-3	PSIP1	20;15;15;1;1;1;1;1;1;1	20;15;15;1;1;1;1;1;1;1	19;14;14;0;1;0;0;0;0;0	34.7	-1.05141	-0.516097	0.535312	0.609195	0.351741	0.99985	0.142776	0.101015	0.448829	26.831	26.9545	26.5285	27.2575	26.2597	26.5951	26.7576	23.7535	26.7016	25.6913	26.3038	26.8104	26.831	26.9545	26.5285	27.2575	26.2597	26.5951	26.7576	NA	26.7016	25.6913	26.3038	26.8104	27.3044	27.6301	25.7982	27.4202	25.0688	26.5752	26.063	23.8241	26.8651	24.8606	25.0918
O75477;B0QZ43	ERLIN1	11;7	11;7	8;4	41.9	0.102307	0.150116	0.0478087	0.826489	0.464543	0.99985	0.574463	0.197031	0.785241	26.5267	26.6262	26.7023	26.7582	26.869	26.342	26.9578	26.8538	26.7674	26.8171	26.8791	26.7502	26.5267	26.6262	26.7023	26.7582	26.869	26.342	26.9578	26.8538	26.7674	26.8171	26.8791	26.7502	26.5366	27.0314	26.0814	26.894	27.015	26.5637	27.3086	26.6996	26.3071	26.4059	26.6676
O75489;O75489-2;E9PS48;G3V194;E9PKL8	NDUFS3	10;3;3;2;1	10;3;3;2;1	10;3;3;2;1	48.5	0.0982898	0.186155	0.0878656	0.862897	0.611885	0.99985	0.675979	0.363418	0.704681	25.764	25.42	25.8925	25.3079	25.9806	25.1871	25.828	25.7819	25.9808	25.8441	25.9145	25.3896	25.764	25.42	25.8925	25.3079	25.9806	25.1871	25.828	25.7819	25.9808	25.8441	25.9145	25.3896	26.0476	26.12	25.2886	25.5724	25.9333	25.6788	25.9263	25.8738	25.8225	25.6347	25.7927
O75521-2;A0A0C4DGA2;O75521;F1LLU7;F8WAW4;C9JB63;F8W6J1	ECI2	10;10;10;5;4;4;2	10;10;10;5;4;4;2	10;10;10;5;4;4;2	39.8	0.0614317	0.320601	0.259169	0.888354	0.269997	0.99985	0.740915	0.0484227	0.193428	26.2805	26.1546	26.4938	26.2079	26.7007	26.0339	26.3159	26.332	26.6341	26.3516	26.7388	26.6947	26.2805	26.1546	26.4938	26.2079	26.7007	26.0339	26.3159	26.332	26.6341	26.3516	26.7388	26.6947	26.2593	26.3899	26.1633	25.9872	26.9786	25.3798	26.4982	25.458	26.4686	26.1475	26.0935
O75531	BANF1	4	4	4	55.1	-1.02276	-1.12514	-0.102378	0.609195	0.207622	0.99985	0.0212711	0.010825	0.811347	25.6606	26.0873	25.5025	26.343	24.4676	25.854	24.6841	24.4966	25.0513	23.9373	25.3777	24.7265	25.6606	26.0873	25.5025	26.343	NA	25.854	NA	NA	25.0513	NA	NA	NA	25.7895	26.3931	25.5389	26.5759	25.0723	26.1047	NA	NA	24.8637	NA	23.0773
O75533;O75533-2;B4DGZ4;H7C341;F8WC19	SF3B1	57;7;7;5;1	57;7;7;5;1	57;7;7;5;1	50.8	0.265129	0.116856	-0.148274	0.624912	0.645617	0.99985	0.21897	0.414742	0.462916	30.0859	29.9862	30.3725	30.0259	30.5196	29.9148	30.443	30.6535	30.1099	30.4282	30.2434	30.1564	30.0859	29.9862	30.3725	30.0259	30.5196	29.9148	30.443	30.6535	30.1099	30.4282	30.2434	30.1564	30.3559	30.1924	30.2421	30.1639	30.6683	29.9917	30.2353	30.7413	29.8476	30.3272	29.9776
O75534-2;O75534;O75534-3;O75534-4;E9PLT0;E9PLD4;E9PKN4	CSDE1	8;8;8;8;6;2;1	8;8;8;8;6;2;1	8;8;8;8;6;2;1	13.7	0.635661	0.400045	-0.235616	0.609195	0.36633	0.99985	0.138239	0.109518	0.518773	23.6394	24.0665	24.6539	24.1233	23.7339	25.4316	24.9852	24.875	24.5134	24.6197	24.6928	24.2574	NA	NA	NA	NA	NA	25.4316	NA	NA	NA	NA	NA	NA	24.1978	24.4854	24.2664	25.0017	22.1976	25.4255	21.9343	NA	23.807	NA	NA
O75616;J3QRV9;O75616-2;J3QSB2;J3QT61;K7EQJ8	ERAL1	8;5;4;4;3;2	8;5;4;4;3;2	8;5;4;4;3;2	29.3	0.363774	0.454697	0.0909226	0.609195	0.247487	0.99985	0.167254	0.0304769	0.701988	26.8968	26.5766	27.1007	26.5773	27.294	26.5488	27.3709	27.3927	27.3821	27.4147	26.9605	27.2128	26.8968	26.5766	27.1007	26.5773	27.294	26.5488	27.3709	27.3927	27.3821	27.4147	26.9605	27.2128	26.8276	26.6925	27.4126	26.5958	27.6374	26.7874	26.8802	27.3309	26.9273	26.8576	26.8614
O75643;O75643-2;B4E0P5	SNRNP200	68;24;16	68;24;16	68;24;16	40.7	0.167725	0.24354	0.0758147	0.752505	0.458442	0.99985	0.429431	0.18875	0.616844	28.619	28.0765	28.8339	28.5204	28.8083	28.3843	28.7901	28.7381	28.774	28.7734	28.7856	28.691	28.619	28.0765	28.8339	28.5204	28.8083	28.3843	28.7901	28.7381	28.774	28.7734	28.7856	28.691	28.4371	27.4548	28.5678	28.4542	29.1144	27.7972	28.6974	28.3801	28.4672	28.8006	28.3657
O75683	SURF6	12	12	12	41	0.879215	0.473111	-0.406105	0.609195	0.444222	0.99985	0.0117796	0.175646	0.139778	24.8236	23.6504	24.6205	24.3338	24.9659	25.1653	25.3743	25.4395	25.2419	24.9139	24.1837	24.9812	24.8236	NA	NA	24.3338	24.9659	25.1653	25.3743	25.4395	25.2419	24.9139	NA	24.9812	24.2517	23.7382	NA	23.0716	25.6564	25.4973	25.0382	25.9301	24.5141	24.2683	23.3242
O75691	UTP20	48	48	48	21.3	0.16787	0.165576	-0.0022945	0.787606	0.427365	0.99985	0.488085	0.162491	0.992388	28.0806	28.1306	28.2184	28.1796	28.647	27.6622	28.3834	28.5881	28.3522	28.4352	28.2975	28.1867	28.0806	28.1306	28.2184	28.1796	28.647	27.6622	28.3834	28.5881	28.3522	28.4352	28.2975	28.1867	27.9981	28.1238	27.8707	28.3395	28.8536	27.104	28.2047	28.0313	28.1944	28.4194	28.098
O75746;O75746-2;F8W9J0;H0YFB2;B4DGK6	SLC25A12	15;14;1;1;1	11;10;1;1;1	11;10;1;1;1	31.3	-0.108446	0.882793	0.991239	0.888354	0.256448	0.99985	0.741393	0.0367499	0.0136158	24.6509	25.1832	23.9691	24.1502	24.1587	24.4788	24.8863	23.9958	24.6419	25.3474	25.8494	25.6458	NA	25.1832	NA	NA	NA	NA	NA	NA	NA	25.3474	25.8494	25.6458	NA	24.4918	24.307	23.8888	24.4262	NA	24.6407	24.2031	24.5428	25.3918	24.9062
O75821;K7EL20;K7ENA8;K7ER90;K7EL60;K7ENH0;K7EP16	EIF3G	15;13;13;12;5;3;3	15;13;13;12;5;3;3	15;13;13;12;5;3;3	53.8	-0.799958	-0.186843	0.613115	0.646169	0.592516	0.99985	0.284158	0.341211	0.399131	26.9829	26.77	26.3055	26.9846	26.76	26.9985	23.7095	26.3751	26.5969	26.3577	26.7753	26.5658	26.9829	26.77	26.3055	26.9846	26.76	26.9985	NA	26.3751	26.5969	26.3577	26.7753	26.5658	27.3306	27.3337	25.663	27.7351	26.9459	27.7528	24.4056	25.2387	25.5767	25.5082	27.0353
O75822-3;O75822;O75822-2;H0YGJ7;H0YLP3	EIF3J	9;9;7;3;3	9;9;7;3;3	9;9;7;3;3	47.4	-0.678947	-0.789806	-0.110859	0.712213	0.535249	0.99985	0.380342	0.274348	0.867921	25.9888	26.5403	23.8391	25.9714	24.177	26.5711	24.5073	24.3684	23.9531	24.634	24.5236	26.0696	25.9888	26.5403	NA	25.9714	NA	26.5711	NA	NA	NA	NA	NA	26.0696	25.6566	26.4589	25.3983	26.1022	24.4	27.1062	NA	24.3731	NA	NA	24.6713
O75844	ZMPSTE24	11	11	11	22.5	-0.201388	-0.0893678	0.112021	0.624912	0.747422	0.99985	0.224061	0.578323	0.487763	26.5595	26.626	26.9895	26.7882	26.58	26.372	26.568	26.6377	26.6276	26.5869	26.4551	26.9362	26.5595	26.626	26.9895	26.7882	26.58	26.372	26.568	26.6377	26.6276	26.5869	26.4551	26.9362	26.5995	26.5335	26.6294	26.7951	26.8353	26.1552	25.7774	26.3826	26.4684	25.4777	25.904
O75915;F8WF90;C9JQU6;F8WF33	ARL6IP5	7;2;2;2	7;2;2;2	7;2;2;2	28.7	0.0698108	0.203454	0.133643	0.932296	0.630601	0.99985	0.839511	0.389682	0.687066	27.8561	27.2266	28.0492	27.5446	28.2128	26.8374	27.9503	27.9553	27.5659	28.1164	27.6864	28.1216	27.8561	27.2266	28.0492	27.5446	28.2128	26.8374	27.9503	27.9553	27.5659	28.1164	27.6864	28.1216	26.865	27.0583	28.3909	27.4253	28.2816	25.8068	27.1801	27.9199	27.745	28.0096	27.8491
O75947;O75947-2;F5H608	ATP5H	14;11;5	14;11;5	14;11;5	75.2	-0.228106	-0.132366	0.0957394	0.631711	0.554043	0.99985	0.249139	0.295111	0.627078	28.821	28.6291	28.7129	28.7011	28.481	28.0565	28.6263	28.7878	28.7274	28.5079	28.421	28.6782	28.821	28.6291	28.7129	28.7011	28.481	28.0565	28.6263	28.7878	28.7274	28.5079	28.421	28.6782	28.9403	28.4469	28.887	28.8508	28.7795	27.987	28.7598	28.7589	28.2383	28.3172	28.2444
O75955;O75955-2;A0A140T9R1;A0A140T9W4;A2AB10;A0A140T9X0;A2AB09;A2AB12;A0A140T959;A2AB13;A0A0G2JJQ6;A2AB11;A0A140T974;A0A140T9C3;A0A140T9B1;A0A140T957;A0A140T910;A0A140T907;A0A140T905;A2ABJ5	FLOT1	26;23;22;13;13;12;12;11;9;9;9;8;7;7;5;5;5;3;2;2	26;23;22;13;13;12;12;11;9;9;9;8;7;7;5;5;5;3;2;2	26;23;22;13;13;12;12;11;9;9;9;8;7;7;5;5;5;3;2;2	73.5	0.0215191	-0.202271	-0.22379	0.974627	0.556926	0.99985	0.928354	0.297881	0.374012	27.9409	28.2352	27.8652	27.6705	28.0548	27.3654	28.1588	28.2189	27.37	27.8213	28.0029	27.7085	27.9409	28.2352	27.8652	27.6705	28.0548	27.3654	28.1588	28.2189	27.37	27.8213	28.0029	27.7085	28.0297	28.5953	27.9184	27.5298	28.3011	27.2197	27.8388	28.0362	26.6351	27.2101	27.6845
O76031;H0YM48;H0YK07	CLPX	19;2;1	19;2;1	19;2;1	38.4	0.155478	0.244943	0.0894658	0.710504	0.311333	0.99985	0.376604	0.0746737	0.587131	27.1289	27.1645	27.4382	27.2885	27.5546	27.1282	27.6357	27.3235	27.5965	27.5622	27.4357	27.4054	27.1289	27.1645	27.4382	27.2885	27.5546	27.1282	27.6357	27.3235	27.5965	27.5622	27.4357	27.4054	26.9614	27.3836	27.6863	26.8455	27.7457	27.6103	27.4384	26.8926	27.4261	27.6442	27.6701
O76094;O76094-2;R4GNC1;D6RDY6	SRP72	36;34;14;14	36;34;14;14	36;34;14;14	59.9	0.289487	0.288509	-0.000977356	0.609195	0.342117	0.99985	0.157381	0.0962507	0.995388	29.0331	28.6671	29.052	28.6005	29.1724	28.8026	29.1997	29.336	29.0745	29.3004	29.1599	28.972	29.0331	28.6671	29.052	28.6005	29.1724	28.8026	29.1997	29.336	29.0745	29.3004	29.1599	28.972	28.9793	28.5751	29.1255	28.2741	29.5092	28.4443	28.9792	28.9725	28.5981	29.3003	29.3837
O94776;O94776-2;D6W5A2	MTA2	19;12;2	19;12;2	17;11;0	40.9	-0.0126302	0.0280333	0.0406635	0.976714	0.894106	0.99985	0.932679	0.817829	0.771742	27.1973	27.4706	27.4481	27.4891	27.5463	27.4455	27.335	27.2278	27.5011	27.4269	27.3061	27.4831	27.1973	27.4706	27.4481	27.4891	27.5463	27.4455	27.335	27.2278	27.5011	27.4269	27.3061	27.4831	27.2617	27.6698	27.1634	27.155	27.6861	27.5079	27.2837	27.2865	27.0692	27.2169	26.9883
O94826	TOMM70A	19	19	19	44.2	-0.276238	-0.1473	0.128938	0.625241	0.681396	0.99985	0.227522	0.463026	0.558957	26.9327	27.0835	27.1287	27.5537	27.1865	26.9886	26.9468	26.4718	26.9404	26.9601	26.791	27.4178	26.9327	27.0835	27.1287	27.5537	27.1865	26.9886	26.9468	26.4718	26.9404	26.9601	26.791	27.4178	27.0338	27.3848	26.9269	27.788	27.0732	26.9174	27.0104	26.1078	26.8593	27.0081	26.4143
O94874;O94874-2;O94874-3	UFL1	27;21;18	27;21;18	27;21;18	36.5	0.25337	0.232523	-0.020847	0.645523	0.516722	0.99985	0.278705	0.251078	0.917352	27.6639	27.4766	27.3151	26.9455	27.7017	27.1702	27.7881	27.7546	27.3706	27.795	27.731	27.4345	27.6639	27.4766	27.3151	26.9455	27.7017	27.1702	27.7881	27.7546	27.3706	27.795	27.731	27.4345	27.5239	27.6794	26.8116	26.833	27.5981	27.2814	27.8277	27.3326	27.4899	27.6774	27.7737
O94906-2;O94906	PRPF6	42;42	42;42	42;42	54.9	0.214075	0.174438	-0.039637	0.632217	0.516959	0.99985	0.25815	0.254002	0.842309	28.3546	28.1209	28.2776	28.1574	28.4517	28.0428	28.6523	28.62	28.1814	28.6272	28.5458	28.2538	28.3546	28.1209	28.2776	28.1574	28.4517	28.0428	28.6523	28.62	28.1814	28.6272	28.5458	28.2538	27.8607	28.2119	28.1264	28.1142	27.9914	27.9415	28.9987	28.8663	28.4516	28.8312	28.5158
O94925-3;O94925;H7BZD1;B8ZZA8;B8ZZC5;O94925-2;C9JIJ6;B7Z509;H7C201	GLS	23;19;7;6;5;4;2;1;1	23;19;7;6;5;4;2;1;1	23;19;7;6;5;4;2;1;1	46.7	0.0992719	0.0927494	-0.00652246	0.790726	0.748077	0.99985	0.501898	0.580889	0.969034	29.0115	28.8178	29.0959	28.752	28.9307	29.0286	29.1181	28.9969	28.7294	29.2083	28.8701	29.2404	29.0115	28.8178	29.0959	28.752	28.9307	29.0286	29.1181	28.9969	28.7294	29.2083	28.8701	29.2404	29.5876	29.0549	28.9353	28.6658	28.6135	29.3055	29.3378	28.79	28.4077	29.2592	28.3185
O94979-6;O94979-3;O94979-10;O94979-4;O94979-9;O94979-2;O94979;O94979-8;D6REX3;D6RHZ5;O94979-7;H7BXG7;O94979-5;H0YAB3;H0Y8W8;H0Y9T9;H0Y8V7;H0YAF5;D6RE64;D6RCQ9;H0Y9K1;D6RBT0;D6RHE8;H0Y9V3	SEC31A	22;22;22;22;22;22;22;22;22;16;16;16;14;8;6;5;5;3;2;2;2;1;1;1	22;22;22;22;22;22;22;22;22;16;16;16;14;8;6;5;5;3;2;2;2;1;1;1	22;22;22;22;22;22;22;22;22;16;16;16;14;8;6;5;5;3;2;2;2;1;1;1	23.6	0.0575355	0.0434241	-0.0141114	0.895154	0.831908	0.99985	0.75021	0.718354	0.938152	27.6462	27.5667	27.6062	27.4228	27.7844	27.2044	27.7959	27.6873	27.7405	27.6712	27.5284	27.4755	27.6462	27.5667	27.6062	27.4228	27.7844	27.2044	27.7959	27.6873	27.7405	27.6712	27.5284	27.4755	27.8498	28.0129	27.77	27.6513	27.8407	26.9252	27.2451	27.7064	27.3751	27.0888	27.0436
O95140;O95140-2;Q5JXC5	MFN2	22;10;1	22;10;1	21;10;1	38.2	0.072103	0.344451	0.272348	0.936408	0.455886	0.99985	0.847118	0.184992	0.458976	25.9885	26.6023	26.8497	26.2429	26.9038	25.4809	26.7086	26.8785	26.8564	27.1632	26.5975	26.4442	25.9885	26.6023	26.8497	26.2429	26.9038	25.4809	26.7086	26.8785	26.8564	27.1632	26.5975	26.4442	24.9396	26.8669	26.8863	26.341	27.2483	24.6982	26.4912	26.85	26.2207	26.9889	25.6758
O95163;F5H2T0;H0YDF3	IKBKAP	12;8;2	12;8;2	12;8;2	16.6	0.283472	0.61378	0.330308	0.801575	0.292365	0.99985	0.523542	0.060558	0.358074	25.5381	25.5232	24.3797	25.6028	25.8432	24.4753	26.0183	25.8408	25.8324	25.8612	25.9952	25.8101	25.5381	25.5232	NA	25.6028	25.8432	NA	26.0183	25.8408	25.8324	25.8612	25.9952	25.8101	24.9187	25.635	NA	25.5541	26.342	24.2616	25.7466	25.0994	25.8969	25.9869	25.108
O95168-2;O95168;F2Z3P9;C9JXQ9	NDUFB4	4;4;2;2	4;4;2;2	4;4;2;2	44.2	0.0119249	-0.0833226	-0.0952475	0.994435	0.885834	0.99985	0.968376	0.803375	0.804719	24.1845	24.6622	24.7966	24.1558	24.8322	23.7499	24.8471	24.4176	23.6597	24.9983	24.0559	24.752	NA	NA	NA	NA	NA	NA	24.8471	24.4176	NA	NA	NA	NA	24.4702	25.5653	24.5679	22.2885	24.1134	NA	24.163	24.5709	NA	NA	NA
O95197-3;O95197-6;O95197-5;O95197-4;O95197-7;O95197-2;O95197;B7Z4M1;F5H617;F5H891;F5GWG7	RTN3	4;3;3;3;3;3;3;2;2;1;1	4;3;3;3;3;3;3;2;2;1;1	4;3;3;3;3;3;3;2;2;1;1	30.9	-0.362968	-0.672715	-0.309747	0.84456	0.665941	0.99985	0.625693	0.440667	0.782354	27.107	26.9847	26.8324	27.2372	27.4931	24.3024	27.2609	27.653	23.6477	27.1634	26.9469	27.7125	27.107	26.9847	26.8324	27.2372	27.4931	NA	27.2609	27.653	NA	27.1634	26.9469	27.7125	27.5771	26.7748	26.915	27.1547	27.4447	26.37	27.2353	27.3128	25.1655	27.1561	26.9342
O95202;O95202-2;O95202-3	LETM1	24;1;1	24;1;1	24;1;1	38.7	0.11589	0.319311	0.203422	0.804032	0.284211	0.99985	0.533238	0.0573332	0.234933	27.9715	27.7249	28.1251	27.6595	28.0865	27.6606	28.0844	28.113	28.0923	28.3647	28.1323	28.1688	27.9715	27.7249	28.1251	27.6595	28.0865	27.6606	28.0844	28.113	28.0923	28.3647	28.1323	28.1688	27.6867	27.2626	27.9306	27.5852	28.2219	27.2115	27.6958	28.0046	28.0873	28.5596	27.4979
O95235-2;O95235;D6R9E4;D6RBN1;H0YAC9	KIF20A	15;15;2;2;1	15;15;2;2;1	15;15;2;2;1	27.5	0.749149	0.896268	0.147119	0.609195	0.269997	0.99985	0.0917298	0.0486613	0.495601	25.8883	25.904	25.9962	24.3449	26.5856	25.9073	26.4113	26.2258	26.3075	26.7275	26.5524	26.1311	25.8883	25.904	25.9962	NA	26.5856	25.9073	26.4113	26.2258	26.3075	26.7275	26.5524	26.1311	25.4851	25.7259	25.583	24.1124	26.8192	25.8219	26.514	26.0074	25.7828	26.9129	26.2336
O95292;E5RK64;O95292-2	VAPB	17;6;6	16;5;5	16;5;5	56.8	0.326639	0.259429	-0.0672098	0.609195	0.481506	0.99985	0.110013	0.212961	0.687651	28.3085	27.627	28.0103	27.7633	28.2319	28.1673	28.4086	28.2079	28.5348	28.0377	28.1261	28.0482	28.3085	27.627	28.0103	27.7633	28.2319	28.1673	28.4086	28.2079	28.5348	28.0377	28.1261	28.0482	28.7423	26.7888	27.9315	27.7236	28.661	27.7993	28.4107	27.921	28.3887	27.7226	27.5095
O95297-2;O95297;O95297-4;Q9UEL6;O95297-3;O95297-5	MPZL1	4;4;3;2;2;1	4;4;3;2;2;1	4;4;3;2;2;1	22	-0.257854	0.156593	0.414446	0.829063	0.77498	0.99985	0.5769	0.622054	0.348952	25.2548	24.0869	24.4793	25.0133	24.7397	23.2963	24.5596	25.2073	24.3015	24.9894	24.9598	25.21	25.2548	NA	NA	25.0133	NA	NA	NA	25.2073	NA	24.9894	NA	25.21	25.6302	24.6394	23.9359	25.048	NA	NA	NA	25.0462	24.0671	24.7669	23.8518
O95347;O95347-2;A0A0C4DGE5;Q5T821	SMC2	35;33;4;3	35;33;4;3	35;33;4;3	35.3	0.0457551	0.1363	0.0905453	0.899988	0.532572	0.99985	0.762453	0.269052	0.559015	28.29	28.4797	28.4834	28.4363	28.6201	28.2109	28.521	28.5205	28.5347	28.7174	28.5571	28.4254	28.29	28.4797	28.4834	28.4363	28.6201	28.2109	28.521	28.5205	28.5347	28.7174	28.5571	28.4254	27.9658	28.3326	28.4672	28.5415	28.8033	27.8728	28.2278	28.0333	28.5532	28.439	28.6737
O95373;E9PLJ0;E9PLB2	IPO7	33;3;2	33;3;2	32;3;2	33.3	0.0268699	0.0238329	-0.00303698	0.969204	0.927909	0.99985	0.918155	0.874783	0.991239	30.4694	30.2898	30.558	30.4438	30.8355	29.7525	30.4766	30.8039	30.1972	30.7623	30.4462	30.4506	30.4694	30.2898	30.558	30.4438	30.8355	29.7525	30.4766	30.8039	30.1972	30.7623	30.4462	30.4506	29.8775	30.6278	30.1075	30.3731	30.498	29.4815	30.3162	30.781	29.9295	30.4041	30.4375
O95400	CD2BP2	6	6	6	34.3	0.127608	0.0912837	-0.0363243	0.909296	0.902599	0.99985	0.773711	0.829219	0.899876	25.2474	25.6166	24.2534	23.8693	24.754	24.3818	25.4755	24.8858	25.2836	24.9075	24.7568	24.4039	NA	25.6166	NA	NA	NA	NA	NA	NA	NA	NA	NA	NA	24.0573	25.6807	26.2766	NA	NA	NA	23.9055	NA	23.7246	24.1996	24.0846
O95466-2;O95466;O95466-3;K7EK60;K7EJE6;A0A0A0MR62;K7ERL1;K7EMY8;Q96PY5;Q96PY5-3	FMNL1	12;10;10;9;5;4;2;1;1;1	12;10;10;9;5;4;2;1;1;1	12;10;10;9;5;4;2;1;1;1	14.9	0.652602	0.253237	-0.399366	0.647876	0.702801	0.99985	0.295817	0.503639	0.448442	24.5008	25.0548	23.4445	24.9479	26.3289	23.8756	24.7315	25.6225	24.7218	24.8896	24.9938	24.3557	NA	25.0548	NA	24.9479	26.3289	NA	NA	NA	NA	NA	NA	NA	NA	24.4448	23.8131	24.2773	26.434	NA	NA	23.547	NA	22.6218	NA
O95470;H0Y3V8;H7BXL7	SGPL1	6;3;3	6;3;3	6;3;3	18.7	-0.333027	-0.266313	0.0667139	0.800303	0.706631	0.99985	0.518939	0.509446	0.912853	25.7443	25.3926	25.206	25.0509	23.4503	25.4659	25.6529	25.4926	24.8481	25.5674	24.0793	25.8338	25.7443	25.3926	NA	25.0509	NA	25.4659	25.6529	25.4926	NA	25.5674	NA	25.8338	25.3801	26.0926	24.3873	24.7582	24.1534	25.1891	25.3045	25.6192	24.8345	24.6043	24.4208
O95573;F5GWH2;F5H062;C9JC11	ACSL3	32;3;2;1	32;3;2;1	29;3;2;1	57.8	-0.0502368	0.0754722	0.125709	0.908415	0.747422	0.99985	0.772288	0.577401	0.433086	29.2544	28.9078	29.288	29.0347	29.2805	28.7882	29.1366	29.0787	29.0663	29.2957	29.1934	29.2314	29.2544	28.9078	29.288	29.0347	29.2805	28.7882	29.1366	29.0787	29.0663	29.2957	29.1934	29.2314	29.2222	29.202	29.1416	29.1175	29.3087	28.9207	28.7355	28.6807	28.6639	28.9759	29.0605
O95816;O95816-2	BAG2	12;10	12;10	12;10	67.8	-0.0873746	-0.0346587	0.0527159	0.853674	0.9063	0.99985	0.652288	0.838394	0.767292	27.5162	27.777	27.5424	27.1814	27.6551	27.1513	27.5427	27.3184	27.5374	27.6364	27.5029	27.2016	27.5162	27.777	27.5424	27.1814	27.6551	27.1513	27.5427	27.3184	27.5374	27.6364	27.5029	27.2016	27.9158	28.3572	27.3314	27.1896	27.7056	27.496	27.2444	26.4716	27.1937	27.7	27.2441
O95817;C9JFK9	BAG3	6;5	6;5	6;5	17.7	0.496143	0.640553	0.14441	0.609195	0.281986	0.99985	0.113283	0.0535377	0.539699	24.3544	24.0606	24.6947	25.2193	25.1553	25.288	25.2247	24.6454	25.5318	24.8455	25.0412	25.4726	NA	NA	NA	25.2193	25.1553	25.288	25.2247	NA	25.5318	24.8455	NA	25.4726	24.9955	23.5949	24.201	26.0841	25.4099	25.1847	24.6752	23.965	23.9626	24.2517	NA
O95831-3;O95831;O95831-6;O95831-4;O95831-2;O95831-5;E9PMA0	AIFM1	16;16;8;8;8;7;7	16;16;8;8;8;7;7	16;16;8;8;8;7;7	34.2	-0.17953	-0.119646	0.0598841	0.778676	0.702247	0.99985	0.477779	0.500117	0.814884	27.0226	27.2272	27.2115	27.5231	27.1092	27.6558	26.8621	26.6392	27.0954	27.1748	26.8184	27.4172	27.0226	27.2272	27.2115	27.5231	27.1092	27.6558	26.8621	26.6392	27.0954	27.1748	26.8184	27.4172	26.9529	27.4962	27.0773	27.7277	27.2518	27.644	26.4885	26.4053	26.3456	26.8682	26.0002
O95864-3;O95864;O95864-4;O95864-2;E5RGD8;E5RGZ5	FADS2	7;7;4;4;1;1	7;7;4;4;1;1	7;7;4;4;1;1	20.2	0.332853	0.38221	0.0493572	0.609195	0.249554	0.99985	0.117704	0.0340336	0.814509	26.5902	26.3551	26.5888	26.3397	27.0113	26.3367	26.9189	26.9383	26.8	27.0162	27.0332	26.5533	26.5902	26.3551	26.5888	26.3397	27.0113	26.3367	26.9189	26.9383	26.8	27.0162	27.0332	26.5533	26.0359	26.0592	26.7753	26.3489	25.9545	26.3689	26.5805	27.0265	26.4835	26.1603	26.3986
O96000;H3BPJ9;O96000-2;H3BV16	NDUFB10	7;6;6;5	7;6;6;5	7;6;6;5	45.3	0.757591	0.947463	0.189872	0.616155	0.312058	0.99985	0.185067	0.0780254	0.665533	26.0358	24.0721	24.3372	25.0252	25.7669	24.5354	26.2189	25.9795	25.995	26.1407	25.0149	26.1095	26.0358	NA	NA	NA	25.7669	NA	26.2189	25.9795	25.995	26.1407	NA	26.1095	25.2572	24.8885	24.846	23.9925	26.2159	24.2495	26.0226	25.618	25.1263	25.802	25.0344
O96005-3;O96005-4;O96005;K7EQQ1;K7EJ16	CLPTM1	8;8;8;2;1	8;8;8;2;1	8;8;8;2;1	18.5	0.351797	1.02666	0.674867	0.788752	0.310502	0.894771	0.491912	0.0741702	0.00474348	24.4548	24.3258	26.1189	26.3394	25.7793	25.4705	25.6326	25.7637	26.6153	26.4565	26.0086	26.2652	NA	NA	26.1189	26.3394	25.7793	25.4705	25.6326	25.7637	26.6153	26.4565	26.0086	26.2652	NA	24.7476	25.5163	26.0858	26.2376	23.8014	26.1116	26.3313	26.5157	25.2354	25.2976
O96019-2;O96019;H7C5S0;C9JQT2	ACTL6A	6;6;4;1	6;6;4;1	6;6;4;1	27.9	0.196147	0.186935	-0.00921217	0.747273	0.645617	0.99985	0.423529	0.418119	0.954771	25.8235	26.4886	26.5886	26.7996	26.6695	26.4102	26.5529	26.8523	26.4631	26.6657	26.5065	26.8127	NA	26.4886	26.5886	26.7996	26.6695	26.4102	26.5529	26.8523	26.4631	26.6657	26.5065	26.8127	25.5518	26.8591	26.4724	27.268	27.0216	26.475	26.0507	27.1576	25.9775	26.204	25.9795
P00167-2;P00167;P00167-3;J3KNC7	CYB5A	5;5;4;1	5;5;4;1	5;5;4;1	58.2	-0.28086	-0.0150766	0.265783	0.804194	0.982419	0.99985	0.535135	0.970492	0.588809	25.9209	25.5848	25.8347	24.7481	25.4666	25.5784	25.8298	24.0903	25.7801	24.4919	25.8461	25.9102	25.9209	25.5848	25.8347	NA	25.4666	25.5784	25.8298	NA	25.7801	NA	25.8461	25.9102	25.6804	25.5444	24.7085	24.1031	25.1791	25.8747	25.9653	23.7026	25.9258	23.717	25.9728
P00338;P00338-3;P00338-4;P00338-5;P00338-2;F5GYU2;F5GXY2;F5GXH2;F5H5J4;F5H6W8;F5GZQ4;F5H8H6;F5GXC7;F5GWW2;F5GXU1	LDHA	21;20;17;15;15;10;10;9;6;6;4;3;3;3;3	21;20;17;15;15;10;10;9;6;6;4;3;3;3;3	19;18;16;13;13;9;9;8;6;6;4;3;3;3;3	59	-0.737665	-0.809403	-0.0717378	0.609195	0.21476	0.99985	0.142558	0.0209342	0.885995	30.2156	30.5683	30.0213	30.7178	29.0264	31.0438	29.2744	29.2277	29.3729	28.968	29.8486	30.0958	30.2156	30.5683	30.0213	30.7178	29.0264	31.0438	29.2744	29.2277	29.3729	28.968	29.8486	30.0958	30.3562	31.1235	30.2845	30.8553	28.735	31.5866	28.3349	28.126	29.1335	28.3945	29.0767
P00367;P00367-3;P49448;P00367-2	GLUD1;GLUD2	19;14;13;12	19;14;13;12	19;14;13;12	43.4	-0.524545	-0.76497	-0.240425	0.609195	0.281986	0.99985	0.111338	0.0526522	0.590546	27.333	27.4647	27.4393	27.5885	26.9171	27.7409	26.7797	26.2895	27.1064	25.6659	26.7456	27.2476	27.333	27.4647	27.4393	27.5885	26.9171	27.7409	26.7797	26.2895	27.1064	NA	26.7456	27.2476	27.6435	27.9247	27.071	28.2359	26.3777	28.1019	25.6872	25.6232	26.8247	22.9325	26.3157
P00387-2;P00387;P00387-3;B1AHF3	CYB5R3	19;19;19;11	19;19;19;11	19;19;19;11	84.2	-0.062011	0.0595053	0.121516	0.867639	0.784519	0.99985	0.695723	0.632867	0.442369	29.1835	29.2258	29.3869	29.4389	29.0963	29.1055	29.2922	29.4932	29.3117	29.231	29.4463	29.4842	29.1835	29.2258	29.3869	29.4389	29.0963	29.1055	29.2922	29.4932	29.3117	29.231	29.4463	29.4842	28.8198	29.3758	29.5853	29.3578	29.2253	28.8407	29.2657	29.2886	29.6635	29.116	29.0074
P00403	MT-CO2	6	6	6	36.6	0.300153	-0.266221	-0.566374	0.631204	0.810127	0.99985	0.245757	0.674905	0.395379	26.5836	26.2259	26.2542	25.9977	26.892	26.0052	26.8662	26.4987	26.2965	26.8686	26.8016	24.03	26.5836	26.2259	26.2542	25.9977	26.892	26.0052	26.8662	26.4987	26.2965	26.8686	26.8016	NA	26.7214	26.5138	26.0195	26.5985	26.2053	25.9371	26.1856	26.8178	26.1316	25.6982	25.6553
P00558;P00558-2	PGK1	28;26	28;26	24;23	72.4	-0.834294	-0.992135	-0.157842	0.609195	0.21476	0.99985	0.15199	0.019051	0.795704	29.2459	29.5096	29.0214	29.6829	27.7977	30.2064	28.1422	27.9763	28.3336	27.4517	28.7702	28.9357	29.2459	29.5096	29.0214	29.6829	27.7977	30.2064	28.1422	27.9763	28.3336	27.4517	28.7702	28.9357	29.3171	29.7696	28.8562	29.8077	27.4878	30.2732	27.8582	27.6468	28.0043	26.9774	28.8692
P01111;P01112;P01112-2;G3V4K2;G3V5T7	NRAS;HRAS	7;4;3;1;1	7;4;3;1;1	4;2;1;0;0	52.9	-0.30538	0.298599	0.603979	0.767879	0.368936	0.99985	0.451165	0.110571	0.137139	26.5569	25.8397	26.3362	26.2569	26.4245	26.2316	24.7794	26.3327	26.4759	26.4736	26.5754	26.6592	26.5569	25.8397	26.3362	26.2569	26.4245	26.2316	NA	26.3327	26.4759	26.4736	26.5754	26.6592	25.6701	26.2413	26.4994	26.5659	26.6158	25.619	24.8485	26.1397	26.1916	26.5614	26.6996
P01891	HLA-A	20	20	2	57.5	0.00150332	0.170123	0.16862	0.998717	0.467794	0.99985	0.991546	0.200816	0.266703	30.5555	30.4215	30.2937	30.4583	30.5144	30.3932	30.5479	30.2795	30.7667	30.444	30.5373	30.6614	30.5555	30.4215	30.2937	30.4583	30.5144	30.3932	30.5479	30.2795	30.7667	30.444	30.5373	30.6614	30.5704	30.6334	30.3686	30.4217	30.6339	30.2983	30.4564	30.2615	30.8186	29.851	30.3268
P02545;P02545-6;P02545-3;P02545-5;P02545-4;A0A0C4DGC5	LMNA	34;33;33;28;28;8	34;33;33;28;28;8	2;1;2;2;2;2	51.1	-0.311718	-0.354715	-0.0429968	0.609195	0.310502	0.99985	0.108915	0.0740789	0.836368	28.3174	28.4907	28.4238	28.6909	28.0834	28.532	28.0561	28.0045	28.2671	27.6974	28.2096	28.3299	28.3174	28.4907	28.4238	28.6909	28.0834	28.532	28.0561	28.0045	28.2671	27.6974	28.2096	28.3299	27.983	28.822	28.4963	28.609	28.2261	29.1285	27.4768	27.4406	27.8806	27.2142	27.9045
P02786;G3V0E5;H7C3V5;F8WBE5;Q9UP52-2;Q9UP52-3;Q9UP52	TFRC	39;36;4;3;1;1;1	39;36;4;3;1;1;1	39;36;4;3;1;1;1	53.2	-0.221001	-0.0849068	0.136094	0.609195	0.674275	0.99985	0.141148	0.452184	0.334291	30.3365	30.3048	30.4965	30.4319	30.3209	30.0176	30.1971	30.1501	30.41	30.2508	30.234	30.3352	30.3365	30.3048	30.4965	30.4319	30.3209	30.0176	30.1971	30.1501	30.41	30.2508	30.234	30.3352	29.9837	29.8569	30.1696	30.1766	30.4991	30.058	30.1559	30.2486	30.4639	29.7615	29.8866
P04075;J3KPS3;P04075-2;H3BQN4;H3BPS8;H3BUH7;H3BR04;H3BMQ8;H3BU78;H3BR68;A0A087WXX2;P05062	ALDOA	32;30;30;29;20;16;15;14;13;9;1;1	32;30;30;29;20;16;15;14;13;9;1;1	25;25;23;22;13;14;13;12;11;9;0;0	87.4	-0.703776	-0.804108	-0.100332	0.609195	0.256448	0.99985	0.13691	0.0374896	0.838614	31.07	31.1818	30.515	31.2961	29.8131	31.5971	29.9924	29.8453	30.4745	29.3363	30.363	30.6728	31.07	31.1818	30.515	31.2961	29.8131	31.5971	29.9924	29.8453	30.4745	29.3363	30.363	30.6728	31.305	31.4382	30.6267	31.2395	29.5683	31.7531	29.8807	29.7776	30.014	28.6984	30.0913
P04083;Q5T3N1;Q5T3N0	ANXA1	17;11;6	17;11;6	17;11;6	60.1	-0.974493	-0.708734	0.265758	0.609195	0.21476	0.99985	0.068936	0.0161946	0.600396	28.5187	28.33	27.9626	28.3979	26.9562	28.7747	27.0249	26.5556	27.3011	27.2113	27.7523	28.1095	28.5187	28.33	27.9626	28.3979	26.9562	28.7747	27.0249	26.5556	27.3011	27.2113	27.7523	28.1095	28.6964	28.6708	27.9711	28.718	26.5221	28.5901	26.3461	25.6698	27.0903	26.4159	27.422
P04150-9;P04150-2;P04150-6;P04150-8;P04150;P04150-3;P04150-10;P04150-13;P04150-12;P04150-11;P04150-16;P04150-15;P04150-14;P04150-7;P04150-5;D6RDA9;Q3MSN4	NR3C1	13;13;13;13;13;13;12;11;11;11;7;7;7;7;7;3;3	13;13;13;13;13;13;12;11;11;11;7;7;7;7;7;3;3	13;13;13;13;13;13;12;11;11;11;7;7;7;7;7;3;3	24.6	0.931081	1.03383	0.102749	0.624912	0.440497	0.99985	0.215992	0.171885	0.580296	26.6246	23.4617	26.6584	26.1068	26.8669	26.246	26.7618	26.7012	26.8571	26.7948	26.8083	26.5267	26.6246	NA	26.6584	26.1068	26.8669	26.246	26.7618	26.7012	26.8571	26.7948	26.8083	26.5267	27.0151	24.7794	26.5881	25.97	27.0023	26.2019	26.6367	26.3302	26.5002	26.8597	26.9512
P04181;P04181-2	OAT	4;3	4;3	4;3	11.8	0.224951	0.464223	0.239272	0.757808	0.406667	0.99985	0.43737	0.140282	0.314777	24.6251	24.5311	23.6358	24.7061	24.6829	24.2964	24.4772	24.9416	24.7168	25.0922	25.1312	24.4149	24.6251	24.5311	NA	24.7061	NA	24.2964	NA	NA	NA	NA	NA	NA	24.6603	24.7486	NA	24.9441	NA	23.9555	23.1793	NA	NA	NA	22.8044
P04406;P04406-2;E7EUT5;O14556	GAPDH	31;30;27;1	31;30;27;1	31;30;27;1	78.2	-0.894876	-0.895425	-0.000549087	0.609195	0.214737	0.99985	0.101313	0.0144963	0.99916	31.9753	32.1557	31.5043	32.3311	30.4452	32.5784	30.55	30.8133	30.9149	30.5391	31.2304	31.7002	31.9753	32.1557	31.5043	32.3311	30.4452	32.5784	30.55	30.8133	30.9149	30.5391	31.2304	31.7002	31.8198	32.5288	31.5393	32.0588	30.2606	32.8518	30.5802	30.6688	31.0249	30.4661	30.6957
P04792;F8WE04;C9J3N8	HSPB1	20;9;3	20;9;3	20;9;3	90.7	-0.0412074	-0.108661	-0.0674537	0.910977	0.638512	0.99985	0.781899	0.401202	0.61539	30.7831	30.5157	30.8292	30.8689	30.6526	30.6574	30.6586	30.8634	30.597	30.7521	30.6528	30.5603	30.7831	30.5157	30.8292	30.8689	30.6526	30.6574	30.6586	30.8634	30.597	30.7521	30.6528	30.5603	30.904	30.5311	30.5199	30.7424	30.2771	30.5153	30.5605	30.4251	30.8293	30.3865	30.2807
P04843;B7Z4L4;F8WF32	RPN1	38;29;6	38;29;6	38;29;6	66.7	-0.0449299	0.0609765	0.105906	0.914788	0.817358	0.99985	0.795493	0.687148	0.513012	30.5578	30.2266	30.7209	30.506	30.6289	30.2042	30.5319	30.4666	30.7155	30.5127	30.3753	30.6517	30.5578	30.2266	30.7209	30.506	30.6289	30.2042	30.5319	30.4666	30.7155	30.5127	30.3753	30.6517	30.2605	30.1879	30.593	30.2523	30.5268	30.0938	30.3214	30.4406	30.1518	29.8699	29.9611
P04844;P04844-2;Q5JYR7;Q5JYR4;F2Z3K5;H0Y5M1;Q5JYR3	RPN2	22;20;9;7;4;3;2	22;20;9;7;4;3;2	22;20;9;7;4;3;2	47.5	-0.0237454	0.0927297	0.116475	0.960682	0.706969	0.99985	0.896542	0.510599	0.459634	29.3023	29.2955	29.7528	29.4947	29.5688	29.1244	29.4746	29.5827	29.5435	29.5786	29.4904	29.6038	29.3023	29.2955	29.7528	29.4947	29.5688	29.1244	29.4746	29.5827	29.5435	29.5786	29.4904	29.6038	29.407	29.8415	29.6712	29.5321	29.5684	29.2031	28.962	29.5131	29.4953	29.3945	29.4309
P04899;P04899-4;P04899-6;P04899-3;P04899-5;P04899-2;P09471-2;P11488;P19087;A8MTJ3;P09471;A0A087WTB6;A2A2R6;Q5JWD1;H0Y7E8;H3BTM2;A0A087WZE5	GNAI2	12;12;11;11;11;11;3;2;2;2;2;1;1;1;1;1;1	12;12;11;11;11;11;3;2;2;2;2;1;1;1;1;1;1	7;7;7;7;7;7;0;0;0;0;0;0;0;0;0;0;0	46.5	0.00066866	0.381597	0.380928	0.998972	0.410085	0.99985	0.998231	0.144895	0.184413	27.6518	26.902	27.6876	27.7698	27.8233	27.817	27.5287	26.8449	27.8329	28.2722	27.6037	27.8289	27.6518	26.902	27.6876	27.7698	27.8233	27.817	27.5287	26.8449	27.8329	28.2722	27.6037	27.8289	26.9318	26.6026	27.5477	27.0564	28.2272	27.6651	27.5942	26.5962	26.843	27.994	27.7241
P05023-4;P05023;P05023-3;P05023-2;M0R116;P13637;P13637-2;P13637-3;A0A0A0MT26;B1AKY9;P50993;H0Y7C1;Q13733;Q5TC01;Q5TC02;P20648;E9PRA5;M0QXF2;Q5TC05	ATP1A1	44;44;43;31;16;16;16;16;16;15;15;13;8;6;5;5;4;2;1	44;44;43;31;16;16;16;16;16;15;15;13;8;6;5;5;4;2;1	39;39;38;29;11;11;11;11;11;10;10;8;3;6;5;1;3;2;1	44.7	0.0371014	0.209632	0.172531	0.913946	0.312058	0.99985	0.788838	0.0781668	0.224574	30.4697	30.3064	30.4005	30.323	30.4683	30.2482	30.5431	30.3884	30.6611	30.5439	30.5153	30.6178	30.4697	30.3064	30.4005	30.323	30.4683	30.2482	30.5431	30.3884	30.6611	30.5439	30.5153	30.6178	30.602	30.3766	29.9307	30.0464	30.6142	30.4453	30.2439	30.3317	30.4105	30.5022	30.0923
P05026-2;P05026;V9GYR2	ATP1B1	10;10;7	10;10;7	10;10;7	42.9	0.0819801	0.190422	0.108441	0.876012	0.566685	0.99985	0.712928	0.305623	0.534982	27.1887	27.0552	27.6735	26.9469	27.4391	26.9085	27.4585	27.3861	27.4819	27.4406	27.2686	27.4349	27.1887	27.0552	27.6735	26.9469	27.4391	26.9085	27.4585	27.3861	27.4819	27.4406	27.2686	27.4349	27.4269	27.3957	27.2343	26.8185	27.9071	26.6815	27.5213	27.1319	27.567	27.5436	27.1398
P05141	SLC25A5	26	11	11	54.7	0.228954	0.323962	0.095008	0.632217	0.249554	0.99985	0.255392	0.0342489	0.65125	31.1201	31.0682	31.1122	31.0294	31.5463	30.8209	31.4399	31.4387	31.322	31.6231	31.4907	31.19	31.1201	31.0682	31.1122	31.0294	31.5463	30.8209	31.4399	31.4387	31.322	31.6231	31.4907	31.19	31.033	31.3599	31.1406	30.4473	31.2166	31.3004	31.357	31.171	31.3043	31.4069	31.1921
P05198;G3V4T5;H0YJS4	EIF2S1	19;16;15	19;16;15	19;16;15	63.2	-0.376772	-0.408301	-0.0315294	0.636596	0.29526	0.99985	0.266626	0.065357	0.925306	27.4898	27.9671	27.8911	27.986	27.4791	28.3023	27.2209	26.8246	27.401	27.0576	27.4533	27.7888	27.4898	27.9671	27.8911	27.986	27.4791	28.3023	27.2209	26.8246	27.401	27.0576	27.4533	27.7888	27.3256	28.6173	28.0154	28.3377	27.1018	28.4026	26.8131	26.336	27.444	26.6547	27.2679
P05204	HMGN2	7	7	6	53.3	0.22391	0.340235	0.116325	0.910279	0.74231	0.99985	0.777879	0.569949	0.884028	24.8919	25.9456	23.7811	24.5909	25.3455	23.9395	23.846	26.9742	24.7153	24.8953	26.4783	24.4816	NA	25.9456	NA	NA	25.3455	NA	NA	26.9742	NA	NA	26.4783	NA	25.1986	26.5609	25.6716	24.6512	24.813	25.3229	24.9058	26.1788	24.7535	25.0982	25.7405
P05387;H0YDD8	RPLP2	7;3	7;3	7;3	80.9	0.0664518	0.00383587	-0.0626159	0.857913	0.984151	0.99985	0.665044	0.97612	0.694796	28.8591	29.0466	29.0921	29.0604	29.1667	28.8251	29.2217	29.1105	29.2471	28.9402	28.9228	28.9634	28.8591	29.0466	29.0921	29.0604	29.1667	28.8251	29.2217	29.1105	29.2471	28.9402	28.9228	28.9634	28.5696	29.5174	28.9497	28.8162	29.0263	28.8392	28.5248	28.8899	28.9582	28.6854	28.9397
P05388;P05388-2;F8VWS0;F8VU65;F8VPE8;G3V210;F8VW21;F8VQY6;F8VRK7;F8VZS0;Q8NHW5;F8VS58;F8VWV4;F8W1K8	RPLP0;RPLP0P6	11;10;10;9;8;8;8;7;7;7;7;6;5;2	11;10;10;9;8;8;8;7;7;7;7;6;5;2	11;10;10;9;8;8;8;7;7;7;7;6;5;2	49.8	-1.062	-0.736541	0.325462	0.609195	0.487529	0.99985	0.120131	0.220481	0.695223	26.517	26.628	26.1435	26.7265	26.0668	24.5782	27.0013	24.1207	26.7152	24.04	25.9099	26.4038	26.517	26.628	26.1435	26.7265	26.0668	NA	27.0013	NA	26.7152	NA	25.9099	26.4038	26.6842	27.4428	26.0859	27.1212	25.959	25.5465	27.0751	NA	25.6832	24.4268	25.2447
P05556;P05556-2;P05556-5;P05556-4;P05556-3;E7EQW5;C9JPK5;Q5T3E6;E9PLR6;E7EUI6;E7ERX5;C9JJP8;Q5T3E5;E9PQJ2;H7C4N8;C9JNE0	ITGB1	22;20;20;20;20;6;5;5;5;5;4;3;3;3;3;1	22;20;20;20;20;6;5;5;5;5;4;3;3;3;3;1	22;20;20;20;20;6;5;5;5;5;4;3;3;3;3;1	31.3	-0.294988	-0.161695	0.133293	0.609195	0.487529	0.99985	0.056011	0.221862	0.345897	29.2573	29.2431	29.4507	29.4534	29.0183	29.1573	28.995	29.0541	29.2827	28.9897	29.2405	29.2448	29.2573	29.2431	29.4507	29.4534	29.0183	29.1573	28.995	29.0541	29.2827	28.9897	29.2405	29.2448	29.31	29.5557	29.0282	29.4866	28.8062	29.3611	28.992	28.8636	29.327	28.6979	29.1657
P05783;F8VZY9;CON__H-INV:HIT000015463;CON__Q92764;C4AM86;Q92764;CON__Q497I4	KRT18	36;33;2;2;2;2;2	36;33;2;2;2;2;2	25;22;2;1;1;1;1	80.9	0.0397593	0.0526612	0.0129018	0.918273	0.796492	0.99985	0.817046	0.657456	0.94131	30.4326	30.5044	30.5153	30.3372	30.708	30.1161	30.5423	30.5822	30.5311	30.6164	30.5303	30.3224	30.4326	30.5044	30.5153	30.3372	30.708	30.1161	30.5423	30.5822	30.5311	30.6164	30.5303	30.3224	30.5125	30.4787	30.3153	30.5986	30.8064	30.0259	30.3947	30.8526	30.1241	30.2827	30.4264
P06493;A0A024QZP7;P06493-2;A0A087WZZ9;E5RIU6;K7ELV5;F8VXD2;P11802-2;F8VZZ0;F8VZ51;Q00535-2;H0YAZ9;Q00535;Q9BVE2;Q00534;E7EUK8;Q96Q40-2;Q96Q40-4;E5RGN0;Q96Q40-3;A0A087X209;O94921-3;Q96Q40-5;Q96Q40;A0A087WZU2;O94921-2;O94921;Q07002;Q07002-2;Q00536;Q00536-3;Q07002-3;Q00537-2;Q00537;Q00536-2;J3QSD7;Q9NYV4-3;Q14004-2;Q9NYV4-2;Q9NYV4;Q14004	CDK1	17;16;13;11;10;2;1;1;1;1;1;1;1;1;1;1;1;1;1;1;1;1;1;1;1;1;1;1;1;1;1;1;1;1;1;1;1;1;1;1;1	17;16;13;11;10;2;1;1;1;1;1;1;1;1;1;1;1;1;1;1;1;1;1;1;1;1;1;1;1;1;1;1;1;1;1;1;1;1;1;1;1	15;14;12;9;8;0;0;0;0;0;0;0;0;0;0;0;0;0;0;0;0;0;0;0;0;0;0;0;0;0;0;0;0;0;0;0;0;0;0;0;0	58.2	-0.00644805	0.119235	0.125683	0.994435	0.542326	0.99985	0.969104	0.284292	0.440457	28.3575	28.2722	28.4836	28.2871	28.4789	27.9938	28.4785	28.4233	28.4343	28.5143	28.4673	28.4614	28.3575	28.2722	28.4836	28.2871	28.4789	27.9938	28.4785	28.4233	28.4343	28.5143	28.4673	28.4614	27.9141	27.7894	28.2284	28.8836	28.1357	28.0067	28.4496	28.3632	28.2291	28.147	28.0077
P06576;H0YH81;F8W079;F8W0P7;H0YI37	ATP5B	24;21;14;8;7	24;21;14;8;7	24;21;14;8;7	60.5	-0.168004	-0.0782627	0.0897411	0.629609	0.700504	0.99985	0.243343	0.496277	0.544062	32.014	32.0368	32.0189	32.0853	31.9571	31.9586	31.9032	31.6641	32.0621	31.8069	31.9068	32.0661	32.014	32.0368	32.0189	32.0853	31.9571	31.9586	31.9032	31.6641	32.0621	31.8069	31.9068	32.0661	31.9793	32.2842	31.607	31.9786	31.8626	32.2001	31.5228	31.5138	32.0772	31.2141	31.6497
P06730;P06730-3;D6RBW1;P06730-2;H0Y8J7;D6RHE2;H0Y8X3;A6NMX2	EIF4E	4;4;4;4;2;1;1;1	4;4;4;4;2;1;1;1	4;4;4;4;2;1;1;1	19.8	-0.0604748	-0.178619	-0.118144	0.968397	0.821394	0.99985	0.914302	0.703147	0.816211	25.8734	25.5572	24.38	24.32	23.9971	25.9155	25.5422	24.4339	24.9891	25.5107	24.842	24.0744	25.8734	NA	NA	NA	NA	25.9155	25.5422	NA	NA	25.5107	NA	NA	25.8477	24.7232	23.8387	NA	NA	26.251	25.2991	24.0191	24.0172	25.4847	24.2775
P06733;P06733-2;K7EM90;E5RI09;E5RG95;K7EPM1;K7EKN2	ENO1	30;22;12;2;2;2;2	30;22;12;2;2;2;2	27;20;10;0;0;0;0	77.6	-0.785454	-0.995293	-0.209839	0.609195	0.21476	0.99985	0.136104	0.0195757	0.714715	31.9726	32.1388	31.634	32.1554	30.5131	32.6906	30.679	30.8761	31.149	29.9916	31.1721	31.6069	31.9726	32.1388	31.634	32.1554	30.5131	32.6906	30.679	30.8761	31.149	29.9916	31.1721	31.6069	32.0025	32.5275	31.5445	32.315	30.266	32.5324	30.0995	30.3088	30.8977	29.0512	30.7573
P06744;A0A0A0MTS2;K7EQ48;P06744-2;A0A0J9YXP8;A0A0J9YYH3;A0A0J9YX90;K7EPY4;K7EP41;K7ENA0;K7ELR7;K7ERC6;K7ESF4;CON__Q3ZBD7;K7ERK8;K7EIL4;Q8N196	GPI	24;23;22;22;14;13;12;9;8;6;5;5;4;4;3;2;1	24;23;22;22;14;13;12;9;8;6;5;5;4;4;3;2;1	24;23;22;22;14;13;12;9;8;6;5;5;4;4;3;2;1	54.5	-0.553975	-0.679278	-0.125303	0.632217	0.282495	0.99985	0.253034	0.0561637	0.813519	28.4488	28.8794	28.5287	28.8898	27.6523	29.5673	27.7096	27.6017	28.0482	27.1549	28.2638	28.5627	28.4488	28.8794	28.5287	28.8898	27.6523	29.5673	27.7096	27.6017	28.0482	27.1549	28.2638	28.5627	28.1123	29.2159	28.1939	29.325	27.9058	30.0741	27.8628	26.5761	28.1896	26.3741	27.498
P06748;P06748-3;P06748-2;E5RI98;E5RGW4	NPM1	15;14;14;5;1	15;14;14;5;1	15;14;14;5;1	54.1	-0.708297	-0.905573	-0.197276	0.609195	0.21476	0.99985	0.0106469	0.0158254	0.547393	29.1384	29.239	28.755	29.3052	28.3965	28.8375	28.0494	28.321	28.4623	27.3811	28.264	28.7078	29.1384	29.239	28.755	29.3052	28.3965	28.8375	28.0494	28.321	28.4623	27.3811	28.264	28.7078	29.3882	29.6605	28.7717	29.166	28.1369	28.9887	27.8894	28.6237	27.7154	26.4506	27.3695
P06753-2;Q5HYB6;A0A087WWU8;P06753-3;P06753-6;P06753-5;Q5VU61;P06753-4;D6R904;P06753-7;D6RFM2	TPM3;DKFZp686J1372	34;33;32;29;29;29;27;24;15;14;6	34;33;32;29;29;29;27;24;15;14;6	9;9;9;9;9;9;6;9;9;0;6	78.2	-0.43844	-0.47354	-0.0351	0.617944	0.309794	0.99985	0.188948	0.0721153	0.919139	30.1641	30.6259	30.0547	30.3362	29.5341	30.7429	29.5944	29.5557	30.0683	29.2347	29.8934	30.0903	30.1641	30.6259	30.0547	30.3362	29.5341	30.7429	29.5944	29.5557	30.0683	29.2347	29.8934	30.0903	30.2746	30.8183	30.328	30.5385	29.251	31.0472	29.3884	29.1673	29.7037	28.3864	29.4411
P06756-3;P06756-2;P06756;H7BZG1	ITGAV	11;11;11;2	11;11;11;2	11;11;11;2	15.2	0.620039	0.439471	-0.180567	0.609195	0.481506	0.99985	0.102818	0.213249	0.359469	25.0364	23.9186	23.6739	24.8223	24.8263	24.7668	24.9939	25.3443	24.9435	24.9174	24.4919	24.8563	25.0364	NA	NA	24.8223	24.8263	NA	NA	NA	NA	NA	24.4919	24.8563	23.9947	23.1003	22.9393	25.4621	23.7384	22.3739	22.5087	22.1789	22.5718	22.7672	23.2177
P06858;E7EW14;E5RJI0;E5RHN7	LPL	14;4;4;2	14;4;4;2	14;4;4;2	35.8	0.633097	1.27003	0.636929	0.821345	0.405409	0.99985	0.565051	0.137968	0.437781	26.924	23.3141	26.4341	26.4863	27.4743	23.902	26.9593	27.3553	27.2847	27.3601	26.4812	27.1126	26.924	NA	26.4341	26.4863	27.4743	NA	26.9593	27.3553	27.2847	27.3601	26.4812	27.1126	26.5694	25.5793	26.3618	26.2701	27.7993	24.0886	26.5488	26.6751	27.0564	27.6368	25.5561
P07099;B1AQP9;B1AQP8	EPHX1	22;7;5	22;7;5	22;7;5	61.1	0.0131557	0.363029	0.349874	0.986516	0.360176	0.99985	0.952744	0.105778	0.122587	28.852	28.431	29.1417	28.9836	28.9005	28.5094	28.857	29.1939	29.211	29.3388	28.8563	29.4542	28.852	28.431	29.1417	28.9836	28.9005	28.5094	28.857	29.1939	29.211	29.3388	28.8563	29.4542	28.9247	28.6699	29.5319	28.6908	29.1656	28.3341	28.1758	29.1326	28.9074	29.0774	28.2703
P07195;A8MW50;C9J7H8;F5H793;F5H5G7;F5H155;A0A087WUM2;G3XAP5;F5H245;Q6ZMR3;P07864	LDHB	18;11;10;8;1;1;1;1;1;1;1	16;9;9;8;0;0;0;0;0;0;0	16;9;9;8;0;0;0;0;0;0;0	52.7	-0.720779	-0.915442	-0.194663	0.609195	0.21476	0.99985	0.146024	0.0215229	0.713436	29.1913	29.6521	29.2095	29.7142	28.0823	30.1056	28.4812	28.2149	28.5131	27.7147	28.6425	29.235	29.1913	29.6521	29.2095	29.7142	28.0823	30.1056	28.4812	28.2149	28.5131	27.7147	28.6425	29.235	29.0842	30.3536	28.5909	29.5953	27.5448	29.7882	28.4845	28.1476	28.1837	26.966	27.5505
P07237;H7BZ94;H0Y3Z3;I3L398;I3L312;I3L4M2;I3NI03;I3L0S0;I3L3U6;I3L514;I3L3P5;I3L1Y5	P4HB	36;35;21;20;14;10;8;7;7;3;3;2	36;35;21;20;14;10;8;7;7;3;3;2	36;35;21;20;14;10;8;7;7;3;3;2	55.1	-0.635244	-0.699164	-0.0639199	0.609195	0.258433	0.99985	0.14091	0.0398742	0.890209	30.096	30.3549	29.9628	30.4649	29.1636	30.7905	29.2912	29.0924	29.6806	28.7299	29.6332	30.0381	30.096	30.3549	29.9628	30.4649	29.1636	30.7905	29.2912	29.0924	29.6806	28.7299	29.6332	30.0381	30.1393	30.6299	29.8985	30.6754	29.2161	31.0461	29.0971	28.4428	29.2714	27.9399	29.4927
P07355;P07355-2;H0YN42;H0YMD0;H0YMU9;A6NMY6;H0YM50;H0YKS4;H0YNP5;H0YN28;H0YL33;H0YMM1;H0YKZ7;H0YLV6;H0YMT9;H0YKX9;H0YKL9;H0YMW4;H0YNA0;H0YKV8;H0YN52;H0YMD9;H0YNB8;H0YKN4;H0YLE2	ANXA2;ANXA2P2	34;33;30;28;28;24;23;20;19;18;18;15;12;12;12;12;11;11;10;9;8;7;5;5;4	34;33;30;28;28;24;23;20;19;18;18;15;12;12;12;12;11;11;10;9;8;7;5;5;4	34;33;30;28;28;24;23;20;19;18;18;15;12;12;12;12;11;11;10;9;8;7;5;5;4	75.2	-0.580046	-0.656222	-0.0761763	0.620073	0.249554	0.99985	0.203353	0.0342063	0.869003	30.9959	31.2171	30.7591	31.4206	29.976	31.8101	30.1977	30.0888	30.4291	29.8127	30.6596	30.8664	30.9959	31.2171	30.7591	31.4206	29.976	31.8101	30.1977	30.0888	30.4291	29.8127	30.6596	30.8664	31.169	30.4664	30.2452	31.6365	30.0839	32.0925	30.172	29.9705	29.8515	29.5614	30.1726
P07602;P07602-2;P07602-3;C9JIZ6;Q5BJH1;A0A0J9YXB8	PSAP	6;6;6;6;4;1	6;6;6;6;4;1	6;6;6;6;4;1	11.5	0.0394505	-0.0541387	-0.0935892	0.954273	0.926741	0.99985	0.879133	0.871741	0.790935	24.6134	25.0984	25.42	25.0557	25.0785	25.2843	25.4348	24.5477	25.2639	24.4891	24.4795	25.7384	NA	25.0984	25.42	25.0557	25.0785	25.2843	25.4348	NA	25.2639	NA	NA	25.7384	24.2711	25.7107	24.5773	25.5082	24.9614	26.4366	24.4943	22.6433	25.227	23.5365	NA
P07737;K7EJ44;CON__P02584;I3L3D5	PFN1	12;10;4;4	12;10;4;4	12;10;4;4	75.7	-0.654367	-0.853032	-0.198665	0.631711	0.21476	0.99985	0.250644	0.0185898	0.726152	30.0659	30.3255	29.6279	30.4666	28.8132	31.1211	28.8699	29.0642	29.4111	28.5837	29.3413	29.7377	30.0659	30.3255	29.6279	30.4666	28.8132	31.1211	28.8699	29.0642	29.4111	28.5837	29.3413	29.7377	30.4153	30.3222	29.3854	30.453	28.5272	31.1993	28.6237	28.9258	29.1477	28.1318	29.1661
P07814;V9GYZ6;V9GZ76	EPRS	82;53;4	82;53;4	81;52;4	62.8	0.156607	0.105457	-0.0511501	0.714078	0.611885	0.99985	0.382996	0.36359	0.76682	30.8942	30.9091	31.1017	30.9173	31.3039	30.7283	31.2591	31.1575	31.028	31.1814	31.0469	30.9879	30.8942	30.9091	31.1017	30.9173	31.3039	30.7283	31.2591	31.1575	31.028	31.1814	31.0469	30.9879	30.8895	31.1223	30.695	30.8436	31.4948	30.9964	31.4385	31.0526	30.7163	30.9114	30.5018
P07900;P07900-2;G3V2J8;Q14568;Q58FG1	HSP90AA1	50;50;13;6;2	33;33;5;2;1	28;28;3;2;1	57	-0.512762	-0.550612	-0.0378492	0.609195	0.210414	0.99985	0.0659937	0.0139096	0.891959	30.8602	30.9858	30.8646	31.1377	30.2477	31.1435	30.2447	30.1613	30.3825	30.0388	30.428	30.7966	30.8602	30.9858	30.8646	31.1377	30.2477	31.1435	30.2447	30.1613	30.3825	30.0388	30.428	30.7966	31.2684	30.9611	30.7796	31.2418	30.2839	31.4887	30.0119	29.9027	29.9915	29.8102	30.0991
P07919;A0A096LP55;A0A087X2B9;A0A087WTF2	UQCRH	6;3;1;1	6;3;1;1	6;3;1;1	74.7	0.170481	0.21263	0.0421489	0.830849	0.702247	0.99985	0.584306	0.499514	0.79524	28.0927	27.5797	26.6355	27.642	27.6489	27.4714	27.8013	27.71	27.8495	27.6773	27.4237	27.8497	28.0927	27.5797	26.6355	27.642	27.6489	27.4714	27.8013	27.71	27.8495	27.6773	27.4237	27.8497	27.9711	27.5406	24.7558	27.5854	27.5781	27.3298	27.4554	27.0893	27.9485	27.7642	27.1536
P07954-2;P07954	FH	11;11	11;11	11;11	36.4	-0.315542	-0.468493	-0.152951	0.84577	0.617494	0.99985	0.630563	0.371962	0.806247	24.3979	25.643	24.6339	26.1548	24.2201	26.5843	24.5005	24.2625	25.4184	23.8322	24.5344	25.1707	NA	25.643	NA	26.1548	NA	26.5843	NA	NA	25.4184	NA	NA	NA	24.8879	25.2523	24.4527	25.7944	NA	27.3826	23.8702	24.2407	25.072	NA	24.3676
P08133-2;P08133;E5RK69;E7EMC6;E5RJF5;E5RK63;E5RIU8;E5RJR0;E5RI05;E5RFF0	ANXA6	11;11;9;7;2;2;1;1;1;1	11;11;9;7;2;2;1;1;1;1	11;11;9;7;2;2;1;1;1;1	18.4	-0.113283	0.377041	0.490324	0.876116	0.521364	0.99985	0.715934	0.260114	0.120063	24.0518	24.7065	24.1537	25.1242	24.2199	24.9417	24.0598	24.3615	24.4007	25.0795	25.3993	24.6648	24.0518	24.7065	NA	25.1242	NA	NA	NA	24.3615	NA	NA	NA	NA	23.2388	25.6512	NA	26.3033	NA	25.955	NA	23.2808	21.6084	NA	21.6697
P08195-2;F5H0E2;F5H867;F5GZR9	SLC3A2	37;17;13;3	37;17;13;3	3;3;3;1	59.2	0.0396758	0.0990103	0.0593345	0.914079	0.634765	0.99985	0.790811	0.397905	0.666456	32.3597	32.3285	32.6128	32.4013	32.5431	32.2583	32.4782	32.5814	32.4633	32.5317	32.5555	32.5478	32.3597	32.3285	32.6128	32.4013	32.5431	32.2583	32.4782	32.5814	32.4633	32.5317	32.5555	32.5478	32.3961	32.4443	32.4999	32.4083	32.3287	32.3829	32.3961	32.1799	32.3901	32.1955	32.2486
P08237;P08237-3;P08237-2;F8VNX2;F8VZQ1;F8VP00;F8VX13;F8W1J8;F8VSF7;F8VW30;F8VSL1;F8VUB8;F8VYK8;F8VTQ3;F8VZI0;H0YHB8;F8VVE3	PFKM	24;24;22;4;4;4;3;2;2;2;2;2;2;2;2;1;1	22;22;21;4;4;4;3;2;2;2;2;2;2;2;2;1;1	21;21;21;4;4;4;3;2;2;2;2;2;2;2;2;1;1	40.8	0.259191	0.354371	0.0951806	0.616155	0.271329	0.99985	0.178028	0.0492105	0.511377	27.6264	27.4483	27.6572	27.0938	27.8484	27.536	27.8301	27.6479	27.8748	27.8498	27.8443	27.6742	27.6264	27.4483	27.6572	27.0938	27.8484	27.536	27.8301	27.6479	27.8748	27.8498	27.8443	27.6742	27.8204	27.6188	27.2467	26.5545	27.6577	28.2698	27.9661	27.9441	27.1793	27.4998	27.3886
P08238;Q58FF7	HSP90AB1	53;22	53;22	32;9	63.4	-0.32582	-0.2306	0.0952207	0.609195	0.410085	0.99985	0.111263	0.144835	0.653341	32.5874	32.6476	32.7653	32.6129	32.208	32.7775	32.2491	32.0754	32.4528	32.1362	32.3999	32.7019	32.5874	32.6476	32.7653	32.6129	32.208	32.7775	32.2491	32.0754	32.4528	32.1362	32.3999	32.7019	32.6072	33.0059	32.753	32.7984	32.1596	32.9921	32.1553	31.7799	32.3187	32.0541	32.0177
P08240;P08240-2	SRPR	20;18	20;18	20;18	34.8	0.708612	0.839325	0.130713	0.658941	0.467794	0.99985	0.32116	0.200545	0.719458	27.3638	26.4282	24.3955	26.9251	27.3307	25.9451	27.5503	27.1209	27.2586	27.2921	26.7836	27.1357	27.3638	26.4282	NA	26.9251	27.3307	25.9451	27.5503	27.1209	27.2586	27.2921	26.7836	27.1357	27.429	25.8967	26.2715	27.1218	26.623	25.532	27.7341	26.7339	26.187	27.3316	26.3482
P08559;P08559-2;P08559-4;P08559-3;Q5JPU3;Q5JPT9;Q5JPU0;Q5JPU1;Q5JPU2;P29803	PDHA1	20;20;20;19;7;7;6;6;2;2	20;20;20;19;7;7;6;6;2;2	20;20;20;19;7;7;6;6;2;2	52.8	-0.777819	-0.581055	0.196764	0.609195	0.32824	0.99985	0.10567	0.0871735	0.650913	27.0968	27.6082	26.9457	27.9574	26.4011	27.6598	25.7267	26.7093	26.4091	26.5293	27.0054	27.3401	27.0968	27.6082	26.9457	27.9574	26.4011	27.6598	25.7267	26.7093	26.4091	26.5293	27.0054	27.3401	26.6375	28.2262	26.9072	28.3019	25.7655	27.7563	24.8551	26.1121	25.7586	25.4023	26.4992
P08574	CYC1	12	12	12	40.3	0.0583829	0.204416	0.146033	0.851256	0.383448	0.99985	0.64891	0.122343	0.304854	28.8684	28.7015	28.7444	28.8119	28.8213	28.8203	28.9044	28.8138	29.1328	28.7862	29.0412	28.9838	28.8684	28.7015	28.7444	28.8119	28.8213	28.8203	28.9044	28.8138	29.1328	28.7862	29.0412	28.9838	28.7455	28.7905	28.4689	28.8868	28.8138	28.8334	28.6343	28.3874	28.9966	28.8366	28.7373
P08621-2;P08621;P08621-3;M0QYR1;P08621-4	SNRNP70	7;7;5;3;1	7;7;5;3;1	7;7;5;3;1	20.3	0.263918	0.620953	0.357034	0.707854	0.281986	0.99985	0.372729	0.0538586	0.120637	24.5454	24.2601	24.8382	25.4525	24.6566	25.3061	25.1456	25.0435	25.7996	25.1949	25.3259	25.2596	NA	NA	NA	25.4525	NA	25.3061	25.1456	25.0435	25.7996	25.1949	25.3259	25.2596	24.5637	23.6281	23.2203	25.7942	24.62	26.2669	24.7996	24.7241	25.7588	24.2043	24.2427
P08670;B0YJC4;B0YJC5;Q5JVS8;A0A1B0GUA0;A0A1B0GTT5;P17661;A0A1B0GVG8;H7C5W5;P41219;P41219-2;P07197-2;E7EMV2;E7ESP9;P07197;K7EKH6;F8W835;P07196	VIM	37;35;20;12;12;10;6;5;3;3;3;2;2;2;2;1;1;1	34;32;18;12;11;9;4;5;1;1;1;2;2;2;2;1;1;1	31;29;15;12;11;9;2;5;1;1;1;0;0;0;0;0;1;0	78.5	0.051912	0.0698095	0.0178975	0.888276	0.774454	0.99985	0.734633	0.621057	0.918426	28.1972	28.3748	28.3359	28.3109	28.5446	28.1305	28.27	28.4813	28.6406	28.4077	28.3159	28.1337	28.1972	28.3748	28.3359	28.3109	28.5446	28.1305	28.27	28.4813	28.6406	28.4077	28.3159	28.1337	28.0203	28.7278	28.3667	28.1458	28.7756	28.4996	28.0013	28.3403	28.0953	28.1512	27.7358
P08708;H0YN88;A0A075B716;H0YN73	RPS17;RPS17L	9;8;8;3	9;8;8;3	9;8;8;3	56.3	-0.626292	-0.117025	0.509267	0.609195	0.69748	0.99985	0.00401994	0.489729	0.0245382	27.2236	27.3799	27.0403	27.1888	26.3152	26.5983	26.7718	26.6421	27.3583	27.1273	26.7229	27.1561	27.2236	27.3799	27.0403	27.1888	26.3152	26.5983	26.7718	26.6421	27.3583	27.1273	26.7229	27.1561	27.3549	28.2579	26.9497	26.9255	26.6734	25.8974	26.4405	26.1887	26.9936	26.7984	26.953
P08754	GNAI3	10	5	5	34.2	0.820863	0.928857	0.107995	0.625241	0.458442	0.99985	0.227197	0.18805	0.853483	24.2303	23.5559	24.2033	26.1089	26.211	25.9464	24.5028	24.7216	24.8971	24.4582	26.198	26.2605	NA	NA	NA	26.1089	26.211	25.9464	NA	NA	NA	NA	26.198	26.2605	25.6607	25.8874	24.3209	26.1666	26.3014	25.9465	24.2035	25.8251	NA	25.6909	25.9159
P08758;D6RBL5;E9PHT9;D6RBE9;D6RCN3	ANXA5	13;9;8;8;3	13;9;8;8;3	13;9;8;8;3	39.7	-0.660938	-1.62758	-0.966639	0.722648	0.19756	0.99985	0.393489	0.0048364	0.25709	25.8417	26.2676	26.0737	26.8775	23.7977	27.6469	25.4247	25.5474	24.2833	24.1473	24.2939	25.8257	25.8417	26.2676	26.0737	26.8775	NA	27.6469	25.4247	25.5474	NA	NA	NA	25.8257	25.8826	26.7591	26.2753	27.2434	23.4798	27.8031	24.0552	24.2555	23.5028	NA	NA
P09001;H0Y9G6;E7ETU7;E9PF06;D6RC14;D6RBQ5	MRPL3	6;6;6;4;3;1	6;6;6;4;3;1	6;6;6;4;3;1	27.9	-0.239992	-0.321739	-0.0817473	0.76787	0.419725	0.99985	0.44863	0.153222	0.818966	25.1057	25.2594	25.2565	25.3693	25.1944	25.7843	24.7062	24.3461	24.5672	25.4947	24.84	24.8021	NA	25.2594	NA	25.3693	NA	25.7843	NA	NA	NA	25.4947	NA	NA	25.1446	25.1927	23.358	25.1417	NA	25.9657	NA	NA	NA	25.5499	NA
P09211;A8MX94;A0A087X2E9;A0A087X243	GSTP1	11;9;3;1	11;9;3;1	11;9;3;1	70	-0.690951	-0.710923	-0.0199718	0.617944	0.21476	0.99985	0.194027	0.0175784	0.970746	28.3379	28.4648	28.5845	28.6288	27.0304	29.3853	27.4181	27.4184	27.4872	27.3165	28.0236	28.3451	28.3379	28.4648	28.5845	28.6288	27.0304	29.3853	27.4181	27.4184	27.4872	27.3165	28.0236	28.3451	28.4876	28.885	28.3795	28.6738	26.2831	29.5303	26.2109	26.2863	27.2654	26.9105	27.591
P09382;F8WEI7	LGALS1	9;2	9;2	9;2	74.8	-0.458031	-0.596069	-0.138038	0.657501	0.207622	0.99985	0.318936	0.0103799	0.760786	27.4856	27.7054	27.3652	27.8325	26.5841	28.5115	26.7318	26.7292	27.0742	26.6183	27.0456	27.2662	27.4856	27.7054	27.3652	27.8325	26.5841	28.5115	26.7318	26.7292	27.0742	26.6183	27.0456	27.2662	27.1959	27.8999	25.9859	27.6136	26.3176	28.6554	26.8808	27.5691	27.5062	26.5471	26.5291
P09493-3;P09493-9;P09493-4;P09493-10;Q6ZN40;P09493;H0YL52;P09493-8;H0YKX5;P09493-2;P09493-7;H0YKP3;P09493-6;H0YNC7;H0YL42;H0YK20;H0YL80;A0A087WTJ7;H0YKZ6;H0YLS7	TPM1	25;23;23;23;22;21;20;18;17;16;16;14;14;13;9;8;7;5;2;1	12;10;10;10;9;8;7;11;7;9;9;2;7;6;8;7;1;2;2;1	2;2;2;2;1;2;1;1;0;0;1;2;1;0;0;0;0;2;2;1	70.1	0.00619702	-0.982002	-0.988199	0.998717	0.594651	0.99985	0.993637	0.343645	0.196556	27.7301	27.8138	24.4919	27.5488	26.6317	27.6679	26.562	26.7477	27.0523	24.1138	25.3121	27.1784	27.7301	27.8138	NA	27.5488	26.6317	27.6679	26.562	26.7477	27.0523	NA	NA	27.1784	27.969	28.455	25.0625	27.8995	27.2557	26.9079	26.18	25.6466	26.7685	24.114	25.2391
P09496-2;P09496-4;P09496-3;P09496;F8WF69;P09496-5;C9J8P9	CLTA	11;10;10;10;8;6;5	11;10;10;10;8;6;5	11;10;10;10;8;6;5	35.3	0.177827	0.161004	-0.016823	0.627697	0.517027	0.99985	0.241673	0.256077	0.920225	27.3057	27.3946	27.4159	27.4267	27.6953	27.3228	27.5778	27.6583	27.5335	27.8124	27.5238	27.3173	27.3057	27.3946	27.4159	27.4267	27.6953	27.3228	27.5778	27.6583	27.5335	27.8124	27.5238	27.3173	27.2135	27.3963	26.9519	26.9946	27.7549	26.9278	26.828	27.4805	27.6563	27.3596	27.2227
P09543-2;P09543;K7EN66;C9K0L8;K7ERZ0;K7ERC4	CNP	21;21;6;6;6;6	21;21;6;6;6;6	21;21;6;6;6;6	49.6	0.203193	0.43396	0.230767	0.627154	0.207622	0.99985	0.239291	0.00958257	0.140898	26.7052	26.5061	26.85	26.4591	26.9573	26.5842	26.8723	26.9193	27.0385	27.0574	27.1721	26.9882	26.7052	26.5061	26.85	26.4591	26.9573	26.5842	26.8723	26.9193	27.0385	27.0574	27.1721	26.9882	26.7273	26.7205	27.0093	26.8214	27.3403	26.2329	26.6072	26.9121	26.4481	27.0119	27.1721
P09601;B1AHA8	HMOX1	14;11	14;11	14;11	56.2	0.0842554	0.266522	0.182266	0.866252	0.464543	0.99985	0.685243	0.196145	0.221963	28.3901	27.974	28.4372	27.6968	28.136	28.0797	28.3324	28.2871	28.5169	28.43	28.2233	28.394	28.3901	27.974	28.4372	27.6968	28.136	28.0797	28.3324	28.2871	28.5169	28.43	28.2233	28.394	28.7256	27.8812	28.3898	27.0971	28.1191	28.0687	28.0356	28.2491	28.7187	28.0485	28.0768
P09622;P09622-3;E9PEX6;P09622-2;F8WDM5;F2Z2E3	DLD	13;12;12;11;2;2	13;12;12;11;2;2	13;12;12;11;2;2	31.4	-1.02154	-1.12171	-0.100176	0.609195	0.281986	0.99985	0.115537	0.055188	0.896916	26.339	26.4215	26.3451	26.6759	23.8137	26.9247	25.5207	25.4362	26.1958	24.3064	24.4659	26.3264	26.339	26.4215	26.3451	26.6759	NA	26.9247	25.5207	25.4362	26.1958	NA	NA	26.3264	25.6617	26.8452	26.0759	27.3971	24.6213	27.1308	25.3048	25.4074	25.5768	22.6282	24.541
P09651-3;F8W6I7;P09651-2;P09651;F8VZ49;Q32P51;F8VTQ5;F8W646;F8VYN5;H0YH80	HNRNPA1;HNRNPA1L2	24;24;24;24;19;15;13;12;10;8	23;23;23;23;18;14;12;12;9;8	23;23;23;23;18;14;12;12;9;8	70.4	-0.552705	-0.47777	0.0749357	0.609195	0.247725	0.99985	0.155038	0.0321601	0.845289	29.5112	29.6046	29.3191	29.7104	28.5024	30.0747	28.5994	28.758	28.9898	28.6748	29.1213	29.4483	29.5112	29.6046	29.3191	29.7104	28.5024	30.0747	28.5994	28.758	28.9898	28.6748	29.1213	29.4483	29.6068	29.9048	28.9658	30.0024	28.5542	29.8473	28.4186	28.3993	28.5553	27.8962	28.7871
P09661;H0YLR3;H0YMA0;H0YKK0	SNRPA1	7;5;5;2	7;5;5;2	7;5;5;2	29.8	-0.691606	0.17297	0.864576	0.609195	0.672687	0.99985	0.0813294	0.450122	0.0575846	25.8196	25.6041	25.9568	25.8361	25.2892	26.0621	24.4716	24.6274	25.3769	25.9967	26.3311	26.2038	25.8196	25.6041	25.9568	25.8361	NA	26.0621	NA	NA	NA	25.9967	26.3311	26.2038	26.155	25.7917	25.8108	25.2552	25.4558	26.3608	24.5921	25.1911	NA	25.7944	26.3374
P09874;Q5VX84;Q5VX85	PARP1	20;1;1	20;1;1	20;1;1	28.5	-0.508783	-0.942158	-0.433374	0.609195	0.3005	0.99985	0.0874678	0.067632	0.391717	27.4997	27.7779	27.3643	27.9313	27.1664	27.7725	26.9115	26.6877	27.3125	25.308	26.9644	27.2196	27.4997	27.7779	27.3643	27.9313	27.1664	27.7725	26.9115	26.6877	27.3125	NA	26.9644	27.2196	26.8165	27.9802	27.2257	28.4706	26.6761	27.7791	26.3266	26.1945	27.1423	23.8509	26.7907
P10155-3;P10155-5;P10155-4;P10155;P10155-2	TROVE2	4;4;4;4;2	4;4;4;4;2	4;4;4;4;2	9.1	0.133157	-0.115252	-0.248409	0.888276	0.876468	0.99985	0.737886	0.790642	0.457036	25.0543	25.1879	24.1842	23.6313	24.2439	24.5874	25.1713	24.5877	24.4953	25.1194	23.8292	24.1527	NA	NA	NA	NA	NA	NA	NA	NA	NA	NA	NA	NA	NA	22.8745	NA	NA	NA	NA	NA	NA	NA	NA	NA
P10599;P10599-2	TXN	5;3	5;3	5;3	42.9	-0.431678	-0.651197	-0.219519	0.706736	0.21476	0.99985	0.367325	0.0183859	0.642546	27.5668	27.9827	27.7992	28.2991	26.8003	28.8728	27.1133	27.1347	26.99	26.9636	27.5796	27.5098	27.5668	27.9827	27.7992	28.2991	26.8003	28.8728	27.1133	27.1347	26.99	26.9636	27.5796	27.5098	27.6945	28.339	27.651	28.9203	26.3694	29.1071	26.573	26.8521	26.0135	26.9239	27.534
P10606	COX5B	5	5	5	30.2	-0.281557	0.247596	0.529153	0.821345	0.645617	0.99985	0.558811	0.416064	0.197324	25.0787	26.2372	26.286	26.3739	26.2357	24.522	26.1941	25.8977	26.2826	26.1701	26.2075	26.3061	NA	26.2372	26.286	26.3739	26.2357	NA	26.1941	25.8977	26.2826	26.1701	26.2075	26.3061	24.2418	26.0004	26.3892	26.8274	25.8587	24.9079	26.2337	25.7264	26.2879	25.5492	26.1591
P10620;F5H7F6;F5H6X2;P10620-2;F5GX73;F5H613;F5H760	MGST1	7;6;6;6;1;1;1	7;6;6;6;1;1;1	7;6;6;6;1;1;1	31	0.413426	0.392518	-0.0209081	0.645562	0.532764	0.99985	0.279406	0.271125	0.924148	28.7309	28.799	27.3336	28.4792	28.9501	28.2334	28.946	28.8669	28.4271	28.8315	28.9392	28.7151	28.7309	28.799	27.3336	28.4792	28.9501	28.2334	28.946	28.8669	28.4271	28.8315	28.9392	28.7151	28.9897	28.8686	27.0212	28.2677	28.9797	28.414	28.4921	28.7703	28.0983	28.2044	28.4194
P10644;K7EPB2;P10644-2;K7EM13;K7EQK3;K7EMU2;X6RAV4;K7EMZ6;K7EIE5;K7EID3;K7EJ40;K7EK41;K7EKR1;K7EPR5;H7BYW5;C9JSK5;P31321	PRKAR1A	7;5;5;3;2;2;2;2;2;2;2;2;1;1;1;1;1	7;5;5;3;2;2;2;2;2;2;2;2;1;1;1;1;1	7;5;5;3;2;2;2;2;2;2;2;2;1;1;1;1;1	24.4	-0.684795	-0.118228	0.566567	0.609195	0.876468	0.99985	0.131742	0.78999	0.299224	25.1023	24.4201	25.0612	25.5206	25.0452	24.8453	23.3805	24.094	24.8498	25.674	23.7762	25.3314	25.1023	NA	25.0612	25.5206	NA	NA	NA	NA	NA	NA	NA	25.3314	24.6332	23.4501	24.6127	25.4946	24.9969	24.9193	NA	24.5659	24.8411	23.2399	25.3787
P10809;E7ESH4;E7EXB4;P10809-2;C9JL25;C9JL19;C9JCQ4	HSPD1	52;19;18;5;3;2;2	52;19;18;5;3;2;2	52;19;18;5;3;2;2	72.8	-0.173065	-0.0257352	0.14733	0.645523	0.901799	0.99985	0.278664	0.826872	0.377243	33.0723	33.0578	33.1683	33.1194	32.8693	33.1767	32.9869	32.6926	33.108	32.9209	33.0336	33.2524	33.0723	33.0578	33.1683	33.1194	32.8693	33.1767	32.9869	32.6926	33.108	32.9209	33.0336	33.2524	33.0253	33.3498	33.0967	33.1627	32.9517	33.4267	32.9167	32.7175	32.6522	32.5993	32.8492
P10909-4;P10909;P10909-5;P10909-2;P10909-3;H0YC35;H0YLK8;H0YAS8;E7ERK6;E7ETB4;E5RG36;E5RGB0;E5RH61;E5RJZ5	CLU	10;10;10;10;8;6;5;4;3;3;2;2;2;2	10;10;10;10;8;6;5;4;3;3;2;2;2;2	10;10;10;10;8;6;5;4;3;3;2;2;2;2	27.9	-1.11871	-0.43958	0.679129	0.609195	0.554043	0.99985	0.141429	0.295517	0.391953	26.7822	26.7068	26.5873	25.9769	24.204	26.732	24.0202	26.6223	26.4681	24.9113	26.4378	26.4777	26.7822	26.7068	26.5873	25.9769	NA	26.732	NA	26.6223	26.4681	NA	26.4378	26.4777	27.2351	27.4515	26.9903	25.5415	23.7918	26.8365	24.3079	25.7403	26.0333	24.1794	25.5039
P11021	HSPA5	47	47	45	59.2	-0.187702	-0.14905	0.0386521	0.646169	0.516959	0.99985	0.286726	0.252723	0.831967	32.1329	32.1629	32.0909	32.2239	31.8617	32.3323	31.9302	31.7355	32.1057	31.7982	31.9468	32.1637	32.1329	32.1629	32.0909	32.2239	31.8617	32.3323	31.9302	31.7355	32.1057	31.7982	31.9468	32.1637	32.2462	32.4808	31.8939	32.2564	31.6015	32.31	31.5773	31.8896	31.9024	31.4537	31.5747
P11117;E9PHY0;E9PQY3;E9PP23;B7Z7D2;E9PKW9;P11117-2;E9PQW9;B7Z6U3	ACP2	6;5;5;4;4;2;2;2;2	6;5;5;4;4;2;2;2;2	6;5;5;4;4;2;2;2;2	13.9	0.134611	-0.0206689	-0.15528	0.846169	0.974913	0.99985	0.631697	0.958279	0.653692	24.2027	24.3713	25.2395	25.0376	24.5233	24.9436	24.8341	25.0885	24.2228	24.5815	25.6674	24.2966	NA	NA	NA	NA	NA	NA	NA	NA	NA	NA	NA	24.2966	NA	NA	NA	22.0891	NA	NA	NA	NA	NA	NA	NA
P11142;E9PKE3;P11142-2;E9PNE6;E9PN89;E9PLF4;E9PQQ4;E9PQK7;P54652;E9PPY6;E9PN25;E9PI65	HSPA8	39;38;29;28;19;15;14;14;13;12;10;10	33;32;25;23;18;12;12;12;8;10;8;7	2;2;2;0;2;0;0;0;2;0;0;1	63	-0.127503	-0.0806401	0.0468634	0.728389	0.684694	0.99985	0.402762	0.470854	0.753869	31.8746	32.014	31.8557	31.9427	31.8333	32.0173	31.7309	31.5954	31.9424	31.7349	31.8046	31.8824	31.8746	32.014	31.8557	31.9427	31.8333	32.0173	31.7309	31.5954	31.9424	31.7349	31.8046	31.8824	31.8261	32.184	31.437	32.1028	31.4812	32.1722	31.2064	31.5357	31.1608	31.6065	31.8027
P11166	SLC2A1	11	11	11	15.2	0.0687556	0.148644	0.0798884	0.911414	0.724602	0.99985	0.783343	0.538076	0.683872	28.495	28.4306	29.3021	28.4835	28.7015	28.417	28.8871	28.9807	28.9184	29.1054	28.5558	28.7261	28.495	28.4306	29.3021	28.4835	28.7015	28.417	28.8871	28.9807	28.9184	29.1054	28.5558	28.7261	28.1996	28.8681	29.2884	28.5073	28.9052	28.5102	28.8291	28.9792	28.7632	29.0133	28.5551
P11172;P11172-3;P11172-2;P11172-4;E9PFD2;F2Z3P2;F2Z303;F8WDG4	UMPS	10;9;8;4;4;1;1;1	10;9;8;4;4;1;1;1	10;9;8;4;4;1;1;1	29.8	-0.320891	0.216961	0.537851	0.831767	0.827543	0.99985	0.587911	0.711515	0.346382	24.122	24.7584	26.1976	24.3126	23.7946	24.2332	25.7422	24.3371	24.2673	24.441	25.6149	25.9353	NA	NA	26.1976	NA	NA	NA	25.7422	NA	NA	NA	25.6149	25.9353	24.3482	24.3374	26.2426	NA	23.1737	23.4945	25.2896	24.2431	23.2978	NA	24.1389
P11177-2;P11177;P11177-3;C9J634;F8WF02	PDHB	12;12;11;8;5	12;12;11;8;5	12;12;11;8;5	49	-0.375456	-0.147003	0.228454	0.609195	0.652698	0.99985	0.124554	0.427062	0.373205	28.228	28.4229	28.1638	28.5237	27.7378	28.5143	27.9369	27.6476	28.3961	27.7548	28.2514	28.3481	28.228	28.4229	28.1638	28.5237	27.7378	28.5143	27.9369	27.6476	28.3961	27.7548	28.2514	28.3481	28.3122	29.0693	27.9393	28.1086	27.5836	28.8279	27.7733	27.1279	28.1034	27.0019	27.5148
P11233;H7C3P7;C9JPE8	RALA	7;5;2	7;5;2	5;4;1	32.5	-0.0114531	-0.410006	-0.398553	0.983955	0.621111	0.99985	0.946728	0.37921	0.403996	26.7653	26.5625	26.7411	26.8542	26.8345	26.3767	26.7423	26.9239	24.9071	26.5523	26.8307	26.993	26.7653	26.5625	26.7411	26.8542	26.8345	26.3767	26.7423	26.9239	NA	26.5523	26.8307	26.993	27.0032	27.0067	25.3847	26.7792	26.7913	26.6514	26.286	26.0972	26.0206	26.3058	26.6642
P11279;P11279-2	LAMP1	7;5	7;5	7;5	15.1	-0.328638	-0.904073	-0.575436	0.609195	0.539228	0.99985	0.123505	0.279016	0.473648	27.9709	28.4182	28.307	28.7498	27.8703	28.0183	28.0677	28.175	28.6368	24.9293	28.0505	28.2131	27.9709	28.4182	28.307	28.7498	27.8703	28.0183	28.0677	28.175	28.6368	NA	28.0505	28.2131	28.0288	28.629	25.5413	29.1554	28.0919	28.1682	27.8654	28.7058	27.0833	26.8028	28.1333
P11413;P11413-2;P11413-3;E7EUI8;E9PD92;E7EM57	G6PD	21;21;20;10;9;9	21;21;20;10;9;9	21;21;20;10;9;9	50.7	-0.988601	-1.01825	-0.0296499	0.609195	0.21476	0.99985	0.0614676	0.0180971	0.956703	26.7468	27.1211	26.8016	27.3572	25.6268	27.334	25.1069	26.0046	25.8766	25.0746	26.5696	26.4328	26.7468	27.1211	26.8016	27.3572	25.6268	27.334	NA	26.0046	25.8766	NA	26.5696	26.4328	26.6345	27.8253	26.6283	27.5746	25.076	27.6998	23.6095	24.6534	25.8019	NA	25.5267
P11498;E9PRE7;P11498-2;E9PS68	PC	31;14;14;11	31;14;14;11	31;14;14;11	42.8	-0.302941	-0.569825	-0.266884	0.650654	0.256448	0.99985	0.310847	0.0371396	0.438236	27.0195	26.9984	27.4211	27.118	26.6699	27.5841	26.8135	26.2778	26.4483	26.2188	26.4175	27.1931	27.0195	26.9984	27.4211	27.118	26.6699	27.5841	26.8135	26.2778	26.4483	26.2188	26.4175	27.1931	27.2529	27.3552	27.4733	27.1887	26.7753	27.871	26.2062	25.8705	25.7192	25.5692	25.4886
P11586;F5H2F4;V9GYY3	MTHFD1	37;36;4	37;36;4	36;35;4	46.1	-0.217217	-0.194505	0.0227115	0.620073	0.485015	0.99985	0.205804	0.217681	0.897724	28.0586	28.3296	28.2908	28.363	27.991	28.3272	27.9882	27.8669	28.1467	27.7935	28.0277	28.2962	28.0586	28.3296	28.2908	28.363	27.991	28.3272	27.9882	27.8669	28.1467	27.7935	28.0277	28.2962	28.161	28.3607	28.1694	28.1743	28.2666	28.7516	27.3258	27.7701	27.878	27.6012	27.6371
P11717;S4R328	IGF2R	38;5	38;5	38;5	21.4	-0.159559	-0.18294	-0.0233808	0.84456	0.787491	0.99985	0.62486	0.636185	0.929432	26.6112	27.2572	25.7566	26.9131	26.4272	26.6324	26.5797	26.2604	27.0355	26.0394	26.04	26.6914	26.6112	27.2572	25.7566	26.9131	26.4272	26.6324	26.5797	26.2604	27.0355	26.0394	26.04	26.6914	26.6845	27.5601	25.6145	27.0261	26.1858	26.4881	26.0949	25.833	26.6501	25.5467	25.7922
P11940;P11940-2;A0A087WTT1;E7EQV3;E7ERJ7;H0YAR2;Q9H361;H0YBN4;E5RJB9;H0YAP2;E5RGH3;E5RH24;Q4VXU2;E5RHG7;H0YB86;Q4VXU2-2;H0YAS6;H0YB75;E5RGC4;E5RFD8;H0YAS7;Q96DU9-2;Q96DU9;E5RJM8;H0YC10	PABPC1	26;25;24;24;23;14;12;9;8;8;7;7;5;4;4;4;3;3;2;2;2;2;2;1;1	26;25;24;24;23;14;12;9;8;8;7;7;5;4;4;4;3;3;2;2;2;2;2;1;1	18;17;16;17;16;11;10;3;3;8;3;3;3;1;3;3;3;3;1;1;2;2;2;1;1	49.8	-0.306108	-0.327056	-0.0209481	0.61469	0.327354	0.99985	0.175616	0.0866954	0.929818	28.9004	29.184	29.0296	29.2062	28.6763	29.3048	28.503	28.6116	28.9031	28.337	28.8281	28.9437	28.9004	29.184	29.0296	29.2062	28.6763	29.3048	28.503	28.6116	28.9031	28.337	28.8281	28.9437	28.9345	29.8311	28.9726	28.8014	28.7211	29.4505	28.0728	28.195	28.8949	28.1419	28.3329
P12004	PCNA	8	8	8	36.4	-0.917327	-1.2069	-0.289569	0.609195	0.207622	0.99985	0.155723	0.00671211	0.663686	25.6633	25.8816	25.8018	26.3039	24.12	26.8795	24.4707	24.5112	25.31	24.5953	25.082	23.8357	25.6633	25.8816	25.8018	26.3039	NA	26.8795	NA	NA	25.31	NA	NA	NA	25.1589	25.3924	25.4915	26.6757	NA	27.6063	23.448	24.3226	24.4892	23.6242	NA
P12236	SLC25A6	30	30	9	68.8	0.209243	0.148698	-0.0605445	0.646169	0.56986	0.99985	0.285989	0.308942	0.759245	32.8386	32.7362	32.5322	32.6543	33.0091	32.4685	32.9854	33.1353	32.8886	32.9984	32.9004	32.5687	32.8386	32.7362	32.5322	32.6543	33.0091	32.4685	32.9854	33.1353	32.8886	32.9984	32.9004	32.5687	33.0707	32.9817	32.7708	32.797	33.0353	32.5724	32.6611	32.9778	32.7707	32.7826	32.7229
P12268;H0Y4R1;E7ETK5;C9K0R9	IMPDH2	16;15;6;1	16;15;6;1	15;14;5;0	47.3	-0.725365	-0.787413	-0.0620477	0.609195	0.21476	0.99985	0.0865838	0.0212707	0.885438	27.7626	28.2786	27.7277	28.1266	26.7737	28.3697	26.9284	26.9223	27.2191	26.4874	27.3295	27.7098	27.7626	28.2786	27.7277	28.1266	26.7737	28.3697	26.9284	26.9223	27.2191	26.4874	27.3295	27.7098	28.1858	28.7648	26.8836	28.5214	25.9033	29.1756	26.3346	26.1247	26.9968	25.7258	26.9406
P12270;P12270-2;Q5SWX9	TPR	33;16;1	33;16;1	33;16;1	19.2	-0.70941	-0.939682	-0.230272	0.609195	0.21476	0.99985	0.0394266	0.020313	0.546337	27.3831	27.6032	26.8946	27.6045	26.6444	27.3583	26.4392	26.2059	26.874	25.8718	25.9438	27.0372	27.3831	27.6032	26.8946	27.6045	26.6444	27.3583	26.4392	26.2059	26.874	25.8718	25.9438	27.0372	27.3607	27.8165	26.6473	27.6607	26.5941	27.546	26.0867	25.4252	26.7747	25.2211	25.2368
P12277;G3V4N7;G3V461;H0YJG0	CKB	10;6;3;3	10;6;3;3	10;6;3;3	45.4	-1.20853	-1.00071	0.207817	0.609195	0.261265	0.99985	0.125376	0.0410892	0.803467	26.8722	27.0179	26.8065	26.9578	25.3986	27.9949	24.4812	24.9456	26.1147	24.6903	26.0243	26.8223	26.8722	27.0179	26.8065	26.9578	25.3986	27.9949	NA	NA	26.1147	NA	26.0243	26.8223	26.9886	27.6921	26.7862	26.9148	24.1595	28.2046	23.8473	22.1929	25.1386	23.3185	24.6879
P12429;D6RA82;D6RFG5;D6RCA8;D6RAZ8;D6RFJ9	ANXA3	8;6;5;4;3;1	8;6;5;4;3;1	8;6;5;4;3;1	28.8	-0.0987744	-0.916412	-0.817637	0.91586	0.207622	0.99985	0.803864	0.00831041	0.070036	25.3438	25.3769	24.5613	25.0683	25.168	25.8173	24.9494	24.0205	24.4457	24.1196	23.6294	24.49	NA	25.3769	24.5613	25.0683	NA	25.8173	NA	NA	NA	NA	NA	24.49	NA	25.5945	23.8695	25.0054	22.2728	26.4439	NA	NA	NA	NA	22.3746
P12814;P12814-3;P12814-2;P12814-4;H9KV75;H7C5W8;G3V2W4;H0YJW3;G3V2N5;H0YJ11;G3V2X9;Q08043;A0A087WSZ2;G3V2E8;G3V5M4	ACTN1	33;33;32;31;30;10;9;9;9;8;5;5;3;1;1	20;20;19;18;19;7;5;5;5;5;3;0;0;0;0	20;20;19;18;19;7;5;5;5;5;3;0;0;0;0	51.2	-1.29202	-1.15177	0.14025	0.609195	0.322352	0.99985	0.0687846	0.0839359	0.867343	26.9819	27.6446	26.9662	27.346	25.8243	27.6519	24.4199	25.8744	26.5293	24.2305	26.6403	26.9315	26.9819	27.6446	26.9662	27.346	25.8243	27.6519	NA	25.8744	26.5293	NA	26.6403	26.9315	27.1593	27.9523	26.9666	27.4431	25.2225	27.8376	23.9718	24.7377	26.2778	NA	25.9565
P12956;B1AHC9;P12956-2	XRCC6	28;27;25	28;27;25	28;27;25	45.5	-0.656163	-0.525669	0.130494	0.609195	0.262951	0.99985	0.0703132	0.0428153	0.713254	29.5975	29.9063	29.5194	29.9761	28.8997	29.9995	28.8956	28.5798	29.3393	28.6679	29.3249	29.5645	29.5975	29.9063	29.5194	29.9761	28.8997	29.9995	28.8956	28.5798	29.3393	28.6679	29.3249	29.5645	29.3283	30.1615	29.1441	30.1844	28.8059	30.1835	28.4695	27.9817	29.304	28.4065	29.5995
P13010;C9JZ81;H7C0H9	XRCC5	37;5;2	37;5;2	37;5;2	52.3	-0.648422	-0.77928	-0.130858	0.609195	0.207622	0.99985	0.136204	0.00856755	0.755786	29.0991	29.182	28.8879	29.5439	28.1413	29.7196	28.2694	27.9891	28.3763	27.9871	28.3423	28.8902	29.0991	29.182	28.8879	29.5439	28.1413	29.7196	28.2694	27.9891	28.3763	27.9871	28.3423	28.8902	29.5134	29.5336	28.7145	29.8145	27.6481	30.1651	27.5375	27.4044	28.1533	27.4156	27.8335
P13073;H3BN72;H3BNV9;H3BPG0;Q86WV2;H3BNI5	COX4I1	10;8;8;7;5;2	10;8;8;7;5;2	10;8;8;7;5;2	43.2	0.0549988	0.18403	0.129031	0.858065	0.395366	0.99985	0.666464	0.132278	0.358811	28.4484	28.4686	28.4342	28.4158	28.5332	28.4437	28.4213	28.5887	28.6349	28.4741	28.6082	28.786	28.4484	28.4686	28.4342	28.4158	28.5332	28.4437	28.4213	28.5887	28.6349	28.4741	28.6082	28.786	28.5712	29.2112	28.5474	28.7104	28.4683	27.7395	28.3295	28.3979	28.593	28.2261	28.3073
P13473-2;P13473;P13473-3;H0YCG2	LAMP2	5;5;5;2	5;5;5;2	5;5;5;2	11	-0.342063	0.375387	0.71745	0.767879	0.706631	0.99985	0.45969	0.509529	0.0932092	24.9798	23.597	25.7393	24.2214	24.2817	24.1483	24.6599	24.0793	24.9176	25.4273	23.9734	25.7208	24.9798	NA	NA	NA	NA	NA	24.6599	NA	NA	NA	NA	NA	25.2985	23.274	23.8857	22.967	23.4596	NA	24.7538	23.3102	25.5738	23.7617	23.1385
P13639	EEF2	48	48	47	58.3	-0.654502	-0.709862	-0.0553598	0.609195	0.21476	0.99985	0.166086	0.0204026	0.909076	30.3028	30.5196	30.1783	30.6036	29.2253	31.1148	29.4111	29.235	29.8132	29.0243	29.7888	30.1386	30.3028	30.5196	30.1783	30.6036	29.2253	31.1148	29.4111	29.235	29.8132	29.0243	29.7888	30.1386	30.4754	30.8911	29.6705	30.7711	28.8876	31.5325	28.9078	28.6708	29.0407	28.3358	29.4921
P13667	PDIA4	15	15	15	27.6	-1.19585	-1.62114	-0.425293	0.609195	0.181871	0.99985	0.160154	0.00234765	0.576139	25.983	26.6786	26.4823	27.6337	24.969	27.8227	24.9325	24.2699	25.4276	24.8534	24.6495	25.3625	25.983	26.6786	26.4823	27.6337	NA	27.8227	NA	NA	25.4276	NA	NA	25.3625	25.6654	27.3858	26.4819	27.7986	NA	28.0547	22.9758	NA	24.6395	NA	23.7438
P13693;Q5W0H4;A0A0B4J2C3;J3KPG2;E9PJF7;P13693-2;Q56UQ5;H0YCX0	TPT1	5;5;5;4;4;3;2;1	5;5;5;4;4;3;2;1	5;5;5;4;4;3;2;1	34.3	-1.34334	-2.04513	-0.701786	0.609195	0.0240134	0.99985	0.120244	0.000106884	0.405427	26.2999	26.6613	26.2463	26.8066	24.3829	27.6826	24.6224	23.9527	24.7295	24.9826	23.7639	24.3576	26.2999	26.6613	26.2463	26.8066	NA	27.6826	NA	NA	NA	NA	NA	NA	26.4502	26.8625	25.961	26.5635	22.9084	28.1495	23.814	NA	24.0332	NA	24.0144
P13797;P13797-3;P13797-2;A0A0A0MSQ0;H7C4N2;U3KQI3;P13796;Q5TBN3;Q14651;F2Z2Z9;C9JAM8	PLS3	19;18;18;18;8;4;3;2;2;1;1	19;18;18;18;8;4;3;2;2;1;1	19;18;18;18;8;4;3;2;2;1;1	39	-0.324369	-0.369889	-0.0455198	0.851056	0.750975	0.99985	0.646499	0.591988	0.954364	27.0202	26.9925	25.3592	27.2502	24.7122	27.7519	26.4242	26.4362	26.7566	24.5166	26.7833	27.086	27.0202	26.9925	NA	27.2502	NA	27.7519	26.4242	26.4362	26.7566	NA	26.7833	27.086	27.3715	27.1968	23.605	26.8473	24.6259	28.0282	26.0371	25.5763	26.5787	24.3229	26.3
P13804;P13804-2;H0YL12;H0YLU7;H0YKF0;H0YK49;H0YNX6;J3KN60;H0YL83	ETFA	12;11;10;10;9;8;8;1;1	12;11;10;10;9;8;8;1;1	12;11;10;10;9;8;8;1;1	51.1	-0.254509	-0.349224	-0.094715	0.715181	0.31944	0.99985	0.385179	0.0829407	0.76615	26.9578	27.202	26.9936	27.0177	26.3671	27.5894	26.7744	26.4221	26.7131	26.2491	27.0114	26.8006	26.9578	27.202	26.9936	27.0177	26.3671	27.5894	26.7744	26.4221	26.7131	26.2491	27.0114	26.8006	26.4577	27.0468	26.72	27.4395	25.4674	28.2125	25.933	26.0612	25.7181	25.4386	26.6331
P13861-2;P13861;H7C1L0;H7C330;H7C4A9;C9J830;P31323	PRKAR2A	10;10;5;4;1;1;1	10;10;5;4;1;1;1	10;10;5;4;1;1;1	36.1	0.51957	0.865999	0.34643	0.627154	0.262951	0.99985	0.236229	0.0424152	0.318101	23.6004	24.7277	25.0315	23.919	25.2419	24.1031	25.3379	24.674	25.3888	25.4457	24.6127	25.2955	NA	NA	25.0315	NA	25.2419	NA	25.3379	NA	25.3888	25.4457	NA	25.2955	23.5693	23.8657	24.5155	23.5222	24.6844	23.076	25.2862	22.8464	24.9699	24.7477	23.4783
P14618;B4DNK4;P14618-3	PKM	40;34;34	40;34;34	5;5;5	79.7	-0.389759	-0.32568	0.0640791	0.620073	0.299843	0.99985	0.204871	0.0671756	0.818828	32.0212	32.1989	31.789	32.3216	31.4029	32.4852	31.5718	31.3116	31.6981	31.5764	31.8252	31.9281	32.0212	32.1989	31.789	32.3216	31.4029	32.4852	31.5718	31.3116	31.6981	31.5764	31.8252	31.9281	32.1702	32.7633	31.3213	32.5075	31.5561	32.6488	31.2826	30.8967	31.687	31.0663	31.6089
P14625;Q96GW1;H0YIV0;Q58FF3;F8W026	HSP90B1	47;15;7;7;2	46;14;7;7;1	46;14;7;7;1	54.9	-0.483384	-0.546607	-0.063223	0.609195	0.269997	0.99985	0.130411	0.0471602	0.85668	30.4916	30.7779	30.5167	30.8457	29.9467	31.0251	29.8301	29.8965	30.1112	29.5747	30.0894	30.6702	30.4916	30.7779	30.5167	30.8457	29.9467	31.0251	29.8301	29.8965	30.1112	29.5747	30.0894	30.6702	30.39	31.2072	30.1021	31.1168	29.7801	31.2644	29.4504	29.4317	29.6874	29.5164	29.8174
P14868;P14868-2;H7BZ35;C9J7S3;C9JLC1;H7C278;C9JQM9	DARS	37;30;14;13;13;10;8	37;30;14;13;13;10;8	37;30;14;13;13;10;8	75	0.142604	0.168511	0.025907	0.767879	0.546108	0.99985	0.455016	0.287638	0.880081	29.2956	29.3493	29.7405	29.2893	29.7385	29.2196	29.6697	29.6173	29.5283	29.7951	29.5678	29.4575	29.2956	29.3493	29.7405	29.2893	29.7385	29.2196	29.6697	29.6173	29.5283	29.7951	29.5678	29.4575	29.2811	29.6019	29.706	29.4516	29.7741	29.1102	29.3399	29.7783	29.3052	29.7464	29.2026
P14923;C9JTX4;C9J826;C9JK18;C9JKY1	JUP	12;5;5;5;5	12;5;5;5;5	9;5;5;5;5	21.2	-0.263125	-0.11897	0.144155	0.707854	0.78954	0.99985	0.372042	0.640981	0.561156	26.1939	25.4856	25.2649	25.9839	25.8427	24.9322	25.5827	25.5182	25.3627	25.785	25.3842	25.9205	26.1939	25.4856	25.2649	25.9839	25.8427	24.9322	25.5827	25.5182	25.3627	25.785	25.3842	25.9205	25.9141	25.1906	24.3445	25.7874	26.7281	23.9792	25.4075	25.2375	24.5403	25.8425	24.568
P14927;P14927-2;B7Z2R2;E5RHG9	UQCRB	4;3;3;1	4;3;3;1	4;3;3;1	45.9	0.813883	-0.110291	-0.924174	0.616155	0.856003	0.99985	0.185293	0.76162	0.115022	25.3805	24.3343	24.0949	23.9926	26.2164	26.153	24.4784	24.2101	24.2958	23.7604	24.6645	24.6405	NA	NA	NA	NA	26.2164	26.153	NA	NA	NA	NA	NA	NA	24.3613	25.7822	25.8496	24.5311	26.3966	26.2157	25.6014	25.5141	25.8609	NA	24.183
P15151-3;P15151-2;P15151;A0A0C4DG49;P15151-4;A0A0A0MSA9	PVR	6;6;6;6;5;5	6;6;6;6;5;5	6;6;6;6;5;5	20.3	0.00470909	0.163987	0.159278	0.998717	0.790386	0.99985	0.989401	0.644974	0.632796	24.0091	25.1696	24.7653	25.2272	24.7687	24.7313	24.2671	25.4228	25.2764	24.2321	25.1478	25.1708	NA	25.1696	NA	25.2272	NA	NA	NA	25.4228	25.2764	NA	25.1478	25.1708	23.8059	25.327	25.4559	25.4661	23.0783	23.1468	NA	24.1967	25.4277	NA	24.8715
P15170-2;P15170-3;P15170;H3BR35;Q8IYD1;H3BSV8	GSPT1;GSPT2	17;17;15;14;9;3	17;17;15;14;9;3	17;17;15;14;9;3	38.5	-0.153947	-0.190469	-0.0365219	0.946434	0.896422	0.99985	0.867096	0.820612	0.960328	23.6466	26.8567	25.2769	26.9023	24.0351	27.1017	25.7294	25.2006	26.1182	24.3143	25.1124	26.3758	NA	26.8567	NA	26.9023	NA	27.1017	25.7294	25.2006	26.1182	NA	NA	26.3758	23.9452	27.4532	24.2779	27.302	23.6289	27.7334	25.2114	24.2216	25.6109	23.3218	23.6409
P15291-2;P15291;Q86XA6	B4GALT1	7;7;1	7;7;1	7;7;1	26.8	-1.16004	0.3949	1.55494	0.620073	0.539228	0.99985	0.208187	0.279528	0.0886207	25.3504	26.8207	26.6726	26.698	24.4454	26.574	26.7834	23.0988	26.8333	26.9131	26.4151	26.9599	NA	26.8207	26.6726	26.698	NA	26.574	26.7834	NA	26.8333	26.9131	26.4151	26.9599	26.6947	27.7461	26.8059	27.5924	24.9638	26.2486	25.3608	26.4792	26.7191	26.4664	25.785
P15311;E7EQR4	EZR	34;34	22;22	20;20	51	-0.60342	-0.581766	0.0216537	0.656437	0.33455	0.99985	0.316531	0.0911199	0.969621	27.7995	28.1688	26.9917	27.8404	26.8138	28.7904	26.4641	26.3184	26.7512	26.8135	27.2963	27.6123	27.7995	28.1688	26.9917	27.8404	26.8138	28.7904	26.4641	26.3184	26.7512	26.8135	27.2963	27.6123	28.0243	28.5483	27.0034	27.5294	26.1176	29.0344	26.0031	25.423	25.8412	25.8932	27.2012
P15328	FOLR1	8	8	8	31.1	0.385478	1.03667	0.651187	0.814629	0.308799	0.99985	0.546989	0.0705564	0.1466	26.7137	26.3922	24.3633	26.3115	26.8022	25.0605	26.7834	26.6765	27.2753	26.8768	26.761	27.0142	26.7137	26.3922	NA	26.3115	26.8022	NA	26.7834	26.6765	27.2753	26.8768	26.761	27.0142	27.1666	26.0525	NA	25.4703	27.1445	24.1132	27.2122	25.3668	26.4935	26.5088	26.3293
P15880;H0YEN5;E9PQD7;I3L404;E9PM36;E9PMM9;E9PPT0;H3BNG3;H0YE27	RPS2	14;13;10;8;8;8;6;1;1	14;13;10;8;8;8;6;1;1	14;13;10;8;8;8;6;1;1	44.7	-0.0227297	-0.00503527	0.0176945	0.958046	0.984182	0.99985	0.886974	0.978137	0.923974	28.8394	29.2354	28.8699	29.1108	29.1321	28.9745	29.0368	28.8212	28.7078	29.1464	29.3414	28.8398	28.8394	29.2354	28.8699	29.1108	29.1321	28.9745	29.0368	28.8212	28.7078	29.1464	29.3414	28.8398	28.6615	29.4361	29.0597	29.398	28.9292	28.2884	29.2184	28.8628	27.9093	29.1988	28.6144
P16070-18;P16070-12;P16070-14;P16070-13;P16070-11;P16070-10;P16070-16;P16070-8;P16070-17;P16070-6;P16070-4;P16070-3;P16070-7;P16070-5;P16070;H0YD13;H0Y2P0;H0YE40;H0YDW7;H0YCV9;P16070-15;H0Y5E4;P16070-9;H0YDX6;E9PKC6;H0YD17;J3KN83;Q86UZ1;P16070-19;H0YD90;H0YEV3;H0YEU1	CD44	12;12;12;12;12;12;12;12;12;12;12;12;12;12;12;11;11;7;5;5;5;5;5;4;3;3;3;2;2;1;1;1	12;12;12;12;12;12;12;12;12;12;12;12;12;12;12;11;11;7;5;5;5;5;5;4;3;3;3;2;2;1;1;1	12;12;12;12;12;12;12;12;12;12;12;12;12;12;12;11;11;7;5;5;5;5;5;4;3;3;3;2;2;1;1;1	30.9	-0.0535426	-0.0722012	-0.0186585	0.868815	0.767723	0.99985	0.702528	0.613381	0.89828	29.0299	28.7132	28.9507	28.9914	28.8217	28.8207	28.932	28.8966	29.0241	28.6116	28.8187	28.9421	29.0299	28.7132	28.9507	28.9914	28.8217	28.8207	28.932	28.8966	29.0241	28.6116	28.8187	28.9421	28.7635	28.7265	28.495	29.2593	29.0429	29.3008	28.9456	28.89	28.183	27.5048	28.5145
P16401	HIST1H1B	7	5	5	29.2	1.04627	0.266982	-0.779285	0.620073	0.849677	0.99985	0.209287	0.750716	0.336475	26.7357	24.6372	23.6687	24.6818	27.0187	26.8855	25.0264	24.9777	24.438	24.5238	27.0971	24.7324	26.7357	NA	NA	NA	27.0187	26.8855	NA	NA	NA	NA	27.0971	NA	26.9489	25.9035	25.6586	25.9825	27.1842	27.2255	24.8712	NA	NA	NA	27.0918
P16403;Q02539	HIST1H1C	11;4	11;4	3;0	35.7	0.243205	0.127689	-0.115515	0.609195	0.487529	0.99985	0.120865	0.221973	0.430098	30.2294	30.2514	30.2873	30.2398	30.3041	30.4486	30.7197	30.5081	30.3308	30.356	30.4287	30.4029	30.2294	30.2514	30.2873	30.2398	30.3041	30.4486	30.7197	30.5081	30.3308	30.356	30.4287	30.4029	30.1418	30.3047	30.2494	30.433	30.1049	30.3088	30.8607	29.9877	30.2464	30.3836	30.2116
P16435;H0Y4R2;E7EMD0;E7EWU0;C9JU80	POR	25;24;17;1;1	25;24;17;1;1	25;24;17;1;1	50.2	-0.141842	0.0332454	0.175088	0.716386	0.881097	0.99985	0.386891	0.796386	0.245845	27.3309	27.4075	27.4046	27.7081	27.5074	27.1577	27.2218	27.3969	27.5496	27.4249	27.4231	27.5866	27.3309	27.4075	27.4046	27.7081	27.5074	27.1577	27.2218	27.3969	27.5496	27.4249	27.4231	27.5866	27.9601	26.882	27.0243	28.1186	27.3346	26.9595	26.334	26.837	27.2029	27.2526	27.0968
P16615;P16615-5;P16615-2;P16615-3;P16615-4;H7C5W9;O14983-2;O14983;O14983-3;J3QSY6;H3BVB2;H3BTW4	ATP2A2	42;40;40;40;37;34;13;13;11;3;2;1	42;40;40;40;37;34;13;13;11;3;2;1	34;32;32;32;29;26;8;8;7;3;1;0	39.6	0.338296	0.375656	0.0373596	0.609195	0.271329	0.99985	0.166834	0.0493142	0.851211	30.64	30.2143	30.0062	30.1208	30.8252	30.0965	30.774	30.6388	30.6653	30.6496	30.7201	30.4489	30.64	30.2143	30.0062	30.1208	30.8252	30.0965	30.774	30.6388	30.6653	30.6496	30.7201	30.4489	30.3952	30.5732	29.3965	30.3861	30.4719	30.0966	30.5421	30.8601	30.5405	30.2731	30.3944
P16949;A2A2D0;P16949-2;Q9H169-3;Q9H169;Q9H169-4;Q9H169-2;E5RIR6;E7EVN3	STMN1	9;8;8;1;1;1;1;1;1	9;8;8;1;1;1;1;1;1	7;6;6;0;0;0;0;0;0	52.3	-1.31927	-0.188232	1.13104	0.609195	0.67784	0.99985	0.0534197	0.458598	0.0930596	26.2709	26.7303	25.989	26.1612	23.9786	26.7918	24.4275	24.6764	25.9069	25.803	26.6761	26.0123	26.2709	26.7303	25.989	26.1612	NA	26.7918	NA	NA	25.9069	25.803	26.6761	26.0123	27.0315	27.0377	25.601	27.0076	22.6362	27.1177	22.0604	23.8724	25.1525	24.836	25.5577
P16989-2;P16989;P16989-3;A0A0D9SEI8	YBX3	10;10;8;4	4;4;2;1	4;4;2;1	47.5	-0.741154	-1.48625	-0.745097	0.616155	0.0896793	0.99985	0.183359	0.000665277	0.221688	26.115	25.8753	25.8963	25.7665	24.0772	26.4166	25.7873	24.4074	24.6585	24.6979	23.601	24.7506	26.115	25.8753	25.8963	25.7665	NA	26.4166	25.7873	NA	NA	NA	NA	NA	25.2252	25.6293	26.026	25.2306	24.2093	26.5452	25.7763	24.6877	24.3579	24.2876	24.6251
P17096;P17096-3	HMGA1	4;4	4;4	1;1	33.6	0.538241	0.619517	0.0812758	0.609195	0.258433	0.99985	0.0820965	0.0399355	0.769574	26.3461	26.2426	26.8204	25.9125	26.4663	27.3866	26.6202	27.0016	27.1262	26.5309	27.3675	26.7752	26.3461	26.2426	26.8204	25.9125	26.4663	27.3866	26.6202	27.0016	27.1262	26.5309	27.3675	26.7752	26.541	26.5838	26.9206	25.8925	26.5555	27.7062	26.3087	25.8323	26.9574	25.2882	27.1549
P17342-2;P17342;P17342-3;C9JK69;D6RDL8;H0Y9B9	NPR3	13;13;5;5;4;2	13;13;5;5;4;2	13;13;5;5;4;2	28.7	-0.0932448	-0.124992	-0.0317476	0.868204	0.732657	0.99985	0.70139	0.556558	0.851248	26.1443	26.307	25.3961	25.8892	26.1507	25.5757	25.8923	25.745	25.7101	25.854	25.7294	25.9432	26.1443	26.307	25.3961	25.8892	26.1507	25.5757	25.8923	25.745	25.7101	25.854	25.7294	25.9432	25.4592	27.1186	26.0382	25.7293	24.9003	25.1368	24.7395	25.4036	25.7536	25.3581	24.9276
P17812;P17812-2	CTPS1	20;11	20;11	19;11	48.1	-0.203482	-0.367992	-0.164511	0.767879	0.472642	0.99985	0.461111	0.206004	0.647992	26.5992	26.2409	26.343	26.5523	26.511	26.8012	25.7092	25.9	25.5031	26.4991	25.7088	26.5524	26.5992	26.2409	26.343	26.5523	26.511	26.8012	25.7092	25.9	25.5031	26.4991	25.7088	26.5524	26.4977	26.1269	26.4597	26.774	26.5322	26.56	24.0488	25.9644	24.3878	26.6881	25.5022
P17844;J3KTA4;P17844-2;J3QRQ7;J3KRX8;J3QSF1;J3KRZ1;J3QR02;X6RLV5;J3QKN9;J3QRN5;J3QS79;J3QLG9;J3QR62;A0A0U1RQJ0	DDX5	37;35;34;15;10;10;10;9;7;3;2;1;1;1;1	37;35;34;15;10;10;10;9;7;3;2;1;1;1;1	29;27;26;13;10;6;4;9;7;3;2;1;1;1;0	62.2	-0.0996609	-0.0677918	0.031869	0.778676	0.741971	0.99985	0.473236	0.569138	0.800819	29.384	29.5224	29.6827	29.6085	29.4587	29.4935	29.3714	29.4753	29.4566	29.4026	29.583	29.4843	29.384	29.5224	29.6827	29.6085	29.4587	29.4935	29.3714	29.4753	29.4566	29.4026	29.583	29.4843	29.6407	29.8634	29.255	29.6137	29.4201	29.6907	28.9619	29.2874	29.4055	29.1698	28.848
P17987;E7ERF2;E7EQR6;F5H282;F5GZ03;F5H136;F5GZI8;F5H676;F5GYL4;F5H726;F5H7Y1	TCP1	28;21;17;15;10;8;7;5;4;4;3	28;21;17;15;10;8;7;5;4;4;3	28;21;17;15;10;8;7;5;4;4;3	60.4	-0.460605	-0.574753	-0.114148	0.609195	0.247725	0.99985	0.157771	0.0318222	0.707997	29.3187	29.8894	29.3719	29.9153	29.0584	29.9319	28.9083	28.7542	29.0404	28.6658	29.0415	29.4485	29.3187	29.8894	29.3719	29.9153	29.0584	29.9319	28.9083	28.7542	29.0404	28.6658	29.0415	29.4485	29.3585	30.3475	29.1548	30.2404	28.959	30.1438	28.326	28.1242	28.6256	28.0099	28.7827
P18031;B4DSN5	PTPN1	7;5	7;5	7;5	21.6	-0.43944	-0.339545	0.0998954	0.647876	0.552924	0.99985	0.295944	0.293965	0.839078	25.7701	25.7119	25.6152	25.9925	24.137	25.9733	25.8403	25.3815	24.4923	25.77	25.7163	25.7529	25.7701	25.7119	25.6152	25.9925	NA	25.9733	25.8403	25.3815	NA	25.77	25.7163	25.7529	25.4233	25.3829	25.9764	26.5	NA	26.4105	26.0028	24.3925	24.1065	25.2285	25.1384
P18077;C9K025;F8WBS5;F8WB72	RPL35A	5;4;3;3	5;4;3;3	5;4;3;3	47.3	0.373363	-0.229571	-0.602934	0.631711	0.759319	0.99985	0.248853	0.600191	0.158	25.0533	25.4929	25.9509	24.747	25.9465	25.5954	25.2297	25.966	25.7426	25.7341	24.3821	24.467	25.0533	25.4929	25.9509	24.747	25.9465	25.5954	25.2297	25.966	25.7426	25.7341	NA	NA	24.6461	25.2897	26.3215	24.7568	26.0356	25.5879	25.187	26.1915	25.5284	25.7541	23.8175
P18085;C9JPM4;C9JAK5;U3KQF2	ARF4	9;7;7;4	6;4;6;4	6;4;6;4	64.4	-0.0647343	0.0240851	0.0888195	0.91588	0.943358	0.99985	0.808439	0.897659	0.724158	27.7692	27.9964	28.4444	28.1849	28.0527	27.8399	27.6034	28.6399	27.8105	28.2395	28.2402	28.201	27.7692	27.9964	28.4444	28.1849	28.0527	27.8399	27.6034	28.6399	27.8105	28.2395	28.2402	28.201	27.9882	27.2904	28.6522	28.1502	28.445	28.0673	26.5382	27.4592	27.861	28.4558	28.2945
P18124;A8MUD9;C9JZ88;C9JIJ5	RPL7	9;6;1;1	9;6;1;1	9;6;1;1	39.1	0.266442	0.216495	-0.0499465	0.609195	0.43991	0.99985	0.147405	0.171262	0.772214	26.9239	27.0884	26.8243	27.2075	27.4114	26.9704	27.325	27.4031	27.4731	27.0798	27.2565	27.1008	26.9239	27.0884	26.8243	27.2075	27.4114	26.9704	27.325	27.4031	27.4731	27.0798	27.2565	27.1008	26.7552	27.1725	27.0258	27.1718	27.3738	26.5689	27.715	27.5603	26.7903	27.1742	26.5038
P18206-2;P18206;Q5JQ13;P18206-3	VCL	38;38;27;8	38;38;27;8	38;38;27;8	45.4	-0.698783	-0.551585	0.147198	0.609195	0.269685	0.99985	0.0772037	0.0464568	0.720074	28.702	28.8847	28.7437	28.9953	27.5209	29.1781	27.9628	27.8689	28.2489	27.7098	28.3107	28.85	28.702	28.8847	28.7437	28.9953	27.5209	29.1781	27.9628	27.8689	28.2489	27.7098	28.3107	28.85	28.7431	29.2441	28.9244	28.9644	26.7266	29.5048	27.3782	27.179	27.8498	27.3679	27.7538
P18669;P15259;Q8N0Y7	PGAM1	12;5;4	12;5;4	12;5;4	52	-0.701187	-1.39261	-0.691419	0.609195	0.409618	0.99985	0.166219	0.144035	0.48999	27.6369	28.0032	27.7071	28.078	26.9459	28.6034	26.5708	26.5004	27.2353	23.6251	27.3342	27.6602	27.6369	28.0032	27.7071	28.078	26.9459	28.6034	26.5708	26.5004	27.2353	NA	27.3342	27.6602	27.9948	28.2837	27.6047	28.5211	26.6542	28.9134	25.9836	25.8246	26.7883	NA	26.8819
P18754;P18754-2;C9JW69;C9JRH2;C9JMJ4;C9J3R0;C9JQZ4	RCC1	8;8;6;5;5;5;5	8;8;6;5;5;5;5	8;8;6;5;5;5;5	31.6	-0.56713	-0.533237	0.0338929	0.609195	0.464543	0.99985	0.0791809	0.194984	0.927101	24.5037	25.4666	25.3389	25.4337	24.157	24.9394	24.877	24.501	23.7887	24.5654	24.8253	25.4306	NA	25.4666	25.3389	25.4337	NA	NA	NA	NA	NA	NA	NA	25.4306	NA	25.3038	25.2853	25.7655	23.3729	26.7817	22.6564	24.0081	24.0316	NA	NA
P18859;P18859-2;A8MUH2	ATP5J	7;7;6	7;7;6	7;7;6	55.6	0.850663	1.02194	0.171279	0.648602	0.487529	0.99985	0.299148	0.221181	0.258628	27.5567	24.1136	27.6348	27.3853	27.4315	27.4109	27.5356	27.7149	27.5679	27.8589	27.702	27.6493	27.5567	NA	27.6348	27.3853	27.4315	27.4109	27.5356	27.7149	27.5679	27.8589	27.702	27.6493	27.9476	26.5562	27.6146	27.4176	27.1534	27.9559	27.6591	27.2482	26.6258	27.5436	26.4206
P19105;O14950;J3QRS3;J3KTJ1	MYL12A;MYL12B	10;10;10;5	10;10;10;5	4;4;4;0	62.6	-0.495425	-0.493602	0.00182341	0.609195	0.207622	0.99985	0.00724185	0.0132459	0.991884	27.553	27.7726	27.598	27.6661	26.9477	27.2341	27.209	27.2173	27.3382	26.8559	27.0087	27.4126	27.553	27.7726	27.598	27.6661	26.9477	27.2341	27.209	27.2173	27.3382	26.8559	27.0087	27.4126	27.9098	28.4661	27.7309	27.0422	26.5552	27.119	27.1598	25.9794	27.2643	27.0801	25.8436
P19338;H7BY16;C9JYW2;C9JLB1;C9J1H7;C9JWL1	NCL	43;22;9;9;9;9	43;22;9;9;9;9	43;22;9;9;9;9	41	-0.270369	-0.358993	-0.0886243	0.620073	0.273427	0.99985	0.206049	0.0499046	0.690277	29.7982	30.0287	29.9124	30.1152	29.5461	30.1932	29.5372	29.4966	29.9215	29.3218	29.5733	29.6019	29.7982	30.0287	29.9124	30.1152	29.5461	30.1932	29.5372	29.4966	29.9215	29.3218	29.5733	29.6019	29.7572	30.0145	30.0575	30.0971	29.1059	30.5455	28.9602	29.0755	29.3632	29.2612	29.0932
P20020-6;P20020-3;P20020-4;P20020;P20020-5;P20020-2;E7ERY9;H0Y7S3;Q16720-8;Q16720-7;Q16720-6;Q16720-3;Q16720-5;Q16720-2;Q01814-6;Q16720-4;Q01814-8;Q16720;Q01814-5;Q01814;Q01814-4;Q01814-7;Q01814-3;Q01814-2;H0YHH6;A0A0U1RQU3;H0YDG5;H7BZS8;H7BY13	ATP2B1;ATP2B2;ATP2B3	12;12;12;12;11;11;8;6;6;6;6;6;6;6;6;6;6;6;6;6;5;5;5;5;2;2;1;1;1	12;12;12;12;11;11;8;6;6;6;6;6;6;6;6;6;6;6;6;6;5;5;5;5;2;2;1;1;1	5;5;5;5;4;4;2;1;0;0;0;0;0;0;1;0;1;0;1;1;0;0;0;0;1;1;0;0;0	15.8	-0.712205	0.157528	0.869733	0.609195	0.596636	0.894771	0.0106114	0.347005	0.00531022	25.6976	25.4778	25.7773	25.8316	24.7728	24.5902	25.4508	25.1217	25.8927	25.7683	25.5867	26.1667	25.6976	25.4778	25.7773	25.8316	NA	NA	25.4508	NA	25.8927	25.7683	25.5867	26.1667	25.734	25.5155	26.3038	25.427	24.3309	24.5942	24.7614	23.5006	25.7819	25.946	24.2418
P20042	EIF2S2	11	11	11	40.5	0.00123353	0.0523275	0.051094	0.998717	0.801161	0.99985	0.993251	0.665514	0.734616	26.1587	26.2257	26.2553	26.0542	26.0355	26.3216	26.0439	26.2978	26.2632	26.266	26.0364	26.3376	26.1587	26.2257	26.2553	26.0542	26.0355	26.3216	26.0439	26.2978	26.2632	26.266	26.0364	26.3376	26.326	26.2986	26.1144	26.4465	25.8428	26.3995	26.0589	25.0124	26.113	25.6518	25.9936
P20290-2;P20290;D6RDG3;H0Y9Y1	BTF3	7;7;4;3	7;7;4;3	7;7;4;3	71	0.054197	-0.475135	-0.529332	0.992783	0.799532	0.99985	0.963323	0.66252	0.586899	24.2222	27.4672	23.3899	26.7938	26.7464	26.9342	23.3936	25.0156	23.8942	24.4319	26.8206	24.8257	NA	27.4672	NA	26.7938	26.7464	26.9342	NA	NA	NA	NA	26.8206	NA	26.3264	27.7846	26.2969	26.9339	25.7635	26.6994	NA	25.6268	26.2165	25.4801	26.7856
P20339-2;P20339;F8WCY6;F8WD79	RAB5A	8;8;2;2	5;5;1;1	5;5;1;1	51.7	-0.829893	-0.346003	0.483891	0.609195	0.472505	0.99985	0.0700315	0.205208	0.254833	25.7273	25.4091	26.2123	25.416	25.6721	24.5473	25.2853	23.9404	25.4484	24.9091	25.7806	25.2426	25.7273	25.4091	26.2123	25.416	25.6721	NA	25.2853	NA	25.4484	NA	25.7806	25.2426	25.4211	25.9459	26.026	25.435	25.4436	23.7961	24.9641	24.1115	24.6591	NA	25.37
P20340-2;P20340-4;Q9NRW1;P20340-3;J3KR73;Q9NRW1-2;F5H3K7;C9JU14;Q53S08;C9JB90;F5GX61;Q9H0N0;C9J0I2	RAB6A	13;12;6;5;5;5;4;4;3;2;2;2;1	13;12;6;5;5;5;4;4;3;2;2;2;1	1;1;0;0;0;0;0;0;1;0;0;1;0	60.1	-0.181957	0.0828025	0.26476	0.646256	0.747422	0.99985	0.291205	0.579418	0.0717715	29.3274	29.0496	29.6098	29.4271	29.1541	29.0612	29.292	29.1787	29.4684	29.3186	29.4552	29.5028	29.3274	29.0496	29.6098	29.4271	29.1541	29.0612	29.292	29.1787	29.4684	29.3186	29.4552	29.5028	29.3878	29.5034	29.2273	29.5982	29.148	29.1078	28.9978	29.182	29.4001	29.182	29.1892
P20618	PSMB1	9	9	9	45.2	-0.179977	-0.324942	-0.144965	0.752505	0.30903	0.99985	0.431423	0.0708647	0.5587	26.7915	26.8406	26.6921	26.9842	26.3461	27.1786	26.3264	26.7374	26.6871	26.1383	26.5075	26.6759	26.7915	26.8406	26.6921	26.9842	26.3461	27.1786	26.3264	26.7374	26.6871	26.1383	26.5075	26.6759	27.1586	27.4618	24.9729	27.2311	25.8028	27.708	26.387	25.6639	25.8877	25.0081	26.522
P20645;F5GX30;H0YGE9;H0YGT2;F5GXE0;F5GXU0;F5H883;H0YF90	M6PR;PHC1	4;3;2;2;1;1;1;1	4;3;2;2;1;1;1;1	4;3;2;2;1;1;1;1	22.4	0.235757	0.370206	0.13445	0.867639	0.731575	0.99985	0.698824	0.554056	0.805374	25.8582	25.7525	23.7477	24.4333	26.0391	24.5611	24.4367	25.6978	24.3931	26.0183	24.8137	26.0474	25.8582	25.7525	NA	NA	26.0391	NA	NA	25.6978	NA	26.0183	NA	26.0474	25.3814	26.4585	23.5189	24.8443	26.2752	24.815	24.6455	25.0842	24.6808	25.344	24.5394
P20674;H3BNX8;H3BRM5;H3BV69;H3BRI0	COX5A	7;6;4;4;2	7;6;4;4;2	7;6;4;4;2	38	0.00412417	-0.012068	-0.0161922	0.996206	0.959858	0.99985	0.975514	0.930663	0.910925	28.1569	27.9642	28.2584	28.0733	28.1147	28.0823	28.1213	28.1509	28.2408	27.8367	28.1874	28.1397	28.1569	27.9642	28.2584	28.0733	28.1147	28.0823	28.1213	28.1509	28.2408	27.8367	28.1874	28.1397	28.4243	28.2359	28.05	27.606	28.6128	28.5386	28.0982	28.585	28.0051	28.0623	28.3575
P20700;E9PBF6;A0A0D9SFE5;A0A0D9SFY5	LMNB1	17;13;12;6	17;13;12;6	17;13;12;6	35.5	0.427357	0.527769	0.100412	0.64183	0.441962	0.99985	0.27473	0.173797	0.536748	24.8254	26.2293	26.4994	26.2165	26.5686	26.0947	26.3337	26.483	26.5931	26.3525	26.5517	26.3845	NA	26.2293	26.4994	26.2165	26.5686	26.0947	26.3337	26.483	26.5931	26.3525	26.5517	26.3845	24.5127	25.8106	26.5447	25.9786	27.1606	26.1727	26.0536	25.6747	26.4212	26.4046	26.5136
P20810-9;P20810-5;P20810-10;P20810-7;P20810-6;A0A0C4DGB5;E7ES10;P20810-4;E9PCH5;P20810-8;E7EVY3;B7Z574;P20810-2;P20810;F8W7E0;P20810-3;H0Y7F0;H0Y9H6;E9PDE4;E9PSG1;E7EQ12;H0Y944;H0YA91;A0A0A0MR45;E7EQA0;H0YD33;D6RGF7;D6RBR1;E7EN75;D6RC54;D6RAA8;E7EQK6;A0A0C4DGD1	CAST	14;14;14;14;14;13;10;10;10;10;10;10;10;10;9;9;8;8;8;6;6;5;5;5;5;5;3;3;3;2;1;1;1	14;14;14;14;14;13;10;10;10;10;10;10;10;10;9;9;8;8;8;6;6;5;5;5;5;5;3;3;3;2;1;1;1	14;14;14;14;14;13;10;10;10;10;10;10;10;10;9;9;8;8;8;6;6;5;5;5;5;5;3;3;3;2;1;1;1	26.8	-0.828423	-0.3023	0.526123	0.636596	0.292365	0.99985	0.266406	0.0613538	0.472444	26.6991	27.0027	26.8733	26.771	26.3063	27.2155	26.7477	23.763	26.3897	26.4152	26.5228	26.8092	26.6991	27.0027	26.8733	26.771	26.3063	27.2155	26.7477	NA	26.3897	26.4152	26.5228	26.8092	26.4207	27.4358	26.6775	26.9171	25.9362	27.4841	25.6872	24.6167	25.6203	25.0434	26.4568
P21291;E9PS42;E9PP21;E9PND2	CSRP1	4;3;3;2	4;3;3;2	4;3;3;2	36.8	-0.906636	-1.19632	-0.289682	0.618632	0.207622	0.99985	0.19801	0.0101703	0.668554	26.0807	27.0543	27.2273	27.0827	24.5579	27.7746	25.6431	25.8429	26.0238	25.3807	26.2286	25.0266	26.0807	27.0543	27.2273	27.0827	NA	27.7746	25.6431	25.8429	26.0238	25.3807	26.2286	NA	26.1983	27.1287	27.3707	27.3519	25.2747	28.0129	25.3429	25.3929	25.8079	25.303	26.2238
P21333-2;P21333;Q5HY54;Q60FE5;A0A087WWY3;F8WE98;H0Y5C6;H0Y5F3;H7C2E7	FLNA	167;167;166;165;140;37;20;10;4	167;167;166;165;140;37;20;10;4	152;152;151;150;127;27;18;9;4	71.3	-0.0332805	0.00395209	0.0372326	0.918273	0.982419	0.99985	0.817849	0.971168	0.798756	33.6265	33.6986	33.7776	33.7197	33.7472	33.5641	33.8631	33.5149	33.845	33.6931	33.6279	33.6722	33.6265	33.6986	33.7776	33.7197	33.7472	33.5641	33.8631	33.5149	33.845	33.6931	33.6279	33.6722	33.6208	34.0082	33.5362	33.6443	33.5822	33.5472	33.6417	33.346	33.5335	33.5283	33.3553
P21796;C9JI87	VDAC1	14;9	14;9	14;9	61.8	-0.32155	-0.240096	0.0814541	0.609195	0.464543	0.99985	0.103106	0.195074	0.676085	27.6232	27.9208	28.0066	28.0612	27.7233	27.7894	27.2946	27.5183	27.3638	27.984	27.6024	27.7013	27.6232	27.9208	28.0066	28.0612	27.7233	27.7894	27.2946	27.5183	27.3638	27.984	27.6024	27.7013	27.3838	28.4829	27.4768	28.1725	28.1323	27.8154	26.2823	27.4999	27.3042	27.9181	27.1932
P21912;A0A087WWT1;A0A087WXX8	SDHB	7;5;4	7;5;4	7;5;4	30.4	-0.41095	-0.298634	0.112316	0.800303	0.717167	0.99985	0.517603	0.525107	0.869922	25.6853	25.4671	25.6912	24.5232	25.9015	23.9444	26.0865	23.7906	24.1966	24.4895	25.6947	25.7915	25.6853	25.4671	25.6912	NA	25.9015	NA	26.0865	NA	NA	NA	25.6947	25.7915	24.8625	25.8761	25.3678	23.2922	25.2805	23.6499	25.2788	NA	22.7272	23.8974	25.6785
P21964-2;P21964;E7EMS6;E7EUU8;F8WBW9;H7BZ45	COMT	11;11;8;7;5;3	11;11;8;7;5;3	11;11;8;7;5;3	84.2	0.874458	1.0053	0.130845	0.609195	0.292365	0.99985	0.101939	0.061301	0.440457	26.4154	26.2005	24.5961	24.5409	26.467	26.0011	26.5479	26.2345	26.5484	26.3669	26.4116	26.447	26.4154	26.2005	NA	NA	26.467	26.0011	26.5479	26.2345	26.5484	26.3669	26.4116	26.447	26.6501	26.2128	23.7588	25.8854	26.6371	25.8198	25.9828	26.148	25.8869	26.1018	25.6917
P22102;P22102-2;C9JBJ1;C9JTV6;F8WD69;C9JZG2;C9JKQ7;A0A140TA71;H7C366	GART	17;9;6;6;6;5;5;2;1	17;9;6;6;6;5;5;2;1	17;9;6;6;6;5;5;2;1	27.3	-0.787804	-0.514279	0.273526	0.632217	0.427365	0.99985	0.25795	0.164724	0.711599	25.636	25.767	26.0561	25.7043	25.4281	25.937	25.7638	22.8832	25.7041	25.3197	24.2726	25.8098	25.636	25.767	26.0561	25.7043	25.4281	25.937	25.7638	NA	25.7041	25.3197	NA	25.8098	25.317	25.6526	25.2464	24.8762	24.9539	26.1741	25.2426	NA	24.8399	24.9826	23.3508
P22234;E9PBS1;P22234-2;D6RF62	PAICS	18;17;17;10	18;17;17;10	18;17;17;10	43.5	-0.381555	-0.538137	-0.156582	0.614289	0.207622	0.99985	0.174079	0.0116255	0.577079	27.3969	27.6753	27.4272	27.7239	27.1134	27.836	27.1057	26.642	26.8446	26.8341	27.0041	27.3879	27.3969	27.6753	27.4272	27.7239	27.1134	27.836	27.1057	26.642	26.8446	26.8341	27.0041	27.3879	27.666	27.6989	27.6748	27.7713	26.6726	28.1826	26.4444	26.2832	25.7236	25.5567	26.5081
P22307-6;P22307-2;P22307-4;P22307-7;P22307-8;P22307;H0YF61	SCP2	13;13;13;13;13;13;9	13;13;13;13;13;13;9	13;13;13;13;13;13;9	65.7	0.283507	0.394329	0.110822	0.609195	0.262951	0.99985	0.14627	0.0427863	0.443907	29.2861	28.9757	29.5313	28.9455	29.2958	29.4991	29.5356	29.5422	29.3937	29.6818	29.6161	29.6244	29.2861	28.9757	29.5313	28.9455	29.2958	29.4991	29.5356	29.5422	29.3937	29.6818	29.6161	29.6244	29.3587	29.1498	29.6672	29.1076	28.9154	29.3328	29.5035	28.9642	29.0314	29.0915	28.632
P22314-2;P22314;Q5JRR9;Q5JRS0;Q5JRR6;Q5JRS1;Q5JRS3;Q5JRS2	UBA1	30;30;9;9;8;7;7;7	30;30;9;9;8;7;7;7	30;30;9;9;8;7;7;7	37.2	-1.17729	-1.47077	-0.293482	0.627154	0.21476	0.99985	0.233737	0.0214669	0.732292	26.3813	28.1811	26.7822	28.4255	24.8596	28.8518	25.981	25.3686	26.2095	25.3885	25.7614	26.5275	26.3813	28.1811	26.7822	28.4255	24.8596	28.8518	25.981	25.3686	26.2095	NA	25.7614	26.5275	26.2547	28.404	26.6029	28.3522	24.6379	29.2512	25.6909	25.3184	25.8008	NA	25.2307
P22392-2;Q32Q12;P22392;J3KPD9;E7ERL0;E5RHP0;O60361;F6XY72;C9K028	NME2;NME1-NME2;NME1	12;12;9;9;8;5;5;4;3	12;12;9;9;8;5;5;4;3	4;4;4;1;0;0;3;1;0	66.3	-0.865806	-1.02452	-0.158711	0.609195	0.207622	0.99985	0.126835	0.012202	0.784076	29.0247	29.4089	29.0874	29.6568	27.9542	30.0421	27.7565	27.9618	28.4161	27.5442	28.1153	29.004	29.0247	29.4089	29.0874	29.6568	27.9542	30.0421	27.7565	27.9618	28.4161	27.5442	28.1153	29.004	28.6675	29.3301	29.1006	29.9928	27.5397	29.8508	27.5048	26.8072	28.0107	26.2553	27.8595
P22626;P22626-2;A0A087WUI2	HNRNPA2B1	24;23;17	24;23;17	23;22;16	73.1	-0.449556	-0.554883	-0.105328	0.618632	0.207622	0.99985	0.199057	0.0119215	0.76127	29.9319	30.0363	29.6556	29.9799	28.9651	30.4204	29.2741	29.1459	29.3822	28.9434	29.5159	29.5427	29.9319	30.0363	29.6556	29.9799	28.9651	30.4204	29.2741	29.1459	29.3822	28.9434	29.5159	29.5427	29.9157	30.2452	29.4587	30.1556	28.8121	30.6749	29.0623	28.9282	29.3196	28.5172	29.272
P22694;P22694-8;P22694-4;P22694-3;P22694-5;P22694-7;P22694-6;A0A0A0MS54;P22694-9;P22694-2;B1APF7;B1APG1;B1APG0;B1APG2;B1APF8;B1APF9;B1APG3;A0A087WVC4;P22694-10	PRKACB	6;5;5;5;5;5;5;5;5;5;4;4;4;4;4;4;4;4;2	6;5;5;5;5;5;5;5;5;5;4;4;4;4;4;4;4;4;2	3;3;2;2;2;2;2;2;2;2;2;2;2;2;2;2;2;1;1	16.2	-0.172693	0.319929	0.492622	0.829873	0.498191	0.99985	0.580781	0.232095	0.110555	24.8222	24.5235	23.8332	24.3996	24.2336	24.6888	23.5675	24.3979	24.7097	24.6545	24.3698	25.1243	NA	NA	NA	NA	NA	NA	NA	NA	NA	NA	NA	NA	24.4626	23.5889	NA	NA	NA	NA	21.5952	NA	22.0522	NA	NA
P22695;H3BRG4;H3BSJ9;H3BP04;H3BUE4;H3BUI9;A0A087WVZ4	UQCRC2	17;16;14;7;5;5;4	17;16;14;7;5;5;4	17;16;14;7;5;5;4	45.3	0.187222	0.175119	-0.0121029	0.632217	0.571041	0.99985	0.254796	0.313355	0.939084	28.7946	28.5503	29.0219	28.624	28.9459	29.0085	28.9581	28.8273	29.1702	28.7921	29.0367	28.6922	28.7946	28.5503	29.0219	28.624	28.9459	29.0085	28.9581	28.8273	29.1702	28.7921	29.0367	28.6922	28.2976	28.1203	28.8752	28.5725	29.149	29.314	28.7448	28.5481	29.1612	28.5042	29.1096
P22830;P22830-2;K7ELX4;K7EJX5;K7EKP7;K7EPN2;K7EJM8	FECH	8;8;6;2;2;1;1	8;8;6;2;2;1;1	8;8;6;2;2;1;1	31.7	0.848798	0.805018	-0.0437806	0.627154	0.498191	0.99985	0.236393	0.231498	0.920633	25.6095	24.7682	24.1758	22.6019	25.6223	24.1107	25.7851	25.0325	24.3349	25.343	25.1264	25.5711	25.6095	NA	NA	NA	25.6223	NA	25.7851	NA	NA	25.343	25.1264	25.5711	25.5308	24.7811	22.8921	NA	25.2852	24.4494	25.2326	24.1221	24.9388	24.8627	24.7739
P23193;P23193-2;B7Z4S1;E5RJ93;E5RIS7;Q5JRI7;A0A0A0MT58;Q15560-2;Q15560	TCEA1	6;5;2;1;1;1;1;1;1	6;5;2;1;1;1;1;1;1	6;5;2;1;1;1;1;1;1	22.9	0.0014545	0.083469	0.0820145	0.998717	0.749706	0.99985	0.996054	0.587307	0.78467	24.3898	24.7443	24.5772	24.4287	24.7191	25.1174	24.5542	23.7552	24.3963	24.8868	24.6328	24.5579	NA	24.7443	24.5772	24.4287	24.7191	25.1174	NA	NA	NA	NA	24.6328	24.5579	NA	25.183	24.6855	24.595	24.6512	25.1813	23.2802	NA	23.383	23.2194	24.2843
P23246;P23246-2;H0Y9K7;H0Y9U2	SFPQ	19;18;5;1	18;17;5;1	18;17;5;1	36.2	-0.347123	-0.561917	-0.214794	0.646169	0.419725	0.99985	0.280551	0.152873	0.618406	27.1143	27.7613	27.4682	27.7159	26.9036	28.0001	26.8904	26.8771	27.1969	25.8948	27.3047	27.4157	27.1143	27.7613	27.4682	27.7159	26.9036	28.0001	26.8904	26.8771	27.1969	25.8948	27.3047	27.4157	26.9535	28.1101	27.5904	27.8306	26.8577	28.3632	26.1541	26.082	26.8322	24.5887	26.9632
P23258;Q9NRH3;K7EIS0;K7EKE5	TUBG1;TUBG2	17;11;6;4	17;11;6;4	17;11;6;4	60.1	0.109744	0.0302766	-0.0794676	0.84456	0.927909	0.99985	0.626506	0.875117	0.676169	26.9505	26.4523	27.2184	26.9438	27.2035	26.666	26.8967	27.2378	26.6887	27.0676	26.8616	27.0681	26.9505	26.4523	27.2184	26.9438	27.2035	26.666	26.8967	27.2378	26.6887	27.0676	26.8616	27.0681	27.2912	26.931	27.3339	26.8998	26.991	26.6422	26.4558	27.2752	26.113	26.9783	26.0998
P23284	PPIB	14	14	14	59.7	0.510697	0.106946	-0.403751	0.609195	0.748437	0.99985	0.16259	0.583536	0.217374	27.9029	28.1213	28.587	28.5827	28.2737	29.6994	28.6416	28.622	28.4545	28.3212	28.5783	28.2678	27.9029	28.1213	28.587	28.5827	28.2737	29.6994	28.6416	28.622	28.4545	28.3212	28.5783	28.2678	27.9699	28.4547	28.6	28.4062	28.2944	30.1037	28.4916	28.6618	28.3327	28.1649	28.6141
P23396;P23396-2;E9PL09;E9PPU1;F2Z2S8;H0YCJ7;E9PQ96;E9PJH4;E9PK82;H0YEU2;H0YF32;E9PSF4;E9PQX2;H0YES8	RPS3	24;23;22;18;15;15;12;12;12;12;11;6;5;1	24;23;22;18;15;15;12;12;12;12;11;6;5;1	24;23;22;18;15;15;12;12;12;12;11;6;5;1	80.2	-0.0520208	-0.00966924	0.0423516	0.910279	0.974892	0.99985	0.778996	0.95719	0.781291	28.7027	29.1746	29.3905	29.0957	29.175	29.0986	28.9612	28.9208	28.8986	29.2117	28.9664	29.2484	28.7027	29.1746	29.3905	29.0957	29.175	29.0986	28.9612	28.9208	28.8986	29.2117	28.9664	29.2484	28.5799	28.9708	28.9402	28.8573	29.7032	28.8235	29.2032	28.5034	28.7884	28.8213	29.2134
P23526;P23526-2	AHCY	8;6	8;6	8;6	23.1	-1.45352	-1.4796	-0.0260781	0.609195	0.183396	0.99985	0.0431486	0.00435361	0.970646	26.3369	26.8755	26.5437	26.4757	23.8656	26.8014	24.2781	25.4725	24.9201	24.6706	24.5119	26.2108	26.3369	26.8755	26.5437	26.4757	NA	26.8014	NA	25.4725	NA	NA	NA	26.2108	25.5968	26.7336	26.0747	26.1164	23.7981	26.6392	23.687	24.5613	NA	23.3711	24.5719
P23528;G3V1A4;E9PP50;E9PK25;E9PQB7;E9PLJ3;E9PS23	CFL1	23;22;22;22;16;13;13	23;22;22;22;16;13;13	19;18;18;18;12;12;13	88.6	-0.512407	-0.531447	-0.0190392	0.648602	0.374187	0.99985	0.299794	0.113255	0.970543	29.9946	30.0021	29.3146	29.9503	28.7798	30.7372	28.8951	28.8	29.5745	28.4791	29.4449	29.6374	29.9946	30.0021	29.3146	29.9503	28.7798	30.7372	28.8951	28.8	29.5745	28.4791	29.4449	29.6374	30.0124	30.3976	29.2767	30.4159	28.2141	30.9559	27.9704	27.9054	29.1448	27.5459	29.2632
P23588;E7EX17;P23588-2;F8VX11;F8W0K0;F8VYE9;F8VSC7;F8VP89;F8VRU1	EIF4B	14;14;13;8;3;3;3;3;2	14;14;13;8;3;3;3;3;2	14;14;13;8;3;3;3;3;2	25.7	-0.774167	-0.645268	0.128898	0.652043	0.291121	0.99985	0.311994	0.0596442	0.855553	26.1775	26.5951	25.254	26.0235	24.494	27.1367	23.6751	25.6476	25.5672	24.9772	25.5627	25.3618	26.1775	26.5951	25.254	26.0235	NA	27.1367	NA	25.6476	25.5672	NA	25.5627	25.3618	26.1038	27.2103	25.2551	26.4833	NA	27.7172	22.5507	23.5913	25.2973	21.3723	24.4569
P23919-2;P23919;H7C312;H7BZ20;G5E9E9;H7C3A4	DTYMK	11;11;6;6;5;3	11;11;6;6;5;3	11;11;6;6;5;3	58	0.239537	0.130884	-0.108653	0.84456	0.886489	0.99985	0.622316	0.806258	0.738958	24.1795	26.0694	26.0484	26.2664	25.4885	26.2511	25.8534	25.9288	25.0435	26.3319	26.155	25.5568	NA	26.0694	26.0484	26.2664	25.4885	26.2511	25.8534	25.9288	NA	26.3319	26.155	25.5568	23.1361	26.1179	26.2899	26.538	24.6154	26.1851	26.0092	25.4786	NA	25.7009	25.0443
P23921;E9PL69;E9PP77;H0YCY7	RRM1	21;16;1;1	21;16;1;1	21;16;1;1	39.9	-0.0458427	0.249442	0.295285	0.932296	0.32714	0.99985	0.83962	0.0859107	0.20993	26.6033	26.9483	26.816	26.858	26.3888	27.3216	26.7286	26.6033	27.0525	26.9237	27.0133	27.234	26.6033	26.9483	26.816	26.858	26.3888	27.3216	26.7286	26.6033	27.0525	26.9237	27.0133	27.234	26.9	27.4885	26.423	27.4044	25.8887	27.2205	25.6784	25.8918	26.6292	26.4836	26.8566
P24534;C9JZW3;F2Z2G2;F8WF65	EEF1B2	12;4;2;1	11;4;2;1	11;4;2;1	61.8	-0.503646	-0.569508	-0.0658623	0.609195	0.247725	0.99985	0.065642	0.0308824	0.776076	28.4553	28.7669	28.1187	28.0334	27.7132	28.3132	27.7784	27.5549	28.0995	27.4296	27.9085	27.6587	28.4553	28.7669	28.1187	28.0334	27.7132	28.3132	27.7784	27.5549	28.0995	27.4296	27.9085	27.6587	28.0255	29.1334	27.7545	28.544	27.7757	28.0162	27.5242	27.3374	27.62	27.0941	28.0644
P24752;H0YEL7;P24752-2;E9PRQ6;E9PKF3	ACAT1	15;4;4;3;1	15;4;4;3;1	15;4;4;3;1	43.8	0.163743	0.174149	0.0104063	0.646169	0.528693	0.99985	0.283095	0.264834	0.945518	27.673	27.5454	27.9321	27.6684	27.8671	27.7768	27.8479	27.9819	27.6135	27.8986	27.9261	28.0772	27.673	27.5454	27.9321	27.6684	27.8671	27.7768	27.8479	27.9819	27.6135	27.8986	27.9261	28.0772	27.1918	27.6818	27.6091	27.244	27.906	27.9324	27.2184	27.8283	26.8389	27.253	27.5607
P24844;P24844-2	MYL9	9;5	3;2	3;2	62.2	-0.511829	-0.150896	0.360932	0.609195	0.819228	0.99985	0.129424	0.697073	0.404661	25.3334	25.3412	24.9627	24.5621	24.4821	24.1452	25.2826	24.2422	23.9391	25.6688	24.8326	25.1554	25.3334	25.3412	NA	NA	NA	NA	NA	NA	NA	NA	NA	NA	25.1843	25.4043	NA	24.0352	23.8927	23.6096	NA	NA	NA	23.7023	23.8004
P24941-2;P24941;G3V5T9;E7ESI2;Q00526;G3V317;K7EJ83	CDK2	12;12;12;10;3;2;2	10;10;10;8;1;1;1	10;10;10;8;1;1;1	55.3	0.70804	0.533326	-0.174715	0.647876	0.637597	0.99985	0.295886	0.400154	0.807045	25.3201	25.7785	24.065	24.2385	26.2997	23.8612	26.0144	26.0589	26.0852	26.4419	24.296	24.7124	25.3201	25.7785	NA	NA	26.2997	NA	26.0144	26.0589	26.0852	26.4419	NA	NA	25.6268	25.1109	25.1441	24.4472	26.6301	NA	24.9738	26.8282	25.6857	26.8242	NA
P25205;P25205-2;J3KQ69;Q7Z6P5	MCM3	23;22;20;6	23;22;20;6	23;22;20;6	39.5	-0.583459	-0.135073	0.448387	0.616155	0.723283	0.99985	0.183461	0.53656	0.335631	26.5499	26.726	26.4668	26.6435	26.185	26.8925	26.1481	24.8268	27.0777	26.2838	26.252	26.2325	26.5499	26.726	26.4668	26.6435	26.185	26.8925	26.1481	NA	27.0777	26.2838	26.252	26.2325	26.483	26.9717	26.8477	26.9623	26.2536	27.463	25.8506	24.0697	26.1071	25.8604	26.2367
P25398	RPS12	9	9	9	75	0.0947252	-0.0680248	-0.16275	0.876012	0.873866	0.99985	0.713547	0.785702	0.298289	27.9873	28.491	27.7023	28.7749	28.2715	28.5026	28.1736	28.3867	28.2245	28.3365	27.9817	28.1406	27.9873	28.491	27.7023	28.7749	28.2715	28.5026	28.1736	28.3867	28.2245	28.3365	27.9817	28.1406	27.706	28.6601	27.051	29.0304	28.197	28.8536	27.816	28.334	27.6812	28.1988	27.4732
P25685;P25685-2;M0R080;M0R1D6;M0QZD0;M0QYT3;M0QXK0;M0R128;A0A1B0GX60;Q9UDY4	DNAJB1	7;6;5;2;2;2;2;1;1;1	7;6;5;2;2;2;2;1;1;1	7;6;5;2;2;2;2;1;1;1	24.7	-0.196488	-0.336346	-0.139858	0.840131	0.566779	0.99985	0.612518	0.306463	0.654702	24.3217	25.5779	24.4748	24.4518	23.9052	24.5271	25.2399	24.3681	24.2571	24.8067	24.0904	24.3267	NA	25.5779	NA	NA	NA	NA	NA	NA	NA	NA	NA	NA	22.5936	25.7485	NA	21.6399	NA	23.5226	NA	NA	21.4009	21.3389	21.6751
P25705;P25705-2;P25705-3;K7EK77;K7ENJ4;K7ERX7;K7EJP1;K7EQH4;K7ESA0	ATP5A1	41;40;37;20;18;14;12;8;2	41;40;37;20;18;14;12;8;2	41;40;37;20;18;14;12;8;2	65.5	-0.143566	-0.0667921	0.0767742	0.646169	0.718331	0.99985	0.282143	0.529893	0.538091	31.9821	32.081	32.1613	32.1191	31.9753	31.8648	31.9723	31.957	32.0046	31.9661	32.0247	32.0811	31.9821	32.081	32.1613	32.1191	31.9753	31.8648	31.9723	31.957	32.0046	31.9661	32.0247	32.0811	31.936	32.2741	32.2123	32.0548	32.09	32.2953	32.0585	31.763	31.6924	31.6401	31.7801
P25786;P25786-2;F5GX11;B4DEV8;F5H112	PSMA1	18;18;16;9;1	18;18;16;9;1	18;18;16;9;1	71.1	-1.48783	-0.632931	0.854904	0.609195	0.258801	0.99985	0.10228	0.0405096	0.328545	27.4246	27.9424	27.4192	27.9316	24.0176	27.9823	27.2435	25.5231	27.4383	26.3941	27.131	27.2226	27.4246	27.9424	27.4192	27.9316	NA	27.9823	27.2435	25.5231	27.4383	26.3941	27.131	27.2226	27.4983	28.3387	27.2357	28.0287	24.3818	28.3794	26.8909	24.3621	27.0887	25.1843	26.6738
P25787;A0A024RA52;C9JCK5;H3BT36;H7C402	PSMA2	9;9;4;2;1	9;9;4;2;1	9;9;4;2;1	47.9	-1.7304	-1.03277	0.697629	0.609195	0.183396	0.99985	0.00521623	0.003967	0.205404	26.1732	26.3533	26.2463	26.4127	23.7985	26.0049	24.1944	24.2661	24.7947	24.8278	25.7643	25.6676	26.1732	26.3533	26.2463	26.4127	NA	26.0049	NA	NA	NA	NA	25.7643	25.6676	27.0421	27.1468	26.1422	27.03	24.0234	26.1444	24.1734	NA	22.8415	23.4962	24.4817
P25788-2;P25788;G3V4X5;G3V3W4;G3V5N4;H0YJ03	PSMA3	8;8;3;2;2;1	8;8;3;2;2;1	8;8;3;2;2;1	36.7	-0.36943	-1.5699	-1.20047	0.840131	0.210414	0.99985	0.613366	0.0139078	0.102284	26.2901	26.6547	24.7269	26.502	23.955	27.0989	25.8063	25.8357	23.8646	25.3201	24.1451	24.5643	26.2901	26.6547	NA	26.502	NA	27.0989	25.8063	25.8357	NA	NA	NA	NA	26.158	27.2311	23.7791	27.291	24.1945	27.3899	25.5137	24.4387	24.9327	NA	NA
P25789;H0YMZ1;H0YN18;H0YL69;H0YMA1;H0YKT8;H0YMI6;P25789-2;H0YLS6;H0YLC2;H0YKS0	PSMA4	7;6;6;6;5;4;4;4;3;3;2	7;6;6;6;5;4;4;4;3;3;2	7;6;6;6;5;4;4;4;3;3;2	31.4	-0.827507	-0.155069	0.672438	0.609195	0.580024	0.99985	0.15346	0.322714	0.244172	26.2475	26.4657	26.4216	26.3686	23.882	26.5267	26.0067	25.778	26.0205	26.0052	26.4087	26.4487	26.2475	26.4657	26.4216	26.3686	NA	26.5267	26.0067	25.778	26.0205	26.0052	26.4087	26.4487	26.7125	27.2826	26.6281	26.1026	25.2253	26.287	25.2628	23.9157	26.1402	25.1101	26.2351
P26006;P26006-1;K7EMU3;D6R9X8	ITGA3	5;5;1;1	5;5;1;1	5;5;1;1	6.8	0.0192664	-0.166735	-0.186001	0.994435	0.843358	0.99985	0.968914	0.739502	0.680728	23.7761	25.5752	24.1275	25.02	24.7742	24.2235	25.5235	24.0547	24.669	23.8484	25.3305	23.9841	NA	25.5752	NA	NA	NA	NA	25.5235	NA	NA	NA	25.3305	NA	24.3977	25.4536	24.4762	24.7951	23.9573	NA	25.0066	23.1783	24.1742	24.2607	24.7988
P26038;V9GZ54;E9PNP4	MSN	40;5;1	40;5;1	26;3;0	63.6	-0.721373	-0.82874	-0.107366	0.609195	0.247487	0.99985	0.109927	0.030419	0.825797	29.6206	29.8063	29.2595	29.8168	28.2128	30.108	28.5908	28.7059	28.9165	27.9352	28.9185	29.4179	29.6206	29.8063	29.2595	29.8168	28.2128	30.108	28.5908	28.7059	28.9165	27.9352	28.9185	29.4179	30.0473	30.4082	29.0472	30.3054	27.8926	30.2691	28.338	28.2299	28.4854	27.1247	28.4999
P26368-2;P26368;K7ENG2;K7ELP8	U2AF2	15;15;11;2	15;15;11;2	15;15;11;2	49.9	0.437486	0.296977	-0.140509	0.609195	0.460606	0.99985	0.0976386	0.19092	0.369457	28.1801	27.5239	28.5259	28.0107	28.4878	28.2426	28.7313	28.5288	28.3126	28.4162	28.2854	28.4143	28.1801	27.5239	28.5259	28.0107	28.4878	28.2426	28.7313	28.5288	28.3126	28.4162	28.2854	28.4143	28.0641	27.4509	28.2997	27.8989	28.3629	28.4404	28.4847	28.3549	28.1128	28.5321	28.0187
P26373;P26373-2;J3QSB4;H3BTH3;J3KS98;H3BUK8	RPL13	16;14;10;5;4;1	16;14;10;5;4;1	16;14;10;5;4;1	51.2	0.357926	0.372251	0.0143246	0.609195	0.313558	0.99985	0.152759	0.0795525	0.944121	30.4581	30.3677	30.6853	29.9417	30.8882	30.246	30.8454	30.9048	30.8521	30.6013	30.9377	30.5506	30.4581	30.3677	30.6853	29.9417	30.8882	30.246	30.8454	30.9048	30.8521	30.6013	30.9377	30.5506	30.7524	30.3283	30.7234	30.3807	30.8693	30.1736	29.5227	31.0385	30.843	30.1743	30.8691
P26447	S100A4	4	4	4	27.7	-0.492564	-0.125503	0.367061	0.707854	0.82842	0.99985	0.373881	0.712883	0.449956	26.1023	26.0988	25.998	24.791	23.9889	26.3311	25.392	25.3079	25.1688	25.8768	25.7516	25.6909	26.1023	26.0988	25.998	NA	NA	26.3311	25.392	25.3079	25.1688	25.8768	25.7516	25.6909	25.6321	26.8102	26.241	26.2165	22.962	26.1262	24.7278	24.6162	25.7453	25.3363	24.9961
P26583;D6R9A6	HMGB2	10;7	7;4	7;4	39.2	-1.22603	-1.60721	-0.381174	0.609195	0.00858827	0.99985	0.130151	1.91134e-05	0.61884	25.8804	26.2096	26.0901	26.192	23.7171	27.2578	24.154	24.339	24.6668	24.1147	24.792	24.3698	25.8804	26.2096	26.0901	26.192	NA	27.2578	NA	NA	NA	NA	NA	NA	25.6602	26.9695	25.6765	25.0252	NA	27.6067	NA	NA	NA	NA	NA
P26599;P26599-2;P26599-3;A0A0U1RRM4;A6NLN1;A0A0D9SF20;K7EKJ7;K7ES59;K7EK45;A0A087WUW5;K7ELW5;O95758-1;O95758-6;O95758-2;O95758;O95758-5;O95758-4;A0A087WU68;O95758-7;X6R242	PTBP1	17;17;17;16;15;10;6;5;4;3;3;3;3;3;3;3;3;2;2;1	17;17;17;16;15;10;6;5;4;3;3;3;3;3;3;3;3;2;2;1	17;17;17;16;15;10;6;5;4;3;3;3;3;3;3;3;3;2;2;1	46.1	-0.110852	-0.12793	-0.0170781	0.844699	0.793265	0.99985	0.628511	0.649088	0.948953	27.6457	28.0321	27.4186	28.1539	27.4586	28.0626	27.5861	27.6996	28.267	27.2421	27.3961	27.8334	27.6457	28.0321	27.4186	28.1539	27.4586	28.0626	27.5861	27.6996	28.267	27.2421	27.3961	27.8334	27.2567	28.53	26.7565	28.2532	27.7544	28.2345	27.2558	27.3585	28.1877	26.098	26.7893
P26639;P26639-2;D6R9F8;D6RCA5;D6RDJ6;D6RBR8;D6RJ97;D6RHV7;D6RCS6;A2RTX5-2;A2RTX5	TARS	26;25;8;7;7;3;1;1;1;1;1	26;25;8;7;7;3;1;1;1;1;1	26;25;8;7;7;3;1;1;1;1;1	38.2	-1.54236	-1.29924	0.243117	0.609195	0.350618	0.99985	0.121925	0.100139	0.77888	28.0459	28.5182	25.9405	28.3639	25.9486	28.4981	25.1113	25.141	26.696	25.1524	26.3164	27.5067	28.0459	28.5182	25.9405	28.3639	25.9486	28.4981	25.1113	25.141	26.696	NA	26.3164	27.5067	27.852	28.7125	26.2183	28.6148	25.4399	28.5906	24.9765	25.0794	26.4821	NA	25.4824
P26640;A0A140T936;A0A140T954;P26640-2;A2ABF4;A0A0G2JJT9;A0A140T904;H0Y426	VARS	24;21;8;7;4;4;1;1	24;21;8;7;4;4;1;1	24;21;8;7;4;4;1;1	27.5	-0.780911	-0.401907	0.379004	0.609195	0.287163	0.99985	0.143285	0.0583531	0.446892	26.6427	26.9035	26.2575	26.8094	26.0879	26.7695	26.2207	24.4113	25.9442	26.2795	26.3933	26.3884	26.6427	26.9035	26.2575	26.8094	26.0879	26.7695	26.2207	NA	25.9442	26.2795	26.3933	26.3884	26.4924	27.3668	26.8748	27.0533	25.6893	27.4179	25.9414	24.6669	25.7619	24.8506	25.8853
P26641;P26641-2	EEF1G	23;22	23;22	23;22	48.5	-0.33701	-0.379341	-0.0423304	0.609195	0.262951	0.99985	0.155395	0.0429778	0.859006	29.9828	30.2619	30.1128	30.3062	29.7544	30.3878	29.6611	29.5123	29.7927	29.4358	29.929	29.9887	29.9828	30.2619	30.1128	30.3062	29.7544	30.3878	29.6611	29.5123	29.7927	29.4358	29.929	29.9887	30.2907	30.4489	30.3666	30.6839	29.7024	30.7291	29.177	29.4185	29.4113	29.0534	29.3381
P27105;P27105-2;F8VSL7	STOM	13;5;5	13;5;5	13;5;5	52.4	0.18573	0.313695	0.127965	0.649238	0.244287	0.99985	0.303018	0.027381	0.462503	29.3391	29.3034	29.5483	29.3134	29.7446	29.1902	29.6866	29.6257	29.8194	29.7301	29.6012	29.6083	29.3391	29.3034	29.5483	29.3134	29.7446	29.1902	29.6866	29.6257	29.8194	29.7301	29.6012	29.6083	29.4965	29.7615	29.6235	29.3125	29.0228	28.9196	29.6405	29.4433	28.9425	29.5768	28.7336
P27144;D3DQ64	AK4	14;10	14;10	14;10	73.1	0.093984	0.0366063	-0.0573777	0.847143	0.911341	0.99985	0.640385	0.845763	0.792176	27.1869	27.0475	27.5436	27.3099	27.3309	27.1702	27.1851	27.7777	27.2893	27.3366	26.9526	27.6558	27.1869	27.0475	27.5436	27.3099	27.3309	27.1702	27.1851	27.7777	27.2893	27.3366	26.9526	27.6558	27.1345	27.387	27.9703	26.7615	27.844	26.5443	27.0081	27.9568	27.2607	26.8943	26.8176
P27348;E9PG15	YWHAQ	14;8	9;6	9;6	53.5	-0.1019	-1.17712	-1.07522	0.971775	0.508541	0.99985	0.924464	0.243472	0.321452	27.3474	27.1234	24.1537	27.1217	23.8657	28.1214	26.6167	26.7348	24.3751	25.9781	23.8016	26.8829	27.3474	27.1234	NA	27.1217	NA	28.1214	26.6167	26.7348	NA	25.9781	NA	26.8829	27.7507	27.533	23.6187	27.2086	25.2648	28.4782	26.0987	26.6185	25.5532	25.446	25.0893
P27635;X1WI28;F8W7C6;A0A087WV22;H7C123;H7C2C5;Q96L21;B8A6G2;A6QRI9;H7C2U2	RPL10	16;15;12;12;7;7;7;6;6;1	16;15;12;12;7;7;7;6;6;1	16;15;12;12;7;7;7;6;6;1	59.3	0.425611	0.417406	-0.00820514	0.609195	0.244287	0.99985	0.0558059	0.0276359	0.956157	31.7585	31.2277	31.3617	31.1174	31.7482	31.531	31.9098	31.9788	31.809	31.7938	31.7803	31.7519	31.7585	31.2277	31.3617	31.1174	31.7482	31.531	31.9098	31.9788	31.809	31.7938	31.7803	31.7519	31.568	31.4496	31.0205	31.1033	31.5203	31.4504	32.0523	32.0433	31.3845	31.8435	31.2059
P27797;K7EJB9;K7EL50	CALR	19;10;2	19;10;2	19;10;2	57.8	-1.1105	-1.02412	0.0863847	0.609195	0.207622	0.99985	0.09334	0.0120181	0.895436	29.4316	29.7716	29.3005	29.7777	27.3866	30.2945	27.9797	28.1786	28.6483	27.6527	28.765	29.1189	29.4316	29.7716	29.3005	29.7777	27.3866	30.2945	27.9797	28.1786	28.6483	27.6527	28.765	29.1189	29.4509	29.8968	29.5865	29.6262	26.8395	30.4747	27.1877	27.9272	28.7525	27.2445	28.7723
P27824;P27824-2;P27824-3;H0Y9Q7;D6RGY2;D6RFL1;D6RDP7;D6RB85;D6RAU8;H0Y9H1;D6RAQ8;D6RHJ3;D6RD16	CANX	30;30;23;15;12;11;11;10;9;9;5;1;1	30;30;23;15;12;11;11;10;9;9;5;1;1	30;30;23;15;12;11;11;10;9;9;5;1;1	47.1	-0.290934	-0.281364	0.00957057	0.609195	0.281986	0.99985	0.053262	0.0556941	0.948192	30.5531	30.5425	30.3905	30.5507	30.2404	30.2795	30.0913	30.2618	30.413	29.9952	30.2421	30.261	30.5531	30.5425	30.3905	30.5507	30.2404	30.2795	30.0913	30.2618	30.413	29.9952	30.2421	30.261	30.5701	30.9979	30.1659	30.9946	30.1279	30.4096	29.7187	30.4677	30.2372	29.22	29.6219
P28066;P28066-2	PSMA5	8;5	8;5	8;5	48.5	-0.600054	-0.680001	-0.0799471	0.609195	0.207622	0.99985	0.0625353	0.0102382	0.794785	27.551	27.9968	27.6158	27.9631	26.9242	27.9623	27.0015	26.8383	27.157	26.6234	27.2087	27.4175	27.551	27.9968	27.6158	27.9631	26.9242	27.9623	27.0015	26.8383	27.157	26.6234	27.2087	27.4175	27.5336	28.2746	27.6396	28.2317	26.6992	28.0252	26.5694	26.5481	26.8633	26.2452	26.9489
P28070	PSMB4	6	6	6	33.7	-1.42215	-1.70935	-0.287194	0.609195	0.207622	0.99985	0.0356127	0.012874	0.347594	26.7826	26.7882	24.4647	26.5886	24.5989	25.4798	24.5633	24.2935	24.7467	24.2852	24.6604	24.0944	26.7826	26.7882	NA	26.5886	NA	NA	NA	NA	NA	NA	NA	NA	26.7801	26.9226	24.4347	26.4189	24.2651	26.8164	NA	NA	24.3298	23.8229	23.9291
P28074;P28074-3;H0YJM8;P28074-2	PSMB5	8;6;3;3	8;6;3;3	8;6;3;3	37.3	-0.398055	0.203092	0.601147	0.851185	0.856003	0.99985	0.647229	0.761941	0.339215	24.1203	27.1118	26.3413	27.0218	24.3433	27.0651	26.5199	25.0746	26.4845	25.8187	26.4867	26.6176	NA	27.1118	26.3413	27.0218	NA	27.0651	26.5199	NA	26.4845	25.8187	26.4867	26.6176	26.601	27.7394	26.5293	26.7334	23.7752	27.2336	25.4103	24.3594	26.4657	24.5988	25.9762
P28288;P28288-2;P28288-3	ABCD3	23;21;2	23;21;2	23;21;2	37.9	0.0532692	0.0474527	-0.00581647	0.91588	0.821394	0.99985	0.805994	0.70501	0.979368	27.5399	27.6018	27.7092	27.6253	27.9046	27.1501	27.5994	28.0353	27.5908	27.8971	27.6424	27.5358	27.5399	27.6018	27.7092	27.6253	27.9046	27.1501	27.5994	28.0353	27.5908	27.8971	27.6424	27.5358	27.6865	27.9045	27.3747	27.4536	27.774	26.7543	26.9178	27.8734	27.0362	27.6735	27.4316
P28331;P28331-2;P28331-4;B4DJ81;P28331-3;P28331-5;C9JPQ5;F8WDL5	NDUFS1	18;18;17;15;15;15;3;2	18;18;17;15;15;15;3;2	18;18;17;15;15;15;3;2	35.4	0.284448	-0.51131	-0.795757	0.706736	0.538717	0.99985	0.368048	0.277351	0.0847884	25.7808	25.9099	25.7868	24.7812	26.0831	25.3473	26.0079	25.9583	24.4388	24.3062	25.5249	25.9436	25.7808	25.9099	25.7868	NA	26.0831	25.3473	26.0079	25.9583	NA	NA	25.5249	25.9436	25.833	26.0669	24.3677	24.3458	26.6559	25.0176	24.9459	25.7872	22.9926	22.826	24.0478
P28340;M0R2B7;M0QZR8;M0QXE6;M0QXQ2;M0QZB4;M0R2I8;M0R3H8	POLD1	19;19;17;7;5;2;2;2	19;19;17;7;5;2;2;2	19;19;17;7;5;2;2;2	26.4	0.0765289	0.434844	0.358315	0.93362	0.508325	0.99985	0.842197	0.241718	0.370254	25.5603	25.1697	24.3405	24.8257	25.7081	24.2278	25.2002	25.0662	25.3088	25.9373	25.6821	24.7073	25.5603	25.1697	NA	24.8257	25.7081	NA	25.2002	25.0662	NA	25.9373	25.6821	NA	25.4881	24.8693	23.1503	24.66	25.2494	24.0759	24.239	24.2291	22.0857	26.3069	25.8751
P29401;P29401-2;A0A0B4J1R6;E9PFF2;F8W888;F8WAX4	TKT	40;40;34;17;6;1	40;40;34;17;6;1	40;40;34;17;6;1	74.6	-0.437174	-0.440833	-0.00365975	0.617944	0.275821	0.99985	0.192841	0.0509492	0.990983	32.0643	32.077	31.6145	32.1644	31.0858	32.4109	31.4456	31.2292	31.6701	31.1282	31.564	31.7946	32.0643	32.077	31.6145	32.1644	31.0858	32.4109	31.4456	31.2292	31.6701	31.1282	31.564	31.7946	32.1878	32.2496	31.4994	32.3201	31.026	32.655	31.2038	31.0688	31.3409	31.0826	31.1921
P29966	MARCKS	14	14	14	46.7	0.13239	0.0276981	-0.104692	0.778676	0.928035	0.99985	0.474741	0.876401	0.576527	29.5537	29.1629	29.5294	29.6855	29.3527	29.602	29.6623	29.8441	29.4059	29.219	29.6729	29.7445	29.5537	29.1629	29.5294	29.6855	29.3527	29.602	29.6623	29.8441	29.4059	29.219	29.6729	29.7445	29.5609	29.9191	29.3813	29.7473	29.3745	29.7887	29.4059	29.7282	29.2681	29.6121	28.0979
P30040;F8VY02;F8W1G0	ERP29	9;7;1	9;7;1	9;7;1	36.8	-0.844657	-1.42711	-0.582457	0.624912	0.248708	0.99985	0.223614	0.0327712	0.495372	26.2266	26.3773	25.8874	26.623	23.8001	27.0853	24.97	25.8803	23.9977	24.921	23.9961	26.4911	26.2266	26.3773	25.8874	26.623	NA	27.0853	NA	25.8803	NA	24.921	NA	26.4911	26.2514	26.1003	25.3931	26.9142	24.1836	27.5705	24.2743	25.0049	24.4066	23.9835	NA
P30041	PRDX6	10	10	10	64.7	-1.19152	-1.36223	-0.17071	0.609195	0.21476	0.99985	0.0668934	0.0207198	0.816212	26.7589	26.9188	26.6804	27.1898	24.6503	27.3801	25.7895	24.9618	26.0592	24.6772	24.6804	26.6822	26.7589	26.9188	26.6804	27.1898	NA	27.3801	25.7895	NA	26.0592	NA	NA	26.6822	26.6767	27.7415	26.7768	27.2013	25.2774	27.5867	25.0011	24.3015	25.7977	25.0621	25.0731
P30044-2;P30044;P30044-3;P30044-4	PRDX5	7;7;6;4	7;7;6;4	7;7;6;4	50	-1.21832	-1.38839	-0.170067	0.609195	0.183396	0.99985	0.046497	0.00422099	0.780743	25.9383	26.0279	25.8648	26.4597	24.6036	26.4725	24.3464	23.9949	24.3306	23.954	24.8917	25.5609	25.9383	26.0279	25.8648	26.4597	NA	26.4725	NA	NA	NA	NA	NA	25.5609	25.636	26.3971	25.5726	26.5942	24.754	26.9425	NA	NA	22.7311	21.8682	NA
P30048-2;P30048	PRDX3	7;7	7;7	7;7	43.7	0.86582	0.662937	-0.202884	0.649238	0.684359	0.99985	0.305741	0.468787	0.734116	27.6165	24.861	24.2787	27.0393	26.6486	27.8274	26.5772	26.2055	26.9037	25.0318	27.196	27.3156	27.6165	NA	NA	27.0393	26.6486	27.8274	26.5772	26.2055	26.9037	NA	27.196	27.3156	27.9178	27.4777	24.0897	27.4027	26.3713	28.038	26.1288	25.7396	26.2094	24.2386	27.2131
P30050;P30050-2	RPL12	9;6	9;6	9;6	64.8	0.0108025	-0.0544191	-0.0652216	0.991366	0.859079	0.99985	0.959743	0.766033	0.681586	26.7378	26.9788	27.526	27.0835	27.3114	26.8124	27.0592	27.1864	27.0963	27.0656	27.0523	26.8943	26.7378	26.9788	27.526	27.0835	27.3114	26.8124	27.0592	27.1864	27.0963	27.0656	27.0523	26.8943	26.9213	26.6291	26.6623	27.4156	27.711	26.5918	26.7861	27.2385	26.7497	27.022	27.1289
P30084	ECHS1	13	13	13	51.7	-1.7078	-1.51583	0.191974	0.609195	0.258433	0.99985	0.0620555	0.0389424	0.849503	26.975	27.2461	26.7798	27.2336	24.1218	27.907	25.0041	24.3704	26.0469	23.6119	25.8373	26.6751	26.975	27.2461	26.7798	27.2336	NA	27.907	NA	NA	26.0469	NA	25.8373	26.6751	27.5477	27.6433	26.4573	27.3481	23.5762	28.2454	22.3623	23.3949	25.9442	23.1736	24.9526
P30101	PDIA3	33	33	27	65.5	-0.608181	-0.812244	-0.204062	0.620073	0.21476	0.99985	0.20636	0.0216531	0.691171	29.883	30.1776	29.7799	30.2715	28.8481	30.821	29.0617	28.9484	29.3339	28.4575	29.2812	29.7904	29.883	30.1776	29.7799	30.2715	28.8481	30.821	29.0617	28.9484	29.3339	28.4575	29.2812	29.7904	29.534	30.6597	29.152	30.6364	28.2748	31.2201	28.5947	28.7976	29.1462	27.9432	28.5716
P30153;C9J9C1;B3KQV6;E9PH38;E9PPI5;E9PNM7;E9PHZ6	PPP2R1A	19;14;12;5;2;2;2	19;14;12;5;2;2;2	16;11;12;5;0;0;0	31.9	-0.179056	-0.0922089	0.0868467	0.631711	0.690703	0.99985	0.252122	0.478573	0.509503	28.8767	28.8227	29.2011	28.8883	28.7652	28.797	28.8649	28.6454	28.7807	28.8186	28.9401	28.8805	28.8767	28.8227	29.2011	28.8883	28.7652	28.797	28.8649	28.6454	28.7807	28.8186	28.9401	28.8805	28.6617	29.1156	28.8116	28.7278	28.7277	27.8957	28.3426	28.1716	28.4503	28.9175	28.3411
P30464;P30484;P30481;A0A140TA13;A0A140T953;P30485;P30461;A0A140TA14;A0A140TA11;A0A140T9Y5;A0A140T997;P30483	HLA-B	17;15;14;13;13;13;12;10;10;10;10;10	11;9;9;9;9;8;7;7;7;7;7;5	0;0;0;0;0;0;0;0;0;0;0;0	45.6	0.111072	0.234186	0.123114	0.777675	0.335583	0.99985	0.469605	0.0933162	0.403174	29.025	28.8026	28.7387	28.7136	28.8963	28.8274	29.1379	28.8626	29.1682	28.8998	29.0665	29.0821	29.025	28.8026	28.7387	28.7136	28.8963	28.8274	29.1379	28.8626	29.1682	28.8998	29.0665	29.0821	29.2541	29.1755	28.4996	28.4126	28.8875	29.0534	29.061	28.6569	29.0724	28.8833	28.9014
P30519;I3L159;I3L1F5;P30519-2;A0A087WT44;I3L276;I3L4P8;A0A1B0GXH0;I3L463;I3L1Y2	HMOX2	7;6;6;6;6;3;3;3;3;1	7;6;6;6;6;3;3;3;3;1	7;6;6;6;6;3;3;3;3;1	38	-0.0407492	0.736438	0.777187	0.962904	0.239847	0.99985	0.899329	0.0257996	0.0074967	24.0207	25.0946	25.2056	24.8524	25.0657	24.4256	25.1047	24.4143	25.2917	25.5242	25.5776	25.7255	NA	25.0946	25.2056	24.8524	25.0657	NA	25.1047	NA	NA	25.5242	25.5776	25.7255	24.2886	25.3364	25.6994	25.67	25.1074	22.0224	25.1622	23.9593	NA	25.247	24.6539
P30530-2;P30530;M0R0W6;H7C3L9;A0A087WZQ5;E9PHX8;Q12866	AXL	6;6;5;1;1;1;1	6;6;5;1;1;1;1	6;6;5;1;1;1;1	8.7	0.39792	0.782039	0.384119	0.710504	0.264509	0.99985	0.377917	0.0437547	0.233561	25.0257	24.3647	23.3381	24.3118	25.1615	24.0687	25.2225	24.1793	25.0902	25.1399	24.9578	24.9806	NA	NA	NA	NA	25.1615	NA	25.2225	NA	25.0902	25.1399	NA	24.9806	24.1279	23.8588	24.9554	24.0493	25.6697	23.922	24.8377	NA	24.6878	25.2477	23.5777
P30825;Q5JR49	SLC7A1	5;3	5;3	4;3	8.6	-0.00178238	-0.347671	-0.345889	0.998717	0.540117	0.99985	0.995626	0.281533	0.180665	25.3539	24.2407	24.362	24.1217	24.1746	24.2528	24.8687	24.775	23.7288	24.3459	24.4216	24.1914	25.3539	NA	NA	NA	NA	24.2528	24.8687	24.775	NA	NA	NA	24.1914	25.2385	24.0415	24.0844	24.742	25.3249	24.1346	24.774	24.4323	23.9738	24.4682	24.2105
P30837;P47895;H0YKF9;H0Y2X5;P00352	ALDH1B1	17;2;1;1;1	17;2;1;1;1	14;1;1;0;0	40.6	-1.58974	-0.91979	0.669952	0.609195	0.0171109	0.99985	0.104021	6.27836e-05	0.46177	27.6481	27.4659	27.4569	27.7199	23.4099	28.0867	26.4296	26.0056	26.6679	26.5198	26.771	26.6529	27.6481	27.4659	27.4569	27.7199	NA	28.0867	26.4296	26.0056	26.6679	26.5198	26.771	26.6529	28.0371	27.6584	27.7507	28.0067	23.812	28.4987	25.8009	24.7122	25.131	25.8773	26.2041
P31040;D6RFM5;P31040-2;P31040-3;A0A087X1I3;H0Y8X1	SDHA	24;23;22;18;18;2	24;23;22;18;18;2	24;23;22;18;18;2	50.3	-0.167954	-0.16333	0.0046231	0.778676	0.645617	0.99985	0.474921	0.417598	0.985757	28.4795	28.3667	28.0357	28.3845	27.7864	28.6985	27.9759	28.1337	28.3256	27.6896	28.1703	28.4275	28.4795	28.3667	28.0357	28.3845	27.7864	28.6985	27.9759	28.1337	28.3256	27.6896	28.1703	28.4275	28.5507	28.759	27.6108	28.1308	27.3282	29.2038	28.1705	28.0339	27.5433	26.629	27.9732
P31153;P31153-2;Q00266	MAT2A	11;7;2	11;7;2	11;7;2	35.2	-0.759079	-0.508059	0.25102	0.636596	0.554264	0.99985	0.264757	0.296046	0.753443	26.8078	26.9076	26.7601	26.864	26.6513	27.1404	26.5075	24.0039	24.8552	26.5674	26.9375	26.9472	26.8078	26.9076	26.7601	26.864	26.6513	27.1404	26.5075	NA	NA	26.5674	26.9375	26.9472	26.7371	27.3482	26.387	27.3093	26.7808	27.6216	25.4402	24.2601	24.2477	25.2579	27.1546
P31327;P31327-3;P31327-2;Q5R211;E7EWJ3;C9JTA4	CPS1	89;89;64;26;7;4	89;89;64;26;7;4	87;87;62;26;7;4	67.5	-0.2296	-0.167762	0.0618377	0.617944	0.508541	0.99985	0.193007	0.244462	0.734668	31.3815	31.4348	31.5043	31.6018	31.0646	31.5961	31.1744	31.169	31.2188	31.1056	31.3728	31.5543	31.3815	31.4348	31.5043	31.6018	31.0646	31.5961	31.1744	31.169	31.2188	31.1056	31.3728	31.5543	31.5844	31.7758	31.2984	31.7163	30.9749	31.7714	31.08	30.8834	31.0086	31.0147	30.9621
P31689;P31689-2	DNAJA1	20;15	20;15	20;15	56.4	-0.00250045	-0.000343185	0.00215727	0.998717	0.998253	0.99985	0.98727	0.998253	0.989763	29.0281	28.641	28.9121	28.823	28.6353	28.8592	28.9451	28.9547	28.7295	28.6089	28.9864	29.0782	29.0281	28.641	28.9121	28.823	28.6353	28.8592	28.9451	28.9547	28.7295	28.6089	28.9864	29.0782	28.9838	28.8638	28.3937	28.9342	28.3552	28.9398	29.0051	28.5802	28.841	28.5315	28.8206
P31930	UQCRC1	20	20	19	56.2	0.227718	0.100936	-0.126782	0.627154	0.796492	0.99985	0.237771	0.657549	0.577901	27.9479	27.8615	27.4941	28.0514	28.1023	28.2896	28.0462	27.8277	28.0491	27.3889	28.0532	28.2675	27.9479	27.8615	27.4941	28.0514	28.1023	28.2896	28.0462	27.8277	28.0491	27.3889	28.0532	28.2675	27.4145	28.0905	26.7588	28.5779	28.1219	28.4271	27.5843	27.7589	27.9251	26.7908	27.8215
P31939;P31939-2;C9JLK0;F8WEF0;H7C1S2	ATIC	21;20;7;4;3	21;20;7;4;3	21;20;7;4;3	49.3	-1.00127	-0.544837	0.456433	0.646169	0.62017	0.99985	0.28805	0.376795	0.584895	26.6532	27.1666	24.849	27.0894	24.8446	27.8995	24.5841	24.425	25.7709	24.983	26.2028	26.6221	26.6532	27.1666	24.849	27.0894	24.8446	27.8995	NA	NA	25.7709	NA	26.2028	26.6221	26.7689	27.6563	24.8167	27.3569	24.698	28.2943	NA	NA	25.0904	NA	25.7042
P31942-2;P31942;P31942-3;P31942-4;P31942-6;P31942-5	HNRNPH3	9;9;7;5;4;4	8;8;7;5;4;4	8;8;7;5;4;4	39.3	-0.89286	-0.937232	-0.0443714	0.609195	0.21476	0.99985	0.11358	0.0159601	0.930739	25.631	25.4	24.6161	25.6339	23.8297	25.8762	23.7238	24.2799	24.3372	24.31	23.909	24.9759	25.631	25.4	NA	25.6339	NA	25.8762	NA	NA	NA	NA	NA	NA	25.1639	24.9673	22.3421	26.2649	23.7556	26.5422	NA	NA	23.452	24.0212	23.5159
P31943;G8JLB6;E9PCY7;D6RBM0;E5RGV0;D6RIT2;D6RIU0;H0YB39;D6RAM1;D6R9T0;D6RFM3;E7EN40;D6RDU3;D6RJ04;D6RIH9;E7EQJ0;H0YBD7;D6RDL0;H0YBG7;D6RF17;E5RGH4;D6R9D3;H0YAQ2;E5RJ94	HNRNPH1	17;17;16;11;9;9;9;9;8;8;8;8;8;8;8;7;7;5;5;4;4;3;3;2	17;17;16;11;9;9;9;9;8;8;8;8;8;8;8;7;7;5;5;4;4;3;3;2	9;9;8;6;4;7;6;3;6;6;6;5;6;6;6;6;2;5;2;4;1;3;1;2	47.9	-0.219815	-0.308691	-0.0888755	0.627154	0.221448	0.99985	0.240477	0.0228348	0.621998	29.231	29.3354	29.4181	29.3946	28.9853	29.5344	28.9125	29.0675	29.14	28.9181	28.9984	29.0877	29.231	29.3354	29.4181	29.3946	28.9853	29.5344	28.9125	29.0675	29.14	28.9181	28.9984	29.0877	29.4331	29.4366	28.9644	29.5578	28.2113	29.6641	28.5643	28.6291	28.599	28.3321	28.886
P31946-2;P31946;Q4VY20;Q4VY19;A0A0J9YWE8;A0A0J9YWZ2	YWHAB	14;13;5;5;5;2	7;6;1;1;1;1	7;6;1;1;1;1	52.5	-1.32032	-0.556647	0.763676	0.609195	0.335583	0.99985	0.0802726	0.0929019	0.280754	27.7797	27.9321	26.96	27.7535	26.42	27.6389	26.7509	24.3342	27.186	26.3962	27.2957	27.3207	27.7797	27.9321	26.96	27.7535	26.42	27.6389	26.7509	NA	27.186	26.3962	27.2957	27.3207	27.659	28.4396	26.4507	28.1265	25.5037	27.9897	25.8136	NA	27.0287	25.116	26.7451
P31948;P31948-2;P31948-3;F5H783;H0YGI8;F5GXD8	STIP1	42;41;37;16;12;11	42;41;37;16;12;11	42;41;37;16;12;11	66.5	-0.488642	-0.354519	0.134122	0.609195	0.284211	0.99985	0.0851561	0.0569052	0.619428	29.3632	29.3564	29.0087	29.2268	28.5156	29.461	28.4759	28.5481	28.8459	28.5677	28.9888	29.1346	29.3632	29.3564	29.0087	29.2268	28.5156	29.461	28.4759	28.5481	28.8459	28.5677	28.9888	29.1346	29.6804	30.1198	28.7163	29.2696	28.1729	29.438	27.9083	28.2073	28.6834	27.9072	28.5047
P31949	S100A11	5	5	5	49.5	0.199161	0.0741835	-0.124977	0.918273	0.953226	0.99985	0.814389	0.920344	0.860146	27.0803	26.855	25.2917	24.2395	25.8843	27.6954	26.0539	24.6294	24.7008	25.9796	26.4602	26.6225	27.0803	26.855	NA	NA	25.8843	27.6954	26.0539	NA	NA	25.9796	26.4602	26.6225	27.1223	27.1938	24.9246	26.1459	25.4116	27.4308	25.4535	24.711	25.4525	25.4883	25.8374
P32004-3;P32004-2;P32004;E7EPI4;E7EVM4;H0Y5C3;E9PHJ4;E7EMY4	L1CAM	29;29;29;5;4;4;3;3	29;29;29;5;4;4;3;3	29;29;29;5;4;4;3;3	30.4	-0.296793	-0.161912	0.134881	0.609195	0.519962	0.99985	0.0601956	0.258438	0.431526	27.7453	27.7704	27.7801	27.7873	27.4731	27.5903	27.5751	27.2575	27.7002	27.3543	27.5299	27.851	27.7453	27.7704	27.7801	27.7873	27.4731	27.5903	27.5751	27.2575	27.7002	27.3543	27.5299	27.851	27.8317	28.3602	27.671	27.4037	27.4503	27.2894	26.8242	26.9252	27.7117	26.7257	27.2069
P32119;A6NIW5;P32119-2	PRDX2	14;8;2	13;8;2	13;8;2	70.7	-0.220451	-1.75498	-1.53453	0.847143	0.312255	0.99985	0.639883	0.0789903	0.115549	27.5409	28.2063	26.7634	28.2617	27.1798	28.5298	27.0801	27.1008	25.0232	23.8419	27.3545	27.5328	27.5409	28.2063	26.7634	28.2617	27.1798	28.5298	27.0801	27.1008	NA	NA	27.3545	27.5328	28.018	29.0486	25.8923	28.2544	26.9093	29.2509	26.8965	26.9769	26.6761	26.1353	26.7229
P32322;P32322-3;E2QRB3;P32322-2;J3KQ22;J3QKT4;J3QL24;J3QLK9;J3QL23;J3QL32;J3QR88;J3KTA8;J3QKT3;J3QRZ0;J3KSA9	PYCR1	10;10;9;9;7;6;5;4;4;4;3;2;2;2;1	10;10;9;9;7;6;5;4;4;4;3;2;2;2;1	9;9;8;8;7;5;5;4;4;4;3;2;2;2;1	48.3	-0.231251	0.461838	0.693089	0.888354	0.51551	0.99985	0.740823	0.249996	0.264584	26.2652	24.6218	26.1265	26.2896	26.2192	26.4436	26.0153	23.7	26.3846	26.2536	26.1951	26.3171	26.2652	NA	26.1265	26.2896	26.2192	26.4436	26.0153	NA	26.3846	26.2536	26.1951	26.3171	26.5551	25.355	25.1997	26.932	26.0095	26.0488	25.391	24.0234	26.8452	26.0625	26.6838
P32969;D6RAN4;H0Y9V9;E7ESE0;H0Y9R4	RPL9	7;6;6;4;3	7;6;6;4;3	7;6;6;4;3	50.5	-1.5558	-0.508167	1.04763	0.609195	0.691775	0.99985	0.0453056	0.481368	0.292173	27.0253	26.6012	27.2616	26.9606	27.0204	26.1976	24.3189	24.0885	27.2246	27.3749	27.0117	24.2047	27.0253	26.6012	27.2616	26.9606	27.0204	26.1976	NA	NA	27.2246	27.3749	27.0117	NA	27.2012	27.1816	26.9315	26.9326	26.8605	26.189	25.2812	25.3754	26.7689	26.947	26.9198
P33176;A0A0G2JMZ6;O60282;O60282-2	KIF5B	24;6;6;4	24;6;6;4	18;0;0;0	31.7	-0.0862931	0.423848	0.510141	0.924883	0.327354	0.99985	0.829219	0.08646	0.202007	26.822	27.0328	27.2483	26.3715	27.0863	25.7449	27.5065	26.7917	27.4514	27.4534	27.3184	26.9467	26.822	27.0328	27.2483	26.3715	27.0863	25.7449	27.5065	26.7917	27.4514	27.4534	27.3184	26.9467	26.7474	27.5277	27.2442	25.8645	26.9436	25.9515	27.3697	26.0951	27.3939	27.3935	27.3307
P33240-2;P33240;E9PID8;E7EWR4;A0A0A0MT56;Q9H0L4	CSTF2	14;14;13;13;6;5	14;14;13;13;6;5	14;14;13;13;6;5	39.5	0.233111	0.165161	-0.0679501	0.632217	0.584218	0.99985	0.257884	0.332848	0.71153	26.4076	26.0694	26.6203	26.5046	26.8271	26.2805	26.8055	26.6211	26.6512	26.7322	26.5574	26.3218	26.4076	26.0694	26.6203	26.5046	26.8271	26.2805	26.8055	26.6211	26.6512	26.7322	26.5574	26.3218	25.5268	24.8725	26.1568	26.6181	27.1534	25.4554	26.8215	26.7488	26.16	26.8377	26.6312
P33316-2;H0YNW5;H0YKC5;P33316;A0A0C4DGL3;H0YMM5;H0YNJ9;H0YKI0;H0YMP1	DUT	6;6;6;6;5;4;4;4;3	6;6;6;6;5;4;4;4;3	6;6;6;6;5;4;4;4;3	44.5	-1.18453	-1.81896	-0.634425	0.609195	0.207622	0.99985	0.117415	0.00588634	0.451004	26.5021	26.7953	26.1141	26.7325	23.5605	27.1597	25.2507	25.4349	25.9118	23.4481	24.5784	24.9298	26.5021	26.7953	26.1141	26.7325	NA	27.1597	25.2507	25.4349	25.9118	NA	NA	NA	26.8905	27.4223	25.2353	26.4109	23.13	27.6244	24.024	24.2754	24.7327	NA	24.855
P33897;A6NEP8;Q9UBJ2	ABCD1	25;3;2	25;3;2	25;3;2	45.9	0.164729	0.156254	-0.00847474	0.754659	0.521364	0.99985	0.434433	0.260682	0.968085	27.9952	27.8551	28.1389	28.0356	28.4058	27.6874	28.1305	28.4601	28.0106	28.2955	28.3139	28.0298	27.9952	27.8551	28.1389	28.0356	28.4058	27.6874	28.1305	28.4601	28.0106	28.2955	28.3139	28.0298	28.3075	27.4301	28.1663	28.3657	28.4804	27.2285	28.069	28.3719	27.9473	28.0618	28.1479
P33991;E5RFJ8;E5RFR3;E5RG31;E5RG53	MCM4	21;5;2;2;1	21;5;2;2;1	21;5;2;2;1	34.3	-0.603929	-0.921085	-0.317156	0.609195	0.207622	0.99985	0.160425	0.00573973	0.412587	27.2545	27.1223	26.3372	27.1125	26.1517	27.439	25.9494	25.8707	25.7336	26.2492	25.8413	26.318	27.2545	27.1223	26.3372	27.1125	26.1517	27.439	25.9494	25.8707	25.7336	26.2492	25.8413	26.318	27.465	27.4767	25.9016	27.5615	25.5959	27.56	25.3913	24.6318	24.6181	25.6832	24.6215
P33992;B1AHB1;B1AHB2;B1AHA9	MCM5	23;21;6;4	23;21;6;4	23;21;6;4	40.9	-0.311703	-0.229583	0.0821199	0.618632	0.406819	0.99985	0.199633	0.141112	0.723167	27.6521	27.7561	27.5437	27.9248	27.3167	27.9454	27.3976	26.9702	27.5231	27.2334	27.594	27.6079	27.6521	27.7561	27.5437	27.9248	27.3167	27.9454	27.3976	26.9702	27.5231	27.2334	27.594	27.6079	27.7708	27.9692	27.395	28.456	27.1026	28.417	27.1847	26.5491	27.2255	26.8087	27.4143
P33993;P33993-3;P33993-2;C9J8M6	MCM7	27;21;13;6	27;21;13;6	27;21;13;6	46.6	-0.272616	-0.394341	-0.121724	0.714078	0.458442	0.99985	0.382719	0.187217	0.612754	27.1801	28.3157	27.5936	28.0579	27.582	27.9949	27.2688	27.2109	27.5768	27.0468	27.672	27.2743	27.1801	28.3157	27.5936	28.0579	27.582	27.9949	27.2688	27.2109	27.5768	27.0468	27.672	27.2743	26.9458	28.9528	27.7889	28.3709	27.5916	28.2034	26.9264	26.9152	27.2294	26.268	27.2143
P34897-3;P34897;P34897-2;G3V5L0;H0YIZ0;G3V2Y4;G3V4W5;G3V540;G3V2W0;G3V241;G3V3Y8;G3V4T0;G3V4X0;G3V2E4;G3V2D2;P34896-4;P34896-3;P34896-2;P34896	SHMT2	14;14;13;7;7;6;6;5;3;2;2;2;2;2;1;1;1;1;1	14;14;13;7;7;6;6;5;3;2;2;2;2;2;1;1;1;1;1	14;14;13;7;7;6;6;5;3;2;2;2;2;2;1;1;1;1;1	35.6	-1.1801	-0.70081	0.479289	0.609195	0.269997	0.99985	0.106399	0.0473112	0.481892	26.8915	27.6473	26.9942	27.7684	25.9844	27.8455	24.4973	26.2536	26.9163	26.0514	26.4788	27.0515	26.8915	27.6473	26.9942	27.7684	25.9844	27.8455	NA	26.2536	26.9163	26.0514	26.4788	27.0515	26.501	28.3109	26.7161	27.6544	25.0559	27.724	24.4443	25.8022	26.5845	25.8525	25.6322
P34932;A0A087WYC1;A0A087WTS8;P34932-2	HSPA4	38;28;21;5	38;28;21;5	34;24;18;5	59.3	-0.741021	-1.05634	-0.315316	0.609195	0.247487	0.99985	0.10236	0.029089	0.549642	27.6674	28.3953	27.7932	28.3112	26.9467	28.4779	26.9991	26.7793	27.497	26.239	26.4004	27.8053	27.6674	28.3953	27.7932	28.3112	26.9467	28.4779	26.9991	26.7793	27.497	26.239	26.4004	27.8053	27.3083	28.7066	28.1581	28.6642	26.3863	28.6296	26.402	26.2137	27.2075	25.3361	25.9018
P35221;P35221-2;G3XAM7;P35221-3;E5RIB1;E5RGY7;E5RJ41;P26232-4;A0A0A0MRI5;P26232-6;E5RJP7;E5RGD2;H0YBB8;A0A0A0MTJ6;E5RFM5;E5RFG3;E5RFM3;E5RJL0;E5RFK9;E5RIE0;E5RHV7;E5RGY6;E5RG03;E5RJZ2;E5RIT8;A0A087WZL6;E5RGU3;E5RHJ5;B9A010;Q9UI47	CTNNA1	35;35;31;22;6;5;5;5;5;5;4;4;4;4;3;2;2;2;2;2;2;2;2;1;1;1;1;1;1;1	35;35;31;22;6;5;5;5;5;5;4;4;4;4;3;2;2;2;2;2;2;2;2;1;1;1;1;1;1;1	28;28;24;17;6;5;5;0;0;0;3;3;2;0;2;1;2;2;1;2;2;2;2;1;1;0;0;0;0;1	51.1	0.265441	0.371074	0.105633	0.609195	0.21476	0.99985	0.135579	0.0185167	0.474712	29.3958	28.991	29.3072	29.1527	29.5068	29.301	29.7046	29.3961	29.5697	29.4955	29.6226	29.6432	29.3958	28.991	29.3072	29.1527	29.5068	29.301	29.7046	29.3961	29.5697	29.4955	29.6226	29.6432	29.2193	29.3018	29.4222	29.2273	29.1198	29.3796	29.6798	28.7046	29.373	29.5595	29.4421
P35222;B4DGU4;E7EMJ5;P35222-2;E9PDF9;E7EV28;C9IZ65	CTNNB1	11;10;4;2;2;2;1	8;7;4;0;2;2;1	8;7;4;0;2;2;1	23.8	-0.196205	-0.373427	-0.177222	0.620073	0.516959	0.99985	0.205449	0.255412	0.581419	25.6915	25.9422	25.9877	25.792	25.5061	25.6386	25.8045	25.6795	24.5609	25.5346	25.8753	25.9489	25.6915	25.9422	25.9877	25.792	25.5061	25.6386	25.8045	25.6795	NA	25.5346	25.8753	25.9489	24.8272	26.5842	25.4987	25.0652	25.5895	25.7447	25.94	24.7609	25.2413	24.5696	26.1566
P35232;C9JW96;C9JZ20;E7ESE2;E9PCW0;P35232-2;D6RBK0	PHB	19;16;14;14;14;9;7	19;16;14;14;14;9;7	19;16;14;14;14;9;7	85.7	-0.0494328	0.0450432	0.094476	0.896013	0.84707	0.99985	0.755237	0.7459	0.524947	30.3432	30.2739	30.66	30.5363	30.4968	30.1967	30.4466	30.4756	30.4107	30.5643	30.3709	30.6476	30.3432	30.2739	30.66	30.5363	30.4968	30.1967	30.4466	30.4756	30.4107	30.5643	30.3709	30.6476	30.275	30.6375	30.5893	30.6555	30.343	30.5405	30.1559	30.2015	30.2021	30.2556	30.1788
P35249;P35249-2;C9JZI1;C9J8M3;C9JTT7;C9JXZ7;C9JGY5;F8WE44;C9JW34;H7C1P0	RFC4	17;14;14;12;10;8;7;7;4;4	17;14;14;12;10;8;7;7;4;4	17;14;14;12;10;8;7;7;4;4	61.7	0.337094	0.365505	0.0284104	0.609195	0.21476	0.99985	0.113645	0.0191078	0.882067	27.6935	27.5522	27.8059	27.4888	28.2157	27.5235	28.139	28.0105	27.9444	28.116	28.0833	27.8588	27.6935	27.5522	27.8059	27.4888	28.2157	27.5235	28.139	28.0105	27.9444	28.116	28.0833	27.8588	27.7201	28.0755	27.6859	26.5706	28.4046	27.0884	28.1269	28.0093	27.9262	28.0393	27.79
P35250;P35250-2;A0A087WVY3;H7C5P4;H7C5P1;H7C5Q7;F8WC37;H7C5A0;H7C5G4;H7C5S7	RFC2	12;9;6;4;2;2;2;2;2;1	12;9;6;4;2;2;2;2;2;1	12;9;6;4;2;2;2;2;2;1	40.4	0.00617244	0.0928171	0.0866446	0.994435	0.663554	0.99985	0.968264	0.437611	0.594754	27.1552	27.0403	27.1955	27.1544	27.2882	26.8427	27.2539	27.1854	27.0993	27.1373	27.3631	27.317	27.1552	27.0403	27.1955	27.1544	27.2882	26.8427	27.2539	27.1854	27.0993	27.1373	27.3631	27.317	27.1696	27.7083	27.6755	26.3346	27.2565	26.6252	26.6046	26.5992	26.7054	27.2146	26.8834
P35251-2;P35251;H0Y8U4;H0Y9P8	RFC1	17;17;3;1	17;17;3;1	17;17;3;1	19.9	0.249745	0.234859	-0.0148858	0.631204	0.406819	0.99985	0.24572	0.141115	0.942232	25.9438	25.9168	26.225	25.8239	26.4892	25.7577	26.26	26.4016	26.0646	26.37	26.3629	26.0514	25.9438	25.9168	26.225	25.8239	26.4892	25.7577	26.26	26.4016	26.0646	26.37	26.3629	26.0514	26.2418	25.9268	26.5473	25.5253	27.0105	24.907	25.8299	26.5852	25.2225	25.0548	26.3796
P35268;K7ERI7;K7ELC4;K7EMH1;K7EP65;K7EKS7;K7EJT5;C9JYQ9;Q6P5R6;H0Y8C2	RPL22	9;8;7;7;5;5;3;2;2;2	9;8;7;7;5;5;3;2;2;2	9;8;7;7;5;5;3;2;2;2	60.2	0.134963	0.386444	0.251481	0.800303	0.370226	0.99985	0.520573	0.111232	0.217728	29.4809	29.4857	30.1554	29.5143	29.716	30.015	29.8358	29.6093	30.3054	30.2566	29.681	29.939	29.4809	29.4857	30.1554	29.5143	29.716	30.015	29.8358	29.6093	30.3054	30.2566	29.681	29.939	29.6971	29.8354	30.1888	29.7352	29.62	30.082	29.536	29.469	28.575	30.0902	28.173
P35579;P35579-2;Q5BKV1;B1AH99;A0A0C4DFM8;A1L2Z2;E7ERA5;REV__S4R3H4;REV__E7EQT4;REV__Q9UKV3-5;REV__Q9UKV3;P12883;P13535;Q9UKX3;Q9Y623;P13533;P12882;P11055;Q9UKX2;A7E2Y1;A0A087X0T3	MYH9	159;106;16;8;3;2;1;1;1;1;1;1;1;1;1;1;1;1;1;1;1	159;106;16;8;3;2;1;1;1;1;1;1;1;1;1;1;1;1;1;1;1	135;84;15;7;0;0;0;1;1;1;1;0;0;0;0;0;0;0;0;0;0	68.5	-0.148721	-0.203659	-0.0549378	0.672897	0.427365	0.99985	0.334452	0.161997	0.743426	32.2875	32.4857	32.3642	32.4205	32.2639	32.4758	32.1444	32.0789	32.3512	31.9152	32.1765	32.3004	32.2875	32.4857	32.3642	32.4205	32.2639	32.4758	32.1444	32.0789	32.3512	31.9152	32.1765	32.3004	32.2615	32.8191	32.284	32.5871	32.2715	32.5703	31.9713	31.9336	32.1908	31.7318	31.7643
P35606-2;P35606;D6R997;D6RBZ7;D6RCL6;D6RBG7;D6RBT6;H0YAC7;H0Y938	COPB2	25;25;6;5;5;5;5;3;2	25;25;6;5;5;5;5;3;2	25;25;6;5;5;5;5;3;2	36.3	0.00932923	0.0788778	0.0695486	0.98272	0.718331	0.99985	0.944081	0.531755	0.618025	27.4822	27.5729	27.3443	27.5346	27.5032	27.3968	27.5541	27.5173	27.7266	27.6348	27.4357	27.4524	27.4822	27.5729	27.3443	27.5346	27.5032	27.3968	27.5541	27.5173	27.7266	27.6348	27.4357	27.4524	27.9489	28.3897	26.6772	27.4648	27.9267	27.1864	27.5155	27.6557	27.7895	27.3249	27.0747
P35613-2;P35613;A0A087X2B5;I3L192;P35613-3;A0A087WUV8;P35613-4;R4GMX5;R4GN83	BSG	9;9;8;6;6;6;6;3;2	9;9;8;6;6;6;6;3;2	9;9;8;6;6;6;6;3;2	49.8	0.0327618	0.21909	0.186328	0.945305	0.383769	0.99985	0.864659	0.123273	0.358807	29.4788	29.3358	29.2839	29.2122	29.5408	29.1406	29.7041	29.0562	29.7202	29.3353	29.5877	29.5436	29.4788	29.3358	29.2839	29.2122	29.5408	29.1406	29.7041	29.0562	29.7202	29.3353	29.5877	29.5436	28.4746	29.8181	29.0338	29.2984	29.5505	29.2727	29.4305	28.7315	29.3643	29.4586	29.5421
P35637-2;P35637;H3BPE7;A0A075B7D9;Q92804-2;Q92804	FUS	6;6;6;2;2;2	6;6;6;2;2;2	6;6;6;2;2;2	9.3	-0.548589	-0.869563	-0.320974	0.609195	0.380957	0.99985	0.0616837	0.117452	0.561432	26.0577	26.418	25.9899	26.3134	25.3296	26.3455	25.469	25.4405	25.7947	23.7218	25.9434	25.8408	26.0577	26.418	25.9899	26.3134	25.3296	26.3455	25.469	25.4405	25.7947	NA	25.9434	25.8408	26.4347	27.0232	26.3001	26.4607	24.9655	26.6385	25.2954	24.5372	25.2361	NA	25.4028
P35658-2;P35658-4;P35658;P35658-3;P35658-5;A0A0A0MSW3;H0YF36;H0Y837;E9PKD2;B7ZAV2	NUP214	10;10;10;10;10;9;4;4;2;2	10;10;10;10;10;9;4;4;2;2	10;10;10;10;10;9;4;4;2;2	7.8	0.344025	-0.4477	-0.791726	0.620073	0.529595	0.99985	0.202243	0.266502	0.0497722	24.965	25.4195	25.1827	24.3931	25.5912	25.0724	25.4741	25.1987	24.8634	25.3518	23.8749	24.0794	NA	25.4195	25.1827	NA	25.5912	25.0724	25.4741	25.1987	24.8634	25.3518	NA	NA	23.3489	26.1707	24.2905	23.6984	26.4178	24.3458	25.6829	25.2506	24.7773	24.7409	24.6135
P35659;P35659-2;B4DFG0;D6R9L5;D6RDA2;H0Y993;H0Y8X0	DEK	14;11;11;7;6;5;2	14;11;11;7;6;5;2	14;11;11;7;6;5;2	28.8	-0.120657	-0.0633363	0.0573207	0.824969	0.836337	0.99985	0.570827	0.728206	0.730822	26.7551	26.33	27.0925	26.7828	26.4862	26.9023	26.682	26.4073	26.6458	26.6722	26.5358	26.8533	26.7551	26.33	27.0925	26.7828	26.4862	26.9023	26.682	26.4073	26.6458	26.6722	26.5358	26.8533	26.7317	26.0904	27.6966	27.2997	26.4926	27.1342	25.9299	26.3488	25.9881	25.2143	25.9187
P35908;CON__Q9R0H5;Q7Z794;CON__Q7Z794	KRT2	48;2;2;2	46;1;1;1	1;0;0;0	77.8	0.162881	0.0334648	-0.129416	0.859042	0.984182	0.99985	0.669772	0.979105	0.921393	28.891	28.3559	28.455	28.2339	28.1349	27.9274	29.0318	29.4932	24.4283	29.5902	29.5604	30.4908	28.891	28.3559	28.455	28.2339	28.1349	27.9274	29.0318	29.4932	NA	29.5902	29.5604	30.4908	28.1757	28.5068	28.2941	28.4079	27.427	27.7823	28.4308	29.2299	26.5613	29.429	29.1723
P35998;P35998-2;C9JLS9	PSMC2	28;16;11	28;16;11	28;16;11	69.3	-0.0249898	0.00846873	0.0334586	0.935583	0.964722	0.99985	0.845356	0.938325	0.800929	28.309	28.3454	28.4067	28.3963	28.3799	28.3174	28.4184	28.2418	28.3264	28.5216	28.3598	28.2836	28.309	28.3454	28.4067	28.3963	28.3799	28.3174	28.4184	28.2418	28.3264	28.5216	28.3598	28.2836	27.8712	28.0264	28.0412	28.5312	28.5148	28.6916	28.0353	28.3159	27.4006	28.2643	28.1546
P36404;V9GYD0;P36404-2	ARL2	4;2;2	4;2;2	4;2;2	27.7	-0.757686	-0.184523	0.573163	0.609195	0.697673	0.99985	0.0192308	0.49092	0.0989626	24.4133	24.6667	24.9672	25.0015	24.3393	24.1209	23.3435	24.2143	24.8957	24.1324	24.2344	25.048	NA	NA	NA	NA	NA	NA	NA	NA	NA	NA	NA	NA	22.6438	NA	NA	22.6972	21.9617	21.751	22.0499	22.0826	NA	NA	22.168
P36507;A0A1B0GUL7;Q02750-2;Q02750;H3BRW9;G5E9C7	MAP2K2	6;4;2;2;1;1	6;4;2;2;1;1	6;4;2;2;1;1	25.5	-0.253321	-1.6049	-1.35158	0.888276	0.228176	0.99985	0.735019	0.0242056	0.0723353	25.7358	23.7598	25.8698	25.8718	25.7212	23.1921	25.6539	25.6567	23.4338	23.2964	24.8069	23.2805	25.7358	NA	25.8698	25.8718	25.7212	NA	25.6539	25.6567	NA	NA	NA	NA	25.5884	24.1758	25.935	24.7296	25.826	24.0496	25.3131	25.4146	24.1628	24.1522	24.4518
P36542;P36542-2	ATP5C1	14;13	14;13	14;13	40.9	-0.168892	-0.0574296	0.111462	0.681043	0.854601	0.99985	0.341532	0.757602	0.486345	29.499	28.9011	29.2568	29.0028	28.9845	28.9443	28.999	29.0563	28.929	29.3273	28.8987	29.2751	29.499	28.9011	29.2568	29.0028	28.9845	28.9443	28.999	29.0563	28.929	29.3273	28.8987	29.2751	29.144	29.2799	29.128	29.0833	28.6073	29.4342	28.8167	28.9122	28.4163	28.9967	28.7108
P36578;H3BM89;H3BTP7;H3BU31	RPL4	27;18;13;10	27;18;13;10	27;18;13;10	50.1	0.276313	0.21344	-0.0628735	0.609195	0.360176	0.99985	0.154784	0.105865	0.735673	29.9392	29.8328	30.0393	29.9818	30.3978	29.8047	30.2751	30.4207	30.233	30.2941	30.1311	29.9887	29.9392	29.8328	30.0393	29.9818	30.3978	29.8047	30.2751	30.4207	30.233	30.2941	30.1311	29.9887	29.9792	30.2121	29.7113	30.3472	30.3378	29.9584	29.9303	30.4172	29.7085	29.7881	29.488
P36952;P36952-2;C9JLM5	SERPINB5	11;5;3	11;5;3	11;5;3	41.1	-0.564671	-0.938767	-0.374097	0.744513	0.33455	0.99985	0.417569	0.0913311	0.62064	24.9632	26.0688	25.3449	26.206	24.3832	27.0805	24.6901	24.1705	24.5433	25.539	23.5146	25.2309	NA	26.0688	25.3449	26.206	24.3832	27.0805	NA	NA	NA	NA	NA	25.2309	23.7797	26.1063	24.4275	26.5943	23.1613	27.3589	21.4464	22.2893	22.7903	NA	22.8527
P36957;P36957-2;Q86SW4;H0YJF9;G3V5M3;G3V3F0	DLST	11;9;6;2;2;2	11;9;6;2;2;2	11;9;6;2;2;2	30.7	-0.440095	-0.459031	-0.0189354	0.609195	0.21476	0.99985	0.0196554	0.0157289	0.903197	26.7451	27.1125	27.0668	27.1474	26.4669	26.7304	26.5975	26.5167	26.7505	26.4365	26.3576	26.6911	26.7451	27.1125	27.0668	27.1474	26.4669	26.7304	26.5975	26.5167	26.7505	26.4365	26.3576	26.6911	25.8139	28.1255	27.2471	27.0507	26.1423	26.8833	25.8585	25.1409	26.2978	26.3186	25.2309
P37108;H0YLA2;H0YLW0	SRP14	7;5;1	7;5;1	7;5;1	62.5	0.315005	0.227674	-0.0873314	0.609195	0.47306	0.99985	0.152011	0.207753	0.65173	28.3402	27.9595	28.5132	28.4367	28.4079	28.3883	28.9452	28.7682	28.5166	28.6338	28.7285	28.2814	28.3402	27.9595	28.5132	28.4367	28.4079	28.3883	28.9452	28.7682	28.5166	28.6338	28.7285	28.2814	28.1366	28.3818	28.0405	27.9542	28.886	28.795	28.7022	28.8373	27.9689	28.9338	28.5609
P37268-5;P37268;E9PNM1;P37268-2;P37268-3;P37268-4;E9PJG4;E9PS69;E9PQ90;E9PNJ2;E9PSH1	FDFT1	14;14;13;11;10;9;5;2;1;1;1	14;14;13;11;10;9;5;2;1;1;1	14;14;13;11;10;9;5;2;1;1;1	42.5	0.517743	0.542876	0.0251333	0.609195	0.264509	0.99985	0.0813821	0.043776	0.905237	27.4086	27.2605	27.0713	26.457	27.7276	27.0912	27.6322	27.8174	27.2946	27.6608	27.7841	27.6294	27.4086	27.2605	27.0713	26.457	27.7276	27.0912	27.6322	27.8174	27.2946	27.6608	27.7841	27.6294	27.4135	27.4593	27.4561	25.7812	27.8257	26.8034	27.6082	27.8605	26.8232	27.5916	27.6851
P37802;X6RJP6;P37802-2;C9J5W6;Q9UI15	TAGLN2	20;19;19;1;1	20;19;19;1;1	20;19;19;1;1	85.4	-0.649795	-0.63083	0.0189642	0.609195	0.21476	0.99985	0.132475	0.0162317	0.96432	29.144	29.4582	29.0303	29.3871	28.1865	29.8042	28.4018	28.0279	28.8136	28.0779	28.7271	28.8776	29.144	29.4582	29.0303	29.3871	28.1865	29.8042	28.4018	28.0279	28.8136	28.0779	28.7271	28.8776	28.8562	29.8698	29.0909	29.3154	28.0228	29.9248	28.0208	27.2645	29.1943	27.9071	28.7059
P37837;F2Z393;E9PM01;E9PKI8	TALDO1	8;5;1;1	8;5;1;1	8;5;1;1	23.4	-0.838679	-0.885653	-0.0469733	0.609195	0.21476	0.99985	0.0863074	0.0187557	0.925125	25.3819	25.7269	25.2788	25.845	24.0978	26.0441	24.302	24.434	24.7123	24.0189	24.5393	25.4194	25.3819	25.7269	25.2788	25.845	NA	26.0441	NA	NA	NA	NA	NA	25.4194	25.6241	26.1841	24.7665	25.4397	NA	26.0471	NA	NA	NA	NA	NA
P38117;P38117-2;M0QY67	ETFB	11;11;5	11;11;5	11;11;5	51	-0.185827	-0.360017	-0.17419	0.803703	0.312058	0.99985	0.529591	0.078357	0.569264	26.619	26.8118	26.4617	26.9351	26.3926	27.3282	26.2527	26.1107	26.5033	25.9465	26.3905	26.5472	26.619	26.8118	26.4617	26.9351	26.3926	27.3282	26.2527	26.1107	26.5033	25.9465	26.3905	26.5472	25.9834	26.9361	26.084	26.7443	26.5491	27.7549	26.3616	25.8896	26.2483	26.0128	25.8548
P38159;P38159-2;H3BT71;H0Y6E7;Q96E39;H3BR27;P38159-3;A0A1B0GUK8;H3BNC1;H3BUY5;O75526;Q8N7X1	RBMX;RBMXL1	12;11;10;9;6;5;5;4;3;3;3;1	12;11;10;9;6;5;5;4;3;3;3;1	12;11;10;9;6;5;5;4;3;3;3;1	31.2	0.0336924	0.0511658	0.0174734	0.918273	0.817358	0.99985	0.818135	0.690708	0.907119	27.0501	27.1218	27.1769	26.911	26.9713	27.2513	26.9875	27.1845	26.9567	27.0403	27.1862	27.2813	27.0501	27.1218	27.1769	26.911	26.9713	27.2513	26.9875	27.1845	26.9567	27.0403	27.1862	27.2813	27.0325	26.168	25.7823	26.1499	26.9619	27.7481	27.0715	27.2118	26.5914	26.9699	27.4419
P38606-2;P38606;C9JVW8;C9JA17	ATP6V1A	19;19;4;3	19;19;4;3	19;19;4;3	38.5	-0.356996	-0.0316269	0.325369	0.609195	0.888925	0.99985	0.0310917	0.809133	0.0583098	26.447	26.3237	26.3052	26.5083	26.2254	25.9552	25.9969	25.9788	26.3456	26.1335	26.4885	26.4902	26.447	26.3237	26.3052	26.5083	26.2254	25.9552	25.9969	25.9788	26.3456	26.1335	26.4885	26.4902	25.9667	26.5999	26.1316	26.8347	26.7049	24.3248	24.9156	25.2017	26.4588	25.9801	26.4027
P38646;D6RJI2;H0YBG6;D6RA73;H0Y8S0	HSPA9	52;10;10;7;5	52;10;10;7;5	51;10;10;7;5	63	-0.0863238	-0.0744166	0.0119072	0.810755	0.706631	0.99985	0.54311	0.508838	0.92985	31.6265	31.8555	31.7636	31.7875	31.5393	31.8256	31.6168	31.7061	31.7502	31.72	31.6832	31.5822	31.6265	31.8555	31.7636	31.7875	31.5393	31.8256	31.6168	31.7061	31.7502	31.72	31.6832	31.5822	31.6476	31.8459	31.35	31.9546	31.4725	31.9625	31.615	31.5973	31.4964	31.7922	31.4857
P39019;A0A075B6E2;M0R2L9;M0QXK4;M0QYF7;M0R140	RPS19	14;7;6;6;6;6	14;7;6;6;6;6	14;7;6;6;6;6	62.1	0.0678147	-0.0683842	-0.136199	0.896013	0.852295	0.99985	0.755839	0.754926	0.462536	27.9998	28.4393	28.1355	27.5795	28.3313	28.1126	28.102	27.8794	28.1725	27.9076	27.6502	28.1502	27.9998	28.4393	28.1355	27.5795	28.3313	28.1126	28.102	27.8794	28.1725	27.9076	27.6502	28.1502	27.2495	27.7307	27.9448	27.2542	27.8608	27.4592	27.5972	27.8062	27.8955	28.1874	27.1713
P39023;G5E9G0;H7C422;H7C3M2;B5MCW2;F8WCR1;Q92901	RPL3	20;15;14;11;11;7;3	20;15;14;11;11;7;3	20;15;14;11;11;7;3	44.7	0.415434	0.329202	-0.0862319	0.609195	0.221448	0.99985	0.0604279	0.0227638	0.658067	28.3659	28.1016	28.273	28.1661	28.9062	28.1729	28.7253	28.764	28.5975	28.6536	28.4049	28.5675	28.3659	28.1016	28.273	28.1661	28.9062	28.1729	28.7253	28.764	28.5975	28.6536	28.4049	28.5675	27.6934	27.8373	27.6241	27.8826	28.8049	28.1622	28.6906	28.758	28.8864	28.7399	28.2872
P39656-3;A0A0C4DGS1;P39656;P39656-2;U3KQ84	DDOST	15;15;15;12;8	15;15;15;12;8	15;15;15;12;8	48.2	0.0679074	0.185107	0.1172	0.866014	0.580829	0.99985	0.683721	0.324441	0.488601	28.2003	27.7448	27.8409	28.1936	28.0982	27.9374	28.127	28.0887	28.5345	28.1309	27.9766	28.0782	28.2003	27.7448	27.8409	28.1936	28.0982	27.9374	28.127	28.0887	28.5345	28.1309	27.9766	28.0782	28.6909	27.8631	28.3051	28.333	27.1392	28.295	27.5021	27.944	28.3167	27.2518	27.1461
P39687;H0YN26;O43423;H7BZ09;O95626	ANP32A	7;6;2;1;1	7;6;2;1;1	7;6;2;1;1	32.9	-1.0226	-0.985262	0.0373339	0.609195	0.21476	0.99985	0.124528	0.0175102	0.954175	25.7706	26.2473	25.7695	26.5373	23.9781	26.847	24.3917	25.0175	25.2743	24.3898	24.9159	25.8036	25.7706	26.2473	25.7695	26.5373	NA	26.847	NA	NA	25.2743	NA	NA	25.8036	25.525	26.3737	25.119	26.5049	23.0742	27.6542	22.6992	NA	24.1908	NA	23.5574
P39748;P39748-2;I3L3E9;F5H1Y3;CON__P01030;CON__ENSEMBL:ENSBTAP00000007350	FEN1	16;13;7;5;1;1	16;13;7;5;1;1	16;13;7;5;1;1	53.9	0.0346119	-0.0387594	-0.0733713	0.918273	0.84707	0.99985	0.816755	0.745005	0.592937	28.2765	28.3574	28.5956	28.3419	28.3982	28.6165	28.3901	28.305	28.3475	28.2923	28.3372	28.4393	28.2765	28.3574	28.5956	28.3419	28.3982	28.6165	28.3901	28.305	28.3475	28.2923	28.3372	28.4393	28.6097	28.8789	28.784	28.411	27.8741	28.4766	28.374	28.3482	27.6978	27.9166	27.9202
P40227;P40227-2;J3KRI6	CCT6A	23;20;1	23;20;1	18;16;0	46.3	-0.516474	-0.611076	-0.0946015	0.609195	0.207622	0.99985	0.104411	0.00781067	0.740442	29.321	29.8073	29.5327	29.8499	28.9092	29.8973	28.8992	28.7393	29.202	28.7756	28.8893	29.1997	29.321	29.8073	29.5327	29.8499	28.9092	29.8973	28.8992	28.7393	29.202	28.7756	28.8893	29.1997	29.6582	30.0226	29.5627	30.2162	28.6654	30.4426	28.1283	28.1031	29.2611	28.357	28.4009
P40429;M0QYS1;Q8J015;Q6NVV1;M0QZU1;A0A096LPE0	RPL13A;RPL13a	12;11;10;4;1;1	12;11;10;4;1;1	12;11;10;4;1;1	46.8	-0.0303991	-0.213155	-0.182756	0.941307	0.508541	0.99985	0.85821	0.243707	0.318731	27.3315	27.4127	27.4814	27.8102	27.5306	27.3217	27.3799	27.682	27.6419	27.1882	27.0817	27.2714	27.3315	27.4127	27.4814	27.8102	27.5306	27.3217	27.3799	27.682	27.6419	27.1882	27.0817	27.2714	27.7297	27.6701	27.2895	27.7827	26.4144	27.7764	27.0732	26.8697	28.0109	26.5476	25.7117
P40616-2;P40616;F8VYN9;B4DZG7;F8VP99;F8VP63	ARL1	7;7;7;6;1;1	7;7;7;6;1;1	7;7;7;6;1;1	56.7	0.151805	0.0181428	-0.133662	0.800303	0.965934	0.99985	0.519727	0.940854	0.64913	25.503	25.6888	26.0016	25.8558	26.1193	25.3542	25.9707	26.2122	25.1864	26.078	26.1633	25.6941	25.503	25.6888	26.0016	25.8558	26.1193	25.3542	25.9707	26.2122	NA	26.078	26.1633	25.6941	24.9121	24.6166	25.2776	25.5629	26.4614	25.8285	26.2796	25.9084	24.4486	25.7391	26.2318
P40763;P40763-3;G8JLH9;K7EP08	STAT3	25;24;20;1	25;24;20;1	1;1;1;0	43.5	1.56774	2.31179	0.744048	0.099122	0.00369685	0.99985	0.000220598	2.74247e-06	0.0142034	26.7155	26.5748	27.231	26.7065	28.5129	27.7814	28.5431	28.6613	29.2585	29.3929	29.0115	28.8121	26.7155	26.5748	27.231	26.7065	28.5129	27.7814	28.5431	28.6613	29.2585	29.3929	29.0115	28.8121	26.4508	26.4058	26.9967	26.5128	28.6671	28.0914	28.5365	28.5494	29.0994	29.1016	28.7325
P40926;P40926-2;G3XAL0	MDH2	20;17;15	20;17;15	20;17;15	68	-0.854615	-0.865816	-0.0112009	0.609195	0.207622	0.99985	0.129212	0.0104276	0.983483	29.1533	29.471	28.8668	29.5357	27.9276	29.9925	27.6876	28.0006	28.2407	27.8782	28.5125	28.9321	29.1533	29.471	28.8668	29.5357	27.9276	29.9925	27.6876	28.0006	28.2407	27.8782	28.5125	28.9321	29.3346	29.529	28.1473	29.3686	27.5528	30.1438	26.8058	27.6786	27.6289	26.9534	28.023
P40937;P40937-2;C9JH72;F5H304;F5H5S0;F5H0U6;E9PEP3	RFC5	13;12;4;3;3;3;2	13;12;4;3;3;3;2	13;12;4;3;3;3;2	48.5	0.235463	0.206901	-0.0285614	0.627154	0.504958	0.99985	0.231847	0.236371	0.877236	26.2927	26.7003	26.7861	26.5696	26.9117	26.5035	26.816	27.0592	26.6387	27.0553	26.869	26.6133	26.2927	26.7003	26.7861	26.5696	26.9117	26.5035	26.816	27.0592	26.6387	27.0553	26.869	26.6133	25.4903	27.3165	25.6746	26.3248	26.4835	26.7882	27.6192	27.3851	26.5569	25.91	26.9306
P40938-2;P40938;A0A087X270	RFC3	18;18;3	18;18;3	18;18;3	59.7	0.486885	0.423091	-0.0637944	0.609195	0.313674	0.99985	0.0848589	0.08028	0.819755	27.1192	27.3016	26.8229	27.3736	27.6442	27.0273	27.9986	27.8947	27.3328	27.8687	27.8925	27.2156	27.1192	27.3016	26.8229	27.3736	27.6442	27.0273	27.9986	27.8947	27.3328	27.8687	27.8925	27.2156	27.0747	27.6025	26.3014	27.4873	27.3607	26.8196	28.1565	28.1192	27.1341	27.5371	27.9191
P40939;H0YFD6;P40939-2	HADHA	39;11;10	39;11;10	39;11;10	62.4	-0.338315	-0.156312	0.182003	0.609195	0.535249	0.99985	0.0487245	0.273829	0.282283	29.1035	29.1194	29.2226	29.3396	29.0239	28.9313	28.6419	28.8348	29.0064	28.7917	29.1628	29.199	29.1035	29.1194	29.2226	29.3396	29.0239	28.9313	28.6419	28.8348	29.0064	28.7917	29.1628	29.199	29.1921	28.6556	29.1344	29.7247	29.1378	28.9875	27.9401	28.169	28.717	28.0676	29.3005
P41091;Q2VIR3;Q2VIR3-2;F8W810;H7BZU1	EIF2S3;EIF2S3L	15;12;9;9;5	15;12;9;9;5	15;12;9;9;5	43.9	-0.476389	-0.411103	0.0652861	0.609195	0.207622	0.99985	0.120204	0.00918683	0.820838	27.8837	28.0664	27.9703	27.9388	27.3805	28.3028	27.2269	27.0434	27.5835	27.3909	27.4917	27.7487	27.8837	28.0664	27.9703	27.9388	27.3805	28.3028	27.2269	27.0434	27.5835	27.3909	27.4917	27.7487	28.4169	28.7444	27.3427	27.9895	26.6645	28.134	26.5803	26.6906	27.7411	27.3753	27.5861
P41252;A0A0A0MSX9;J3KR24;Q5TCD1;Q5TCC6;Q5TCC9	IARS	58;56;52;14;4;1	58;56;52;14;4;1	58;56;52;14;4;1	52.9	0.16496	0.171188	0.00622827	0.755799	0.559904	0.99985	0.43565	0.30148	0.975729	30.0215	29.9489	30.4043	30.0549	30.5632	29.8249	30.3349	30.3665	30.217	30.5654	30.2031	30.1289	30.0215	29.9489	30.4043	30.0549	30.5632	29.8249	30.3349	30.3665	30.217	30.5654	30.2031	30.1289	30.1332	30.0131	30.0593	30.3015	30.3829	29.7048	30.2154	30.1461	30.1705	30.1755	30.0144
P42166	TMPO	22	22	12	44.5	-0.029259	0.102632	0.131891	0.939125	0.657346	0.99985	0.852737	0.431136	0.384321	28.8411	28.5777	28.9278	28.7276	28.5404	28.6887	28.9258	28.8023	28.9358	28.8852	28.718	28.9458	28.8411	28.5777	28.9278	28.7276	28.5404	28.6887	28.9258	28.8023	28.9358	28.8852	28.718	28.9458	29.0237	28.8101	28.3444	28.6008	28.0181	28.938	28.8102	28.8208	29.1468	29.0621	28.1762
P42167;G5E972;P42167-2;P42167-3	TMPO	21;17;14;10	11;7;4;0	5;1;0;0	61.5	-0.0192784	0.0418833	0.0611617	0.963969	0.885834	0.99985	0.903185	0.804563	0.71944	27.4355	27.2586	27.1217	26.9888	27.1933	27.06	27.3453	27.1289	27.5885	27.1171	27.2131	27.0534	27.4355	27.2586	27.1217	26.9888	27.1933	27.06	27.3453	27.1289	27.5885	27.1171	27.2131	27.0534	27.7246	27.1276	26.4841	26.7066	26.5691	27.2628	27.2179	27.3877	26.1726	26.6532	26.7988
P42224;P42224-2;J3KPM9;E7EPD2;D2KFR9;E7ENM1;H7BZB5;H7BZ88	STAT1	17;15;15;5;5;3;2;1	17;15;15;5;5;3;2;1	17;15;15;5;5;3;2;1	28.5	0.0397207	0.324707	0.284986	0.941307	0.380957	0.99985	0.858069	0.119771	0.133203	25.727	25.9803	26.5111	26.2117	26.1092	25.9856	26.5037	25.9906	26.5085	26.5323	26.2068	26.4813	25.727	25.9803	26.5111	26.2117	26.1092	25.9856	26.5037	25.9906	26.5085	26.5323	26.2068	26.4813	25.1789	26.1362	26.9928	26.0868	25.5902	26.2072	26.5021	24.6704	25.9423	26.7171	25.5505
P42285;H0Y8U3	SKIV2L2	12;1	12;1	12;1	17	1.3864	1.03839	-0.348016	0.609195	0.21476	0.99985	0.00625267	0.0185617	0.0914028	24.9436	25.821	24.1133	24.4164	26.0302	26.6555	26.1133	26.0408	25.7665	25.8045	25.85	26.0268	NA	25.821	NA	NA	26.0302	26.6555	26.1133	26.0408	25.7665	25.8045	25.85	26.0268	22.9464	24.9623	NA	NA	26.2572	26.134	26.5839	25.8734	25.0217	26.1591	24.7131
P42330;A0A0A0MSS8;S4R3Z2;P42330-2;S4R3D5;P17516	AKR1C3	17;17;16;10;6;5	17;17;16;10;6;5	9;9;8;7;1;0	61.6	-0.844814	-1.29222	-0.447407	0.624912	0.3005	0.99985	0.22363	0.0681323	0.614682	26.9334	27.415	27.0101	27.6123	25.8251	28.4761	25.621	25.6692	26.5172	24.0022	26.4077	26.8748	26.9334	27.415	27.0101	27.6123	25.8251	28.4761	25.621	25.6692	26.5172	NA	26.4077	26.8748	26.724	28.1427	26.7272	27.5588	25.3855	28.7738	26.1774	24.7093	26.3	NA	25.4332
P42345;B1AKP8;B1AKQ2	MTOR	68;24;4	68;24;4	68;24;4	38.7	0.140611	0.090157	-0.0504545	0.790726	0.672687	0.99985	0.500582	0.448806	0.807832	29.341	29.3005	29.1854	29.1565	29.6327	28.8529	29.528	29.5323	29.3606	29.3995	29.416	29.1679	29.341	29.3005	29.1854	29.1565	29.6327	28.8529	29.528	29.5323	29.3606	29.3995	29.416	29.1679	29.1731	29.265	28.9005	29.2247	29.9977	28.4572	29.2685	29.1838	28.987	29.22	29.1221
P42677;Q5T4L4;C9J1C5	RPS27	5;4;1	5;4;1	2;2;0	40.5	0.170371	0.276147	0.105776	0.840131	0.645617	0.99985	0.612478	0.41511	0.698304	24.654	23.3463	24.4422	24.1197	24.2349	24.8343	24.2417	23.9329	24.0562	24.1874	24.492	24.9313	NA	NA	NA	NA	NA	NA	NA	NA	NA	NA	NA	NA	26.8526	26.9545	27.0091	27.7392	27.0698	26.9263	26.813	26.6808	26.8571	26.7683	27.3041
P42695;G3V1A9;E9PKK4;E9PQA3;E9PJ63;E9PL84;E9PJM8;E9PR72;E9PL95;E9PLE0	NCAPD3	20;13;9;3;1;1;1;1;1;1	20;13;9;3;1;1;1;1;1;1	20;13;9;3;1;1;1;1;1;1	20.2	0.370074	0.399024	0.0289506	0.609195	0.249554	0.99985	0.161853	0.033779	0.893773	26.6303	26.1912	26.4386	26.0092	26.8054	26.1236	26.7714	27.0493	26.8129	26.6826	26.6389	26.731	26.6303	26.1912	26.4386	26.0092	26.8054	26.1236	26.7714	27.0493	26.8129	26.6826	26.6389	26.731	26.4823	26.3452	25.8236	25.409	26.9951	25.9745	26.5892	26.9707	26.8342	26.2617	26.3131
P42704;A0A0C4DG06;B8ZZ38;C9JCA9;H7C3W8	LRPPRC	93;29;28;21;3	93;29;28;21;3	92;29;28;21;3	64.8	0.182231	0.142346	-0.0398853	0.702206	0.582035	0.99985	0.360706	0.325991	0.846846	32.1702	32.1382	32.0247	31.9332	32.4781	31.7803	32.4148	32.3219	31.9994	32.3819	32.3715	32.0827	32.1702	32.1382	32.0247	31.9332	32.4781	31.7803	32.4148	32.3219	31.9994	32.3819	32.3715	32.0827	32.2699	32.168	31.9209	32.0733	32.3058	31.5714	32.2762	32.3085	31.9853	32.3182	31.815
P42765;A0A0B4J2A4;K7EME0;K7EJB1;K7EJ68;K7ER88	ACAA2	12;11;8;2;2;1	12;11;8;2;2;1	12;11;8;2;2;1	48.1	-0.491832	-0.808082	-0.31625	0.806021	0.406819	0.99985	0.537943	0.141499	0.640662	26.2694	26.1494	24.2196	26.2564	24.974	27.0265	25.2703	23.6566	24.4532	24.8087	25.4758	24.9247	26.2694	26.1494	NA	26.2564	NA	27.0265	25.2703	NA	NA	NA	25.4758	NA	26.5472	26.7492	24.2475	26.5216	NA	27.5122	24.2241	NA	23.7048	NA	24.394
P42766;F2Z388	RPL35	9;5	9;5	9;5	50.4	0.483218	0.623437	0.140219	0.609195	0.183396	0.99985	0.0483795	0.00284745	0.481103	29.2941	28.8912	29.299	28.9298	29.7817	29.1038	29.7273	29.7341	29.7874	29.7027	29.566	29.8517	29.2941	28.8912	29.299	28.9298	29.7817	29.1038	29.7273	29.7341	29.7874	29.7027	29.566	29.8517	29.7721	29.0265	29.2941	28.9673	29.773	29.2087	29.5972	30.0714	29.4345	29.034	29.3262
P43121;P43121-2	MCAM	18;9	18;9	18;9	38.7	-0.177246	0.16692	0.344166	0.66866	0.586999	0.99985	0.32937	0.335739	0.12346	27.5327	27.2255	27.3775	27.4367	27.4768	27.2609	27.2569	26.8689	27.6805	27.4587	27.2322	27.8687	27.5327	27.2255	27.3775	27.4367	27.4768	27.2609	27.2569	26.8689	27.6805	27.4587	27.2322	27.8687	27.0806	26.9025	27.4912	27.7691	27.6971	27.1322	26.582	26.5514	27.3839	26.7206	26.5985
P43243;A0A0R4J2E8;A8MXP9;D6REM6;D6R991;H0Y8T4;B3KM87;P43243-2;Q68E03;D6RBK5;D6R8Z5;D6RBI2;D6RE02;D6RIA2;D6RAM9;D6RAY2;D6RCM3;D6REK4;D6RB45;A0A1B0GX04;D6R9F3;D6RBS2	MATR3	39;39;39;36;27;17;15;15;5;4;3;3;3;3;2;2;2;2;1;1;1;1	39;39;39;36;27;17;15;15;5;4;3;3;3;3;2;2;2;2;1;1;1;1	39;39;39;36;27;17;15;15;5;4;3;3;3;3;2;2;2;2;1;1;1;1	53.8	0.0655023	0.205949	0.140446	0.856903	0.408303	0.99985	0.662082	0.142966	0.319068	29.6039	29.4754	29.8614	29.5994	29.6847	29.5629	29.7963	29.7582	29.8958	29.917	29.8673	29.6838	29.6039	29.4754	29.8614	29.5994	29.6847	29.5629	29.7963	29.7582	29.8958	29.917	29.8673	29.6838	29.4241	29.686	29.3875	29.8982	29.8236	29.4303	29.3439	29.3384	29.9901	29.8866	29.8305
P43246;P43246-2;E9PHA6;C9J809	MSH2	15;13;12;3	15;13;12;3	15;13;12;3	19.6	0.589613	0.453406	-0.136207	0.624912	0.643798	0.99985	0.224375	0.411152	0.721819	24.6189	26.077	24.26	25.9112	25.93	25.2728	25.9804	26.0422	26.0307	26.1615	25.8686	24.6199	NA	26.077	NA	25.9112	25.93	25.2728	25.9804	26.0422	26.0307	26.1615	25.8686	NA	25.1715	25.7142	NA	25.7491	26.2174	25.5444	25.3977	25.3587	26.01	26.3599	26.1554
P43304;P43304-2;F5GYK7;E7EM56	GPD2	32;30;10;1	32;30;10;1	32;30;10;1	51.4	0.0451037	0.269748	0.224645	0.888276	0.342117	0.99985	0.734469	0.0964426	0.205794	28.0328	28.019	28.0681	27.9531	27.9853	28.0035	28.2203	28.0442	28.4365	28.0264	28.1468	28.5422	28.0328	28.019	28.0681	27.9531	27.9853	28.0035	28.2203	28.0442	28.4365	28.0264	28.1468	28.5422	27.8851	28.1396	27.5609	28.2512	27.6363	28.2401	28.2566	27.812	28.1109	27.6369	27.2668
P43487-2;P43487;F6WQW2;C9JXG8;C9JJ34;C9JGV6;C9JDM3;C9JIC6	RANBP1	7;7;6;5;5;5;2;1	7;7;6;5;5;5;2;1	7;7;6;5;5;5;2;1	58.5	1.93424	1.9482	0.0139627	0.609195	0.31944	0.99985	0.0830439	0.082532	0.925648	28.059	27.4015	24.0938	23.872	27.7499	28.0406	27.775	27.598	27.8608	27.7628	27.7095	27.8862	28.059	27.4015	NA	NA	27.7499	28.0406	27.775	27.598	27.8608	27.7628	27.7095	27.8862	27.8462	27.4248	25.2497	27.2416	27.805	28.4077	27.3538	27.2625	27.721	27.7862	27.3074
P43490;A0A0C4DFS8;C9JG65;C9JF35	NAMPT	13;10;2;1	13;10;2;1	13;10;2;1	38.1	-0.84441	0.0518561	0.896267	0.609195	0.90961	0.99985	0.120279	0.842806	0.0894896	25.9455	25.7576	26.5338	25.4824	25.9741	23.7225	25.4954	25.1496	25.5546	26.1958	26.0361	26.1402	25.9455	25.7576	26.5338	25.4824	25.9741	NA	NA	NA	25.5546	26.1958	26.0361	26.1402	25.4381	25.6951	26.8806	25.139	25.1533	23.5391	24.3187	NA	25.1656	26.1469	25.2819
P43686;P43686-2	PSMC4	22;19	22;19	22;19	72.2	-0.105722	0.0227817	0.128503	0.767879	0.902599	0.99985	0.452071	0.832077	0.357251	27.1611	27.2553	27.3383	27.2267	27.2802	27.1989	26.9931	27.0863	27.2866	27.2182	27.2055	27.3624	27.1611	27.2553	27.3383	27.2267	27.2802	27.1989	26.9931	27.0863	27.2866	27.2182	27.2055	27.3624	27.5782	27.0509	27.4006	27.7582	27.488	27.3007	26.8407	27.1043	26.7492	26.2165	25.983
P46060;H0Y4Q3;B0QYT5;B0QYT4;B0QYT6	RANGAP1	25;10;4;4;2	25;10;4;4;2	25;10;4;4;2	55.5	-0.256849	-0.177421	0.0794281	0.609195	0.468621	0.99985	0.130037	0.202695	0.590333	27.7888	27.9167	28.0647	27.69	27.5368	27.7864	27.4414	27.6681	27.6871	27.6417	27.5777	27.844	27.7888	27.9167	28.0647	27.69	27.5368	27.7864	27.4414	27.6681	27.6871	27.6417	27.5777	27.844	28.1872	28.281	27.7079	27.0536	27.6287	28.0757	27.3579	27.3339	27.89	27.3007	27.1744
P46776;E9PJD9;E9PLL6;E9PLX7	RPL27A	7;6;6;3	7;6;6;3	7;6;6;3	36.5	0.41063	0.387145	-0.0234848	0.609195	0.21476	0.99985	0.0508359	0.0160337	0.893649	30.398	30.3884	30.5779	30.1875	30.8304	30.4393	30.8473	31.0774	30.8155	30.9066	30.6479	30.7304	30.398	30.3884	30.5779	30.1875	30.8304	30.4393	30.8473	31.0774	30.8155	30.9066	30.6479	30.7304	30.5262	30.3431	29.7065	30.0073	30.9671	30.699	30.6816	31.1598	30.4222	30.9108	30.531
P46777;Q5T7N0	RPL5	13;4	13;4	13;4	43.8	0.240674	0.305764	0.06509	0.620073	0.312058	0.99985	0.211257	0.0782622	0.73835	27.7615	28.14	27.8948	27.9436	28.4191	27.8172	28.3005	28.1658	28.5527	28.1617	28.211	28.0375	27.7615	28.14	27.8948	27.9436	28.4191	27.8172	28.3005	28.1658	28.5527	28.1617	28.211	28.0375	27.5004	28.7755	27.6395	28.1853	28.4419	28.064	27.672	28.011	28.3706	28.1047	27.5799
P46778;G3V1B3;M0R181;M0R3I5	RPL21	7;5;5;1	7;5;5;1	7;5;5;1	35	0.240703	0.0742562	-0.166446	0.648279	0.810897	0.99985	0.296727	0.67675	0.428737	26.7287	27.3572	27.1821	27.0742	27.714	26.9315	27.3463	27.3132	27.2995	27.3257	26.91	27.104	26.7287	27.3572	27.1821	27.0742	27.714	26.9315	27.3463	27.3132	27.2995	27.3257	26.91	27.104	26.6674	28.0911	27.102	26.2859	27.8376	26.9076	27.0762	27.7579	27.1588	27.2462	26.6002
P46779;P46779-2;P46779-3;H0YKD8;P46779-4;P46779-5;H0YMF4;H0YLP6	RPL28	12;10;10;10;8;8;8;7	12;10;10;10;8;8;8;7	12;10;10;10;8;8;8;7	54.7	0.135658	0.246194	0.110536	0.800303	0.559904	0.99985	0.514904	0.301551	0.697306	28.0101	27.8136	27.833	27.75	28.1846	27.4599	28.1473	28.1575	28.5347	28.2197	28.162	27.475	28.0101	27.8136	27.833	27.75	28.1846	27.4599	28.1473	28.1575	28.5347	28.2197	28.162	27.475	28.2817	27.2948	27.851	27.7878	28.2388	27.2736	28.4441	28.2748	28.6286	28.3109	27.9324
P46781;A0A024R4M0;B5MCT8;C9JM19;F2Z3C0;A8MXK4	RPS9	21;21;16;16;6;6	21;21;16;16;6;6	21;21;16;16;6;6	62.9	0.130478	0.160998	0.0305202	0.821345	0.630213	0.99985	0.56018	0.388507	0.883444	29.9592	29.9727	30.5323	30.1714	30.5871	29.8473	30.3268	30.3963	30.0345	30.5423	30.3847	30.3181	29.9592	29.9727	30.5323	30.1714	30.5871	29.8473	30.3268	30.3963	30.0345	30.5423	30.3847	30.3181	30.2868	30.4309	30.6729	30.3479	30.6802	30.1512	30.1298	30.2963	29.3467	30.5678	30.0833
P46783;F6U211;S4R435;Q9NQ39	RPS10	9;7;7;4	9;7;7;4	9;7;7;4	44.8	0.0925688	0.0839285	-0.00864032	0.821345	0.796492	0.99985	0.560674	0.654735	0.965071	28.3052	28.3144	28.0384	28.026	28.1924	28.1719	28.1949	28.495	28.5902	28.2087	28.3743	27.8464	28.3052	28.3144	28.0384	28.026	28.1924	28.1719	28.1949	28.495	28.5902	28.2087	28.3743	27.8464	28.6843	28.3966	27.8261	27.9127	28.3423	28.4473	27.0924	28.7294	28.8749	28.076	27.4467
P46821;D6RA32;D6RA40;D6RCL2;D6RGJ3;P78559;P78559-2;E9PGC8	MAP1B	11;3;2;1;1;1;1;1	11;3;2;1;1;1;1;1	11;3;2;1;1;1;1;1	7.5	-0.350701	-0.527	-0.176299	0.609195	0.247487	0.99985	0.0528559	0.0297714	0.392598	25.0101	25.2152	24.782	24.8022	24.5502	24.7512	24.5082	24.5971	24.2167	24.1087	24.4942	24.8819	NA	NA	NA	NA	NA	NA	NA	NA	NA	NA	NA	NA	22.5063	24.402	23.1367	24.3235	23.4909	24.5651	NA	NA	NA	NA	NA
P46940;A0A0J9YXZ5;H0YLE8;H0YKA5;A0A087X225;A0A087WWP1	IQGAP1	107;82;64;4;4;3	107;82;64;4;4;3	103;78;61;4;4;3	66.7	0.396393	0.358202	-0.0381908	0.609195	0.258433	0.99985	0.0898891	0.03968	0.863864	32.2464	32.1652	32.4486	32.1395	32.8689	32.1088	32.7711	32.8364	32.4966	32.8978	32.6244	32.4137	32.2464	32.1652	32.4486	32.1395	32.8689	32.1088	32.7711	32.8364	32.4966	32.8978	32.6244	32.4137	32.1657	32.1339	32.2205	32.2173	32.9676	31.964	32.532	32.7199	32.3511	32.7789	32.4403
P46977;P46977-2;A0A0C4DH80;E9PN73;E9PI32;H0YET6	STT3A	14;11;3;3;3;1	13;11;2;2;2;1	13;11;2;2;2;1	18.9	0.026411	0.204758	0.178347	0.960404	0.480811	0.99985	0.893813	0.211927	0.414324	27.9006	27.678	28.008	27.8762	28.113	27.433	27.9159	28.1066	27.76	28.3163	28.0706	28.1351	27.9006	27.678	28.008	27.8762	28.113	27.433	27.9159	28.1066	27.76	28.3163	28.0706	28.1351	27.9703	27.4229	27.7489	27.2462	28.3764	26.8313	28.3684	27.9771	27.4546	28.147	27.8899
P47712	PLA2G4A	13	13	13	22.8	0.355727	0.0951997	-0.260527	0.707854	0.902599	0.99985	0.373408	0.831393	0.326	25.8868	26.1357	24.3735	25.9142	25.8401	26.0125	26.0029	25.8776	25.821	24.9349	26.0113	25.9239	25.8868	26.1357	NA	25.9142	25.8401	26.0125	26.0029	25.8776	25.821	NA	26.0113	25.9239	26.3715	26.7781	25.7351	26.5304	26.2124	25.4897	26.0787	25.5693	24.6769	22.763	25.5405
P47756-2;B1AK87;B1AK88;P47756;B1AK85	CAPZB	13;12;12;11;9	13;12;12;11;9	13;12;12;11;9	55.9	-0.365478	-0.885225	-0.519747	0.609195	0.380957	0.99985	0.169063	0.116673	0.349164	26.7909	27.3756	27.0255	27.2604	26.71	27.3377	26.4992	26.4435	26.6776	24.732	26.2563	27.2456	26.7909	27.3756	27.0255	27.2604	26.71	27.3377	26.4992	26.4435	26.6776	NA	26.2563	27.2456	26.6621	27.7733	26.9646	27.4686	26.1603	27.5204	25.1789	25.7172	26.1866	NA	25.1885
P47897;P47897-2;B4DDN1;A0A0U1RQT0;C9J165;H7C0R3;A0A0U1RQE9;A0A0U1RQM8;A0A0U1RRI9;A0A0U1RQL2;A0A0U1RQU2;F2Z2V6;A0A0U1RQC3	QARS	43;39;33;17;16;15;11;10;10;10;9;3;1	42;38;32;16;16;15;11;10;10;10;9;3;1	4;4;1;3;3;1;2;3;1;1;3;3;1	57	0.062626	0.076053	0.013427	0.881246	0.718331	0.99985	0.721079	0.53087	0.94036	29.3471	29.3188	29.4539	29.2571	29.6036	29.0327	29.5959	29.3952	29.4816	29.5338	29.4359	29.2299	29.3471	29.3188	29.4539	29.2571	29.6036	29.0327	29.5959	29.3952	29.4816	29.5338	29.4359	29.2299	29.246	29.3726	28.4161	29.6122	29.5048	29.005	29.4962	29.5441	29.4242	29.2211	28.9781
P47914;F8WF43;C9IYI4	RPL29	3;1;1	3;1;1	3;1;1	19.5	-0.728543	0.409595	1.13814	0.837641	0.859796	0.99985	0.603375	0.767385	0.468601	24.5206	28.242	28.0943	28.3667	24.4182	28.4815	28.8305	24.5792	24.1883	28.8706	28.9917	28.8114	NA	28.242	28.0943	28.3667	NA	28.4815	28.8305	NA	NA	28.8706	28.9917	28.8114	28.0991	28.3165	28.5227	28.4675	28.4013	28.7594	28.6127	NA	28.3098	28.6504	28.5625
P48047;H7C0C1;H7C068;H7C086	ATP5O	14;8;5;3	14;8;5;3	14;8;5;3	69	-0.0715027	0.117755	0.189258	0.83671	0.532966	0.99985	0.599847	0.271623	0.178935	29.8488	29.7376	29.8577	29.7818	29.7064	29.581	29.8484	29.804	29.9799	29.8578	29.9114	29.9477	29.8488	29.7376	29.8577	29.7818	29.7064	29.581	29.8484	29.804	29.9799	29.8578	29.9114	29.9477	29.9701	29.9855	29.8382	30.0666	29.4178	29.6737	29.713	29.8194	29.8619	29.628	29.3324
P48444;B0YIW6;P48444-2;Q6P1Q5;E9PK34	ARCN1	20;19;16;6;1	20;19;16;6;1	20;19;16;6;1	48.3	-0.0839013	0.440414	0.524315	0.967846	0.582396	0.99985	0.911125	0.327668	0.422003	26.3545	24.3486	26.0839	25.8971	26.7044	26.7768	24.1079	24.7594	25.8654	26.0057	26.2659	26.3088	26.3545	NA	26.0839	25.8971	26.7044	26.7768	NA	NA	25.8654	26.0057	26.2659	26.3088	26.8032	24.2169	25.504	25.8746	27.0768	27.3426	26.1692	24.4596	24.9958	25.632	26.2555
P48449-3;P48449;P48449-2;A0A0G2JQD0;C9J315;A0A0G2JS81	LSS	11;11;10;7;5;1	11;11;10;7;5;1	11;11;10;7;5;1	17.6	0.492514	-0.00346644	-0.495981	0.609195	0.993281	0.99985	0.0946389	0.989597	0.129769	24.2838	24.4942	24.2997	24.963	25.3693	25.2871	24.9189	24.4353	24.1776	24.193	24.5346	25.1216	NA	NA	NA	24.963	25.3693	NA	NA	NA	NA	NA	NA	25.1216	NA	23.3065	NA	25.1729	24.9186	24.1019	23.246	NA	23.0126	23.5658	NA
P48507;P48507-2	GCLM	8;6	8;6	8;6	36.5	0.648231	0.0408703	-0.607361	0.624912	0.979182	0.99985	0.222624	0.965381	0.458673	26.6566	26.6845	24.5079	26.6046	26.6628	26.6451	26.8165	26.9221	23.5616	27.1961	26.7871	27.0722	26.6566	26.6845	NA	26.6046	26.6628	26.6451	26.8165	26.9221	NA	27.1961	26.7871	27.0722	26.7738	27.4042	25.6203	26.4312	26.0921	26.9751	26.7547	25.848	24.9654	26.5753	26.5826
P48643;B7ZAR1;E9PCA1;E7ENZ3;P48643-2;H0Y914;D6RIZ7	CCT5	35;32;32;31;28;3;2	35;32;32;31;28;3;2	35;32;32;31;28;3;2	76.3	-0.505196	-0.522437	-0.0172414	0.609195	0.284211	0.99985	0.122885	0.057099	0.957127	29.4622	29.7989	29.2342	29.8806	28.7977	29.878	28.9387	28.7407	29.2173	28.5591	29.0421	29.4677	29.4622	29.7989	29.2342	29.8806	28.7977	29.878	28.9387	28.7407	29.2173	28.5591	29.0421	29.4677	29.5773	30.5122	28.8946	30.4308	28.4433	30.0204	28.5919	28.1409	28.8583	28.3223	28.8069
P48651;P48651-3;P48651-2;J3KNR6	PTDSS1	6;5;5;1	6;5;5;1	6;5;5;1	16.3	0.194894	-1.45723	-1.65213	0.76563	0.181871	0.685997	0.44586	0.00237621	0.0015267	25.9071	25.6939	26.4287	25.9287	26.2483	25.7142	26.6309	26.1445	23.7259	25.1357	24.3428	24.9252	25.9071	25.6939	26.4287	25.9287	26.2483	25.7142	26.6309	26.1445	NA	NA	NA	NA	26.6509	25.5551	26.1423	24.7989	26.2087	25.3054	26.1993	25.8427	25.3074	23.7479	23.8585
P48960-2;P48960-3;P48960;M0QY55;B4DWB8;Q9UHX3-4;Q9UHX3-6;Q9UHX3-3;Q9UHX3-2;Q9UHX3;M0R0K5	CD97	14;14;14;1;1;1;1;1;1;1;1	14;14;14;1;1;1;1;1;1;1;1	14;14;14;1;1;1;1;1;1;1;1	25.7	-0.147238	-0.14758	-0.000341691	0.785917	0.731384	0.99985	0.485547	0.552879	0.998979	26.7829	26.9595	26.4111	26.6491	26.8519	26.1469	26.5698	26.6451	26.7638	26.8515	25.8991	26.6979	26.7829	26.9595	26.4111	26.6491	26.8519	26.1469	26.5698	26.6451	26.7638	26.8515	25.8991	26.6979	26.6373	27.0354	26.4129	27.0582	27.1934	26.7248	26.3638	26.5721	25.221	27.0379	25.063
P49257	LMAN1	20	20	20	40.6	0.0922002	0.241161	0.148961	0.84456	0.391398	0.99985	0.625104	0.127715	0.418432	28.4442	28.3538	28.7853	28.5112	28.6786	28.2444	28.8376	28.7027	28.9251	28.5567	28.7536	28.8238	28.4442	28.3538	28.7853	28.5112	28.6786	28.2444	28.8376	28.7027	28.9251	28.5567	28.7536	28.8238	27.7217	28.5146	29.3644	28.6656	28.7672	28.5823	29.035	28.6324	28.6708	27.9295	28.4038
P49321;P49321-3;P49321-4;Q5T624;P49321-2;H0YDS9;E9PRH9;H0YF33;E9PPR5;E9PI86;E9PPQ8	NASP	14;14;12;10;10;7;6;6;4;3;2	14;14;12;10;10;7;6;6;4;3;2	14;14;12;10;10;7;6;6;4;3;2	27	-0.546732	-0.94661	-0.399878	0.819925	0.483654	0.99985	0.554376	0.216353	0.55539	26.3118	26.9638	23.6811	26.4309	24.7745	27.3004	24.6804	24.4453	25.2707	24.4002	25.4521	24.4781	26.3118	26.9638	NA	26.4309	NA	27.3004	NA	NA	NA	NA	NA	NA	26.7695	27.393	23.5504	26.8119	NA	27.2158	23.8221	NA	21.9048	NA	NA
P49327;A0A0U1RQF0;A0A0U1RRG3;A0A1B0GTR5;J3KTF0	FASN	85;84;5;1;1	85;84;5;1;1	85;84;5;1;1	49.1	-0.310956	-0.288786	0.02217	0.616155	0.395366	0.99985	0.185635	0.131126	0.927137	29.8248	30.0478	29.956	30.227	29.5368	30.262	29.5691	29.4439	29.6578	29.3713	29.8415	30.0299	29.8248	30.0478	29.956	30.227	29.5368	30.262	29.5691	29.4439	29.6578	29.3713	29.8415	30.0299	29.7851	30.327	29.8896	30.4352	29.4384	30.6637	29.266	29.2753	29.1896	29.0864	29.2648
P49368;B4DUR8;E9PRC8;Q5SZX6;Q5SZX9	CCT3	30;26;13;12;8	30;26;13;12;8	2;2;2;2;2	61.3	-0.346176	-0.348799	-0.00262226	0.616155	0.330114	0.99985	0.182747	0.0885246	0.991713	30.0549	30.4054	30.1228	30.5261	29.7824	30.5524	29.6756	29.7141	29.9344	29.6154	29.8961	30.2681	30.0549	30.4054	30.1228	30.5261	29.7824	30.5524	29.6756	29.7141	29.9344	29.6154	29.8961	30.2681	30.0165	30.1858	29.3001	30.3406	29.768	30.7633	29.3862	29.5216	29.9866	29.2131	29.6655
P49411;H3BNU3	TUFM	26;2	26;2	26;2	70.6	-0.136146	-0.23907	-0.102924	0.802835	0.419725	0.99985	0.528275	0.152241	0.646652	29.8898	29.9468	29.6951	30.0718	29.5583	30.2997	29.5988	29.6021	29.5238	29.4277	29.8211	29.8747	29.8898	29.9468	29.6951	30.0718	29.5583	30.2997	29.5988	29.6021	29.5238	29.4277	29.8211	29.8747	30.1715	30.1595	29.32	30.1322	29.3374	30.4045	29.3782	29.6317	29.3764	28.7509	29.4528
P49419-2;A0A1B0GTG2;P49419;A0A1B0GW77;A0A1B0GUA1;A0A1B0GW82;A0A1B0GTY9;A0A1B0GTJ4;A0A1B0GV49;P49419-4;A0A140T9V3;A0A0J9YWF7;A0A1B0GUY0;F8VVF2;H0YHM6;F8WDY6;A0A1B0GVU0	ALDH7A1	11;11;11;11;10;10;9;9;8;7;7;5;4;3;3;2;2	11;11;11;11;10;10;9;9;8;7;7;5;4;3;3;2;2	11;11;11;11;10;10;9;9;8;7;7;5;4;3;3;2;2	33.7	-1.87204	-1.3339	0.53814	0.609195	0.207622	0.99985	0.0037372	0.0132385	0.346722	26.2367	26.2659	25.8178	26.941	24.165	25.6755	24.3746	23.5582	24.534	24.2799	25.0578	26.0541	26.2367	26.2659	25.8178	26.941	NA	25.6755	NA	NA	NA	NA	NA	26.0541	26.8761	26.2438	25.5907	27.6544	NA	25.5491	NA	NA	22.859	NA	NA
P49458;E9PE20;P49458-2	SRP9	7;4;4	7;4;4	7;4;4	65.1	0.386832	0.585107	0.198275	0.609195	0.146862	0.99985	0.0175537	0.00122134	0.189339	28.1575	28.1696	28.063	28.0034	28.4669	28.3667	28.5959	28.5112	28.4729	28.7157	28.8097	28.7356	28.1575	28.1696	28.063	28.0034	28.4669	28.3667	28.5959	28.5112	28.4729	28.7157	28.8097	28.7356	28.6503	27.995	27.4081	28.2538	28.0907	28.3371	28.85	28.624	28.5401	28.8447	27.9036
P49736;H0Y8E6	MCM2	20;19	20;19	20;19	27.3	-1.00152	-0.979658	0.0218591	0.617944	0.395366	0.99985	0.194859	0.132053	0.977417	25.8862	27.3417	26.014	27.4183	25.3377	27.5565	25.388	24.3719	25.9196	24.4706	25.4925	26.8588	25.8862	27.3417	26.014	27.4183	25.3377	27.5565	25.388	NA	25.9196	NA	25.4925	26.8588	25.658	27.5985	25.5557	27.8181	24.8127	27.5323	24.7811	NA	25.3554	24.0831	25.2968
P49748;P49748-3;P49748-2;G3V1M7;K7EQP4;K7EJW8;J3QRJ8;J3QKU9;J3KSR4;J3KS89;K7EMF8	ACADVL	31;31;30;12;7;4;4;3;3;2;1	31;31;30;12;7;4;4;3;3;2;1	31;31;30;12;7;4;4;3;3;2;1	58	-0.121093	-0.153111	-0.032017	0.790726	0.583973	0.99985	0.502025	0.330212	0.818792	28.9298	28.7553	29.3322	28.8772	28.8121	28.6847	29.0333	28.8799	28.8032	28.8934	28.858	28.7274	28.9298	28.7553	29.3322	28.8772	28.8121	28.6847	29.0333	28.8799	28.8032	28.8934	28.858	28.7274	29.1311	28.4011	28.5594	29.033	28.9705	28.9574	29.0885	28.8653	28.777	29.0262	28.3839
P49755;G3V2K7	TMED10	11;6	11;6	11;6	44.3	-0.0048756	0.184542	0.189417	0.994435	0.498191	0.99985	0.971508	0.232014	0.264784	28.2062	28.0958	28.2736	28.3133	28.3348	28.1137	28.2652	28.1559	28.3501	28.2063	28.3396	28.7311	28.2062	28.0958	28.2736	28.3133	28.3348	28.1137	28.2652	28.1559	28.3501	28.2063	28.3396	28.7311	28.0987	28.4336	27.1424	28.3921	28.3061	28.1418	28.3274	28.3073	27.9238	27.873	28.1518
P49773;D6REP8;D6RE99;D6RD60;D6RC06	HINT1	8;4;4;4;2	8;4;4;4;2	8;4;4;4;2	79.4	-0.55586	0.0499501	0.60581	0.847143	0.974131	0.99985	0.638269	0.95462	0.536894	26.6971	23.8298	23.7549	26.7665	23.0932	27.4081	23.6178	24.7057	25.2317	24.8018	24.6721	26.5424	26.6971	NA	NA	26.7665	NA	27.4081	NA	NA	NA	NA	NA	26.5424	26.9329	26.6565	25.25	26.9629	24.6431	28.4233	24.7487	25.4059	25.3477	24.3987	26.4217
P49790-2;P49790;P49790-3	NUP153	11;11;10	11;11;10	11;11;10	12.3	0.398869	0.303855	-0.0950132	0.627154	0.57793	0.99985	0.240111	0.319532	0.723203	24.0611	24.9539	25.1263	24.2792	25.2637	25.4151	24.8475	24.4896	24.9584	25.3158	24.5247	24.837	NA	NA	NA	NA	NA	NA	NA	NA	NA	NA	NA	NA	NA	NA	22.7292	NA	23.0225	NA	NA	21.9671	23.4668	NA	24.2479
P49792;J3KQ37;P0DJD0;P0DJD1;F8VYC4;O14715;Q99666;Q99666-2;F8W705;F8WBP7;C9J1P2;H0YBN8;C9J1W9;C9JF75;C9J6W1;H7BZ48	RANBP2	92;15;15;15;15;15;14;6;6;1;1;1;1;1;1;1	92;15;15;15;15;15;14;6;6;1;1;1;1;1;1;1	70;2;0;0;0;2;2;2;2;1;1;1;1;1;1;0	41.2	0.218637	0.194413	-0.0242238	0.677876	0.472642	0.99985	0.337932	0.206167	0.908262	29.096	29.1249	29.2977	28.8159	29.5565	28.7676	29.4589	29.426	29.2187	29.4383	29.3285	29.1266	29.096	29.1249	29.2977	28.8159	29.5565	28.7676	29.4589	29.426	29.2187	29.4383	29.3285	29.1266	29.1217	29.0841	28.9976	28.3978	29.928	28.3846	29.3374	29.5498	28.6521	29.2231	29.1032
P50213;H0YL72;H0YMU3;P50213-2;H0YLI6;H0YKD0;H0YM64;H0YNF5	IDH3A	11;9;8;8;7;6;3;1	11;9;8;8;7;6;3;1	11;9;8;8;7;6;3;1	36.3	-0.740995	-0.384066	0.356929	0.636596	0.642348	0.99985	0.266032	0.407281	0.477372	26.5665	26.5886	24.6486	26.3132	25.8028	26.3965	24.8657	24.0879	25.7699	25.2943	25.6186	25.8978	26.5665	26.5886	NA	26.3132	25.8028	26.3965	NA	NA	25.7699	25.2943	25.6186	25.8978	25.9366	27.1336	23.5678	26.324	24.7919	26.5773	24.0337	23.7706	24.8572	24.9999	25.651
P50395;P50395-2;Q5SX87;Q5SX91;V9GYJ7;V9GYF8;Q5SX90;Q5SX86;P31150;G5E9U5	GDI2	23;21;11;9;5;5;5;5;5;1	23;21;11;9;5;5;5;5;5;1	23;21;11;9;5;5;5;5;5;1	70.6	-0.133958	-0.0573838	0.0765745	0.833761	0.84707	0.99985	0.590065	0.74578	0.781535	27.8907	27.8212	27.6162	27.8605	27.3289	28.3115	27.674	27.3382	27.6457	27.3714	27.8661	28.0758	27.8907	27.8212	27.6162	27.8605	27.3289	28.3115	27.674	27.3382	27.6457	27.3714	27.8661	28.0758	28.0695	28.1584	27.2887	27.8516	26.9993	28.4063	27.0616	26.6291	27.3593	26.8274	27.6586
P50402;Q5HY57;F8WEQ1	EMD	16;10;1	16;10;1	16;10;1	76	0.0793319	-0.0891278	-0.16846	0.896013	0.699619	0.99985	0.752727	0.494055	0.526776	28.2166	28.1163	28.1561	28.1287	28.2637	27.5428	28.654	28.4744	28.1655	28.2691	27.9308	27.8957	28.2166	28.1163	28.1561	28.1287	28.2637	27.5428	28.654	28.4744	28.1655	28.2691	27.9308	27.8957	28.3757	28.6829	27.8941	27.896	28.2293	26.8495	28.9423	28.1012	27.5812	28.0898	27.0548
P50416;P50416-2;H3BMD2;H3BP22;H3BUV7;Q92523-4;Q92523-3;Q92523	CPT1A	21;20;2;1;1;1;1;1	21;20;2;1;1;1;1;1	21;20;2;1;1;1;1;1	33.4	0.123154	0.304986	0.181832	0.767879	0.256448	0.99985	0.450127	0.0382756	0.261609	28.5666	28.2644	28.4891	28.3453	28.5889	28.3033	28.7553	28.5104	28.7539	28.5471	28.7763	28.808	28.5666	28.2644	28.4891	28.3453	28.5889	28.3033	28.7553	28.5104	28.7539	28.5471	28.7763	28.808	28.8493	28.5226	28.3298	27.9503	28.393	27.9605	28.5018	27.6232	28.6504	28.238	28.6307
P50454;E9PPV6;E9PR70;E9PKH2;E9PK86;E9PMI5;E9PNX1;E9PJH8;E9PIG2;E9PRS3;E9PQ34;H0YEP8;E9PLA6	SERPINH1	23;19;17;12;12;12;9;7;7;7;5;2;2	23;19;17;12;12;12;9;7;7;7;5;2;2	23;19;17;12;12;12;9;7;7;7;5;2;2	55	-0.166934	-0.0585689	0.108365	0.627154	0.78954	0.99985	0.237699	0.641714	0.450793	31.8248	31.7706	32.0001	31.8433	31.7066	31.7394	31.5678	31.7572	31.6944	31.7701	31.7266	32.0134	31.8248	31.7706	32.0001	31.8433	31.7066	31.7394	31.5678	31.7572	31.6944	31.7701	31.7266	32.0134	31.9746	31.8603	31.9069	31.7669	31.4012	31.4201	31.7897	31.7643	31.4201	31.7899	31.5078
P50502;Q3KNR6;H7C3I1;F6VDH7;Q8IZP2;Q8NFI4;F8WAQ7	ST13;ST13P4;ST13P5	16;12;11;9;9;9;1	16;12;11;9;9;9;1	16;12;11;9;9;9;1	33.9	0.0200802	0.258335	0.238254	0.957265	0.267378	0.99985	0.884121	0.0454275	0.09019	29.0791	29.0406	29.2961	29.0915	29.2095	29.0208	29.2026	29.1546	29.4416	29.3282	29.3569	29.4138	29.0791	29.0406	29.2961	29.0915	29.2095	29.0208	29.2026	29.1546	29.4416	29.3282	29.3569	29.4138	29.0275	29.4687	29.0653	29.395	29.4159	29.0666	28.8766	28.3885	29.1349	29.2642	29.0487
P50552;K7ENL7;K7EM16;K7ENR7;K7EIG8	VASP	9;3;3;2;1	9;3;3;2;1	9;3;3;2;1	33.7	-0.320331	-0.539241	-0.21891	0.821345	0.580829	0.99985	0.566046	0.324454	0.673103	24.6143	26.3119	25.0294	26.251	24.4127	26.3312	24.897	25.2845	24.7169	24.6122	24.6016	26.1189	NA	26.3119	NA	26.251	NA	26.3312	NA	NA	NA	NA	NA	26.1189	24.0256	26.1527	23.1711	26.223	23.843	25.8565	23.5394	24.4059	23.988	24.4553	22.7932
P50570-3;P50570-2;P50570-5;P50570-4;P50570;K7EMQ3;E5RHK8;Q9UQ16-2;Q9UQ16-3;Q9UQ16;Q9UQ16-4;E5RIK2;Q9UQ16-5;K7EPK9;A0A1B0GUX5;A0A1B0GU67;A0A0D9SFB1;Q05193-5;Q05193-3;A0A0U1RQP1;Q05193-2;Q05193;A0A0D9SFE4	DNM2	17;17;17;17;17;4;4;4;4;4;4;3;3;2;2;2;2;2;2;2;2;2;2	17;17;17;17;17;4;4;4;4;4;4;3;3;2;2;2;2;2;2;2;2;2;2	17;17;17;17;17;4;4;4;4;4;4;3;3;2;2;2;2;2;2;2;2;2;2	25.9	0.208805	0.552798	0.343993	0.821345	0.427365	0.99985	0.566003	0.165222	0.164376	26.1068	24.7116	26.1627	26.0575	26.1424	25.8763	26.215	25.6402	26.5818	26.6561	26.0167	25.9953	26.1068	NA	26.1627	26.0575	26.1424	25.8763	26.215	25.6402	26.5818	26.6561	26.0167	25.9953	25.0588	23.9882	26.1417	25.4587	25.0708	24.588	26.3652	24.0188	26.5941	27.4093	26.4775
P50914;E7EPB3	RPL14	6;5	6;5	6;5	29.8	0.224287	0.482155	0.257868	0.627154	0.207622	0.99985	0.230689	0.00619034	0.213716	27.3297	27.3317	27.3642	27.2428	27.7374	27.2173	27.8224	27.3885	28.0066	27.9159	27.7071	27.5674	27.3297	27.3317	27.3642	27.2428	27.7374	27.2173	27.8224	27.3885	28.0066	27.9159	27.7071	27.5674	26.6547	27.4088	27.2909	27.3187	27.2875	27.0184	27.2202	27.7172	28.3275	27.6265	27.4845
P50990;P50990-2;P50990-3;H7C4C8;H7C2U0	CCT8	41;40;35;19;9	41;40;35;19;9	41;40;35;19;9	73.2	-0.628689	-0.684135	-0.0554457	0.609195	0.21476	0.99985	0.098573	0.0193833	0.879583	29.9541	30.4275	29.9816	30.5031	29.3781	30.5617	29.2174	29.1944	29.5795	29.0309	29.5414	29.9779	29.9541	30.4275	29.9816	30.5031	29.3781	30.5617	29.2174	29.1944	29.5795	29.0309	29.5414	29.9779	30.0671	30.8209	29.9764	30.8288	29.404	30.9183	28.9601	28.9685	29.0885	28.7053	29.0206
P50991;P50991-2	CCT4	26;23	26;23	26;23	54.5	-0.415382	-0.456702	-0.0413207	0.616155	0.262951	0.99985	0.185831	0.0418907	0.890342	29.3676	29.906	29.5741	29.8532	28.9492	30.071	28.976	29.0432	29.0962	28.939	29.2583	29.5806	29.3676	29.906	29.5741	29.8532	28.9492	30.071	28.976	29.0432	29.0962	28.939	29.2583	29.5806	29.2196	30.5237	29.205	29.8674	28.8774	30.3685	28.2479	28.9051	28.5266	28.0533	28.721
P51148;P51148-2;K7ERI8;K7ERQ8;F8VVK3;K7ENY4;F8VWU4;F8VVZ0;F8VSF8;K7EIP6;F8VPW9;F8VWZ7	RAB5C	10;10;6;6;5;5;3;3;2;1;1;1	10;10;6;6;5;5;3;3;2;1;1;1	7;7;3;3;2;3;1;0;1;1;0;0	65.3	-0.170311	0.104836	0.275146	0.762121	0.711017	0.99985	0.441629	0.514845	0.165626	28.681	28.372	28.6027	28.0984	28.4639	27.9417	28.5813	28.0859	28.6439	28.4882	28.4419	28.5994	28.681	28.372	28.6027	28.0984	28.4639	27.9417	28.5813	28.0859	28.6439	28.4882	28.4419	28.5994	28.0209	28.1115	28.6479	27.5678	27.8243	28.2595	28.2803	26.6029	28.108	28.5691	28.2826
P51149;C9J8S3;C9J592;C9J4V0;C9IZZ0;C9J4S4;C9J7D1	RAB7A	19;14;13;11;9;8;4	19;14;13;11;9;8;4	19;14;13;11;9;8;4	78.3	0.0144761	0.13684	0.122364	0.970212	0.592073	0.99985	0.921269	0.33952	0.398235	29.5315	29.2582	29.6342	29.403	29.5452	29.365	29.4489	29.5257	29.6525	29.5116	29.4374	29.7727	29.5315	29.2582	29.6342	29.403	29.5452	29.365	29.4489	29.5257	29.6525	29.5116	29.4374	29.7727	29.3538	29.2466	29.4958	29.5268	29.5611	29.5912	29.3114	29.3899	29.5537	29.3042	29.0576
P51398-2;P51398-3;P51398;V9GZ61;V9GYA7;V9GYC9;V9GZ03;V9GYJ9;V9GYW1;V9GYL9;V9GYF7	DAP3	5;5;5;4;4;3;3;3;2;2;1	5;5;5;4;4;3;3;3;2;2;1	5;5;5;4;4;3;3;3;2;2;1	21.3	-0.272484	-0.185986	0.0864985	0.767879	0.750731	0.99985	0.459628	0.589531	0.825991	25.0911	24.6091	24.9835	24.1005	24.8374	24.1992	23.6743	24.9834	24.4358	24.0782	25.3178	24.2084	25.0911	24.6091	24.9835	NA	NA	NA	NA	24.9834	NA	NA	25.3178	NA	25.2401	24.7128	24.2413	24.375	NA	23.6908	24.0726	24.7158	24.0829	24.6101	24.9043
P51532-5;P51532-2;P51532-3;P51532-4;P51532;Q9HBD4;A0A0A0MT49;A0A0U1RRF5;K7EP28;A0A0U1RRD6;A0A0U1RRF8;A0A0A0MSS5;F6UH26;A0A0U1RQU0;A0A0U1RR09;F6XE55;A0A0U1RQW7;A0A0U1RRN2;B1ALG1;A0A0U1RR83;A0A0U1RQX3;F6T8Q0;B1ALG2;A0A0U1RR26;A0A0U1RRG6;B4DNT1;B1ALF6	SMARCA4	20;20;20;20;20;20;20;2;2;2;2;2;2;2;2;2;2;2;2;2;2;2;2;2;2;2;2	20;20;20;20;20;20;20;2;2;2;2;2;2;2;2;2;2;2;2;2;2;2;2;2;2;2;2	13;13;13;13;13;13;13;0;2;0;0;0;0;0;0;0;0;0;0;0;0;0;0;0;0;0;0	15.2	0.297448	0.509598	0.21215	0.692772	0.31944	0.99985	0.352553	0.082426	0.39703	26.6684	26.7753	27.4852	26.3415	27.4658	26.5252	27.1803	27.2889	27.3236	27.5317	26.9928	27.4607	26.6684	26.7753	27.4852	26.3415	27.4658	26.5252	27.1803	27.2889	27.3236	27.5317	26.9928	27.4607	25.8959	27.2149	27.6005	24.9303	27.8089	25.9818	27.0188	26.5689	27.0968	27.3723	25.9438
P51571;A6NLM8	SSR4	7;4	7;4	7;4	38.2	0.0737343	0.268438	0.194704	0.856903	0.311582	0.99985	0.657202	0.0755841	0.236686	28.4324	28.1776	28.5375	28.2523	28.6162	28.2149	28.5417	28.3219	28.8114	28.5744	28.5333	28.5545	28.4324	28.1776	28.5375	28.2523	28.6162	28.2149	28.5417	28.3219	28.8114	28.5744	28.5333	28.5545	27.9658	28.0324	28.9586	28.7564	28.4955	26.4463	28.0698	28.3967	28.278	28.6663	28.7092
P51572;P51572-2;C9JSP1;C9JQ75;C9J0M4;C9JMD7;C9JM14	BCAP31	13;13;7;7;7;5;1	13;13;7;7;7;5;1	13;13;7;7;7;5;1	37.8	0.138843	0.115418	-0.0234249	0.702206	0.604731	0.99985	0.359492	0.354405	0.865365	29.1901	28.8698	29.089	29.0808	29.0204	29.2538	29.3186	29.1923	29.2157	29.1383	29.0673	29.2701	29.1901	28.8698	29.089	29.0808	29.0204	29.2538	29.3186	29.1923	29.2157	29.1383	29.0673	29.2701	29.0423	28.8485	29.0485	29.1574	29.2766	29.406	29.5238	28.8042	28.7424	29.0192	28.3777
P51648;P51648-2;J3QRD1;I3L1M4;J3QS00;J3QKK9;J3KTG1;C9JGJ2;I3L0X1;J3KTD9;I3L2W1;K7EN73;E9PJV0;C9JKT2;I3L3I9	ALDH3A2	24;24;22;13;7;4;4;4;4;2;2;1;1;1;1	24;24;22;13;7;4;4;4;4;2;2;1;1;1;1	23;23;21;12;6;4;4;4;4;2;2;1;0;0;0	52.8	0.0219605	0.02339	0.00142958	0.953188	0.902599	0.99985	0.876113	0.828281	0.992158	29.2356	29.1728	29.1878	29.2052	29.3533	28.9998	29.3019	29.2342	29.3715	29.1504	29.1655	29.2076	29.2356	29.1728	29.1878	29.2052	29.3533	28.9998	29.3019	29.2342	29.3715	29.1504	29.1655	29.2076	29.454	29.3326	28.8987	29.3137	29.7776	29.3628	28.9488	28.767	28.7985	28.8059	28.7935
P51659;E7EWE5;P51659-3;P51659-2;G5E9S2;E7ET17;E7ER27;E7EPL9	HSD17B4	49;45;45;45;36;36;32;27	49;45;45;45;36;36;32;27	49;45;45;45;36;36;32;27	67.3	0.208194	0.192543	-0.0156503	0.624912	0.391398	0.99985	0.21862	0.127049	0.923823	31.8093	31.7736	31.8817	31.9582	32.1507	31.7353	32.1657	32.2039	32.0571	32.2118	31.9541	31.97	31.8093	31.7736	31.8817	31.9582	32.1507	31.7353	32.1657	32.2039	32.0571	32.2118	31.9541	31.97	32.0087	31.7925	31.8593	32.1878	32.119	31.6251	31.8253	32.0796	31.9136	32.2424	31.6393
P51665;H3BNT7;H3BTM8;H3BQV2	PSMD7	10;9;9;2	10;9;9;2	10;9;9;2	39.8	-0.32702	-0.00421018	0.32281	0.609195	0.984182	0.99985	0.0969533	0.979174	0.0349205	26.5485	26.5605	26.8065	27.1381	26.5351	26.308	26.4113	26.4911	26.752	26.6843	26.7453	26.8551	26.5485	26.5605	26.8065	27.1381	26.5351	26.308	26.4113	26.4911	26.752	26.6843	26.7453	26.8551	26.3999	27.0379	26.9849	27.5928	25.9801	26.3617	26.0496	26.6088	24.9183	26.2421	26.006
P51809-3;P51809;P51809-2;E5RH06	VAMP7	5;5;4;1	5;5;4;1	5;5;4;1	33.5	0.635961	0.772804	0.136843	0.609195	0.3005	0.99985	0.123702	0.0682144	0.342099	25.9338	25.2225	24.1434	24.5483	25.7377	25.4638	25.5422	25.6481	25.6267	25.6556	25.8038	25.853	25.9338	25.2225	NA	NA	25.7377	25.4638	25.5422	25.6481	25.6267	25.6556	25.8038	25.853	25.9661	25.714	25.6527	25.4904	25.6888	25.7418	25.6022	23.5386	25.7298	25.6336	25.784
P51858;P51858-2;P51858-3	HDGF	11;8;8	10;8;8	10;8;8	58.3	-0.825636	-0.884319	-0.0586837	0.609195	0.29526	0.99985	0.164914	0.0645699	0.931007	26.8182	27.3272	26.9188	27.0434	25.4414	27.947	25.61	25.8068	26.2129	24.8882	26.7234	26.7459	26.8182	27.3272	26.9188	27.0434	25.4414	27.947	25.61	25.8068	26.2129	NA	26.7234	26.7459	26.504	27.6596	27.0454	27.3038	25.467	28.3104	25.1223	25.0297	25.7301	23.668	26.5192
P51970	NDUFA8	5	5	5	43.6	0.503291	-0.317683	-0.820975	0.624912	0.733096	0.99985	0.216484	0.557436	0.0880301	25.1572	25.3909	23.8349	25.4149	25.5788	25.4731	25.7253	25.0338	24.4796	24.2607	23.9041	25.8826	25.1572	25.3909	NA	25.4149	25.5788	NA	25.7253	25.0338	NA	NA	NA	25.8826	25.4567	25.4467	24.268	25.0782	25.6331	NA	25.1779	25.2257	23.0432	23.2051	NA
P51991-2;P51991;H7C1J8	HNRNPA3	10;10;1	10;10;1	10;10;1	40.4	-1.10808	-1.72515	-0.617066	0.609195	0.244287	0.99985	0.0915883	0.0273924	0.46442	26.8348	26.8615	25.9686	26.9147	24.4609	26.919	26.1536	24.6136	25.9767	23.8221	23.7079	26.1723	26.8348	26.8615	25.9686	26.9147	NA	26.919	26.1536	NA	25.9767	NA	NA	26.1723	26.9686	27.8354	25.5223	27.3633	23.3565	27.2162	25.5133	24.0122	25.0911	23.7802	24.5973
P52209-2;P52209;K7EM49;K7EMN2;K7EPF6;K7ELN9	PGD	13;13;10;8;8;1	13;13;10;8;8;1	13;13;10;8;8;1	39.1	-0.958727	-1.51936	-0.560638	0.620073	0.207622	0.99985	0.203726	0.00743501	0.49692	26.8637	27.2278	26.578	26.9751	25.7681	27.9785	24.286	25.7771	26.2941	25.185	25.8325	24.2557	26.8637	27.2278	26.578	26.9751	25.7681	27.9785	NA	25.7771	26.2941	NA	25.8325	NA	27.1477	27.7179	26.5786	27.506	25.1973	28.2968	24.6568	25.0932	25.7353	23.3416	25.3364
P52272-2;P52272;A0A087X0X3;M0R019;M0R2T0;M0R2I7;M0R0N3;M0QYQ7;M0R0Y6;M0QY96;M0QYL3	HNRNPM	54;54;52;21;21;17;17;14;7;7;4	54;54;52;21;21;17;17;14;7;7;4	27;27;25;17;16;5;14;12;7;5;1	77.6	0.160026	0.212313	0.0522873	0.71602	0.406667	0.99985	0.386162	0.140155	0.751439	31.6211	31.4156	31.7055	31.3132	31.6619	31.3567	31.9106	31.7662	31.7595	31.7878	31.7709	31.5865	31.6211	31.4156	31.7055	31.3132	31.6619	31.3567	31.9106	31.7662	31.7595	31.7878	31.7709	31.5865	31.7238	31.4488	31.6214	31.4349	31.6325	31.4479	31.5721	31.506	31.3613	31.5297	31.5191
P52292;J3QLL0;J3KS65;J3QL07	KPNA2	18;9;9;1	18;9;9;1	18;9;9;1	48.2	0.134427	0.204597	0.0701697	0.707854	0.393106	0.99985	0.373097	0.128802	0.6463	28.3493	28.1426	28.3142	28.3542	28.4912	28.2285	28.5913	28.387	28.2992	28.4875	28.5704	28.6215	28.3493	28.1426	28.3142	28.3542	28.4912	28.2285	28.5913	28.387	28.2992	28.4875	28.5704	28.6215	28.2092	28.505	28.1357	28.739	28.0775	28.3299	28.5613	28.0864	27.5683	28.3257	28.161
P52597;A0A1B0GW42	HNRNPF	13;4	11;4	11;4	42.9	-0.182002	-0.157116	0.0248864	0.767854	0.584218	0.99985	0.447725	0.33155	0.9084	27.4281	27.6154	27.0939	27.5873	26.8891	27.7657	27.2796	27.0623	27.2942	27.1474	27.4479	27.2067	27.4281	27.6154	27.0939	27.5873	26.8891	27.7657	27.2796	27.0623	27.2942	27.1474	27.4479	27.2067	27.4298	28.2191	26.9404	28.0067	26.6055	28.1516	26.8586	26.4509	27.4255	26.7779	27.2127
P52701;P52701-3;P52701-4;A0A087WWJ1;P52701-2;A0A087WYT6;C9JH55;C9J8Y8;C9J7Y7;F8WAX8;U3KQ72;F8W7G9	MSH6	23;20;19;16;16;5;3;3;3;3;2;1	23;20;19;16;16;5;3;3;3;3;2;1	23;20;19;16;16;5;3;3;3;3;2;1	25.5	-0.0714334	0.155597	0.22703	0.959677	0.610852	0.99985	0.891105	0.361164	0.658328	26.4659	26.263	26.6238	25.9861	27.002	24.6582	26.7824	26.6105	26.6425	26.3933	26.5076	26.4178	26.4659	26.263	26.6238	25.9861	27.002	NA	26.7824	26.6105	26.6425	26.3933	26.5076	26.4178	25.9755	25.8408	26.3417	25.7356	27.0455	NA	26.7451	26.0984	26.1348	25.7633	25.8576
P52895;B4DK69;S4R3P0;P52895-2	AKR1C2	15;14;10;6	10;9;7;3	4;4;4;2	68.4	-1.95491	-0.917693	1.03721	0.609195	0.30903	0.99985	0.0657731	0.0710677	0.330856	26.6657	27.0713	26.5931	26.9875	23.6159	27.8438	23.4587	24.5796	26.3104	24.5461	26.14	26.6503	26.6657	27.0713	26.5931	26.9875	NA	27.8438	NA	NA	26.3104	NA	26.14	26.6503	26.8484	27.6703	26.6017	26.7935	22.7474	28.4617	NA	24.8151	25.843	23.1198	25.1392
P52907	CAPZA1	10	10	8	56.6	-0.250404	-0.231628	0.0187755	0.646169	0.487529	0.99985	0.285304	0.221598	0.94126	27.068	27.2408	26.9627	27.2657	26.5266	27.4053	26.9792	26.6245	27.0505	26.4475	27.0548	27.058	27.068	27.2408	26.9627	27.2657	26.5266	27.4053	26.9792	26.6245	27.0505	26.4475	27.0548	27.058	27.6855	27.6146	26.037	27.6099	26.5681	27.7049	25.9304	26.4609	27.0407	26.0331	26.5307
P53007;B4DP62	SLC25A1	11;6	11;6	11;6	39.2	0.0658492	0.216944	0.151095	0.941307	0.59478	0.99985	0.856715	0.344601	0.641756	27.8641	27.2258	26.8762	27.3595	27.9328	26.7205	26.9844	27.9514	27.3345	27.7235	27.5013	27.6342	27.8641	27.2258	26.8762	27.3595	27.9328	26.7205	26.9844	27.9514	27.3345	27.7235	27.5013	27.6342	28.2639	27.19	26.3054	27.1017	28.0465	26.2587	27.4765	28.0359	26.8092	27.3076	27.7558
P53396;P53396-2;P53396-3;K7ESG8;K7EIE7	ACLY	47;46;37;6;4	47;46;37;6;4	47;46;37;6;4	48.6	-0.679403	-0.744275	-0.0648727	0.609195	0.292365	0.99985	0.158404	0.0612182	0.894087	28.9821	29.6496	28.9063	29.7346	28.1908	29.91	28.1737	28.2805	28.5742	27.761	28.7942	29.1662	28.9821	29.6496	28.9063	29.7346	28.1908	29.91	28.1737	28.2805	28.5742	27.761	28.7942	29.1662	28.607	30.1001	28.4757	29.8944	28.0364	30.6646	26.9197	27.9789	27.7068	26.9901	28.3684
P53618;E9PP73;E9PP63;E9PKQ1	COPB1	37;13;2;2	37;13;2;2	37;13;2;2	43.9	0.0649282	0.106438	0.0415103	0.895154	0.702801	0.99985	0.749379	0.503363	0.838793	29.2825	29.5948	29.6835	29.6645	29.8003	29.1917	29.6064	29.8867	29.4307	29.9147	29.6281	29.6776	29.2825	29.5948	29.6835	29.6645	29.8003	29.1917	29.6064	29.8867	29.4307	29.9147	29.6281	29.6776	29.2752	29.9071	29.6283	29.6481	29.9335	29.2769	29.2536	29.8401	29.0098	29.6988	29.583
P53621;P53621-2	COPA	50;49	50;49	50;49	51.5	0.0820795	0.257381	0.175301	0.84577	0.266067	0.99985	0.630148	0.0444103	0.309216	29.2626	29.1961	29.3835	29.1871	29.5644	28.9897	29.3768	29.4267	29.5685	29.4585	29.5977	29.4342	29.2626	29.1961	29.3835	29.1871	29.5644	28.9897	29.3768	29.4267	29.5685	29.4585	29.5977	29.4342	29.2312	29.2465	28.9326	29.4365	29.6723	28.6356	29.2163	28.6941	29.4869	29.2256	29.1962
P53701	HCCS	9	9	9	41.4	0.142201	0.039039	-0.103162	0.788752	0.931411	0.99985	0.495603	0.881662	0.669186	25.1787	25.3437	24.8002	24.6511	25.1519	24.8971	25.1575	25.3362	25.5414	25.0572	24.497	25.0342	25.1787	25.3437	NA	NA	25.1519	NA	25.1575	25.3362	25.5414	NA	NA	NA	25.8492	24.8682	24.0518	24.4116	25.3716	23.8953	24.634	25.6598	24.541	23.909	NA
P53985;Q5T8R3;P53985-2;Q5T8R5	SLC16A1	3;2;2;2	3;2;2;2	3;2;2;2	7	-0.0243581	-0.318795	-0.294437	0.971775	0.427365	0.99985	0.924595	0.164853	0.17773	27.6146	27.2485	28.1843	27.6879	27.5861	27.4529	27.4576	28.1415	27.2308	27.5703	27.2031	27.456	27.6146	27.2485	28.1843	27.6879	27.5861	27.4529	27.4576	28.1415	27.2308	27.5703	27.2031	27.456	27.6106	27.8247	28.1059	28.0083	27.5301	28.0749	26.6832	27.7414	27.1687	27.1175	26.2135
P53990;P53990-2;P53990-4;P53990-5;H3BMU1;P53990-6;H3BUI0;J3KR23;P53990-3;H3BQF7	IST1	4;3;3;3;2;2;2;2;2;1	4;3;3;3;2;2;2;2;2;1	4;3;3;3;2;2;2;2;2;1	20.1	0.537767	-0.143508	-0.681275	0.609195	0.732371	0.99985	0.141973	0.555478	0.0966682	24.812	24.656	24.3258	24.3011	25.0021	25.9787	24.8219	24.4432	24.056	24.3444	24.1441	24.9763	NA	NA	NA	NA	NA	NA	24.8219	NA	NA	NA	NA	NA	22.2709	NA	22.4294	NA	24.4775	NA	24.8154	22.64	23.4187	NA	24.0422
P53999;D6RC37;D6R970	SUB1	8;1;1	8;1;1	8;1;1	50.4	-0.198961	-0.227938	-0.0289771	0.840131	0.503089	0.99985	0.606556	0.2349	0.943078	28.1523	28.4655	28.2995	28.2828	27.6304	29.2775	27.8521	27.6442	28.2166	27.5948	28.2441	28.2328	28.1523	28.4655	28.2995	28.2828	27.6304	29.2775	27.8521	27.6442	28.2166	27.5948	28.2441	28.2328	28.2833	28.8094	28.0691	28.4284	27.7446	29.4137	27.226	27.6883	28.23	26.9984	28.2589
P54136;E5RJM9;E5RH09;E5RI24	RARS	45;7;6;1	45;7;6;1	5;5;5;1	65.6	0.327485	0.281475	-0.0460107	0.609195	0.281986	0.99985	0.118448	0.0558533	0.823035	29.6748	29.6816	29.7894	29.6246	30.2216	29.531	30.1687	30.1591	29.9361	30.2058	29.9791	29.7753	29.6748	29.6816	29.7894	29.6246	30.2216	29.531	30.1687	30.1591	29.9361	30.2058	29.9791	29.7753	29.5566	30.1	29.5771	29.6039	29.453	29.4855	30.0757	30.2733	29.3903	30.0737	29.7522
P54577;A0A0C4DGZ5	YARS	30;17	30;17	30;17	58.3	-0.0328747	0.0230189	0.0558936	0.91588	0.915122	0.99985	0.807348	0.855556	0.700995	28.3488	28.3647	28.5308	28.3577	28.281	28.4816	28.4099	28.298	28.4394	28.1966	28.5406	28.5177	28.3488	28.3647	28.5308	28.3577	28.281	28.4816	28.4099	28.298	28.4394	28.1966	28.5406	28.5177	28.7251	28.5497	28.5946	28.3195	27.9717	28.5351	28.6485	28.3211	28.0184	27.999	27.7648
P54709;C9JA36;P54709-2;C9JXZ1;H7C4L9;H7C547;F8WBY4;C9J6S2	ATP1B3	9;6;6;5;1;1;1;1	9;6;6;5;1;1;1;1	9;6;6;5;1;1;1;1	38.7	0.170418	0.155408	-0.0150098	0.907563	0.893225	0.99985	0.77089	0.81636	0.976626	26.1143	25.9412	26.1058	23.8424	25.7501	24.8156	26.1105	26.0093	25.9975	26.0822	26.2595	24.2861	26.1143	25.9412	26.1058	NA	25.7501	NA	26.1105	26.0093	25.9975	26.0822	26.2595	NA	26.7244	25.7374	25.7435	24.8368	25.593	24.363	25.4731	25.4564	25.3851	26.3186	25.603
P54727;Q5W0S5;Q5W0S4;P54727-2;H0Y579	RAD23B	9;7;4;2;1	9;7;4;2;1	6;4;2;2;1	18.1	-0.419091	0.167267	0.586358	0.814629	0.840841	0.99985	0.548015	0.734979	0.377596	26.346	26.0885	26.3073	24.5941	25.7396	26.6461	25.5738	23.7	26.3124	25.534	25.4049	26.7537	26.346	26.0885	26.3073	NA	25.7396	26.6461	25.5738	NA	26.3124	25.534	NA	26.7537	26.1753	25.5589	26.0714	24.9438	25.3753	26.5708	25.6369	24.6629	26.1778	25.3304	24.8098
P54819-5;P54819-2;F8W1A4;P54819;P54819-3;F8VZG5;F8VY04;G3V213;P54819-6;P54819-4;F8VPP1	AK2	9;9;9;9;8;7;7;6;6;5;2	9;9;9;9;8;7;7;6;6;5;2	9;9;9;9;8;7;7;6;6;5;2	54.9	-0.560711	-0.465079	0.0956322	0.636596	0.427365	0.99985	0.265702	0.165007	0.860251	26.1572	26.4032	25.9706	26.5556	24.6953	27.0757	25.4393	25.6334	26.0089	24.9164	26.1646	26.1363	26.1572	26.4032	25.9706	26.5556	NA	27.0757	25.4393	25.6334	26.0089	NA	26.1646	26.1363	26.094	26.9513	25.6038	27.2968	22.9126	27.3871	24.4516	24.8787	25.4766	23.4191	25.9309
P54886;P54886-2	ALDH18A1	23;22	23;22	23;22	39.5	-0.0785754	-0.10953	-0.0309545	0.847143	0.702247	0.99985	0.638742	0.499866	0.831847	26.7239	26.997	27.2829	26.9103	26.7977	26.8532	26.923	27.026	26.7218	27.0464	26.9586	26.7493	26.7239	26.997	27.2829	26.9103	26.7977	26.8532	26.923	27.026	26.7218	27.0464	26.9586	26.7493	26.2999	27.7229	27.253	27.0719	26.9513	27.2825	26.4432	27.1174	26.0033	26.4908	26.234
P55010;H0YLZ1;H0YN40;H0YMJ8;H0YM54;H0YK11;H0YK29	EIF5	9;6;6;3;3;2;1	9;6;6;3;3;2;1	9;6;6;3;3;2;1	22.3	0.111377	0.37802	0.266643	0.910279	0.582396	0.99985	0.775236	0.328003	0.492622	24.2546	25.5424	25.1449	24.6099	25.092	25.3375	25.4187	24.1491	24.6612	24.9855	25.8778	25.5393	NA	25.5424	25.1449	NA	25.092	NA	25.4187	NA	NA	NA	25.8778	25.5393	NA	26.0983	24.6163	24.5189	24.4951	23.8625	25.6909	24.8259	23.7759	23.7256	25.4464
P55036;Q5VWC4;P55036-2;A6PVX3;H0Y3Y9;A2A3N6;H0Y561	PSMD4	11;10;8;7;3;2;1	11;10;8;7;3;2;1	11;10;8;7;3;2;1	43.5	0.192808	0.231168	0.0383599	0.800303	0.618468	0.99985	0.521407	0.373925	0.887073	25.5761	26.3156	26.1657	26.5316	26.4575	26.6067	26.6058	25.6903	26.1963	26.0788	26.7797	26.4589	25.5761	26.3156	26.1657	26.5316	26.4575	26.6067	26.6058	25.6903	26.1963	26.0788	26.7797	26.4589	25.6949	26.8591	25.509	25.9321	26.1102	26.4254	25.181	25.8319	25.6466	25.5738	25.9595
P55060-3;P55060;P55060-4;P55060-2	CSE1L	43;43;41;14	43;43;41;14	43;43;41;14	40.2	0.256404	0.144324	-0.11208	0.646169	0.535249	0.99985	0.289733	0.274772	0.647634	31.6183	31.5944	31.589	31.4864	32.0957	31.1881	31.8932	32.1368	31.5435	31.9514	31.7158	31.6548	31.6183	31.5944	31.589	31.4864	32.0957	31.1881	31.8932	32.1368	31.5435	31.9514	31.7158	31.6548	31.5674	31.7295	31.4931	31.6239	32.3436	30.6845	31.6862	32.5608	31.445	31.9093	31.4345
P55072;C9JUP7;C9IZA5	VCP	54;7;7	54;7;7	54;7;7	64.5	-0.590474	-0.712663	-0.122189	0.609195	0.258433	0.99985	0.102125	0.0400686	0.765883	30.3545	30.6703	30.2521	30.686	29.5353	30.8561	29.5693	29.6403	29.8381	28.9716	29.9738	30.3288	30.3545	30.6703	30.2521	30.686	29.5353	30.8561	29.5693	29.6403	29.8381	28.9716	29.9738	30.3288	30.4545	30.9715	30.4388	30.9365	29.5945	31.0781	28.7688	29.0626	29.4636	28.1698	29.4342
P55084;P55084-2;F5GZQ3;B5MD38;C9JEY0;C9JE81;C9K0M0	HADHB	26;25;23;19;8;8;5	26;25;23;19;8;8;5	26;25;23;19;8;8;5	65.8	-0.141782	0.0909144	0.232697	0.648602	0.650374	0.99985	0.301205	0.424577	0.123293	28.3427	28.3203	28.2847	28.3734	28.2369	28.0538	28.311	28.1522	28.4793	28.3115	28.337	28.5569	28.3427	28.3203	28.2847	28.3734	28.2369	28.0538	28.311	28.1522	28.4793	28.3115	28.337	28.5569	27.8836	28.5013	28.0531	28.2051	28.2833	28.0472	27.9117	27.909	28.4258	28.0291	28.1457
P55265-5;P55265;P55265-4;P55265-3;H0YCK3;P55265-2	ADAR	17;17;17;14;14;14	17;17;17;14;14;14	17;17;17;14;14;14	28.5	-0.245582	0.185088	0.43067	0.840131	0.811981	0.99985	0.610216	0.679462	0.299256	24.6723	24.6007	25.8749	24.0021	24.2074	23.9032	25.3912	24.6659	25.5828	25.2447	24.6234	24.4394	NA	NA	25.8749	NA	NA	NA	25.3912	NA	25.5828	25.2447	NA	NA	NA	24.562	25.7566	NA	24.3424	26.4456	25.3779	22.7894	24.4846	23.8036	NA
P55327-2;P55327-4;P55327;P55327-7;P55327-5;P55327-6;P55327-3;E5RFR7;H0YC44;P55327-8;E5RK35	TPD52	10;10;9;9;9;9;9;5;4;4;2	10;10;9;9;9;9;9;5;4;4;2	2;2;1;1;1;1;1;1;0;0;1	82.1	-1.25108	0.151687	1.40277	0.609195	0.677013	0.99985	0.0480464	0.456887	0.03516	26.0271	26.4072	26.0885	26.0166	23.8773	25.9348	23.8684	25.8544	25.8689	26.3516	26.2306	26.695	26.0271	26.4072	26.0885	26.0166	NA	25.9348	NA	25.8544	25.8689	26.3516	26.2306	26.695	25.5424	25.013	25.4153	26.4582	25.4491	26.4418	25.0423	25.2823	26.0412	25.828	25.6806
P55735;P55735-2;A0A0C4DFR6;P55735-3;A8MXL6;E7ERC8	SEC13	11;10;10;10;9;4	11;10;10;10;9;4	11;10;10;10;9;4	52.2	0.276955	0.853554	0.576599	0.887046	0.427365	0.99985	0.730431	0.165284	0.359061	24.9061	26.6417	23.9086	25.8976	26.3256	25.5369	26.7362	23.8632	26.0979	26.4821	26.4261	25.7621	NA	26.6417	NA	25.8976	26.3256	25.5369	26.7362	NA	26.0979	26.4821	26.4261	25.7621	23.0823	25.9218	21.6497	26.5293	25.4113	25.883	26.4502	23.0109	25.7777	25.38	25.4147
P55809;E9PDW2;P55809-2;Q9BYC2	OXCT1	21;15;7;1	21;15;7;1	21;15;7;1	50	-0.92251	-0.948004	-0.025494	0.609195	0.21476	0.99985	0.122666	0.0200574	0.964754	28.5701	28.8766	28.1284	29.0938	27.0678	29.3869	27.3884	27.1357	27.7029	26.9875	27.8412	28.3453	28.5701	28.8766	28.1284	29.0938	27.0678	29.3869	27.3884	27.1357	27.7029	26.9875	27.8412	28.3453	28.8829	29.2913	28.2434	29.3912	26.8721	29.7056	26.7927	26.8831	27.2167	26.5147	27.1493
P55884;P55884-2;C9JZG1;C9JQN7	EIF3B	24;24;10;5	24;24;10;5	24;24;10;5	37.3	-0.211294	-0.0654773	0.145816	0.617944	0.801161	0.99985	0.191396	0.665653	0.408148	27.8319	28.113	27.9131	28.0302	27.7391	27.9534	27.555	27.7954	27.8174	27.6478	27.9972	28.1638	27.8319	28.113	27.9131	28.0302	27.7391	27.9534	27.555	27.7954	27.8174	27.6478	27.9972	28.1638	27.4371	28.5532	28.0008	28.192	27.8043	27.9742	26.8009	27.8482	27.7	27.4985	27.6648
P56182;D6RE82	RRP1	11;2	11;2	11;2	29.3	0.428775	0.0191643	-0.409611	0.629761	0.982419	0.99985	0.243869	0.971487	0.423744	24.2506	25.4161	25.5523	24.8269	25.6739	25.2476	25.8814	24.9582	25.6625	23.5685	25.5389	25.3528	NA	25.4161	25.5523	NA	25.6739	25.2476	25.8814	NA	25.6625	NA	25.5389	25.3528	22.8405	25.0691	25.7143	NA	26.1327	24.5157	25.8439	24.8565	25.0459	25.9814	25.4245
P56192;P56192-2;H0YHV5;F5H2V6;H0YIP0;F8VS26;F8W0M7;F8W0S4;F8VZZ9;H0YI94;H0YIC2;F8VPL7;H0YHL6;H0YI27	MARS	35;24;10;7;7;4;4;4;4;4;1;1;1;1	35;24;10;7;7;4;4;4;4;4;1;1;1;1	35;24;10;7;7;4;4;4;4;4;1;1;1;1	42.6	0.22776	0.274644	0.0468844	0.625241	0.335583	0.99985	0.228204	0.0932354	0.821251	29.2869	29.2778	29.3091	29.1721	29.7309	29.0841	29.4818	29.6602	29.3895	29.8671	29.5598	29.328	29.2869	29.2778	29.3091	29.1721	29.7309	29.0841	29.4818	29.6602	29.3895	29.8671	29.5598	29.328	29.294	29.5306	29.4793	29.3685	29.911	29.0016	29.2791	29.5127	29.278	29.5948	29.3895
P56385	ATP5I	5	5	5	62.3	0.0175301	-1.0098	-1.02733	0.968397	0.570677	0.99985	0.913753	0.31074	0.301128	27.8224	27.8777	28.2314	27.8905	28.0227	27.7579	28.0988	28.0127	27.7311	28.0968	28.1094	23.8455	27.8224	27.8777	28.2314	27.8905	28.0227	27.7579	28.0988	28.0127	27.7311	28.0968	28.1094	NA	27.5873	28.3083	27.9365	28.2376	28.1649	28.1132	27.3961	27.982	26.917	27.8651	28.0323
P56589;Q7Z6V3	PEX3	10;3	10;3	10;3	46.4	1.20003	0.357674	-0.842358	0.609195	0.732371	0.99985	0.0534037	0.555798	0.118203	26.2853	24.2369	24.1924	24.7433	26.2434	25.1329	26.5571	26.3247	24.8998	24.9401	24.5883	26.4605	26.2853	NA	NA	NA	26.2434	NA	26.5571	26.3247	NA	NA	NA	26.4605	25.8647	24.6867	24.9559	24.8776	26.239	NA	25.4911	26.1259	23.3023	23.7042	NA
P57088;D6RAA6;H0Y8N0;J3KN43;D6RBY2	TMEM33	11;7;3;1;1	11;7;3;1;1	11;7;3;1;1	34	-0.100309	-0.280388	-0.18008	0.887046	0.532572	0.99985	0.730285	0.268682	0.587468	27.4835	27.6965	28.0733	27.8765	28.0089	26.8953	27.8841	27.9403	27.2741	27.9711	27.7223	27.0407	27.4835	27.6965	28.0733	27.8765	28.0089	26.8953	27.8841	27.9403	27.2741	27.9711	27.7223	27.0407	27.831	27.8984	27.3768	28.3357	28.0382	26.6068	27.8184	27.8182	27.0147	28.2338	27.6651
P58107;A0A075B730;A0A087X1U6	EPPK1	30;29;29	30;29;29	23;22;22	34.2	-0.579576	-0.764621	-0.185045	0.616155	0.312058	0.99985	0.184287	0.078709	0.678308	26.8204	27.8033	26.9243	27.7432	26.3218	27.7734	26.4625	26.4153	26.6596	25.6309	27.017	26.9252	26.8204	27.8033	26.9243	27.7432	26.3218	27.7734	26.4625	26.4153	26.6596	25.6309	27.017	26.9252	26.5645	27.9197	26.7827	27.937	25.8086	27.9611	26.1049	26.2117	26.3417	24.627	26.741
P59998;F8WCF6;P59998-3;F8WDD7;P59998-2;A0A0A6YYG9;H7C0A3;F8WE39;R4GN08;P59998-4;F8WDW3	ARPC4;ARPC4-TTLL3	8;8;7;6;6;6;5;3;3;3;2	8;8;7;6;6;6;5;3;3;3;2	8;8;7;6;6;6;5;3;3;3;2	60.1	-0.208273	-0.293517	-0.0852441	0.744115	0.312058	0.99985	0.416771	0.0777898	0.743928	26.9335	26.9986	27.0654	27.2561	26.6102	27.546	26.7397	26.5246	26.4814	26.7474	26.923	26.9277	26.9335	26.9986	27.0654	27.2561	26.6102	27.546	26.7397	26.5246	26.4814	26.7474	26.923	26.9277	26.9754	27.871	27.114	26.5979	26.5404	27.2193	26.7403	24.7553	26.5645	26.2516	26.954
P60174-1;P60174;P60174-4;U3KPZ0;U3KQF3;U3KPS5	TPI1	20;20;14;11;10;3	20;20;14;11;10;3	20;20;14;11;10;3	84.7	-0.739014	-0.967911	-0.228898	0.625241	0.247487	0.99985	0.226768	0.03021	0.726101	29.476	29.5077	28.8779	29.6401	27.9137	30.4329	28.2031	27.996	28.3852	27.3995	28.9156	28.9297	29.476	29.5077	28.8779	29.6401	27.9137	30.4329	28.2031	27.996	28.3852	27.3995	28.9156	28.9297	29.4811	29.7518	28.9593	29.4207	27.3815	30.8046	26.9576	27.3602	27.9018	26.4383	28.5182
P60228;E5RIT4;H0YBR5;E5RGA2;H0YAW4	EIF3E	8;6;6;4;2	8;6;6;4;2	8;6;6;4;2	18	-0.0310225	-0.0223975	0.008625	0.924883	0.927909	0.99985	0.829333	0.875473	0.951721	27.1833	27.5231	27.4374	27.5317	27.4171	27.3301	27.4457	27.3586	27.3786	27.172	27.4811	27.5543	27.1833	27.5231	27.4374	27.5317	27.4171	27.3301	27.4457	27.3586	27.3786	27.172	27.4811	27.5543	26.7478	27.6592	27.5732	27.2071	27.3875	26.2648	26.3958	27.1503	27.6621	26.3756	26.9979
P60468;S4R3B5	SEC61B	3;1	3;1	3;1	37.5	-0.608186	0.278882	0.887068	0.648602	0.363125	0.99985	0.298031	0.107752	0.139942	27.6647	27.2723	27.7999	27.3825	27.6655	27.2326	27.6202	25.1684	27.8155	27.8413	27.6297	27.9484	27.6647	27.2723	27.7999	27.3825	27.6655	27.2326	27.6202	NA	27.8155	27.8413	27.6297	27.9484	27.1964	26.9597	27.8939	27.7087	27.0597	26.8207	26.9086	26.4506	27.918	28.1307	27.6335
P60604-2;P60604	UBE2G2	4;4	4;4	4;4	51.1	-0.0462169	-0.499386	-0.453169	0.976714	0.642348	0.99985	0.933041	0.407323	0.52542	25.5137	25.5441	24.4144	25.6738	25.6529	25.8406	23.7069	25.7608	25.5065	25.7281	23.252	24.662	25.5137	25.5441	NA	25.6738	25.6529	25.8406	NA	25.7608	25.5065	25.7281	NA	NA	25.2815	25.5396	NA	25.5253	25.4069	25.7046	23.7239	25.2947	25.0531	25.3176	24.0935
P60660-2;G8JLA2;F8VZU9;F8W180;F8VXL3	MYL6	13;12;7;7;2	13;12;7;7;2	1;1;1;1;1	84.1	0.301821	0.301459	-0.000362711	0.609195	0.309794	0.99985	0.0920522	0.0721628	0.997824	30.3012	30.2285	29.8559	30.3672	30.5244	30.3856	30.4881	30.562	30.4244	30.4546	30.6512	30.4283	30.3012	30.2285	29.8559	30.3672	30.5244	30.3856	30.4881	30.562	30.4244	30.4546	30.6512	30.4283	30.2217	30.7388	29.8393	30.3489	30.2597	30.6815	29.9915	30.3098	30.4009	30.297	29.9966
P60709;G5E9R0;E7EVS6;C9JZR7;C9JUM1;Q6S8J3;C9JTX5;Q562R1;A5A3E0;P0CG38;Q9BYX7;P0CG39;F8WCH0	ACTB	28;10;10;9;8;8;7;7;7;6;4;4;3	28;10;10;9;8;8;7;7;7;6;4;4;3	1;1;1;1;0;0;1;0;0;0;0;0;0	79.2	-0.371323	-0.596557	-0.225234	0.659608	0.183396	0.99985	0.321975	0.00433798	0.543095	32.9867	33.1317	32.9587	33.344	32.3047	33.8314	32.4183	32.3814	32.5364	32.3246	32.3909	32.7829	32.9867	33.1317	32.9587	33.344	32.3047	33.8314	32.4183	32.3814	32.5364	32.3246	32.3909	32.7829	33.2353	33.3347	32.9604	33.4129	32.2154	33.9776	32.1306	32.0285	32.4308	32.1842	32.3114
P60842;J3KT12;P60842-2;J3QS69;J3KTB5;J3QL43;E7EQG2;Q14240;Q14240-2;J3QR64;J3KSZ0;J3QLN6;J3QKZ9;J3KS25;J3KTN0;J3KT04;J3KS93;E7EMV8;J3KSN7;J3QL52;J3QQP0;E9PBH4;F8WE11;I3L3H2	EIF4A1;EIF4A2	19;15;15;14;12;12;11;11;11;10;10;9;8;8;6;4;4;4;4;3;3;3;3;3	19;15;15;14;12;12;11;11;11;10;10;9;8;8;6;4;4;4;4;3;3;3;3;3	14;10;10;9;9;7;6;6;6;7;8;6;5;5;4;1;1;1;1;1;0;0;0;0	46.6	-0.786229	-0.604916	0.181313	0.617944	0.244287	0.99985	0.19666	0.027001	0.756833	28.5591	29.1156	29.0817	29.203	28.0994	29.7537	28.14	26.8213	28.0144	28.2269	28.4529	28.8454	28.5591	29.1156	29.0817	29.203	28.0994	29.7537	28.14	26.8213	28.0144	28.2269	28.4529	28.8454	28.8058	29.6022	29.2842	28.7604	27.8034	29.9535	27.7409	26.1037	27.1936	27.8644	28.1586
P60866;P60866-2;E5RJX2;G3XAN0;E5RIP1	RPS20	6;6;3;3;2	6;6;3;3;2	6;6;3;3;2	36.1	-0.248321	-0.100082	0.148239	0.620073	0.77791	0.99985	0.211445	0.624982	0.420578	27.4034	27.928	27.6976	28.0683	27.6453	27.6321	27.3609	27.4657	27.7655	27.3511	27.5963	27.9841	27.4034	27.928	27.6976	28.0683	27.6453	27.6321	27.3609	27.4657	27.7655	27.3511	27.5963	27.9841	27.9878	27.6474	27.077	28.7325	27.3158	28.3479	27.0331	26.4883	26.8469	26.0078	27.2052
P60900;G3V5Z7;G3V295;G3V3I1;P60900-2;G3V3U4;P60900-3;G3V4S5;G3V2S7;H0YJC4	PSMA6	9;9;8;7;7;4;4;1;1;1	9;9;8;7;7;4;4;1;1;1	9;9;8;7;7;4;4;1;1;1	41.9	-0.305994	-0.302051	0.00394295	0.778676	0.633114	0.99985	0.471181	0.393583	0.991023	27.1928	27.5141	26.207	27.5261	26.3912	27.7012	26.7511	26.3726	26.9837	26.3056	26.7727	27.1699	27.1928	27.5141	26.207	27.5261	26.3912	27.7012	26.7511	26.3726	26.9837	26.3056	26.7727	27.1699	27.3159	28.0416	25.7735	28.1026	26.2777	28.0828	26.2222	26.0629	26.3342	26.4062	27.0604
P60903	S100A10	4	4	4	44.3	-0.322473	-0.289122	0.0333512	0.632217	0.548809	0.99985	0.256109	0.289876	0.870419	27.8881	27.3392	27.8812	26.9136	27.0755	27.5382	26.9113	27.2073	27.5667	27.0854	27.2352	26.9784	27.8881	27.3392	27.8812	26.9136	27.0755	27.5382	26.9113	27.2073	27.5667	27.0854	27.2352	26.9784	27.7961	27.8129	27.6994	27.2721	26.908	26.7899	26.6938	26.8979	27.9109	26.6356	26.8995
P60953;P60953-1;Q5JYX0	CDC42	7;4;3	7;4;3	7;4;3	37.2	0.171532	0.340581	0.16905	0.821345	0.566779	0.99985	0.562872	0.306515	0.405103	28.9127	28.3461	27.6291	28.7914	28.5873	28.5159	28.755	28.5072	29.2025	28.3959	28.7605	28.6827	28.9127	28.3461	27.6291	28.7914	28.5873	28.5159	28.755	28.5072	29.2025	28.3959	28.7605	28.6827	28.8491	28.6006	27.9118	28.8634	28.5181	28.6841	28.515	28.2925	28.0863	27.9509	28.4488
P60981;F6RFD5;P60981-2	DSTN	9;8;8	8;7;7	8;7;7	67.9	-0.574626	-0.393627	0.180999	0.793347	0.704114	0.99985	0.506141	0.5054	0.831068	26.5134	24.9091	26.483	26.9685	25.5744	27.6974	25.5649	23.7387	24.7219	25.5833	26.2926	26.7017	26.5134	NA	26.483	26.9685	25.5744	27.6974	25.5649	NA	NA	25.5833	26.2926	26.7017	26.7322	26.3332	26.0597	27.5984	25.7542	28.1548	24.7597	24.508	24.6699	24.9612	26.3943
P61006;P61006-2;H0YNE9;Q92930;H0YMN7;M0R257;P20337;P20336;Q96E17	RAB8A	11;8;4;4;3;1;1;1;1	9;6;2;2;1;1;1;1;1	8;5;1;1;0;0;0;0;0	50.7	-0.0636463	0.708519	0.772165	0.978807	0.380957	0.99985	0.937419	0.11877	0.29368	24.6806	26.2972	26.4409	26.5494	26.5473	23.6881	26.3724	27.1058	26.6883	26.6603	26.6315	26.8221	NA	26.2972	26.4409	26.5494	26.5473	NA	26.3724	27.1058	26.6883	26.6603	26.6315	26.8221	25.9839	26.5743	27.1932	26.7196	26.577	25.8764	26.0107	26.7521	26.1379	25.3132	25.9667
P61011-2;P61011;G3V4F7;G3V480	SRP54	21;21;20;1	21;21;20;1	21;21;20;1	54.1	0.0883018	0.145176	0.0568745	0.86366	0.651345	0.99985	0.677217	0.425694	0.768353	28.1681	27.7804	28.2281	27.6967	28.0786	27.664	28.283	28.2008	27.9694	28.297	28.2644	27.9233	28.1681	27.7804	28.2281	27.6967	28.0786	27.664	28.283	28.2008	27.9694	28.297	28.2644	27.9233	28.4797	27.8086	28.0686	27.5821	27.779	27.2167	28.3078	27.6572	27.6676	28.0399	27.9686
P61019;P61019-2;E9PKL7;Q5HYI5;Q8WUD1;H7C125;E9PE37;H0YD31;Q8WUD1-2;H0YDL5;Q6PIK3	RAB2A;DKFZp313C1541;RAB2B	14;11;9;7;7;6;3;3;3;1;1	14;11;9;7;7;6;3;3;3;1;1	14;11;9;7;7;6;3;3;3;1;1	69.8	-0.12327	0.179573	0.302843	0.82944	0.516959	0.99985	0.577777	0.253856	0.142407	28.2462	27.9677	28.5622	28.2254	28.1835	27.6507	28.3384	28.3358	28.3384	28.5177	28.4034	28.4603	28.2462	27.9677	28.5622	28.2254	28.1835	27.6507	28.3384	28.3358	28.3384	28.5177	28.4034	28.4603	27.6391	28.2667	28.5988	28.7004	28.2639	27.5795	28.2613	28.1723	27.9921	28.3154	27.7883
P61020;F8VUA5;P61020-2	RAB5B	6;4;4	3;1;1	3;1;1	36.7	0.500037	0.72272	0.222682	0.616155	0.311582	0.99985	0.178673	0.0754265	0.37344	24.1071	25.1602	23.7858	23.7274	24.3224	24.7571	24.6891	25.012	24.3852	24.916	25.2018	25.1684	NA	25.1602	NA	NA	NA	NA	NA	NA	NA	NA	NA	NA	NA	25.0144	NA	NA	NA	24.2048	NA	NA	NA	23.051	NA
P61026	RAB10	9	8	7	44	-0.0719352	-0.0856803	-0.013745	0.896013	0.821394	0.99985	0.755864	0.703975	0.94735	27.1855	26.5022	27.1557	27.2579	26.734	26.8721	27.3301	26.8772	26.8328	26.7257	26.8535	27.3465	27.1855	26.5022	27.1557	27.2579	26.734	26.8721	27.3301	26.8772	26.8328	26.7257	26.8535	27.3465	27.3129	27.3463	27.3639	26.57	27.3033	26.8114	26.2408	27.4205	26.5265	27.2797	26.4911
P61106;X6RFL8	RAB14	20;18	20;18	20;18	82.3	0.0787976	0.204111	0.125314	0.858065	0.516959	0.99985	0.666205	0.253727	0.386	29.4191	28.9117	29.5669	29.3645	29.3176	29.332	29.3849	29.543	29.6659	29.3744	29.4468	29.5916	29.4191	28.9117	29.5669	29.3645	29.3176	29.332	29.3849	29.543	29.6659	29.3744	29.4468	29.5916	29.4077	28.8234	29.2899	29.2152	29.1759	29.4951	28.9873	29.4882	29.557	29.3789	29.1411
P61158;B4DXW1;F8WDR7;F8WEW2;F8WE84;Q9P1U1-2;Q9P1U1-3;Q9P1U1	ACTR3	12;9;3;2;2;1;1;1	12;9;3;2;2;1;1;1	12;9;3;2;2;1;1;1	40	-1.45819	-0.504272	0.953922	0.609195	0.414787	0.99985	0.05869	0.147698	0.203127	26.2876	26.8288	25.9966	26.6555	24.5665	27.0833	23.9529	24.3331	26.0289	25.1798	26.0031	26.5396	26.2876	26.8288	25.9966	26.6555	NA	27.0833	NA	NA	26.0289	NA	26.0031	26.5396	26.2177	27.3794	25.5877	26.9425	23.958	27.1198	24.1912	NA	25.6098	NA	25.629
P61163;R4GMT0;A0A1B0GVS3	ACTR1A	11;10;7	11;10;7	7;6;3	45.2	-0.0730954	-1.27012	-1.19703	0.84456	0.249554	0.99985	0.62739	0.0339656	0.0422184	26.3213	26.6203	26.3322	26.5715	26.4915	26.3833	26.4477	26.2304	23.9979	26.1335	24.5619	26.0715	26.3213	26.6203	26.3322	26.5715	26.4915	26.3833	26.4477	26.2304	NA	26.1335	NA	26.0715	26.0527	27.1172	26.0328	27.1231	26.4684	26.2427	26.0658	25.4186	24.76	25.1806	24.5963
P61201;P61201-2;B4DIH5;H0YKU5;H0YM03;H0YMC2	COPS2	12;12;11;6;4;1	12;12;11;6;4;1	12;12;11;6;4;1	27.3	0.0601682	0.210965	0.150796	0.857913	0.390367	0.99985	0.665073	0.125682	0.326522	25.8654	26.0105	25.9771	25.8284	26.115	25.927	26.0332	25.8468	25.9088	26.2883	26.145	26.1831	25.8654	26.0105	25.9771	25.8284	26.115	25.927	26.0332	25.8468	25.9088	26.2883	26.145	26.1831	25.4173	25.6775	26.5031	24.757	26.1957	26.3516	25.8849	25.7676	25.6831	25.406	25.5745
P61224;E7ESV4;P61224-3;F5H7Y6;F5GX62;P61224-2;F5H004;A0A0J9YXB3;A6NIZ1;F5H6R7;P61224-4;F5H077;F5GWU8;F5H491;F5H0B7;F5H500;F5H823;B7ZB78;F5GZG1;F5GYB5;F5H4H0;F5GYH7;F8WBC0	RAP1B	14;12;12;12;11;10;9;9;9;8;8;7;7;7;7;7;7;7;7;7;5;5;2	14;12;12;12;11;10;9;9;9;8;8;7;7;7;7;7;7;7;7;7;5;5;2	5;5;3;5;4;1;4;3;3;3;3;2;2;2;2;2;3;3;3;2;0;0;0	67.4	-0.0261035	0.203409	0.229513	0.941307	0.422012	0.99985	0.857597	0.154967	0.159143	29.1831	29.0509	29.3296	29.2543	29.0866	29.0631	29.2128	29.3509	29.2676	29.2936	29.4435	29.6268	29.1831	29.0509	29.3296	29.2543	29.0866	29.0631	29.2128	29.3509	29.2676	29.2936	29.4435	29.6268	29.4369	29.6236	28.9051	29.3495	28.7799	29.2271	29.3933	29.1174	29.3493	28.9408	28.9726
P61247;D6RAT0;E9PFI5;H0Y9Y4;D6RG13;H0Y8L7;D6RB09;D6R9B6;D6RAS7;D6RI02;D6RED7;D6RGE0	RPS3A	27;22;19;19;19;18;17;13;12;10;9;7	27;22;19;19;19;18;17;13;12;10;9;7	27;22;19;19;19;18;17;13;12;10;9;7	67.8	0.0560505	0.199514	0.143464	0.882378	0.395656	0.99985	0.723314	0.132962	0.397088	29.4949	29.4669	29.4607	29.3155	29.6195	29.2015	29.6656	29.4755	29.6893	29.796	29.6027	29.4481	29.4949	29.4669	29.4607	29.3155	29.6195	29.2015	29.6656	29.4755	29.6893	29.796	29.6027	29.4481	29.768	29.8853	29.4442	29.1172	29.4295	29.2668	29.5722	29.5947	29.5353	29.3857	29.0936
P61254;J3QRI7;J3QQQ9;J3QQV1;J3QRC4;J3KTJ8;J3KSS0;J3KS10	RPL26;KRBA2	13;11;11;11;11;10;5;3	13;11;11;11;11;10;5;3	4;2;2;2;2;2;2;0	51	0.138305	0.152488	0.0141824	0.84456	0.642348	0.99985	0.626894	0.408509	0.962232	29.4031	29.0946	29.1116	28.982	29.5584	28.4814	29.5751	29.5297	29.4477	29.5434	29.3124	28.8977	29.4031	29.0946	29.1116	28.982	29.5584	28.4814	29.5751	29.5297	29.4477	29.5434	29.3124	28.8977	29.5896	29.5005	29.1503	29.5303	29.8989	27.4506	29.1656	27.9738	29.0322	29.5073	28.3263
P61289;P61289-3;P61289-2;K9J957;K7ENH2;B3KQ25;K7ESG5;K7EMD0;K7EPX6;K7EKR3;A0A087WTV2;B7Z8D3	PSME3	11;11;11;10;9;7;7;5;5;5;5;4	11;11;11;10;9;7;7;5;5;5;5;4	11;11;11;10;9;7;7;5;5;5;5;4	52.8	0.0566236	0.0322084	-0.0244152	0.916733	0.910737	0.99985	0.809962	0.844526	0.905201	26.8009	26.2915	26.5471	26.1919	26.9708	26.503	26.4817	26.1024	26.3731	26.5885	26.5706	26.4281	26.8009	26.2915	26.5471	26.1919	26.9708	26.503	26.4817	26.1024	26.3731	26.5885	26.5706	26.4281	26.7629	27.0675	26.1952	25.9798	25.5383	26.3706	26.2195	25.0729	26.0972	25.4548	25.8554
P61313;E7EQV9;E7ENU7;E7EX53;P61313-2	RPL15	10;7;6;5;4	10;7;6;5;4	10;7;6;5;4	43.6	-0.618263	-0.662803	-0.0445396	0.636596	0.620445	0.99985	0.264401	0.378021	0.9602	27.4922	27.4291	27.4818	27.1902	27.5163	26.9637	27.5076	25.1327	27.6533	27.5029	27.4067	24.3792	27.4922	27.4291	27.4818	27.1902	27.5163	26.9637	27.5076	NA	27.6533	27.5029	27.4067	NA	27.654	27.3487	27.4547	26.6942	26.5855	27.1652	27.0515	27.1945	27.6418	27.1586	27.1964
P61353;K7ELC7;K7EQQ9;K7ERY7	RPL27	8;7;4;1	8;7;4;1	8;7;4;1	51.5	0.385308	0.411061	0.0257532	0.609195	0.207622	0.99985	0.0880306	0.0062691	0.895586	28.9362	29.1726	29.233	29.1106	29.724	28.9864	29.6393	29.6439	29.5632	29.5659	29.4795	29.488	28.9362	29.1726	29.233	29.1106	29.724	28.9864	29.6393	29.6439	29.5632	29.5659	29.4795	29.488	29.0438	29.5524	28.5229	29.0521	29.9163	28.7577	29.6828	29.6028	28.6625	29.4578	29.3649
P61421;F5GYQ1;J3QL14;R4GN72;H3BQB4;H3BSG7;H3BQJ1	ATP6V0D1	5;5;3;3;2;2;1	5;5;3;3;2;2;1	5;5;3;3;2;2;1	23.6	-0.476209	-0.329374	0.146835	0.609195	0.222469	0.99985	0.0650401	0.023105	0.526529	25.2227	25.207	25.1682	25.4203	25.1912	24.8768	24.852	24.1934	24.9907	24.7757	25.0319	24.9024	25.2227	25.207	NA	25.4203	25.1912	24.8768	NA	NA	24.9907	NA	25.0319	24.9024	24.9064	25.6098	24.4219	25.3579	25.379	24.8237	NA	23.8564	24.6114	23.808	24.6532
P61586;C9JNR4;C9JX21;Q5JR07;Q5JR05;Q5JR06;E9PN11;U3KQA9;U3KQV3;E9PLA2;C9JRM1	RHOA	13;8;8;6;6;4;4;4;4;3;3	13;8;8;6;6;4;4;4;4;3;3	6;2;2;0;0;0;0;0;0;0;0	51.3	0.0532605	0.336079	0.282818	0.867639	0.256448	0.99985	0.695943	0.0384291	0.0809867	29.3907	29.2106	29.3193	29.5134	29.4009	29.3934	29.3773	29.4755	29.7807	29.4205	29.8007	29.7764	29.3907	29.2106	29.3193	29.5134	29.4009	29.3934	29.3773	29.4755	29.7807	29.4205	29.8007	29.7764	29.0418	29.7948	28.767	29.8147	29.4522	29.5874	29.1973	29.4324	29.2787	29.2238	29.3529
P61604;B8ZZL8;B8ZZ54;S4R3N1	HSPE1	11;8;5;5	11;8;5;5	11;8;5;5	77.5	-0.704251	-0.718407	-0.0141561	0.609195	0.248708	0.99985	0.130073	0.0328413	0.976476	30.8591	31.2321	30.7638	31.2554	29.8189	31.6287	29.9514	29.8943	30.42	29.5646	30.4297	30.8224	30.8591	31.2321	30.7638	31.2554	29.8189	31.6287	29.9514	29.8943	30.42	29.5646	30.4297	30.8224	30.962	31.5645	30.8473	31.3451	29.6361	31.7395	29.8442	29.462	30.3659	28.826	30.0976
P61619;B4DR61;P61619-3;F8W776;Q8TC24;Q9H9S3-2;Q9H9S3-3;Q9H9S3;H7C1Q9;C9JXC6;H7C069;A6NK38;F2Z2C7;A6NIF9;C9JJV4;H7C1S8	SEC61A1	9;9;5;3;3;3;3;3;2;2;2;2;2;2;2;1	9;9;5;3;3;3;3;3;2;2;2;2;2;2;2;1	9;9;5;3;3;3;3;3;2;2;2;2;2;2;2;1	14.9	0.28551	0.104619	-0.180891	0.647876	0.748077	0.99985	0.296062	0.582701	0.540882	28.6268	28.6679	28.8819	28.9494	29.4397	28.3983	28.9836	29.4464	28.434	29.0868	29.1401	28.8835	28.6268	28.6679	28.8819	28.9494	29.4397	28.3983	28.9836	29.4464	28.434	29.0868	29.1401	28.8835	28.7904	29.1814	28.351	29.1992	29.4326	27.901	29.081	29.8524	28.7116	28.8713	29.2271
P61769;H0YLF3;F5H6I0	B2M	5;4;4	5;4;4	5;4;4	44.5	-0.37548	-0.6585	-0.283021	0.707854	0.207622	0.99985	0.373458	0.00784369	0.490913	28.0843	27.7155	28.3306	28.3029	26.5444	28.3349	28.1913	27.8608	27.7184	27.4769	27.1539	27.4501	28.0843	27.7155	28.3306	28.3029	26.5444	28.3349	28.1913	27.8608	27.7184	27.4769	27.1539	27.4501	28.1152	28.6111	27.9466	27.7819	26.2902	28.4473	28.0564	27.8141	27.9179	27.8168	27.2719
P61978;P61978-2;P61978-3;Q5T6W2;S4R457;S4R359	HNRNPK	27;27;26;21;4;4	27;27;26;21;4;4	27;27;26;21;4;4	64.8	-0.47953	-0.506972	-0.0274416	0.624912	0.256448	0.99985	0.216784	0.0376982	0.940394	29.514	29.7786	29.1674	29.8016	28.8257	30.1436	28.6937	28.6805	29.131	28.6363	29.2197	29.2467	29.514	29.7786	29.1674	29.8016	28.8257	30.1436	28.6937	28.6805	29.131	28.6363	29.2197	29.2467	29.695	30.1788	28.8829	30.1634	28.8247	30.5972	28.6851	28.322	28.6119	28.0318	28.8995
P61981	YWHAG	16	13	11	69.6	-0.641658	-0.637182	0.00447637	0.609195	0.21476	0.99985	0.112991	0.0176888	0.991284	28.0816	28.3855	28.0808	28.2708	27.352	28.6763	27.2438	26.9799	27.7765	26.9742	27.6334	27.8859	28.0816	28.3855	28.0808	28.2708	27.352	28.6763	27.2438	26.9799	27.7765	26.9742	27.6334	27.8859	28.3832	28.5278	27.764	28.5419	27.5233	28.5437	26.5714	26.6651	27.6691	26.0401	27.0064
P62081;B5MCP9	RPS7	17;12	17;12	17;12	75.3	-0.0959962	-0.422498	-0.326502	0.852455	0.29526	0.99985	0.650724	0.0652526	0.11545	29.0502	29.3229	29.8005	29.326	29.3865	29.501	28.9833	29.2448	28.8766	29.1808	28.6419	29.1104	29.0502	29.3229	29.8005	29.326	29.3865	29.501	28.9833	29.2448	28.8766	29.1808	28.6419	29.1104	29.0991	28.7361	29.7603	29.5791	29.1258	29.5517	29.1686	28.9566	28.6744	28.8115	27.9191
P62140;C9JP48;C9J9S3	PPP1CB	11;3;2	11;3;2	5;2;2	47.4	-0.206705	-0.402181	-0.195476	0.91586	0.750975	0.99985	0.799463	0.592175	0.682174	26.039	27.2644	23.9864	27.1911	25.4893	27.2273	25.5834	25.3541	25.6137	25.066	26.1142	26.0783	26.039	27.2644	NA	27.1911	25.4893	27.2273	25.5834	25.3541	25.6137	25.066	26.1142	26.0783	26.3396	27.7561	23.4785	27.3318	25.6068	27.3504	25.3084	24.691	24.6007	24.049	25.7326
P62158;H0Y7A7;E7ETZ0;E7EMB3;F8WBR5;M0QZ52;G3V479;G3V361;Q96HY3;G3V226;P27482;C9J7T9;P02585	CALM1;CALM2;CALM3	9;9;8;8;5;5;5;4;4;2;2;1;1	9;9;8;8;5;5;5;4;4;2;2;1;1	9;9;8;8;5;5;5;4;4;2;2;1;1	45.6	0.304305	-0.226174	-0.530479	0.865141	0.883344	0.99985	0.680945	0.800121	0.464992	24.3285	27.029	27.1164	27.2099	26.0304	27.8259	26.4541	26.5906	26.9364	24.266	27.2068	26.37	NA	27.029	27.1164	27.2099	26.0304	27.8259	26.4541	26.5906	26.9364	NA	27.2068	26.37	25.0925	27.7931	27.1324	26.1905	25.7341	27.6274	25.6929	25.9556	27.7585	24.3475	26.4441
P62191;P62191-2;G3V4X1	PSMC1	15;14;2	15;14;2	15;14;2	43.9	-0.160549	-0.0888388	0.0717107	0.646169	0.693046	0.99985	0.282134	0.483801	0.56086	27.0713	27.2181	27.3025	27.4722	27.1074	27.1504	27.072	27.092	27.1217	27.1503	27.2077	27.229	27.0713	27.2181	27.3025	27.4722	27.1074	27.1504	27.072	27.092	27.1217	27.1503	27.2077	27.229	26.9503	27.5439	27.3443	27.7431	26.7756	27.3009	26.7735	26.7876	26.2939	27.2811	27.2491
P62195;P62195-2;J3QSA9;J3QQM1;J3KRP2;J3QLH6;J3QRW1;J3QSE0;J3QRR3;J3KTQ9;Q8NB90-3	PSMC5	23;22;15;15;14;13;10;10;5;1;1	23;22;15;15;14;13;10;10;5;1;1	22;21;14;14;13;12;9;10;4;1;0	64.3	-0.0706955	-0.067609	0.00308659	0.847143	0.750975	0.99985	0.638002	0.592201	0.983049	27.9556	28.248	28.1971	28.1787	28.2737	28.0132	28.069	27.9408	27.922	28.1911	28.0533	28.1426	27.9556	28.248	28.1971	28.1787	28.2737	28.0132	28.069	27.9408	27.922	28.1911	28.0533	28.1426	28.2965	28.514	28.0262	28.1452	28.1428	28.2071	27.229	27.546	27.103	28.1338	28.2086
P62241;Q5JR95	RPS8	14;11	14;11	14;11	60.6	0.0212202	-0.01374	-0.0349602	0.959677	0.947406	0.99985	0.891332	0.90555	0.806445	29.7197	29.8243	30.023	29.9481	30.1199	29.9404	29.797	29.7427	29.8828	29.8795	29.8008	29.897	29.7197	29.8243	30.023	29.9481	30.1199	29.9404	29.797	29.7427	29.8828	29.8795	29.8008	29.897	29.6626	30.2548	29.2326	30.1981	29.5621	29.7487	29.4859	28.6204	29.8783	29.903	29.5436
P62244;I3L3P7;H3BVC7	RPS15A	10;8;1	10;8;1	4;2;1	66.9	-0.105977	0.0441055	0.150083	0.859042	0.852295	0.99985	0.669141	0.754568	0.558594	28.3661	28.4691	28.2313	28.5147	28.7132	27.6623	28.5404	28.2415	28.3697	28.6867	28.2413	28.4601	28.3661	28.4691	28.2313	28.5147	28.7132	27.6623	28.5404	28.2415	28.3697	28.6867	28.2413	28.4601	27.8784	28.7254	27.2335	28.5471	29.0865	26.6061	28.3601	28.3953	28.5711	28.9578	28.1891
P62249;M0R210;A0A087WZ27;M0R3H0;M0R1M5;Q6IPX4;M0QX76	RPS16	11;10;8;7;5;5;4	11;10;8;7;5;5;4	11;10;8;7;5;5;4	66.4	0.193037	0.303265	0.110229	0.767879	0.50619	0.99985	0.454824	0.23845	0.48059	27.5197	27.8049	28.5805	28.2624	28.3549	28.2109	28.0283	28.3455	28.272	28.3966	28.1792	28.5327	27.5197	27.8049	28.5805	28.2624	28.3549	28.2109	28.0283	28.3455	28.272	28.3966	28.1792	28.5327	27.7322	27.1699	28.1225	27.5659	28.1907	27.7538	27.3942	30.8896	28.0188	27.1606	27.0232
P62258;P62258-2;B4DJF2;I3L3T1;K7EIT4;K7EM20;I3L0W5	YWHAE	21;16;10;10;7;6;3	21;16;10;10;7;6;3	18;14;8;8;6;5;2	77.6	-0.759907	-0.899326	-0.139418	0.609195	0.21476	0.99985	0.145592	0.0151368	0.789325	29.797	30.1062	29.3826	30.0373	28.6717	30.5367	28.6103	28.4649	29.1901	28.1622	29.0635	29.3101	29.797	30.1062	29.3826	30.0373	28.6717	30.5367	28.6103	28.4649	29.1901	28.1622	29.0635	29.3101	30.1545	30.0948	29.0978	30.591	28.5603	30.7126	27.6479	27.4118	28.7807	27.3765	28.5505
P62263;H0YB22;E5RH77	RPS14	9;5;5	9;5;5	9;5;5	41.7	-0.0332554	-0.0129651	0.0202904	0.914788	0.944663	0.99985	0.796707	0.899812	0.867676	28.873	28.9498	28.7918	28.957	28.855	28.807	28.9381	28.8384	28.8801	28.8971	28.8706	28.872	28.873	28.9498	28.7918	28.957	28.855	28.807	28.9381	28.8384	28.8801	28.8971	28.8706	28.872	29.0006	29.0732	28.6699	29.0235	28.5977	28.6602	28.7899	28.8189	28.3604	28.4958	28.5002
P62266;D6RD47;D6RDJ2;D6RIX0;D6R9I7	RPS23	8;7;3;3;3	8;7;3;3;3	8;7;3;3;3	49.7	0.514143	0.0849118	-0.429231	0.609195	0.856003	0.99985	0.117407	0.759611	0.27151	29.1152	28.7403	28.7672	28.631	28.5253	29.3381	29.5935	29.8534	29.3246	29.3679	28.5785	28.3223	29.1152	28.7403	28.7672	28.631	28.5253	29.3381	29.5935	29.8534	29.3246	29.3679	28.5785	28.3223	28.8946	28.7119	29.0885	28.0926	28.8561	29.3897	29.7475	29.5924	29.1269	29.1289	28.6488
P62269;A0A0G2JQH2;Q5GGW2;J3JS69	RPS18	11;3;3;3	11;3;3;3	11;3;3;3	53.3	0.0913816	-0.0792881	-0.17067	0.83671	0.806801	0.99985	0.599133	0.671512	0.429518	27.7367	27.9933	28.0928	27.9866	28.2956	28.0793	27.7463	28.0538	27.9977	28.0808	27.4013	28.0126	27.7367	27.9933	28.0928	27.9866	28.2956	28.0793	27.7463	28.0538	27.9977	28.0808	27.4013	28.0126	28.0222	28.5544	28.331	27.7726	28.0862	27.8862	27.5269	28.0538	27.464	27.8333	27.0274
P62273;P62273-2;A0A087WTT6	RPS29	3;3;2	3;3;2	3;3;2	33.9	-0.265764	-0.758505	-0.492741	0.814629	0.391398	0.99985	0.548122	0.127756	0.416033	26.3413	26.2193	25.6556	25.8823	26.3109	26.0886	26.176	24.4599	26.0992	24.7833	25.9818	24.2002	26.3413	26.2193	25.6556	25.8823	26.3109	26.0886	26.176	NA	26.0992	NA	25.9818	NA	26.4887	25.4862	25.415	25.0922	25.2725	25.1831	26.473	NA	26.7887	24.4903	26.525
P62277;J3KMX5;E9PS50	RPS13	16;11;6	16;11;6	16;11;6	63.6	0.356854	0.438957	0.0821033	0.609195	0.207622	0.99985	0.140847	0.00642903	0.70761	29.463	29.3068	29.6369	29.5759	30.2057	29.2837	29.9397	29.9809	29.8271	30.0349	29.948	29.9285	29.463	29.3068	29.6369	29.5759	30.2057	29.2837	29.9397	29.9809	29.8271	30.0349	29.948	29.9285	29.2088	29.458	29.1984	29.3489	30.0923	29.1219	29.8121	29.8912	29.7876	29.5779	29.4366
P62280;M0QZC5;M0R1H5;M0R1H6	RPS11	12;11;4;2	12;11;4;2	12;11;4;2	56.3	0.301184	0.297302	-0.00388173	0.609195	0.247725	0.99985	0.152212	0.031232	0.984172	29.7917	29.9756	30.0247	29.9235	30.5676	29.7846	30.3372	30.2308	30.1326	30.368	30.2473	30.1569	29.7917	29.9756	30.0247	29.9235	30.5676	29.7846	30.3372	30.2308	30.1326	30.368	30.2473	30.1569	29.3485	30.361	29.6726	28.8391	30.5954	29.358	30.068	30.0053	30.1251	30.5312	29.9242
P62314;J3QLR7;J3QLI9	SNRPD1	3;1;1	3;1;1	3;1;1	37.8	-0.181463	-0.149976	0.0314872	0.727537	0.601391	0.99985	0.400637	0.351109	0.86717	25.8062	26.2642	26.3152	26.2801	25.9884	26.3402	26.0031	25.6082	26.038	25.8362	26.1168	26.0749	25.8062	26.2642	26.3152	26.2801	25.9884	26.3402	26.0031	25.6082	26.038	25.8362	26.1168	26.0749	25.6929	26.4114	26.2651	26.2368	25.9746	26.3285	25.7022	25.5234	25.714	25.5257	25.8614
P62316;P62316-2;K7ERG4;K7EJB5	SNRPD2	10;7;5;3	10;7;5;3	10;7;5;3	68.6	-0.0200912	0.0941453	0.114237	0.960682	0.731384	0.99985	0.895965	0.549209	0.520541	26.9333	27.0792	26.76	26.9238	26.8943	27.1345	26.7556	26.8315	26.948	26.7648	27.3289	27.0311	26.9333	27.0792	26.76	26.9238	26.8943	27.1345	26.7556	26.8315	26.948	26.7648	27.3289	27.0311	26.9709	27.0389	25.0465	26.8593	26.6352	27.754	25.9299	26.0455	26.7836	26.9105	26.9083
P62318-2;P62318;H3BT13	SNRPD3	5;5;3	5;5;3	5;5;3	55.8	0.463878	0.107761	-0.356118	0.609195	0.690923	0.99985	0.0337483	0.479238	0.107832	27.179	26.9495	27.0771	27.2317	27.2747	27.896	27.7348	27.3874	26.9472	27.1287	27.4151	27.3774	27.179	26.9495	27.0771	27.2317	27.2747	27.896	27.7348	27.3874	26.9472	27.1287	27.4151	27.3774	27.4437	27.1896	27.695	27.8699	27.3845	27.1307	27.6236	26.9839	26.9977	27.4669	26.3452
P62328;CON__P21752	TMSB4X	4;1	4;1	3;0	61.4	-1.98576	-0.809243	1.17652	0.609195	0.0501029	0.99985	0.107047	0.000260178	0.314361	27.9746	28.0446	27.7881	28.1152	23.7715	29.0996	26.7954	24.313	27.3743	27.0439	27.0967	27.1707	27.9746	28.0446	27.7881	28.1152	NA	29.0996	26.7954	NA	27.3743	27.0439	27.0967	27.1707	26.7172	28.1731	28.1588	28.6073	24.7364	29.0298	26.7033	25.0164	27.4639	26.7603	27.4344
P62330	ARF6	7	7	7	57.1	0.341714	0.54285	0.201136	0.840715	0.629836	0.99985	0.617439	0.387807	0.761191	23.9674	23.7263	25.8714	24.2797	25.6518	25.7805	23.4938	24.2855	24.6742	25.9317	25.4989	23.9114	NA	NA	25.8714	NA	25.6518	25.7805	NA	NA	NA	25.9317	25.4989	NA	25.0388	NA	26.2608	26.5394	25.8684	25.3843	24.1299	NA	24.7684	25.4898	25.6878
P62333;A0A087X2I1;H0YJC0;H0YJS8;H0YJX2;H0YJE9;H0YJT1	PSMC6	20;20;10;8;3;1;1	20;20;10;8;3;1;1	20;20;10;8;3;1;1	64.3	-0.102822	-0.0788988	0.0239231	0.788752	0.767723	0.99985	0.491088	0.61229	0.875283	27.8939	27.8071	27.5835	27.5339	27.6568	27.5502	27.5442	27.6559	27.7565	27.6491	27.3332	27.7641	27.8939	27.8071	27.5835	27.5339	27.6568	27.5502	27.5442	27.6559	27.7565	27.6491	27.3332	27.7641	28.1522	28.2402	27.2476	27.387	27.8212	27.7478	27.6233	27.6745	27.3116	27.1926	26.4998
P62424;Q5T8U2;Q5T8U3	RPL7A	18;10;10	18;10;10	18;10;10	47	0.1086	0.215295	0.106694	0.840131	0.363125	0.99985	0.607864	0.107643	0.63	28.9329	28.863	28.882	28.961	29.3963	28.4939	29.1185	29.0646	29.3174	29.1681	29.0776	28.9369	28.9329	28.863	28.882	28.961	29.3963	28.4939	29.1185	29.0646	29.3174	29.1681	29.0776	28.9369	28.8631	28.957	28.3413	28.2312	29.5909	27.5685	29.1128	29.0936	28.9449	29.2344	28.6088
P62495;P62495-2;B7Z7P8;I3L492;D6RCB3;D6RJE8	ETF1	11;10;10;3;2;2	11;10;10;3;2;2	11;10;10;3;2;2	34.8	-0.334547	-0.17763	0.156916	0.609195	0.458442	0.99985	0.0765495	0.18847	0.382999	26.3058	26.1897	26.2493	26.0655	25.8616	26.2072	25.7599	25.6433	25.8519	26.0976	26.1948	25.9555	26.3058	26.1897	26.2493	26.0655	25.8616	26.2072	25.7599	25.6433	25.8519	26.0976	26.1948	25.9555	26.6623	26.4831	26.3185	25.4903	25.5065	26.4715	25.271	25.3731	25.2529	25.7458	25.8203
P62701;Q8TD47;C9JEH7;P22090	RPS4X	25;11;8;8	25;11;8;8	25;11;8;8	70.3	0.457245	0.391835	-0.0654096	0.609195	0.249554	0.99985	0.0214577	0.0337741	0.644912	30.7888	30.4565	30.9946	30.5962	31.2265	31.0492	31.1524	31.2369	31.0589	31.0764	31.304	30.9641	30.7888	30.4565	30.9946	30.5962	31.2265	31.0492	31.1524	31.2369	31.0589	31.0764	31.304	30.9641	30.9326	30.4046	30.3411	30.1979	31.2565	31.3662	30.5917	31.4661	31.0218	30.4475	31.0258
P62745	RHOB	6	4	4	38.8	0.454358	0.0434096	-0.410949	0.616155	0.95109	0.99985	0.186572	0.91171	0.159467	25.4927	23.9679	24.7363	24.4023	25.0379	25.0433	25.3423	24.993	25.1097	24.0969	25.1495	24.4167	25.4927	NA	NA	NA	25.0379	NA	25.3423	24.993	25.1097	NA	25.1495	NA	25.1933	24.4427	22.8818	23.9572	24.6727	23.8037	25.215	24.5739	24.6154	23.8956	25.0048
P62750;H7BY10;K7EJV9;K7ERT8;A8MUS3;K7EMA7	RPL23A	13;10;10;10;10;6	13;10;10;10;10;6	13;10;10;10;10;6	52.6	0.363288	0.3597	-0.00358766	0.609195	0.207622	0.99985	0.023614	0.0093849	0.976843	28.6808	28.7114	28.8977	28.6724	29.0129	29.1246	29.1813	29.0967	29.1032	29.1204	29.1153	29.0622	28.6808	28.7114	28.8977	28.6724	29.0129	29.1246	29.1813	29.0967	29.1032	29.1204	29.1153	29.0622	28.6412	29.0501	28.9184	28.897	29.1005	29.2751	28.4557	28.4726	28.8688	28.7717	29.0222
P62753;A2A3R5;A2A3R7	RPS6	13;9;5	13;9;5	13;9;5	39	0.403345	0.358226	-0.0451195	0.609195	0.224661	0.99985	0.045646	0.0234994	0.809824	30.1643	30.1567	30.2905	30.0714	30.7656	30.1769	30.6941	30.6597	30.6476	30.6692	30.5137	30.2853	30.1643	30.1567	30.2905	30.0714	30.7656	30.1769	30.6941	30.6597	30.6476	30.6692	30.5137	30.2853	30.0817	30.6291	30.3254	29.3714	30.8967	30.5807	30.1933	30.537	30.0836	30.2708	30.4085
P62805	HIST1H4A	17	17	17	68.9	0.385046	0.3409	-0.0441466	0.609195	0.31944	0.99985	0.119991	0.0828066	0.842025	31.4475	31.6281	32.0213	31.809	32.3997	32.0681	32.3494	31.6289	32.2516	32.1726	31.7574	32.0879	31.4475	31.6281	32.0213	31.809	32.3997	32.0681	32.3494	31.6289	32.2516	32.1726	31.7574	32.0879	31.2982	31.6587	32.031	32.1925	32.1613	31.8991	31.6634	31.2587	31.6247	31.5279	30.6245
P62807;P57053;O60814;Q99879;Q99877;Q93079;Q5QNW6;P58876;Q5QNW6-2;U3KQK0;Q99880;Q96A08	HIST1H2BC;H2BFS;HIST1H2BK;HIST1H2BM;HIST1H2BN;HIST1H2BH;HIST2H2BF;HIST1H2BD;HIST1H2BL	9;9;9;8;8;8;8;8;8;8;7;4	2;2;2;2;2;2;2;2;2;2;2;0	2;2;2;2;2;2;2;2;2;2;2;0	61.9	2.12269	1.16572	-0.956966	0.61469	0.672687	0.99985	0.17494	0.448691	0.529224	24.666	28.9252	24.6137	23.9737	28.936	24.271	28.8605	28.6018	28.8091	28.6591	25.0753	24.298	NA	28.9252	NA	NA	28.936	NA	28.8605	28.6018	28.8091	28.6591	NA	NA	28.31	29.1931	28.2229	29.6839	28.7522	29.7038	28.6353	28.4416	28.6121	28.4769	NA
P62820;E7END7;P62820-2;P62820-3	RAB1A	16;14;12;7	16;14;12;7	8;8;7;4	81.5	-0.0911316	-0.00948026	0.0816513	0.821345	0.968169	0.99985	0.564527	0.943749	0.590614	29.9031	29.5448	29.7468	29.6215	29.4843	29.5127	29.8234	29.6313	29.5821	29.6313	29.6774	29.8875	29.9031	29.5448	29.7468	29.6215	29.4843	29.5127	29.8234	29.6313	29.5821	29.6313	29.6774	29.8875	30.1612	29.9313	29.3201	29.6726	29.2867	29.4959	29.6919	29.4352	29.2651	29.46	29.4342
P62826;B5MDF5;J3KQE5;F5H018;H0YFC6;B4DV51;A0A087X0W0	RAN	14;14;13;12;7;6;1	14;14;13;12;7;6;1	14;14;13;12;7;6;1	48.6	-0.188254	-0.168811	0.019442	0.649238	0.445244	0.99985	0.305778	0.178031	0.908539	29.4321	29.5959	29.7399	29.6548	29.2982	29.7997	29.3296	29.2421	29.3758	29.3988	29.4328	29.5399	29.4321	29.5959	29.7399	29.6548	29.2982	29.7997	29.3296	29.2421	29.3758	29.3988	29.4328	29.5399	29.3679	29.7403	29.5403	29.7229	29.4214	29.7353	29.123	28.9956	29.2675	29.215	29.0826
P62829;J3KT29;C9JD32;B9ZVP7;J3KTJ3;J3QQT9	RPL23	12;10;9;7;5;2	12;10;9;7;5;2	12;10;9;7;5;2	70	0.123778	0.0718706	-0.0519074	0.706736	0.747422	0.99985	0.36695	0.576798	0.732219	29.8847	29.9923	29.9285	30.0005	30.0908	29.9144	30.1438	30.1519	29.9246	30.2252	29.8368	30.1067	29.8847	29.9923	29.9285	30.0005	30.0908	29.9144	30.1438	30.1519	29.9246	30.2252	29.8368	30.1067	30.0967	30.1104	29.8092	30.1433	29.6618	30.0335	29.7651	30.2303	29.8692	30.3079	29.6474
P62847-2;E7ETK0;P62847-3;A0A087WUS0;P62847;P62847-4	RPS24	5;5;5;5;5;5	5;5;5;5;5;5	5;5;5;5;5;5	36.2	-0.365794	0.145793	0.511587	0.847468	0.693046	0.99985	0.641888	0.4843	0.52135	27.8422	28.0427	28.1035	27.5256	28.5191	28.2885	25.0061	28.2372	28.2992	28.2026	27.9799	27.6155	27.8422	28.0427	28.1035	27.5256	28.5191	28.2885	NA	28.2372	28.2992	28.2026	27.9799	27.6155	28.0797	28.8664	28.3615	27.4935	28.1924	28.3991	25.9721	27.86	28.0039	27.8393	27.7608
P62854;Q5JNZ5	RPS26;RPS26P11	5;3	5;3	5;3	37.4	0.428952	-0.655698	-1.08465	0.609195	0.68759	0.99985	0.0297632	0.473355	0.245043	28.4353	28.1125	27.8791	28.323	28.6498	28.6894	28.6153	28.5112	24.6443	28.6777	28.4597	28.3454	28.4353	28.1125	27.8791	28.323	28.6498	28.6894	28.6153	28.5112	NA	28.6777	28.4597	28.3454	28.1127	28.0329	27.9033	28.399	28.595	28.7253	28.088	28.3223	25.0118	29.014	27.9577
P62857	RPS28	7	7	7	56.5	0.0734285	-0.00870757	-0.082136	0.866977	0.970281	0.99985	0.691744	0.949407	0.609309	27.3501	27.6306	27.1779	27.5682	27.5109	27.8214	27.393	27.2952	27.4261	27.4045	27.3616	27.4996	27.3501	27.6306	27.1779	27.5682	27.5109	27.8214	27.393	27.2952	27.4261	27.4045	27.3616	27.4996	26.9945	28.21	26.6161	28.0256	27.6397	28.2413	27.451	26.5213	27.7309	27.0712	26.1063
P62861;E9PR30	FAU	3;3	3;3	3;3	20.3	0.247533	0.418403	0.17087	0.876116	0.718331	0.99985	0.714633	0.528546	0.831803	25.0695	26.7769	26.3209	26.3686	26.99	24.4963	27.0441	26.9957	27.3741	24.7644	27.0038	27.0673	NA	26.7769	26.3209	26.3686	26.99	NA	27.0441	26.9957	27.3741	NA	27.0038	27.0673	NA	26.6295	26.5878	26.8909	26.936	24.8014	26.7136	26.8985	27.1504	NA	26.709
P62873;P62873-2;F6X3N5;F6UT28;B3KVK2;B1AKQ8;F5H8J8;F5H100;F5H0S8;P16520-2;E9PCP0;P16520	GNB1	13;12;7;7;7;5;2;2;2;2;2;2	7;7;3;3;5;1;0;0;0;0;0;0	6;6;2;2;5;1;0;0;0;0;0;0	63.5	0.187715	0.806171	0.618456	0.919057	0.418025	0.99985	0.820197	0.149651	0.366387	27.2032	27.1452	25.5835	25.0506	27.1456	27.0663	27.2159	24.3056	26.7549	27.2392	27.0974	27.1157	27.2032	27.1452	NA	NA	27.1456	27.0663	27.2159	NA	26.7549	27.2392	27.0974	27.1157	27.6574	27.2492	26.2895	25.9306	27.217	27.034	26.3239	23.1206	26.1119	26.984	27.2703
P62877	RBX1	3	3	3	30.6	-0.0855672	0.971179	1.05675	0.968397	0.464543	0.99985	0.912809	0.196021	0.0885881	24.2618	26.1206	26.4589	23.6594	25.0907	24.5519	24.11	26.4059	26.3907	26.405	25.0943	26.4955	NA	26.1206	26.4589	NA	NA	NA	NA	26.4059	26.3907	26.405	NA	26.4955	NA	26.273	26.6079	25.2995	NA	25.4305	25.0888	26.2143	26.0798	26.1396	NA
P62879;E7EP32;C9JIS1;C9JXA5;C9JZN1;P62879-2	GNB2	14;11;9;9;8;7	14;11;9;9;8;7	6;4;3;3;2;4	51.8	-0.191693	-0.231289	-0.0395963	0.650654	0.408138	0.99985	0.31067	0.142606	0.839188	28.9667	28.6763	28.9176	28.9134	28.5214	29.0756	28.4725	28.6378	28.5931	28.4139	28.6309	28.9111	28.9667	28.6763	28.9176	28.9134	28.5214	29.0756	28.4725	28.6378	28.5931	28.4139	28.6309	28.9111	28.8039	29.0519	28.3054	28.5888	28.4249	28.6865	28.26	28.4074	28.4411	28.225	30.3924
P62888;E5RI99;A0A0B4J213;A0A0C4DH44;E5RJH3	RPL30	6;5;3;3;2	6;5;3;3;2	6;5;3;3;2	66.1	0.00697951	0.389622	0.382642	0.998717	0.731384	0.99985	0.993299	0.550888	0.516695	26.9504	26.3775	24.2282	27.1907	26.8076	26.6583	26.9116	24.3972	26.7154	26.8028	26.7099	26.0771	26.9504	26.3775	NA	27.1907	26.8076	26.6583	26.9116	NA	26.7154	26.8028	26.7099	26.0771	26.4227	26.8407	23.7807	26.7266	27.0801	26.1746	26.5488	26.1236	26.32	27.0372	26.7447
P62899;H7C2W9;C9JU56;B7Z4E3;P62899-3;P62899-2;B7Z4C8;B8ZZK4	RPL31	8;7;7;7;7;7;7;6	8;7;7;7;7;7;7;6	8;7;7;7;7;7;7;6	46.4	1.25279	1.11332	-0.13947	0.609195	0.46211	0.99985	0.149019	0.192317	0.424994	28.2638	27.3182	27.7515	24.3925	28.1419	27.8434	28.3978	28.354	28.1998	27.9862	28.0025	27.9908	28.2638	27.3182	27.7515	NA	28.1419	27.8434	28.3978	28.354	28.1998	27.9862	28.0025	27.9908	28.955	27.501	28.3725	26.399	28.9733	27.2633	27.3694	28.1356	26.4923	26.9008	27.3494
P62906	RPL10A	8	8	8	38.7	0.0794694	-0.0884511	-0.16792	0.869851	0.750731	0.99985	0.704657	0.589204	0.365931	25.9673	26.0947	25.6834	26.3035	26.2209	26.4122	25.9245	25.8091	25.9112	25.7528	26.0375	25.9936	25.9673	26.0947	25.6834	26.3035	26.2209	26.4122	25.9245	25.8091	25.9112	25.7528	26.0375	25.9936	25.4253	26.2428	25.5582	25.8363	26.8742	26.2548	25.4781	25.7634	25.2112	25.872	25.2018
P62913-2;P62913;Q5VVC8;Q5VVC9	RPL11	11;11;10;7	11;11;10;7	11;11;10;7	42.4	-1.82972	-0.70034	1.12938	0.609195	0.427365	0.99985	0.0216221	0.162033	0.185142	26.9378	27.1004	27.025	27.0296	27.1112	25.2336	24.6993	23.7297	24.8406	26.9851	26.752	26.7136	26.9378	27.1004	27.025	27.0296	27.1112	NA	NA	NA	NA	26.9851	26.752	26.7136	27.7874	28.1037	26.5166	27.1792	26.7423	NA	24.9315	25.0584	23.6065	26.5103	25.7281
P62917;E9PKZ0;G3V1A1;E9PKU4;E9PP36	RPL8	15;13;12;11;7	15;13;12;11;7	15;13;12;11;7	63	0.2256	0.112136	-0.113464	0.640915	0.642348	0.99985	0.271744	0.406299	0.585946	28.6802	28.7422	28.8731	28.6569	29.0833	28.4808	29.052	29.2387	28.9124	29.0153	28.8654	28.6078	28.6802	28.7422	28.8731	28.6569	29.0833	28.4808	29.052	29.2387	28.9124	29.0153	28.8654	28.6078	28.7832	28.3742	28.5739	27.9669	28.9562	28.7546	29.0049	29.3647	28.8742	28.7215	28.6049
P62937;P62937-2;F8WE65;C9J5S7;Q9Y536;P0DN26;F5H284;A0A0H2UH34;A0A0B4J2A2;A0A075B767;A0A075B759;P0DN37;E5RIZ5	PPIA	13;8;8;8;3;3;3;3;3;3;3;2;1	13;8;8;8;3;3;3;3;3;3;3;2;1	13;8;8;8;3;3;3;3;3;3;3;2;1	75.2	-0.267447	-0.277891	-0.0104438	0.829873	0.532764	0.99985	0.582031	0.27095	0.982347	30.2197	30.1904	29.5677	30.4476	29.0731	31.2315	29.4891	29.562	30.1049	29.3913	29.8372	29.9805	30.2197	30.1904	29.5677	30.4476	29.0731	31.2315	29.4891	29.562	30.1049	29.3913	29.8372	29.9805	29.9862	30.8528	28.3793	30.884	28.6391	31.2073	29.4002	28.9345	30.0259	28.8672	29.2374
P62979;J3QS39;J3QTR3;F5H6Q2;F5GYU3;F5H2Z3;F5H265;B4DV12;F5H388;F5H747;F5GXK7;J3QKN0;Q5PY61;P0CG47;Q96C32;P0CG48;M0R1V7;M0R1M6;J3QSA3;F5GZ39	RPS27A;UBB;UBC;UBA52	8;6;6;6;6;6;6;6;6;6;6;6;6;6;6;6;5;5;3;3	8;6;6;6;6;6;6;6;6;6;6;6;6;6;6;6;5;5;3;3	2;0;0;0;0;0;0;0;0;0;0;0;0;0;0;0;0;0;0;0	54.5	0.0941981	0.274109	0.179911	0.856903	0.419725	0.99985	0.663019	0.151615	0.290921	30.8663	30.2805	30.7715	30.2639	30.7225	30.2904	30.7771	30.769	30.8753	30.6992	30.8006	30.9036	30.8663	30.2805	30.7715	30.2639	30.7225	30.2904	30.7771	30.769	30.8753	30.6992	30.8006	30.9036	30.8014	30.4826	30.9396	30.449	30.9268	30.2816	28.1543	30.3596	30.9973	30.827	30.6824
P62993;J3KT38;P62993-2;J3QRL5;J3QLF6	GRB2	15;9;9;7;1	15;9;9;7;1	15;9;9;7;1	65.4	5.58226	-0.325577	-5.90784	0.00209029	0.71348	0.000107379	1.55066e-06	0.519068	7.9658e-08	24.7505	25.5513	23.4664	24.0793	29.8518	29.8831	30.0038	30.4379	23.3595	24.5095	24.0459	24.6304	NA	NA	NA	NA	29.8518	29.8831	30.0038	30.4379	NA	NA	NA	NA	NA	NA	NA	NA	29.519	29.7892	30.135	30.253	NA	NA	NA
P63000;P63000-2;B1AH77;B1AH80;P60763;P15153;J3KSC4;J3QLK0;B1AH78	RAC1	7;7;3;3;3;3;2;2;2	7;7;3;3;3;3;2;2;2	7;7;3;3;3;3;2;2;2	35.4	0.0329668	0.122036	0.0890696	0.939409	0.672687	0.99985	0.853692	0.450082	0.596319	28.825	28.6008	28.3045	28.6678	28.3716	28.8398	28.6717	28.6467	28.8358	28.5014	28.6699	28.8791	28.825	28.6008	28.3045	28.6678	28.3716	28.8398	28.6717	28.6467	28.8358	28.5014	28.6699	28.8791	28.7956	28.8388	28.2129	28.9859	28.1124	28.9864	28.9277	28.9368	28.4374	28.353	28.141
P63010;P63010-2;P63010-3;A0A087X253;A0A087WU93;A0A087WZQ6;A0A087WYD1;K7EN71;K7ERB2;A0A087WXS3;K7EKZ5;K7EJX1	AP2B1	17;17;16;15;7;7;5;4;4;1;1;1	17;17;16;15;7;7;5;4;4;1;1;1	10;10;10;10;2;2;2;1;1;0;0;0	23.2	-0.167171	-0.128912	0.0382584	0.627154	0.642348	0.99985	0.237025	0.407737	0.822879	26.7577	26.9222	26.8521	26.899	26.7246	26.7133	26.7888	26.5356	26.3888	26.6984	26.8865	26.9417	26.7577	26.9222	26.8521	26.899	26.7246	26.7133	26.7888	26.5356	26.3888	26.6984	26.8865	26.9417	27.0954	26.7316	26.391	26.9388	26.6319	26.2295	27.0067	25.8561	25.7196	26.3312	26.7576
P63104;E7EX29;B0AZS6;P63104-2;B7Z2E6;H0YB80;E7ESK7;E5RIR4;E9PD24;E7EVZ2;E5RGE1	YWHAZ	18;15;11;10;9;9;9;7;7;7;6	15;12;10;9;8;8;7;5;5;5;4	13;10;8;7;6;6;7;5;5;5;4	60.4	-0.551442	-0.752232	-0.20079	0.620073	0.21476	0.99985	0.208866	0.0214921	0.661518	29.407	29.4796	29.0081	29.6241	28.3996	30.0811	28.4062	28.4262	28.8859	27.9125	28.752	28.9595	29.407	29.4796	29.0081	29.6241	28.3996	30.0811	28.4062	28.4262	28.8859	27.9125	28.752	28.9595	29.4736	30.0202	28.6731	29.9441	27.6345	30.4269	28.5621	27.6683	28.6385	27.463	27.9904
P63167;Q96FJ2;F8VXL2;F8VRV5;F8VXI7	DYNLL1;DYNLL2	5;3;2;2;1	5;3;2;2;1	5;3;2;2;1	59.6	0.245142	-0.0950934	-0.340236	0.649238	0.821394	0.99985	0.303312	0.703267	0.12141	27.8788	27.7516	26.9871	27.525	27.7141	27.6174	28.0448	27.7466	27.0443	27.6683	27.7151	27.3344	27.8788	27.7516	26.9871	27.525	27.7141	27.6174	28.0448	27.7466	27.0443	27.6683	27.7151	27.3344	27.9753	28.399	26.6312	27.5113	27.8325	27.7129	27.8553	27.842	26.6277	27.6034	27.6615
P63173;J3KT73;J3QL01;J3KSP2	RPL38	5;4;4;2	5;4;4;2	5;4;4;2	50	-0.0322649	0.299177	0.331441	0.924883	0.21476	0.99985	0.827563	0.0199974	0.0441971	28.0879	27.9012	28.0523	28.0375	28.1113	27.7461	27.994	28.0985	28.3335	28.3853	28.2751	28.2817	28.0879	27.9012	28.0523	28.0375	28.1113	27.7461	27.994	28.0985	28.3335	28.3853	28.2751	28.2817	28.4037	28.3527	28.2954	28.3256	28.2343	28.1685	27.8639	28.0558	28.454	28.5496	28.2911
P63208;E5RJR5;E7ERH2;F8W8N3;P63208-2;E5RGM3;E5RI56	SKP1	8;8;6;6;6;3;2	8;8;6;6;6;3;2	8;8;6;6;6;3;2	51.5	0.218497	0.0377248	-0.180772	0.803703	0.939614	0.99985	0.530039	0.891912	0.591767	24.7998	25.6873	24.8604	24.8767	25.03	26.0751	24.7512	25.2418	25.4042	25.1972	24.535	25.2387	NA	25.6873	NA	24.8767	25.03	26.0751	NA	25.2418	NA	25.1972	NA	25.2387	24.7117	26.1527	23.8579	25.389	24.8036	26.6102	23.1344	24.8294	23.277	24.2161	23.203
P63244;J3KPE3;D6RAC2;H0Y8W2;H0YAF8;H0YAM7;D6REE5;D6RHH4;D6R9Z1;D6R9L0;D6RFX4;D6RFZ9;H0Y8R5;D6RAU2;E9PD14;D6RBD0;D6RF23;D6RGK8;H0Y9P0;D6RHJ5;D6R909;D6RDI0	GNB2L1	21;19;16;15;14;14;14;13;13;13;12;9;8;8;8;8;7;4;4;4;4;2	21;19;16;15;14;14;14;13;13;13;12;9;8;8;8;8;7;4;4;4;4;2	21;19;16;15;14;14;14;13;13;13;12;9;8;8;8;8;7;4;4;4;4;2	80.8	-0.16258	-0.342961	-0.180381	0.727537	0.29526	0.99985	0.400879	0.0626123	0.257482	28.3339	28.9064	28.4424	28.7629	28.4097	28.7136	28.3425	28.3296	28.1148	28.2836	28.2888	28.3866	28.3339	28.9064	28.4424	28.7629	28.4097	28.7136	28.3425	28.3296	28.1148	28.2836	28.2888	28.3866	28.2396	29.5233	27.9939	28.5729	28.6165	28.588	28.1587	27.9454	28.1345	28.3948	28.0062
P67809;H0Y449;C9J5V9;Q9Y2T7	YBX1	16;12;6;4	16;12;6;4	10;9;5;0	68.8	-0.259365	-0.19067	0.0686958	0.636596	0.491133	0.99985	0.26461	0.225163	0.773326	29.7169	29.5764	29.8181	29.5775	29.0845	29.975	29.4154	29.1765	29.5477	29.1591	29.5452	29.674	29.7169	29.5764	29.8181	29.5775	29.0845	29.975	29.4154	29.1765	29.5477	29.1591	29.5452	29.674	29.1701	30.1041	29.5777	29.8684	29.2652	29.6395	28.7519	29.2882	28.932	28.8684	29.5732
P67870;Q5SRQ6;Q5SRQ3;N0E472;A0A0G2JM12;N0E644;A0A0G2JM58	CSNK2B;CSNK2B-LY6G5B-1181;CSNK2B-LY6G5B--991	6;6;5;3;3;1;1	6;6;5;3;3;1;1	6;6;5;3;3;1;1	43.7	-0.340501	-0.701571	-0.36107	0.609195	0.21476	0.99985	0.0779076	0.0150821	0.153606	24.7135	25.0407	24.7198	25.1182	24.5414	24.8116	24.4675	24.4096	23.9138	24.3203	24.7309	23.8209	24.7135	25.0407	24.7198	25.1182	24.5414	24.8116	24.4675	24.4096	NA	NA	NA	NA	24.8142	25.3071	24.0406	24.7093	24.0483	24.4749	23.7935	23.8245	22.7104	NA	23.5098
P67936;P67936-2;K7ENT6;K7ERG3;K7EMU5;K7EPV9;K7EP68;K7EPB9;Q2TAC2-2;Q2TAC2	TPM4	33;21;16;13;12;10;9;8;1;1	23;11;7;4;8;7;0;7;1;1	20;8;4;2;5;4;0;6;1;1	73	-0.812198	-1.05109	-0.238887	0.609195	0.207622	0.99985	0.0693284	0.00668897	0.579078	28.5952	28.9604	28.2674	29.0569	27.736	29.0148	27.3622	27.5181	27.7859	27.1384	27.4645	28.2867	28.5952	28.9604	28.2674	29.0569	27.736	29.0148	27.3622	27.5181	27.7859	27.1384	27.4645	28.2867	28.9179	29.4778	28.0149	29.0515	27.1923	29.1377	26.7781	26.8965	27.4835	26.6041	27.0713
P68032;P68133;A6NL76	ACTC1;ACTA1	19;18;13	6;5;3	0;0;0	59.7	-0.312681	-0.186693	0.125988	0.952157	0.953226	0.99985	0.873202	0.920698	0.949278	30.385	24.7539	30.4443	30.5721	30.3064	30.5645	23.9314	30.1024	30.2637	30.0439	24.5039	30.5971	30.385	NA	30.4443	30.5721	30.3064	30.5645	NA	30.1024	30.2637	30.0439	NA	30.5971	30.4337	30.6759	30.3156	30.7498	30.0437	30.8947	29.2242	29.5906	30.3743	29.4797	29.8927
P68104;Q5VTE0;P68104-2;A0A087WVQ9;A0A087WV01;Q5JR01;A6PW80	EEF1A1;EEF1A1P5	32;30;27;27;26;7;6	32;30;27;27;26;7;6	19;18;17;17;15;2;2	75.1	0.00621926	0.174764	0.168545	0.991991	0.380957	0.99985	0.961819	0.120542	0.195444	32.9811	33.1549	33.1405	33.1009	33.0826	33.1313	33.1703	33.0181	33.2774	33.2871	33.2341	33.2779	32.9811	33.1549	33.1405	33.1009	33.0826	33.1313	33.1703	33.0181	33.2774	33.2871	33.2341	33.2779	33.0534	33.1251	32.9614	33.1694	33.2148	33.3796	33.1896	32.3248	33.3743	32.4384	33.0853
P68363;P68363-2;F8VVB9;F8VRZ4;F8VS66;C9JDS9;F8VWV9;A6NHL2-2;A6NHL2;F8VX09;C9K0S6;F8VRK0;F8VXZ7;F8W0F6;Q9H853	TUBA1B	33;27;13;8;8;8;7;7;7;6;3;3;1;1;1	33;27;13;8;8;8;7;7;7;6;3;3;1;1;1	0;0;0;0;0;0;0;0;0;0;0;0;0;0;0	68.7	-0.0573211	-0.210893	-0.153572	0.865966	0.458442	0.99985	0.682879	0.188001	0.354411	33.1244	33.3158	33.3594	33.4074	33.2313	33.3743	33.1746	33.1975	32.9821	33.3814	32.8614	33.1385	33.1244	33.3158	33.3594	33.4074	33.2313	33.3743	33.1746	33.1975	32.9821	33.3814	32.8614	33.1385	33.2949	33.6389	32.6157	33.1912	33.4209	33.5752	33.0995	33.0797	32.7654	33.2199	32.7705
P68366-2;P68366;C9JEV8;C9JQ00;C9JJQ8;C9JDL2	TUBA4A	33;33;11;11;11;7	6;6;5;5;5;3	6;6;5;5;5;3	67.2	0.535919	0.765075	0.229156	0.609195	0.207622	0.99985	0.0296313	0.00650413	0.192927	28.4771	28.3542	27.6678	28.0873	28.7502	28.5063	28.7839	28.6897	28.8328	29.1569	28.6367	29.0202	28.4771	28.3542	27.6678	28.0873	28.7502	28.5063	28.7839	28.6897	28.8328	29.1569	28.6367	29.0202	28.7921	28.6676	27.7761	27.5978	28.8889	28.6065	28.6266	28.6257	28.7117	28.9999	28.4702
P68371;M0R2D3;M0QY85;G3V2A3;M0R0X0;M0QY37;M0QX14;M0QZL7;M0R2T4;A0A075B724	TUBB4B	31;8;5;5;4;4;4;4;2;1	31;8;5;5;4;4;4;4;2;1	2;0;0;0;0;0;0;0;0;0	68.1	-0.170785	-0.0989835	0.071801	0.620073	0.725133	0.99985	0.211597	0.540085	0.672211	32.8013	32.617	32.8113	32.6746	32.5907	32.5318	32.5221	32.5765	32.3364	32.8405	32.4709	32.8604	32.8013	32.617	32.8113	32.6746	32.5907	32.5318	32.5221	32.5765	32.3364	32.8405	32.4709	32.8604	32.7351	32.9214	32.0481	32.9825	32.3238	32.5943	32.3023	32.3775	32.8209	32.1225	32.2437
P78316;E9PFK5;P78316-2	NOP14	9;7;7	9;7;7	9;7;7	13	0.193363	0.9605	0.767137	0.840715	0.15262	0.99985	0.616454	0.00167586	0.0552746	24.4912	25.2429	24.4777	24.4871	24.2349	25.3791	24.287	25.5714	25.8949	25.5334	25.5528	25.5598	NA	25.2429	NA	NA	NA	NA	NA	25.5714	25.8949	25.5334	25.5528	25.5598	23.8318	24.6832	NA	NA	24.2765	NA	23.5789	25.6891	25.6494	25.6544	24.387
P78344;D3DQV9;P78344-2;H0Y3P2;H0YCH5;H0YD77;E9PKF8;H0YEC5;H0YD99;H0YEN8;H0YDC0;H0YCF8;H0YE22;H0YEW3;H0YEI7	EIF4G2	45;44;42;41;24;13;12;11;4;4;4;4;4;1;1	45;44;42;41;24;13;12;11;4;4;4;4;4;1;1	45;44;42;41;24;13;12;11;4;4;4;4;4;1;1	54.6	0.261978	0.314344	0.0523659	0.627154	0.267378	0.99985	0.233467	0.0453536	0.78705	29.729	29.6076	29.9117	29.4521	30.097	29.4458	30.0992	30.1062	29.9033	30.1115	29.9757	29.9673	29.729	29.6076	29.9117	29.4521	30.097	29.4458	30.0992	30.1062	29.9033	30.1115	29.9757	29.9673	29.653	29.8281	29.3838	29.4717	30.2517	29.4227	29.8127	30.0197	29.9147	29.955	30.0692
P78347-2;P78347-4;P78347-3;P78347;P78347-5;C9J6M0;A0A087WW90;A0A0D9SF80;Q86UP8-3;Q86UP8;Q6EKJ0;A0A0A0MSY2	GTF2I	44;44;44;44;14;2;1;1;1;1;1;1	44;44;44;44;14;2;1;1;1;1;1;1	44;44;44;44;14;2;1;1;1;1;1;1	45.2	0.00963603	0.0779921	0.0683561	0.985356	0.718331	0.99985	0.949272	0.531152	0.627381	28.8044	28.9195	29.1329	28.8502	28.9486	28.7902	29.1218	28.8849	28.9316	29.1126	29.03	28.9446	28.8044	28.9195	29.1329	28.8502	28.9486	28.7902	29.1218	28.8849	28.9316	29.1126	29.03	28.9446	28.8311	28.8481	28.7004	28.4374	28.6975	28.1027	28.7418	29.0107	28.6592	28.9111	28.8903
P78371;P78371-2;F5GWF6;F8VQ14	CCT2	38;35;33;30	38;35;33;30	38;35;33;30	82.1	-0.663922	-0.760569	-0.0966471	0.609195	0.207622	0.99985	0.0644527	0.00805109	0.774348	29.8642	30.375	29.9361	30.3297	29.1804	30.3541	29.142	29.1728	29.4709	28.8567	29.4531	29.682	29.8642	30.375	29.9361	30.3297	29.1804	30.3541	29.142	29.1728	29.4709	28.8567	29.4531	29.682	30.0099	30.6893	29.6237	30.3892	29.0131	30.4769	28.7079	28.6823	29.3762	28.7326	29.4046
P78527;P78527-2;F5GX40;H0YG84	PRKDC	246;243;6;5	246;243;6;5	246;243;6;5	52.5	0.0750764	0.0585789	-0.0164975	0.888276	0.78954	0.99985	0.737602	0.643319	0.943769	33.4605	33.5413	33.5185	33.5852	33.8654	32.9936	33.6821	33.8647	33.4685	33.8076	33.6256	33.4381	33.4605	33.5413	33.5185	33.5852	33.8654	32.9936	33.6821	33.8647	33.4685	33.8076	33.6256	33.4381	33.5828	33.7477	33.292	33.5948	33.9421	32.9694	33.564	33.7984	33.1112	33.79	33.2491
P80723;P80723-2;U3KQP0	BASP1	28;19;5	28;19;5	28;19;5	93	0.0502427	-0.0644496	-0.114692	0.941795	0.837272	0.99985	0.85945	0.73106	0.659426	32.5546	32.4322	32.6905	31.9826	31.7555	32.5957	32.7478	32.7617	32.438	32.3493	32.5084	32.1063	32.5546	32.4322	32.6905	31.9826	31.7555	32.5957	32.7478	32.7617	32.438	32.3493	32.5084	32.1063	32.6511	32.4352	32.5844	31.8942	31.8496	32.5314	32.6712	32.4901	32.4381	32.1372	32.2591
P81605	DCD	13	13	2	59.1	-1.85031	-0.340699	1.50961	0.609195	0.881097	0.99985	0.154869	0.796779	0.305733	28.6558	25.6118	27.4539	29.4776	27.7246	24.2486	24.1011	27.7235	24.5006	30.1841	27.5601	27.5914	28.6558	25.6118	27.4539	29.4776	27.7246	NA	NA	27.7235	NA	30.1841	27.5601	27.5914	29.1736	25.0656	27.6269	29.3344	27.0707	22.4474	NA	27.0071	NA	29.8203	27.4982
P82930;C9JJ19	MRPS34	9;9	9;9	9;9	53.2	0.339708	-0.00194379	-0.341652	0.663476	0.997599	0.99985	0.324901	0.99644	0.319506	24.7958	23.8596	25.421	24.9881	25.059	24.8485	25.2823	25.2335	25.4579	24.5088	23.9808	25.1091	24.7958	NA	25.421	24.9881	25.059	NA	25.2823	25.2335	25.4579	NA	NA	25.1091	24.642	24.4144	24.5051	24.8893	25.0803	24.2874	25.6915	25.1192	25.6892	23.9825	23.8075
P82933	MRPS9	10	10	10	33.1	-0.396322	-0.0473423	0.34898	0.69986	0.912674	0.99985	0.357718	0.850572	0.428763	25.7446	25.7123	25.6376	25.0572	25.6636	25.3742	23.9234	25.6052	24.9309	25.5515	25.8487	25.6312	25.7446	25.7123	25.6376	NA	25.6636	25.3742	NA	25.6052	NA	25.5515	25.8487	25.6312	25.5526	26.237	25.1101	24.0054	25.8956	24.948	23.0877	25.5598	22.4819	25.1561	25.4442
P82979;F8VZQ9;H0YHG0;F8VS12	SARNP	6;5;5;1	6;5;5;1	6;5;5;1	33.8	0.210919	-0.40618	-0.6171	0.866014	0.731384	0.99985	0.684202	0.547545	0.32261	25.9674	25.7485	24.0321	25.7162	25.6144	26.2366	25.759	24.6978	25.8431	24.1517	26.0084	23.8362	25.9674	25.7485	NA	25.7162	25.6144	26.2366	25.759	NA	25.8431	NA	26.0084	NA	25.8124	25.901	24.4651	25.3318	25.1055	26.5585	25.4528	NA	25.7979	24.5069	25.3159
P83436	COG7	11	11	11	17.8	0.683363	0.416854	-0.266509	0.609195	0.528693	0.99985	0.127244	0.265164	0.450022	25.3281	25.4455	24.7782	24.048	25.5969	25.4875	24.9036	26.3453	25.3551	25.8592	24.9313	25.1217	NA	25.4455	NA	NA	25.5969	25.4875	NA	26.3453	25.3551	25.8592	NA	NA	22.9884	24.7961	24.5786	23.7335	25.9136	24.7251	23.542	25.7935	24.7594	25.5176	23.4362
P83881;H0Y5B4;H7BZ11;J3KQN4;H7BY91;H0Y3V9;R4GN19	RPL36A	7;7;7;7;3;3;2	7;7;7;7;3;3;2	2;2;2;2;2;2;0	42.5	1.28089	2.32557	1.04468	0.702206	0.247725	0.99985	0.360196	0.032033	0.339613	23.6999	27.4039	27.1968	24.2481	28.1238	23.5654	28.4032	27.5797	28.1	28.2227	28.2345	27.2936	NA	27.4039	27.1968	NA	28.1238	NA	28.4032	27.5797	28.1	28.2227	28.2345	27.2936	25.8614	26.3949	27.432	24.399	28.285	NA	28.4117	26.395	27.7538	27.9241	28.1161
P84077;P61204;P61204-2;F5H423;F5H0C7;H0YGG7;F5H1V1;F5H6T5;F8WDB3	ARF1;ARF3	10;10;7;7;4;3;1;1;1	10;10;7;7;4;3;1;1;1	6;6;5;3;1;3;0;0;0	64.1	-1.09951	-0.812085	0.287425	0.624912	0.609721	0.99985	0.220045	0.359591	0.808245	27.7264	27.6986	28.4577	28.196	24.2199	27.6936	27.6339	28.1333	24.47	28.1828	28.0333	28.1442	27.7264	27.6986	28.4577	28.196	NA	27.6936	27.6339	28.1333	NA	28.1828	28.0333	28.1442	28.1052	24.8539	28.6184	28.4499	26.3402	27.9956	26.8756	27.2109	25.5465	28.2809	27.4167
P84085;C9J1Z8	ARF5	10;8	6;4	6;4	64.4	-0.429045	-0.647135	-0.218089	0.740499	0.473741	0.99985	0.411689	0.208404	0.708628	25.6462	24.9835	25.6023	24.3731	25.2297	23.3629	25.0292	25.2672	25.1258	23.7775	25.3452	23.7682	25.6462	24.9835	25.6023	NA	25.2297	NA	NA	25.2672	25.1258	NA	25.3452	NA	24.8695	25.4299	25.7335	23.2372	25.6506	23.6954	NA	24.3352	24.9721	22.9006	24.6775
P84090;G3V279	ERH	5;4	5;4	5;4	50	1.01983	0.0345125	-0.985319	0.609195	0.976872	0.99985	0.147552	0.961654	0.0249109	24.6473	27.0687	24.7524	27.118	26.6816	27.352	26.8506	26.7816	25.6803	25.0549	26.4365	26.5528	NA	27.0687	NA	27.118	26.6816	27.352	26.8506	26.7816	25.6803	NA	26.4365	26.5528	26.0743	27.7511	26.0589	27.3038	26.5204	27.5399	26.5181	26.5352	25.5524	25.0049	26.0897
P84095	RHOG	8	8	8	56.5	0.0570137	0.176948	0.119934	0.875311	0.528693	0.99985	0.711028	0.265523	0.49361	27.0726	26.7676	27.0014	26.9358	27.0846	26.7743	27.0025	27.1441	27.2863	26.8313	27.0546	27.313	27.0726	26.7676	27.0014	26.9358	27.0846	26.7743	27.0025	27.1441	27.2863	26.8313	27.0546	27.313	26.487	26.9497	26.8035	27.2833	26.9926	27.1108	26.7242	27.2292	27.0061	26.6043	27.2694
P84103-2;P84103;A0A087X2D0	SRSF3	8;8;6	8;8;6	7;7;5	61.3	0.110349	-0.157057	-0.267406	0.963616	0.9063	0.99985	0.902139	0.837211	0.7157	26.9892	26.7537	24.0626	26.9528	26.2296	27.5149	27.002	24.4533	24.8047	26.2167	26.464	26.6447	26.9892	26.7537	NA	26.9528	26.2296	27.5149	27.002	NA	NA	26.2167	26.464	26.6447	27.0539	26.144	26.3554	27.3609	26.0103	27.0549	26.7803	25.6456	25.2912	25.6988	26.4486
P98082;P98082-2;P98082-3;D6RIA5;D6RFF7;D6REB1	DAB2	12;11;11;3;3;2	12;11;11;3;3;2	12;11;11;3;3;2	22.3	-0.782386	-0.607308	0.175078	0.609195	0.472741	0.99985	0.161277	0.207263	0.783091	25.1408	25.3677	24.8222	25.7811	24.8854	25.7438	23.3585	23.9945	24.7101	23.6949	24.4504	25.8272	NA	25.3677	NA	25.7811	24.8854	25.7438	NA	NA	NA	NA	NA	25.8272	23.0252	25.0791	NA	25.7175	23.7343	26.7955	NA	22.6274	22.5611	NA	26.0501
Q00059;H7BYN3;Q00059-2	TFAM	10;8;7	10;8;7	10;8;7	34.6	-0.00936087	0.680072	0.689433	0.991991	0.181871	0.810504	0.961166	0.00256346	0.00300632	26.7111	26.3033	26.8904	26.6074	26.5319	26.3493	26.8504	26.7432	27.4031	27.4583	27.2097	27.1613	26.7111	26.3033	26.8904	26.6074	26.5319	26.3493	26.8504	26.7432	27.4031	27.4583	27.2097	27.1613	26.3655	26.4176	26.3196	26.1624	25.7855	26.0282	26.4625	25.9652	27.4293	27.6411	26.8777
Q00325-2;Q00325;F8VVM2;F8VWQ0;F8VZL5;F8VWR4;F8VY00;F8VYH5	SLC25A3	18;17;16;7;6;6;1;1	18;17;16;7;6;6;1;1	18;17;16;7;6;6;1;1	47.9	0.239218	0.291794	0.0525767	0.649238	0.281986	0.99985	0.305835	0.0553795	0.815377	30.6126	30.3638	30.2734	30.4496	30.7536	30.1064	30.7448	31.0516	30.5423	30.8599	30.6539	30.8105	30.6126	30.3638	30.2734	30.4496	30.7536	30.1064	30.7448	31.0516	30.5423	30.8599	30.6539	30.8105	30.9304	30.0131	29.7977	30.5441	30.7796	30.2263	30.6408	31.2138	30.1042	30.8037	29.5451
Q00610-2;Q00610;A0A087WVQ6;J3KS13;A0A087WX41;P53675-2;P53675;K7EJJ5;J3KRF5;J3KSQ2;J3QL20;F5H5N6	CLTC	80;80;80;27;14;14;14;11;8;7;5;1	80;80;80;27;14;14;14;11;8;7;5;1	80;80;80;27;14;14;14;11;8;7;5;1	55.9	0.116719	0.199345	0.0826263	0.778676	0.445046	0.99985	0.472792	0.176621	0.621177	31.1105	31.2094	31.2945	31.4259	31.5669	31.1154	31.4173	31.4076	31.3831	31.6775	31.5061	31.271	31.1105	31.2094	31.2945	31.4259	31.5669	31.1154	31.4173	31.4076	31.3831	31.6775	31.5061	31.271	30.8955	31.38	31.2309	31.4589	31.676	30.8769	31.3822	31.1244	31.0129	31.5133	31.083
Q00765;E2QRG8	REEP5	6;3	6;3	6;3	21.2	-0.15817	-1.02769	-0.869517	0.872248	0.210414	0.99985	0.707245	0.0140484	0.0497695	26.173	25.0321	25.725	26.2446	26.2454	25.0009	25.0822	26.2136	24.3638	24.7884	25.3476	24.5642	26.173	NA	NA	26.2446	26.2454	NA	NA	26.2136	NA	NA	NA	NA	25.6445	25.147	23.0411	26.0393	25.6933	25.1762	24.7323	25.7808	24.6079	24.2136	25.2256
Q00839;Q00839-2;Q5RI18	HNRNPU	45;42;8	45;42;8	45;42;8	51.5	0.117582	0.200839	0.0832564	0.744115	0.360176	0.99985	0.415863	0.106076	0.529695	31.6784	31.5975	31.8182	31.5423	31.7596	31.631	31.8609	31.8552	31.7971	31.9278	31.8718	31.843	31.6784	31.5975	31.8182	31.5423	31.7596	31.631	31.8609	31.8552	31.7971	31.9278	31.8718	31.843	31.9085	31.5685	31.288	31.7237	31.9693	31.6645	31.9516	31.8275	31.8128	31.9398	31.4376
Q01081;P0DN76;Q01081-2;Q01081-4;Q8WU68-3;Q8WU68;A0A1B0GW87;M0QYK5;Q01081-3;M0R2N4;Q8WU68-2	U2AF1	7;7;6;4;3;3;2;2;2;2;2	7;7;6;4;3;3;2;2;2;2;2	7;7;6;4;3;3;2;2;2;2;2	30	0.440805	-0.395289	-0.836095	0.648602	0.646983	0.99985	0.299436	0.419483	0.0424363	26.3448	26.026	24.6324	26.1971	25.7702	26.4901	26.5131	26.1901	26.1998	25.6661	24.9491	24.804	26.3448	26.026	NA	26.1971	25.7702	26.4901	26.5131	26.1901	26.1998	25.6661	NA	NA	25.4829	26.3992	24.8123	26.4296	25.9248	26.7343	25.4505	25.7383	26.4906	24.5454	23.693
Q01105-2	SET	9	9	1	35.4	-0.900151	-0.883163	0.0169883	0.609195	0.207622	0.99985	0.0602212	0.0125141	0.971302	28.4415	29.0012	28.9266	28.7528	27.2888	29.1535	27.5168	27.5625	27.9793	27.142	28.3049	28.1633	28.4415	29.0012	28.9266	28.7528	27.2888	29.1535	27.5168	27.5625	27.9793	27.142	28.3049	28.1633	28.9201	28.8196	28.6963	28.9822	26.7557	29.0988	26.6569	27.0027	27.804	25.6374	27.804
Q01518-2;Q01518;Q5T0R1;Q5T0R9;Q5T0R7;Q5T0R6;Q5T0R5;Q5T0R4;Q5T0R3;Q5T0R2;Q5T0S3;Q5T0R8;P40123-3;B7Z385;A0A087X0J3;A0A087WZ15;P40123-2;E9PDI2;P40123	CAP1	21;21;11;11;10;10;10;10;10;10;5;4;1;1;1;1;1;1;1	21;21;11;11;10;10;10;10;10;10;5;4;1;1;1;1;1;1;1	21;21;11;11;10;10;10;10;10;10;5;4;1;1;1;1;1;1;1	48.5	-0.772514	-0.981669	-0.209155	0.609195	0.207622	0.99985	0.0680812	0.00933578	0.611711	27.7448	28.5016	28.0173	28.4158	27.088	28.4494	26.995	27.057	27.1	26.5422	27.4209	27.6897	27.7448	28.5016	28.0173	28.4158	27.088	28.4494	26.995	27.057	27.1	26.5422	27.4209	27.6897	27.7723	29.0324	27.2035	28.4128	26.9848	28.5917	27.0166	26.5935	26.579	25.5288	26.9697
Q01650;A0A0C4DGL4;H0YJ95;G3V4Z6;Q9UM01	SLC7A5	6;2;1;1;1	6;2;1;1;1	5;1;0;0;0	9.9	-0.0740148	-0.0249237	0.0490911	0.867639	0.915122	0.99985	0.699398	0.85606	0.765552	30.0083	29.4892	29.7141	29.713	29.8807	29.3001	29.7266	29.7212	29.7227	29.7041	29.7381	29.6599	30.0083	29.4892	29.7141	29.713	29.8807	29.3001	29.7266	29.7212	29.7227	29.7041	29.7381	29.6599	29.3177	29.5709	28.1748	29.7317	30.2473	30.0393	28.661	29.0406	29.6653	30.0173	29.0847
Q01780-2;Q01780;K7EJ37	EXOSC10	14;14;4	14;14;4	14;14;4	21.4	-0.190696	-0.12877	0.0619262	0.821345	0.843358	0.99985	0.562569	0.738455	0.876172	25.1806	24.8149	24.0913	24.7691	24.0363	24.3198	25.1872	24.5498	25.2851	24.6838	23.6654	24.7066	NA	NA	NA	NA	NA	NA	25.1872	NA	NA	NA	NA	24.7066	22.0283	23.3458	23.1179	NA	23.7524	NA	24.6973	22.4442	23.9327	22.8877	23.8302
Q01813;Q01813-2;B1APP8;B1APP6;H0Y757;V9GY25;Q5VSR5;H0Y3Y3;V9GYV7	PFKP	41;38;16;14;11;5;5;4;3	41;38;16;14;11;5;5;4;3	38;36;16;13;11;4;4;4;3	53.1	0.0590585	0.214993	0.155935	0.866977	0.337626	0.99985	0.692529	0.0944251	0.308909	29.6021	29.5557	29.7188	29.4879	29.7668	29.409	29.7377	29.6873	29.7966	29.8101	29.9397	29.6782	29.6021	29.5557	29.7188	29.4879	29.7668	29.409	29.7377	29.6873	29.7966	29.8101	29.9397	29.6782	29.5695	29.8116	29.6096	29.8299	30.106	29.5176	29.0919	29.5866	29.7178	29.7114	29.4355
Q01844-6;B0QYK0;Q01844-3;Q01844;Q01844-5;H7BY36;Q01844-2;A0A0D9SFL3;C9JGE3;Q01844-4	EWSR1	5;5;5;5;5;4;4;4;4;1	5;5;5;5;5;4;4;4;4;1	5;5;5;5;5;4;4;4;4;1	10	-0.300146	-0.512574	-0.212428	0.627154	0.266882	0.99985	0.237697	0.0449423	0.46196	26.087	26.1953	26.2365	26.5731	25.4546	26.4773	25.9519	26.0076	25.4391	25.4727	25.8655	26.2643	26.087	26.1953	26.2365	26.5731	25.4546	26.4773	25.9519	26.0076	25.4391	25.4727	25.8655	26.2643	26.2175	25.9544	26.2512	26.8941	24.9545	26.5055	25.6243	25.7887	25.0055	24.8108	25.4423
Q01995;H0YCU9;E9PJ32	TAGLN	12;9;5	12;9;5	12;9;5	70.6	-0.803539	-0.437636	0.365903	0.609195	0.29526	0.99985	0.162524	0.0630629	0.49543	26.0524	26.8623	26.3893	26.481	25.5233	27.1022	24.4201	25.5253	26.0818	25.6707	26.0549	26.227	26.0524	26.8623	26.3893	26.481	25.5233	27.1022	NA	25.5253	26.0818	25.6707	26.0549	26.227	25.5853	27.5362	26.2087	26.6559	24.8815	27.718	24.8547	24.7327	25.8028	24.7491	25.8996
Q02218;E9PCR7;Q02218-2;E9PDF2;A0A0D9SFS3;E9PFG7;Q02218-3;C9J4G7;Q9ULD0;Q9ULD0-3;Q9ULD0-2	OGDH	28;28;27;27;26;20;10;8;4;3;3	28;28;27;27;26;20;10;8;4;3;3	28;28;27;27;26;20;10;8;4;3;3	39.3	-0.727086	-0.500224	0.226862	0.609195	0.455886	0.99985	0.153662	0.184729	0.534806	26.723	27.9931	26.4099	27.4383	26.862	27.0754	26.2388	25.4797	26.7898	26.3189	26.6984	26.7562	26.723	27.9931	26.4099	27.4383	26.862	27.0754	26.2388	25.4797	26.7898	26.3189	26.6984	26.7562	26.6674	28.2987	25.8422	27.8785	27.2126	27.5758	25.8057	24.722	26.5787	25.9534	26.0594
Q02790;H0YFG2;F5H1U3;F5H120	FKBP4	24;4;4;1	24;4;4;1	24;4;4;1	63.8	-0.770493	-1.04708	-0.27659	0.609195	0.207622	0.99985	0.167121	0.0104913	0.638017	27.9352	28.2013	27.661	28.1794	26.5803	28.7878	27.1305	26.3963	27.0098	26.0576	27.2786	27.4425	27.9352	28.2013	27.661	28.1794	26.5803	28.7878	27.1305	26.3963	27.0098	26.0576	27.2786	27.4425	28.0297	28.9996	27.3834	28.5084	26.5325	28.9912	26.8596	25.5685	26.6092	25.3305	26.926
Q02809;Q02809-2;Q5JXB8;Q5JXB7	PLOD1	14;14;4;4	14;14;4;4	14;14;4;4	23.5	-0.867861	-0.572582	0.295278	0.609195	0.486875	0.99985	0.115926	0.218877	0.651553	25.9476	26.2552	25.7502	26.1411	24.0076	26.2437	25.842	24.5295	25.4496	24.1689	26.2287	25.9567	25.9476	26.2552	25.7502	26.1411	NA	26.2437	25.842	NA	25.4496	NA	NA	25.9567	25.7278	27.0142	24.8736	26.761	23.3596	26.2787	24.2342	NA	24.3901	23.0944	26.8949
Q02818;C9JKZ2;H7BZI1;C9JBD3;C9J3C1	NUCB1	12;7;7;3;3	12;7;7;3;3	12;7;7;3;3	32.8	-0.971151	-0.481418	0.489733	0.609195	0.615884	0.99985	0.0300387	0.369235	0.320193	25.444	26.1166	25.1485	24.5491	23.7833	24.2065	24.8016	24.5823	24.813	23.5603	25.5637	25.3956	25.444	26.1166	NA	NA	NA	NA	NA	NA	NA	NA	25.5637	25.3956	25.6312	26.9745	23.21	NA	24.0234	25.5372	23.5511	NA	NA	NA	25.156
Q02878;F8VZ45;U3KQR5;F8VR69;F8VZA3;F8VWR1;F8VU16	RPL6	16;7;7;4;3;3;3	16;7;7;4;3;3;3	16;7;7;4;3;3;3	48.3	0.133638	0.0863064	-0.0473316	0.780391	0.725379	0.99985	0.480508	0.541229	0.795206	27.5775	27.8746	27.9139	27.9288	28.2076	27.5797	27.9919	28.0501	27.9646	28.0943	27.8083	27.7728	27.5775	27.8746	27.9139	27.9288	28.2076	27.5797	27.9919	28.0501	27.9646	28.0943	27.8083	27.7728	27.173	27.3952	27.9821	28.2077	28.2663	27.454	27.7219	27.8383	27.4674	28.1209	27.499
Q03135;E9PCT5;C9JKI3;Q03135-2;P56539	CAV1	4;3;2;2;1	4;3;2;2;1	4;3;2;2;1	23	-0.180504	0.58558	0.766084	0.914788	0.615884	0.99985	0.794448	0.368912	0.222739	25.9578	25.8641	23.9637	24.0188	26.0303	24.2535	25.0692	23.7294	25.9709	25.9133	24.3444	25.9182	25.9578	25.8641	NA	NA	26.0303	NA	NA	NA	25.9709	25.9133	NA	25.9182	25.8238	26.2561	NA	25.5919	26.0157	24.7271	23.9218	25.2668	26.1672	25.5028	25.5524
Q03519;A0A087WYD6;X5CMH5;A0A0G2JLV0;Q03519-2;E7ENX8;A0A140T9S0;Q9NUT2-5;Q9NUT2-4;Q9NUT2-2;Q9NUT2;Q9NRK6	TAP2	12;12;12;11;10;10;9;1;1;1;1;1	12;12;12;11;10;10;9;1;1;1;1;1	12;12;12;11;10;10;9;1;1;1;1;1	24.1	0.0984804	0.277983	0.179502	0.800303	0.269685	0.99985	0.52001	0.0466146	0.281983	26.3434	26.4701	26.4627	26.3552	26.4159	26.3062	26.5632	26.74	26.6013	26.8579	26.7548	26.5292	26.3434	26.4701	26.4627	26.3552	26.4159	26.3062	26.5632	26.74	26.6013	26.8579	26.7548	26.5292	26.7614	26.2701	26.6388	26.0664	26.5881	25.4007	25.6434	25.7619	26.5125	27.0886	27.0959
Q03701;C9J9W7	CEBPZ	23;3	23;3	23;3	28.3	0.445583	0.508532	0.0629487	0.620073	0.309074	0.99985	0.211086	0.0713071	0.819053	26.6323	26.5447	26.9575	25.8405	27.3217	26.2611	26.8234	27.3511	26.9144	27.2681	27.018	26.8086	26.6323	26.5447	26.9575	25.8405	27.3217	26.2611	26.8234	27.3511	26.9144	27.2681	27.018	26.8086	26.25	26.5338	26.6338	25.1831	27.8727	25.3509	26.3607	27.4118	26.5773	27.3903	26.5848
Q04637-3;Q04637;Q04637-9;Q04637-5;Q04637-4;Q04637-6;C9JF13;C9J6B6	EIF4G1	47;47;47;46;46;44;21;18	47;47;47;46;46;44;21;18	1;1;1;1;1;1;1;1	34.5	0.0220931	0.123641	0.101548	0.946412	0.546255	0.99985	0.866374	0.288121	0.447463	29.3076	29.2805	29.288	29.1338	29.2665	29.2315	29.3842	29.216	29.5006	29.3028	29.4039	29.2972	29.3076	29.2805	29.288	29.1338	29.2665	29.2315	29.3842	29.216	29.5006	29.3028	29.4039	29.2972	29.2565	29.3156	28.9053	28.9495	29.3937	29.0422	29.6336	29.139	29.347	29.1516	29.0614
Q04837;A0A0G2JLD8;E7EUY5;C9K0U8	SSBP1	7;6;6;5	7;6;6;5	7;6;6;5	55.4	-0.347677	-0.549543	-0.201866	0.789715	0.378103	0.99985	0.498308	0.114851	0.730938	26.5889	26.8267	26.6064	26.8237	25.4956	27.9272	26.0865	25.9458	25.8491	25.4379	26.9205	26.4401	26.5889	26.8267	26.6064	26.8237	25.4956	27.9272	26.0865	25.9458	25.8491	NA	26.9205	26.4401	26.5582	26.9138	27.1049	26.9403	25.1264	28.4283	24.9375	25.4894	26.3916	23.5671	25.2876
Q05682-5;E9PGZ1;Q05682-4;E7EX44;Q05682-3;Q05682-6;Q05682-2;Q05682;C9J813;C9JEK3;C9JE79;F8WE61	CALD1	28;27;27;27;27;26;26;26;23;4;2;2	28;27;27;27;27;26;26;26;23;4;2;2	28;27;27;27;27;26;26;26;23;4;2;2	52.6	-0.0526641	-0.122976	-0.0703119	0.924883	0.691712	0.99985	0.829513	0.480393	0.794081	28.9979	29.0316	28.7595	28.8272	28.5255	29.5069	28.8021	28.571	28.9509	28.359	28.947	28.8674	28.9979	29.0316	28.7595	28.8272	28.5255	29.5069	28.8021	28.571	28.9509	28.359	28.947	28.8674	29.124	29.2943	28.7476	29.304	28.5074	29.6579	28.2962	27.4824	28.6225	27.5504	28.7345
Q06210-2;Q06210;O94808;E5RJP4	GFPT1	13;13;3;2	13;13;3;2	13;13;3;2	25.1	-0.117567	0.374132	0.491698	0.896013	0.410489	0.99985	0.756704	0.145559	0.163546	24.4258	25.0193	24.3579	25.2658	23.7633	25.2448	24.5754	25.015	25.0247	24.9835	25.1744	25.3827	NA	NA	NA	25.2658	NA	NA	NA	25.015	25.0247	24.9835	25.1744	25.3827	NA	24.493	25.9875	24.9906	23.2628	23.7536	24.3641	24.6807	24.9478	24.7059	25.1373
Q06323;Q06323-3;Q06323-2;H0YKK6	PSME1	5;4;4;1	5;4;4;1	5;4;4;1	22.1	-0.0640865	-0.0195413	0.0445452	0.91586	0.968507	0.99985	0.803579	0.946953	0.903034	24.5063	24.564	24.5349	24.2362	24.5947	24.9362	24.2425	23.8118	23.877	25.0003	23.9919	24.8941	24.5063	24.564	24.5349	NA	NA	24.9362	NA	NA	NA	NA	23.9919	NA	24.3381	23.8132	25.0811	23.4453	NA	24.8736	22.2335	23.1706	22.5425	22.5549	23.5929
Q06830;A0A0A0MSI0;A0A0A0MRQ5	PRDX1	20;19;7	20;19;7	16;15;3	75.9	-0.562831	-0.705504	-0.142673	0.620073	0.247769	0.99985	0.205261	0.0323496	0.74618	31.3615	31.8789	31.2233	31.9224	30.4989	32.2438	30.6695	30.7226	31.0133	30.2415	31.0314	31.2779	31.3615	31.8789	31.2233	31.9224	30.4989	32.2438	30.6695	30.7226	31.0133	30.2415	31.0314	31.2779	31.443	32.1845	30.6954	31.7167	30.621	32.523	30.589	30.8157	31.0728	30.0585	31.039
Q07020-2;H0YHA7;Q07020;J3QQ67;G3V203;F8VUA6;F8VYV2;A0A075B7A0	RPL18	8;8;8;8;7;6;6;5	8;8;8;8;7;6;6;5	8;8;8;8;7;6;6;5	49.7	0.420914	-0.910189	-1.3311	0.609195	0.693046	0.99985	0.0819297	0.485147	0.317573	28.63	28.7138	28.5208	28.3288	28.8721	28.502	29.1532	29.3498	28.984	29.149	28.948	23.4717	28.63	28.7138	28.5208	28.3288	28.8721	28.502	29.1532	29.3498	28.984	29.149	28.948	NA	28.503	28.9546	28.7975	28.7234	28.871	29.0318	28.8748	28.4888	28.8017	28.8353	28.331
Q07021;I3L3Q7;I3L3B0	C1QBP	7;5;5	7;5;5	7;5;5	33.7	-1.12783	-0.970487	0.157346	0.617944	0.455886	0.99985	0.190679	0.18346	0.88033	27.4881	28.1178	27.7836	27.9442	26.8671	28.0215	24.1944	27.7393	24.7359	27.4508	27.2521	28.013	27.4881	28.1178	27.7836	27.9442	26.8671	28.0215	NA	27.7393	NA	27.4508	27.2521	28.013	27.9884	28.3359	27.4673	27.7436	26.5203	28.6264	25.0048	27.0005	26.6531	27.0099	26.9829
Q07065;H3BUW6;H3BN64;Q96K21-4;H3BRM1;Q96K21-3;H3BRF9;Q96K21-2;Q96K21	CKAP4	36;1;1;1;1;1;1;1;1	36;1;1;1;1;1;1;1;1	36;1;1;1;1;1;1;1;1	68.3	-0.075544	-0.0322953	0.0432488	0.821345	0.859796	0.99985	0.562374	0.767948	0.750001	29.713	29.7475	29.7569	29.7041	29.7404	29.5752	29.7301	29.5736	29.7867	29.5542	29.6726	29.7789	29.713	29.7475	29.7569	29.7041	29.7404	29.5752	29.7301	29.5736	29.7867	29.5542	29.6726	29.7789	29.9086	30.1471	29.845	29.7154	29.6163	29.5159	29.3633	29.2295	29.2746	29.0521	29.3735
Q07812-5;Q07812-8;Q07812;Q07812-2;Q07812-7;Q07812-4;K4JQN1	BAX	4;4;4;4;3;1;1	4;4;4;4;3;1;1	4;4;4;4;3;1;1	35.4	-0.482125	-0.108023	0.374103	0.616155	0.812163	0.99985	0.183158	0.680819	0.315545	24.1815	24.3318	24.8999	24.7065	24.6778	24.4621	23.3835	23.6678	24.2698	24.8483	24.6586	23.911	NA	NA	NA	NA	NA	NA	NA	NA	NA	NA	NA	NA	24.3262	25.4438	24.5919	24.12	NA	24.3876	24.2002	24.504	NA	24.4297	23.783
Q08211;Q08211-2	DHX9	29;3	29;3	29;3	30.1	-0.503879	-0.550042	-0.0461634	0.609195	0.521364	0.99985	0.169044	0.26063	0.934598	27.2593	27.2679	27.056	27.4283	26.8854	27.5503	25.8695	26.6907	27.0514	25.2615	26.9994	27.499	27.2593	27.2679	27.056	27.4283	26.8854	27.5503	25.8695	26.6907	27.0514	25.2615	26.9994	27.499	27.5672	27.8053	26.3306	27.7915	26.6346	27.8301	24.9152	26.5766	26.6589	24.1483	26.7622
Q08AM6;H3BUU8;H3BN23;Q08AM6-2	VAC14	4;2;1;1	4;2;1;1	4;2;1;1	7.3	0.124308	0.164795	0.0404868	0.914788	0.796492	0.99985	0.795263	0.654404	0.92965	24.7904	23.9764	25.3541	24.4034	24.0579	24.0117	25.5225	25.4294	24.6676	24.2152	24.8789	25.4218	NA	NA	25.3541	NA	NA	NA	25.5225	25.4294	NA	NA	NA	NA	24.5545	24.2084	24.8768	NA	24.6969	25.7568	24.9011	25.0151	NA	NA	NA
Q08J23;Q08J23-2;Q08J23-3;A0A140T9Y7;A0A140T9Z1	NSUN2	46;42;30;11;2	46;42;30;11;2	46;42;30;11;2	71.8	0.20491	0.19384	-0.0110704	0.617944	0.380957	0.99985	0.194826	0.120633	0.937354	30.2341	30.0963	30.3461	30.1039	30.4761	30.1927	30.386	30.5454	30.3344	30.4821	30.3387	30.4006	30.2341	30.0963	30.3461	30.1039	30.4761	30.1927	30.386	30.5454	30.3344	30.4821	30.3387	30.4006	30.1478	30.505	30.2235	30.2786	30.3378	29.9973	30.3035	30.1074	30.4316	30.123	30.1459
Q09028-3;Q09028;Q09028-2;Q09028-4;H0YF10;H0YCT5;H0YDK2;H0YEU5;E9PNS6;E9PNS2;E9PIC4;C9JPP3;C9JAJ9;E9PND5	RBBP4	18;18;16;15;9;8;8;6;4;3;3;2;1;1	18;18;16;15;9;8;8;6;4;3;3;2;1;1	11;11;9;9;4;4;4;3;3;2;2;2;0;1	71.5	-0.134802	-0.0840894	0.0507123	0.772053	0.71348	0.99985	0.465065	0.519511	0.781107	28.4477	28.6338	28.3362	28.5232	28.2133	28.759	28.2226	28.2069	28.4563	28.2113	28.542	28.3949	28.4477	28.6338	28.3362	28.5232	28.2133	28.759	28.2226	28.2069	28.4563	28.2113	28.542	28.3949	28.5852	29.1202	28.0463	28.5136	27.9404	29.2265	27.9464	28.2644	28.1304	27.676	28.4099
Q09161;F2Z2T1;X6R941	NCBP1	9;1;1	9;1;1	9;1;1	17.2	1.32757	0.300151	-1.02741	0.609195	0.835334	0.99985	0.0790321	0.725192	0.0945214	26.4617	26.4384	24.3678	23.6629	26.7701	26.1334	26.5487	26.7888	26.5359	24.6261	26.5218	24.4476	26.4617	26.4384	NA	NA	26.7701	26.1334	26.5487	26.7888	26.5359	NA	26.5218	NA	26.536	26.0983	25.6923	25.1675	27.0304	27.0588	26.7191	26.2126	26.2252	24.1603	25.2393
Q09666;E9PJZ0;E9PKR9;E9PJC6;E9PLK4;Q09666-2;E9PQE3	AHNAK	270;3;3;3;3;3;2	270;3;3;3;3;3;2	270;3;3;3;3;3;2	70.9	-0.330219	-0.303764	0.0264554	0.609195	0.300545	0.99985	0.0790636	0.0684476	0.870376	31.9929	32.3944	32.2768	32.3916	31.9574	32.1687	31.7316	31.8772	32.1762	31.8358	31.833	31.9957	31.9929	32.3944	32.2768	32.3916	31.9574	32.1687	31.7316	31.8772	32.1762	31.8358	31.833	31.9957	31.8459	32.8486	32.3759	32.6902	31.7936	32.3292	31.3475	31.5825	31.7913	31.4623	31.47
Q10471;Q10471-2;Q8N4A0-2;F8VUJ3;Q8N4A0	GALNT2	37;16;1;1;1	37;16;1;1;1	37;16;1;1;1	64.8	0.13231	0.242494	0.110184	0.710504	0.29526	0.99985	0.377668	0.0647308	0.421651	30.6292	30.3114	30.4903	30.443	30.5877	30.4305	30.7114	30.6735	30.7645	30.726	30.6258	30.7275	30.6292	30.3114	30.4903	30.443	30.5877	30.4305	30.7114	30.6735	30.7645	30.726	30.6258	30.7275	30.9422	30.5237	30.319	30.7665	30.5915	30.4613	30.6735	30.3444	30.7782	30.4704	30.595
Q10472;K7EJV8;Q8IUC8;Q10472-2;H7C2I5;Q8IUC8-2;Q8IUC8-3	GALNT1	19;8;2;1;1;1;1	19;8;2;1;1;1;1	19;8;2;1;1;1;1	47.2	-0.68667	0.190876	0.877546	0.624912	0.464543	0.99985	0.222772	0.19622	0.13219	27.3483	27.4447	27.5899	27.6619	27.4421	25.1761	27.6974	26.9825	27.7159	27.5711	27.5812	27.94	27.3483	27.4447	27.5899	27.6619	27.4421	NA	27.6974	26.9825	27.7159	27.5711	27.5812	27.94	27.1471	27.5842	26.7951	28.038	27.0524	23.3939	27.7297	25.8484	27.6559	27.1254	27.5844
Q10589-2;Q10589	BST2	3;3	3;3	3;3	19.6	0.813584	1.86811	1.05453	0.788752	0.324676	0.99985	0.492935	0.0847911	0.19064	27.6253	27.2892	23.8038	24.0915	24.9031	25.4939	27.8294	27.8378	28.3235	27.6937	27.1185	27.1465	27.6253	27.2892	NA	NA	NA	NA	27.8294	27.8378	28.3235	27.6937	27.1185	27.1465	27.2028	27.5906	23.6686	26.8604	24.8801	26.6081	27.7369	27.7884	28.0436	27.6017	27.0965
Q12797;Q12797-10;E5RHK2;A0A087WW51;Q12797-6;A0A0A0MSK8;Q12797-2;E5RG56;E5RHJ2;E5RG29;Q12797-7;Q12797-9;Q12797-5;Q12797-8;G3XAN5;A0A087WUJ2;Q12797-4;Q12797-3	ASPH	31;30;3;3;3;3;3;3;2;2;2;2;2;2;1;1;1;1	31;30;3;3;3;3;3;3;2;2;2;2;2;2;1;1;1;1	31;30;3;3;3;3;3;3;2;2;2;2;2;2;1;1;1;1	47.2	0.0937804	0.0750038	-0.0187766	0.800303	0.742776	0.99985	0.518073	0.571408	0.888501	28.7093	28.5952	28.966	28.7681	28.8754	28.8394	28.928	28.771	28.997	28.8277	28.7098	28.8042	28.7093	28.5952	28.966	28.7681	28.8754	28.8394	28.928	28.771	28.997	28.8277	28.7098	28.8042	28.2893	28.3707	28.4148	28.7868	28.9994	28.869	28.9109	28.5098	29.0344	29.0111	28.4306
Q12874	SF3A3	12	12	12	32.7	-0.30564	-0.443897	-0.138256	0.767879	0.582396	0.99985	0.457853	0.328354	0.8077	25.9617	26.555	26.2049	26.1944	25.8639	26.4448	26.5882	24.7966	25.8984	24.478	26.4508	26.3134	25.9617	26.555	26.2049	26.1944	25.8639	26.4448	26.5882	NA	25.8984	NA	26.4508	26.3134	25.8423	27.5597	25.7727	25.7398	26.1826	25.9407	25.7747	24.5778	25.56	23.564	25.1746
Q12904;Q12904-2;D6R937	AIMP1	20;19;7	20;19;7	20;19;7	79.5	0.191677	0.207968	0.0162913	0.649893	0.380957	0.99985	0.306626	0.117926	0.929485	29.1006	29.1138	29.2812	29.0568	29.5548	28.921	29.372	29.4713	29.4743	29.4473	29.2387	29.2239	29.1006	29.1138	29.2812	29.0568	29.5548	28.921	29.372	29.4713	29.4743	29.4473	29.2387	29.2239	28.9786	29.3334	29.1591	29.2341	29.4284	28.9777	29.3226	29.3419	29.2846	29.345	29.1496
Q12906-5;Q12906-4;Q12906-2;Q12906-6;Q12906-3;Q12906;Q12906-7;K7EKJ9;K7ERM6;K7ENK6;K7EM82;K7EJ09;K7ER69;Q96SI9-2;Q96SI9;K7EQ75;K7EQR9	ILF3	18;18;18;18;18;18;18;4;3;3;3;3;3;2;2;1;1	18;18;18;18;18;18;18;4;3;3;3;3;3;2;2;1;1	18;18;18;18;18;18;18;4;3;3;3;3;3;2;2;1;1	31.3	-0.920965	-0.688758	0.232207	0.609195	0.310485	0.99985	0.108575	0.0725541	0.69809	26.9965	27.4975	27.2877	27.5878	26.4934	27.9349	25.5196	25.7378	26.8591	25.663	27.0271	27.0653	26.9965	27.4975	27.2877	27.5878	26.4934	27.9349	25.5196	25.7378	26.8591	25.663	27.0271	27.0653	27.0677	27.8358	27.6063	27.9372	26.0954	28.1235	24.6573	25.126	26.6385	25.1141	26.7623
Q12907;D6RBV2;D6RIU4;D6RDX1;D6RBH1	LMAN2	17;16;12;12;6	17;16;12;12;6	17;16;12;12;6	58.4	-0.175345	0.123595	0.29894	0.620073	0.601391	0.99985	0.20682	0.350677	0.0702455	28.34	28.354	28.4688	28.4734	28.2082	28.1416	28.2344	28.3507	28.4749	28.3179	28.6274	28.7104	28.34	28.354	28.4688	28.4734	28.2082	28.1416	28.2344	28.3507	28.4749	28.3179	28.6274	28.7104	28.2422	28.8747	28.1303	28.656	28.222	28.3013	28.2253	28.2821	28.4136	28.1519	28.3526
Q12931;Q12931-2;I3L0K7;I3L239;I3L2D5;I3L253	TRAP1	36;35;27;11;3;1	36;35;27;11;3;1	36;35;27;11;3;1	55.3	-0.150378	-0.0611136	0.0892642	0.722543	0.81869	0.99985	0.39219	0.6954	0.483231	29.8613	29.9158	30.4013	29.8614	29.8675	29.9033	29.9008	29.7668	29.882	29.9364	29.9507	30.0263	29.8613	29.9158	30.4013	29.8614	29.8675	29.9033	29.9008	29.7668	29.882	29.9364	29.9507	30.0263	30.126	30.1684	29.9471	29.9198	29.9297	30.1187	30.0764	29.2308	29.6644	29.8282	29.6172
Q12965;H0YN00;H0YLE5;H0YNQ8;O00160	MYO1E	7;2;1;1;1	7;2;1;1;1	7;2;1;1;1	8	-0.1214	0.505172	0.626572	0.889734	0.29526	0.99985	0.743718	0.062532	0.092992	24.8464	24.1758	23.9629	23.9769	24.4119	23.5359	24.8967	23.6319	25.0655	24.4871	24.6351	24.7949	NA	NA	NA	NA	24.4119	NA	NA	NA	NA	NA	NA	NA	NA	24.3272	23.1722	23.3731	24.1171	NA	22.8816	NA	23.1209	23.2608	NA
Q13011;M0R248;M0QZW4	ECH1	11;7;4	8;4;1	8;4;1	40.5	-1.10005	-0.602045	0.498007	0.609195	0.183396	0.99985	0.0638566	0.0037282	0.35041	25.9317	26.1392	25.984	26.4656	24.2999	26.379	25.4573	23.9841	25.4354	25.6406	25.4495	25.5869	25.9317	26.1392	25.984	26.4656	NA	26.379	25.4573	NA	25.4354	25.6406	25.4495	25.5869	26.181	26.8622	26.4822	26.684	20.8496	26.6075	24.3288	20.5827	24.4056	25.0961	24.8021
Q13045;Q13045-2;Q13045-3;J3KS54;J3KS39;K7EQZ7;J3QQQ2;J3QLR6	FLII	15;14;13;5;2;2;2;1	15;14;13;5;2;2;2;1	15;14;13;5;2;2;2;1	15.7	0.0853873	0.0308314	-0.0545559	0.936408	0.964722	0.99985	0.847491	0.938958	0.802777	23.4861	25.1606	24.9068	25.3671	24.7983	25.3462	24.7415	24.3762	24.7683	24.8504	24.7434	24.6819	NA	25.1606	NA	NA	24.7983	NA	24.7415	NA	24.7683	24.8504	NA	24.6819	22.6404	24.5436	NA	NA	23.2034	24.531	23.1159	22.5428	23.6131	24.8071	NA
Q13085-3;Q13085-2;Q13085;Q13085-4;Q59FY4;O00763-3;O00763-2;O00763;A0A087X0W4;S4R3S7;F8W8T8;H0YGH5;A0A087WWN5;A0A087WVR6;A0A087WYS8;A0A0C4DGT1	ACACA	62;62;62;62;37;8;8;8;3;3;3;3;2;1;1;1	62;62;62;62;37;8;8;8;3;3;3;3;2;1;1;1	62;62;62;62;37;8;8;8;3;3;3;3;2;1;1;1	37.7	0.0931321	0.131255	0.0381232	0.884822	0.616764	0.99985	0.726631	0.371065	0.88922	28.4856	28.3309	28.6351	28.461	28.9373	27.8278	28.6537	28.8664	28.5256	28.8939	28.57	28.4481	28.4856	28.3309	28.6351	28.461	28.9373	27.8278	28.6537	28.8664	28.5256	28.8939	28.57	28.4481	28.255	28.1783	28.6328	28.4468	29.1622	27.4184	28.1713	29.0005	28.0001	28.8588	28.0147
Q13123;E7EQZ7;D6REL4;D6RAY9;D6RCQ4;A0A0C4DGW5	IK	12;8;6;2;1;1	12;8;6;2;1;1	12;8;6;2;1;1	30.5	-0.365368	-0.598834	-0.233466	0.792709	0.448101	0.99985	0.505146	0.179839	0.569864	23.8799	25.341	25.8114	25.3325	24.685	24.3039	25.8602	24.0543	24.13	24.7876	24.3702	24.6816	NA	25.341	NA	25.3325	NA	NA	25.8602	NA	NA	NA	NA	NA	24.7621	25.3691	22.4127	25.0906	24.2974	NA	25.4702	23.8375	24.6674	24.7641	24.1902
Q13131;Q13131-2;Q96E92;P54646;A0A087WXX9	PRKAA1	14;14;5;3;3	14;14;5;3;3	14;14;5;3;3	35.4	0.528868	0.403505	-0.125363	0.609195	0.309794	0.99985	0.011767	0.0718552	0.566192	25.887	25.7684	26.0066	25.6153	26.524	26.0675	26.3864	26.4148	25.7706	26.6245	26.2352	26.2609	25.887	25.7684	26.0066	25.6153	26.524	26.0675	26.3864	26.4148	25.7706	26.6245	26.2352	26.2609	25.9863	24.9683	24.9308	26.3892	26.7052	26.427	26.7665	26.4091	24.1929	25.8424	26.7127
Q13151	HNRNPA0	9	9	9	43.9	-0.543967	-0.198444	0.345523	0.609195	0.629836	0.99985	0.120695	0.387381	0.359958	25.5537	25.9303	25.6603	25.65	24.495	25.9183	25.4224	24.7828	25.6079	24.9407	25.5121	25.9398	25.5537	25.9303	25.6603	25.65	NA	25.9183	25.4224	NA	25.6079	NA	25.5121	25.9398	24.8226	26.6649	24.8544	26.1424	22.7439	26.7813	24.8287	NA	25.2605	NA	24.6669
Q13155;F8W950;A8MU58;F8WCL2	AIMP2	13;10;9;2	13;10;9;2	13;10;9;2	56.9	0.561842	0.535407	-0.0264348	0.609195	0.181871	0.99985	0.0276441	0.00255098	0.906615	27.718	27.5682	27.6494	27.7071	28.4615	27.6389	28.4134	28.3763	28.0377	28.4212	28.2214	28.104	27.718	27.5682	27.6494	27.7071	28.4615	27.6389	28.4134	28.3763	28.0377	28.4212	28.2214	28.104	27.5671	27.5068	27.4758	27.8674	28.031	27.7958	28.0368	28.8318	27.6632	28.194	27.4882
Q13162;H7C3T4;A6NJJ0;A6NG45	PRDX4	13;9;3;3	10;6;3;3	10;6;3;3	64.9	-0.590101	-0.534483	0.0556186	0.609195	0.345734	0.99985	0.141594	0.0982315	0.903336	27.8924	28.0517	27.8748	28.1211	26.8585	28.5211	26.965	27.2351	27.7176	26.6374	27.4264	28.0208	27.8924	28.0517	27.8748	28.1211	26.8585	28.5211	26.965	27.2351	27.7176	26.6374	27.4264	28.0208	28.3597	28.1542	27.3619	28.2912	26.6777	29.1871	26.1974	26.1813	27.3434	25.9929	27.3327
Q13185;S4R2Y4;C9JMM0;B8ZZ43	CBX3	6;3;2;2	6;3;2;2	5;3;2;2	42.1	-0.719538	-0.106705	0.612833	0.627154	0.768738	0.99985	0.232709	0.615067	0.314402	26.324	26.5779	26.7552	26.2779	25.8436	26.9567	26.1729	24.0835	26.6403	25.8927	26.6175	26.3577	26.324	26.5779	26.7552	26.2779	25.8436	26.9567	26.1729	NA	26.6403	25.8927	26.6175	26.3577	25.9375	27.1198	26.5202	26.0516	24.5773	27.253	25.3527	24.2947	25.9601	25.3389	24.9497
Q13190-4;Q13190;Q13190-3;Q13190-2;H7C3X5;E9PNU4;E9PP18;E9PRW9	STX5	7;7;6;6;5;5;1;1	7;7;6;6;5;5;1;1	7;7;6;6;5;5;1;1	30.2	-0.0511616	0.340916	0.392078	0.941795	0.21476	0.99985	0.860051	0.0209276	0.202434	24.9656	25.0073	25.1856	24.9502	24.2171	24.8453	25.4297	25.412	25.2413	25.3395	25.3521	25.5395	24.9656	25.0073	25.1856	24.9502	NA	NA	25.4297	25.412	25.2413	25.3395	25.3521	25.5395	25.538	24.5409	24.4603	24.3045	23.2531	23.4192	24.9623	25.5923	25.2878	25.0851	25.4944
Q13200;Q13200-3;Q13200-2;C9JPC0;H7C2Q3;H7C1H2;F8WBS8	PSMD2	22;17;15;5;4;3;1	22;17;15;5;4;3;1	22;17;15;5;4;3;1	31.6	-0.104591	-0.0733365	0.0312548	0.785097	0.789022	0.99985	0.483988	0.639163	0.841177	27.6758	27.8511	28.0398	28.0111	27.7767	27.6861	27.8424	27.8541	27.6011	27.836	27.7467	28.1006	27.6758	27.8511	28.0398	28.0111	27.7767	27.6861	27.8424	27.8541	27.6011	27.836	27.7467	28.1006	27.5655	28.1251	27.8146	27.8699	27.4849	27.6506	27.851	27.4038	27.1215	27.052	27.3418
Q13263;Q13263-2;M0R0K9;M0R3C0;M0R2I3	TRIM28	32;30;16;4;2	32;30;16;4;2	32;30;16;4;2	58.2	-0.138095	-0.161275	-0.0231801	0.744115	0.460606	0.99985	0.416241	0.191008	0.8936	29.2454	29.2509	29.2645	29.3616	28.9952	29.4892	29.145	28.9407	29.239	28.9302	29.151	29.1572	29.2454	29.2509	29.2645	29.3616	28.9952	29.4892	29.145	28.9407	29.239	28.9302	29.151	29.1572	29.3639	29.7137	29.3835	29.6137	28.8904	29.8119	28.817	28.2332	28.8142	28.3567	28.777
Q13283;E5RIZ6;E5RH42;Q13283-2;E5RJU8;E5RIF8;E5RI46;E5RH00;D6R9X5;D6R9A4	G3BP1	16;7;6;6;6;5;4;2;1;1	16;7;6;6;6;5;4;2;1;1	15;6;5;5;5;4;3;1;0;0	47.2	-0.47692	-0.396403	0.0805169	0.609195	0.351741	0.99985	0.117091	0.101765	0.794282	28.0673	28.4627	27.9547	28.3434	27.6058	28.4724	27.5067	27.3355	27.9475	27.2593	28.0009	28.0347	28.0673	28.4627	27.9547	28.3434	27.6058	28.4724	27.5067	27.3355	27.9475	27.2593	28.0009	28.0347	28.1224	28.6521	28.0431	28.9928	27.5455	28.7597	27.2637	26.9638	27.5447	27.2533	27.9028
Q13310-3;B1ANR0;Q13310-2;Q13310;H0Y5F5;B1ANR1;H0YCC8;H0YEQ8;H0YEU6;H0Y6X6;H0YER0;P0CB38	PABPC4	19;18;18;18;14;6;6;5;4;3;1;1	12;11;11;11;10;2;4;2;3;3;1;1	11;10;10;10;10;1;4;1;3;3;1;1	32.6	-0.60935	-0.310269	0.29908	0.640915	0.508054	0.99985	0.273262	0.241213	0.608621	26.0588	26.1269	26.0091	26.2838	25.8409	26.4249	25.9271	23.8483	26.1136	25.0936	26.1825	25.8478	26.0588	26.1269	26.0091	26.2838	25.8409	26.4249	25.9271	NA	26.1136	25.0936	26.1825	25.8478	25.621	26.1926	26.1223	26.7568	24.4867	26.9553	25.9666	24.0734	26.4769	23.9514	25.1811
Q13347;Q5TFK1	EIF3I	14;4	14;4	14;4	63.7	-0.186092	-0.232166	-0.0460731	0.656437	0.393106	0.99985	0.31636	0.128897	0.81655	27.707	27.8617	27.6773	27.8001	27.5149	27.9887	27.4349	27.3634	27.5755	27.2349	27.5692	27.738	27.707	27.8617	27.6773	27.8001	27.5149	27.9887	27.4349	27.3634	27.5755	27.2349	27.5692	27.738	27.0778	28.2951	27.9552	28.0728	27.606	28.3373	26.8014	26.9572	27.3918	26.7645	27.4478
Q13362-2;Q13362-3;Q13362;Q13362-4;H0YJ75;Q13362-5;Q96B13;H0YN84;G3V2U3;H0YJ49;H0YJU0;H0YJ12;G3V5T2;H0YK25;H0YJ35;H0YNR8	PPP2R5C	13;13;13;12;12;12;10;4;4;3;3;1;1;1;1;1	13;13;13;12;12;12;10;4;4;3;3;1;1;1;1;1	7;7;7;6;6;6;6;1;3;1;2;1;1;1;0;1	35.2	-0.269965	-0.025568	0.244397	0.840131	0.974892	0.99985	0.608485	0.957534	0.562292	24.1518	25.5006	26.1594	25.7935	25.5868	24.4019	24.6869	25.8498	24.6331	25.8941	25.5705	25.4053	NA	25.5006	26.1594	25.7935	25.5868	NA	NA	25.8498	NA	25.8941	25.5705	25.4053	NA	25.6693	25.7665	26.2823	25.1185	22.1208	NA	25.8907	23.8529	25.1491	25.3684
Q13405;H0YDP7;E9PI78;E9PNF1	MRPL49	4;3;1;1	4;3;1;1	4;3;1;1	30.1	0.35673	0.0551953	-0.301535	0.808059	0.957992	0.99985	0.540704	0.928143	0.53655	23.5173	25.8114	24.8502	25.6755	25.9122	25.0524	25.7892	24.5275	24.0648	24.6794	25.7458	25.5852	NA	25.8114	NA	25.6755	NA	NA	25.7892	NA	NA	NA	25.7458	25.5852	24.1945	26.2815	24.9904	26.2941	22.3784	25.3894	25.8481	24.8997	23.0235	NA	24.8232
Q13418;A0A0A0MTH3;Q13418-2;Q13418-3;A0A087WWY6;E9PQ52;A0A087WW45	ILK	14;14;10;9;3;2;2	14;14;10;9;3;2;2	14;14;10;9;3;2;2	33.6	-0.506273	0.253007	0.75928	0.609195	0.494254	0.99985	0.169472	0.227061	0.0680122	26.221	26.0918	25.8141	25.9163	26.1358	25.5687	25.7832	24.5304	26.2252	25.8576	26.2839	26.6885	26.221	26.0918	NA	25.9163	26.1358	25.5687	25.7832	NA	26.2252	25.8576	26.2839	26.6885	26.2717	26.4477	24.0408	25.4819	26.1697	24.6421	24.6969	23.2287	26.1839	24.711	25.8359
Q13423;E9PCX7;D6RAI5;D6RHU2;H0Y8P5;D6RCR6	NNT	43;33;15;13;4;3	43;33;15;13;4;3	43;33;15;13;4;3	45.6	-0.150809	0.0236575	0.174466	0.646169	0.90846	0.99985	0.288861	0.841067	0.233405	29.657	29.5675	29.764	29.7375	29.6462	29.4131	29.5981	29.4655	29.7549	29.5266	29.7846	29.7547	29.657	29.5675	29.764	29.7375	29.6462	29.4131	29.5981	29.4655	29.7549	29.5266	29.7846	29.7547	29.6846	29.8544	29.8254	29.9041	29.8032	29.7741	29.43	29.1848	29.3861	29.4423	29.2045
Q13428;Q13428-3;Q13428-4;Q13428-2;Q13428-8;J3KQ96;Q13428-6;Q13428-7;E7ETY2;Q13428-5;H0YA99;H0YAB7	TCOF1	16;16;16;15;15;14;14;14;14;12;2;1	16;16;16;15;15;14;14;14;14;12;2;1	16;16;16;15;15;14;14;14;14;12;2;1	11.9	0.28824	0.113699	-0.174542	0.609195	0.704114	0.99985	0.076168	0.505625	0.311349	26.0479	26.401	26.1837	26.0331	26.4815	26.5163	26.4412	26.3795	26.361	25.9071	26.3881	26.4643	26.0479	26.401	26.1837	26.0331	26.4815	26.5163	26.4412	26.3795	26.361	25.9071	26.3881	26.4643	25.629	25.466	25.1483	26.2745	26.3751	26.8196	25.9134	26.203	26.503	24.5603	26.3534
Q13435;E9PPJ0;E9PJ04;E9PJT3;H0YCG1;H0YEX5;E9PIL8	SF3B2	28;27;12;11;11;7;2	28;27;12;11;11;7;2	28;27;12;11;11;7;2	44.9	-0.0240726	-0.0780084	-0.0539359	0.960404	0.799131	0.99985	0.894464	0.661003	0.807985	28.0925	28.2633	28.1091	28.3149	28.2833	28.3482	28.2975	27.7546	28.2525	27.6728	28.1684	28.3742	28.0925	28.2633	28.1091	28.3149	28.2833	28.3482	28.2975	27.7546	28.2525	27.6728	28.1684	28.3742	28.2276	28.5928	28.275	27.9263	28.5052	28.289	28.313	26.9266	28.3266	27.3066	27.795
Q13442;F8WBW6	PDAP1	5;1	5;1	5;1	31.5	-0.931853	-0.303356	0.628497	0.609195	0.630691	0.99985	0.150668	0.390205	0.321849	25.6871	25.8811	25.7193	24.8042	24.6635	26.2617	23.8711	23.568	25.4632	25.3488	24.4384	25.628	25.6871	25.8811	25.7193	NA	NA	26.2617	NA	NA	25.4632	NA	NA	25.628	25.2433	25.6383	25.2292	24.3778	23.841	25.8922	24.0412	24.2957	24.7933	NA	23.3498
Q13501;Q13501-2;E7EMC7;E9PFW8;C9JRJ8;E3W990;D6RBF1;C9J6J8	SQSTM1	14;12;10;6;5;5;2;2	14;12;10;6;5;5;2;2	14;12;10;6;5;5;2;2	59.3	-0.764149	-0.154304	0.609845	0.636596	0.516959	0.99985	0.26479	0.255143	0.369813	26.9152	27.0562	27.0232	27.1449	27.0343	26.966	26.9345	24.1481	27.0275	26.8307	26.6675	26.9966	26.9152	27.0562	27.0232	27.1449	27.0343	26.966	26.9345	NA	27.0275	26.8307	26.6675	26.9966	26.7876	27.087	26.8874	27.0316	27.2172	26.929	26.5978	25.7109	26.8946	26.8629	26.7816
Q13505-3;Q13505-2;A0A0C4DFQ1;Q13505;A0A0A0MRK6	MTX1	3;3;3;3;3	3;3;3;3;3	3;3;3;3;3	14.5	-0.576524	-0.148165	0.428359	0.609195	0.620445	0.99985	0.00521884	0.378342	0.0545815	24.4505	24.494	24.4248	24.6079	23.8339	24.0791	24.0879	23.6702	24.2996	24.1575	24.7567	24.1707	24.4505	NA	NA	NA	NA	NA	NA	NA	NA	NA	NA	NA	24.2993	NA	23.7581	23.2567	24.7817	NA	NA	23.5176	NA	23.2517	23.4639
Q13535-2;Q13535-3;Q13535;D6RFJ6;H0Y9K2;H0Y8R8;H0Y8Y6	ATR	18;18;18;3;2;1;1	18;18;18;3;2;1;1	18;18;18;3;2;1;1	9.9	0.287107	0.380286	0.0931785	0.727537	0.595136	0.99985	0.400853	0.34525	0.850991	25.5295	25.6362	25.7916	25.8418	26.4729	24.9941	26.2014	26.2791	27.0988	26.3648	25.5261	25.3306	25.5295	25.6362	25.7916	25.8418	26.4729	NA	26.2014	26.2791	27.0988	26.3648	NA	25.3306	25.3956	25.1597	25.6258	26.1576	26.6835	22.7237	26.4854	26.3769	26.2833	26.9686	NA
Q13547;Q5TEE2	HDAC1	7;5	7;5	3;1	20.7	-0.332983	-1.16575	-0.832768	0.609195	0.21476	0.99985	0.0656327	0.0203269	0.0804884	26.462	26.3642	26.4115	26.3173	25.8011	26.2339	25.9277	26.2603	25.1226	26.3474	25.2038	24.2181	26.462	26.3642	26.4115	26.3173	25.8011	26.2339	25.9277	26.2603	NA	26.3474	NA	NA	26.0526	25.9113	25.9806	27.3025	25.5937	25.9925	26.1369	26.347	24.5913	25.7517	24.1215
Q13561;Q13561-3;Q13561-2;H0YI98;F8W1I6;F8VW18;F8VX93;F8VRV7;H0YHL1;F8W0U6	DCTN2	16;16;16;12;12;10;4;4;3;1	16;16;16;12;12;10;4;4;3;1	16;16;16;12;12;10;4;4;3;1	52.9	0.423033	0.420373	-0.0026596	0.788752	0.701385	0.99985	0.495116	0.497942	0.98668	23.6852	26.1293	26.5265	26.1483	26.1647	26.002	26.1971	25.8178	26.0547	25.936	25.9173	26.2628	NA	26.1293	26.5265	26.1483	26.1647	26.002	26.1971	25.8178	26.0547	25.936	25.9173	26.2628	NA	26.5985	27.1701	26.1919	26.1439	24.0723	25.8675	25.7009	25.7355	25.8987	24.1166
Q13576;F5H7S7;E7EWC2;Q13576-3;Q13576-2;D6R939;E9PDT6;D6RDK8;D6R999;D6RGC6	IQGAP2	18;17;16;11;11;10;6;2;1;1	15;14;13;9;9;9;5;2;1;1	15;14;13;9;9;9;5;2;1;1	17.2	0.261032	0.492183	0.231151	0.631711	0.21476	0.99985	0.248512	0.0148359	0.353089	26.5769	26.6956	26.4289	26.6129	27.1275	26.3155	27.1231	26.7923	26.7334	27.3869	27.1213	27.0415	26.5769	26.6956	26.4289	26.6129	27.1275	26.3155	27.1231	26.7923	26.7334	27.3869	27.1213	27.0415	26.2731	26.8671	24.5461	26.599	27.2705	25.9303	27.0662	26.0756	26.3959	27.2592	27.0273
Q13596;Q13596-2;Q13596-3;H0YK42;H0YK43	SNX1	8;7;7;5;1	8;7;7;5;1	7;6;7;4;1	18.8	0.0971697	0.0534821	-0.0436876	0.801575	0.851923	0.99985	0.525495	0.753332	0.80999	24.9774	24.694	24.7315	24.9478	25.0048	25.0735	24.903	24.7581	24.8163	24.9404	24.5774	25.2305	24.9774	24.694	24.7315	24.9478	25.0048	NA	24.903	24.7581	NA	24.9404	NA	25.2305	24.5934	25.0728	25.1109	25.0932	24.9517	22.5577	24.2991	24.208	23.9779	25.2782	23.7626
Q13617;A0A0A0MTN0;Q13617-2;Q5T2B5;Q5T2B7	CUL2	13;13;13;10;2	13;13;13;10;2	13;13;13;10;2	18.7	0.205058	-0.171125	-0.376184	0.863672	0.849319	0.99985	0.67877	0.74977	0.451087	25.7268	25.7213	25.5929	24.052	26.1216	25.5628	24.5553	25.6736	24.2467	25.5699	25.9741	24.6179	25.7268	25.7213	25.5929	NA	26.1216	25.5628	NA	25.6736	NA	25.5699	25.9741	NA	25.9415	25.8959	25.4059	24.4411	26.7081	25.0991	23.8668	25.6239	24.0753	25.3823	25.3622
Q13619;Q13619-2;A0A0A0MR50;A0A087WWN2	CUL4A	33;26;26;8	33;26;26;8	22;15;15;8	49.7	0.177496	0.248395	0.0708991	0.646169	0.3005	0.99985	0.286534	0.0680057	0.632925	28.3791	28.408	28.6989	28.4417	28.7953	28.3939	28.7474	28.701	28.7358	28.7976	28.7511	28.6369	28.3791	28.408	28.6989	28.4417	28.7953	28.3939	28.7474	28.701	28.7358	28.7976	28.7511	28.6369	27.8357	28.7774	27.9745	28.3048	28.668	28.5519	28.8076	28.9273	28.4401	28.2714	28.1905
Q13620-1;K4DI93;Q13620;Q13620-3;A6NE76	CUL4B	23;23;23;21;6	12;12;12;10;5	12;12;12;10;5	29.3	0.331628	-0.290061	-0.62169	0.795724	0.748077	0.99985	0.509429	0.582422	0.312406	26.1855	24.7793	25.2869	25.7817	26.0795	24.5616	26.4254	26.2934	25.836	26.1455	24.1239	24.7678	26.1855	NA	25.2869	25.7817	26.0795	NA	26.4254	26.2934	25.836	26.1455	NA	NA	26.2915	25.1396	25.661	25.4082	25.6725	NA	26.0818	26.4576	25.3665	26.1481	NA
Q13637;O14966;P57729	RAB32	8;1;1	8;1;1	8;1;1	54.2	-1.10328	0.183407	1.28669	0.609195	0.617897	0.99985	0.0246999	0.373122	0.0116258	25.8457	26.2656	26.3753	25.7799	24.3688	24.9202	26.1213	24.4431	26.2961	25.9561	26.1903	26.5576	25.8457	26.2656	26.3753	NA	NA	NA	26.1213	NA	26.2961	25.9561	26.1903	26.5576	25.6708	25.5785	26.7031	23.6977	23.5803	23.6549	25.9155	23.7168	26.1187	25.8962	24.9574
Q13724-2;Q13724;C9J8D4;B8ZZE2	MOGS	12;12;7;1	12;12;7;1	12;12;7;1	21.8	0.645811	0.385439	-0.260372	0.624912	0.684359	0.99985	0.218519	0.468929	0.487539	22.9637	24.8926	24.4837	25.028	25.0403	24.4586	24.8368	25.6156	24.4701	24.1738	24.7038	25.5622	NA	NA	NA	NA	25.0403	24.4586	NA	NA	NA	NA	NA	NA	24.5937	23.983	NA	23.9759	25.1285	23.9361	22.2663	NA	24.9131	23.5249	NA
Q13740-2;Q13740;F5GXJ9;H7C543;Q13740-4;Q13740-3	ALCAM	17;17;16;8;5;4	17;17;16;8;5;4	17;17;16;8;5;4	38.9	-0.440994	-0.560998	-0.120004	0.609195	0.484903	0.99985	0.0747305	0.217271	0.795497	26.3745	26.0623	26.4107	26.3531	25.8615	26.136	26.1205	25.3187	26.3892	24.4492	25.7835	26.3349	26.3745	26.0623	26.4107	26.3531	25.8615	26.136	26.1205	25.3187	26.3892	NA	25.7835	26.3349	26.7965	26.4346	26.3275	26.2809	25.0175	26.6898	26.2654	24.7624	26.2493	22.8942	25.0873
Q14008-2;Q14008;Q14008-3;H0YDX5;E9PQH5;H0YCF6;H0YEK7	CKAP5	83;83;82;7;5;5;5	83;83;82;7;5;5;5	83;83;82;7;5;5;5	48.7	0.150063	0.132277	-0.017786	0.800303	0.571041	0.99985	0.521303	0.311478	0.938555	29.9776	29.9004	30.0756	29.7836	30.37	29.4743	30.1415	30.3515	30.0566	30.2057	30.1097	29.8942	29.9776	29.9004	30.0756	29.7836	30.37	29.4743	30.1415	30.3515	30.0566	30.2057	30.1097	29.8942	29.9963	30.0696	29.8531	29.3139	30.5366	29.3308	30.0845	30.4603	30.0009	30.3475	29.803
Q14103-3;Q14103;H0Y8G5;D6RAF8;D6RD83	HNRNPD	14;14;13;11;7	14;14;13;11;7	2;2;1;2;2	41.8	-0.585166	-0.561858	0.0233074	0.609195	0.266882	0.99985	0.133826	0.0449248	0.949343	28.6182	28.3856	28.0327	28.803	27.6041	28.8812	27.5269	27.4867	28.1584	27.3897	27.8926	28.1514	28.6182	28.3856	28.0327	28.803	27.6041	28.8812	27.5269	27.4867	28.1584	27.3897	27.8926	28.1514	28.6298	28.6478	27.833	28.442	27.3498	29.4847	27.3469	27.4708	28.2042	27.0754	27.7556
Q14108;Q14108-2;D6RDG0	SCARB2	6;4;1	6;4;1	6;4;1	19.7	-0.258932	0.407878	0.66681	0.847143	0.750731	0.99985	0.638682	0.58978	0.319178	26.1706	23.7542	24.4606	24.8109	24.3492	24.0711	25.4076	24.3326	26.5764	24.0956	25.9793	24.1764	26.1706	NA	NA	NA	NA	NA	NA	NA	26.5764	NA	25.9793	NA	25.7476	23.8343	24.6824	24.7578	26.0256	NA	NA	NA	25.5654	24.4697	25.9988
Q14152;Q14152-2	EIF3A	34;30	34;30	34;30	30.7	-0.212332	-0.252087	-0.0397554	0.631711	0.395366	0.99985	0.248603	0.131719	0.830759	27.7633	27.8988	28.1484	27.9101	27.4943	28.0482	27.6628	27.6659	27.5557	27.8911	27.4423	27.8231	27.7633	27.8988	28.1484	27.9101	27.4943	28.0482	27.6628	27.6659	27.5557	27.8911	27.4423	27.8231	27.6519	27.8314	28.189	27.8333	27.3088	28.1256	27.2497	27.6018	27.2421	27.4098	26.9765
Q14157-4;Q14157-1;Q14157-3;F8W726;Q14157;Q14157-5;Q5VU77;Q5VU81;Q5VU80;Q5VU79;Q5VU78;H0Y5H6;H7C2T8	UBAP2L	10;10;10;10;10;10;5;2;2;2;2;1;1	10;10;10;10;10;10;5;2;2;2;2;1;1	10;10;10;10;10;10;5;2;2;2;2;1;1	18.5	0.350152	0.21352	-0.136632	0.616155	0.731384	0.99985	0.180617	0.546911	0.667804	24.2549	25.0507	24.1008	24.5588	24.5989	24.9921	24.6988	25.0761	25.3496	24.9894	24.5298	23.9505	NA	25.0507	NA	NA	NA	24.9921	NA	NA	25.3496	NA	NA	NA	NA	24.4407	24.3346	21.8761	NA	25.8835	24.7371	23.0676	24.6118	23.6752	24.6385
Q14204;H0YJ21	DYNC1H1	239;13	239;13	239;13	54	0.180197	0.165028	-0.0151691	0.740499	0.483463	0.99985	0.413097	0.215822	0.945919	32.0836	32.069	32.2353	32.0825	32.5657	31.7308	32.3627	32.5321	32.2196	32.5082	32.2763	32.1265	32.0836	32.069	32.2353	32.0825	32.5657	31.7308	32.3627	32.5321	32.2196	32.5082	32.2763	32.1265	32.0562	32.2438	32.1013	31.948	32.6991	31.5902	32.2335	32.351	31.9327	32.4177	31.9965
Q14244;Q14244-6;Q14244-7;Q14244-5;Q14244-3;A0A087WZ40;Q14244-2;Q14244-4	MAP7	20;19;19;18;18;18;16;15	20;19;19;18;18;18;16;15	19;18;18;17;17;17;15;14	29.9	0.129786	0.162989	0.0332026	0.847076	0.759393	0.99985	0.634678	0.601396	0.887758	26.5764	27.0323	25.8814	26.173	26.6531	26.246	26.6096	26.6736	27.0856	26.5851	26.5452	26.0992	26.5764	27.0323	25.8814	26.173	26.6531	26.246	26.6096	26.6736	27.0856	26.5851	26.5452	26.0992	26.6085	27.2399	24.8796	25.9558	26.7491	26.0923	26.7259	26.3783	27.1077	27.0842	26.0147
Q14247;Q14247-3;Q14247-2;H0YCD9;H0YEV2	CTTN	18;17;16;4;3	18;17;16;4;3	18;17;16;4;3	44.9	-0.0298228	-0.244132	-0.214309	0.976714	0.615884	0.99985	0.932003	0.36962	0.483281	26.6648	27.3737	26.2428	26.8898	26.3424	27.5619	26.6722	26.4753	26.8643	26.4342	26.6454	26.2506	26.6648	27.3737	26.2428	26.8898	26.3424	27.5619	26.6722	26.4753	26.8643	26.4342	26.6454	26.2506	26.3161	27.2635	25.7305	27.5151	25.899	28.2363	26.6898	25.9041	26.4467	26.0241	26.5139
Q14254;J3QLD9;E7EMK3;K7EKW9	FLOT2	21;21;21;9	21;21;21;9	21;21;21;9	53	-0.162134	-0.124141	0.0379927	0.800303	0.718331	0.99985	0.515539	0.531727	0.878483	27.1707	27.6287	27.0349	27.1768	26.9493	26.6047	27.2888	27.5198	26.7511	27.183	27.4067	27.1737	27.1707	27.6287	27.0349	27.1768	26.9493	26.6047	27.2888	27.5198	26.7511	27.183	27.4067	27.1737	26.8812	27.8537	26.9278	27.3172	26.8248	26.1447	26.9374	27.4812	26.3667	26.7735	26.9196
Q14257;Q14257-2;H0YL43;A8MXP8	RCN2	5;5;3;2	5;5;3;2	5;5;3;2	20.2	-0.553255	-0.408953	0.144302	0.609195	0.427365	0.99985	0.168484	0.159226	0.748515	25.7365	25.7664	25.6734	25.5248	25.2894	25.4108	25.7887	23.9991	25.6476	25.5223	24.4607	25.4346	25.7365	25.7664	25.6734	25.5248	25.2894	25.4108	25.7887	NA	25.6476	25.5223	NA	25.4346	26.3548	25.4857	26.1219	25.8171	24.8287	25.1881	25.2873	23.944	24.6303	25.5172	24.2005
Q14318;Q14318-2;U3KQ64;A0A0A0MTJ1;Q14318-3;M0R2K9;U3KQI1;M0R1Q0;M0R1S6;M0R2Q6	FKBP8	8;8;5;4;4;3;2;1;1;1	8;8;5;4;4;3;2;1;1;1	8;8;5;4;4;3;2;1;1;1	26.5	-0.0672699	-0.19599	-0.12872	0.856903	0.702801	0.99985	0.65954	0.501877	0.653314	26.0264	25.9334	26.3272	25.9727	25.9511	25.947	26.1401	25.9524	26.1939	26.029	25.031	26.2218	26.0264	25.9334	26.3272	25.9727	25.9511	25.947	26.1401	25.9524	26.1939	26.029	NA	26.2218	26.4242	26.5265	26.4983	25.6745	24.9799	26.4658	26.3561	26.1293	24.9042	25.9508	NA
Q14432	PDE3A	12	12	12	19.2	-0.0326193	-0.181786	-0.149167	0.994435	0.901799	0.99985	0.970641	0.826259	0.879773	26.7303	26.9518	24.6277	26.6407	27.0909	26.5299	27.3375	23.8617	27.421	24.6835	24.9758	27.1431	26.7303	26.9518	NA	26.6407	27.0909	26.5299	27.3375	NA	27.421	NA	NA	27.1431	26.6744	27.4953	25.971	26.384	27.1305	26.5555	27.1465	26.2937	27.1273	26.4705	26.3503
Q14444-2;Q14444;G3V153;E9PLA9	CAPRIN1	11;11;10;6	11;11;10;6	11;11;10;6	26.8	-0.287007	-0.204907	0.0821003	0.627154	0.516959	0.99985	0.239001	0.255079	0.707858	27.0745	27.6502	27.1695	27.3739	26.8651	27.556	26.7427	26.9563	27.2896	26.8563	27.1933	27.1094	27.0745	27.6502	27.1695	27.3739	26.8651	27.556	26.7427	26.9563	27.2896	26.8563	27.1933	27.1094	26.9658	27.9478	26.5543	27.588	26.7261	28.0738	26.0368	27.0153	26.7557	26.2603	26.7605
Q14498-2;Q14498;Q14498-3;G3XAC6;A0A0U1RQH7;H0Y4X3;A0A0U1RQW2;Q5QP23;Q5QP22;F8WF24;F2Z2Z5;A8MYG5;Q86U06-3;Q86U06-4;Q86U06-5;Q86U06-2;Q86U06;F2Z3E6;A0A087X122;F8WF73;H0Y6I9;G3V546;G3V5Z6;H0YJJ3;G3XAP0	RBM39	17;17;16;15;11;8;7;7;6;3;3;3;2;2;2;2;2;1;1;1;1;1;1;1;1	17;17;16;15;11;8;7;7;6;3;3;3;2;2;2;2;2;1;1;1;1;1;1;1;1	17;17;16;15;11;8;7;7;6;3;3;3;2;2;2;2;2;1;1;1;1;1;1;1;1	40.3	1.07247	1.14712	0.0746519	0.609195	0.21476	0.99985	0.0361273	0.0211771	0.758546	26.6572	26.6019	24.9764	26.6737	27.7568	26.7934	27.419	27.2299	27.2791	27.6947	27.1241	27.3998	26.6572	26.6019	NA	26.6737	27.7568	26.7934	27.419	27.2299	27.2791	27.6947	27.1241	27.3998	26.3779	26.6095	26.0914	26.3814	27.2869	26.8442	27.4645	27.33	27.2768	27.3641	27.0662
Q14558;Q14558-2;B4DP31;C9J168;C9JNQ3;C9JKT9;C9JUN4;E7EPA1;O60256-3	PRPSAP1	7;7;5;4;2;1;1;1;1	7;7;5;4;2;1;1;1;1	6;6;4;3;2;1;1;0;0	30.3	-0.63388	0.0873494	0.721229	0.609195	0.902599	0.99985	0.104332	0.832293	0.133615	24.2181	25.1773	25.1443	25.0966	24.1438	24.2027	23.6869	25.0674	24.8368	25.655	25.478	24.0158	NA	25.1773	25.1443	25.0966	NA	NA	NA	25.0674	NA	NA	25.478	NA	24.2674	25.5758	24.8677	24.8916	24.0097	NA	24.6043	24.316	24.5884	NA	25.7082
Q14566	MCM6	20	20	20	31.8	-1.21927	-1.14444	0.0748276	0.609195	0.29526	0.99985	0.0742248	0.0656543	0.917968	26.7918	27.5129	26.4704	27.6779	26.0326	27.2055	26.0081	24.3298	26.6398	24.6323	25.6961	26.9071	26.7918	27.5129	26.4704	27.6779	26.0326	27.2055	26.0081	NA	26.6398	NA	25.6961	26.9071	26.3567	28.0405	26.1792	27.9736	25.5662	27.3136	25.331	24.5774	26.0335	24.8152	25.0316
Q14573	ITPR3	44	36	35	23.4	0.00645173	0.427998	0.421546	0.998717	0.391398	0.99985	0.992241	0.12767	0.533761	27.3025	27.1625	26.8788	26.4879	27.5853	24.9156	27.3755	27.981	27.0636	27.9257	27.3935	27.1608	27.3025	27.1625	26.8788	26.4879	27.5853	24.9156	27.3755	27.981	27.0636	27.9257	27.3935	27.1608	27.3897	27.5105	26.378	25.8847	27.518	24.3684	27.0626	28.0302	26.319	27.9902	26.84
Q14643-4;Q14643-3;Q14643-8;Q14643-7;Q14643-5;Q14643-6;Q14643-2;Q14643;B7ZMI3;Q14571-2	ITPR1	69;69;69;69;69;69;69;69;19;1	69;69;69;69;69;69;69;69;19;1	59;59;59;59;59;59;59;59;15;0	34	0.155521	0.245883	0.090362	0.778676	0.312058	0.99985	0.474146	0.0768922	0.688997	29.0748	29.1096	29.1729	29.1641	29.5928	28.7159	29.4109	29.4238	29.3806	29.597	29.3356	29.1917	29.0748	29.1096	29.1729	29.1641	29.5928	28.7159	29.4109	29.4238	29.3806	29.597	29.3356	29.1917	28.8729	29.6769	28.6852	28.8168	29.5736	28.2628	29.19	29.3252	29.3274	29.3485	28.7469
Q14669-2;Q14669-4;Q14669;Q14669-3;C9JLJ5;C9JSX9;H7C2Y1;C9JLD7;G5E9G6	TRIP12	17;16;16;16;1;1;1;1;1	17;16;16;16;1;1;1;1;1	17;16;16;16;1;1;1;1;1	11.3	0.329509	0.298372	-0.0311371	0.722543	0.69708	0.99985	0.39236	0.48868	0.94613	25.2815	24.2759	24.9972	24.3746	24.598	24.4902	25.7538	25.4053	25.418	25.2919	25.5119	23.901	25.2815	NA	24.9972	NA	NA	NA	25.7538	25.4053	25.418	NA	25.5119	NA	25.6864	23.3748	22.457	NA	23.6986	23.8692	26.1104	25.6205	25.0819	24.1625	24.7857
Q14671;H0YEH2;Q14671-2;Q14671-3;Q5T1Z4;Q5T1Z8;E9PR38;Q14671-4;H0YDK8;A0A0C4DG68;A0A0A0MR59;Q8TB72-2;Q8TB72-4;Q8TB72-3;Q8TB72;H0YC97;H0YDC5;E9PM68;E9PL65;E9PMX1	PUM1	21;20;20;20;20;20;16;16;12;4;4;4;4;4;4;3;2;1;1;1	21;20;20;20;20;20;16;16;12;4;4;4;4;4;4;3;2;1;1;1	21;20;20;20;20;20;16;16;12;4;4;4;4;4;4;3;2;1;1;1	24	-0.0324873	0.0446315	0.0771187	0.964313	0.828803	0.99985	0.907084	0.713828	0.782485	26.9301	26.8532	27.1112	26.9552	27.3091	26.12	27.1233	27.1673	27.0149	27.1738	26.9259	26.9135	26.9301	26.8532	27.1112	26.9552	27.3091	26.12	27.1233	27.1673	27.0149	27.1738	26.9259	26.9135	27.2245	27.4633	27.1536	26.577	27.258	25.2934	26.9496	26.7296	27.2759	27.0901	26.3908
Q14677-3;Q14677-2;Q14677;H0YD52;P51826;P51826-2	CLINT1	12;11;11;1;1;1	12;11;11;1;1;1	12;11;11;1;1;1	25.7	-0.393112	0.0522968	0.445408	0.726908	0.835334	0.99985	0.398505	0.723585	0.337878	26.4673	26.3888	26.6898	26.1996	26.6342	26.2606	26.6253	24.6529	26.3201	26.4316	26.5856	26.6174	26.4673	26.3888	26.6898	26.1996	26.6342	26.2606	26.6253	NA	26.3201	26.4316	26.5856	26.6174	26.1217	26.8924	26.7462	25.8902	26.5504	25.6066	27.0611	23.1951	26.2078	25.8227	26.5483
Q14683;G8JLG1;H0Y7K8;V9GY57;V9GYN9	SMC1A	47;44;9;7;2	47;44;9;7;2	47;44;9;7;2	45.5	0.122263	0.25249	0.130226	0.840131	0.464543	0.99985	0.613894	0.196328	0.523015	27.2947	27.9669	27.9775	27.7743	28.0758	27.402	28.1395	27.8853	28.0833	28.1175	28.0107	27.8119	27.2947	27.9669	27.9775	27.7743	28.0758	27.402	28.1395	27.8853	28.0833	28.1175	28.0107	27.8119	26.6199	28.7549	27.7238	27.7114	27.7759	26.6424	28.0304	27.4863	28.532	28.8195	27.6019
Q14684-2;Q14684	RRP1B	28;28	28;28	28;28	53.2	0.408788	0.504299	0.0955114	0.609195	0.207622	0.99985	0.138235	0.013165	0.696887	27.8585	27.6918	27.9964	27.4466	28.3106	27.5027	28.3371	28.478	28.1726	28.4443	28.3315	28.0621	27.8585	27.6918	27.9964	27.4466	28.3106	27.5027	28.3371	28.478	28.1726	28.4443	28.3315	28.0621	27.3879	27.6432	27.7454	26.9142	28.4047	27.4997	28.034	28.1525	27.7351	28.67	28.2422
Q14697;Q14697-2;F5H6X6;E9PKU7;E9PNH1	GANAB	45;45;41;38;7	45;45;41;38;7	45;45;41;38;7	51.7	-0.559941	-0.507307	0.0526343	0.609195	0.244287	0.99985	0.0695856	0.0274601	0.855757	29.9906	30.3397	30.0709	30.4611	29.516	30.3999	29.3439	29.3627	29.7478	29.3143	29.7329	30.0381	29.9906	30.3397	30.0709	30.4611	29.516	30.3999	29.3439	29.3627	29.7478	29.3143	29.7329	30.0381	30.2047	30.7211	29.9111	30.8442	29.4184	30.7947	28.6461	28.675	29.4588	28.532	29.247
Q14739;C9JXK0;C9JES9	LBR	15;11;4	15;11;4	15;11;4	26.7	-0.00657723	0.284525	0.291102	0.998717	0.427365	0.99985	0.982231	0.164071	0.314144	27.6626	27.952	27.9265	27.3152	27.911	26.934	28.0383	27.9467	28.0517	27.9819	28.2381	27.7228	27.6626	27.952	27.9265	27.3152	27.911	26.934	28.0383	27.9467	28.0517	27.9819	28.2381	27.7228	27.8437	28.1582	27.7458	26.6043	27.4719	26.4761	27.5272	28.0628	28.1421	28.1018	27.3182
Q14807;Q14807-2;H3BRB3;H3BTH5;I3L306;H3BQB9	KIF22	16;15;15;6;1;1	16;15;15;6;1;1	16;15;15;6;1;1	35.8	0.423731	0.621379	0.197649	0.672745	0.336255	0.99985	0.333369	0.0937922	0.506017	24.4748	25.5616	25.5748	24.294	25.3447	24.6108	25.7609	25.8837	25.5006	25.7713	25.6571	25.4616	NA	25.5616	25.5748	NA	25.3447	NA	25.7609	25.8837	25.5006	25.7713	25.6571	25.4616	NA	25.0406	25.527	22.7102	24.6974	NA	25.4485	25.8553	25.3259	25.7252	25.1559
Q14974;Q14974-2;J3KTM9;J3QR48;J3QKQ5;J3QRG4;J3KS06	KPNB1	31;24;22;7;4;2;1	31;24;22;7;4;2;1	31;24;22;7;4;2;1	37.8	0.0529711	-0.00365614	-0.0566273	0.896013	0.984182	0.99985	0.756619	0.979801	0.700628	29.7753	29.7167	30.1425	29.6785	30.0204	29.6552	29.8921	29.9571	29.7196	29.8583	29.9546	29.7658	29.7753	29.7167	30.1425	29.6785	30.0204	29.6552	29.8921	29.9571	29.7196	29.8583	29.9546	29.7658	29.7339	29.7456	29.8482	29.2215	30.2423	29.8913	29.5458	29.8572	29.5692	29.7157	29.6229
Q14980-2;A0A087WY61;H0YFY6;K4DIE0	NUMA1	78;76;35;14	78;76;35;14	1;1;1;1	51.5	0.134375	0.00789166	-0.126484	0.744513	0.968507	0.99985	0.418098	0.9468	0.443283	28.4859	28.7056	28.6938	28.6624	29.003	28.4792	28.821	28.782	28.7292	28.6881	28.6801	28.482	28.4859	28.7056	28.6938	28.6624	29.003	28.4792	28.821	28.782	28.7292	28.6881	28.6801	28.482	28.4194	28.8377	28.4857	28.9675	29.1957	28.3085	28.5307	28.7682	28.1968	28.2918	28.2847
[truncated: 471 more rows]
[truncated: 1 more columns]
