# Supplementary material for: A Universal Peptide Matrix Interactomics Approach to Disclose Motif-Dependent Protein Binding
Source: Mol Cell Proteomics. 2021 Aug 13;20:100135. doi: 10.1016/j.mcpro.2021.100135 (PMC8453223; doi:10.1016/j.mcpro.2021.100135)
Supplement: Supplemental Table S9 [file mmc10.xlsx]

## Sheet: TableS6_evosep
Protein.IDs	Majority.protein.IDs	Protein.names	Gene.names	Fasta.headers	Reverse	Potential.contaminant	Peptides.EGFR_20min_rep1	Peptides.EGFR_20min_rep2	Peptides.EGFR_20min_rep3	Peptides.EGFR_20min_rep4	Peptides.EGFR_phos_20min_rep1	Peptides.EGFR_phos_20min_rep2	Peptides.EGFR_phos_20min_rep3	Peptides.EGFR_phos_20min_rep4	Peptides.EGFR_phos_mut_20min_rep1	Peptides.EGFR_phos_mut_20min_rep2	Peptides.EGFR_phos_mut_20min_rep3	Peptides.EGFR_phos_mut_20min_rep4	LFQ.intensity.EGFR_20min_rep1	LFQ.intensity.EGFR_20min_rep2	LFQ.intensity.EGFR_20min_rep3	LFQ.intensity.EGFR_20min_rep4	LFQ.intensity.EGFR_phos_20min_rep1	LFQ.intensity.EGFR_phos_20min_rep2	LFQ.intensity.EGFR_phos_20min_rep3	LFQ.intensity.EGFR_phos_20min_rep4	LFQ.intensity.EGFR_phos_mut_20min_rep1	LFQ.intensity.EGFR_phos_mut_20min_rep2	LFQ.intensity.EGFR_phos_mut_20min_rep3	LFQ.intensity.EGFR_phos_mut_20min_rep4	Intensity.EGFR_20min_rep1	Intensity.EGFR_20min_rep2	Intensity.EGFR_20min_rep3	Intensity.EGFR_20min_rep4	Intensity.EGFR_phos_20min_rep1	Intensity.EGFR_phos_20min_rep2	Intensity.EGFR_phos_20min_rep3	Intensity.EGFR_phos_20min_rep4	Intensity.EGFR_phos_mut_20min_rep1	Intensity.EGFR_phos_mut_20min_rep2	Intensity.EGFR_phos_mut_20min_rep3	Intensity.EGFR_phos_mut_20min_rep4
H0Y394;Q00341-2;Q00341;A0A024R4E5;H7C0A4	H0Y394;Q00341-2;Q00341;A0A024R4E5;H7C0A4	Vigilin	HDLBP	>tr|H0Y394|H0Y394_HUMAN Vigilin (Fragment) OS=Homo sapiens GN=HDLBP PE=1 SV=1;>sp|Q00341-2|VIGLN_HUMAN Isoform 2 of Vigilin OS=Homo sapiens GN=HDLBP;>sp|Q00341|VIGLN_HUMAN Vigilin OS=Homo sapiens GN=HDLBP PE=1 SV=2;>tr|A0A024R4E5|A0A024R4E5_HUMAN High dens			0	0	1	0	0	0	0	0	0	1	0	0	0	0	0	0	0	0	0	0	0	3476700	0	0	0	0	3265100	0	0	0	0	0	0	3476700	0	0
P46781;A0A024R4M0;B5MCT8;C9JM19;F2Z3C0;A8MXK4	P46781;A0A024R4M0;B5MCT8;C9JM19	40S ribosomal protein S9	RPS9	>sp|P46781|RS9_HUMAN 40S ribosomal protein S9 OS=Homo sapiens GN=RPS9 PE=1 SV=3;>tr|A0A024R4M0|A0A024R4M0_HUMAN 40S ribosomal protein S9 OS=Homo sapiens GN=RPS9 PE=1 SV=1;>tr|B5MCT8|B5MCT8_HUMAN 40S ribosomal protein S9 OS=Homo sapiens GN=RPS9 PE=1 SV=1;>t			16	16	14	15	15	17	16	16	15	15	15	16	1811800000	1764500000	1779000000	1770000000	1955800000	1881400000	2024600000	1970300000	1933000000	1927900000	1925200000	1936600000	2119300000	2323100000	1792200000	1823200000	1800300000	2107200000	1998000000	2140100000	1708800000	2061200000	2049000000	2097900000
Q9H4M9;A0A024R571;C9JC03;C9J2Z4;C9JIJ3;C9IZH1;Q9NZN3;Q9NZN3-2;C9JDQ8	Q9H4M9;A0A024R571;C9JC03	EH domain-containing protein 1	EHD1	>sp|Q9H4M9|EHD1_HUMAN EH domain-containing protein 1 OS=Homo sapiens GN=EHD1 PE=1 SV=2;>tr|A0A024R571|A0A024R571_HUMAN EH domain-containing protein 1 OS=Homo sapiens GN=EHD1 PE=1 SV=1;>tr|C9JC03|C9JC03_HUMAN EH domain-containing protein 1 (Fragment) OS=Hom			8	8	8	5	5	3	6	6	5	4	4	5	196640000	212380000	175390000	169000000	208450000	178320000	150430000	170940000	199130000	165010000	215140000	200740000	291860000	337460000	273040000	171030000	193470000	151660000	170020000	203840000	168220000	84611000	180020000	214940000
A0A075B730;A0A087X1U6;P58107	A0A075B730;A0A087X1U6;P58107	Epiplakin	EPPK1	>tr|A0A075B730|A0A075B730_HUMAN Epiplakin OS=Homo sapiens GN=EPPK1 PE=1 SV=2;>tr|A0A087X1U6|A0A087X1U6_HUMAN Epiplakin OS=Homo sapiens GN=EPPK1 PE=1 SV=1;>sp|P58107|EPIPL_HUMAN Epiplakin OS=Homo sapiens GN=EPPK1 PE=1 SV=2			8	6	5	5	4	4	4	7	5	5	5	4	100780000	86658000	88589000	76909000	109430000	83478000	76891000	89139000	96809000	84886000	85360000	83096000	166400000	124470000	96313000	100700000	69891000	55966000	40646000	88598000	83068000	71784000	72362000	69390000
A0A075B785;Q9P260;Q9P260-2;A0A075B768	A0A075B785;Q9P260;Q9P260-2	LisH domain and HEAT repeat-containing protein KIAA1468	KIAA1468	>tr|A0A075B785|A0A075B785_HUMAN LisH domain and HEAT repeat-containing protein KIAA1468 OS=Homo sapiens GN=KIAA1468 PE=1 SV=7;>sp|Q9P260|K1468_HUMAN LisH domain and HEAT repeat-containing protein KIAA1468 OS=Homo sapiens GN=KIAA1468 PE=1 SV=2;>sp|Q9P260-2|			0	1	0	1	0	0	0	1	0	0	0	0	0	6877300	0	0	0	0	0	0	0	0	0	0	0	7810900	0	0	0	0	0	6329300	0	0	0	0
E9PKD3;E2QRB9;Q16881-7;E9PIR7;F8W809;Q16881-5;Q16881-2;A0A087WSW9;Q16881-4;A0A182DWI3;Q16881-3;Q16881-6;A0A087WSY9;Q16881	E9PKD3;E2QRB9;Q16881-7;E9PIR7;F8W809;Q16881-5;Q16881-2;A0A087WSW9;Q16881-4;A0A182DWI3;Q16881-3;Q16881-6;A0A087WSY9;Q16881	Thioredoxin reductase 1, cytoplasmic	TXNRD1	>tr|E9PKD3|E9PKD3_HUMAN Thioredoxin reductase 1, cytoplasmic (Fragment) OS=Homo sapiens GN=TXNRD1 PE=1 SV=1;>tr|E2QRB9|E2QRB9_HUMAN Thioredoxin reductase 1, cytoplasmic OS=Homo sapiens GN=TXNRD1 PE=1 SV=2;>sp|Q16881-7|TRXR1_HUMAN Isoform 7 of Thioredoxin r			0	0	0	1	1	0	0	0	0	0	0	0	0	0	0	0	13974000	0	0	0	0	0	0	0	0	0	0	14155000	13159000	0	0	0	0	0	0	0
P30519-2;P30519;A0A087WT44;I3L159;I3L1F5;I3L276;I3L1Y2;I3L4P8;A0A1B0GXH0;I3L463	P30519-2;P30519;A0A087WT44;I3L159;I3L1F5	Heme oxygenase 2	HMOX2	>sp|P30519-2|HMOX2_HUMAN Isoform 2 of Heme oxygenase 2 OS=Homo sapiens GN=HMOX2;>sp|P30519|HMOX2_HUMAN Heme oxygenase 2 OS=Homo sapiens GN=HMOX2 PE=1 SV=2;>tr|A0A087WT44|A0A087WT44_HUMAN Heme oxygenase 2 OS=Homo sapiens GN=HMOX2 PE=1 SV=1;>tr|I3L159|I3L159			0	0	0	0	0	1	0	0	1	0	0	0	0	0	0	0	0	0	0	0	0	0	0	0	0	0	0	0	0	11377000	0	0	9523000	0	0	0
A0A087WTA5;Q9UI10-3;Q9UI10;Q9UI10-2;E7ERK9;A0A087WW69;F8W8L6;H7C2L8	A0A087WTA5;Q9UI10-3;Q9UI10;Q9UI10-2;E7ERK9	Translation initiation factor eIF-2B subunit delta	EIF2B4	>tr|A0A087WTA5|A0A087WTA5_HUMAN Translation initiation factor eIF-2B subunit delta OS=Homo sapiens GN=EIF2B4 PE=1 SV=1;>sp|Q9UI10-3|EI2BD_HUMAN Isoform 3 of Translation initiation factor eIF-2B subunit delta OS=Homo sapiens GN=EIF2B4;>sp|Q9UI10|EI2BD_HUMAN			1	3	2	1	3	2	3	2	3	3	4	2	0	35800000	49304000	0	47132000	0	0	39697000	42757000	44498000	0	45428000	13307000	37743000	29465000	20955000	44043000	19763000	27792000	35754000	24294000	78312000	28912000	40719000
Q92945;A0A087WTP3;M0QYH3;M0R3J3;M0R0I5	Q92945;A0A087WTP3	Far upstream element-binding protein 2	KHSRP	>sp|Q92945|FUBP2_HUMAN Far upstream element-binding protein 2 OS=Homo sapiens GN=KHSRP PE=1 SV=4;>tr|A0A087WTP3|A0A087WTP3_HUMAN Far upstream element-binding protein 2 OS=Homo sapiens GN=KHSRP PE=1 SV=1			2	1	0	1	0	0	1	0	1	0	0	0	27837000	0	0	0	0	0	0	0	0	0	0	0	30093000	16241000	0	20230000	0	0	5823400	0	6316300	0	0	0
A0A087WTT1;P11940-2;P11940;E7EQV3;E7ERJ7;H0YAR2;E5RGH3;E5RJB9;H0YBN4;Q9H361;E5RH24;Q4VXU2;B1ANR0;Q13310-2;Q13310;Q13310-3;B1ANR1;H0YB86;Q4VXU2-2;E5RHG7;H0YEQ8;H0YAP2;H0Y5F5;E5RGC4;E5RFD8;Q5JQF8;H0YEU6;Q96DU9-2;Q96DU9	A0A087WTT1;P11940-2;P11940;E7EQV3;E7ERJ7;H0YAR2	Polyadenylate-binding protein 1	PABPC1	>tr|A0A087WTT1|A0A087WTT1_HUMAN Polyadenylate-binding protein OS=Homo sapiens GN=PABPC1 PE=1 SV=1;>sp|P11940-2|PABP1_HUMAN Isoform 2 of Polyadenylate-binding protein 1 OS=Homo sapiens GN=PABPC1;>sp|P11940|PABP1_HUMAN Polyadenylate-binding protein 1 OS=Homo			7	6	6	8	0	1	0	1	1	0	0	0	91228000	101270000	82779000	89216000	0	0	0	0	0	0	0	0	131450000	104220000	107360000	172870000	0	0	0	16250000	12876000	0	0	0
Q96RQ1;A0A087WU02;H0YI58;H0YI50;F8W0R1;F8VR88;F8VUZ2;F8VPA6	Q96RQ1;A0A087WU02;H0YI58;H0YI50	Endoplasmic reticulum-Golgi intermediate compartment protein 2	ERGIC2	>sp|Q96RQ1|ERGI2_HUMAN Endoplasmic reticulum-Golgi intermediate compartment protein 2 OS=Homo sapiens GN=ERGIC2 PE=1 SV=2;>tr|A0A087WU02|A0A087WU02_HUMAN Endoplasmic reticulum-Golgi intermediate compartment protein 2 OS=Homo sapiens GN=ERGIC2 PE=1 SV=1;>tr			0	0	0	2	0	0	0	0	0	0	1	0	0	0	0	33283000	0	0	0	0	0	0	0	0	0	0	0	38482000	0	0	0	0	0	0	52460000	0
Q9H0U3;A0A087WU53;Q9H0U3-2	Q9H0U3;A0A087WU53	Magnesium transporter protein 1	MAGT1	>sp|Q9H0U3|MAGT1_HUMAN Magnesium transporter protein 1 OS=Homo sapiens GN=MAGT1 PE=1 SV=1;>tr|A0A087WU53|A0A087WU53_HUMAN Magnesium transporter protein 1 OS=Homo sapiens GN=MAGT1 PE=1 SV=1			4	4	3	3	4	3	3	4	4	4	3	2	66167000	59628000	59463000	71151000	63758000	69383000	77432000	74603000	66493000	82497000	86488000	73734000	98060000	97938000	56628000	56021000	57734000	46829000	73237000	84414000	89709000	118090000	87337000	35399000
E9PL01;Q15005;A0A087WUC6;E9PI68;E9PRB9;H0YE04	E9PL01;Q15005;A0A087WUC6;E9PI68	Signal peptidase complex subunit 2	SPCS2	>tr|E9PL01|E9PL01_HUMAN Signal peptidase complex subunit 2 OS=Homo sapiens GN=SPCS2 PE=1 SV=1;>sp|Q15005|SPCS2_HUMAN Signal peptidase complex subunit 2 OS=Homo sapiens GN=SPCS2 PE=1 SV=3;>tr|A0A087WUC6|A0A087WUC6_HUMAN Signal peptidase complex subunit 2 OS			2	2	1	4	3	2	3	2	3	4	3	3	52039000	52817000	0	61541000	55918000	0	59628000	56676000	0	77249000	62989000	95189000	61057000	46373000	14393000	90593000	49550000	37755000	52441000	45514000	87970000	90868000	36046000	106110000
A0A087WUD3;Q9NRP0;Q9NRP0-2	A0A087WUD3;Q9NRP0;Q9NRP0-2	Oligosaccharyltransferase complex subunit OSTC	OSTC	>tr|A0A087WUD3|A0A087WUD3_HUMAN Oligosaccharyltransferase complex subunit OSTC OS=Homo sapiens GN=OSTC PE=1 SV=1;>sp|Q9NRP0|OSTC_HUMAN Oligosaccharyltransferase complex subunit OSTC OS=Homo sapiens GN=OSTC PE=1 SV=1;>sp|Q9NRP0-2|OSTC_HUMAN Isoform 2 of Oli			0	1	1	1	0	0	0	0	1	1	0	1	0	0	0	0	0	0	0	0	0	0	0	80194000	0	93954000	85767000	94090000	0	0	0	0	88558000	70519000	0	83917000
Q9UNM6;A0A087WUL9;Q9UNM6-2;J3KNQ3;H0YD73;E9PL38	Q9UNM6;A0A087WUL9;Q9UNM6-2;J3KNQ3;H0YD73	26S proteasome non-ATPase regulatory subunit 13	PSMD13	>sp|Q9UNM6|PSD13_HUMAN 26S proteasome non-ATPase regulatory subunit 13 OS=Homo sapiens GN=PSMD13 PE=1 SV=2;>tr|A0A087WUL9|A0A087WUL9_HUMAN 26S proteasome non-ATPase regulatory subunit 13 OS=Homo sapiens GN=PSMD13 PE=1 SV=1;>sp|Q9UNM6-2|PSD13_HUMAN Isoform			0	1	3	1	0	1	1	2	1	2	1	1	0	0	0	0	0	0	0	0	0	0	0	0	0	15734000	40075000	16726000	0	0	0	7429700	9667200	0	0	24190000
A0A087WUN7;H0YJ40;G3V4X6;Q9GZT3-2;Q9GZT3;G3V2S9;H0YJW7;H0YJ07;H0YJU7;H0YJI1	A0A087WUN7;H0YJ40;G3V4X6;Q9GZT3-2;Q9GZT3;G3V2S9;H0YJW7	SRA stem-loop-interacting RNA-binding protein, mitochondrial	SLIRP	>tr|A0A087WUN7|A0A087WUN7_HUMAN SRA stem-loop-interacting RNA-binding protein, mitochondrial OS=Homo sapiens GN=SLIRP PE=1 SV=1;>tr|H0YJ40|H0YJ40_HUMAN SRA stem-loop-interacting RNA-binding protein, mitochondrial (Fragment) OS=Homo sapiens GN=SLIRP PE=1 SV			6	5	6	4	6	5	6	5	6	6	6	6	813480000	825790000	802300000	753420000	812160000	838700000	790190000	751320000	770300000	786210000	827410000	782650000	922530000	795360000	625440000	721250000	987200000	888670000	1082700000	943670000	843920000	1161100000	1120000000	1000300000
P62847-2;E7ETK0;P62847-3;A0A087WUS0;P62847;P62847-4	P62847-2;E7ETK0;P62847-3;A0A087WUS0;P62847;P62847-4	40S ribosomal protein S24	RPS24	>sp|P62847-2|RS24_HUMAN Isoform 2 of 40S ribosomal protein S24 OS=Homo sapiens GN=RPS24;>tr|E7ETK0|E7ETK0_HUMAN 40S ribosomal protein S24 OS=Homo sapiens GN=RPS24 PE=1 SV=1;>sp|P62847-3|RS24_HUMAN Isoform 3 of 40S ribosomal protein S24 OS=Homo sapiens GN=R			2	3	2	3	1	1	1	1	3	2	1	4	172500000	355990000	177910000	481860000	0	0	0	0	206160000	167140000	0	205450000	97337000	434810000	102860000	675960000	168450000	176510000	185150000	173240000	155850000	85937000	56742000	218350000
O60841;A0A087WUT6	O60841;A0A087WUT6	Eukaryotic translation initiation factor 5B	EIF5B	>sp|O60841|IF2P_HUMAN Eukaryotic translation initiation factor 5B OS=Homo sapiens GN=EIF5B PE=1 SV=4;>tr|A0A087WUT6|A0A087WUT6_HUMAN Eukaryotic translation initiation factor 5B OS=Homo sapiens GN=EIF5B PE=1 SV=1			0	1	1	0	0	1	1	2	1	1	1	2	0	0	0	0	0	0	0	0	0	0	0	20589000	0	15007000	12547000	0	0	0	13117000	19560000	8469300	12616000	16893000	21545000
P35613-3;A0A087WUV8;P35613-4;P35613-2;P35613;A0A087X2B5;R4GMX5;I3L192;R4GN83	P35613-3;A0A087WUV8;P35613-4;P35613-2;P35613;A0A087X2B5;R4GMX5;I3L192	Basigin	BSG	>sp|P35613-3|BASI_HUMAN Isoform 3 of Basigin OS=Homo sapiens GN=BSG;>tr|A0A087WUV8|A0A087WUV8_HUMAN Basigin OS=Homo sapiens GN=BSG PE=1 SV=1;>sp|P35613-4|BASI_HUMAN Isoform 4 of Basigin OS=Homo sapiens GN=BSG;>sp|P35613-2|BASI_HUMAN Isoform 2 of Basigin OS			4	4	3	5	4	2	3	3	4	5	3	4	409470000	408360000	422800000	439900000	368370000	403480000	398420000	381300000	503990000	515060000	445360000	496790000	431030000	596120000	418120000	723450000	323790000	202990000	257560000	252510000	515420000	408290000	335030000	608320000
A0A087WVM4;Q6UB35;B7ZM99;H0Y327;Q6UB35-2;Q4VXM0;Q5JYA8;Q5JYA3;Q4VXM1	A0A087WVM4;Q6UB35;B7ZM99	Monofunctional C1-tetrahydrofolate synthase, mitochondrial	MTHFD1L	>tr|A0A087WVM4|A0A087WVM4_HUMAN Monofunctional C1-tetrahydrofolate synthase, mitochondrial OS=Homo sapiens GN=MTHFD1L PE=1 SV=1;>sp|Q6UB35|C1TM_HUMAN Monofunctional C1-tetrahydrofolate synthase, mitochondrial OS=Homo sapiens GN=MTHFD1L PE=1 SV=1;>tr|B7ZM99			1	2	4	5	2	3	2	2	2	3	2	2	0	0	0	0	44325000	41378000	0	40532000	0	0	0	0	23303000	53067000	77892000	41047000	35105000	56113000	19450000	36537000	36752000	6460500	18182000	0
Q00610-2;Q00610;A0A087WVQ6;J3KS13;K7EJJ5;J3KSQ2;J3KRF5;J3QL20;F5H5N6;A0A087WV74;A0A087WXH4	Q00610-2;Q00610;A0A087WVQ6	Clathrin heavy chain 1	CLTC	>sp|Q00610-2|CLH1_HUMAN Isoform 2 of Clathrin heavy chain 1 OS=Homo sapiens GN=CLTC;>sp|Q00610|CLH1_HUMAN Clathrin heavy chain 1 OS=Homo sapiens GN=CLTC PE=1 SV=5;>tr|A0A087WVQ6|A0A087WVQ6_HUMAN Clathrin heavy chain OS=Homo sapiens GN=CLTC PE=1 SV=1			58	63	63	66	54	56	57	54	60	63	60	63	8595100000	8106400000	8294300000	8026000000	6492400000	6360300000	6278800000	6346500000	8192900000	7951100000	8286600000	8130300000	7489900000	7863100000	8054100000	8191200000	4676800000	4901200000	4644800000	5275500000	7378600000	6834400000	7150800000	7193800000
A0A087WWX0;A0A087WVZ9;P19388;A0A087WVN5;A0A0A0MQR7	A0A087WWX0;A0A087WVZ9;P19388;A0A087WVN5;A0A0A0MQR7	DNA-directed RNA polymerases I, II, and III subunit RPABC1	POLR2E	>tr|A0A087WWX0|A0A087WWX0_HUMAN DNA-directed RNA polymerases I, II, and III subunit RPABC1 (Fragment) OS=Homo sapiens GN=POLR2E PE=1 SV=1;>tr|A0A087WVZ9|A0A087WVZ9_HUMAN DNA-directed RNA polymerases I, II, and III subunit RPABC1 OS=Homo sapiens GN=POLR2E P			0	0	0	1	0	1	0	0	1	1	0	1	0	0	0	0	0	0	0	0	0	0	0	2802500	0	0	0	2574300	0	12767000	0	0	11195000	2495000	0	2932600
Q99460-2;Q99460;A0A087WW66;H7C378;H7BZR6;C9J9M4	Q99460-2;Q99460;A0A087WW66	26S proteasome non-ATPase regulatory subunit 1	PSMD1	>sp|Q99460-2|PSMD1_HUMAN Isoform 2 of 26S proteasome non-ATPase regulatory subunit 1 OS=Homo sapiens GN=PSMD1;>sp|Q99460|PSMD1_HUMAN 26S proteasome non-ATPase regulatory subunit 1 OS=Homo sapiens GN=PSMD1 PE=1 SV=2;>tr|A0A087WW66|A0A087WW66_HUMAN 26S prote			7	4	5	2	1	4	0	3	4	5	3	3	65212000	54825000	56045000	0	0	66668000	0	62015000	79609000	63343000	77959000	84575000	147190000	90237000	94602000	32169000	23839000	37735000	0	42229000	124630000	96800000	74909000	69012000
A0A087WX29;Q13148-4;Q13148	A0A087WX29;Q13148-4;Q13148	TAR DNA-binding protein 43	TARDBP	>tr|A0A087WX29|A0A087WX29_HUMAN TAR DNA-binding protein 43 (Fragment) OS=Homo sapiens GN=TARDBP PE=1 SV=1;>sp|Q13148-4|TADBP_HUMAN Isoform 2 of TAR DNA-binding protein 43 OS=Homo sapiens GN=TARDBP;>sp|Q13148|TADBP_HUMAN TAR DNA-binding protein 43 OS=Homo s			0	0	1	1	1	0	0	1	0	0	1	0	0	0	0	0	0	0	0	0	0	0	14807000	0	0	0	24655000	16600000	17034000	0	0	18259000	0	0	15218000	0
A0A087WX59;Q16186	A0A087WX59;Q16186	Proteasomal ubiquitin receptor ADRM1	ADRM1	>tr|A0A087WX59|A0A087WX59_HUMAN Proteasomal ubiquitin receptor ADRM1 OS=Homo sapiens GN=ADRM1 PE=1 SV=1;>sp|Q16186|ADRM1_HUMAN Proteasomal ubiquitin receptor ADRM1 OS=Homo sapiens GN=ADRM1 PE=1 SV=2			0	0	0	0	0	0	0	1	0	0	1	0	0	0	0	0	0	0	0	0	0	0	15267000	0	0	0	0	0	0	0	0	12506000	0	0	15691000	0
O75417-2;O75417;A0A087WXL3	O75417-2;O75417;A0A087WXL3	DNA polymerase theta	POLQ	>sp|O75417-2|DPOLQ_HUMAN Isoform 2 of DNA polymerase theta OS=Homo sapiens GN=POLQ;>sp|O75417|DPOLQ_HUMAN DNA polymerase theta OS=Homo sapiens GN=POLQ PE=1 SV=2;>tr|A0A087WXL3|A0A087WXL3_HUMAN DNA polymerase theta OS=Homo sapiens GN=POLQ PE=1 SV=1			0	0	0	0	0	0	0	0	0	0	2	0	0	0	0	0	0	0	0	0	0	0	95522000	0	0	0	0	0	0	0	0	0	0	0	98176000	0
A0A087WXM6;J3QQT2;J3KRX5;P18621;P18621-3;A0A0A6YYL6;P18621-2;J3QLC8;A0A0A0MRF8;J3KRB3;A0A087WWH0;J3QS96;A0A087WY81;J3KSJ0	A0A087WXM6;J3QQT2;J3KRX5;P18621;P18621-3;A0A0A6YYL6;P18621-2;J3QLC8;A0A0A0MRF8;J3KRB3;A0A087WWH0;J3QS96;A0A087WY81	60S ribosomal protein L17	RPL17	>tr|A0A087WXM6|A0A087WXM6_HUMAN 60S ribosomal protein L17 (Fragment) OS=Homo sapiens GN=RPL17 PE=3 SV=1;>tr|J3QQT2|J3QQT2_HUMAN 60S ribosomal protein L17 (Fragment) OS=Homo sapiens GN=RPL17 PE=3 SV=1;>tr|J3KRX5|J3KRX5_HUMAN 60S ribosomal protein L17 (Fragm			9	9	9	9	9	9	9	9	9	9	9	9	2473200000	2437600000	2387300000	2465800000	2715000000	2529000000	2521800000	2581500000	2764200000	2734200000	2517900000	2700700000	3174900000	2768000000	3169300000	2533000000	2826300000	2215400000	2480100000	1900800000	2693800000	2716700000	2175100000	2457300000
P18564-2;A0A087WXP3;E9PEE8;P18564	P18564-2;A0A087WXP3;E9PEE8;P18564	Integrin beta-6;Integrin beta	ITGB6	>sp|P18564-2|ITB6_HUMAN Isoform 2 of Integrin beta-6 OS=Homo sapiens GN=ITGB6;>tr|A0A087WXP3|A0A087WXP3_HUMAN Integrin beta OS=Homo sapiens GN=ITGB6 PE=1 SV=1;>tr|E9PEE8|E9PEE8_HUMAN Integrin beta OS=Homo sapiens GN=ITGB6 PE=1 SV=1;>sp|P18564|ITB6_HUMAN In			0	0	0	0	0	1	1	1	1	0	1	1	0	0	0	0	0	0	0	0	0	0	0	58131000	0	0	0	0	0	62413000	54124000	60256000	56761000	0	62845000	60830000
H7BXI1;A0FGR8-2;A0FGR8;A0A087WXU3;A0FGR8-6;A0FGR8-5;A0FGR8-4	H7BXI1;A0FGR8-2;A0FGR8;A0A087WXU3;A0FGR8-6;A0FGR8-5	Extended synaptotagmin-2	ESYT2	>tr|H7BXI1|H7BXI1_HUMAN Extended synaptotagmin-2 (Fragment) OS=Homo sapiens GN=ESYT2 PE=1 SV=1;>sp|A0FGR8-2|ESYT2_HUMAN Isoform 2 of Extended synaptotagmin-2 OS=Homo sapiens GN=ESYT2;>sp|A0FGR8|ESYT2_HUMAN Extended synaptotagmin-2 OS=Homo sapiens GN=ESYT2			6	8	9	8	5	2	4	6	6	5	5	5	128520000	125020000	138510000	140810000	130900000	0	129850000	138020000	144420000	146770000	153930000	142950000	165380000	160670000	200020000	225270000	98057000	39362000	88276000	148030000	148550000	131300000	130940000	135960000
Q96CW1-2;A0A087WY71;Q96CW1;E9PFW3;C9JJ47;C9JTK4;C9JGT8;C9JJD3;H7C4C3;C9JPV8	Q96CW1-2;A0A087WY71;Q96CW1;E9PFW3;C9JJ47	AP-2 complex subunit mu	AP2M1	>sp|Q96CW1-2|AP2M1_HUMAN Isoform 2 of AP-2 complex subunit mu OS=Homo sapiens GN=AP2M1;>tr|A0A087WY71|A0A087WY71_HUMAN AP-2 complex subunit mu OS=Homo sapiens GN=AP2M1 PE=1 SV=1;>sp|Q96CW1|AP2M1_HUMAN AP-2 complex subunit mu OS=Homo sapiens GN=AP2M1 PE=1 S			1	3	3	4	3	1	1	1	3	3	1	2	0	52646000	54731000	60193000	56722000	0	0	0	47728000	67790000	0	53350000	19551000	50906000	51186000	74141000	56604000	24253000	21368000	18060000	46189000	51731000	22535000	34087000
Q9UKN7;A0A087WYA1;Q9UKN7-2	Q9UKN7;A0A087WYA1;Q9UKN7-2	Unconventional myosin-XV	MYO15A	>sp|Q9UKN7|MYO15_HUMAN Unconventional myosin-XV OS=Homo sapiens GN=MYO15A PE=1 SV=2;>tr|A0A087WYA1|A0A087WYA1_HUMAN Unconventional myosin-XV OS=Homo sapiens GN=MYO15A PE=1 SV=1;>sp|Q9UKN7-2|MYO15_HUMAN Isoform 2 of Unconventional myosin-XV OS=Homo sapiens			1	0	0	0	0	0	0	0	0	0	0	1	66811000	0	0	0	0	0	0	0	0	0	0	0	72226000	0	0	0	0	0	0	0	0	0	0	7948200
Q03519;A0A0G2JLV0;A0A087WYD6;X5CMH5;Q9NUT2-5;Q9NUT2-4;Q03519-2;A0A140T9S0;Q9NUT2-2;Q9NUT2;Q9NRK6;E7ENX8	Q03519;A0A0G2JLV0;A0A087WYD6;X5CMH5;Q9NUT2-5;Q9NUT2-4;Q03519-2;A0A140T9S0;Q9NUT2-2;Q9NUT2;Q9NRK6;E7ENX8	Antigen peptide transporter 2;ATP-binding cassette sub-family B member 8, mitochondrial;ATP-binding cassette sub-family B member 10, mitochondrial	TAP2;ABCB8;ABCB10	>sp|Q03519|TAP2_HUMAN Antigen peptide transporter 2 OS=Homo sapiens GN=TAP2 PE=1 SV=1;>tr|A0A0G2JLV0|A0A0G2JLV0_HUMAN Antigen peptide transporter 2 OS=Homo sapiens GN=TAP2 PE=1 SV=1;>tr|A0A087WYD6|A0A087WYD6_HUMAN Antigen peptide transporter 2 OS=Homo sapi			0	2	1	1	0	0	0	0	1	0	0	0	0	21412000	0	0	0	0	0	0	0	0	0	0	0	24318000	32054000	26469000	0	0	0	0	23396000	0	0	0
A0A087WYR0;P09132	A0A087WYR0;P09132	Signal recognition particle 19 kDa protein	SRP19	>tr|A0A087WYR0|A0A087WYR0_HUMAN Signal recognition particle 19 kDa protein OS=Homo sapiens GN=SRP19 PE=1 SV=1;>sp|P09132|SRP19_HUMAN Signal recognition particle 19 kDa protein OS=Homo sapiens GN=SRP19 PE=1 SV=3			0	0	1	0	0	1	2	0	0	1	0	0	0	0	0	0	0	0	0	0	0	0	0	0	0	0	2878100	0	0	1690600	2428200	0	0	3220400	0	0
O43399-2;O43399-4;O43399;O43399-3;O43399-5;A0A087WYR3;O43399-7;A0A087WZ51;O43399-6	O43399-2;O43399-4;O43399;O43399-3;O43399-5;A0A087WYR3;O43399-7;A0A087WZ51;O43399-6	Tumor protein D54	TPD52L2	>sp|O43399-2|TPD54_HUMAN Isoform 2 of Tumor protein D54 OS=Homo sapiens GN=TPD52L2;>sp|O43399-4|TPD54_HUMAN Isoform 4 of Tumor protein D54 OS=Homo sapiens GN=TPD52L2;>sp|O43399|TPD54_HUMAN Tumor protein D54 OS=Homo sapiens GN=TPD52L2 PE=1 SV=2;>sp|O43399-3			0	1	2	1	1	3	0	1	2	2	1	1	0	0	0	0	0	64937000	0	0	101730000	78848000	0	0	0	27158000	26747000	34690000	18038000	87487000	0	26899000	82057000	59340000	32260000	23517000
A0A087WZK9;O15372;B3KS98;E5RJT0	A0A087WZK9;O15372;B3KS98;E5RJT0	Eukaryotic translation initiation factor 3 subunit H	EIF3H;EIF3S3	>tr|A0A087WZK9|A0A087WZK9_HUMAN Eukaryotic translation initiation factor 3 subunit H OS=Homo sapiens GN=EIF3H PE=1 SV=1;>sp|O15372|EIF3H_HUMAN Eukaryotic translation initiation factor 3 subunit H OS=Homo sapiens GN=EIF3H PE=1 SV=1;>tr|B3KS98|B3KS98_HUMAN E			0	1	0	0	0	0	0	0	0	1	0	0	0	0	0	0	0	0	0	0	0	23679000	0	0	0	0	0	0	0	0	0	0	0	23679000	0	0
A0A087X054;Q9Y4L1	A0A087X054;Q9Y4L1	Hypoxia up-regulated protein 1	HYOU1	>tr|A0A087X054|A0A087X054_HUMAN Hypoxia up-regulated protein 1 OS=Homo sapiens GN=HYOU1 PE=1 SV=1;>sp|Q9Y4L1|HYOU1_HUMAN Hypoxia up-regulated protein 1 OS=Homo sapiens GN=HYOU1 PE=1 SV=1			0	0	0	0	0	0	0	0	1	0	0	0	0	0	0	0	0	0	0	0	11187000	0	0	0	0	0	0	0	0	0	0	0	11513000	0	0	0
Q5T8P6-5;Q5T8P6-4;Q5T8P6-3;Q5T8P6-2;Q5T8P6;A0A087X0H9;E2PSN0;U3KPZ7;Q9P2N5	Q5T8P6-5;Q5T8P6-4;Q5T8P6-3;Q5T8P6-2;Q5T8P6;A0A087X0H9;E2PSN0;U3KPZ7;Q9P2N5	RNA-binding protein 26;RNA-binding protein 27	RBM26;RBM27	>sp|Q5T8P6-5|RBM26_HUMAN Isoform 5 of RNA-binding protein 26 OS=Homo sapiens GN=RBM26;>sp|Q5T8P6-4|RBM26_HUMAN Isoform 4 of RNA-binding protein 26 OS=Homo sapiens GN=RBM26;>sp|Q5T8P6-3|RBM26_HUMAN Isoform 3 of RNA-binding protein 26 OS=Homo sapiens GN=RBM2			1	1	0	0	0	1	0	0	0	0	0	0	2993300	0	0	0	0	0	0	0	0	0	0	0	3235900	0	0	0	0	0	0	0	0	0	0	0
Q5JPE7-2;Q15155;P69849;Q5JPE7;J3KN36;A0A0G2JN29;A0A087X117;Q5JPE7-3;A0A0G2JP90;A0A087WW46;A0A087WTD5	Q5JPE7-2;Q15155;P69849;Q5JPE7;J3KN36;A0A0G2JN29;A0A087X117;Q5JPE7-3;A0A0G2JP90;A0A087WW46	Nodal modulator 2;Nodal modulator 1;Nodal modulator 3	NOMO2;NOMO1;NOMO3	>sp|Q5JPE7-2|NOMO2_HUMAN Isoform 2 of Nodal modulator 2 OS=Homo sapiens GN=NOMO2;>sp|Q15155|NOMO1_HUMAN Nodal modulator 1 OS=Homo sapiens GN=NOMO1 PE=1 SV=5;>sp|P69849|NOMO3_HUMAN Nodal modulator 3 OS=Homo sapiens GN=NOMO3 PE=3 SV=2;>sp|Q5JPE7|NOMO2_HUMAN			0	1	0	0	1	1	0	0	0	0	0	1	0	0	0	0	0	0	0	0	0	0	0	10638000	0	13136000	0	0	20655000	19232000	0	0	0	0	0	11131000
G5EA18;Q9NUL3-4;E5RJN7;E7EVI1;Q9NUL3-6;A0A0A0MTC4;Q9NUL3-8;A0A0A0MTD1;Q9NUL3-3;F8VPI7;E7EPX0;A0A087X1A5;Q5JW30;O95793-2;O95793-3;Q9NUL3-7;A0A0A0MTC6;E7EVJ4;Q9NUL3-2;E9PH62;Q9NUL3;A0A0A0MTC5;O95793	G5EA18;Q9NUL3-4;E5RJN7;E7EVI1;Q9NUL3-6;A0A0A0MTC4;Q9NUL3-8;A0A0A0MTD1;Q9NUL3-3;F8VPI7;E7EPX0;A0A087X1A5;Q5JW30;O95793-2;O95793-3;Q9NUL3-7;A0A0A0MTC6;E7EVJ4;Q9NUL3-2;E9PH62;Q9NUL3;A0A0A0MTC5;O95793	Double-stranded RNA-binding protein Staufen homolog 2;Double-stranded RNA-binding protein Staufen homolog 1	STAU2;STAU1	>tr|G5EA18|G5EA18_HUMAN Double-stranded RNA-binding protein Staufen homolog 2 OS=Homo sapiens GN=STAU2 PE=1 SV=1;>sp|Q9NUL3-4|STAU2_HUMAN Isoform 4 of Double-stranded RNA-binding protein Staufen homolog 2 OS=Homo sapiens GN=STAU2;>tr|E5RJN7|E5RJN7_HUMAN Do			0	0	0	0	0	0	0	1	0	0	0	0	0	0	0	0	0	0	0	24427000	0	0	0	0	0	0	0	0	0	0	0	25137000	0	0	0	0
Q53GS9-2;A0A087X1B2;B9A018;Q53GS9;Q53GS9-3	Q53GS9-2;A0A087X1B2;B9A018;Q53GS9;Q53GS9-3	U4/U6.U5 tri-snRNP-associated protein 2	USP39	>sp|Q53GS9-2|SNUT2_HUMAN Isoform 2 of U4/U6.U5 tri-snRNP-associated protein 2 OS=Homo sapiens GN=USP39;>tr|A0A087X1B2|A0A087X1B2_HUMAN U4/U6.U5 tri-snRNP-associated protein 2 OS=Homo sapiens GN=USP39 PE=1 SV=1;>tr|B9A018|B9A018_HUMAN U4/U6.U5 tri-snRNP-ass			0	0	1	0	0	0	0	0	1	0	3	1	0	0	0	0	0	0	0	0	0	0	57091000	0	0	0	33494000	0	0	0	0	0	7832200	0	58678000	12336000
A0A087X1B7;Q9Y3Y2-4;X6R700;Q9Y3Y2;Q9Y3Y2-3;Q5T7Y7	A0A087X1B7;Q9Y3Y2-4;X6R700;Q9Y3Y2;Q9Y3Y2-3;Q5T7Y7	Chromatin target of PRMT1 protein	CHTOP	>tr|A0A087X1B7|A0A087X1B7_HUMAN Chromatin target of PRMT1 protein OS=Homo sapiens GN=CHTOP PE=1 SV=1;>sp|Q9Y3Y2-4|CHTOP_HUMAN Isoform 3 of Chromatin target of PRMT1 protein OS=Homo sapiens GN=CHTOP;>tr|X6R700|X6R700_HUMAN Chromatin target of PRMT1 protein			0	0	1	0	0	0	0	0	0	0	0	0	0	0	0	0	0	0	0	0	0	0	0	0	0	0	11654000	0	0	0	0	0	0	0	0	0
F8WAS3;C9IZN5;A0A087X1G1;H7BYD0;Q16718-2;Q16718	F8WAS3;C9IZN5;A0A087X1G1;H7BYD0;Q16718-2;Q16718	NADH dehydrogenase [ubiquinone] 1 alpha subcomplex subunit 5	NDUFA5	>tr|F8WAS3|F8WAS3_HUMAN NADH dehydrogenase [ubiquinone] 1 alpha subcomplex subunit 5 OS=Homo sapiens GN=NDUFA5 PE=1 SV=1;>tr|C9IZN5|C9IZN5_HUMAN NADH dehydrogenase [ubiquinone] 1 alpha subcomplex subunit 5 (Fragment) OS=Homo sapiens GN=NDUFA5 PE=1 SV=1;>tr			0	0	0	1	0	0	0	0	0	0	0	0	0	0	0	7664500	0	0	0	0	0	0	0	0	0	0	0	8861900	0	0	0	0	0	0	0	0
Q8TCG1;A0A087X211;Q8TCG1-2;F8WF26;F8WAX6	Q8TCG1;A0A087X211;Q8TCG1-2	Protein CIP2A	KIAA1524	>sp|Q8TCG1|CIP2A_HUMAN Protein CIP2A OS=Homo sapiens GN=KIAA1524 PE=1 SV=2;>tr|A0A087X211|A0A087X211_HUMAN Protein CIP2A OS=Homo sapiens GN=KIAA1524 PE=1 SV=1;>sp|Q8TCG1-2|CIP2A_HUMAN Isoform 2 of Protein CIP2A OS=Homo sapiens GN=KIAA1524			2	2	5	2	3	0	1	0	2	1	3	2	28079000	0	26813000	24641000	25283000	0	0	0	24093000	0	28089000	24195000	33533000	15699000	54106000	23922000	19343000	0	8910900	0	20644000	13332000	21124000	21425000
P62333;A0A087X2I1;H0YJC0;H0YJS8	P62333;A0A087X2I1	26S protease regulatory subunit 10B	PSMC6	>sp|P62333|PRS10_HUMAN 26S protease regulatory subunit 10B OS=Homo sapiens GN=PSMC6 PE=1 SV=1;>tr|A0A087X2I1|A0A087X2I1_HUMAN 26S protease regulatory subunit 10B OS=Homo sapiens GN=PSMC6 PE=1 SV=1			4	3	3	4	4	3	4	3	2	2	2	4	68901000	64760000	56273000	59907000	0	69302000	58796000	59285000	70604000	65257000	73490000	57637000	81873000	86152000	71579000	90074000	40316000	68947000	67554000	65534000	46637000	48416000	54996000	70640000
J3QS84;J3QS88;J3KTB0;J3QLE8;J3QLT0;J3QL53;J3KRE8;J3KSA5;J3KRJ4;C9JFE4;A0A096LP07;Q13098-5;A0A096LPJ3;Q13098;A8K070;Q13098-7	J3QS84;J3QS88;J3KTB0;J3QLE8;J3QLT0;J3QL53;J3KRE8;J3KSA5;J3KRJ4;C9JFE4;A0A096LP07;Q13098-5;A0A096LPJ3;Q13098;A8K070;Q13098-7	COP9 signalosome complex subunit 1	GPS1	>tr|J3QS84|J3QS84_HUMAN COP9 signalosome complex subunit 1 (Fragment) OS=Homo sapiens GN=GPS1 PE=1 SV=1;>tr|J3QS88|J3QS88_HUMAN COP9 signalosome complex subunit 1 (Fragment) OS=Homo sapiens GN=GPS1 PE=1 SV=1;>tr|J3KTB0|J3KTB0_HUMAN COP9 signalosome complex			0	0	0	1	0	0	0	0	1	1	1	0	0	0	0	0	0	0	0	0	0	10498000	0	0	0	0	0	10032000	0	0	0	0	12641000	10498000	0	0
U3KQC1;K7EIR0;A0A0A0MQU0;Q9BV38;K7EML4	U3KQC1;K7EIR0;A0A0A0MQU0;Q9BV38;K7EML4	WD repeat-containing protein 18	WDR18	>tr|U3KQC1|U3KQC1_HUMAN WD repeat-containing protein 18 (Fragment) OS=Homo sapiens GN=WDR18 PE=1 SV=1;>tr|K7EIR0|K7EIR0_HUMAN WD repeat-containing protein 18 OS=Homo sapiens GN=WDR18 PE=1 SV=1;>tr|A0A0A0MQU0|A0A0A0MQU0_HUMAN WD repeat-containing protein 18			1	1	0	0	1	0	0	1	1	1	1	0	0	0	0	0	0	0	0	0	0	6649900	0	0	7175000	6853000	0	0	0	0	0	0	0	6649900	0	0
A8MY87;Q8IVT5-4;Q8IVT5-3;A0A0A0MQW1;Q8IVT5-2;Q8IVT5	A8MY87;Q8IVT5-4;Q8IVT5-3;A0A0A0MQW1;Q8IVT5-2;Q8IVT5	Kinase suppressor of Ras 1	KSR1	>tr|A8MY87|A8MY87_HUMAN Kinase suppressor of Ras 1 (Fragment) OS=Homo sapiens GN=KSR1 PE=1 SV=2;>sp|Q8IVT5-4|KSR1_HUMAN Isoform 4 of Kinase suppressor of Ras 1 OS=Homo sapiens GN=KSR1;>sp|Q8IVT5-3|KSR1_HUMAN Isoform 3 of Kinase suppressor of Ras 1 OS=Homo			1	0	0	0	0	0	0	0	0	0	0	0	6003600	0	0	0	0	0	0	0	0	0	0	0	6490200	0	0	0	0	0	0	0	0	0	0	0
Q9HD67;A0A0A0MQX1;D6RGD1;E9PEW5;Q9HD67-3;E9PCN3	Q9HD67;A0A0A0MQX1;D6RGD1;E9PEW5;Q9HD67-3	Unconventional myosin-X	MYO10	>sp|Q9HD67|MYO10_HUMAN Unconventional myosin-X OS=Homo sapiens GN=MYO10 PE=1 SV=3;>tr|A0A0A0MQX1|A0A0A0MQX1_HUMAN Unconventional myosin-X OS=Homo sapiens GN=MYO10 PE=1 SV=1;>tr|D6RGD1|D6RGD1_HUMAN Unconventional myosin-X (Fragment) OS=Homo sapiens GN=MYO10			0	0	0	0	0	0	0	0	1	0	0	2	0	0	0	0	0	0	0	0	0	0	0	32708000	0	0	0	0	0	0	0	0	18202000	0	0	34226000
A0A0A0MR02;P45880;P45880-2;P45880-1;Q5JSD2;Q5JSD1;A2A3S1	A0A0A0MR02;P45880;P45880-2;P45880-1;Q5JSD2;Q5JSD1	Voltage-dependent anion-selective channel protein 2	VDAC2	>tr|A0A0A0MR02|A0A0A0MR02_HUMAN Voltage-dependent anion-selective channel protein 2 (Fragment) OS=Homo sapiens GN=VDAC2 PE=1 SV=1;>sp|P45880|VDAC2_HUMAN Voltage-dependent anion-selective channel protein 2 OS=Homo sapiens GN=VDAC2 PE=1 SV=2;>sp|P45880-2|VDA			5	7	5	3	3	5	5	4	5	5	5	6	178850000	131820000	137650000	126930000	152880000	163010000	160250000	167660000	158930000	147250000	166960000	159450000	201180000	136700000	146190000	64799000	118680000	230690000	199920000	136960000	188760000	152790000	223530000	184290000
A0A0A0MRE1;Q9UPT5-2;B4DJ07;Q9UPT5-5;Q9UPT5-1;A0A0A0MSB8;Q9UPT5-6;Q9UPT5;Q9UPT5-4;C9JME6;C9JKC2;B5MCY9;K7ERQ5	A0A0A0MRE1;Q9UPT5-2;B4DJ07;Q9UPT5-5;Q9UPT5-1;A0A0A0MSB8;Q9UPT5-6;Q9UPT5	Exocyst complex component 7	EXOC7	>tr|A0A0A0MRE1|A0A0A0MRE1_HUMAN Exocyst complex component 7 (Fragment) OS=Homo sapiens GN=EXOC7 PE=1 SV=1;>sp|Q9UPT5-2|EXOC7_HUMAN Isoform 2 of Exocyst complex component 7 OS=Homo sapiens GN=EXOC7;>tr|B4DJ07|B4DJ07_HUMAN Exocyst complex component 7 OS=Homo			6	2	3	2	2	3	1	2	1	2	2	1	52943000	0	47875000	49032000	0	46362000	0	51829000	0	44605000	0	0	80609000	21250000	47211000	35724000	40942000	27796000	17625000	33800000	12641000	27698000	15514000	18738000
P22061;P22061-2;F6S8N6;A0A0A0MRJ6;H7BY58;F8WDT3;F8WAV5;F8WAX2	P22061;P22061-2;F6S8N6;A0A0A0MRJ6;H7BY58;F8WDT3;F8WAV5;F8WAX2	Protein-L-isoaspartate(D-aspartate) O-methyltransferase;Protein-L-isoaspartate O-methyltransferase	PCMT1	>sp|P22061|PIMT_HUMAN Protein-L-isoaspartate(D-aspartate) O-methyltransferase OS=Homo sapiens GN=PCMT1 PE=1 SV=4;>sp|P22061-2|PIMT_HUMAN Isoform 2 of Protein-L-isoaspartate(D-aspartate) O-methyltransferase OS=Homo sapiens GN=PCMT1;>tr|F6S8N6|F6S8N6_HUMAN P			1	2	1	1	0	1	0	0	0	0	0	1	0	38757000	0	0	0	0	0	0	0	0	0	0	15932000	44018000	0	16053000	0	0	0	0	0	0	0	10920000
Q14978;Q14978-3;A0A0A0MRM9;Q14978-2;S4R402;S4R341;S4R349	Q14978;Q14978-3;A0A0A0MRM9;Q14978-2;S4R402;S4R341;S4R349	Nucleolar and coiled-body phosphoprotein 1	NOLC1	>sp|Q14978|NOLC1_HUMAN Nucleolar and coiled-body phosphoprotein 1 OS=Homo sapiens GN=NOLC1 PE=1 SV=2;>sp|Q14978-3|NOLC1_HUMAN Isoform 3 of Nucleolar and coiled-body phosphoprotein 1 OS=Homo sapiens GN=NOLC1;>tr|A0A0A0MRM9|A0A0A0MRM9_HUMAN Nucleolar and coi			0	1	1	1	1	1	1	2	0	0	0	0	0	0	0	0	0	0	0	20049000	0	0	0	0	0	12294000	8793600	10128000	10659000	12701000	15697000	20631000	0	0	0	0
P09234;A0A0A0MRR7	P09234;A0A0A0MRR7	U1 small nuclear ribonucleoprotein C	SNRPC	>sp|P09234|RU1C_HUMAN U1 small nuclear ribonucleoprotein C OS=Homo sapiens GN=SNRPC PE=1 SV=1;>tr|A0A0A0MRR7|A0A0A0MRR7_HUMAN U1 small nuclear ribonucleoprotein C OS=Homo sapiens GN=SNRPC PE=1 SV=1			0	1	0	0	0	0	0	0	0	0	0	0	0	25734000	0	0	0	0	0	0	0	0	0	0	0	29227000	0	0	0	0	0	0	0	0	0	0
Q9P2E9-3;Q9P2E9-2;Q9P2E9;A0A0A0MRV0;F8W7S5;A0A087WVV2;A0A087WU26;A2A2S5	Q9P2E9-3;Q9P2E9-2;Q9P2E9;A0A0A0MRV0;F8W7S5;A0A087WVV2;A0A087WU26	Ribosome-binding protein 1	RRBP1	>sp|Q9P2E9-3|RRBP1_HUMAN Isoform 2 of Ribosome-binding protein 1 OS=Homo sapiens GN=RRBP1;>sp|Q9P2E9-2|RRBP1_HUMAN Isoform 1 of Ribosome-binding protein 1 OS=Homo sapiens GN=RRBP1;>sp|Q9P2E9|RRBP1_HUMAN Ribosome-binding protein 1 OS=Homo sapiens GN=RRBP1 P			0	0	1	0	0	0	0	0	0	0	0	2	0	0	0	0	0	0	0	0	0	0	0	0	0	0	5429500	0	0	0	0	0	0	0	0	5704900
A0A0A0MS41;Q9BWM7;S4R3N9	A0A0A0MS41;Q9BWM7;S4R3N9	Sideroflexin-3	SFXN3	>tr|A0A0A0MS41|A0A0A0MS41_HUMAN Sideroflexin OS=Homo sapiens GN=SFXN3 PE=1 SV=1;>sp|Q9BWM7|SFXN3_HUMAN Sideroflexin-3 OS=Homo sapiens GN=SFXN3 PE=1 SV=2;>tr|S4R3N9|S4R3N9_HUMAN Sideroflexin-3 OS=Homo sapiens GN=SFXN3 PE=1 SV=1			8	10	6	7	6	6	8	7	8	7	6	6	222910000	230160000	205050000	198880000	194250000	189800000	207210000	227840000	237760000	242740000	245020000	234370000	285180000	329340000	273220000	251180000	179910000	206060000	226950000	224820000	257340000	295520000	207440000	180360000
A0A0A0MS99;P33527-6;I3L4X2;P33527-4;P33527-2;P33527;P33527-9;P33527-8;P33527-7;P33527-5;P33527-3	A0A0A0MS99;P33527-6;I3L4X2;P33527-4;P33527-2;P33527;P33527-9;P33527-8;P33527-7;P33527-5;P33527-3	Multidrug resistance-associated protein 1	ABCC1	>tr|A0A0A0MS99|A0A0A0MS99_HUMAN Multidrug resistance-associated protein 1 OS=Homo sapiens GN=ABCC1 PE=1 SV=1;>sp|P33527-6|MRP1_HUMAN Isoform 6 of Multidrug resistance-associated protein 1 OS=Homo sapiens GN=ABCC1;>tr|I3L4X2|I3L4X2_HUMAN Multidrug resistanc			1	0	0	1	0	1	0	0	0	0	1	1	0	0	0	16382000	0	0	0	0	0	0	0	0	9691000	0	0	18942000	0	17399000	0	0	0	0	7871400	9698100
O15533-2;O15533;A0A0G2JKZ1;A2AB90;A0A0G2JH37;O15533-3;A0A0A0MSV9;Q6P1N7;C9JA35;O15533-4;A0A0A0MT98	O15533-2;O15533;A0A0G2JKZ1;A2AB90;A0A0G2JH37;O15533-3;A0A0A0MSV9;Q6P1N7;C9JA35;O15533-4;A0A0A0MT98	Tapasin	TAPBP	>sp|O15533-2|TPSN_HUMAN Isoform 2 of Tapasin OS=Homo sapiens GN=TAPBP;>sp|O15533|TPSN_HUMAN Tapasin OS=Homo sapiens GN=TAPBP PE=1 SV=1;>tr|A0A0G2JKZ1|A0A0G2JKZ1_HUMAN Tapasin OS=Homo sapiens GN=TAPBP PE=1 SV=1;>tr|A2AB90|A2AB90_HUMAN Tapasin OS=Homo sapien			0	0	0	0	1	0	0	0	1	1	1	2	0	0	0	0	0	0	0	0	0	0	0	9624400	0	0	0	0	6096000	0	0	0	6815700	1014100	1667200	10071000
A0A0A0MSW3;P35658-2;P35658-4;P35658;P35658-3;P35658-5;H0YF36;E9PKD2;B7ZAV2;H0Y837	A0A0A0MSW3;P35658-2;P35658-4;P35658;P35658-3;P35658-5	Nuclear pore complex protein Nup214	NUP214	>tr|A0A0A0MSW3|A0A0A0MSW3_HUMAN Nuclear pore complex protein Nup214 OS=Homo sapiens GN=NUP214 PE=1 SV=1;>sp|P35658-2|NU214_HUMAN Isoform 2 of Nuclear pore complex protein Nup214 OS=Homo sapiens GN=NUP214;>sp|P35658-4|NU214_HUMAN Isoform 4 of Nuclear pore c			1	3	0	3	0	2	0	2	0	0	1	3	0	29637000	0	0	0	0	0	0	0	0	0	0	0	33660000	0	11509000	0	12394000	0	5067100	0	0	17704000	22834000
Q9UPN6;Q9UPN6-2;A0A0A0MT33;O95104-2;O95104-3;O95104	Q9UPN6;Q9UPN6-2;A0A0A0MT33;O95104-2;O95104-3;O95104	Protein SCAF8;Splicing factor, arginine/serine-rich 15	SCAF8;SCAF4	>sp|Q9UPN6|SCAF8_HUMAN Protein SCAF8 OS=Homo sapiens GN=SCAF8 PE=1 SV=1;>sp|Q9UPN6-2|SCAF8_HUMAN Isoform 2 of Protein SCAF8 OS=Homo sapiens GN=SCAF8;>tr|A0A0A0MT33|A0A0A0MT33_HUMAN Protein SCAF8 OS=Homo sapiens GN=SCAF8 PE=1 SV=1;>sp|O95104-2|SFR15_HUMAN I			1	1	0	0	1	0	0	1	1	0	1	0	0	0	0	0	0	0	0	0	0	0	0	0	7638600	11235000	0	0	8258200	0	0	8045000	6935600	0	9086000	0
H7C276;Q9UPR0-2;Q15111-2;Q9UPR0-3;H3BUD4;A0A0A0MT40;Q15111;Q9UPR0	H7C276;Q9UPR0-2;Q15111-2;Q9UPR0-3;H3BUD4;A0A0A0MT40;Q15111;Q9UPR0	Inactive phospholipase C-like protein 2;Inactive phospholipase C-like protein 1	PLCL2;PLCL1	>tr|H7C276|H7C276_HUMAN Phosphoinositide phospholipase C (Fragment) OS=Homo sapiens GN=PLCL2 PE=1 SV=1;>sp|Q9UPR0-2|PLCL2_HUMAN Isoform 2 of Inactive phospholipase C-like protein 2 OS=Homo sapiens GN=PLCL2;>sp|Q15111-2|PLCL1_HUMAN Isoform 2 of Inactive pho			1	0	1	0	1	0	1	1	1	1	1	1	0	0	0	0	0	0	0	0	0	0	0	76528000	42575000	0	44853000	0	94642000	0	106340000	96081000	78657000	77453000	79621000	80081000
Q63HN8;A0A0A0MTR7;Q63HN8-4;A0A0A0MTC1;Q63HN8-6;Q63HN8-5	Q63HN8;A0A0A0MTR7;Q63HN8-4;A0A0A0MTC1	E3 ubiquitin-protein ligase RNF213	RNF213	>sp|Q63HN8|RN213_HUMAN E3 ubiquitin-protein ligase RNF213 OS=Homo sapiens GN=RNF213 PE=1 SV=3;>tr|A0A0A0MTR7|A0A0A0MTR7_HUMAN E3 ubiquitin-protein ligase RNF213 OS=Homo sapiens GN=RNF213 PE=1 SV=1;>sp|Q63HN8-4|RN213_HUMAN Isoform 2 of E3 ubiquitin-protein			3	6	3	4	1	4	3	3	3	6	3	4	34495000	39073000	38018000	33234000	0	0	0	0	37577000	0	0	0	33482000	65098000	24691000	45444000	13701000	34002000	24013000	13968000	33839000	45719000	33297000	54224000
Q8WWI1-5;A0A0A0MTE2;E9PMT2;Q8WWI1-4;F8WD26;J3KP06;Q8WWI1-2;Q8WWI1;E9PMS6;Q8WWI1-3;E9PMP7;H0Y424;H0YDQ3;E9PLU6;E9PK58;E9PRJ0;H0YE95;E9PJ10;H0YDG6	Q8WWI1-5;A0A0A0MTE2;E9PMT2;Q8WWI1-4;F8WD26;J3KP06;Q8WWI1-2;Q8WWI1;E9PMS6;Q8WWI1-3;E9PMP7;H0Y424	LIM domain only protein 7	LMO7	>sp|Q8WWI1-5|LMO7_HUMAN Isoform 5 of LIM domain only protein 7 OS=Homo sapiens GN=LMO7;>tr|A0A0A0MTE2|A0A0A0MTE2_HUMAN LIM domain only protein 7 OS=Homo sapiens GN=LMO7 PE=1 SV=1;>tr|E9PMT2|E9PMT2_HUMAN LIM domain only protein 7 OS=Homo sapiens GN=LMO7 PE=			0	1	2	3	2	2	2	1	0	0	1	1	0	0	0	288980000	0	0	0	0	0	0	0	0	0	3699100	456590000	530320000	7218100	6529400	3085500	3212000	0	0	3169800	5542500
Q13418-3;Q13418;A0A0A0MTH3;Q13418-2	Q13418-3;Q13418;A0A0A0MTH3;Q13418-2	Integrin-linked protein kinase	ILK	>sp|Q13418-3|ILK_HUMAN Isoform 3 of Integrin-linked protein kinase OS=Homo sapiens GN=ILK;>sp|Q13418|ILK_HUMAN Integrin-linked protein kinase OS=Homo sapiens GN=ILK PE=1 SV=2;>tr|A0A0A0MTH3|A0A0A0MTH3_HUMAN Integrin-linked protein kinase OS=Homo sapiens GN			0	1	0	0	0	0	0	1	0	0	0	0	0	0	0	0	0	0	0	12368000	0	0	0	0	0	13899000	0	0	0	0	0	12727000	0	0	0	0
O14981;A0A0A0MTH9;O14981-2	O14981;A0A0A0MTH9	TATA-binding protein-associated factor 172	BTAF1	>sp|O14981|BTAF1_HUMAN TATA-binding protein-associated factor 172 OS=Homo sapiens GN=BTAF1 PE=1 SV=2;>tr|A0A0A0MTH9|A0A0A0MTH9_HUMAN TATA-binding protein-associated factor 172 OS=Homo sapiens GN=BTAF1 PE=1 SV=1			4	7	5	6	3	6	4	3	5	5	4	2	59534000	72538000	60493000	64616000	66150000	75960000	60821000	67217000	61362000	51082000	64001000	58246000	58603000	133230000	72819000	83261000	48375000	95046000	57355000	52812000	80096000	45503000	58991000	36994000
H7C046;Q6PIU2;Q6PIU2-2;A0A0R4J2G3;A0A0A0MTJ9;Q6PIU2-3	H7C046;Q6PIU2;Q6PIU2-2;A0A0R4J2G3;A0A0A0MTJ9;Q6PIU2-3	Neutral cholesterol ester hydrolase 1	NCEH1	>tr|H7C046|H7C046_HUMAN Neutral cholesterol ester hydrolase 1 (Fragment) OS=Homo sapiens GN=NCEH1 PE=1 SV=1;>sp|Q6PIU2|NCEH1_HUMAN Neutral cholesterol ester hydrolase 1 OS=Homo sapiens GN=NCEH1 PE=1 SV=3;>sp|Q6PIU2-2|NCEH1_HUMAN Isoform 2 of Neutral choles			0	0	0	0	0	0	0	0	0	1	0	0	0	0	0	0	0	0	0	0	0	19349000	0	0	0	0	0	0	0	0	0	0	0	19349000	0	0
Q13617;A0A0A0MTN0;Q13617-2;Q5T2B5	Q13617;A0A0A0MTN0;Q13617-2;Q5T2B5	Cullin-2	CUL2	>sp|Q13617|CUL2_HUMAN Cullin-2 OS=Homo sapiens GN=CUL2 PE=1 SV=2;>tr|A0A0A0MTN0|A0A0A0MTN0_HUMAN Cullin-2 OS=Homo sapiens GN=CUL2 PE=1 SV=1;>sp|Q13617-2|CUL2_HUMAN Isoform 2 of Cullin-2 OS=Homo sapiens GN=CUL2;>tr|Q5T2B5|Q5T2B5_HUMAN Cullin-2 OS=Homo sapie			0	1	0	0	0	2	0	0	1	0	0	0	0	0	0	0	0	13643000	0	0	0	0	0	0	0	8543500	0	0	0	14322000	0	0	4625300	0	0	0
O15357-2;A0A0A0MTP6;O15357;F5GY16	O15357-2;A0A0A0MTP6;O15357;F5GY16	Phosphatidylinositol 3,4,5-trisphosphate 5-phosphatase 2	INPPL1	>sp|O15357-2|SHIP2_HUMAN Isoform 2 of Phosphatidylinositol 3,4,5-trisphosphate 5-phosphatase 2 OS=Homo sapiens GN=INPPL1;>tr|A0A0A0MTP6|A0A0A0MTP6_HUMAN Phosphatidylinositol 3,4,5-trisphosphate 5-phosphatase 2 OS=Homo sapiens GN=INPPL1 PE=1 SV=1;>sp|O15357			1	0	0	0	1	1	0	1	0	0	0	0	0	0	0	0	0	0	0	85753000	0	0	0	0	0	0	0	0	156060000	0	0	88245000	0	0	0	0
Q9Y3B3-2;A0A0A6YYA0;Q9Y3B3;Q86XR7-2;G3V2Y2	Q9Y3B3-2;A0A0A6YYA0;Q9Y3B3;Q86XR7-2	Transmembrane emp24 domain-containing protein 7	TMED7	>sp|Q9Y3B3-2|TMED7_HUMAN Isoform 2 of Transmembrane emp24 domain-containing protein 7 OS=Homo sapiens GN=TMED7;>tr|A0A0A6YYA0|A0A0A6YYA0_HUMAN Protein TMED7-TICAM2 OS=Homo sapiens GN=TMED7-TICAM2 PE=3 SV=1;>sp|Q9Y3B3|TMED7_HUMAN Transmembrane emp24 domain-			2	2	1	1	2	2	1	2	1	1	2	2	54507000	0	0	0	59861000	61363000	0	52258000	0	0	48693000	69623000	64413000	58886000	28485000	27113000	37566000	41504000	16706000	64683000	24546000	22097000	36842000	55197000
Q9Y3D7;I3L1U7;I3L0X9;I3L3T0;P57737-3;A0A0A6YYL4	Q9Y3D7;I3L1U7;I3L0X9;I3L3T0;P57737-3;A0A0A6YYL4	Mitochondrial import inner membrane translocase subunit TIM16	PAM16	>sp|Q9Y3D7|TIM16_HUMAN Mitochondrial import inner membrane translocase subunit TIM16 OS=Homo sapiens GN=PAM16 PE=1 SV=2;>tr|I3L1U7|I3L1U7_HUMAN Mitochondrial import inner membrane translocase subunit TIM16 OS=Homo sapiens GN=PAM16 PE=4 SV=1;>tr|I3L0X9|I3L0			0	0	0	1	0	0	0	0	0	1	1	0	0	0	0	30164000	0	0	0	0	0	0	0	0	0	0	0	34877000	0	0	0	0	0	6326800	6694400	0
Q9NRZ9-4;Q9NRZ9-3;Q9NRZ9-2;Q9NRZ9;A0A0B4J1V9;A0A087WSW7;Q9NRZ9-6;F6XU50;Q9NRZ9-5;Q9NW36;B1ALG6;Q9NRZ9-8;Q9NRZ9-7;Q9NRZ9-9	Q9NRZ9-4;Q9NRZ9-3;Q9NRZ9-2;Q9NRZ9;A0A0B4J1V9;A0A087WSW7;Q9NRZ9-6;F6XU50;Q9NRZ9-5	Lymphoid-specific helicase	HELLS	>sp|Q9NRZ9-4|HELLS_HUMAN Isoform 4 of Lymphoid-specific helicase OS=Homo sapiens GN=HELLS;>sp|Q9NRZ9-3|HELLS_HUMAN Isoform 3 of Lymphoid-specific helicase OS=Homo sapiens GN=HELLS;>sp|Q9NRZ9-2|HELLS_HUMAN Isoform 2 of Lymphoid-specific helicase OS=Homo sap			1	2	2	3	3	2	2	1	4	1	3	2	0	31251000	0	0	24195000	0	31986000	0	26440000	0	0	29990000	16574000	30863000	21004000	49311000	29360000	16414000	28534000	7307500	42731000	17826000	33191000	18990000
Q16629-3;Q16629-2;A0A0B4J1Z1;Q16629-4;C9JAB2;Q16629	Q16629-3;Q16629-2;A0A0B4J1Z1;Q16629-4;C9JAB2;Q16629	Serine/arginine-rich splicing factor 7	SRSF7	>sp|Q16629-3|SRSF7_HUMAN Isoform 3 of Serine/arginine-rich splicing factor 7 OS=Homo sapiens GN=SRSF7;>sp|Q16629-2|SRSF7_HUMAN Isoform 2 of Serine/arginine-rich splicing factor 7 OS=Homo sapiens GN=SRSF7;>tr|A0A0B4J1Z1|A0A0B4J1Z1_HUMAN Serine/arginine-rich			2	2	2	2	2	1	1	2	2	2	2	2	0	57318000	51423000	51027000	0	0	0	56889000	58975000	57868000	59023000	60855000	28889000	68818000	62078000	62433000	24952000	22443000	25202000	51286000	53164000	51642000	52817000	55603000
A0A0B4J220;E9PLD3;E9PRG8	A0A0B4J220;E9PLD3;E9PRG8		C11orf48	>tr|A0A0B4J220|A0A0B4J220_HUMAN Chromosome 11 open reading frame 48, isoform CRA_c OS=Homo sapiens GN=C11orf98 PE=1 SV=1;>tr|E9PLD3|E9PLD3_HUMAN Uncharacterized protein OS=Homo sapiens PE=4 SV=1;>sp|E9PRG8|CK098_HUMAN Uncharacterized protein C11orf98 OS=Ho			2	1	1	1	1	1	2	1	0	1	0	1	28669000	0	0	0	0	0	37992000	0	0	0	0	0	30669000	21975000	21257000	22782000	21201000	24548000	38571000	26668000	0	34171000	0	8311100
Q9UII2-3;Q9UII2-2;A0A0B4J230;Q9UII2	Q9UII2-3;Q9UII2-2;A0A0B4J230;Q9UII2	ATPase inhibitor, mitochondrial	ATPIF1	>sp|Q9UII2-3|ATIF1_HUMAN Isoform 3 of ATPase inhibitor, mitochondrial OS=Homo sapiens GN=ATPIF1;>sp|Q9UII2-2|ATIF1_HUMAN Isoform 2 of ATPase inhibitor, mitochondrial OS=Homo sapiens GN=ATPIF1;>tr|A0A0B4J230|A0A0B4J230_HUMAN ATPase inhibitor, mitochondrial			0	1	1	1	1	1	1	0	1	1	1	1	0	0	0	0	0	0	0	0	0	0	0	23904000	0	22238000	29704000	27492000	16727000	17208000	23248000	0	21608000	19572000	25207000	25013000
S4R456;K7EM56;A0A0B4J2B4;K7EJ78;S4R417;K7EQJ5;P62841;K7ELC2	S4R456;K7EM56;A0A0B4J2B4;K7EJ78;S4R417;K7EQJ5;P62841;K7ELC2	40S ribosomal protein S15	RPS15	>tr|S4R456|S4R456_HUMAN 40S ribosomal protein S15 (Fragment) OS=Homo sapiens GN=RPS15 PE=1 SV=1;>tr|K7EM56|K7EM56_HUMAN 40S ribosomal protein S15 OS=Homo sapiens GN=RPS15 PE=1 SV=2;>tr|A0A0B4J2B4|A0A0B4J2B4_HUMAN 40S ribosomal protein S15 OS=Homo sapiens G			1	1	1	1	2	2	1	1	0	1	1	2	0	0	0	0	69390000	58907000	0	0	0	0	0	63902000	36845000	35322000	76458000	37811000	70300000	56435000	48289000	45455000	0	38147000	78167000	65002000
Q16850-2;Q16850;A0A0C4DFL7;H7C0D0	Q16850-2;Q16850;A0A0C4DFL7	Lanosterol 14-alpha demethylase	CYP51A1	>sp|Q16850-2|CP51A_HUMAN Isoform 2 of Lanosterol 14-alpha demethylase OS=Homo sapiens GN=CYP51A1;>sp|Q16850|CP51A_HUMAN Lanosterol 14-alpha demethylase OS=Homo sapiens GN=CYP51A1 PE=1 SV=3;>tr|A0A0C4DFL7|A0A0C4DFL7_HUMAN Lanosterol 14-alpha demethylase OS=			0	0	0	0	0	0	0	0	1	0	1	0	0	0	0	0	0	0	0	0	11004000	0	0	0	0	0	0	0	0	0	0	0	11325000	0	7690300	0
A0A0C4DFM1;Q92544	A0A0C4DFM1;Q92544	Transmembrane 9 superfamily member 4	TM9SF4	>tr|A0A0C4DFM1|A0A0C4DFM1_HUMAN Transmembrane 9 superfamily member OS=Homo sapiens GN=TM9SF4 PE=1 SV=1;>sp|Q92544|TM9S4_HUMAN Transmembrane 9 superfamily member 4 OS=Homo sapiens GN=TM9SF4 PE=1 SV=2			0	3	0	0	0	1	1	0	1	1	0	0	0	19439000	0	0	0	0	0	0	0	0	0	0	0	22077000	0	0	0	0	0	0	0	10080000	0	0
A0A0C4DFX4;Q6ZRS2-3;Q6ZRS2-2;Q6ZRS2;A0A0A0MS59	A0A0C4DFX4;Q6ZRS2-3;Q6ZRS2-2;Q6ZRS2;A0A0A0MS59	Helicase SRCAP	SRCAP	>tr|A0A0C4DFX4|A0A0C4DFX4_HUMAN Uncharacterized protein (Fragment) OS=Homo sapiens PE=4 SV=1;>sp|Q6ZRS2-3|SRCAP_HUMAN Isoform 3 of Helicase SRCAP OS=Homo sapiens GN=SRCAP;>sp|Q6ZRS2-2|SRCAP_HUMAN Isoform 2 of Helicase SRCAP OS=Homo sapiens GN=SRCAP;>sp|Q6Z			2	2	2	2	1	0	1	1	2	1	2	2	0	0	0	0	0	0	0	0	0	0	0	90782000	22459000	30680000	35090000	36542000	0	0	0	39508000	89923000	93553000	107180000	94997000
C9J9K3;P08865;A0A0C4DG17;F8WD59	C9J9K3;P08865;A0A0C4DG17	40S ribosomal protein SA	RPSA	>tr|C9J9K3|C9J9K3_HUMAN 40S ribosomal protein SA (Fragment) OS=Homo sapiens GN=RPSA PE=1 SV=8;>sp|P08865|RSSA_HUMAN 40S ribosomal protein SA OS=Homo sapiens GN=RPSA PE=1 SV=4;>tr|A0A0C4DG17|A0A0C4DG17_HUMAN 40S ribosomal protein SA OS=Homo sapiens GN=RPSA			3	5	3	5	2	2	5	3	4	4	2	4	192210000	228220000	205780000	212690000	155980000	149190000	166750000	165490000	215700000	128060000	145690000	161400000	183890000	365150000	203620000	350900000	105800000	115200000	194280000	169030000	300460000	181150000	107500000	203990000
A0A0C4DG42;Q8IZ26;E9PSD0	A0A0C4DG42;Q8IZ26;E9PSD0	Zinc finger protein 34	ZNF34	>tr|A0A0C4DG42|A0A0C4DG42_HUMAN Zinc finger protein 34 OS=Homo sapiens GN=ZNF34 PE=1 SV=1;>sp|Q8IZ26|ZNF34_HUMAN Zinc finger protein 34 OS=Homo sapiens GN=ZNF34 PE=1 SV=3;>tr|E9PSD0|E9PSD0_HUMAN Zinc finger protein 34 (Fragment) OS=Homo sapiens GN=ZNF34 PE			0	0	0	0	1	0	0	0	0	0	0	0	0	0	0	0	96699000	0	0	0	0	0	0	0	0	0	0	0	91062000	0	0	0	0	0	0	0
F5GYV5;H7BZV4;A0A0C4DG62;Q66PJ3-7;F8WCT1;F5H7X4;Q66PJ3-4;Q66PJ3-3;Q66PJ3-2;Q66PJ3	F5GYV5;H7BZV4;A0A0C4DG62;Q66PJ3-7;F8WCT1;F5H7X4;Q66PJ3-4;Q66PJ3-3;Q66PJ3-2;Q66PJ3	ADP-ribosylation factor-like protein 6-interacting protein 4	ARL6IP4	>tr|F5GYV5|F5GYV5_HUMAN ADP-ribosylation factor-like protein 6-interacting protein 4 (Fragment) OS=Homo sapiens GN=ARL6IP4 PE=1 SV=1;>tr|H7BZV4|H7BZV4_HUMAN ADP-ribosylation factor-like protein 6-interacting protein 4 (Fragment) OS=Homo sapiens GN=ARL6IP4			0	0	0	1	1	0	0	0	0	1	1	0	0	0	0	0	0	0	0	0	0	0	10566000	0	0	0	0	11286000	11338000	0	0	0	0	8153000	10860000	0
Q7L014;A0A0C4DG89;D6RJA6;H0Y9U3	Q7L014;A0A0C4DG89	Probable ATP-dependent RNA helicase DDX46	DDX46	>sp|Q7L014|DDX46_HUMAN Probable ATP-dependent RNA helicase DDX46 OS=Homo sapiens GN=DDX46 PE=1 SV=2;>tr|A0A0C4DG89|A0A0C4DG89_HUMAN Probable ATP-dependent RNA helicase DDX46 OS=Homo sapiens GN=DDX46 PE=1 SV=1			6	10	7	8	7	6	6	7	4	6	7	6	107820000	121300000	111970000	105120000	111770000	124160000	106210000	119510000	99907000	97327000	121360000	116730000	123940000	178510000	138040000	149560000	90513000	115670000	84432000	113310000	67962000	75432000	118590000	108680000
O75521-2;A0A0C4DGA2;O75521;F1LLU7;F8WAW4;C9JB63;F8W6J1	O75521-2;A0A0C4DGA2;O75521;F1LLU7;F8WAW4;C9JB63	Enoyl-CoA delta isomerase 2, mitochondrial	ECI2	>sp|O75521-2|ECI2_HUMAN Isoform 2 of Enoyl-CoA delta isomerase 2, mitochondrial OS=Homo sapiens GN=ECI2;>tr|A0A0C4DGA2|A0A0C4DGA2_HUMAN Enoyl-CoA delta isomerase 2, mitochondrial OS=Homo sapiens GN=ECI2 PE=1 SV=1;>sp|O75521|ECI2_HUMAN Enoyl-CoA delta isome			4	3	3	3	2	4	3	3	3	2	3	3	91893000	99084000	95254000	83590000	96653000	87774000	97712000	100260000	109270000	107710000	103070000	118700000	121160000	79102000	91265000	105770000	48700000	110970000	70594000	97218000	96060000	70472000	70452000	115740000
F5GWX5;Q14839;A0A0C4DGG9;Q14839-2;Q8TDI0;Q12873-2;Q12873;Q12873-3;K7EMY3;I3L229;H7C3H7;H7C0J3;F2Z2R5	F5GWX5;Q14839;A0A0C4DGG9;Q14839-2;Q8TDI0;Q12873-2;Q12873;Q12873-3	Chromodomain-helicase-DNA-binding protein 4;Chromodomain-helicase-DNA-binding protein 5;Chromodomain-helicase-DNA-binding protein 3	CHD4;CHD5;CHD3	>tr|F5GWX5|F5GWX5_HUMAN Chromodomain-helicase-DNA-binding protein 4 OS=Homo sapiens GN=CHD4 PE=1 SV=1;>sp|Q14839|CHD4_HUMAN Chromodomain-helicase-DNA-binding protein 4 OS=Homo sapiens GN=CHD4 PE=1 SV=2;>tr|A0A0C4DGG9|A0A0C4DGG9_HUMAN Chromodomain-helicase-			2	1	2	4	5	2	3	2	1	1	3	2	29534000	0	39121000	33250000	33950000	37659000	31381000	39067000	0	0	40034000	36737000	25161000	8973100	43223000	63856000	50274000	15611000	34559000	41827000	8494200	11716000	15696000	25018000
A0A0C4DGQ4;Q86W25	A0A0C4DGQ4;Q86W25	NACHT, LRR and PYD domains-containing protein 13	NLRP13	>tr|A0A0C4DGQ4|A0A0C4DGQ4_HUMAN NACHT, LRR and PYD domains-containing protein 13 OS=Homo sapiens GN=NLRP13 PE=4 SV=1;>sp|Q86W25|NAL13_HUMAN NACHT, LRR and PYD domains-containing protein 13 OS=Homo sapiens GN=NLRP13 PE=2 SV=2			0	1	0	0	0	2	0	0	0	0	0	0	0	0	0	0	0	0	0	0	0	0	0	0	0	12817000	0	0	0	11880000	0	0	0	0	0	0
K7EP82;Q96P16-3;A0A0C4DGQ6;Q96P16	K7EP82;Q96P16-3;A0A0C4DGQ6;Q96P16	Regulation of nuclear pre-mRNA domain-containing protein 1A	RPRD1A	>tr|K7EP82|K7EP82_HUMAN Regulation of nuclear pre-mRNA domain-containing protein 1A (Fragment) OS=Homo sapiens GN=RPRD1A PE=1 SV=1;>sp|Q96P16-3|RPR1A_HUMAN Isoform 2 of Regulation of nuclear pre-mRNA domain-containing protein 1A OS=Homo sapiens GN=RPRD1A;>			1	0	0	0	0	0	0	0	0	0	0	0	21030000	0	0	0	0	0	0	0	0	0	0	0	22735000	0	0	0	0	0	0	0	0	0	0	0
A0A0C4DGQ8;Q6IAN0;J3KRS1	A0A0C4DGQ8;Q6IAN0;J3KRS1	Dehydrogenase/reductase SDR family member 7B	DHRS7B	>tr|A0A0C4DGQ8|A0A0C4DGQ8_HUMAN Dehydrogenase/reductase SDR family member 7B OS=Homo sapiens GN=DHRS7B PE=1 SV=1;>sp|Q6IAN0|DRS7B_HUMAN Dehydrogenase/reductase SDR family member 7B OS=Homo sapiens GN=DHRS7B PE=1 SV=2;>tr|J3KRS1|J3KRS1_HUMAN Dehydrogenase/r			0	0	1	1	0	2	1	1	0	1	0	0	0	0	0	0	0	0	0	0	0	0	0	0	0	0	9398900	9278500	0	31327000	8618200	9435600	0	8177700	0	0
R4GN43;A0A0C4DGS0;P56556	R4GN43;A0A0C4DGS0;P56556	NADH dehydrogenase [ubiquinone] 1 alpha subcomplex subunit 6	NDUFA6	>tr|R4GN43|R4GN43_HUMAN NADH dehydrogenase [ubiquinone] 1 alpha subcomplex subunit 6 OS=Homo sapiens GN=NDUFA6 PE=1 SV=1;>tr|A0A0C4DGS0|A0A0C4DGS0_HUMAN NADH dehydrogenase [ubiquinone] 1 alpha subcomplex subunit 6 OS=Homo sapiens GN=NDUFA6 PE=1 SV=1;>sp|P5			0	3	2	1	2	3	3	3	2	1	1	1	0	42761000	47239000	0	49070000	56730000	46294000	39397000	54700000	0	0	0	0	58284000	32818000	22819000	31421000	54792000	42365000	51319000	42196000	27119000	13831000	13979000
P39656-3;A0A0C4DGS1;P39656;P39656-2;U3KQ84	P39656-3;A0A0C4DGS1;P39656;P39656-2	Dolichyl-diphosphooligosaccharide--protein glycosyltransferase 48 kDa subunit	DDOST	>sp|P39656-3|OST48_HUMAN Isoform 3 of Dolichyl-diphosphooligosaccharide--protein glycosyltransferase 48 kDa subunit OS=Homo sapiens GN=DDOST;>tr|A0A0C4DGS1|A0A0C4DGS1_HUMAN Dolichyl-diphosphooligosaccharide--protein glycosyltransferase 48 kDa subunit OS=Ho			8	5	6	6	5	4	8	4	8	5	7	7	333860000	283970000	294010000	320750000	268910000	299180000	277080000	249330000	331990000	312280000	333970000	299730000	489690000	246130000	215650000	414010000	208350000	200670000	377120000	212720000	515620000	270950000	449910000	379610000
A0A0C4DGS9;Q9Y6K0	A0A0C4DGS9;Q9Y6K0	Choline/ethanolaminephosphotransferase 1	CEPT1	>tr|A0A0C4DGS9|A0A0C4DGS9_HUMAN Choline/ethanolaminephosphotransferase 1 OS=Homo sapiens GN=CEPT1 PE=1 SV=1;>sp|Q9Y6K0|CEPT1_HUMAN Choline/ethanolaminephosphotransferase 1 OS=Homo sapiens GN=CEPT1 PE=1 SV=1			1	1	1	1	1	0	0	0	1	1	0	0	0	0	0	0	0	0	0	0	0	36546000	0	0	40313000	43928000	48073000	45007000	31072000	0	0	0	36733000	36546000	0	0
Q9UQ88-10;P21127-12;P21127-4;P21127-5;P21127-10;P21127-6;Q5QPR4;P21127-9;J3QR29;Q9UQ88-4;P21127-8;A0A0D9SEI3;Q9UQ88-3;Q5QPR3;Q9UQ88-2;P21127-3;P21127-2;B7ZVY7;Q9UQ88;A0A0D9SER5;A0A0D9SEN2;P21127;J3QR44;Q9UQ88-5;Q9UQ88-9	Q9UQ88-10;P21127-12;P21127-4;P21127-5;P21127-10;P21127-6;Q5QPR4;P21127-9;J3QR29;Q9UQ88-4;P21127-8;A0A0D9SEI3;Q9UQ88-3;Q5QPR3;Q9UQ88-2;P21127-3;P21127-2;B7ZVY7;Q9UQ88;A0A0D9SER5;A0A0D9SEN2;P21127;J3QR44;Q9UQ88-5;Q9UQ88-9	Cyclin-dependent kinase 11A;Cyclin-dependent kinase 11B	CDK11A;CDK11B;CDC2L1	>sp|Q9UQ88-10|CD11A_HUMAN Isoform 4 of Cyclin-dependent kinase 11A OS=Homo sapiens GN=CDK11A;>sp|P21127-12|CD11B_HUMAN Isoform 7 of Cyclin-dependent kinase 11B OS=Homo sapiens GN=CDK11B;>sp|P21127-4|CD11B_HUMAN Isoform 3 of Cyclin-dependent kinase 11B OS=H			2	1	3	3	2	2	3	2	2	0	1	1	49256000	0	46543000	50078000	44250000	33740000	43751000	0	47324000	0	0	0	65324000	62828000	73860000	77356000	29212000	21163000	48832000	13532000	20096000	0	8925900	9624500
E7ENQ1;O95819-4;G3XAA2;H7C360;O95819-2;G5E948;O95819;O95819-5;E7EN19;E7ESS2;O95819-3;A0A0D9SEY1;C9J338;I3L2I2;C9J840;E7EX83;A0A0D9SG62;Q9UKE5-8;Q8N4C8-5;Q9UKE5-5;Q8N4C8-2;Q9UKE5-7;Q8N4C8-3;Q9UKE5-3;Q8N4C8-4;Q9UKE5-6;Q9UKE5-2;Q8N4C8;Q9UKE5-4;Q9UKE5;H7C3Z6;H7C0P6	E7ENQ1;O95819-4;G3XAA2;H7C360;O95819-2;G5E948;O95819;O95819-5;E7EN19;E7ESS2;O95819-3;A0A0D9SEY1;C9J338;I3L2I2;C9J840;E7EX83;A0A0D9SG62;Q9UKE5-8;Q8N4C8-5;Q9UKE5-5;Q8N4C8-2;Q9UKE5-7;Q8N4C8-3;Q9UKE5-3;Q8N4C8-4;Q9UKE5-6;Q9UKE5-2;Q8N4C8;Q9UKE5-4;Q9UKE5	Mitogen-activated protein kinase kinase kinase kinase 4;TRAF2 and NCK-interacting protein kinase;Misshapen-like kinase 1	MAP4K4;TNIK;MINK1	>tr|E7ENQ1|E7ENQ1_HUMAN Mitogen-activated protein kinase kinase kinase kinase 4 OS=Homo sapiens GN=MAP4K4 PE=1 SV=1;>sp|O95819-4|M4K4_HUMAN Isoform 4 of Mitogen-activated protein kinase kinase kinase kinase 4 OS=Homo sapiens GN=MAP4K4;>tr|G3XAA2|G3XAA2_HUM			1	0	2	1	1	2	0	0	1	1	1	0	0	0	0	0	0	18164000	0	0	0	0	0	0	9153800	0	13693000	13735000	2172000	19592000	0	0	2566800	1612100	2358600	0
A0A0D9SFB3;O00571-2;A0A0D9SG12;O00571;A0A0D9SF53;O15523-2;O15523;C9J081;O15523-3;A0A0J9YVQ7;C9J8G5;A0A087WVZ1;H0Y960;Q9NQI0-3	A0A0D9SFB3;O00571-2;A0A0D9SG12;O00571;A0A0D9SF53;O15523-2;O15523	ATP-dependent RNA helicase DDX3X;ATP-dependent RNA helicase DDX3Y	DDX3X;DDX3Y	>tr|A0A0D9SFB3|A0A0D9SFB3_HUMAN ATP-dependent RNA helicase DDX3X OS=Homo sapiens GN=DDX3X PE=1 SV=1;>sp|O00571-2|DDX3X_HUMAN Isoform 2 of ATP-dependent RNA helicase DDX3X OS=Homo sapiens GN=DDX3X;>tr|A0A0D9SG12|A0A0D9SG12_HUMAN ATP-dependent RNA helicase D			2	3	3	6	2	2	3	4	2	3	2	1	20747000	20888000	21468000	17249000	16940000	23185000	0	21830000	0	20194000	0	0	19915000	16862000	27190000	36579000	8571700	13858000	12041000	23507000	0	10271000	4673600	6931100
P0DMV9;P0DMV8;A0A0G2JIW1;P0DMV8-2;V9GZ37	P0DMV9;P0DMV8;A0A0G2JIW1;P0DMV8-2;V9GZ37			>sp|P0DMV9|HS71B_HUMAN Heat shock 70 kDa protein 1B OS=Homo sapiens GN=HSPA1B PE=1 SV=1;>sp|P0DMV8|HS71A_HUMAN Heat shock 70 kDa protein 1A OS=Homo sapiens GN=HSPA1A PE=1 SV=1;>tr|A0A0G2JIW1|A0A0G2JIW1_HUMAN Heat shock 70 kDa protein 1B OS=Homo sapiens GN=			15	15	13	14	16	13	14	16	10	14	10	15	619190000	618710000	596670000	568240000	626070000	604030000	636230000	652350000	590740000	606510000	609040000	591330000	744510000	713490000	626690000	601530000	578730000	589390000	641670000	713120000	540890000	545120000	400470000	627760000
N0E644;A0A0G2JM58;P67870;Q5SRQ3;Q5SRQ6;N0E472;A0A0G2JM12	N0E644;A0A0G2JM58;P67870;Q5SRQ3;Q5SRQ6;N0E472;A0A0G2JM12	Casein kinase II subunit beta	CSNK2B-LY6G5B-562;CSNK2B;CSNK2B-LY6G5B-1181;CSNK2B-LY6G5B--991	>tr|N0E644|N0E644_HUMAN Casein kinase II subunit beta OS=Homo sapiens GN=CSNK2B-LY6G5B-562 PE=1 SV=1;>tr|A0A0G2JM58|A0A0G2JM58_HUMAN Casein kinase II subunit beta OS=Homo sapiens GN=CSNK2B PE=1 SV=1;>sp|P67870|CSK2B_HUMAN Casein kinase II subunit beta OS=H			0	0	0	0	0	1	1	0	1	1	0	0	0	0	0	0	0	0	0	0	0	19391000	0	0	0	0	0	0	0	20654000	20209000	0	13350000	19391000	0	0
A0A0J9YVR6;E9PQ56;A0A0J9YWM1;H0YEM1;Q9UHX1-4;A0A0J9YYL3;Q9UHX1-6;Q9UHX1-3;A0A0J9YXJ8;Q9UHX1-5;A0A0J9YVP6;Q9UHX1-2;A0A0J9YXX5;Q9UHX1;E9PN18;E9PMU7;H0YCP8;E9PL19	A0A0J9YVR6;E9PQ56;A0A0J9YWM1;H0YEM1;Q9UHX1-4;A0A0J9YYL3;Q9UHX1-6;Q9UHX1-3;A0A0J9YXJ8;Q9UHX1-5;A0A0J9YVP6;Q9UHX1-2;A0A0J9YXX5;Q9UHX1;E9PN18	Poly(U)-binding-splicing factor PUF60	PUF60	>tr|A0A0J9YVR6|A0A0J9YVR6_HUMAN Poly(U)-binding-splicing factor PUF60 (Fragment) OS=Homo sapiens GN=PUF60 PE=1 SV=3;>tr|E9PQ56|E9PQ56_HUMAN Poly(U)-binding-splicing factor PUF60 (Fragment) OS=Homo sapiens GN=PUF60 PE=1 SV=8;>tr|A0A0J9YWM1|A0A0J9YWM1_HUMAN			3	1	2	2	1	1	1	0	1	0	1	3	70162000	0	63269000	67209000	0	0	0	0	0	0	0	61962000	68810000	17909000	54492000	58593000	22787000	25435000	26233000	0	35027000	0	33983000	80968000
A0A0J9YXF2;Q15165-3;J3QT77;Q15165-1;Q15165;A0A0J9YYG4;A0A0J9YYJ1;G3XAK4;A0A0J9YXM1	A0A0J9YXF2;Q15165-3;J3QT77;Q15165-1;Q15165;A0A0J9YYG4	Serum paraoxonase/arylesterase 2	PON2	>tr|A0A0J9YXF2|A0A0J9YXF2_HUMAN Paraoxonase 2, isoform CRA_a OS=Homo sapiens GN=PON2 PE=1 SV=1;>sp|Q15165-3|PON2_HUMAN Isoform 3 of Serum paraoxonase/arylesterase 2 OS=Homo sapiens GN=PON2;>tr|J3QT77|J3QT77_HUMAN Serum paraoxonase/arylesterase 2 OS=Homo sa			4	5	3	3	4	4	6	3	4	5	5	3	102610000	95368000	109350000	108390000	102140000	107130000	98352000	110480000	122250000	104860000	110610000	110700000	125660000	136270000	97067000	103210000	77163000	71402000	140720000	91861000	141280000	139910000	140980000	92745000
D6REM6;P43243;A0A0R4J2E8;A8MXP9;D6R991;H0Y8T4;B3KM87;P43243-2;D6RBI2;D6RE02;D6RIA2;D6RAM9;D6RAY2;D6R8Z5;D6RBK5;D6RB45;A0A1B0GX04;D6R9F3;D6RBS2;D6RCM3;D6REK4	D6REM6;P43243;A0A0R4J2E8;A8MXP9;D6R991	Matrin-3	MATR3	>tr|D6REM6|D6REM6_HUMAN Matrin-3 OS=Homo sapiens GN=MATR3 PE=1 SV=1;>sp|P43243|MATR3_HUMAN Matrin-3 OS=Homo sapiens GN=MATR3 PE=1 SV=2;>tr|A0A0R4J2E8|A0A0R4J2E8_HUMAN Matrin-3 OS=Homo sapiens GN=MATR3 PE=1 SV=1;>tr|A8MXP9|A8MXP9_HUMAN Matrin-3 OS=Homo sapi			6	6	5	5	4	5	3	3	6	8	4	5	123460000	130060000	116050000	126100000	144820000	133220000	135660000	150960000	150980000	138200000	148630000	129170000	116200000	173370000	91129000	166850000	143600000	163600000	125000000	90737000	167700000	137260000	158490000	173000000
A0A0S2Z5D0;H3BUV4;A0A1B0GTU6;Q9NWW5;A0A1B0GW73;H3BRN7;H3BNF1;A0A1B0GTV3;H3BTY4;A0A1B0GUD2;H3BUT1;Q9NWW5-2	A0A0S2Z5D0;H3BUV4;A0A1B0GTU6;Q9NWW5;A0A1B0GW73;H3BRN7;H3BNF1;A0A1B0GTV3;H3BTY4;A0A1B0GUD2;H3BUT1;Q9NWW5-2	Ceroid-lipofuscinosis neuronal protein 6	CLN6	>tr|A0A0S2Z5D0|A0A0S2Z5D0_HUMAN Ceroid-lipofuscinosis neuronal 6 late infantile variant isoform 2 OS=Homo sapiens GN=CLN6 PE=1 SV=1;>tr|H3BUV4|H3BUV4_HUMAN Ceroid-lipofuscinosis neuronal protein 6 OS=Homo sapiens GN=CLN6 PE=1 SV=1;>tr|A0A1B0GTU6|A0A1B0GTU6			2	2	2	1	2	2	2	1	2	1	1	2	68471000	77846000	77839000	0	46322000	68675000	59622000	0	83569000	0	0	81005000	73732000	90936000	85505000	62279000	43184000	71588000	59812000	25478000	84724000	45169000	33102000	83929000
A0A0U1RQT9;C9JYN0;Q16563-2;Q16563	A0A0U1RQT9;C9JYN0;Q16563-2;Q16563	Synaptophysin-like protein 1	SYPL1	>tr|A0A0U1RQT9|A0A0U1RQT9_HUMAN Synaptophysin-like protein 1 (Fragment) OS=Homo sapiens GN=SYPL1 PE=1 SV=1;>tr|C9JYN0|C9JYN0_HUMAN Synaptophysin-like protein 1 OS=Homo sapiens GN=SYPL1 PE=1 SV=1;>sp|Q16563-2|SYPL1_HUMAN Isoform 2 of Synaptophysin-like prot			1	1	1	1	1	1	1	0	0	1	0	0	0	0	0	0	0	0	0	0	0	24172000	0	0	29850000	25943000	19847000	39382000	23740000	26780000	25077000	0	0	24172000	0	0
A0A0U1RQV5;P56537-2;P56537	A0A0U1RQV5;P56537-2;P56537	Eukaryotic translation initiation factor 6	EIF6	>tr|A0A0U1RQV5|A0A0U1RQV5_HUMAN Uncharacterized protein (Fragment) OS=Homo sapiens PE=1 SV=1;>sp|P56537-2|IF6_HUMAN Isoform 2 of Eukaryotic translation initiation factor 6 OS=Homo sapiens GN=EIF6;>sp|P56537|IF6_HUMAN Eukaryotic translation initiation facto			0	0	0	0	0	0	0	0	1	0	0	1	0	0	0	0	0	0	0	0	12530000	0	0	0	0	0	0	0	0	0	0	0	12895000	0	0	0
A0A0U1RQZ9;P51531-2;P51531;F6VDE0;A0A0U1RQE1;A0A087X0E3	A0A0U1RQZ9;P51531-2;P51531;F6VDE0	Probable global transcription activator SNF2L2	SMARCA2	>tr|A0A0U1RQZ9|A0A0U1RQZ9_HUMAN Probable global transcription activator SNF2L2 OS=Homo sapiens GN=SMARCA2 PE=1 SV=1;>sp|P51531-2|SMCA2_HUMAN Isoform Short of Probable global transcription activator SNF2L2 OS=Homo sapiens GN=SMARCA2;>sp|P51531|SMCA2_HUMAN P			6	4	4	4	4	3	4	4	4	3	3	4	0	0	0	0	0	0	0	11809000	0	0	0	0	14957000	15970000	0	33970000	16269000	0	15734000	12152000	0	0	0	0
Q99878;Q96KK5;Q9BTM1;Q93077;Q7L7L0;P20671;P0C0S8;P04908;A0A0U1RR32;A0A0U1RRH7;H0YFX9;P16104;Q9BTM1-2;Q96QV6;Q8IUE6;Q71UI9-5	Q99878;Q96KK5;Q9BTM1;Q93077;Q7L7L0;P20671;P0C0S8;P04908;A0A0U1RR32;A0A0U1RRH7;H0YFX9;P16104;Q9BTM1-2;Q96QV6	Histone H2A type 1-J;Histone H2A type 1-H;Histone H2A.J;Histone H2A type 1-C;Histone H2A type 3;Histone H2A type 1-D;Histone H2A type 1;Histone H2A type 1-B/E;Histone H2A;Histone H2A.x;Histone H2A type 1-A	HIST1H2AJ;HIST1H2AH;H2AFJ;HIST1H2AC;HIST3H2A;HIST1H2AD;HIST1H2AG;HIST1H2AB;H2AFX;HIST1H2AA	>sp|Q99878|H2A1J_HUMAN Histone H2A type 1-J OS=Homo sapiens GN=HIST1H2AJ PE=1 SV=3;>sp|Q96KK5|H2A1H_HUMAN Histone H2A type 1-H OS=Homo sapiens GN=HIST1H2AH PE=1 SV=3;>sp|Q9BTM1|H2AJ_HUMAN Histone H2A.J OS=Homo sapiens GN=H2AFJ PE=1 SV=1;>sp|Q93077|H2A1C_HU			4	4	5	4	5	5	4	5	5	5	4	4	1017800000	1099300000	956990000	1006700000	778720000	728020000	527880000	570910000	908770000	876210000	326960000	843530000	1021400000	1019300000	1155500000	1095300000	483710000	502740000	543250000	586380000	882950000	841570000	511500000	840400000
Q9Y2D4-2;J3QT38;Q9Y2D4;A0A0U1RRB6	Q9Y2D4-2;J3QT38;Q9Y2D4;A0A0U1RRB6	Exocyst complex component 6B	EXOC6B	>sp|Q9Y2D4-2|EXC6B_HUMAN Isoform 2 of Exocyst complex component 6B OS=Homo sapiens GN=EXOC6B;>tr|J3QT38|J3QT38_HUMAN Exocyst complex component 6B OS=Homo sapiens GN=EXOC6B PE=1 SV=1;>sp|Q9Y2D4|EXC6B_HUMAN Exocyst complex component 6B OS=Homo sapiens GN=EXO			0	0	0	0	0	0	1	0	0	0	1	0	0	0	0	0	0	0	0	0	0	0	0	0	0	0	0	0	0	0	7384000	0	0	0	11475000	0
A6NLN1;P26599;P26599-2;P26599-3;A0A0U1RRM4;A0A0D9SF20;A0A087WUW5;K7ELW5;K7ES59;K7EKJ7	A6NLN1;P26599;P26599-2;P26599-3;A0A0U1RRM4;A0A0D9SF20	Polypyrimidine tract-binding protein 1	PTBP1	>tr|A6NLN1|A6NLN1_HUMAN Polypyrimidine tract binding protein 1, isoform CRA_b OS=Homo sapiens GN=PTBP1 PE=1 SV=4;>sp|P26599|PTBP1_HUMAN Polypyrimidine tract-binding protein 1 OS=Homo sapiens GN=PTBP1 PE=1 SV=1;>sp|P26599-2|PTBP1_HUMAN Isoform 2 of Polypyri			1	0	0	2	1	0	1	1	1	1	2	2	0	0	0	0	0	0	0	0	0	0	0	0	13054000	0	0	28084000	9236800	0	16673000	6379100	11912000	13025000	17490000	11365000
Q8WX92;A0A0X1KG71	Q8WX92;A0A0X1KG71	Negative elongation factor B	NELFB	>sp|Q8WX92|NELFB_HUMAN Negative elongation factor B OS=Homo sapiens GN=NELFB PE=1 SV=1;>tr|A0A0X1KG71|A0A0X1KG71_HUMAN Negative elongation factor B OS=Homo sapiens GN=NELFB PE=1 SV=1			0	1	1	0	1	1	0	1	0	0	0	1	0	0	0	0	0	0	0	0	0	0	0	0	0	0	0	0	10667000	0	0	0	0	0	0	0
A0A140T9R1;O75955-2;O75955;A0A140T9X0;A2AB09;A0A140T9C3;A0A140T959;A0A140T9W4;A2AB12;A2AB10;A0A140T907;A0A140T905;A0A140T974;A0A140T9B1;A0A140T957;A2ABJ5;A0A140T910;A2AB13;A2AB11;A0A0G2JJQ6	A0A140T9R1;O75955-2;O75955;A0A140T9X0;A2AB09;A0A140T9C3;A0A140T959;A0A140T9W4;A2AB12;A2AB10	Flotillin-1	FLOT1	>tr|A0A140T9R1|A0A140T9R1_HUMAN Flotillin-1 (Fragment) OS=Homo sapiens GN=FLOT1 PE=1 SV=1;>sp|O75955-2|FLOT1_HUMAN Isoform 2 of Flotillin-1 OS=Homo sapiens GN=FLOT1;>sp|O75955|FLOT1_HUMAN Flotillin-1 OS=Homo sapiens GN=FLOT1 PE=1 SV=3;>tr|A0A140T9X0|A0A140			0	2	1	2	0	1	1	1	1	1	1	0	0	25632000000	0	25487000000	0	0	0	0	0	0	0	0	0	28799000000	0	29786000000	0	5754400	8605900	26179000000	0	10430000	8649600	0
Q03518;A0A140T9T7	Q03518;A0A140T9T7	Antigen peptide transporter 1	TAP1	>sp|Q03518|TAP1_HUMAN Antigen peptide transporter 1 OS=Homo sapiens GN=TAP1 PE=1 SV=2;>tr|A0A140T9T7|A0A140T9T7_HUMAN Antigen peptide transporter 1 OS=Homo sapiens GN=TAP1 PE=1 SV=1			0	1	0	0	0	0	0	0	0	0	1	0	0	0	0	0	0	0	0	0	0	0	16124000	0	0	18568000	0	0	0	0	0	0	0	0	16572000	0
A0A140TA73;Q13425-2;Q13425;A0A0G2JM75;J3KT21;H0YCS0	A0A140TA73;Q13425-2;Q13425;A0A0G2JM75;J3KT21;H0YCS0	Beta-2-syntrophin	SNTB2	>tr|A0A140TA73|A0A140TA73_HUMAN Beta-2-syntrophin (Fragment) OS=Homo sapiens GN=SNTB2 PE=1 SV=1;>sp|Q13425-2|SNTB2_HUMAN Isoform 2 of Beta-2-syntrophin OS=Homo sapiens GN=SNTB2;>sp|Q13425|SNTB2_HUMAN Beta-2-syntrophin OS=Homo sapiens GN=SNTB2 PE=1 SV=1;>tr			1	1	1	1	0	0	0	0	1	1	1	1	0	0	0	7155600	0	0	0	0	0	0	0	0	7320500	0	0	8273500	0	0	0	0	0	15675000	14586000	16089000
Q5XKP0;A0A140TA86	Q5XKP0;A0A140TA86	Protein QIL1	QIL1	>sp|Q5XKP0|MIC13_HUMAN MICOS complex subunit MIC13 OS=Homo sapiens GN=MIC13 PE=1 SV=1;>tr|A0A140TA86|A0A140TA86_HUMAN MICOS complex subunit MIC13 OS=Homo sapiens GN=C19orf70 PE=1 SV=1			0	0	0	1	1	1	0	0	1	1	0	1	0	0	0	0	0	0	0	0	0	0	0	14403000	0	0	0	24156000	16472000	11407000	0	0	19260000	15095000	0	15071000
A0A1B0GV54;A0A1B0GUS1;L7UQJ2;Q9H1Y0-2;Q9H1Y0	A0A1B0GV54;A0A1B0GUS1;L7UQJ2;Q9H1Y0-2;Q9H1Y0	Autophagy protein 5	ATG5	>tr|A0A1B0GV54|A0A1B0GV54_HUMAN Autophagy protein 5 OS=Homo sapiens GN=ATG5 PE=1 SV=1;>tr|A0A1B0GUS1|A0A1B0GUS1_HUMAN Autophagy protein 5 OS=Homo sapiens GN=ATG5 PE=1 SV=1;>tr|L7UQJ2|L7UQJ2_HUMAN Autophagy protein 5 OS=Homo sapiens GN=ATG5 PE=1 SV=1;>sp|Q9			0	1	0	0	0	0	0	0	0	1	0	0	0	77884000	0	0	0	0	0	0	0	0	0	0	0	88456000	0	0	0	0	0	0	0	0	0	0
A0A1B0GVS3;R4GMT0;P61163	A0A1B0GVS3;R4GMT0;P61163	Alpha-centractin	ACTR1A	>tr|A0A1B0GVS3|A0A1B0GVS3_HUMAN Alpha-centractin OS=Homo sapiens GN=ACTR1A PE=1 SV=1;>tr|R4GMT0|R4GMT0_HUMAN Alpha-centractin OS=Homo sapiens GN=ACTR1A PE=1 SV=1;>sp|P61163|ACTZ_HUMAN Alpha-centractin OS=Homo sapiens GN=ACTR1A PE=1 SV=1			1	0	1	1	1	1	0	1	2	0	1	1	0	0	0	0	0	0	0	0	41747000	0	0	0	14646000	0	15704000	14549000	14659000	15886000	0	17768000	42964000	0	15191000	35329000
A0A1B0GW05;Q2PZI1;H7C3M5;Q2PZI1-2	A0A1B0GW05;Q2PZI1;H7C3M5	Probable C-mannosyltransferase DPY19L1	DPY19L1	>tr|A0A1B0GW05|A0A1B0GW05_HUMAN Probable C-mannosyltransferase DPY19L1 OS=Homo sapiens GN=DPY19L1 PE=1 SV=1;>sp|Q2PZI1|D19L1_HUMAN Probable C-mannosyltransferase DPY19L1 OS=Homo sapiens GN=DPY19L1 PE=2 SV=1;>tr|H7C3M5|H7C3M5_HUMAN Probable C-mannosyltransf			1	1	0	0	0	0	1	0	1	0	1	1	0	0	0	0	0	0	0	0	0	0	15626000	0	23935000	0	0	0	0	0	16326000	0	22414000	0	16060000	28748000
A1L0T0;M0R026;E9PJS0;M0QZX5;M0R1B5;E9PL44	A1L0T0;M0R026;E9PJS0	Acetolactate synthase-like protein	ILVBL	>sp|A1L0T0|ILVBL_HUMAN Acetolactate synthase-like protein OS=Homo sapiens GN=ILVBL PE=1 SV=2;>tr|M0R026|M0R026_HUMAN Acetolactate synthase-like protein OS=Homo sapiens GN=ILVBL PE=1 SV=1;>tr|E9PJS0|E9PJS0_HUMAN Acetolactate synthase-like protein (Fragment)			5	7	6	3	4	6	5	5	5	3	6	4	142530000	132120000	134430000	157770000	136440000	130500000	130210000	117170000	143990000	125960000	138370000	128210000	202480000	225540000	165390000	126070000	86760000	128250000	95996000	136290000	154800000	112210000	210440000	142390000
A2AAT0;Q92504	A2AAT0;Q92504	Zinc transporter SLC39A7	SLC39A7	>tr|A2AAT0|A2AAT0_HUMAN Zinc transporter SLC39A7 (Fragment) OS=Homo sapiens GN=SLC39A7 PE=1 SV=1;>sp|Q92504|S39A7_HUMAN Zinc transporter SLC39A7 OS=Homo sapiens GN=SLC39A7 PE=1 SV=2			1	1	1	1	1	1	0	1	1	1	1	1	0	0	0	0	0	0	0	0	0	0	0	7448900	7469900	9009500	8850800	9623100	6226400	7131900	0	8781100	7391400	8235600	8062000	7794700
P10321;A2AEA2;O19617;A0A140T921;A0A140T9H5;A0A140T9U8	P10321;A2AEA2;O19617;A0A140T921;A0A140T9H5;A0A140T9U8	HLA class I histocompatibility antigen, Cw-7 alpha chain	HLA-C	>sp|P10321|1C07_HUMAN HLA class I histocompatibility antigen, Cw-7 alpha chain OS=Homo sapiens GN=HLA-C PE=1 SV=3;>tr|A2AEA2|A2AEA2_HUMAN HLA class I histocompatibility antigen, Cw-6 alpha chain OS=Homo sapiens GN=HLA-C PE=1 SV=2;>tr|O19617|O19617_HUMAN HL			3	4	5	3	2	2	3	2	5	5	6	5	0	0	41263000	0	0	47029000	0	0	34033000	40642000	51028000	38924000	20981000	22344000	43509000	19302000	25403000	49942000	23929000	20238000	34047000	39574000	60053000	40384000
A3KMH1-2;A3KMH1-3;A3KMH1	A3KMH1-2;A3KMH1-3;A3KMH1	von Willebrand factor A domain-containing protein 8	VWA8	>sp|A3KMH1-2|VWA8_HUMAN Isoform 2 of von Willebrand factor A domain-containing protein 8 OS=Homo sapiens GN=VWA8;>sp|A3KMH1-3|VWA8_HUMAN Isoform 3 of von Willebrand factor A domain-containing protein 8 OS=Homo sapiens GN=VWA8;>sp|A3KMH1|VWA8_HUMAN von Will			4	2	6	3	1	2	2	3	1	2	2	2	37562000	0	34839000	36025000	0	0	0	46041000	0	0	39735000	0	53523000	21386000	58086000	42106000	7382300	38906000	21903000	49947000	9317800	16565000	19120000	9997700
A5YKK6;A5YKK6-2;A5YKK6-3;A5YKK6-4;H3BNB1;H3BVC9;H3BMZ2;H3BTH2;H3BR89;H3BMH0;H3BT18;H3BU44	A5YKK6;A5YKK6-2;A5YKK6-3;A5YKK6-4	CCR4-NOT transcription complex subunit 1	CNOT1	>sp|A5YKK6|CNOT1_HUMAN CCR4-NOT transcription complex subunit 1 OS=Homo sapiens GN=CNOT1 PE=1 SV=2;>sp|A5YKK6-2|CNOT1_HUMAN Isoform 2 of CCR4-NOT transcription complex subunit 1 OS=Homo sapiens GN=CNOT1;>sp|A5YKK6-3|CNOT1_HUMAN Isoform 3 of CCR4-NOT transc			10	10	13	11	4	4	7	4	8	7	8	10	163480000	108350000	154210000	134930000	77103000	98461000	120410000	94918000	110780000	107820000	125400000	125640000	210280000	148650000	188990000	228010000	35160000	64180000	104630000	61690000	175540000	102630000	126660000	176220000
A6NGW1;O95070;E9PIZ0;C9JST7;E9PS11	A6NGW1;O95070;E9PIZ0;C9JST7	Protein YIF1A	YIF1A	>tr|A6NGW1|A6NGW1_HUMAN Protein YIF1A OS=Homo sapiens GN=YIF1A PE=1 SV=1;>sp|O95070|YIF1A_HUMAN Protein YIF1A OS=Homo sapiens GN=YIF1A PE=1 SV=2;>tr|E9PIZ0|E9PIZ0_HUMAN Protein YIF1A (Fragment) OS=Homo sapiens GN=YIF1A PE=1 SV=1;>tr|C9JST7|C9JST7_HUMAN Pro			1	1	2	1	1	0	1	1	1	2	0	1	0	0	41993000	0	0	0	0	0	0	28166000	0	0	8462100	114160000	48882000	35338000	5963300	0	12099000	8168200	7260000	26754000	0	9802200
A6NHR2;Q9BZE1;H0Y4J2;S4R369	A6NHR2;Q9BZE1	39S ribosomal protein L37, mitochondrial	MRPL37	>tr|A6NHR2|A6NHR2_HUMAN 39S ribosomal protein L37, mitochondrial OS=Homo sapiens GN=MRPL37 PE=1 SV=2;>sp|Q9BZE1|RM37_HUMAN 39S ribosomal protein L37, mitochondrial OS=Homo sapiens GN=MRPL37 PE=1 SV=2			1	3	0	0	0	0	0	1	0	1	0	0	0	22712000	0	0	0	0	0	0	0	0	0	0	11450000	25795000	0	0	0	0	0	11710000	0	21580000	0	0
H7C2P7;Q16540;A6NJD9;A8MVT4;A8MYK1	H7C2P7;Q16540;A6NJD9;A8MVT4;A8MYK1	39S ribosomal protein L23, mitochondrial	MRPL23	>tr|H7C2P7|H7C2P7_HUMAN 39S ribosomal protein L23, mitochondrial (Fragment) OS=Homo sapiens GN=MRPL23 PE=1 SV=1;>sp|Q16540|RM23_HUMAN 39S ribosomal protein L23, mitochondrial OS=Homo sapiens GN=MRPL23 PE=1 SV=1;>tr|A6NJD9|A6NJD9_HUMAN 39S ribosomal protein			0	1	1	0	0	0	0	0	0	0	0	0	0	0	15189000	0	0	0	0	0	0	0	0	0	0	13648000	17105000	0	0	0	0	0	0	0	0	0
A6NKT7;J3KNE0;Q7Z3J3;P0DJD0;P0DJD1;F8VYC4;J3KQ37;Q99666;O14715;Q99666-2;F8W705;H0YBN8;Q7Z3J3-2;H7BZ48	A6NKT7;J3KNE0;Q7Z3J3;P0DJD0;P0DJD1;F8VYC4;J3KQ37;Q99666;O14715	RanBP2-like and GRIP domain-containing protein 3;RanBP2-like and GRIP domain-containing protein 4;RANBP2-like and GRIP domain-containing protein 1;RANBP2-like and GRIP domain-containing protein 2;RANBP2-like and GRIP domain-containing protein 5/6;RANBP2-like and GRIP domain-containing protein 8	RGPD3;RGPD4;RGPD1;RGPD2;RGPD8;RGPD5	>sp|A6NKT7|RGPD3_HUMAN RanBP2-like and GRIP domain-containing protein 3 OS=Homo sapiens GN=RGPD3 PE=3 SV=2;>tr|J3KNE0|J3KNE0_HUMAN RanBP2-like and GRIP domain-containing protein 3 OS=Homo sapiens GN=RGPD3 PE=4 SV=2;>sp|Q7Z3J3|RGPD4_HUMAN RanBP2-like and GR			7	6	6	7	4	6	6	4	9	4	4	6	0	0	0	0	0	35182000	0	0	0	0	0	0	29080000	38831000	35187000	0	33243000	36933000	0	0	0	0	0	0
A6NLH6;Q9P003	A6NLH6;Q9P003	Protein cornichon homolog 4	CNIH4	>tr|A6NLH6|A6NLH6_HUMAN Protein cornichon homolog 4 OS=Homo sapiens GN=CNIH4 PE=1 SV=1;>sp|Q9P003|CNIH4_HUMAN Protein cornichon homolog 4 OS=Homo sapiens GN=CNIH4 PE=1 SV=1			1	1	1	1	0	1	1	1	1	1	1	1	0	0	0	0	0	0	0	0	0	0	0	57927000	72906000	57792000	65655000	70347000	0	38775000	25541000	31979000	67022000	56228000	73099000	60616000
A6NNI4;P21926;G8JLH6	A6NNI4;P21926;G8JLH6	CD9 antigen	CD9	>tr|A6NNI4|A6NNI4_HUMAN Tetraspanin OS=Homo sapiens GN=CD9 PE=1 SV=1;>sp|P21926|CD9_HUMAN CD9 antigen OS=Homo sapiens GN=CD9 PE=1 SV=4;>tr|G8JLH6|G8JLH6_HUMAN Tetraspanin (Fragment) OS=Homo sapiens GN=CD9 PE=1 SV=1			0	0	1	1	0	0	0	0	1	1	0	0	0	0	0	0	0	0	0	0	0	0	0	0	0	0	29508000	32450000	0	0	0	0	35761000	37804000	0	0
A6QRH1;E2PU09;O15031	A6QRH1;E2PU09;O15031	Plexin-B2	PLXNB2	>tr|A6QRH1|A6QRH1_HUMAN Plexin-B2 (Fragment) OS=Homo sapiens GN=PLXNB2 PE=1 SV=8;>tr|E2PU09|E2PU09_HUMAN Plexin-B2 (Fragment) OS=Homo sapiens GN=PLXNB2 PE=1 SV=1;>sp|O15031|PLXB2_HUMAN Plexin-B2 OS=Homo sapiens GN=PLXNB2 PE=1 SV=3			0	0	1	0	0	0	0	0	1	0	0	0	0	0	0	0	0	0	0	0	11202000	0	0	0	0	0	11464000	0	0	0	0	0	11529000	0	0	0
P62750;H7BY10;K7EJV9;K7ERT8;A8MUS3;K7EMA7	P62750;H7BY10;K7EJV9;K7ERT8;A8MUS3;K7EMA7	60S ribosomal protein L23a	RPL23A	>sp|P62750|RL23A_HUMAN 60S ribosomal protein L23a OS=Homo sapiens GN=RPL23A PE=1 SV=1;>tr|H7BY10|H7BY10_HUMAN 60S ribosomal protein L23a (Fragment) OS=Homo sapiens GN=RPL23A PE=1 SV=1;>tr|K7EJV9|K7EJV9_HUMAN 60S ribosomal protein L23a (Fragment) OS=Homo sa			8	7	8	8	7	6	5	3	9	9	9	7	561300000	583260000	631380000	610290000	680610000	692870000	742410000	465710000	720110000	726760000	705210000	700290000	488930000	457990000	595290000	654040000	781770000	864760000	698520000	229270000	1024800000	949790000	821000000	554850000
Q9Y262-2;Q9Y262;B0QY89;C9JHP4;C9K0Q7;H7C3A0;B0QY90	Q9Y262-2;Q9Y262;B0QY89;C9JHP4;C9K0Q7;H7C3A0	Eukaryotic translation initiation factor 3 subunit L	EIF3L	>sp|Q9Y262-2|EIF3L_HUMAN Isoform 2 of Eukaryotic translation initiation factor 3 subunit L OS=Homo sapiens GN=EIF3L;>sp|Q9Y262|EIF3L_HUMAN Eukaryotic translation initiation factor 3 subunit L OS=Homo sapiens GN=EIF3L PE=1 SV=1;>tr|B0QY89|B0QY89_HUMAN Eukar			2	0	0	1	0	0	0	0	0	0	0	1	0	0	0	0	0	0	0	0	0	0	0	0	9122600	0	0	0	0	0	0	0	0	0	0	0
Q01844-6;B0QYK0;Q01844-3;Q01844;Q01844-5;H7BY36;Q01844-2;A0A0D9SFL3;C9JGE3;Q01844-4	Q01844-6;B0QYK0;Q01844-3;Q01844;Q01844-5;H7BY36;Q01844-2;A0A0D9SFL3;C9JGE3	RNA-binding protein EWS	EWSR1	>sp|Q01844-6|EWS_HUMAN Isoform 6 of RNA-binding protein EWS OS=Homo sapiens GN=EWSR1;>tr|B0QYK0|B0QYK0_HUMAN RNA-binding protein EWS OS=Homo sapiens GN=EWSR1 PE=1 SV=1;>sp|Q01844-3|EWS_HUMAN Isoform 3 of RNA-binding protein EWS OS=Homo sapiens GN=EWSR1;>sp			3	1	2	3	3	2	2	1	3	2	3	2	44253000	0	43205000	41892000	42339000	41952000	37909000	0	44698000	44958000	43313000	37476000	59641000	23562000	35550000	60386000	38696000	31638000	38016000	21626000	58814000	36784000	55901000	37958000
H3BQQ9;P63279;B0QYN7;H3BPC4	H3BQQ9;P63279;B0QYN7;H3BPC4	SUMO-conjugating enzyme UBC9	UBE2I	>tr|H3BQQ9|H3BQQ9_HUMAN SUMO-conjugating enzyme (Fragment) OS=Homo sapiens GN=UBE2I PE=1 SV=1;>sp|P63279|UBC9_HUMAN SUMO-conjugating enzyme UBC9 OS=Homo sapiens GN=UBE2I PE=1 SV=1;>tr|B0QYN7|B0QYN7_HUMAN SUMO-conjugating enzyme OS=Homo sapiens GN=UBE2I PE=			1	1	1	1	1	0	0	0	0	1	1	0	0	0	0	0	0	0	0	0	0	0	20555000	0	18522000	13860000	21300000	24290000	0	0	0	0	0	0	21126000	0
B1AH87;P30536	B1AH87;P30536	Translocator protein	TSPO	>tr|B1AH87|B1AH87_HUMAN Putative peripheral benzodiazepine receptor-related protein (Fragment) OS=Homo sapiens GN=TSPO PE=1 SV=1;>sp|P30536|TSPO_HUMAN Translocator protein OS=Homo sapiens GN=TSPO PE=1 SV=3			2	3	2	1	2	3	1	2	3	3	2	2	90314000	110220000	112210000	0	82906000	105540000	0	107520000	103290000	100650000	94009000	92259000	96659000	121390000	121340000	47522000	75144000	107350000	57212000	153820000	135010000	119500000	74976000	72402000
B1AHB1;P33992;B1AHB2;B1AHA9	B1AHB1;P33992	DNA replication licensing factor MCM5	MCM5	>tr|B1AHB1|B1AHB1_HUMAN DNA helicase OS=Homo sapiens GN=MCM5 PE=1 SV=1;>sp|P33992|MCM5_HUMAN DNA replication licensing factor MCM5 OS=Homo sapiens GN=MCM5 PE=1 SV=5			0	1	2	2	0	0	0	1	0	1	0	1	0	0	49229000	39013000	0	0	0	0	0	0	0	0	0	13670000	38199000	32963000	0	0	0	16464000	0	15658000	0	0
B1AHC9;P12956-2;P12956	B1AHC9;P12956-2;P12956	X-ray repair cross-complementing protein 6	XRCC6	>tr|B1AHC9|B1AHC9_HUMAN X-ray repair cross-complementing protein 6 OS=Homo sapiens GN=XRCC6 PE=1 SV=1;>sp|P12956-2|XRCC6_HUMAN Isoform 2 of X-ray repair cross-complementing protein 6 OS=Homo sapiens GN=XRCC6;>sp|P12956|XRCC6_HUMAN X-ray repair cross-comple			1	0	0	1	0	0	0	1	0	0	0	0	0	0	0	0	0	0	0	0	0	0	0	0	20221000	0	0	13562000	0	0	0	11182000	0	0	0	0
B1AK85;P47756-2;P47756;B1AK87;B1AK88	B1AK85;P47756-2;P47756;B1AK87;B1AK88	F-actin-capping protein subunit beta	CAPZB	>tr|B1AK85|B1AK85_HUMAN F-actin-capping protein subunit beta OS=Homo sapiens GN=CAPZB PE=1 SV=1;>sp|P47756-2|CAPZB_HUMAN Isoform 2 of F-actin-capping protein subunit beta OS=Homo sapiens GN=CAPZB;>sp|P47756|CAPZB_HUMAN F-actin-capping protein subunit beta			0	1	0	0	1	0	0	0	0	0	0	0	0	20724000	0	0	0	0	0	0	0	0	0	0	0	23537000	0	0	22598000	0	0	0	0	0	0	0
H3BLV0;P08174-4;P08174;P08174-3;P08174-5;P08174-2;B1AP13;P08174-6;H7BY55;P08174-7;B1AP15	H3BLV0;P08174-4;P08174;P08174-3;P08174-5;P08174-2;B1AP13;P08174-6;H7BY55;P08174-7;B1AP15	Complement decay-accelerating factor	CD55	>tr|H3BLV0|H3BLV0_HUMAN Complement decay-accelerating factor (Fragment) OS=Homo sapiens GN=CD55 PE=1 SV=1;>sp|P08174-4|DAF_HUMAN Isoform 4 of Complement decay-accelerating factor OS=Homo sapiens GN=CD55;>sp|P08174|DAF_HUMAN Complement decay-accelerating fa			0	0	0	0	0	0	0	0	0	2	0	1	0	0	0	0	0	0	0	0	0	17315000	0	0	0	0	0	0	0	0	0	0	0	17315000	0	0
G3V576;G3V4W0;B4DY08;B2R5W2;G3V4C1;P07910-2;G3V2Q1;P07910;G3V555;G3V5V7;G3V575;G3V2D6;P07910-3;P07910-4;G3V5X6;G3V3K6;G3V251;B4DSU6	G3V576;G3V4W0;B4DY08;B2R5W2;G3V4C1;P07910-2;G3V2Q1;P07910;G3V555;G3V5V7;G3V575;G3V2D6;P07910-3;P07910-4	Heterogeneous nuclear ribonucleoproteins C1/C2	HNRNPC	>tr|G3V576|G3V576_HUMAN Heterogeneous nuclear ribonucleoproteins C1/C2 OS=Homo sapiens GN=HNRNPC PE=1 SV=1;>tr|G3V4W0|G3V4W0_HUMAN Heterogeneous nuclear ribonucleoproteins C1/C2 (Fragment) OS=Homo sapiens GN=HNRNPC PE=1 SV=1;>tr|B4DY08|B4DY08_HUMAN Heterog			0	1	0	1	2	1	0	0	1	0	0	0	0	0	0	0	0	0	0	0	0	0	0	0	0	5712300	0	7511000	17062000	11338000	0	0	6680700	0	0	0
B3KQV6;P30153;C9J9C1;E9PH38	B3KQV6;P30153;C9J9C1	Serine/threonine-protein phosphatase 2A 65 kDa regulatory subunit A alpha isoform	PPP2R1A	>tr|B3KQV6|B3KQV6_HUMAN Serine/threonine-protein phosphatase 2A 65 kDa regulatory subunit A alpha isoform OS=Homo sapiens GN=PPP2R1A PE=1 SV=1;>sp|P30153|2AAA_HUMAN Serine/threonine-protein phosphatase 2A 65 kDa regulatory subunit A alpha isoform OS=Homo s			2	3	2	3	2	0	1	4	2	1	3	2	20059000	26374000	0	19449000	21203000	0	0	19774000	22324000	0	24488000	21086000	11374000	29832000	11776000	22165000	16249000	0	4765100	59587000	18938000	10110000	25027000	12352000
O14735-3;O14735;B3KY94;H3BUR9	O14735-3;O14735;B3KY94	CDP-diacylglycerol--inositol 3-phosphatidyltransferase	CDIPT	>sp|O14735-3|CDIPT_HUMAN Isoform 3 of CDP-diacylglycerol--inositol 3-phosphatidyltransferase OS=Homo sapiens GN=CDIPT;>sp|O14735|CDIPT_HUMAN CDP-diacylglycerol--inositol 3-phosphatidyltransferase OS=Homo sapiens GN=CDIPT PE=1 SV=1;>tr|B3KY94|B3KY94_HUMAN C			0	0	1	0	0	0	0	1	0	0	1	2	0	0	0	0	0	0	0	0	0	0	0	90183000	0	0	22776000	0	0	0	0	65030000	0	0	78457000	94369000
B4DDF4;Q99439;B4DUT8;A0A087X271;Q99439-2;K7ES69;H3BVI6;A0A087X1X5;H3BQH0;A0A087WV51;U3KPS3;Q15417-3;Q15417	B4DDF4;Q99439;B4DUT8;A0A087X271;Q99439-2;K7ES69;H3BVI6;A0A087X1X5	Calponin-2	CNN2	>tr|B4DDF4|B4DDF4_HUMAN Calponin OS=Homo sapiens GN=CNN2 PE=1 SV=1;>sp|Q99439|CNN2_HUMAN Calponin-2 OS=Homo sapiens GN=CNN2 PE=1 SV=4;>tr|B4DUT8|B4DUT8_HUMAN Calponin OS=Homo sapiens GN=CNN2 PE=1 SV=1;>tr|A0A087X271|A0A087X271_HUMAN Calponin (Fragment) OS=			1	0	1	2	1	1	2	1	3	3	2	4	0	0	0	0	0	0	0	0	576960000	607510000	614140000	640180000	0	0	29849000	59262000	38354000	42683000	53300000	40855000	722670000	724280000	790450000	787010000
B4DGL8;O75027;O75027-2;O75027-3;A0A087WW65;E9PJR8;E9PNQ5	B4DGL8;O75027;O75027-2;O75027-3;A0A087WW65	ATP-binding cassette sub-family B member 7, mitochondrial	ABCB7	>tr|B4DGL8|B4DGL8_HUMAN ATP-binding cassette sub-family B member 7, mitochondrial (Fragment) OS=Homo sapiens GN=ABCB7 PE=1 SV=1;>sp|O75027|ABCB7_HUMAN ATP-binding cassette sub-family B member 7, mitochondrial OS=Homo sapiens GN=ABCB7 PE=1 SV=2;>sp|O75027-2			3	2	3	3	0	2	0	4	4	5	2	2	39687000	37081000	40887000	35271000	0	41691000	0	41059000	40597000	35332000	0	44798000	47006000	37029000	31697000	39009000	0	25098000	0	67358000	72801000	61263000	38882000	30376000
H7C048;K7EMQ8;J3QKS7;Q969G3-6;Q969G3-5;Q969G3-3;Q969G3-2;Q969G3-4;B4DGM3;Q969G3	H7C048;K7EMQ8;J3QKS7;Q969G3-6;Q969G3-5;Q969G3-3;Q969G3-2;Q969G3-4;B4DGM3;Q969G3	SWI/SNF-related matrix-associated actin-dependent regulator of chromatin subfamily E member 1	SMARCE1	>tr|H7C048|H7C048_HUMAN SWI/SNF-related matrix-associated actin-dependent regulator of chromatin subfamily E member 1 (Fragment) OS=Homo sapiens GN=SMARCE1 PE=1 SV=1;>tr|K7EMQ8|K7EMQ8_HUMAN SWI/SNF-related matrix-associated actin-dependent regulator of chr			0	0	1	1	0	0	1	1	0	0	0	0	0	0	0	0	0	0	0	25397000	0	0	0	0	0	0	21977000	4404600	0	0	19197000	26135000	0	0	0	0
B4DGU4;P35222;P35222-2	B4DGU4;P35222	Catenin beta-1	CTNNB1	>tr|B4DGU4|B4DGU4_HUMAN Catenin beta-1 OS=Homo sapiens GN=CTNNB1 PE=1 SV=1;>sp|P35222|CTNB1_HUMAN Catenin beta-1 OS=Homo sapiens GN=CTNNB1 PE=1 SV=1			1	0	0	1	0	0	0	0	0	1	0	0	0	0	0	28947000	0	0	0	0	0	0	0	0	29533000	0	0	33469000	0	0	0	0	0	10251000	0	0
J3KTC1;Q96DH6-3;Q96DH6-2;B4DM51;B4DHE8;Q96DH6	J3KTC1;Q96DH6-3;Q96DH6-2;B4DM51;B4DHE8;Q96DH6	RNA-binding protein Musashi homolog 2	MSI2	>tr|J3KTC1|J3KTC1_HUMAN RNA-binding protein Musashi homolog 2 (Fragment) OS=Homo sapiens GN=MSI2 PE=1 SV=8;>sp|Q96DH6-3|MSI2H_HUMAN Isoform 3 of RNA-binding protein Musashi homolog 2 OS=Homo sapiens GN=MSI2;>sp|Q96DH6-2|MSI2H_HUMAN Isoform 2 of RNA-binding			1	0	1	1	0	0	0	0	0	0	0	0	0	0	0	11614000	0	0	0	0	0	0	0	0	14991000	0	16075000	13428000	0	0	0	0	0	0	0	0
B4DIH5;P61201;P61201-2;H0YM03;H0YKU5	B4DIH5;P61201;P61201-2;H0YM03;H0YKU5	COP9 signalosome complex subunit 2	COPS2	>tr|B4DIH5|B4DIH5_HUMAN COP9 signalosome complex subunit 2 OS=Homo sapiens GN=COPS2 PE=1 SV=1;>sp|P61201|CSN2_HUMAN COP9 signalosome complex subunit 2 OS=Homo sapiens GN=COPS2 PE=1 SV=1;>sp|P61201-2|CSN2_HUMAN Isoform 2 of COP9 signalosome complex subunit			1	1	1	1	0	0	0	0	1	1	0	3	0	0	0	0	0	0	0	0	0	0	0	48552000	17599000	14682000	15518000	16369000	0	0	0	0	20424000	8952300	0	50806000
B4DK69;P52895;P52895-2;S4R3P0;P42330-2;H0Y804;S4R3Z2;Q04828;P42330;A0A0A0MSS8	B4DK69;P52895;P52895-2;S4R3P0;P42330-2;H0Y804;S4R3Z2;Q04828;P42330;A0A0A0MSS8	Aldo-keto reductase family 1 member C2;Aldo-keto reductase family 1 member C3;Aldo-keto reductase family 1 member C1	AKR1C2;AKR1C3;AKR1C1	>tr|B4DK69|B4DK69_HUMAN Aldo-keto reductase family 1 member C2 OS=Homo sapiens GN=AKR1C2 PE=1 SV=1;>sp|P52895|AK1C2_HUMAN Aldo-keto reductase family 1 member C2 OS=Homo sapiens GN=AKR1C2 PE=1 SV=3;>sp|P52895-2|AK1C2_HUMAN Isoform 2 of Aldo-keto reductase f			0	0	0	0	0	1	0	0	0	0	0	0	0	0	0	0	0	0	0	0	0	0	0	0	0	0	0	0	0	15314000	0	0	0	0	0	0
B4DKB2;P42892-3;P42892-2;P42892-4;P42892	B4DKB2;P42892-3;P42892-2;P42892-4;P42892	Endothelin-converting enzyme 1	ECE1	>tr|B4DKB2|B4DKB2_HUMAN Endothelin-converting enzyme 1 OS=Homo sapiens GN=ECE1 PE=1 SV=1;>sp|P42892-3|ECE1_HUMAN Isoform C of Endothelin-converting enzyme 1 OS=Homo sapiens GN=ECE1;>sp|P42892-2|ECE1_HUMAN Isoform A of Endothelin-converting enzyme 1 OS=Homo			1	0	1	1	1	0	1	1	1	2	1	1	0	0	0	0	0	0	0	0	0	19307000	0	0	14922000	0	8035300	15855000	5212000	0	6775300	10853000	8272000	19307000	9981000	5789000
B4DLN1	B4DLN1		SLC25A10	>tr|B4DLN1|B4DLN1_HUMAN Uncharacterized protein OS=Homo sapiens PE=2 SV=1			7	9	8	6	9	9	10	8	8	7	5	6	502090000	496890000	465880000	434930000	449570000	468330000	410410000	457760000	473130000	488970000	434480000	497580000	500800000	559770000	526290000	360460000	425120000	449390000	440100000	449500000	488570000	447120000	220840000	385230000
B4DLR8;P15559-3;P15559-2;H3BRK3;P15559;H3BNV2	B4DLR8;P15559-3;P15559-2;H3BRK3;P15559;H3BNV2	NAD(P)H dehydrogenase [quinone] 1	NQO1	>tr|B4DLR8|B4DLR8_HUMAN NAD(P)H dehydrogenase [quinone] 1 OS=Homo sapiens GN=NQO1 PE=1 SV=1;>sp|P15559-3|NQO1_HUMAN Isoform 3 of NAD(P)H dehydrogenase [quinone] 1 OS=Homo sapiens GN=NQO1;>sp|P15559-2|NQO1_HUMAN Isoform 2 of NAD(P)H dehydrogenase [quinone]			1	0	0	1	0	2	1	1	0	0	1	0	0	0	0	0	0	0	0	0	0	0	0	0	14266000	0	0	13049000	0	14738000	18605000	18954000	0	0	5763300	0
F6RU00;B4DQA8;K7EJC8;E9PCW1;O95249;G5E9T8	F6RU00;B4DQA8;K7EJC8;E9PCW1;O95249;G5E9T8	Golgi SNAP receptor complex member 1	GOSR1	>tr|F6RU00|F6RU00_HUMAN Golgi SNAP receptor complex member 1 OS=Homo sapiens GN=GOSR1 PE=1 SV=1;>tr|B4DQA8|B4DQA8_HUMAN Golgi SNAP receptor complex member 1 OS=Homo sapiens GN=GOSR1 PE=1 SV=1;>tr|K7EJC8|K7EJC8_HUMAN Golgi SNAP receptor complex member 1 OS=			1	0	0	0	0	0	0	1	0	0	1	0	0	0	0	0	0	0	0	0	0	0	0	0	2616200	0	0	0	0	0	0	2207600	0	0	4077700	0
P61619;B4DR61;P61619-3;F8W776;Q8TC24;Q9H9S3-2;Q9H9S3-3;Q9H9S3;H7C1Q9;C9JXC6;H7C069;A6NK38;F2Z2C7;A6NIF9;C9JJV4;H7C1S8	P61619;B4DR61;P61619-3	Protein transport protein Sec61 subunit alpha isoform 1	SEC61A1	>sp|P61619|S61A1_HUMAN Protein transport protein Sec61 subunit alpha isoform 1 OS=Homo sapiens GN=SEC61A1 PE=1 SV=2;>tr|B4DR61|B4DR61_HUMAN Protein transport protein Sec61 subunit alpha isoform 1 OS=Homo sapiens GN=SEC61A1 PE=1 SV=1;>sp|P61619-3|S61A1_HUMA			10	11	10	6	7	9	7	7	8	9	8	9	450220000	416720000	484850000	489440000	443170000	444280000	493280000	481110000	431600000	425830000	464560000	469050000	431340000	421020000	511830000	452740000	356980000	398820000	532740000	565840000	380100000	498980000	446270000	436070000
B4DZG7;P40616-2;P40616;F8VYN9;F8W1Z8	B4DZG7;P40616-2;P40616;F8VYN9	ADP-ribosylation factor-like protein 1	ARL1	>tr|B4DZG7|B4DZG7_HUMAN ADP-ribosylation factor-like protein 1 OS=Homo sapiens GN=ARL1 PE=1 SV=1;>sp|P40616-2|ARL1_HUMAN Isoform 2 of ADP-ribosylation factor-like protein 1 OS=Homo sapiens GN=ARL1;>sp|P40616|ARL1_HUMAN ADP-ribosylation factor-like protein			2	2	2	2	2	1	1	1	2	3	2	2	60471000	56584000	60340000	56261000	54002000	0	0	0	54260000	64590000	43171000	55981000	62869000	58296000	64448000	60302000	40290000	25241000	14253000	19874000	54630000	81566000	39150000	53912000
E5RGY0;B4E1G1;Q9BUN8-2;Q9BUN8	E5RGY0;B4E1G1;Q9BUN8-2;Q9BUN8	Derlin-1	DERL1	>tr|E5RGY0|E5RGY0_HUMAN Derlin OS=Homo sapiens GN=DERL1 PE=1 SV=1;>tr|B4E1G1|B4E1G1_HUMAN Derlin OS=Homo sapiens GN=DERL1 PE=1 SV=1;>sp|Q9BUN8-2|DERL1_HUMAN Isoform 2 of Derlin-1 OS=Homo sapiens GN=DERL1;>sp|Q9BUN8|DERL1_HUMAN Derlin-1 OS=Homo sapiens GN=D			2	2	1	1	1	3	3	2	1	2	1	3	98886000	98501000	0	0	0	74827000	72592000	83491000	0	105300000	0	94901000	83850000	87295000	21419000	65737000	16515000	89802000	83793000	56843000	83008000	106900000	29627000	69222000
G5E9F5;B5MC53;B5MCF8;P39210	G5E9F5;B5MC53;B5MCF8;P39210	Protein Mpv17	MPV17	>tr|G5E9F5|G5E9F5_HUMAN MpV17 transgene, murine homolog, glomerulosclerosis, isoform CRA_d OS=Homo sapiens GN=MPV17 PE=1 SV=1;>tr|B5MC53|B5MC53_HUMAN MpV17 transgene, murine homolog, glomerulosclerosis, isoform CRA_f OS=Homo sapiens GN=MPV17 PE=1 SV=1;>tr|			1	1	0	0	0	1	1	0	0	0	1	1	0	0	0	0	0	0	0	0	0	0	0	26852000	20412000	28501000	0	0	0	13345000	26212000	0	0	0	37386000	28099000
B5MCF9;O00541;O00541-2;B3KXD6;H7C267	B5MCF9;O00541;O00541-2;B3KXD6	Pescadillo homolog	PES1	>tr|B5MCF9|B5MCF9_HUMAN Pescadillo homolog OS=Homo sapiens GN=PES1 PE=1 SV=1;>sp|O00541|PESC_HUMAN Pescadillo homolog OS=Homo sapiens GN=PES1 PE=1 SV=1;>sp|O00541-2|PESC_HUMAN Isoform 2 of Pescadillo homolog OS=Homo sapiens GN=PES1;>tr|B3KXD6|B3KXD6_HUMAN			5	4	3	4	3	1	2	2	3	2	3	5	74747000	66638000	70321000	81866000	77184000	0	90720000	60567000	0	0	82712000	84020000	73684000	103380000	55115000	59601000	26136000	14957000	40199000	28035000	28297000	26177000	52871000	148020000
B5MCX3;Q15019;Q15019-3;Q15019-2;C9J2Q4;C9IY94;C9J938;H7C310;C9JB25;H7C2Y0;H7C1T1;B5MD47;C9IZU3;C9JQJ4	B5MCX3;Q15019;Q15019-3;Q15019-2;C9J2Q4	Septin-2	2002-09-01	>tr|B5MCX3|B5MCX3_HUMAN Septin-2 OS=Homo sapiens GN=SEPT2 PE=1 SV=1;>sp|Q15019|SEPT2_HUMAN Septin-2 OS=Homo sapiens GN=SEPT2 PE=1 SV=1;>sp|Q15019-3|SEPT2_HUMAN Isoform 3 of Septin-2 OS=Homo sapiens GN=SEPT2;>sp|Q15019-2|SEPT2_HUMAN Isoform 2 of Septin-2 OS			1	0	1	2	1	0	0	0	1	0	0	0	0	0	0	37224000	0	0	0	0	0	0	0	0	12190000	0	14358000	28722000	13069000	0	0	0	14410000	0	0	0
P62826;B5MDF5;J3KQE5;F5H018;H0YFC6;B4DV51	P62826;B5MDF5;J3KQE5;F5H018;H0YFC6;B4DV51	GTP-binding nuclear protein Ran	RAN	>sp|P62826|RAN_HUMAN GTP-binding nuclear protein Ran OS=Homo sapiens GN=RAN PE=1 SV=3;>tr|B5MDF5|B5MDF5_HUMAN GTP-binding nuclear protein Ran OS=Homo sapiens GN=RAN PE=1 SV=1;>tr|J3KQE5|J3KQE5_HUMAN GTP-binding nuclear protein Ran (Fragment) OS=Homo sapien			5	6	5	4	6	4	4	4	2	4	5	5	178470000	182200000	191600000	188870000	167920000	190870000	176210000	179020000	141160000	140760000	151970000	161350000	209540000	267390000	229290000	184760000	171950000	113720000	203230000	147640000	88457000	144900000	245500000	217430000
Q99613-2;Q99613;B5ME19	Q99613-2;Q99613;B5ME19	Eukaryotic translation initiation factor 3 subunit C;Eukaryotic translation initiation factor 3 subunit C-like protein	EIF3C;EIF3CL	>sp|Q99613-2|EIF3C_HUMAN Isoform 2 of Eukaryotic translation initiation factor 3 subunit C OS=Homo sapiens GN=EIF3C;>sp|Q99613|EIF3C_HUMAN Eukaryotic translation initiation factor 3 subunit C OS=Homo sapiens GN=EIF3C PE=1 SV=1;>sp|B5ME19|EIFCL_HUMAN Eukary			1	1	2	2	2	3	1	3	2	2	1	1	0	0	63317000	37040000	38592000	34860000	0	44857000	41347000	38820000	0	0	19182000	19875000	50634000	39873000	38151000	49133000	12485000	80333000	42436000	39258000	13411000	16185000
B7Z645;O60506-4;O60506-3;O60506-2;O60506;O60506-5;O43390-4;O43390;O43390-2;B4DT28;O43390-3;F6UXX1	B7Z645;O60506-4;O60506-3;O60506-2;O60506;O60506-5;O43390-4;O43390;O43390-2	Heterogeneous nuclear ribonucleoprotein Q;Heterogeneous nuclear ribonucleoprotein R	SYNCRIP;HNRNPR	>tr|B7Z645|B7Z645_HUMAN Heterogeneous nuclear ribonucleoprotein Q OS=Homo sapiens GN=SYNCRIP PE=1 SV=1;>sp|O60506-4|HNRPQ_HUMAN Isoform 4 of Heterogeneous nuclear ribonucleoprotein Q OS=Homo sapiens GN=SYNCRIP;>sp|O60506-3|HNRPQ_HUMAN Isoform 3 of Heteroge			2	4	2	2	2	2	2	2	2	2	3	2	55132000	60039000	60180000	0	50661000	0	68505000	57025000	51729000	70518000	59999000	57877000	52668000	109370000	59742000	57791000	44598000	57251000	71565000	52957000	46818000	66619000	70679000	53971000
H0YHC3;F8W020;F8W118;F8VXI6;F8VUX1;F8VY35;P55209-3;F8VV59;B7Z9C2;P55209-2;F8W0J6;F5H4R6;H0YIV4;P55209;H0YH88;F8W543;F8VRJ2;F8VVB5	H0YHC3;F8W020;F8W118;F8VXI6;F8VUX1;F8VY35;P55209-3;F8VV59;B7Z9C2;P55209-2;F8W0J6;F5H4R6;H0YIV4;P55209;H0YH88;F8W543;F8VRJ2;F8VVB5	Nucleosome assembly protein 1-like 1	NAP1L1	>tr|H0YHC3|H0YHC3_HUMAN Nucleosome assembly protein 1-like 1 (Fragment) OS=Homo sapiens GN=NAP1L1 PE=1 SV=1;>tr|F8W020|F8W020_HUMAN Nucleosome assembly protein 1-like 1 (Fragment) OS=Homo sapiens GN=NAP1L1 PE=1 SV=1;>tr|F8W118|F8W118_HUMAN Nucleosome assem			3	4	3	5	0	1	2	2	3	2	1	1	83094000	70726000	79881000	70339000	0	0	79309000	0	57254000	74250000	0	0	95589000	125070000	87102000	136940000	0	19905000	52193000	80136000	35776000	49353000	15054000	15517000
Q8WTV0-4;B7ZKQ9;Q8WTV0-2;F5H4X0;Q8WTV0-5;Q8WTV0;F5H5E8;Q8WTV0-3	Q8WTV0-4;B7ZKQ9;Q8WTV0-2;F5H4X0;Q8WTV0-5;Q8WTV0;F5H5E8;Q8WTV0-3	Scavenger receptor class B member 1	SCARB1	>sp|Q8WTV0-4|SCRB1_HUMAN Isoform 4 of Scavenger receptor class B member 1 OS=Homo sapiens GN=SCARB1;>tr|B7ZKQ9|B7ZKQ9_HUMAN SCARB1 protein OS=Homo sapiens GN=SCARB1 PE=1 SV=1;>sp|Q8WTV0-2|SCRB1_HUMAN Isoform 1 of Scavenger receptor class B member 1 OS=Homo			0	3	1	1	0	0	0	1	1	1	1	0	0	0	0	0	0	0	0	0	0	0	0	0	0	5503100	0	0	0	0	0	7764000	5016400	8583200	9777600	0
P63165;B8ZZN6;B8ZZJ0;B9A032;B8ZZ67;P63165-2	P63165;B8ZZN6;B8ZZJ0;B9A032	Small ubiquitin-related modifier 1	SUMO1	>sp|P63165|SUMO1_HUMAN Small ubiquitin-related modifier 1 OS=Homo sapiens GN=SUMO1 PE=1 SV=1;>tr|B8ZZN6|B8ZZN6_HUMAN Small ubiquitin-related modifier 1 OS=Homo sapiens GN=SUMO1 PE=1 SV=1;>tr|B8ZZJ0|B8ZZJ0_HUMAN Small ubiquitin-related modifier 1 OS=Homo sa			1	0	1	1	0	2	1	1	1	1	0	1	0	0	0	0	0	0	0	0	0	0	0	0	18329000	0	23238000	28823000	0	14279000	26254000	31571000	21358000	24005000	0	0
B8ZZQ6;P06454-2;P06454	B8ZZQ6;P06454-2;P06454	Prothymosin alpha;Prothymosin alpha, N-terminally processed;Thymosin alpha-1	PTMA	>tr|B8ZZQ6|B8ZZQ6_HUMAN Prothymosin alpha OS=Homo sapiens GN=PTMA PE=1 SV=1;>sp|P06454-2|PTMA_HUMAN Isoform 2 of Prothymosin alpha OS=Homo sapiens GN=PTMA;>sp|P06454|PTMA_HUMAN Prothymosin alpha OS=Homo sapiens GN=PTMA PE=1 SV=2			1	1	1	1	1	1	1	1	0	1	0	1	0	0	0	0	0	0	0	0	0	0	0	16601000	0	36020000	37134000	0	0	38989000	36687000	0	0	0	0	17372000
B8ZZT4;Q9BV40	B8ZZT4;Q9BV40	Vesicle-associated membrane protein 8	VAMP8	>tr|B8ZZT4|B8ZZT4_HUMAN Vesicle-associated membrane protein 8 OS=Homo sapiens GN=VAMP8 PE=1 SV=1;>sp|Q9BV40|VAMP8_HUMAN Vesicle-associated membrane protein 8 OS=Homo sapiens GN=VAMP8 PE=1 SV=1			0	1	1	1	0	0	0	0	0	1	1	1	0	0	0	0	0	0	0	0	0	0	0	31887000	0	19875000	0	22909000	0	0	0	0	0	0	0	33367000
B8ZZU8;Q15370;Q15370-2;I3L0M9	B8ZZU8;Q15370;Q15370-2;I3L0M9	Transcription elongation factor B polypeptide 2	TCEB2	>tr|B8ZZU8|B8ZZU8_HUMAN Transcription elongation factor B (SIII), polypeptide 2 (18kDa, elongin B), isoform CRA_b OS=Homo sapiens GN=TCEB2 PE=1 SV=1;>sp|Q15370|ELOB_HUMAN Transcription elongation factor B polypeptide 2 OS=Homo sapiens GN=TCEB2 PE=1 SV=1;>s			0	0	0	0	1	0	0	0	0	0	0	0	0	0	0	0	11451000	0	0	0	0	0	0	0	0	0	0	0	10784000	0	0	0	0	0	0	0
C9J3L8;C9J5W0;P43307;E9PAL7;C9IZQ1;P43307-2	C9J3L8;C9J5W0;P43307;E9PAL7;C9IZQ1;P43307-2	Translocon-associated protein subunit alpha	SSR1	>tr|C9J3L8|C9J3L8_HUMAN Translocon-associated protein subunit alpha OS=Homo sapiens GN=SSR1 PE=1 SV=1;>tr|C9J5W0|C9J5W0_HUMAN Translocon-associated protein subunit alpha OS=Homo sapiens GN=SSR1 PE=1 SV=1;>sp|P43307|SSRA_HUMAN Translocon-associated protein			0	0	2	1	0	0	0	1	1	1	0	0	0	0	0	0	0	0	0	0	0	0	0	0	0	0	60467000	58796000	0	0	0	0	61477000	50199000	0	0
F8WCJ1;C9J7B5;C9J4W5;I3L397;Q9GZV4;Q6IS14;P63241;P63241-2;I3L504	F8WCJ1;C9J7B5;C9J4W5;I3L397;Q9GZV4;Q6IS14;P63241;P63241-2;I3L504	Eukaryotic translation initiation factor 5A-2;Eukaryotic translation initiation factor 5A-1-like;Eukaryotic translation initiation factor 5A-1	EIF5A2;EIF5A;EIF5AL1	>tr|F8WCJ1|F8WCJ1_HUMAN Eukaryotic translation initiation factor 5A OS=Homo sapiens GN=EIF5A2 PE=1 SV=1;>tr|C9J7B5|C9J7B5_HUMAN Eukaryotic translation initiation factor 5A OS=Homo sapiens GN=EIF5A2 PE=1 SV=1;>tr|C9J4W5|C9J4W5_HUMAN Eukaryotic translation i			2	2	2	2	2	2	1	2	2	2	2	1	50835000	55716000	48205000	58639000	37463000	0	0	35150000	37015000	31479000	27117000	0	48256000	55741000	47642000	59507000	31712000	28499000	13548000	32207000	33763000	28525000	30280000	13830000
C9J4Z3;P61513;M0R0A1;Q6P4E4;E9PEL3;M0R2L6;G5E9R3;A6NKH3	C9J4Z3;P61513;M0R0A1;Q6P4E4;E9PEL3;M0R2L6	60S ribosomal protein L37a	RPL37A	>tr|C9J4Z3|C9J4Z3_HUMAN 60S ribosomal protein L37a OS=Homo sapiens GN=RPL37A PE=1 SV=1;>sp|P61513|RL37A_HUMAN 60S ribosomal protein L37a OS=Homo sapiens GN=RPL37A PE=1 SV=2;>tr|M0R0A1|M0R0A1_HUMAN 60S ribosomal protein L37a OS=Homo sapiens GN=RPL37A PE=1 S			3	3	3	3	3	3	3	3	3	4	3	3	539820000	521850000	501630000	504810000	623130000	602580000	522880000	577230000	681530000	653110000	599850000	615010000	581140000	517130000	504600000	513020000	538540000	636990000	532710000	613380000	623160000	671790000	694090000	630810000
C9JJV6;C9JZL8;C9J5M0;C9JC07;Q96S97	C9JJV6;C9JZL8;C9J5M0;C9JC07;Q96S97	Myeloid-associated differentiation marker	MYADM	>tr|C9JJV6|C9JJV6_HUMAN Myeloid-associated differentiation marker (Fragment) OS=Homo sapiens GN=MYADM PE=1 SV=8;>tr|C9JZL8|C9JZL8_HUMAN Myeloid-associated differentiation marker (Fragment) OS=Homo sapiens GN=MYADM PE=1 SV=1;>tr|C9J5M0|C9J5M0_HUMAN Myeloid-			1	0	0	1	1	1	0	0	0	0	0	0	0	0	0	0	0	16606000	0	0	0	0	0	0	40521000	0	0	22965000	17115000	17433000	0	0	0	0	0	0
E9PNW0;E9PJJ2;E9PS34;E9PNJ7;E9PKT8;C9J6D1;C9JZI7;Q99733;Q99733-2;A8MXH2;E9PKI2;C9J1B1;E9PP22	E9PNW0;E9PJJ2;E9PS34;E9PNJ7;E9PKT8;C9J6D1;C9JZI7;Q99733;Q99733-2;A8MXH2	Nucleosome assembly protein 1-like 4	NAP1L4	>tr|E9PNW0|E9PNW0_HUMAN Nucleosome assembly protein 1-like 4 (Fragment) OS=Homo sapiens GN=NAP1L4 PE=1 SV=1;>tr|E9PJJ2|E9PJJ2_HUMAN Nucleosome assembly protein 1-like 4 (Fragment) OS=Homo sapiens GN=NAP1L4 PE=1 SV=1;>tr|E9PS34|E9PS34_HUMAN Nucleosome assem			2	1	1	2	1	1	1	1	2	2	1	1	0	0	0	0	0	0	0	0	0	0	0	0	11644000	0	0	0	16264000	0	0	0	15053000	11681000	0	0
C9J931;Q15382	C9J931;Q15382	GTP-binding protein Rheb	RHEB	>tr|C9J931|C9J931_HUMAN GTP-binding protein Rheb OS=Homo sapiens GN=RHEB PE=1 SV=1;>sp|Q15382|RHEB_HUMAN GTP-binding protein Rheb OS=Homo sapiens GN=RHEB PE=1 SV=1			1	0	0	0	0	0	0	0	1	1	0	0	0	0	0	0	0	0	0	0	0	22572000	0	0	20607000	0	0	0	0	0	0	0	0	22572000	0	0
C9JA28;Q9UNL2;Q9UNL2-2	C9JA28;Q9UNL2;Q9UNL2-2	Translocon-associated protein subunit gamma	SSR3	>tr|C9JA28|C9JA28_HUMAN Translocon-associated protein subunit gamma OS=Homo sapiens GN=SSR3 PE=1 SV=1;>sp|Q9UNL2|SSRG_HUMAN Translocon-associated protein subunit gamma OS=Homo sapiens GN=SSR3 PE=1 SV=1;>sp|Q9UNL2-2|SSRG_HUMAN Isoform 2 of Translocon-associ			1	1	1	1	0	0	1	1	1	1	1	1	0	166170000	0	0	0	0	0	0	0	0	0	0	32251000	188720000	149370000	119280000	0	0	40377000	39389000	127060000	108460000	91841000	112180000
C9JA36;P54709-2;P54709;C9JXZ1;H7C4L9	C9JA36;P54709-2;P54709;C9JXZ1	Sodium/potassium-transporting ATPase subunit beta-3	ATP1B3	>tr|C9JA36|C9JA36_HUMAN Sodium/potassium-transporting ATPase subunit beta-3 (Fragment) OS=Homo sapiens GN=ATP1B3 PE=1 SV=1;>sp|P54709-2|AT1B3_HUMAN Isoform 2 of Sodium/potassium-transporting ATPase subunit beta-3 OS=Homo sapiens GN=ATP1B3;>sp|P54709|AT1B3_			0	3	1	2	1	2	2	1	3	1	3	3	0	43102000	0	45714000	0	46939000	47093000	0	50279000	0	49355000	45517000	0	60944000	18215000	46484000	17295000	33747000	32138000	17816000	62119000	19802000	63097000	62791000
C9JAW5;Q9Y241;C9JNU6;Q9Y241-2	C9JAW5;Q9Y241;C9JNU6;Q9Y241-2	HIG1 domain family member 1A, mitochondrial	HIGD1A	>tr|C9JAW5|C9JAW5_HUMAN Uncharacterized protein OS=Homo sapiens PE=4 SV=1;>sp|Q9Y241|HIG1A_HUMAN HIG1 domain family member 1A, mitochondrial OS=Homo sapiens GN=HIGD1A PE=1 SV=1;>tr|C9JNU6|C9JNU6_HUMAN HIG1 domain family member 1A, mitochondrial OS=Homo sap			2	2	2	2	2	2	2	2	2	2	2	2	0	72477000	0	75865000	0	82074000	0	81374000	0	88307000	0	88359000	96082000	83679000	94841000	79003000	74152000	82317000	75274000	86995000	94074000	91632000	95760000	91723000
Q8IZL8;C9JFV4;I3L445;E7EV54;I3L1P4;I3L4M7;I3L4P1	Q8IZL8;C9JFV4;I3L445;E7EV54	Proline-, glutamic acid- and leucine-rich protein 1	PELP1	>sp|Q8IZL8|PELP1_HUMAN Proline-, glutamic acid- and leucine-rich protein 1 OS=Homo sapiens GN=PELP1 PE=1 SV=2;>tr|C9JFV4|C9JFV4_HUMAN Proline-, glutamic acid- and leucine-rich protein 1 OS=Homo sapiens GN=PELP1 PE=1 SV=2;>tr|I3L445|I3L445_HUMAN Proline-, g			3	3	3	4	2	3	3	5	2	3	2	2	32305000	0	40836000	46956000	42288000	41655000	41562000	43583000	0	39306000	44807000	39967000	19159000	25169000	31402000	49241000	18377000	24311000	13668000	38277000	12917000	22065000	25948000	22447000
C9JJU1;C9JMY2;C9JHH7;C9JWG4;C9JNK4;Q8WUX1;Q8WUX1-2	C9JJU1;C9JMY2;C9JHH7;C9JWG4;C9JNK4;Q8WUX1;Q8WUX1-2	Sodium-coupled neutral amino acid transporter 5	SLC38A5	>tr|C9JJU1|C9JJU1_HUMAN Sodium-coupled neutral amino acid transporter 5 (Fragment) OS=Homo sapiens GN=SLC38A5 PE=1 SV=8;>tr|C9JMY2|C9JMY2_HUMAN Sodium-coupled neutral amino acid transporter 5 (Fragment) OS=Homo sapiens GN=SLC38A5 PE=1 SV=1;>tr|C9JHH7|C9JHH			0	0	0	1	1	0	1	0	0	0	0	0	0	0	0	0	20829000	0	0	0	0	0	0	0	0	0	0	20697000	19615000	0	8699200	0	0	0	0	0
P82930;C9JJ19	P82930;C9JJ19	28S ribosomal protein S34, mitochondrial	MRPS34	>sp|P82930|RT34_HUMAN 28S ribosomal protein S34, mitochondrial OS=Homo sapiens GN=MRPS34 PE=1 SV=2;>tr|C9JJ19|C9JJ19_HUMAN 28S ribosomal protein S34, mitochondrial OS=Homo sapiens GN=MRPS34 PE=1 SV=2			0	1	0	0	0	0	0	0	0	0	0	0	0	9682400	0	0	0	0	0	0	0	0	0	0	0	10997000	0	0	0	0	0	0	0	0	0	0
C9JKQ2;O43676	C9JKQ2;O43676	NADH dehydrogenase [ubiquinone] 1 beta subcomplex subunit 3	NDUFB3	>tr|C9JKQ2|C9JKQ2_HUMAN NADH dehydrogenase [ubiquinone] 1 beta subcomplex subunit 3 (Fragment) OS=Homo sapiens GN=NDUFB3 PE=1 SV=1;>sp|O43676|NDUB3_HUMAN NADH dehydrogenase [ubiquinone] 1 beta subcomplex subunit 3 OS=Homo sapiens GN=NDUFB3 PE=1 SV=3			1	0	1	0	0	0	0	0	0	0	0	0	0	0	11771000	0	0	0	0	0	0	0	0	0	12244000	0	13256000	0	0	0	0	0	0	0	0	0
Q9Y4F1;Q9Y4F1-2;C9JME2;A0A1B0GV68;Q9Y4F1-3;M0QYB0	Q9Y4F1;Q9Y4F1-2;C9JME2;A0A1B0GV68	FERM, RhoGEF and pleckstrin domain-containing protein 1	FARP1	>sp|Q9Y4F1|FARP1_HUMAN FERM, RhoGEF and pleckstrin domain-containing protein 1 OS=Homo sapiens GN=FARP1 PE=1 SV=1;>sp|Q9Y4F1-2|FARP1_HUMAN Isoform 2 of FERM, RhoGEF and pleckstrin domain-containing protein 1 OS=Homo sapiens GN=FARP1;>tr|C9JME2|C9JME2_HUMAN			2	2	3	2	1	2	1	2	2	2	2	2	33414000	27928000	43316000	33710000	0	33232000	0	35536000	30520000	33437000	37732000	37717000	37248000	28507000	61259000	36765000	4615400	37871000	4814200	33226000	34398000	31601000	37861000	35688000
C9JXB8;C9JNW5;P83731	C9JXB8;C9JNW5;P83731	60S ribosomal protein L24	RPL24	>tr|C9JXB8|C9JXB8_HUMAN 60S ribosomal protein L24 OS=Homo sapiens GN=RPL24 PE=1 SV=1;>tr|C9JNW5|C9JNW5_HUMAN 60S ribosomal protein L24 OS=Homo sapiens GN=RPL24 PE=1 SV=1;>sp|P83731|RL24_HUMAN 60S ribosomal protein L24 OS=Homo sapiens GN=RPL24 PE=1 SV=1			5	6	5	4	5	5	5	5	5	6	5	5	1952900000	1921800000	1915300000	1847800000	1983100000	1949200000	1931300000	2052200000	2166900000	1968500000	1944400000	2031600000	2208900000	2270400000	2949600000	1797300000	1906400000	2296000000	2114400000	2283500000	1736200000	2048200000	1515900000	2245200000
C9JP16;O75718	C9JP16;O75718	Cartilage-associated protein	CRTAP	>tr|C9JP16|C9JP16_HUMAN Cartilage-associated protein OS=Homo sapiens GN=CRTAP PE=1 SV=1;>sp|O75718|CRTAP_HUMAN Cartilage-associated protein OS=Homo sapiens GN=CRTAP PE=1 SV=1			2	2	1	0	1	1	0	0	1	2	1	1	24795000	26779000	0	0	0	0	0	0	0	21345000	0	0	26403000	31411000	9848200	0	8679100	11563000	0	0	11872000	20839000	8168700	11898000
H0YEL5;O43447-2;C9JQD4;O43447	H0YEL5;O43447-2;C9JQD4;O43447	Peptidyl-prolyl cis-trans isomerase H;Peptidyl-prolyl cis-trans isomerase	PPIH	>tr|H0YEL5|H0YEL5_HUMAN Peptidyl-prolyl cis-trans isomerase (Fragment) OS=Homo sapiens GN=PPIH PE=1 SV=1;>sp|O43447-2|PPIH_HUMAN Isoform 2 of Peptidyl-prolyl cis-trans isomerase H OS=Homo sapiens GN=PPIH;>tr|C9JQD4|C9JQD4_HUMAN Peptidyl-prolyl cis-trans is			1	1	1	0	0	1	0	0	0	0	0	0	0	0	0	0	0	2971200	0	0	0	0	0	0	2553500	6645200	3284700	0	0	3119100	0	0	0	0	0	0
Q9NX63;C9JRZ6;F8WAR4;F8WD73	Q9NX63;C9JRZ6;F8WAR4	Coiled-coil-helix-coiled-coil-helix domain-containing protein 3, mitochondrial	CHCHD3	>sp|Q9NX63|MIC19_HUMAN MICOS complex subunit MIC19 OS=Homo sapiens GN=CHCHD3 PE=1 SV=1;>tr|C9JRZ6|C9JRZ6_HUMAN MICOS complex subunit OS=Homo sapiens GN=CHCHD3 PE=1 SV=1;>tr|F8WAR4|F8WAR4_HUMAN MICOS complex subunit OS=Homo sapiens GN=CHCHD3 PE=1 SV=1			3	3	4	3	3	3	3	3	3	4	3	4	69245000	71495000	63809000	77208000	74884000	70604000	72974000	72927000	73507000	63010000	84339000	71073000	73214000	55925000	87781000	82776000	66195000	50901000	71840000	73921000	56914000	80501000	82034000	89514000
O15155-2;C9JTT8;O15155;Q68DU7;H7C1N3	O15155-2;C9JTT8;O15155;Q68DU7;H7C1N3	BET1 homolog	BET1;DKFZp781C0425	>sp|O15155-2|BET1_HUMAN Isoform 2 of BET1 homolog OS=Homo sapiens GN=BET1;>tr|C9JTT8|C9JTT8_HUMAN BET1 homolog OS=Homo sapiens GN=BET1 PE=1 SV=1;>sp|O15155|BET1_HUMAN BET1 homolog OS=Homo sapiens GN=BET1 PE=1 SV=1;>tr|Q68DU7|Q68DU7_HUMAN BET1 homolog OS=Ho			1	0	0	0	0	1	1	1	0	1	1	1	0	0	0	0	0	0	0	31977000	0	0	0	0	17061000	0	0	0	0	20660000	18951000	34991000	0	21844000	24643000	17614000
O60716-13;O60716-11;O60716-10;O60716-9;O60716-5;C9JZR2;O60716-3;O60716-2;O60716;O60716-16;O60716-15;O60716-14;O60716-12;O60716-8;O60716-7;O60716-6;O60716-4;O60716-21;O60716-19;O60716-18;O60716-17;O60716-24;O60716-23;O60716-22;O60716-20;O60716-29;O60716-27;O60716-26;O60716-25;O60716-32;O60716-31;O60716-30;O60716-28;E9PRE2;H0YC95;E9PKL1;E9PKY0	O60716-13;O60716-11;O60716-10;O60716-9;O60716-5;C9JZR2;O60716-3;O60716-2;O60716;O60716-16;O60716-15;O60716-14;O60716-12;O60716-8;O60716-7;O60716-6;O60716-4;O60716-21;O60716-19;O60716-18;O60716-17;O60716-24;O60716-23;O60716-22;O60716-20;O60716-29;O60716-27;O60716-26;O60716-25;O60716-32;O60716-31;O60716-30;O60716-28	Catenin delta-1	CTNND1	>sp|O60716-13|CTND1_HUMAN Isoform 2A of Catenin delta-1 OS=Homo sapiens GN=CTNND1;>sp|O60716-11|CTND1_HUMAN Isoform 2AC of Catenin delta-1 OS=Homo sapiens GN=CTNND1;>sp|O60716-10|CTND1_HUMAN Isoform 2AB of Catenin delta-1 OS=Homo sapiens GN=CTNND1;>sp|O607			13	15	12	12	13	10	10	12	12	13	13	14	200160000	198630000	214900000	221520000	230020000	231720000	191230000	220840000	210440000	205920000	227050000	235270000	270360000	333520000	265340000	290000000	251300000	185770000	146920000	220800000	250100000	219940000	228450000	250900000
C9K0F9	C9K0F9		KAT6A	>tr|C9K0F9|C9K0F9_HUMAN Histone acetyltransferase (Fragment) OS=Homo sapiens GN=KAT6A PE=1 SV=1			1	0	0	0	0	0	0	0	0	0	0	0	401350000	0	0	0	0	0	0	0	0	0	0	0	433880000	0	0	0	0	0	0	0	0	0	0	0
E7ENM1;E7EPD2;D2KFR9;P42224-2;J3KPM9;P42224	E7ENM1;E7EPD2;D2KFR9;P42224-2;J3KPM9;P42224	Signal transducer and activator of transcription 1-alpha/beta	STAT1	>tr|E7ENM1|E7ENM1_HUMAN Signal transducer and activator of transcription 1-alpha/beta (Fragment) OS=Homo sapiens GN=STAT1 PE=1 SV=1;>tr|E7EPD2|E7EPD2_HUMAN Signal transducer and activator of transcription 1-alpha/beta (Fragment) OS=Homo sapiens GN=STAT1 PE			0	0	0	0	0	0	0	0	0	0	0	1	0	0	0	0	0	0	0	0	0	0	0	15797000	0	0	0	0	0	0	0	0	0	0	0	16530000
D3YTB1;P62910;F8W727;D3YTI8	D3YTB1;P62910;F8W727	60S ribosomal protein L32	RPL32	>tr|D3YTB1|D3YTB1_HUMAN 60S ribosomal protein L32 (Fragment) OS=Homo sapiens GN=RPL32 PE=1 SV=1;>sp|P62910|RL32_HUMAN 60S ribosomal protein L32 OS=Homo sapiens GN=RPL32 PE=1 SV=2;>tr|F8W727|F8W727_HUMAN 60S ribosomal protein L32 OS=Homo sapiens GN=RPL32 PE			5	5	6	3	6	5	5	3	5	5	5	6	277700000	353200000	385510000	399500000	380180000	416310000	403560000	373410000	367270000	439550000	431730000	402200000	240810000	431560000	610990000	291980000	429630000	555670000	317310000	343160000	398520000	347030000	452020000	475990000
D6R9A6;P26583	D6R9A6;P26583	High mobility group protein B2	HMGB2	>tr|D6R9A6|D6R9A6_HUMAN High mobility group protein B2 (Fragment) OS=Homo sapiens GN=HMGB2 PE=1 SV=1;>sp|P26583|HMGB2_HUMAN High mobility group protein B2 OS=Homo sapiens GN=HMGB2 PE=1 SV=2			1	1	0	0	1	2	1	1	0	0	2	0	0	0	0	0	0	0	0	0	0	0	0	0	0	3968400	0	0	8553100	9200000	0	0	0	0	28742000	0
D6RAF8;Q14103-3;Q14103;H0Y8G5;D6RD83;D6RF44;H0YA96;Q14103-4;Q14103-2;D6RBQ9;O14979-3;O14979-2;A0A087WUK2;O14979	D6RAF8;Q14103-3;Q14103;H0Y8G5;D6RD83;D6RF44;H0YA96;Q14103-4;Q14103-2	Heterogeneous nuclear ribonucleoprotein D0	HNRNPD	>tr|D6RAF8|D6RAF8_HUMAN Heterogeneous nuclear ribonucleoprotein D0 (Fragment) OS=Homo sapiens GN=HNRNPD PE=1 SV=1;>sp|Q14103-3|HNRPD_HUMAN Isoform 3 of Heterogeneous nuclear ribonucleoprotein D0 OS=Homo sapiens GN=HNRNPD;>sp|Q14103|HNRPD_HUMAN Heterogeneou			1	1	1	0	0	3	1	0	0	2	2	2	0	0	0	0	0	0	0	0	0	73479000	68064000	77737000	4143000	0	58887000	0	0	104730000	4124900	0	0	90637000	92571000	90881000
Q9BT78;D6RAX7;D6RFN0;D6RD63;Q9BT78-2	Q9BT78;D6RAX7;D6RFN0;D6RD63;Q9BT78-2	COP9 signalosome complex subunit 4	COPS4	>sp|Q9BT78|CSN4_HUMAN COP9 signalosome complex subunit 4 OS=Homo sapiens GN=COPS4 PE=1 SV=1;>tr|D6RAX7|D6RAX7_HUMAN COP9 constitutive photomorphogenic-like protein subunit 4 isoform 2 OS=Homo sapiens GN=COPS4 PE=1 SV=1;>tr|D6RFN0|D6RFN0_HUMAN COP9 signalos			0	0	1	0	0	0	1	1	0	0	0	0	0	0	19140000	0	0	0	0	0	0	0	0	0	0	0	21556000	0	0	0	0	0	0	0	0	0
D6RCD0;Q8NBQ5	D6RCD0;Q8NBQ5	Estradiol 17-beta-dehydrogenase 11	HSD17B11	>tr|D6RCD0|D6RCD0_HUMAN Estradiol 17-beta-dehydrogenase 11 OS=Homo sapiens GN=HSD17B11 PE=1 SV=2;>sp|Q8NBQ5|DHB11_HUMAN Estradiol 17-beta-dehydrogenase 11 OS=Homo sapiens GN=HSD17B11 PE=1 SV=3			0	1	0	0	0	1	0	0	0	1	0	0	0	0	0	0	0	0	0	0	0	0	0	0	0	0	0	0	0	20216000	0	0	0	0	0	0
Q8N5K1;D6RCF4	Q8N5K1;D6RCF4	CDGSH iron-sulfur domain-containing protein 2	CISD2	>sp|Q8N5K1|CISD2_HUMAN CDGSH iron-sulfur domain-containing protein 2 OS=Homo sapiens GN=CISD2 PE=1 SV=1;>tr|D6RCF4|D6RCF4_HUMAN CDGSH iron-sulfur domain-containing protein 2 OS=Homo sapiens GN=CISD2 PE=1 SV=1			2	2	2	2	0	1	0	1	1	0	0	0	77286000	86426000	84627000	86252000	0	101260000	0	0	0	0	0	0	108210000	125600000	121330000	97449000	0	56990000	0	108030000	60705000	0	0	0
H0Y9Y1;D6RDG3;P20290-2;P20290	H0Y9Y1;D6RDG3;P20290-2;P20290	Transcription factor BTF3	BTF3	>tr|H0Y9Y1|H0Y9Y1_HUMAN Transcription factor BTF3 (Fragment) OS=Homo sapiens GN=BTF3 PE=1 SV=2;>tr|D6RDG3|D6RDG3_HUMAN Transcription factor BTF3 (Fragment) OS=Homo sapiens GN=BTF3 PE=1 SV=3;>sp|P20290-2|BTF3_HUMAN Isoform 2 of Transcription factor BTF3 OS=			0	1	1	1	0	1	1	0	0	0	2	1	0	0	0	0	0	0	0	0	0	0	0	0	0	47654000	62553000	57314000	0	77926000	82791000	0	0	0	0	77061000
O94979-6;O94979-3;O94979-10;O94979-4;O94979-9;O94979-2;O94979;O94979-8;D6REX3;O94979-7;H7BXG7;D6RHZ5;O94979-5;H0YAB3;H0Y8V7;H0Y8W8;D6RBT0;D6RHE8;D6RE64;D6RCQ9;H0YAF5;H0Y9T9;H0Y9K1	O94979-6;O94979-3;O94979-10;O94979-4;O94979-9;O94979-2;O94979;O94979-8;D6REX3;O94979-7;H7BXG7;D6RHZ5;O94979-5;H0YAB3	Protein transport protein Sec31A	SEC31A	>sp|O94979-6|SC31A_HUMAN Isoform 6 of Protein transport protein Sec31A OS=Homo sapiens GN=SEC31A;>sp|O94979-3|SC31A_HUMAN Isoform 3 of Protein transport protein Sec31A OS=Homo sapiens GN=SEC31A;>sp|O94979-10|SC31A_HUMAN Isoform 10 of Protein transport prot			4	4	1	5	3	3	5	3	3	4	2	2	36131000	41276000	0	44182000	43056000	51167000	48876000	44522000	39221000	52236000	0	53953000	78111000	74237000	25936000	106770000	40619000	24486000	44895000	40360000	21756000	70478000	26512000	27131000
P14406;D6RIE3;D6RGV5;H0UI06;D6R9C3	P14406;D6RIE3;D6RGV5;H0UI06;D6R9C3	Cytochrome c oxidase subunit 7A2, mitochondrial	COX7A2	>sp|P14406|CX7A2_HUMAN Cytochrome c oxidase subunit 7A2, mitochondrial OS=Homo sapiens GN=COX7A2 PE=1 SV=1;>tr|D6RIE3|D6RIE3_HUMAN Cytochrome c oxidase subunit 7A2, mitochondrial OS=Homo sapiens GN=COX7A2 PE=1 SV=1;>tr|D6RGV5|D6RGV5_HUMAN Cytochrome c oxid			0	2	1	1	1	1	1	1	1	2	2	2	0	95535000	0	0	0	0	0	0	0	103440000	108060000	110160000	0	115390000	31261000	40451000	32854000	38754000	32229000	37870000	34557000	104500000	110350000	119680000
E5RHG8;Q15369;R4GMY8;Q15369-2	E5RHG8;Q15369;R4GMY8;Q15369-2	Transcription elongation factor B polypeptide 1	TCEB1	>tr|E5RHG8|E5RHG8_HUMAN Transcription elongation factor B polypeptide 1 (Fragment) OS=Homo sapiens GN=TCEB1 PE=1 SV=1;>sp|Q15369|ELOC_HUMAN Transcription elongation factor B polypeptide 1 OS=Homo sapiens GN=TCEB1 PE=1 SV=1;>tr|R4GMY8|R4GMY8_HUMAN Transcrip			1	1	0	0	0	1	1	0	1	0	0	0	0	0	0	0	0	0	0	0	10542000	0	0	0	10443000	11043000	0	0	0	11514000	8177800	0	10849000	0	0	0
E5RHW4;O94905;E5RJ09	E5RHW4;O94905	Erlin-2	ERLIN2	>tr|E5RHW4|E5RHW4_HUMAN Erlin-2 (Fragment) OS=Homo sapiens GN=ERLIN2 PE=1 SV=1;>sp|O94905|ERLN2_HUMAN Erlin-2 OS=Homo sapiens GN=ERLIN2 PE=1 SV=1			2	3	3	2	4	3	2	4	2	3	3	4	0	0	0	0	0	0	0	0	0	0	0	0	37414000	41491000	39756000	0	18787000	22427000	0	40982000	0	0	0	29310000
E5RI99;P62888;A0A0B4J213;E5RJH3;A0A0C4DH44	E5RI99;P62888	60S ribosomal protein L30	RPL30	>tr|E5RI99|E5RI99_HUMAN 60S ribosomal protein L30 (Fragment) OS=Homo sapiens GN=RPL30 PE=1 SV=1;>sp|P62888|RL30_HUMAN 60S ribosomal protein L30 OS=Homo sapiens GN=RPL30 PE=1 SV=2			3	5	5	5	4	5	4	2	4	5	6	4	315600000	332240000	289490000	318860000	336680000	339350000	344110000	313670000	314310000	303120000	319380000	316540000	311300000	464440000	404740000	505700000	263330000	449440000	219050000	151690000	346010000	409010000	304760000	232430000
E5RIH5;Q6NXR4	E5RIH5;Q6NXR4	TELO2-interacting protein 2	TTI2	>tr|E5RIH5|E5RIH5_HUMAN TELO2-interacting protein 2 OS=Homo sapiens GN=TTI2 PE=1 SV=1;>sp|Q6NXR4|TTI2_HUMAN TELO2-interacting protein 2 OS=Homo sapiens GN=TTI2 PE=1 SV=1			1	1	1	0	1	1	1	0	1	1	1	2	0	0	0	0	0	0	0	0	0	0	0	13944000	4017100	5107000	3964300	0	4529900	3379700	5084300	0	3304200	4003000	3572000	13318000
E5RIP4;Q15043-2;Q15043-3;Q15043;E5RFZ8;E5RGA7;E5RJ40;E5RJG5	E5RIP4;Q15043-2;Q15043-3;Q15043;E5RFZ8;E5RGA7;E5RJ40;E5RJG5	Zinc transporter ZIP14	SLC39A14	>tr|E5RIP4|E5RIP4_HUMAN Zinc transporter ZIP14 (Fragment) OS=Homo sapiens GN=SLC39A14 PE=1 SV=2;>sp|Q15043-2|S39AE_HUMAN Isoform 2 of Zinc transporter ZIP14 OS=Homo sapiens GN=SLC39A14;>sp|Q15043-3|S39AE_HUMAN Isoform 3 of Zinc transporter ZIP14 OS=Homo sa			1	1	1	2	0	1	1	1	1	1	0	2	0	0	0	36177000	0	0	0	0	0	0	0	0	8110400	9876400	7131500	36796000	0	11072000	12700000	8604900	12591000	10130000	0	25128000
E5RJZ1;H0YBD2;O14548	E5RJZ1;H0YBD2;O14548	Cytochrome c oxidase subunit 7A-related protein, mitochondrial	COX7A2L	>tr|E5RJZ1|E5RJZ1_HUMAN Cytochrome c oxidase subunit 7A-related protein, mitochondrial OS=Homo sapiens GN=COX7A2L PE=1 SV=1;>tr|H0YBD2|H0YBD2_HUMAN Cytochrome c oxidase subunit 7A-related protein, mitochondrial (Fragment) OS=Homo sapiens GN=COX7A2L PE=1 SV			0	1	1	1	1	1	0	1	1	1	1	1	0	0	0	0	0	0	0	0	0	0	0	17343000	0	21501000	0	27426000	13201000	0	0	15170000	0	21497000	24990000	18148000
E9PFW8;Q13501-2;E7EMC7;Q13501;C9JRJ8;E3W990	E9PFW8;Q13501-2;E7EMC7;Q13501;C9JRJ8;E3W990	Sequestosome-1	SQSTM1	>tr|E9PFW8|E9PFW8_HUMAN Sequestosome-1 (Fragment) OS=Homo sapiens GN=SQSTM1 PE=1 SV=1;>sp|Q13501-2|SQSTM_HUMAN Isoform 2 of Sequestosome-1 OS=Homo sapiens GN=SQSTM1;>tr|E7EMC7|E7EMC7_HUMAN Sequestosome-1 OS=Homo sapiens GN=SQSTM1 PE=1 SV=1;>sp|Q13501|SQSTM			0	1	1	0	2	1	0	1	1	0	0	1	0	0	0	0	0	0	0	0	0	0	0	0	0	1903900	2417100	0	2021700	1486300	0	2191100	0	0	0	2506600
Q14254;J3QLD9;E7EMK3	Q14254;J3QLD9;E7EMK3	Flotillin-2	FLOT2	>sp|Q14254|FLOT2_HUMAN Flotillin-2 OS=Homo sapiens GN=FLOT2 PE=1 SV=2;>tr|J3QLD9|J3QLD9_HUMAN Flotillin-2 OS=Homo sapiens GN=FLOT2 PE=1 SV=1;>tr|E7EMK3|E7EMK3_HUMAN Flotillin-2 OS=Homo sapiens GN=FLOT2 PE=1 SV=1			1	0	0	0	0	0	0	0	0	1	0	1	0	0	0	0	0	0	0	0	0	0	0	70455000	69550000	0	0	0	0	0	0	0	0	7323400	0	73725000
E7ENZ3;P48643;P48643-2;B7ZAR1;E9PCA1;D6RIZ7;H0Y914	E7ENZ3;P48643;P48643-2;B7ZAR1;E9PCA1	T-complex protein 1 subunit epsilon	CCT5	>tr|E7ENZ3|E7ENZ3_HUMAN T-complex protein 1 subunit epsilon OS=Homo sapiens GN=CCT5 PE=1 SV=1;>sp|P48643|TCPE_HUMAN T-complex protein 1 subunit epsilon OS=Homo sapiens GN=CCT5 PE=1 SV=1;>sp|P48643-2|TCPE_HUMAN Isoform 2 of T-complex protein 1 subunit epsil			3	3	4	4	2	1	2	1	0	1	0	1	70282000	69764000	79998000	77433000	65524000	0	69425000	0	0	0	0	0	63691000	59743000	65666000	88167000	25386000	30982000	39619000	24314000	0	20855000	0	17299000
E7EPB3;P50914	E7EPB3;P50914	60S ribosomal protein L14	RPL14	>tr|E7EPB3|E7EPB3_HUMAN 60S ribosomal protein L14 OS=Homo sapiens GN=RPL14 PE=1 SV=1;>sp|P50914|RL14_HUMAN 60S ribosomal protein L14 OS=Homo sapiens GN=RPL14 PE=1 SV=4			4	4	4	5	4	4	4	4	4	4	4	4	486910000	496580000	472270000	504710000	474400000	488690000	472540000	496010000	487210000	444920000	456450000	495820000	492860000	646460000	520910000	577660000	448570000	497550000	472920000	503580000	485580000	457020000	435490000	532100000
G3V1Q4;E7ES33;Q16181-2;Q16181;E7EPK1	G3V1Q4;E7ES33;Q16181-2;Q16181;E7EPK1	Septin-7	2007-09-01	>tr|G3V1Q4|G3V1Q4_HUMAN Septin-7 OS=Homo sapiens GN=SEPT7 PE=1 SV=2;>tr|E7ES33|E7ES33_HUMAN Septin-7 OS=Homo sapiens GN=SEPT7 PE=1 SV=3;>sp|Q16181-2|SEPT7_HUMAN Isoform 2 of Septin-7 OS=Homo sapiens GN=SEPT7;>sp|Q16181|SEPT7_HUMAN Septin-7 OS=Homo sapiens			0	1	0	1	0	0	0	1	0	0	0	0	0	0	0	0	0	0	0	11732000	0	0	0	0	0	0	0	14869000	0	0	0	12073000	0	0	0	0
Q16637-4;Q16637-2;Q16637-3;Q16637;E7EQZ4;H0YBZ9;A0A0G2JRX5;A0A0G2JRY6;B4DP61	Q16637-4;Q16637-2;Q16637-3;Q16637;E7EQZ4;H0YBZ9;A0A0G2JRX5;A0A0G2JRY6;B4DP61	Survival motor neuron protein	SMN1	>sp|Q16637-4|SMN_HUMAN Isoform SMN-delta57 of Survival motor neuron protein OS=Homo sapiens GN=SMN1;>sp|Q16637-2|SMN_HUMAN Isoform SMN-delta5 of Survival motor neuron protein OS=Homo sapiens GN=SMN1;>sp|Q16637-3|SMN_HUMAN Isoform SMN-delta7 of Survival mot			0	0	0	0	0	0	0	0	0	0	1	0	0	0	0	0	0	0	0	0	0	0	23650000	0	0	0	0	0	0	0	0	0	0	0	24307000	0
E7ERI8;E7EW49;O75122-3	E7ERI8;E7EW49;O75122-3	CLIP-associating protein 2	CLASP2	>tr|E7ERI8|E7ERI8_HUMAN CLIP-associating protein 2 OS=Homo sapiens GN=CLASP2 PE=1 SV=1;>tr|E7EW49|E7EW49_HUMAN CLIP-associating protein 2 OS=Homo sapiens GN=CLASP2 PE=1 SV=1;>sp|O75122-3|CLAP2_HUMAN Isoform 3 of CLIP-associating protein 2 OS=Homo sapiens G			16	11	13	17	8	8	11	8	16	12	13	13	222760000	216470000	229860000	228700000	219450000	226720000	226630000	258920000	224160000	233010000	242830000	242990000	277770000	242240000	309970000	397510000	159760000	150110000	174310000	161990000	260710000	208320000	164310000	264460000
E7ERY9;P20020-5;P20020-2;P20020-6;P20020-3;P20020-4;P20020	E7ERY9;P20020-5;P20020-2;P20020-6;P20020-3;P20020-4;P20020	Plasma membrane calcium-transporting ATPase 1	ATP2B1	>tr|E7ERY9|E7ERY9_HUMAN Calcium-transporting ATPase OS=Homo sapiens GN=ATP2B1 PE=1 SV=2;>sp|P20020-5|AT2B1_HUMAN Isoform E of Plasma membrane calcium-transporting ATPase 1 OS=Homo sapiens GN=ATP2B1;>sp|P20020-2|AT2B1_HUMAN Isoform A of Plasma membrane calc			0	1	0	1	1	0	0	1	0	0	0	0	0	0	0	11593000	0	0	0	0	0	0	0	0	0	14486000	0	13404000	9001900	0	0	0	0	0	0	0
Q9NWU5;E7ESL0;J3KQY1;Q9NWU5-2;Q9NWU5-3	Q9NWU5;E7ESL0;J3KQY1;Q9NWU5-2;Q9NWU5-3	39S ribosomal protein L22, mitochondrial	MRPL22	>sp|Q9NWU5|RM22_HUMAN 39S ribosomal protein L22, mitochondrial OS=Homo sapiens GN=MRPL22 PE=1 SV=1;>tr|E7ESL0|E7ESL0_HUMAN 39S ribosomal protein L22, mitochondrial OS=Homo sapiens GN=MRPL22 PE=1 SV=1;>tr|J3KQY1|J3KQY1_HUMAN 39S ribosomal protein L22, mitoc			0	0	0	0	1	1	1	1	1	1	1	1	0	0	0	0	0	0	0	0	0	0	0	22943000	0	0	0	0	9429500	27381000	21663000	23704000	23886000	16081000	17454000	24008000
H0YC26;Q08209-4;E7ETC2;Q08209-5;Q5F2F8;P48454-2;Q08209-2;P48454;P16298-2;P16298-3;Q08209;P48454-3;P16298;P16298-4	H0YC26;Q08209-4;E7ETC2;Q08209-5;Q5F2F8;P48454-2;Q08209-2;P48454;P16298-2;P16298-3;Q08209;P48454-3;P16298;P16298-4	Serine/threonine-protein phosphatase 2B catalytic subunit alpha isoform;Serine/threonine-protein phosphatase;Serine/threonine-protein phosphatase 2B catalytic subunit gamma isoform;Serine/threonine-protein phosphatase 2B catalytic subunit beta isoform	PPP3CC;PPP3CA;PPP3CB	>tr|H0YC26|H0YC26_HUMAN Serine/threonine-protein phosphatase 2B catalytic subunit gamma isoform (Fragment) OS=Homo sapiens GN=PPP3CC PE=1 SV=1;>sp|Q08209-4|PP2BA_HUMAN Isoform 4 of Serine/threonine-protein phosphatase 2B catalytic subunit alpha isoform OS=			0	0	0	0	0	1	0	1	0	0	0	0	0	0	0	0	0	0	0	8632200	0	0	0	0	0	0	0	0	0	0	0	8883000	0	0	0	0
J3KQ96;Q13428-6;Q13428-7;Q13428;E7ETY2;Q13428-3;Q13428-4;Q13428-2;Q13428-8;Q13428-5;H0YA99	J3KQ96;Q13428-6;Q13428-7;Q13428;E7ETY2;Q13428-3;Q13428-4;Q13428-2;Q13428-8;Q13428-5	Treacle protein	TCOF1	>tr|J3KQ96|J3KQ96_HUMAN Treacle protein (Fragment) OS=Homo sapiens GN=TCOF1 PE=1 SV=1;>sp|Q13428-6|TCOF_HUMAN Isoform 6 of Treacle protein OS=Homo sapiens GN=TCOF1;>sp|Q13428-7|TCOF_HUMAN Isoform 7 of Treacle protein OS=Homo sapiens GN=TCOF1;>sp|Q13428|TCO			1	3	3	2	4	4	4	4	4	2	1	4	0	36521000	35837000	37146000	75900000	74764000	69712000	70802000	58588000	0	0	54827000	6350800	28714000	44698000	18797000	85762000	93181000	70243000	86356000	57200000	13156000	8091800	64624000
E7ETZ4;Q9Y6E2;B5MCE7;Q75MG1;B5MCH7;E9PFD4;E7EMS9;E9PFE3;C9JF98;F8WDX8;Q9Y6E2-2	E7ETZ4;Q9Y6E2;B5MCE7;Q75MG1;B5MCH7;E9PFD4	Basic leucine zipper and W2 domain-containing protein 2	BZW2	>tr|E7ETZ4|E7ETZ4_HUMAN Basic leucine zipper and W2 domain-containing protein 2 (Fragment) OS=Homo sapiens GN=BZW2 PE=1 SV=1;>sp|Q9Y6E2|BZW2_HUMAN Basic leucine zipper and W2 domain-containing protein 2 OS=Homo sapiens GN=BZW2 PE=1 SV=1;>tr|B5MCE7|B5MCE7_H			5	5	4	4	3	5	4	6	6	5	6	4	50504000	49083000	49633000	53874000	0	52465000	47054000	49344000	53964000	47676000	47273000	53497000	54475000	37205000	70357000	72875000	27032000	37450000	60096000	61926000	70855000	72677000	73522000	46935000
V9GYA2;V9GY80;E7EU96;Q8NEV1;P68400	V9GYA2;V9GY80;E7EU96;Q8NEV1;P68400	Casein kinase II subunit alpha 3;Casein kinase II subunit alpha	CSNK2A1;CSNK2A3	>tr|V9GYA2|V9GYA2_HUMAN Casein kinase II subunit alpha (Fragment) OS=Homo sapiens GN=CSNK2A1 PE=4 SV=1;>tr|V9GY80|V9GY80_HUMAN Casein kinase II subunit alpha (Fragment) OS=Homo sapiens GN=CSNK2A1 PE=4 SV=8;>tr|E7EU96|E7EU96_HUMAN Casein kinase II subunit a			1	1	0	1	1	1	0	1	1	0	0	1	0	0	0	0	0	0	0	7843000	0	0	0	0	3926200	2947600	0	5488000	5171100	3694400	0	8070900	4786700	0	0	4103300
Q04637-5;E7EX73;Q04637-4;E9PGM1;Q04637-3;E7EUU4;Q04637;Q04637-8;Q04637-9;Q04637-6;Q04637-7;C9JF13;C9J6B6;H7C044;C9J2Z7;C9K073;O43432-4;O43432;O43432-3;A0A0A0MSA7;A0A0U1RQK7;H7C0V6;F8WCF2;C9JHW9	Q04637-5;E7EX73;Q04637-4;E9PGM1;Q04637-3;E7EUU4;Q04637;Q04637-8;Q04637-9;Q04637-6;Q04637-7	Eukaryotic translation initiation factor 4 gamma 1	EIF4G1	>sp|Q04637-5|IF4G1_HUMAN Isoform D of Eukaryotic translation initiation factor 4 gamma 1 OS=Homo sapiens GN=EIF4G1;>tr|E7EX73|E7EX73_HUMAN Eukaryotic translation initiation factor 4 gamma 1 OS=Homo sapiens GN=EIF4G1 PE=1 SV=1;>sp|Q04637-4|IF4G1_HUMAN Isofo			8	8	8	5	3	5	2	2	7	5	5	5	142890000	91949000	120890000	105620000	89116000	94692000	70347000	59315000	115500000	109350000	123080000	93806000	177670000	157870000	159950000	130760000	38932000	95388000	39208000	26680000	109730000	132250000	101190000	85186000
P27816-2;P27816-6;P27816;E7EVA0;H0Y2V1;H7C4C5;P27816-5;F8W9U4;P27816-4;B5MEG9	P27816-2;P27816-6;P27816;E7EVA0;H0Y2V1;H7C4C5;P27816-5;F8W9U4;P27816-4;B5MEG9	Microtubule-associated protein 4;Microtubule-associated protein	MAP4	>sp|P27816-2|MAP4_HUMAN Isoform 2 of Microtubule-associated protein 4 OS=Homo sapiens GN=MAP4;>sp|P27816-6|MAP4_HUMAN Isoform 6 of Microtubule-associated protein 4 OS=Homo sapiens GN=MAP4;>sp|P27816|MAP4_HUMAN Microtubule-associated protein 4 OS=Homo sapie			1	1	0	1	1	1	0	1	0	1	0	0	0	0	0	0	0	0	0	0	0	0	0	0	6681700	7987800	0	16543000	9837800	0	0	20300000	0	0	0	0
Q9BT17-2;E7EVK2;U3KQ69;Q9BT17;E9PI62	Q9BT17-2;E7EVK2;U3KQ69;Q9BT17;E9PI62	Mitochondrial GTPase 1	MTG1	>sp|Q9BT17-2|MTG1_HUMAN Isoform 2 of Mitochondrial ribosome-associated GTPase 1 OS=Homo sapiens GN=MTG1;>tr|E7EVK2|E7EVK2_HUMAN Mitochondrial ribosome-associated GTPase 1 OS=Homo sapiens GN=MTG1 PE=1 SV=1;>tr|U3KQ69|U3KQ69_HUMAN Mitochondrial GTPase 1 OS=H			0	1	1	1	1	1	0	1	0	0	0	1	0	0	0	0	9502400	0	0	0	0	0	0	0	0	12354000	10399000	11833000	8948500	0	0	0	0	0	0	17510000
E7EW84;Q8TAG9;Q8TAG9-2;B1AP46;F2Z3K0	E7EW84;Q8TAG9;Q8TAG9-2;B1AP46	Exocyst complex component 6	EXOC6	>tr|E7EW84|E7EW84_HUMAN Exocyst complex component 6 OS=Homo sapiens GN=EXOC6 PE=1 SV=1;>sp|Q8TAG9|EXOC6_HUMAN Exocyst complex component 6 OS=Homo sapiens GN=EXOC6 PE=1 SV=3;>sp|Q8TAG9-2|EXOC6_HUMAN Isoform 2 of Exocyst complex component 6 OS=Homo sapiens G			0	1	0	2	2	1	0	1	0	2	0	1	0	0	0	22886000	0	0	0	0	0	21786000	0	0	0	10343000	0	26489000	30231000	9097000	0	10679000	0	21762000	0	6591800
E7EX41;F5H5U2;Q8NHQ9	E7EX41;F5H5U2;Q8NHQ9	ATP-dependent RNA helicase DDX55	DDX55	>tr|E7EX41|E7EX41_HUMAN ATP-dependent RNA helicase DDX55 OS=Homo sapiens GN=DDX55 PE=1 SV=2;>tr|F5H5U2|F5H5U2_HUMAN ATP-dependent RNA helicase DDX55 OS=Homo sapiens GN=DDX55 PE=1 SV=1;>sp|Q8NHQ9|DDX55_HUMAN ATP-dependent RNA helicase DDX55 OS=Homo sapiens			0	0	1	1	1	0	1	0	0	0	0	1	0	0	0	0	0	0	0	0	0	0	0	9037300	0	0	10033000	11682000	6410600	0	8226000	0	0	0	0	9456800
F8VZJ2;H0YHX9;Q13765;E9PAV3-2;E9PAV3;F8W0W4;F8W1N5;F8VNW4;F8VZ58;Q9BZK3	F8VZJ2;H0YHX9;Q13765;E9PAV3-2;E9PAV3;F8W0W4;F8W1N5;F8VNW4	Nascent polypeptide-associated complex subunit alpha	NACA	>tr|F8VZJ2|F8VZJ2_HUMAN Nascent polypeptide-associated complex subunit alpha OS=Homo sapiens GN=NACA PE=1 SV=1;>tr|H0YHX9|H0YHX9_HUMAN Nascent polypeptide-associated complex subunit alpha (Fragment) OS=Homo sapiens GN=NACA PE=1 SV=1;>sp|Q13765|NACA_HUMAN N			4	5	4	3	3	4	3	3	4	4	3	4	200890000	191470000	165700000	150940000	203320000	241310000	216050000	189420000	179030000	187390000	139260000	197310000	249920000	276510000	242350000	119110000	166440000	287100000	158740000	179530000	271890000	280990000	178990000	236650000
E9PG39;E9PC15;Q53H12;A0A0G2JLD0;A0A0G2JLG5	E9PG39;E9PC15;Q53H12;A0A0G2JLD0;A0A0G2JLG5	Acylglycerol kinase, mitochondrial	AGK	>tr|E9PG39|E9PG39_HUMAN Acylglycerol kinase, mitochondrial OS=Homo sapiens GN=AGK PE=1 SV=1;>tr|E9PC15|E9PC15_HUMAN Acylglycerol kinase, mitochondrial OS=Homo sapiens GN=AGK PE=1 SV=1;>sp|Q53H12|AGK_HUMAN Acylglycerol kinase, mitochondrial OS=Homo sapiens			0	1	1	1	0	0	0	0	0	1	2	1	0	0	0	0	0	0	0	0	0	0	37286000	0	0	10530000	14272000	16714000	0	0	0	0	0	16908000	38322000	15371000
E9PC52;Q16576;Q16576-2;Q5JP01;Q5JNZ6	E9PC52;Q16576;Q16576-2	Histone-binding protein RBBP7	RBBP7	>tr|E9PC52|E9PC52_HUMAN Histone-binding protein RBBP7 OS=Homo sapiens GN=RBBP7 PE=1 SV=1;>sp|Q16576|RBBP7_HUMAN Histone-binding protein RBBP7 OS=Homo sapiens GN=RBBP7 PE=1 SV=1;>sp|Q16576-2|RBBP7_HUMAN Isoform 2 of Histone-binding protein RBBP7 OS=Homo sap			2	2	3	3	3	1	2	1	1	3	2	2	0	0	0	0	0	0	0	0	0	0	0	0	0	0	29456000	10423000	11381000	0	11065000	0	0	12010000	0	0
E9PCY7;P31943;G8JLB6;D6RIT2;D6RIU0;D6RBM0;H0YB39;E7EQJ0;D6RAM1;E5RGV0;D6R9T0;D6RFM3;E7EN40;D6RDU3;D6RJ04;D6RIH9;H0YBG7;H0YBD7;P55795;D6RDL0;E5RGH4;D6R9D3;D6RF17;H0YAQ2	E9PCY7;P31943;G8JLB6;D6RIT2;D6RIU0;D6RBM0;H0YB39	Heterogeneous nuclear ribonucleoprotein H;Heterogeneous nuclear ribonucleoprotein H, N-terminally processed	HNRNPH1	>tr|E9PCY7|E9PCY7_HUMAN Heterogeneous nuclear ribonucleoprotein H OS=Homo sapiens GN=HNRNPH1 PE=1 SV=1;>sp|P31943|HNRH1_HUMAN Heterogeneous nuclear ribonucleoprotein H OS=Homo sapiens GN=HNRNPH1 PE=1 SV=4;>tr|G8JLB6|G8JLB6_HUMAN Heterogeneous nuclear ribon			2	3	2	3	2	1	2	1	2	4	2	1	40172000	38208000	36529000	45202000	0	0	0	0	0	37545000	0	0	23452000	56772000	33262000	85504000	23730000	9315000	17771000	13670000	56563000	63701000	17452000	12228000
E9PD53;Q9NTJ3;Q9NTJ3-2;C9JR83;C9JVD8;C9J578;C9J9E4;C9JWF0;C9IYK2;C9JJ64	E9PD53;Q9NTJ3;Q9NTJ3-2	Structural maintenance of chromosomes protein;Structural maintenance of chromosomes protein 4	SMC4	>tr|E9PD53|E9PD53_HUMAN Structural maintenance of chromosomes protein OS=Homo sapiens GN=SMC4 PE=1 SV=1;>sp|Q9NTJ3|SMC4_HUMAN Structural maintenance of chromosomes protein 4 OS=Homo sapiens GN=SMC4 PE=1 SV=2;>sp|Q9NTJ3-2|SMC4_HUMAN Isoform 2 of Structural			14	12	10	15	9	9	8	13	14	10	12	10	211290000	212750000	216360000	239790000	237390000	243970000	211320000	249470000	241320000	232390000	251590000	237110000	259050000	229350000	215590000	307780000	182060000	212810000	145250000	270280000	283180000	221250000	251100000	228490000
O43795-2;E9PDF6;O43795;H7C2Y7;A0A0U1RRI3;C9JUP5;C9JYW1;E7EQD9	O43795-2;E9PDF6;O43795	Unconventional myosin-Ib	MYO1B	>sp|O43795-2|MYO1B_HUMAN Isoform 2 of Unconventional myosin-Ib OS=Homo sapiens GN=MYO1B;>tr|E9PDF6|E9PDF6_HUMAN Unconventional myosin-Ib OS=Homo sapiens GN=MYO1B PE=1 SV=1;>sp|O43795|MYO1B_HUMAN Unconventional myosin-Ib OS=Homo sapiens GN=MYO1B PE=1 SV=3			2	1	2	3	0	0	1	0	0	0	0	0	0	0	27998000	28981000	0	0	0	0	0	0	0	0	45609000	9490300	27810000	37329000	0	0	32856000	0	0	0	0	0
Q96AE4;Q96AE4-2;E9PEB5;C9JSZ1	Q96AE4;Q96AE4-2;E9PEB5	Far upstream element-binding protein 1	FUBP1	>sp|Q96AE4|FUBP1_HUMAN Far upstream element-binding protein 1 OS=Homo sapiens GN=FUBP1 PE=1 SV=3;>sp|Q96AE4-2|FUBP1_HUMAN Isoform 2 of Far upstream element-binding protein 1 OS=Homo sapiens GN=FUBP1;>tr|E9PEB5|E9PEB5_HUMAN Far upstream element-binding prot			2	1	0	0	0	0	1	0	1	1	0	0	0	0	0	0	0	0	15203000	0	0	0	0	0	6852500	0	0	0	0	0	15313000	0	0	0	0	0
E9PF10;O75694-2;O75694	E9PF10;O75694-2;O75694	Nuclear pore complex protein Nup155	NUP155	>tr|E9PF10|E9PF10_HUMAN Nuclear pore complex protein Nup155 OS=Homo sapiens GN=NUP155 PE=1 SV=1;>sp|O75694-2|NU155_HUMAN Isoform 2 of Nuclear pore complex protein Nup155 OS=Homo sapiens GN=NUP155;>sp|O75694|NU155_HUMAN Nuclear pore complex protein Nup155 O			5	6	4	6	1	0	1	1	3	4	3	3	69114000	67815000	72912000	70560000	0	0	0	0	88366000	84345000	86484000	86601000	92801000	112900000	82732000	113440000	13156000	0	21501000	19804000	80937000	85753000	78696000	80357000
E9PF19;Q9Y4P3;Q96E41;A0A087WXC6;F8WDI9;F8WCR3	E9PF19;Q9Y4P3;Q96E41	Transducin beta-like protein 2	TBL2	>tr|E9PF19|E9PF19_HUMAN Transducin beta-like protein 2 OS=Homo sapiens GN=TBL2 PE=1 SV=1;>sp|Q9Y4P3|TBL2_HUMAN Transducin beta-like protein 2 OS=Homo sapiens GN=TBL2 PE=1 SV=1;>tr|Q96E41|Q96E41_HUMAN TBL2 protein OS=Homo sapiens GN=TBL2 PE=1 SV=1			4	3	3	3	3	4	1	1	7	6	6	6	119660000	99693000	101050000	129420000	115660000	130360000	0	0	129630000	146470000	144840000	130690000	120690000	105970000	106050000	116000000	92754000	101360000	27146000	36119000	144990000	147400000	154060000	109350000
E9PFK5;P78316-2;P78316	E9PFK5;P78316-2;P78316	Nucleolar protein 14	NOP14	>tr|E9PFK5|E9PFK5_HUMAN Nucleolar protein 14 OS=Homo sapiens GN=NOP14 PE=1 SV=1;>sp|P78316-2|NOP14_HUMAN Isoform 2 of Nucleolar protein 14 OS=Homo sapiens GN=NOP14;>sp|P78316|NOP14_HUMAN Nucleolar protein 14 OS=Homo sapiens GN=NOP14 PE=1 SV=3			0	0	0	1	1	0	1	0	0	0	0	0	0	0	0	0	0	0	0	0	0	0	0	0	0	0	0	16351000	7798100	0	8011300	0	0	0	0	0
Q05682-5;E9PGZ1;Q05682-4;C9J813;E7EX44;Q05682-3;Q05682-6;Q05682-2;Q05682	Q05682-5;E9PGZ1;Q05682-4;C9J813;E7EX44;Q05682-3;Q05682-6;Q05682-2;Q05682	Caldesmon	CALD1	>sp|Q05682-5|CALD1_HUMAN Isoform 5 of Caldesmon OS=Homo sapiens GN=CALD1;>tr|E9PGZ1|E9PGZ1_HUMAN Caldesmon OS=Homo sapiens GN=CALD1 PE=1 SV=1;>sp|Q05682-4|CALD1_HUMAN Isoform 4 of Caldesmon OS=Homo sapiens GN=CALD1;>tr|C9J813|C9J813_HUMAN Caldesmon (Fragme			0	0	1	0	0	1	0	1	0	0	0	0	0	0	12795000	0	0	0	0	0	0	0	0	0	0	0	14410000	0	0	0	0	0	0	0	0	0
E9PGZ4;Q9NTJ5-2;Q9NTJ5;F8WDN7;C9JV50;C9J3E3	E9PGZ4;Q9NTJ5-2;Q9NTJ5;F8WDN7	Phosphatidylinositide phosphatase SAC1	SACM1L	>tr|E9PGZ4|E9PGZ4_HUMAN Phosphatidylinositide phosphatase SAC1 OS=Homo sapiens GN=SACM1L PE=1 SV=1;>sp|Q9NTJ5-2|SAC1_HUMAN Isoform 2 of Phosphatidylinositide phosphatase SAC1 OS=Homo sapiens GN=SACM1L;>sp|Q9NTJ5|SAC1_HUMAN Phosphatidylinositide phosphatase			2	4	4	4	1	2	2	2	4	4	2	2	34992000	32129000	36302000	33415000	0	37194000	33602000	0	43257000	35171000	38000000	38071000	41712000	61272000	70877000	66751000	11427000	19328000	17536000	6432500	64655000	33241000	14577000	26085000
E9PHA2;Q15003;C9J470;Q15003-2;C9JZP1;H7C415	E9PHA2;Q15003;C9J470;Q15003-2	Condensin complex subunit 2	NCAPH	>tr|E9PHA2|E9PHA2_HUMAN Condensin complex subunit 2 OS=Homo sapiens GN=NCAPH PE=1 SV=1;>sp|Q15003|CND2_HUMAN Condensin complex subunit 2 OS=Homo sapiens GN=NCAPH PE=1 SV=3;>tr|C9J470|C9J470_HUMAN Condensin complex subunit 2 (Fragment) OS=Homo sapiens GN=NC			3	6	5	4	3	2	2	3	2	4	2	3	51991000	61005000	53020000	54357000	51164000	52178000	49126000	51898000	54034000	54977000	0	59836000	23157000	114600000	102730000	76467000	61571000	38608000	41691000	39073000	23153000	69007000	40563000	23759000
P43246-2;E9PHA6;P43246;C9J809	P43246-2;E9PHA6;P43246;C9J809	DNA mismatch repair protein Msh2	MSH2	>sp|P43246-2|MSH2_HUMAN Isoform 2 of DNA mismatch repair protein Msh2 OS=Homo sapiens GN=MSH2;>tr|E9PHA6|E9PHA6_HUMAN DNA mismatch repair protein OS=Homo sapiens GN=MSH2 PE=1 SV=1;>sp|P43246|MSH2_HUMAN DNA mismatch repair protein Msh2 OS=Homo sapiens GN=MS			0	0	0	0	0	0	0	0	1	1	0	1	0	0	0	0	0	0	0	0	0	0	0	0	0	0	0	0	0	0	0	0	8490600	0	0	8393800
E9PHM2;Q15031	E9PHM2;Q15031	Probable leucine--tRNA ligase, mitochondrial	LARS2	>tr|E9PHM2|E9PHM2_HUMAN Probable leucine--tRNA ligase, mitochondrial OS=Homo sapiens GN=LARS2 PE=1 SV=1;>sp|Q15031|SYLM_HUMAN Probable leucine--tRNA ligase, mitochondrial OS=Homo sapiens GN=LARS2 PE=1 SV=2			1	2	3	1	1	1	2	2	2	2	2	2	0	33603000	38746000	0	0	0	38843000	38289000	33272000	38008000	36382000	31939000	18657000	23605000	53662000	17475000	15484000	17182000	39481000	39945000	34734000	39994000	37684000	33724000
E9PI14;Q9NX20	E9PI14;Q9NX20	39S ribosomal protein L16, mitochondrial	MRPL16	>tr|E9PI14|E9PI14_HUMAN 39S ribosomal protein L16, mitochondrial (Fragment) OS=Homo sapiens GN=MRPL16 PE=1 SV=1;>sp|Q9NX20|RM16_HUMAN 39S ribosomal protein L16, mitochondrial OS=Homo sapiens GN=MRPL16 PE=1 SV=1			1	0	0	1	1	2	1	1	0	1	1	1	0	0	0	0	0	95605000	0	0	0	0	0	0	9618100	0	0	10537000	10862000	100360000	13730000	12245000	0	9843000	7725400	10454000
Q9UBU9-2;E9PIN3;Q9UBU9;E9PLA7;B4E227;E9PQA4	Q9UBU9-2;E9PIN3;Q9UBU9;E9PLA7;B4E227	Nuclear RNA export factor 1	NXF1	>sp|Q9UBU9-2|NXF1_HUMAN Isoform 2 of Nuclear RNA export factor 1 OS=Homo sapiens GN=NXF1;>tr|E9PIN3|E9PIN3_HUMAN Nuclear RNA export factor 1 (Fragment) OS=Homo sapiens GN=NXF1 PE=1 SV=1;>sp|Q9UBU9|NXF1_HUMAN Nuclear RNA export factor 1 OS=Homo sapiens GN=N			2	2	1	1	2	1	1	1	3	3	0	0	0	0	0	0	0	0	0	0	33178000	0	0	0	13824000	27510000	13369000	14824000	24363000	13681000	13333000	12233000	34146000	26227000	0	0
Q5BJD5-3;Q5BJD5-2;E9PJ42;Q5BJD5	Q5BJD5-3;Q5BJD5-2;E9PJ42;Q5BJD5	Transmembrane protein 41B	TMEM41B	>sp|Q5BJD5-3|TM41B_HUMAN Isoform 3 of Transmembrane protein 41B OS=Homo sapiens GN=TMEM41B;>sp|Q5BJD5-2|TM41B_HUMAN Isoform 2 of Transmembrane protein 41B OS=Homo sapiens GN=TMEM41B;>tr|E9PJ42|E9PJ42_HUMAN Transmembrane protein 41B OS=Homo sapiens GN=TMEM4			1	1	1	1	0	1	0	1	0	1	1	1	0	0	0	11226000	0	0	0	0	0	0	0	0	6224500	10680000	8564300	12979000	0	6770800	0	8801400	0	6762000	6262100	8643000
E9PJA7;E9PK09;Q9NYF8-4;E9PQN2;E9PKI6;Q9NYF8-3;E9PK91;Q9NYF8-2;Q9NYF8;H0YF00	E9PJA7;E9PK09;Q9NYF8-4;E9PQN2;E9PKI6;Q9NYF8-3;E9PK91;Q9NYF8-2;Q9NYF8;H0YF00	Bcl-2-associated transcription factor 1	BCLAF1	>tr|E9PJA7|E9PJA7_HUMAN Bcl-2-associated transcription factor 1 OS=Homo sapiens GN=BCLAF1 PE=1 SV=1;>tr|E9PK09|E9PK09_HUMAN Bcl-2-associated transcription factor 1 (Fragment) OS=Homo sapiens GN=BCLAF1 PE=1 SV=8;>sp|Q9NYF8-4|BCLF1_HUMAN Isoform 4 of Bcl-2-a			2	3	1	1	1	1	2	1	2	2	2	3	13758000	14631000	0	0	0	0	14291000	0	0	16555000	0	18129000	6090000	36599000	3934800	4486100	4436000	3858500	5950000	3992900	23489000	6822600	8287300	28021000
E9PPD1;E9PJF5;Q9HCU9;G5E9I4	E9PPD1;E9PJF5;Q9HCU9;G5E9I4	Breast cancer metastasis-suppressor 1	BRMS1	>tr|E9PPD1|E9PPD1_HUMAN Breast cancer metastasis-suppressor 1 OS=Homo sapiens GN=BRMS1 PE=1 SV=1;>tr|E9PJF5|E9PJF5_HUMAN Breast cancer metastasis-suppressor 1 (Fragment) OS=Homo sapiens GN=BRMS1 PE=1 SV=1;>sp|Q9HCU9|BRMS1_HUMAN Breast cancer metastasis-sup			0	0	0	0	0	0	0	0	1	1	0	1	0	0	0	0	0	0	0	0	0	0	0	538140000	0	0	0	0	0	0	0	0	207390000	300490000	0	563120000
E9PKJ0;E9PJW4;H0YCG9;E9PM62;Q5T9L3-3;Q5T9L3;Q5T9L3-2	E9PKJ0;E9PJW4;H0YCG9;E9PM62;Q5T9L3-3;Q5T9L3;Q5T9L3-2	Protein wntless homolog	WLS	>tr|E9PKJ0|E9PKJ0_HUMAN Protein wntless homolog (Fragment) OS=Homo sapiens GN=WLS PE=1 SV=1;>tr|E9PJW4|E9PJW4_HUMAN Protein wntless homolog (Fragment) OS=Homo sapiens GN=WLS PE=1 SV=1;>tr|H0YCG9|H0YCG9_HUMAN Protein wntless homolog (Fragment) OS=Homo sapie			0	0	0	2	0	0	0	0	1	1	0	0	0	0	0	16480000	0	0	0	0	0	0	0	0	0	0	0	19054000	0	0	0	0	9240400	7931700	0	0
E9PK01;P29692;E9PMW7;E9PPR1;E9PL12;E9PQ49;E9PI39;P29692-3;A0A087X1X7;P29692-2;E9PRY8;E9PN91;E9PIZ1;E9PL71;H0YCK7;E9PQZ1;P29692-4;E9PKK3;E9PK72;E9PK06;E9PNW6;E9PJD0;E9PQC9;H0YE58;H0YE72	E9PK01;P29692;E9PMW7;E9PPR1;E9PL12;E9PQ49;E9PI39;P29692-3;A0A087X1X7;P29692-2;E9PRY8;E9PN91;E9PIZ1;E9PL71;H0YCK7;E9PQZ1;P29692-4	Elongation factor 1-delta	EEF1D	>tr|E9PK01|E9PK01_HUMAN Elongation factor 1-delta (Fragment) OS=Homo sapiens GN=EEF1D PE=1 SV=1;>sp|P29692|EF1D_HUMAN Elongation factor 1-delta OS=Homo sapiens GN=EEF1D PE=1 SV=5;>tr|E9PMW7|E9PMW7_HUMAN Elongation factor 1-delta OS=Homo sapiens GN=EEF1D PE			5	5	4	5	4	5	4	6	4	4	4	4	142940000	129970000	130340000	135590000	169230000	151780000	138530000	155250000	130150000	129880000	114340000	127120000	171940000	145090000	130730000	164200000	188640000	125250000	131680000	209320000	100020000	152850000	107800000	167490000
G3V1A4;P23528;E9PK25;E9PP50;E9PQB7;E9PLJ3;E9PS23;Q9Y281-3;Q9Y281	G3V1A4;P23528;E9PK25;E9PP50;E9PQB7;E9PLJ3	Cofilin-1	CFL1	>tr|G3V1A4|G3V1A4_HUMAN Cofilin 1 (Non-muscle), isoform CRA_a OS=Homo sapiens GN=CFL1 PE=1 SV=1;>sp|P23528|COF1_HUMAN Cofilin-1 OS=Homo sapiens GN=CFL1 PE=1 SV=3;>tr|E9PK25|E9PK25_HUMAN Cofilin-1 OS=Homo sapiens GN=CFL1 PE=1 SV=1;>tr|E9PP50|E9PP50_HUMAN Co			3	2	2	4	1	0	2	3	0	1	1	0	0	0	0	99951000	0	0	0	147750000	0	0	0	0	93804000	68190000	65098000	139210000	26885000	0	72432000	107150000	0	41308000	36058000	0
P17480-2;E9PKP7;P17480;E9PMM2;E9PLT2	P17480-2;E9PKP7;P17480	Nucleolar transcription factor 1	UBTF	>sp|P17480-2|UBF1_HUMAN Isoform UBF2 of Nucleolar transcription factor 1 OS=Homo sapiens GN=UBTF;>tr|E9PKP7|E9PKP7_HUMAN Nucleolar transcription factor 1 OS=Homo sapiens GN=UBTF PE=1 SV=1;>sp|P17480|UBF1_HUMAN Nucleolar transcription factor 1 OS=Homo sapie			2	2	1	2	3	2	3	3	3	4	5	5	53134000	59149000	0	0	68827000	74372000	81583000	0	67135000	65733000	68553000	67206000	33385000	38832000	14510000	0	41014000	45139000	67029000	19187000	60840000	73395000	102120000	95419000
E9PQK4;E9PSH0;E9PKU1;Q92879-5;Q92879-2;Q92879-3;Q92879-6;Q92879;Q92879-4;G5EA30	E9PQK4;E9PSH0;E9PKU1;Q92879-5;Q92879-2;Q92879-3;Q92879-6;Q92879;Q92879-4;G5EA30	CUGBP Elav-like family member 1	CELF1	>tr|E9PQK4|E9PQK4_HUMAN CUGBP Elav-like family member 1 (Fragment) OS=Homo sapiens GN=CELF1 PE=1 SV=1;>tr|E9PSH0|E9PSH0_HUMAN CUGBP Elav-like family member 1 (Fragment) OS=Homo sapiens GN=CELF1 PE=1 SV=1;>tr|E9PKU1|E9PKU1_HUMAN CUGBP Elav-like family membe			1	0	1	1	0	0	1	0	0	0	0	0	0	0	0	0	0	0	17909000	0	0	0	0	0	15049000	0	12435000	16115000	0	0	18039000	0	0	0	0	0
Q9BQB6-3;I3L3B4;F8W9H0;Q9BQB6-2;Q9BQB6;E9PLN8	Q9BQB6-3;I3L3B4;F8W9H0;Q9BQB6-2;Q9BQB6;E9PLN8	Vitamin K epoxide reductase complex subunit 1	VKORC1	>sp|Q9BQB6-3|VKOR1_HUMAN Isoform 3 of Vitamin K epoxide reductase complex subunit 1 OS=Homo sapiens GN=VKORC1;>tr|I3L3B4|I3L3B4_HUMAN Uncharacterized protein (Fragment) OS=Homo sapiens PE=4 SV=1;>tr|F8W9H0|F8W9H0_HUMAN Vitamin K epoxide reductase complex s			1	1	1	1	1	1	1	1	1	1	1	1	0	0	0	0	0	0	0	0	0	0	0	130060000	154720000	148950000	159890000	146000000	104340000	122550000	113620000	128660000	127250000	151060000	132080000	136090000
E9PLS4;E9PMM3;E9PP98;Q9Y5Y5;Q9Y5Y5-2	E9PLS4;E9PMM3;E9PP98;Q9Y5Y5;Q9Y5Y5-2	Peroxisomal membrane protein PEX16	PEX16	>tr|E9PLS4|E9PLS4_HUMAN Peroxisomal membrane protein PEX16 (Fragment) OS=Homo sapiens GN=PEX16 PE=1 SV=1;>tr|E9PMM3|E9PMM3_HUMAN Peroxisomal membrane protein PEX16 (Fragment) OS=Homo sapiens GN=PEX16 PE=1 SV=1;>tr|E9PP98|E9PP98_HUMAN Peroxisomal membrane p			1	1	1	1	1	1	1	1	1	1	1	1	0	0	0	0	0	0	0	0	0	0	0	13461000	14217000	16237000	12371000	13763000	23478000	16543000	16339000	13789000	10975000	12308000	18284000	14085000
E9PM19;P29597;K7EM33;K7EJR6;E9PPF2	E9PM19;P29597;K7EM33;K7EJR6;E9PPF2	Tyrosine-protein kinase;Non-receptor tyrosine-protein kinase TYK2	TYK2	>tr|E9PM19|E9PM19_HUMAN Tyrosine-protein kinase OS=Homo sapiens GN=TYK2 PE=1 SV=1;>sp|P29597|TYK2_HUMAN Non-receptor tyrosine-protein kinase TYK2 OS=Homo sapiens GN=TYK2 PE=1 SV=3;>tr|K7EM33|K7EM33_HUMAN Non-receptor tyrosine-protein kinase TYK2 (Fragment)			0	0	0	0	0	0	0	0	1	0	0	0	0	0	0	0	0	0	0	0	0	0	0	0	0	0	0	0	0	0	0	0	33803000	0	0	0
E9PM37;E9PPI7;P85037-2;Q01167-2;Q01167;P85037	E9PM37;E9PPI7;P85037-2;Q01167-2;Q01167;P85037	Forkhead box protein K1;Forkhead box protein K2	FOXK2;FOXK1	>tr|E9PM37|E9PM37_HUMAN Forkhead box protein K2 (Fragment) OS=Homo sapiens GN=FOXK2 PE=1 SV=1;>tr|E9PPI7|E9PPI7_HUMAN Forkhead box protein K2 (Fragment) OS=Homo sapiens GN=FOXK2 PE=1 SV=9;>sp|P85037-2|FOXK1_HUMAN Isoform 2 of Forkhead box protein K1 OS=Hom			1	0	0	0	0	0	0	0	0	0	0	0	205790000	0	0	0	0	0	0	0	0	0	0	0	222470000	0	0	0	0	0	0	0	0	0	0	0
E9PN17;O75964	E9PN17;O75964	ATP synthase subunit g, mitochondrial	ATP5L	>tr|E9PN17|E9PN17_HUMAN ATP synthase subunit g, mitochondrial OS=Homo sapiens GN=ATP5L PE=1 SV=1;>sp|O75964|ATP5L_HUMAN ATP synthase subunit g, mitochondrial OS=Homo sapiens GN=ATP5L PE=1 SV=3			4	3	3	3	3	4	4	4	4	3	3	4	180480000	203020000	165400000	182750000	192190000	190150000	218510000	203010000	149920000	185120000	200630000	180770000	238320000	212570000	192570000	182940000	161800000	200470000	201910000	245530000	154240000	155150000	127620000	221790000
E9PN51;F8W9K7;E9PPW7;O00217;E9PKH6	E9PN51;F8W9K7;E9PPW7;O00217;E9PKH6	NADH dehydrogenase [ubiquinone] iron-sulfur protein 8, mitochondrial	NDUFS8	>tr|E9PN51|E9PN51_HUMAN NADH dehydrogenase [ubiquinone] iron-sulfur protein 8, mitochondrial (Fragment) OS=Homo sapiens GN=NDUFS8 PE=1 SV=1;>tr|F8W9K7|F8W9K7_HUMAN NADH dehydrogenase [ubiquinone] iron-sulfur protein 8, mitochondrial (Fragment) OS=Homo sapi			1	0	0	1	0	0	0	0	1	0	0	0	0	0	0	0	0	0	0	0	0	0	0	0	13651000	0	0	11113000	0	0	0	0	14407000	0	0	0
E9PNW4;P13987;E9PR17;H0YET2	E9PNW4;P13987;E9PR17	CD59 glycoprotein	CD59	>tr|E9PNW4|E9PNW4_HUMAN CD59 glycoprotein OS=Homo sapiens GN=CD59 PE=1 SV=1;>sp|P13987|CD59_HUMAN CD59 glycoprotein OS=Homo sapiens GN=CD59 PE=1 SV=1;>tr|E9PR17|E9PR17_HUMAN CD59 glycoprotein OS=Homo sapiens GN=CD59 PE=1 SV=1			3	2	3	3	2	2	2	2	3	3	3	3	206420000	220470000	215680000	223740000	206100000	198240000	231690000	0	245770000	262250000	272180000	247150000	247870000	138550000	276660000	307550000	107190000	119780000	131340000	119580000	210630000	200830000	381920000	346550000
E9PPJ0;Q13435;E9PJT3;E9PJ04;H0YCG1;H0YEX5;E9PIL8	E9PPJ0;Q13435;E9PJT3;E9PJ04;H0YCG1	Splicing factor 3B subunit 2	SF3B2	>tr|E9PPJ0|E9PPJ0_HUMAN Splicing factor 3B subunit 2 OS=Homo sapiens GN=SF3B2 PE=1 SV=1;>sp|Q13435|SF3B2_HUMAN Splicing factor 3B subunit 2 OS=Homo sapiens GN=SF3B2 PE=1 SV=2;>tr|E9PJT3|E9PJT3_HUMAN Splicing factor 3B subunit 2 (Fragment) OS=Homo sapiens G			2	4	3	2	2	2	1	2	2	3	2	4	61763000	69062000	67557000	60785000	0	0	0	0	0	60810000	52473000	62603000	59827000	105790000	76087000	57866000	52280000	63844000	35838000	48155000	62991000	59329000	48453000	91286000
E9PPN3;Q96KG9-3;E9PS17;Q96KG9-2;Q96KG9;E9PK59;Q96KG9-4;Q96KG9-5;Q96KG9-6;A0A0A0MQX4;H0YDH0;H0YCI6	E9PPN3;Q96KG9-3;E9PS17;Q96KG9-2;Q96KG9;E9PK59;Q96KG9-4;Q96KG9-5;Q96KG9-6	N-terminal kinase-like protein	SCYL1	>tr|E9PPN3|E9PPN3_HUMAN N-terminal kinase-like protein OS=Homo sapiens GN=SCYL1 PE=1 SV=1;>sp|Q96KG9-3|SCYL1_HUMAN Isoform 3 of N-terminal kinase-like protein OS=Homo sapiens GN=SCYL1;>tr|E9PS17|E9PS17_HUMAN N-terminal kinase-like protein OS=Homo sapiens G			2	2	2	2	2	2	2	3	1	1	1	1	67747000	69496000	60689000	0	64468000	71273000	77617000	63559000	0	0	0	0	40865000	44107000	37920000	36328000	55111000	68871000	65866000	73176000	21553000	26893000	14812000	20382000
E9PR16;G3V198;Q12769;Q12769-2;E9PSI3;Q12769-3	E9PR16;G3V198;Q12769;Q12769-2	Nuclear pore complex protein Nup160	NUP160	>tr|E9PR16|E9PR16_HUMAN Nuclear pore complex protein Nup160 (Fragment) OS=Homo sapiens GN=NUP160 PE=1 SV=2;>tr|G3V198|G3V198_HUMAN Nuclear pore complex protein Nup160 (Fragment) OS=Homo sapiens GN=NUP160 PE=1 SV=2;>sp|Q12769|NU160_HUMAN Nuclear pore comple			0	1	2	1	1	0	0	0	2	1	1	1	0	0	0	0	0	0	0	0	12253000	0	0	0	0	0	13358000	14325000	9952100	0	0	0	12610000	0	0	0
P62861;E9PR30	P62861;E9PR30	40S ribosomal protein S30	FAU	>sp|P62861|RS30_HUMAN 40S ribosomal protein S30 OS=Homo sapiens GN=FAU PE=1 SV=1;>tr|E9PR30|E9PR30_HUMAN 40S ribosomal protein S30 OS=Homo sapiens GN=FAU PE=1 SV=1			1	3	2	3	3	3	2	2	2	2	2	2	0	117060000	141330000	114260000	152650000	162540000	143410000	131770000	152790000	135540000	157250000	150990000	110830000	173890000	141520000	134150000	145620000	186020000	141570000	154730000	155600000	142410000	166970000	146500000
E9PRR7;Q14331	E9PRR7;Q14331	Protein FRG1	FRG1	>tr|E9PRR7|E9PRR7_HUMAN Protein FRG1 (Fragment) OS=Homo sapiens GN=FRG1 PE=1 SV=1;>sp|Q14331|FRG1_HUMAN Protein FRG1 OS=Homo sapiens GN=FRG1 PE=1 SV=1			1	0	0	1	2	1	0	1	0	1	0	1	0	0	0	0	50425000	0	0	0	0	0	0	0	19436000	0	0	16358000	47485000	34969000	0	24562000	0	20513000	0	16722000
E9PS00;Q9Y5Q0	E9PS00;Q9Y5Q0	Fatty acid desaturase 3	FADS3	>tr|E9PS00|E9PS00_HUMAN Fatty acid desaturase 3 OS=Homo sapiens GN=FADS3 PE=1 SV=1;>sp|Q9Y5Q0|FADS3_HUMAN Fatty acid desaturase 3 OS=Homo sapiens GN=FADS3 PE=2 SV=1			0	0	1	0	0	1	0	0	0	0	0	1	0	0	0	0	0	10316000	0	0	0	0	0	0	0	0	15076000	0	0	10830000	0	0	0	0	0	9663600
E9PS44;Q01628	E9PS44;Q01628	Interferon-induced transmembrane protein 3	IFITM3	>tr|E9PS44|E9PS44_HUMAN Interferon-induced transmembrane protein 3 OS=Homo sapiens GN=IFITM3 PE=1 SV=1;>sp|Q01628|IFM3_HUMAN Interferon-induced transmembrane protein 3 OS=Homo sapiens GN=IFITM3 PE=1 SV=2			0	0	0	1	0	0	0	0	1	1	0	0	0	0	0	0	0	0	0	0	0	99528000	0	0	0	0	0	45554000	0	0	0	0	50180000	99528000	0	0
G3V194;O75489-2;E9PS48;O75489	G3V194;O75489-2;E9PS48;O75489	NADH dehydrogenase [ubiquinone] iron-sulfur protein 3, mitochondrial	NDUFS3	>tr|G3V194|G3V194_HUMAN NADH dehydrogenase (Ubiquinone) Fe-S protein 3, 30kDa (NADH-coenzyme Q reductase), isoform CRA_c OS=Homo sapiens GN=NDUFS3 PE=1 SV=1;>sp|O75489-2|NDUS3_HUMAN Isoform 2 of NADH dehydrogenase [ubiquinone] iron-sulfur protein 3, mitoch			0	0	1	1	1	1	0	0	0	1	1	1	0	0	0	0	0	0	0	0	0	0	0	7092600	0	0	6297300	7566000	4885900	5762700	0	0	0	5650000	6869200	7421900
E9PS74;Q8NBI5;Q8NBI5-2;H0YD64	E9PS74;Q8NBI5;Q8NBI5-2;H0YD64	Solute carrier family 43 member 3	SLC43A3	>tr|E9PS74|E9PS74_HUMAN Solute carrier family 43 member 3 (Fragment) OS=Homo sapiens GN=SLC43A3 PE=1 SV=1;>sp|Q8NBI5|S43A3_HUMAN Solute carrier family 43 member 3 OS=Homo sapiens GN=SLC43A3 PE=1 SV=2;>sp|Q8NBI5-2|S43A3_HUMAN Isoform 2 of Solute carrier fam			2	2	2	2	1	1	1	0	1	1	1	1	26565000	26433000	30992000	31987000	0	0	0	0	0	0	0	0	28602000	30628000	34504000	36901000	8407900	14609000	16191000	0	15096000	17280000	16519000	16387000
F2Z2E2;Q86VI3	F2Z2E2;Q86VI3	Ras GTPase-activating-like protein IQGAP3	IQGAP3	>tr|F2Z2E2|F2Z2E2_HUMAN Ras GTPase-activating-like protein IQGAP3 OS=Homo sapiens GN=IQGAP3 PE=1 SV=1;>sp|Q86VI3|IQGA3_HUMAN Ras GTPase-activating-like protein IQGAP3 OS=Homo sapiens GN=IQGAP3 PE=1 SV=2			2	2	3	2	2	3	3	5	2	2	2	3	0	0	0	0	0	0	0	0	0	0	0	0	0	0	2519600	0	0	0	0	30801000	0	0	0	0
Q9Y4A5-2;F2Z2U4;Q9Y4A5;H0Y4W2;C9K0N1	Q9Y4A5-2;F2Z2U4;Q9Y4A5;H0Y4W2	Transformation/transcription domain-associated protein	TRRAP	>sp|Q9Y4A5-2|TRRAP_HUMAN Isoform 2 of Transformation/transcription domain-associated protein OS=Homo sapiens GN=TRRAP;>tr|F2Z2U4|F2Z2U4_HUMAN Transformation/transcription domain-associated protein OS=Homo sapiens GN=TRRAP PE=1 SV=3;>sp|Q9Y4A5|TRRAP_HUMAN T			5	3	5	5	5	3	5	1	7	5	3	6	47952000	66301000	55326000	58014000	78132000	69895000	73266000	0	69392000	62187000	0	67321000	47980000	62489000	63240000	83609000	71905000	59822000	61345000	18258000	123400000	70630000	177920000	90545000
Q9C0E2;F2Z2X4	Q9C0E2;F2Z2X4	Exportin-4	XPO4	>sp|Q9C0E2|XPO4_HUMAN Exportin-4 OS=Homo sapiens GN=XPO4 PE=1 SV=2;>tr|F2Z2X4|F2Z2X4_HUMAN Exportin-4 OS=Homo sapiens GN=XPO4 PE=1 SV=1			1	1	1	0	0	0	0	0	2	1	2	2	0	0	0	0	0	0	0	0	0	0	28000000	31779000	33371000	28544000	36471000	0	0	0	0	0	73359000	26535000	28085000	33960000
F5GWF6;P78371;P78371-2;F8VQ14	F5GWF6;P78371;P78371-2;F8VQ14	T-complex protein 1 subunit beta	CCT2	>tr|F5GWF6|F5GWF6_HUMAN T-complex protein 1 subunit beta OS=Homo sapiens GN=CCT2 PE=1 SV=2;>sp|P78371|TCPB_HUMAN T-complex protein 1 subunit beta OS=Homo sapiens GN=CCT2 PE=1 SV=4;>sp|P78371-2|TCPB_HUMAN Isoform 2 of T-complex protein 1 subunit beta OS=Hom			3	3	3	5	2	5	4	3	3	1	2	1	4038000000	4155900000	0	3576000000	0	3476100000	3197000000	4277600000	2943500000	0	3364900000	0	82357000	14577000000	46208000	135310000	19776000	65458000	41130000	17199000000	36090000	18885000	14336000000	22052000
F5H3X1;F5H052;F5H2X2;F5H2K4;F5GWV0;F5H4P3;Q6NXE6-2;Q6NXE6	F5H3X1;F5H052;F5H2X2;F5H2K4;F5GWV0;F5H4P3;Q6NXE6-2;Q6NXE6	Armadillo repeat-containing protein 6	ARMC6	>tr|F5H3X1|F5H3X1_HUMAN Armadillo repeat-containing protein 6 (Fragment) OS=Homo sapiens GN=ARMC6 PE=1 SV=1;>tr|F5H052|F5H052_HUMAN Armadillo repeat-containing protein 6 (Fragment) OS=Homo sapiens GN=ARMC6 PE=1 SV=1;>tr|F5H2X2|F5H2X2_HUMAN Armadillo repeat			1	0	0	0	0	0	0	0	0	0	0	0	54878000	0	0	0	0	0	0	0	0	0	0	0	59326000	0	0	0	0	0	0	0	0	0	0	0
F5GXJ9;Q13740-2;Q13740;Q13740-3;Q13740-4;H7C543	F5GXJ9;Q13740-2;Q13740	CD166 antigen	ALCAM	>tr|F5GXJ9|F5GXJ9_HUMAN CD166 antigen OS=Homo sapiens GN=ALCAM PE=1 SV=1;>sp|Q13740-2|CD166_HUMAN Isoform 2 of CD166 antigen OS=Homo sapiens GN=ALCAM;>sp|Q13740|CD166_HUMAN CD166 antigen OS=Homo sapiens GN=ALCAM PE=1 SV=2			0	0	0	0	1	0	0	0	0	1	0	0	0	0	0	0	0	0	0	0	0	20656000	0	0	0	0	0	0	20347000	0	0	0	0	20656000	0	0
F5GXX5;P61803;F5H895;A0A0B4J239	F5GXX5;P61803;F5H895;A0A0B4J239	Dolichyl-diphosphooligosaccharide--protein glycosyltransferase subunit DAD1	DAD1	>tr|F5GXX5|F5GXX5_HUMAN Dolichyl-diphosphooligosaccharide--protein glycosyltransferase subunit DAD1 OS=Homo sapiens GN=DAD1 PE=1 SV=1;>sp|P61803|DAD1_HUMAN Dolichyl-diphosphooligosaccharide--protein glycosyltransferase subunit DAD1 OS=Homo sapiens GN=DAD1			2	2	2	3	2	2	2	2	3	2	2	3	106220000	0	93527000	84295000	96071000	109700000	92586000	96361000	99241000	111250000	112970000	113070000	156110000	40505000	60411000	63434000	133120000	66381000	55273000	142690000	180100000	63197000	176600000	217810000
F5GY55;Q16531;F5GYG8;F5GWI0;F5GZY8;F5H198;F5H2L3;Q16531-2	F5GY55;Q16531	DNA damage-binding protein 1	DDB1	>tr|F5GY55|F5GY55_HUMAN DNA damage-binding protein 1 OS=Homo sapiens GN=DDB1 PE=1 SV=1;>sp|Q16531|DDB1_HUMAN DNA damage-binding protein 1 OS=Homo sapiens GN=DDB1 PE=1 SV=1			1	3	1	0	2	0	2	0	1	2	1	0	0	0	0	0	0	0	41210000	0	0	0	0	0	29864000	43736000	28392000	0	31717000	0	41510000	0	0	35563000	33015000	0
P08195-3;F5GZS6;P08195;J3KPF3;P08195-4	P08195-3;F5GZS6;P08195;J3KPF3;P08195-4	4F2 cell-surface antigen heavy chain	SLC3A2	>sp|P08195-3|4F2_HUMAN Isoform 3 of 4F2 cell-surface antigen heavy chain OS=Homo sapiens GN=SLC3A2;>tr|F5GZS6|F5GZS6_HUMAN 4F2 cell-surface antigen heavy chain OS=Homo sapiens GN=SLC3A2 PE=1 SV=1;>sp|P08195|4F2_HUMAN 4F2 cell-surface antigen heavy chain OS			22	21	23	21	22	20	18	18	21	21	18	18	0	0	52538000	0	0	0	0	0	0	0	0	0	53888000	0	59168000	0	0	0	0	0	0	0	0	0
J3QT54;F5H6M0;F5H047;F5H669;Q8N684-2;Q8N684;Q8N684-3	J3QT54;F5H6M0;F5H047;F5H669;Q8N684-2;Q8N684;Q8N684-3	Cleavage and polyadenylation specificity factor subunit 7	CPSF7	>tr|J3QT54|J3QT54_HUMAN Cleavage and polyadenylation-specificity factor subunit 7 (Fragment) OS=Homo sapiens GN=CPSF7 PE=1 SV=8;>tr|F5H6M0|F5H6M0_HUMAN Cleavage and polyadenylation-specificity factor subunit 7 (Fragment) OS=Homo sapiens GN=CPSF7 PE=1 SV=1;			0	0	1	0	1	1	1	2	0	1	0	0	0	0	0	0	0	0	0	27524000	0	0	0	0	0	0	7120900	0	18367000	9332500	10330000	28324000	0	16236000	0	0
F5H0W7;J3QLH0;Q9BW27-2;J3QL54;Q9BW27-3;J3KT10;Q9BW27;J3QLD4;J3QS63;J3QL91	F5H0W7;J3QLH0;Q9BW27-2;J3QL54;Q9BW27-3;J3KT10;Q9BW27;J3QLD4	Nuclear pore complex protein Nup85	NUP85	>tr|F5H0W7|F5H0W7_HUMAN Nuclear pore complex protein Nup85 OS=Homo sapiens GN=NUP85 PE=1 SV=1;>tr|J3QLH0|J3QLH0_HUMAN Nuclear pore complex protein Nup85 (Fragment) OS=Homo sapiens GN=NUP85 PE=1 SV=1;>sp|Q9BW27-2|NUP85_HUMAN Isoform 2 of Nuclear pore comple			1	1	1	0	0	0	0	0	0	0	1	1	0	0	8965700	0	0	0	0	0	0	0	0	0	7662700	0	10097000	0	0	0	0	0	0	0	5778800	8826000
F5H1S8;Q14165;H0YG07;F5GX14	F5H1S8;Q14165;H0YG07	Malectin	MLEC	>tr|F5H1S8|F5H1S8_HUMAN Malectin (Fragment) OS=Homo sapiens GN=MLEC PE=1 SV=1;>sp|Q14165|MLEC_HUMAN Malectin OS=Homo sapiens GN=MLEC PE=1 SV=1;>tr|H0YG07|H0YG07_HUMAN Malectin (Fragment) OS=Homo sapiens GN=MLEC PE=1 SV=1			0	0	0	0	0	0	0	1	0	0	1	1	0	0	0	0	0	0	0	0	0	0	0	0	0	0	0	0	0	0	0	3801400	0	0	18691000	3464300
Q9BQE3;F5H5D3;F8VQQ4;F8VVB9;F8VRZ4;F8VS66;F8VX09;F8VWV9;A6NHL2-2;A6NHL2;C9K0S6;F8VRK0;F8VXZ7;F8W0F6;Q9H853	Q9BQE3;F5H5D3	Tubulin alpha-1C chain	TUBA1C	>sp|Q9BQE3|TBA1C_HUMAN Tubulin alpha-1C chain OS=Homo sapiens GN=TUBA1C PE=1 SV=1;>tr|F5H5D3|F5H5D3_HUMAN Tubulin alpha chain OS=Homo sapiens GN=TUBA1C PE=1 SV=1			23	25	23	25	24	22	24	21	25	25	23	25	576080000	477080000	453950000	500260000	292660000	349140000	331790000	353170000	531710000	513730000	527230000	492120000	316130000	631690000	621840000	685680000	261720000	272990000	353960000	278180000	632370000	592390000	545120000	574240000
O00159-2;F5H6E2;O00159-3;O00159;I3L204;I3L4D4;I3L501;I3L3Y6;I3L168;I3L3F5;G3V342;Q9UBC5	O00159-2;F5H6E2;O00159-3;O00159	Unconventional myosin-Ic	MYO1C	>sp|O00159-2|MYO1C_HUMAN Isoform 2 of Unconventional myosin-Ic OS=Homo sapiens GN=MYO1C;>tr|F5H6E2|F5H6E2_HUMAN Unconventional myosin-Ic OS=Homo sapiens GN=MYO1C PE=1 SV=1;>sp|O00159-3|MYO1C_HUMAN Isoform 3 of Unconventional myosin-Ic OS=Homo sapiens GN=MY			10	12	9	14	6	8	7	3	5	3	8	6	152000000	182630000	155580000	199800000	140040000	167900000	159210000	95156000	83724000	121450000	179660000	151490000	236380000	272010000	212650000	272090000	122070000	175640000	149570000	26276000	55159000	74451000	155680000	146450000
F5H6X6;Q14697;Q14697-2;E9PKU7;E9PNH1	F5H6X6;Q14697;Q14697-2;E9PKU7	Neutral alpha-glucosidase AB	GANAB	>tr|F5H6X6|F5H6X6_HUMAN Neutral alpha-glucosidase AB OS=Homo sapiens GN=GANAB PE=1 SV=1;>sp|Q14697|GANAB_HUMAN Neutral alpha-glucosidase AB OS=Homo sapiens GN=GANAB PE=1 SV=3;>sp|Q14697-2|GANAB_HUMAN Isoform 2 of Neutral alpha-glucosidase AB OS=Homo sapien			5	6	6	4	2	3	1	1	1	1	3	2	70031000	87587000	72227000	65664000	74290000	72326000	0	0	0	0	71890000	0	129890000	117620000	118250000	77991000	20147000	52981000	37104000	18311000	26432000	15804000	61716000	34909000
Q9UMR2-3;Q9NUU7-2;I3L352;I3L0H8;Q9UMR2-2;Q9UMR2-4;Q9NUU7;Q9UMR2;F6QDS0;H3BQK0;H3BN59	Q9UMR2-3;Q9NUU7-2;I3L352;I3L0H8;Q9UMR2-2;Q9UMR2-4;Q9NUU7;Q9UMR2;F6QDS0;H3BQK0;H3BN59	ATP-dependent RNA helicase DDX19B;ATP-dependent RNA helicase DDX19A	DDX19B;DDX19A	>sp|Q9UMR2-3|DD19B_HUMAN Isoform 3 of ATP-dependent RNA helicase DDX19B OS=Homo sapiens GN=DDX19B;>sp|Q9NUU7-2|DD19A_HUMAN Isoform 2 of ATP-dependent RNA helicase DDX19A OS=Homo sapiens GN=DDX19A;>tr|I3L352|I3L352_HUMAN ATP-dependent RNA helicase DDX19A (F			1	0	0	1	1	0	0	0	1	1	0	0	0	0	0	0	26497000	0	0	0	0	0	0	0	11621000	0	0	9996200	24953000	0	0	0	9009700	10321000	0	0
F6RFD5;P60981;P60981-2	F6RFD5;P60981;P60981-2	Destrin	DSTN	>tr|F6RFD5|F6RFD5_HUMAN Destrin OS=Homo sapiens GN=DSTN PE=1 SV=1;>sp|P60981|DEST_HUMAN Destrin OS=Homo sapiens GN=DSTN PE=1 SV=3;>sp|P60981-2|DEST_HUMAN Isoform 2 of Destrin OS=Homo sapiens GN=DSTN			0	0	1	0	1	1	0	2	0	0	0	0	0	0	0	0	0	0	0	22978000	0	0	0	0	0	0	17036000	0	10696000	13119000	0	23646000	0	0	0	0
Q9BY77-2;Q9BY77;F6VRR5;F8WCX5;Q8WUT1;Q6R954;F8WEE2	Q9BY77-2;Q9BY77;F6VRR5;F8WCX5	Polymerase delta-interacting protein 3	POLDIP3	>sp|Q9BY77-2|PDIP3_HUMAN Isoform 2 of Polymerase delta-interacting protein 3 OS=Homo sapiens GN=POLDIP3;>sp|Q9BY77|PDIP3_HUMAN Polymerase delta-interacting protein 3 OS=Homo sapiens GN=POLDIP3 PE=1 SV=2;>tr|F6VRR5|F6VRR5_HUMAN Polymerase delta-interacting			2	2	3	2	3	0	2	3	2	4	3	1	26902000	0	0	0	34891000	0	43377000	42551000	0	45627000	39078000	0	28255000	11253000	5392600	1655100	23493000	0	13466000	33477000	15590000	31890000	15872000	0
P43487-2;P43487;F6WQW2;C9JXG8;C9JJ34;C9JGV6;C9JDM3;C9JIC6	P43487-2;P43487;F6WQW2;C9JXG8;C9JJ34;C9JGV6;C9JDM3	Ran-specific GTPase-activating protein	RANBP1	>sp|P43487-2|RANG_HUMAN Isoform 2 of Ran-specific GTPase-activating protein OS=Homo sapiens GN=RANBP1;>sp|P43487|RANG_HUMAN Ran-specific GTPase-activating protein OS=Homo sapiens GN=RANBP1 PE=1 SV=1;>tr|F6WQW2|F6WQW2_HUMAN Ran-specific GTPase-activating pr			2	0	2	3	2	1	2	2	1	1	1	1	160820000	0	151090000	60531000	60822000	0	49848000	50332000	0	0	0	0	204920000	0	185720000	81618000	47231000	30866000	41429000	42918000	34682000	27858000	22737000	20783000
F6XHT0;Q9Y6D0;F8WAX7	F6XHT0;Q9Y6D0;F8WAX7	Selenoprotein K	SELK	>tr|F6XHT0|F6XHT0_HUMAN Selenoprotein K OS=Homo sapiens GN=SELK PE=1 SV=1;>sp|Q9Y6D0|SELK_HUMAN Selenoprotein K OS=Homo sapiens GN=SELK PE=1 SV=3;>tr|F8WAX7|F8WAX7_HUMAN Selenoprotein K OS=Homo sapiens GN=SELK PE=1 SV=1			0	1	0	0	0	0	0	0	1	1	0	0	0	0	0	0	0	0	0	0	0	13196000	0	0	0	3692200	0	0	0	0	0	0	15246000	13196000	0	0
F8VNT9;F8VV56;P08962-3;P08962-2;F8W022;F8VWK8;P08962	F8VNT9;F8VV56;P08962-3;P08962-2;F8W022;F8VWK8;P08962	CD63 antigen	CD63	>tr|F8VNT9|F8VNT9_HUMAN CD63 antigen (Fragment) OS=Homo sapiens GN=CD63 PE=1 SV=1;>tr|F8VV56|F8VV56_HUMAN CD63 antigen OS=Homo sapiens GN=CD63 PE=1 SV=1;>sp|P08962-3|CD63_HUMAN Isoform 3 of CD63 antigen OS=Homo sapiens GN=CD63;>sp|P08962-2|CD63_HUMAN Isofo			0	1	1	0	0	0	0	0	1	0	0	0	0	0	0	0	0	0	0	0	25259000	0	0	0	0	19941000	15522000	0	0	0	0	0	25996000	0	0	0
F8VPD4;P27708;H7C2E4;H7BZB3	F8VPD4;P27708	CAD protein;Glutamine-dependent carbamoyl-phosphate synthase;Aspartate carbamoyltransferase;Dihydroorotase	CAD	>tr|F8VPD4|F8VPD4_HUMAN CAD protein OS=Homo sapiens GN=CAD PE=1 SV=1;>sp|P27708|PYR1_HUMAN CAD protein OS=Homo sapiens GN=CAD PE=1 SV=3			0	0	2	5	0	0	0	1	0	1	0	1	0	0	0	90312000	0	0	0	0	0	0	0	0	0	0	8934600	104420000	0	0	0	0	0	12672000	0	10909000
Q9NYL4-2;F8VU90;Q9NYL4;E9PAR0	Q9NYL4-2;F8VU90;Q9NYL4;E9PAR0	Peptidyl-prolyl cis-trans isomerase FKBP11;Peptidyl-prolyl cis-trans isomerase	FKBP11	>sp|Q9NYL4-2|FKB11_HUMAN Isoform 2 of Peptidyl-prolyl cis-trans isomerase FKBP11 OS=Homo sapiens GN=FKBP11;>tr|F8VU90|F8VU90_HUMAN Peptidyl-prolyl cis-trans isomerase FKBP11 OS=Homo sapiens GN=FKBP11 PE=1 SV=1;>sp|Q9NYL4|FKB11_HUMAN Peptidyl-prolyl cis-tra			1	0	1	0	0	0	0	0	0	0	0	0	0	0	30454000	0	0	0	0	0	0	0	0	0	32756000	0	34298000	0	0	0	0	0	0	0	0	0
F8VYE8;P36873;F8W0W8;P36873-2;A0A087WYY5;E9PMD7;F8VR82;P62136;P62136-2;F5H1L6;F5H037;P62136-3;P62140	F8VYE8;P36873;F8W0W8;P36873-2;A0A087WYY5;E9PMD7;F8VR82;P62136;P62136-2	Serine/threonine-protein phosphatase;Serine/threonine-protein phosphatase PP1-gamma catalytic subunit;Serine/threonine-protein phosphatase PP1-alpha catalytic subunit	PPP1CC;PPP1CA	>tr|F8VYE8|F8VYE8_HUMAN Serine/threonine-protein phosphatase OS=Homo sapiens GN=PPP1CC PE=1 SV=1;>sp|P36873|PP1G_HUMAN Serine/threonine-protein phosphatase PP1-gamma catalytic subunit OS=Homo sapiens GN=PPP1CC PE=1 SV=1;>tr|F8W0W8|F8W0W8_HUMAN Serine/threo			1	0	0	1	0	0	0	0	0	0	0	0	15559000	0	0	0	0	0	0	0	0	0	0	0	16820000	0	0	0	0	0	0	0	0	0	0	0
H3BU82;F8VZ44;Q9NRG9-2;Q9NRG9	H3BU82;F8VZ44;Q9NRG9-2;Q9NRG9	Aladin	AAAS	>tr|H3BU82|H3BU82_HUMAN Aladin (Fragment) OS=Homo sapiens GN=AAAS PE=1 SV=1;>tr|F8VZ44|F8VZ44_HUMAN Aladin OS=Homo sapiens GN=AAAS PE=1 SV=1;>sp|Q9NRG9-2|AAAS_HUMAN Isoform 2 of Aladin OS=Homo sapiens GN=AAAS;>sp|Q9NRG9|AAAS_HUMAN Aladin OS=Homo sapiens GN			1	1	1	1	1	0	0	0	0	0	0	0	0	0	0	0	10388000	0	0	0	0	0	0	0	9897800	11340000	11743000	10693000	9782900	0	0	0	0	0	0	0
H3BRU6;F8VZX2;Q15366-4;Q15366-5;Q15366-6;Q15366-3;Q15366;Q15366-2;Q15366-7;Q15366-8;F8W0G4;F8VXH9;F8W1G6;J3QT27;P57721-2;P57721-3;P57721-5;E9PFP8;P57721-4;P57721;F8VRH0;F8VTZ0;H3BND9;H3BSS4	H3BRU6;F8VZX2;Q15366-4;Q15366-5;Q15366-6;Q15366-3;Q15366;Q15366-2;Q15366-7;Q15366-8;F8W0G4;F8VXH9;F8W1G6;J3QT27;P57721-2;P57721-3;P57721-5;E9PFP8;P57721-4;P57721	Poly(rC)-binding protein 2;Poly(rC)-binding protein 3	PCBP2;PCBP3	>tr|H3BRU6|H3BRU6_HUMAN Poly(rC)-binding protein 2 (Fragment) OS=Homo sapiens GN=PCBP2 PE=1 SV=1;>tr|F8VZX2|F8VZX2_HUMAN Poly(rC)-binding protein 2 OS=Homo sapiens GN=PCBP2 PE=1 SV=1;>sp|Q15366-4|PCBP2_HUMAN Isoform 4 of Poly(rC)-binding protein 2 OS=Homo			4	4	2	3	4	3	2	3	3	4	3	3	117850000	114170000	94362000	101190000	107240000	0	0	125310000	118970000	111590000	99108000	117900000	118070000	146770000	63098000	110020000	112720000	82104000	43121000	123450000	129660000	143480000	68366000	113470000
F8W1U3;A0A0U1RQU6	F8W1U3		KRT8	>tr|F8W1U3|F8W1U3_HUMAN Keratin, type II cytoskeletal 8 (Fragment) OS=Homo sapiens GN=KRT8 PE=1 SV=1			19	18	19	16	14	14	16	14	14	16	15	16	0	0	0	0	0	0	0	0	0	47560000	0	0	0	0	64293000	0	52500000	56893000	48894000	0	0	47560000	0	0
P09651-3;F8W6I7;P09651-2;P09651;F8VZ49;F8VTQ5;Q32P51;F8W646;H0YH80;F8VYN5	P09651-3;F8W6I7;P09651-2;P09651;F8VZ49;F8VTQ5;Q32P51;F8W646;H0YH80	Heterogeneous nuclear ribonucleoprotein A1;Heterogeneous nuclear ribonucleoprotein A1-like 2	HNRNPA1;HNRNPA1L2	>sp|P09651-3|ROA1_HUMAN Isoform 2 of Heterogeneous nuclear ribonucleoprotein A1 OS=Homo sapiens GN=HNRNPA1;>tr|F8W6I7|F8W6I7_HUMAN Heterogeneous nuclear ribonucleoprotein A1 OS=Homo sapiens GN=HNRNPA1 PE=1 SV=2;>sp|P09651-2|ROA1_HUMAN Isoform A1-A of Heter			4	5	6	3	3	4	4	3	3	1	2	2	87082000	82667000	91834000	80092000	69717000	85126000	95248000	94443000	82358000	0	56164000	76785000	96467000	98538000	115430000	55882000	37546000	50311000	54770000	31617000	17021000	9651000	21393000	23328000
F8W7Q4;Q96A26;E9PH05	F8W7Q4;Q96A26;E9PH05	Protein FAM162A	FAM162A	>tr|F8W7Q4|F8W7Q4_HUMAN Protein FAM162A OS=Homo sapiens GN=FAM162A PE=1 SV=1;>sp|Q96A26|F162A_HUMAN Protein FAM162A OS=Homo sapiens GN=FAM162A PE=1 SV=2;>tr|E9PH05|E9PH05_HUMAN Protein FAM162A OS=Homo sapiens GN=FAM162A PE=1 SV=1			0	1	1	1	1	0	2	1	1	2	1	2	0	0	0	0	0	0	61756000	0	0	0	0	58324000	0	17718000	25988000	30867000	0	0	60361000	38303000	0	54519000	28860000	60455000
F8W9S7;Q14C86-3;Q14C86-4;Q14C86-5;Q14C86-2;Q14C86;Q14C86-6;C9IZ08;B4DGD8;B0QZ65;H0Y7I9;H0Y4E7;A0A0A0MQV8;C9IZX9	F8W9S7;Q14C86-3;Q14C86-4;Q14C86-5;Q14C86-2;Q14C86;Q14C86-6;C9IZ08	GTPase-activating protein and VPS9 domain-containing protein 1	GAPVD1	>tr|F8W9S7|F8W9S7_HUMAN GTPase-activating protein and VPS9 domain-containing protein 1 OS=Homo sapiens GN=GAPVD1 PE=1 SV=1;>sp|Q14C86-3|GAPD1_HUMAN Isoform 3 of GTPase-activating protein and VPS9 domain-containing protein 1 OS=Homo sapiens GN=GAPVD1;>sp|Q1			8	8	9	6	4	8	6	6	2	5	4	2	112890000	114460000	129680000	123350000	110800000	137690000	137800000	135650000	105590000	92302000	106030000	84570000	123220000	133480000	166300000	120610000	103490000	192800000	167320000	154630000	53272000	68259000	70342000	43858000
F8WAJ0;Q9H8H2-2;Q9H8H2;Q9H8H2-4;Q9H8H2-3	F8WAJ0;Q9H8H2-2;Q9H8H2;Q9H8H2-4	Probable ATP-dependent RNA helicase DDX31	DDX31	>tr|F8WAJ0|F8WAJ0_HUMAN Probable ATP-dependent RNA helicase DDX31 OS=Homo sapiens GN=DDX31 PE=1 SV=2;>sp|Q9H8H2-2|DDX31_HUMAN Isoform 2 of Probable ATP-dependent RNA helicase DDX31 OS=Homo sapiens GN=DDX31;>sp|Q9H8H2|DDX31_HUMAN Probable ATP-dependent RNA			1	0	0	1	1	0	2	0	1	1	1	0	0	0	0	0	0	0	0	0	0	0	0	0	11237000	0	0	14543000	10099000	0	40816000	0	15098000	12767000	11975000	0
H7C0A3;P59998;F8WCF6;P59998-3;F8WDD7;P59998-2;A0A0A6YYG9;R4GN08;P59998-4	H7C0A3;P59998;F8WCF6;P59998-3;F8WDD7;P59998-2;A0A0A6YYG9	Actin-related protein 2/3 complex subunit 4	ARPC4-TTLL3;ARPC4	>tr|H7C0A3|H7C0A3_HUMAN Protein ARPC4-TTLL3 (Fragment) OS=Homo sapiens GN=ARPC4-TTLL3 PE=4 SV=1;>sp|P59998|ARPC4_HUMAN Actin-related protein 2/3 complex subunit 4 OS=Homo sapiens GN=ARPC4 PE=1 SV=3;>tr|F8WCF6|F8WCF6_HUMAN Actin-related protein 2/3 complex			0	1	2	2	1	1	0	2	0	0	1	1	0	0	33846000	40448000	0	0	0	0	0	0	0	0	0	12749000	27083000	33185000	10289000	0	0	12282000	0	0	10554000	15237000
F8WF48;F8WCJ7;Q99442	F8WF48;F8WCJ7;Q99442	Translocation protein SEC62	SEC62	>tr|F8WF48|F8WF48_HUMAN Translocation protein SEC62 OS=Homo sapiens GN=SEC62 PE=1 SV=1;>tr|F8WCJ7|F8WCJ7_HUMAN Translocation protein SEC62 OS=Homo sapiens GN=SEC62 PE=1 SV=1;>sp|Q99442|SEC62_HUMAN Translocation protein SEC62 OS=Homo sapiens GN=SEC62 PE=1 S			1	0	0	0	0	0	1	0	1	0	1	0	0	0	0	0	0	0	0	0	0	0	5144600	0	2913500	0	0	0	0	0	4926200	0	3823600	0	5287600	0
F8WDT8;G3V0G3;Q9NY93-2;Q9NY93;H7C3E9;F8WEI3	F8WDT8;G3V0G3;Q9NY93-2;Q9NY93;H7C3E9	Probable ATP-dependent RNA helicase DDX56	DDX56	>tr|F8WDT8|F8WDT8_HUMAN Probable ATP-dependent RNA helicase DDX56 OS=Homo sapiens GN=DDX56 PE=1 SV=1;>tr|G3V0G3|G3V0G3_HUMAN DEAD (Asp-Glu-Ala-Asp) box polypeptide 56, isoform CRA_a OS=Homo sapiens GN=DDX56 PE=1 SV=1;>sp|Q9NY93-2|DDX56_HUMAN Isoform 2 of P			0	0	1	1	1	2	0	1	2	1	1	2	0	0	0	0	0	0	0	0	0	0	0	17074000	0	0	0	14358000	0	11199000	0	0	20084000	0	0	17866000
F8WF93;H7BZZ2;F8WE30;H7C0X4;Q92685	F8WF93;H7BZZ2;F8WE30;H7C0X4;Q92685	Dol-P-Man:Man(5)GlcNAc(2)-PP-Dol alpha-1,3-mannosyltransferase	ALG3	>tr|F8WF93|F8WF93_HUMAN Dol-P-Man:Man(5)GlcNAc(2)-PP-Dol alpha-1,3-mannosyltransferase OS=Homo sapiens GN=ALG3 PE=1 SV=1;>tr|H7BZZ2|H7BZZ2_HUMAN Dol-P-Man:Man(5)GlcNAc(2)-PP-Dol alpha-1,3-mannosyltransferase (Fragment) OS=Homo sapiens GN=ALG3 PE=1 SV=1;>tr			1	1	1	1	1	0	1	1	0	0	1	1	0	0	0	0	0	0	0	0	0	0	4979900	0	4036600	6573600	5124300	4509300	0	0	4285400	0	0	0	5118200	0
Q16630-3;F8WJN3;Q16630;Q16630-2;F8W084	Q16630-3;F8WJN3;Q16630;Q16630-2	Cleavage and polyadenylation specificity factor subunit 6	CPSF6	>sp|Q16630-3|CPSF6_HUMAN Isoform 3 of Cleavage and polyadenylation specificity factor subunit 6 OS=Homo sapiens GN=CPSF6;>tr|F8WJN3|F8WJN3_HUMAN Cleavage and polyadenylation-specificity factor subunit 6 OS=Homo sapiens GN=CPSF6 PE=1 SV=1;>sp|Q16630|CPSF6_H			2	3	3	2	3	3	4	4	3	3	2	3	60555000	70681000	77057000	62884000	0	103100000	108840000	81480000	79960000	72351000	0	74031000	42070000	82750000	83286000	58110000	47691000	107730000	117030000	132660000	68363000	81798000	36041000	79043000
G3V126;Q9UI12-2;Q9UI12	G3V126;Q9UI12-2;Q9UI12	V-type proton ATPase subunit H	ATP6V1H	>tr|G3V126|G3V126_HUMAN ATPase, H+ transporting, lysosomal 50/57kDa, V1 subunit H, isoform CRA_c OS=Homo sapiens GN=ATP6V1H PE=1 SV=1;>sp|Q9UI12-2|VATH_HUMAN Isoform 2 of V-type proton ATPase subunit H OS=Homo sapiens GN=ATP6V1H;>sp|Q9UI12|VATH_HUMAN V-typ			3	2	0	3	2	3	1	1	3	0	1	1	56127000	53407000	0	48326000	0	45506000	0	0	46864000	0	0	0	69034000	45141000	0	69153000	18913000	48838000	14740000	16347000	36348000	0	3017300	3860400
G3V153;Q14444-2;Q14444;E9PLA9	G3V153;Q14444-2;Q14444;E9PLA9	Caprin-1	CAPRIN1	>tr|G3V153|G3V153_HUMAN Caprin-1 OS=Homo sapiens GN=CAPRIN1 PE=1 SV=1;>sp|Q14444-2|CAPR1_HUMAN Isoform 2 of Caprin-1 OS=Homo sapiens GN=CAPRIN1;>sp|Q14444|CAPR1_HUMAN Caprin-1 OS=Homo sapiens GN=CAPRIN1 PE=1 SV=2;>tr|E9PLA9|E9PLA9_HUMAN Caprin-1 (Fragment)			1	2	2	2	1	0	0	1	2	3	2	1	0	0	0	0	0	0	0	0	0	32223000	0	0	28991000	25955000	25816000	23584000	16863000	0	0	0	18483000	31485000	20650000	20492000
Q9BZZ5-2;G3V1C3;Q9BZZ5;Q9BZZ5-3;Q9BZZ5-5;E9PQK6;H0YER7;Q9BZZ5-1;Q9BZZ5-6	Q9BZZ5-2;G3V1C3;Q9BZZ5;Q9BZZ5-3;Q9BZZ5-5;E9PQK6;H0YER7;Q9BZZ5-1;Q9BZZ5-6	Apoptosis inhibitor 5	API5	>sp|Q9BZZ5-2|API5_HUMAN Isoform 2 of Apoptosis inhibitor 5 OS=Homo sapiens GN=API5;>tr|G3V1C3|G3V1C3_HUMAN Apoptosis inhibitor 5 OS=Homo sapiens GN=API5 PE=1 SV=1;>sp|Q9BZZ5|API5_HUMAN Apoptosis inhibitor 5 OS=Homo sapiens GN=API5 PE=1 SV=3;>sp|Q9BZZ5-3|AP			2	1	1	2	1	2	1	2	3	2	3	2	68115000	0	0	0	0	62022000	0	67539000	73290000	0	69886000	64389000	48333000	13972000	17300000	36121000	19114000	77175000	18043000	43934000	95311000	37502000	99082000	43467000
G3V279;P84090	G3V279;P84090	Enhancer of rudimentary homolog	ERH	>tr|G3V279|G3V279_HUMAN Enhancer of rudimentary homolog OS=Homo sapiens GN=ERH PE=1 SV=1;>sp|P84090|ERH_HUMAN Enhancer of rudimentary homolog OS=Homo sapiens GN=ERH PE=1 SV=1			1	0	1	1	0	1	1	1	1	1	1	1	0	0	0	0	0	0	0	0	0	0	0	0	27460000	0	16854000	0	0	21405000	19452000	17460000	22124000	18874000	17824000	19732000
G3V3U4;G3V3I1;G3V295;P60900;G3V5Z7;P60900-2	G3V3U4;G3V3I1;G3V295;P60900;G3V5Z7;P60900-2	Proteasome subunit alpha type;Proteasome subunit alpha type-6	PSMA6	>tr|G3V3U4|G3V3U4_HUMAN Proteasome subunit alpha type OS=Homo sapiens GN=PSMA6 PE=1 SV=1;>tr|G3V3I1|G3V3I1_HUMAN Proteasome subunit alpha type OS=Homo sapiens GN=PSMA6 PE=1 SV=1;>tr|G3V295|G3V295_HUMAN Proteasome subunit alpha type OS=Homo sapiens GN=PSMA6			1	0	0	0	0	0	1	1	1	0	0	0	0	0	0	0	0	0	0	0	5155600	0	0	0	7598500	0	0	0	0	0	8486200	6321600	5305900	0	0	0
G3V2G6;Q8TC12;H0YIZ8;G3V234;Q8TC12-2;H0YJ10;H0YJ46;Q8TC12-3	G3V2G6;Q8TC12;H0YIZ8;G3V234;Q8TC12-2;H0YJ10;H0YJ46	Retinol dehydrogenase 11	RDH11	>tr|G3V2G6|G3V2G6_HUMAN Retinol dehydrogenase 11 (Fragment) OS=Homo sapiens GN=RDH11 PE=1 SV=1;>sp|Q8TC12|RDH11_HUMAN Retinol dehydrogenase 11 OS=Homo sapiens GN=RDH11 PE=1 SV=2;>tr|H0YIZ8|H0YIZ8_HUMAN Uncharacterized protein (Fragment) OS=Homo sapiens PE=			2	2	2	1	1	1	1	2	2	2	4	3	0	40898000	45995000	0	0	0	0	50590000	52949000	59942000	52966000	53510000	33029000	38241000	41505000	24363000	21187000	21384000	22346000	40349000	43636000	47868000	78258000	57802000
G3V529;Q9GZR7;A0A087WXU8;F5GYL3;Q9GZR7-2	G3V529;Q9GZR7;A0A087WXU8;F5GYL3;Q9GZR7-2	ATP-dependent RNA helicase DDX24	DDX24	>tr|G3V529|G3V529_HUMAN ATP-dependent RNA helicase DDX24 OS=Homo sapiens GN=DDX24 PE=1 SV=1;>sp|Q9GZR7|DDX24_HUMAN ATP-dependent RNA helicase DDX24 OS=Homo sapiens GN=DDX24 PE=1 SV=1;>tr|A0A087WXU8|A0A087WXU8_HUMAN ATP-dependent RNA helicase DDX24 OS=Homo			3	2	0	2	2	0	1	0	1	0	0	2	23934000	25893000	0	0	0	0	0	0	0	0	0	0	25831000	29452000	0	23614000	9856000	0	11000000	0	12768000	0	0	19290000
P24941-2;P24941;G3V5T9;E7ESI2;Q00526;K7EJ83	P24941-2;P24941;G3V5T9;E7ESI2;Q00526	Cyclin-dependent kinase 2;Cyclin-dependent kinase 3	CDK2;CDK3	>sp|P24941-2|CDK2_HUMAN Isoform 2 of Cyclin-dependent kinase 2 OS=Homo sapiens GN=CDK2;>sp|P24941|CDK2_HUMAN Cyclin-dependent kinase 2 OS=Homo sapiens GN=CDK2 PE=1 SV=2;>tr|G3V5T9|G3V5T9_HUMAN Cyclin-dependent kinase 2 OS=Homo sapiens GN=CDK2 PE=1 SV=1;>tr			2	1	1	2	3	4	2	1	2	2	1	2	0	0	0	0	0	0	0	0	0	0	0	0	0	0	0	15283000	25170000	30556000	0	0	0	0	0	0
Q96ME7-3;G3XAG1;Q96ME7;Q96ME7-2	Q96ME7-3;G3XAG1;Q96ME7;Q96ME7-2	Zinc finger protein 512	ZNF512	>sp|Q96ME7-3|ZN512_HUMAN Isoform 3 of Zinc finger protein 512 OS=Homo sapiens GN=ZNF512;>tr|G3XAG1|G3XAG1_HUMAN Zinc finger protein 512 OS=Homo sapiens GN=ZNF512 PE=1 SV=1;>sp|Q96ME7|ZN512_HUMAN Zinc finger protein 512 OS=Homo sapiens GN=ZNF512 PE=1 SV=2;>			1	1	2	3	0	4	2	1	2	2	2	0	0	0	0	0	0	28084000	17419000	0	0	0	0	0	11817000	5541100	27209000	28066000	0	32494000	14655000	13370000	17647000	20206000	6855700	0
G3XAN4;Q15629-2;Q15629	G3XAN4;Q15629-2;Q15629	Translocating chain-associated membrane protein 1	TRAM1	>tr|G3XAN4|G3XAN4_HUMAN Translocating chain-associated membrane protein 1 OS=Homo sapiens GN=TRAM1 PE=1 SV=1;>sp|Q15629-2|TRAM1_HUMAN Isoform 2 of Translocating chain-associated membrane protein 1 OS=Homo sapiens GN=TRAM1;>sp|Q15629|TRAM1_HUMAN Translocati			2	2	2	2	1	3	1	2	0	1	2	1	44395000	42996000	38524000	0	0	47154000	0	0	0	0	0	0	42968000	43692000	39414000	74166000	12169000	62834000	18016000	50541000	0	35066000	53211000	18197000
G5EA06;Q92552;Q92552-2;D6RH20	G5EA06;Q92552;Q92552-2;D6RH20	28S ribosomal protein S27, mitochondrial	MRPS27	>tr|G5EA06|G5EA06_HUMAN 28S ribosomal protein S27, mitochondrial OS=Homo sapiens GN=MRPS27 PE=1 SV=1;>sp|Q92552|RT27_HUMAN 28S ribosomal protein S27, mitochondrial OS=Homo sapiens GN=MRPS27 PE=1 SV=3;>sp|Q92552-2|RT27_HUMAN Isoform 2 of 28S ribosomal prote			0	0	0	0	0	0	0	0	0	1	0	0	0	0	0	0	0	0	0	0	0	0	0	0	0	0	0	0	0	0	0	0	0	14311000	0	0
O00429-4;O00429-5;O00429-3;G8JLD5;O00429-2;O00429;O00429-8;O00429-6;F8VZ52;B4DPZ9;F8W1W3;F8VUJ9;B4DDQ3;H0YHY4;F8VR28;F8VYL3;O00429-7	O00429-4;O00429-5;O00429-3;G8JLD5;O00429-2;O00429;O00429-8;O00429-6;F8VZ52;B4DPZ9;F8W1W3;F8VUJ9;B4DDQ3	Dynamin-1-like protein	DNM1L	>sp|O00429-4|DNM1L_HUMAN Isoform 3 of Dynamin-1-like protein OS=Homo sapiens GN=DNM1L;>sp|O00429-5|DNM1L_HUMAN Isoform 5 of Dynamin-1-like protein OS=Homo sapiens GN=DNM1L;>sp|O00429-3|DNM1L_HUMAN Isoform 2 of Dynamin-1-like protein OS=Homo sapiens GN=DNM1			0	0	0	0	0	0	0	1	1	1	0	0	0	0	0	0	0	0	0	0	0	0	0	0	0	0	0	0	0	0	0	13222000	9964800	0	0	0
O43824;H0Y2S1	O43824;H0Y2S1	Putative GTP-binding protein 6	GTPBP6	>sp|O43824|GTPB6_HUMAN Putative GTP-binding protein 6 OS=Homo sapiens GN=GTPBP6 PE=2 SV=3;>tr|H0Y2S1|H0Y2S1_HUMAN Putative GTP-binding protein 6 OS=Homo sapiens GN=GTPBP6 PE=1 SV=2			0	0	1	1	0	0	0	0	0	0	0	0	0	0	0	5753500	0	0	0	0	0	0	0	0	0	0	0	6652400	0	0	0	0	0	0	0	0
H0Y362;Q8NEW0	H0Y362;Q8NEW0	Zinc transporter 7	SLC30A7	>tr|H0Y362|H0Y362_HUMAN Zinc transporter 7 (Fragment) OS=Homo sapiens GN=SLC30A7 PE=1 SV=2;>sp|Q8NEW0|ZNT7_HUMAN Zinc transporter 7 OS=Homo sapiens GN=SLC30A7 PE=2 SV=1			1	0	0	1	0	0	1	1	0	0	1	1	0	0	0	0	0	0	0	0	0	0	0	10120000	10632000	0	0	12000000	0	0	9729900	11730000	0	0	11347000	10590000
O60762;Q5QPK2;H0Y368;Q5QPJ9	O60762;Q5QPK2;H0Y368;Q5QPJ9	Dolichol-phosphate mannosyltransferase	DPM1	>sp|O60762|DPM1_HUMAN Dolichol-phosphate mannosyltransferase subunit 1 OS=Homo sapiens GN=DPM1 PE=1 SV=1;>tr|Q5QPK2|Q5QPK2_HUMAN Dolichol-phosphate mannosyltransferase subunit 1 OS=Homo sapiens GN=DPM1 PE=1 SV=1;>tr|H0Y368|H0Y368_HUMAN Dolichol-phosphate m			8	9	9	10	6	7	8	6	4	5	5	9	415780000	435770000	436700000	427810000	417400000	378120000	410830000	236220000	400680000	420590000	366960000	430030000	384180000	601680000	429200000	537300000	354000000	336730000	428320000	133390000	300020000	331250000	447210000	463920000
H0Y3V8;H7BXL7;O95470	H0Y3V8;H7BXL7;O95470	Sphingosine-1-phosphate lyase 1	SGPL1	>tr|H0Y3V8|H0Y3V8_HUMAN Sphingosine-1-phosphate lyase 1 (Fragment) OS=Homo sapiens GN=SGPL1 PE=1 SV=1;>tr|H7BXL7|H7BXL7_HUMAN Sphingosine-1-phosphate lyase 1 (Fragment) OS=Homo sapiens GN=SGPL1 PE=1 SV=1;>sp|O95470|SGPL1_HUMAN Sphingosine-1-phosphate lyase			0	0	0	0	0	0	0	0	1	0	1	0	0	0	0	0	0	0	0	0	0	0	12918000	0	0	0	0	0	0	0	0	0	12674000	0	13276000	0
H0Y465;P21359-2;P21359-6;P21359;P21359-4;J3KSB5	H0Y465;P21359-2;P21359-6;P21359;P21359-4;J3KSB5	Neurofibromin;Neurofibromin truncated	NF1	>tr|H0Y465|H0Y465_HUMAN Neurofibromin (Fragment) OS=Homo sapiens GN=NF1 PE=1 SV=1;>sp|P21359-2|NF1_HUMAN Isoform 1 of Neurofibromin OS=Homo sapiens GN=NF1;>sp|P21359-6|NF1_HUMAN Isoform 6 of Neurofibromin OS=Homo sapiens GN=NF1;>sp|P21359|NF1_HUMAN Neurofi			0	0	1	1	0	1	1	1	1	0	0	0	0	0	0	0	0	0	0	7502300	0	0	0	0	0	0	0	9019200	0	0	0	7720300	4758400	0	0	0
H0Y4R1;P12268	H0Y4R1;P12268	Inosine-5-monophosphate dehydrogenase 2	IMPDH2	>tr|H0Y4R1|H0Y4R1_HUMAN Inosine-5-monophosphate dehydrogenase 2 (Fragment) OS=Homo sapiens GN=IMPDH2 PE=1 SV=1;>sp|P12268|IMDH2_HUMAN Inosine-5-monophosphate dehydrogenase 2 OS=Homo sapiens GN=IMPDH2 PE=1 SV=2			0	1	0	0	1	1	1	1	0	0	0	0	0	0	0	0	0	0	0	6679100	0	0	0	0	0	7052100	0	0	6830400	7039100	8149800	6873200	0	0	0	0
H0Y4X3;Q14498-3;Q14498-2;Q14498;A0A0U1RQH7;G3XAC6;Q5QP23;Q5QP22;A0A0U1RQW2;Q86U06-3;Q86U06-4;Q86U06-5;Q86U06-2;Q86U06	H0Y4X3;Q14498-3;Q14498-2;Q14498;A0A0U1RQH7;G3XAC6;Q5QP23	RNA-binding protein 39	RBM39	>tr|H0Y4X3|H0Y4X3_HUMAN RNA-binding protein 39 (Fragment) OS=Homo sapiens GN=RBM39 PE=1 SV=8;>sp|Q14498-3|RBM39_HUMAN Isoform 3 of RNA-binding protein 39 OS=Homo sapiens GN=RBM39;>sp|Q14498-2|RBM39_HUMAN Isoform 2 of RNA-binding protein 39 OS=Homo sapiens			2	3	3	2	1	2	2	3	3	3	3	3	70161000	71906000	80386000	0	0	86609000	89159000	0	73593000	87846000	81744000	94607000	54573000	85959000	84429000	43087000	30928000	83686000	64314000	45006000	101910000	114130000	113880000	105040000
H0Y621;Q9Y282;Q9Y282-3;H0Y5K5;Q9Y282-2;H0Y802;H0Y6Z0	H0Y621;Q9Y282;Q9Y282-3;H0Y5K5;Q9Y282-2	Endoplasmic reticulum-Golgi intermediate compartment protein 3	ERGIC3	>tr|H0Y621|H0Y621_HUMAN Endoplasmic reticulum-Golgi intermediate compartment protein 3 (Fragment) OS=Homo sapiens GN=ERGIC3 PE=1 SV=1;>sp|Q9Y282|ERGI3_HUMAN Endoplasmic reticulum-Golgi intermediate compartment protein 3 OS=Homo sapiens GN=ERGIC3 PE=1 SV=1;			1	1	2	0	0	1	1	0	1	2	1	1	0	0	17296000	0	0	0	0	0	0	0	0	0	19974000	16057000	19478000	0	0	16854000	17859000	0	18185000	18761000	16676000	0
H0Y6E7;H3BT71;P38159-2;P38159;H3BR27;P38159-3;H3BNC1;A0A1B0GUK8;Q96E39;O75526	H0Y6E7;H3BT71;P38159-2;P38159;H3BR27;P38159-3	RNA-binding motif protein, X chromosome;RNA-binding motif protein, X chromosome, N-terminally processed	RBMX	>tr|H0Y6E7|H0Y6E7_HUMAN RNA-binding motif protein, X chromosome (Fragment) OS=Homo sapiens GN=RBMX PE=1 SV=2;>tr|H3BT71|H3BT71_HUMAN RNA-binding motif protein, X chromosome OS=Homo sapiens GN=RBMX PE=1 SV=1;>sp|P38159-2|RBMX_HUMAN Isoform 2 of RNA-binding			1	0	0	0	0	1	0	0	1	0	0	0	0	0	0	0	0	0	0	0	0	0	0	0	0	0	0	0	0	9569800	0	0	8592700	0	0	0
P62158;H0Y7A7;E7ETZ0;E7EMB3;F8WBR5;M0QZ52;G3V479;G3V361;Q96HY3;G3V226;P27482	P62158;H0Y7A7;E7ETZ0;E7EMB3;F8WBR5;M0QZ52;G3V479	Calmodulin	CALM1;CALM2;CALM3	>sp|P62158|CALM_HUMAN Calmodulin OS=Homo sapiens GN=CALM1 PE=1 SV=2;>tr|H0Y7A7|H0Y7A7_HUMAN Calmodulin (Fragment) OS=Homo sapiens GN=CALM2 PE=1 SV=1;>tr|E7ETZ0|E7ETZ0_HUMAN Calmodulin OS=Homo sapiens GN=CALM1 PE=1 SV=1;>tr|E7EMB3|E7EMB3_HUMAN Calmodulin OS			2	1	3	4	3	5	3	2	3	4	1	3	206530000	0	167980000	201470000	214940000	213650000	192910000	230660000	183020000	186780000	0	180820000	65179000	44588000	216850000	272110000	227550000	356700000	184880000	158280000	213450000	225120000	50115000	213150000
O43674;H0Y886;O43674-2;E7EWP0;H7C568;A0A087WYD0	O43674;H0Y886;O43674-2;E7EWP0	NADH dehydrogenase [ubiquinone] 1 beta subcomplex subunit 5, mitochondrial	NDUFB5	>sp|O43674|NDUB5_HUMAN NADH dehydrogenase [ubiquinone] 1 beta subcomplex subunit 5, mitochondrial OS=Homo sapiens GN=NDUFB5 PE=1 SV=1;>tr|H0Y886|H0Y886_HUMAN NADH dehydrogenase [ubiquinone] 1 beta subcomplex subunit 5, mitochondrial (Fragment) OS=Homo sapi			0	0	0	0	0	0	0	0	0	0	2	0	0	0	0	0	0	0	0	0	0	0	1809800	0	0	0	0	0	0	0	0	0	0	0	1860100	0
Q9NZJ7-2;Q9NZJ7;H0Y8C3	Q9NZJ7-2;Q9NZJ7;H0Y8C3	Mitochondrial carrier homolog 1	MTCH1	>sp|Q9NZJ7-2|MTCH1_HUMAN Isoform 2 of Mitochondrial carrier homolog 1 OS=Homo sapiens GN=MTCH1;>sp|Q9NZJ7|MTCH1_HUMAN Mitochondrial carrier homolog 1 OS=Homo sapiens GN=MTCH1 PE=1 SV=1;>tr|H0Y8C3|H0Y8C3_HUMAN Mitochondrial carrier homolog 1 (Fragment) OS=H			1	1	1	1	1	1	0	1	2	1	1	2	0	0	0	0	0	0	0	0	0	0	0	0	19672000	19784000	21951000	21674000	34960000	27953000	0	33266000	69696000	29549000	26210000	55368000
P55327-2;P55327-4;P55327;P55327-7;P55327-5;P55327-6;P55327-3;H0YC42	P55327-2;P55327-4;P55327;P55327-7;P55327-5;P55327-6;P55327-3;H0YC42	Tumor protein D52	TPD52;MRPS28	>sp|P55327-2|TPD52_HUMAN Isoform 2 of Tumor protein D52 OS=Homo sapiens GN=TPD52;>sp|P55327-4|TPD52_HUMAN Isoform 4 of Tumor protein D52 OS=Homo sapiens GN=TPD52;>sp|P55327|TPD52_HUMAN Tumor protein D52 OS=Homo sapiens GN=TPD52 PE=1 SV=2;>sp|P55327-7|TPD52			0	0	0	0	1	1	0	0	1	0	0	1	0	0	0	0	0	0	0	0	16670000	0	0	0	0	0	0	0	12274000	19814000	0	0	17156000	0	0	0
P55265-5;P55265-3;H0YCK3;P55265-2;P55265;P55265-4	P55265-5;P55265-3;H0YCK3;P55265-2;P55265;P55265-4	Double-stranded RNA-specific adenosine deaminase	ADAR	>sp|P55265-5|DSRAD_HUMAN Isoform 5 of Double-stranded RNA-specific adenosine deaminase OS=Homo sapiens GN=ADAR;>sp|P55265-3|DSRAD_HUMAN Isoform 3 of Double-stranded RNA-specific adenosine deaminase OS=Homo sapiens GN=ADAR;>tr|H0YCK3|H0YCK3_HUMAN Double-str			1	0	1	0	0	0	0	0	0	0	0	0	0	0	5958600	0	0	0	0	0	0	0	0	0	0	0	6710600	0	0	0	0	0	0	0	0	0
H0YCM7;Q5JW01;Q96JJ3-3	H0YCM7;Q5JW01;Q96JJ3-3	Engulfment and cell motility protein 2	ELMO2	>tr|H0YCM7|H0YCM7_HUMAN Engulfment and cell motility protein 2 (Fragment) OS=Homo sapiens GN=ELMO2 PE=1 SV=1;>tr|Q5JW01|Q5JW01_HUMAN Engulfment and cell motility protein 2 (Fragment) OS=Homo sapiens GN=ELMO2 PE=1 SV=1;>sp|Q96JJ3-3|ELMO2_HUMAN Isoform 2 of			1	0	0	0	1	0	1	0	1	0	0	0	0	0	0	0	22264000	0	0	0	0	0	0	0	0	0	0	0	20966000	0	26452000	0	24431000	0	0	0
H0YD13;P16070-18;P16070-12;P16070-14;P16070-13;P16070-11;P16070-10;P16070-16;P16070-8;P16070-17;P16070-6;P16070-4;P16070-3;P16070-7;P16070-5;P16070;H0Y2P0;H0YE40;H0YDW7;H0YCV9;P16070-15;H0Y5E4;P16070-9;E9PKC6;H0YDX6;H0YD17;Q86UZ1;P16070-19;J3KN83	H0YD13;P16070-18;P16070-12;P16070-14;P16070-13;P16070-11;P16070-10;P16070-16;P16070-8;P16070-17;P16070-6;P16070-4;P16070-3;P16070-7;P16070-5;P16070;H0Y2P0;H0YE40	CD44 antigen	CD44	>tr|H0YD13|H0YD13_HUMAN CD44 antigen OS=Homo sapiens GN=CD44 PE=1 SV=2;>sp|P16070-18|CD44_HUMAN Isoform 18 of CD44 antigen OS=Homo sapiens GN=CD44;>sp|P16070-12|CD44_HUMAN Isoform 12 of CD44 antigen OS=Homo sapiens GN=CD44;>sp|P16070-14|CD44_HUMAN Isoform			4	5	5	5	4	4	6	5	2	3	6	4	323850000	311380000	289290000	302530000	323830000	301650000	301610000	289770000	348700000	338690000	322110000	333100000	307330000	450330000	323140000	452950000	308310000	356410000	387200000	425730000	218070000	247260000	399290000	371920000
H0YEH2;Q14671-2;Q14671;Q14671-3;Q5T1Z4;Q5T1Z8;Q14671-4;E9PR38;H0YDK8;E9PMX1;A0A0C4DG68;A0A0A0MR59;Q8TB72-2;Q8TB72-4;Q8TB72-3;Q8TB72;H0YDQ6;E9PM68;E9PL65	H0YEH2;Q14671-2;Q14671;Q14671-3;Q5T1Z4;Q5T1Z8;Q14671-4;E9PR38;H0YDK8	Pumilio homolog 1	PUM1	>tr|H0YEH2|H0YEH2_HUMAN Pumilio homolog 1 (Fragment) OS=Homo sapiens GN=PUM1 PE=1 SV=1;>sp|Q14671-2|PUM1_HUMAN Isoform 2 of Pumilio homolog 1 OS=Homo sapiens GN=PUM1;>sp|Q14671|PUM1_HUMAN Pumilio homolog 1 OS=Homo sapiens GN=PUM1 PE=1 SV=3;>sp|Q14671-3|PUM			4	3	5	7	2	3	2	4	2	2	1	1	47454000	45729000	48965000	48070000	0	53639000	59497000	55070000	0	0	0	0	47458000	32384000	85107000	114610000	7324100	29418000	35489000	79208000	39158000	26480000	11234000	4600800
Q07020-2;H0YHA7;Q07020;J3QQ67;G3V203;F8VUA6;F8VYV2;A0A075B7A0	Q07020-2;H0YHA7;Q07020;J3QQ67;G3V203;F8VUA6;F8VYV2;A0A075B7A0	60S ribosomal protein L18	RPL18	>sp|Q07020-2|RL18_HUMAN Isoform 2 of 60S ribosomal protein L18 OS=Homo sapiens GN=RPL18;>tr|H0YHA7|H0YHA7_HUMAN 60S ribosomal protein L18 (Fragment) OS=Homo sapiens GN=RPL18 PE=1 SV=1;>sp|Q07020|RL18_HUMAN 60S ribosomal protein L18 OS=Homo sapiens GN=RPL18			8	7	8	7	5	6	5	6	7	3	4	6	679830000	706340000	695090000	722090000	700320000	692290000	728050000	751410000	707210000	651370000	700870000	666750000	1024300000	1089300000	1041600000	1059100000	482990000	583730000	434070000	1032500000	1035100000	397160000	404480000	856060000
Q9H8H3;H0YI09;F8VQX6	Q9H8H3;H0YI09;F8VQX6	Methyltransferase-like protein 7A	METTL7A	>sp|Q9H8H3|MET7A_HUMAN Methyltransferase-like protein 7A OS=Homo sapiens GN=METTL7A PE=1 SV=1;>tr|H0YI09|H0YI09_HUMAN Methyltransferase-like protein 7A (Fragment) OS=Homo sapiens GN=METTL7A PE=1 SV=1;>tr|F8VQX6|F8VQX6_HUMAN Methyltransferase-like protein 7			0	1	0	1	0	0	0	0	0	0	1	1	0	0	0	0	0	0	0	0	0	0	14375000	0	0	18835000	0	32691000	0	0	0	0	0	0	14775000	0
Q96B13;Q13362-2;Q13362-3;Q13362;Q13362-4;H0YJ75;Q13362-5;G3V2U3;H0YJ35;H0YJU0;Q14738-3;H0Y8C4;Q14738-2;E9PFR3;Q14738	Q96B13;Q13362-2;Q13362-3;Q13362;Q13362-4;H0YJ75;Q13362-5;G3V2U3	Serine/threonine-protein phosphatase 2A 56 kDa regulatory subunit gamma isoform	PPP2R5C	>tr|Q96B13|Q96B13_HUMAN Protein phosphatase 2, regulatory subunit B, gamma isoform OS=Homo sapiens GN=PPP2R5C PE=1 SV=1;>sp|Q13362-2|2A5G_HUMAN Isoform Gamma-1 of Serine/threonine-protein phosphatase 2A 56 kDa regulatory subunit gamma isoform OS=Homo sapi			2	3	2	2	1	0	0	0	1	1	1	2	0	48350000	54485000	0	0	0	0	0	0	0	0	0	47362000	74034000	58357000	72764000	16876000	0	0	0	38545000	44901000	49783000	64202000
P46779-4;P46779-5;H0YMF4;P46779;P46779-2;P46779-3;H0YKD8;H0YLP6	P46779-4;P46779-5;H0YMF4;P46779;P46779-2;P46779-3;H0YKD8;H0YLP6	60S ribosomal protein L28	RPL28	>sp|P46779-4|RL28_HUMAN Isoform 4 of 60S ribosomal protein L28 OS=Homo sapiens GN=RPL28;>sp|P46779-5|RL28_HUMAN Isoform 5 of 60S ribosomal protein L28 OS=Homo sapiens GN=RPL28;>tr|H0YMF4|H0YMF4_HUMAN 60S ribosomal protein L28 OS=Homo sapiens GN=RPL28 PE=1			6	6	4	5	4	4	3	5	2	4	4	5	350090000	347180000	377690000	331000000	299330000	354720000	354270000	340970000	278070000	312960000	336710000	334140000	472930000	489370000	247310000	478730000	326320000	384660000	316960000	370760000	91103000	153190000	168940000	200720000
H0YKS0;H0YKT8;H0YMI6;P25789-2;H0YMA1;H0YMZ1;H0YN18;H0YL69;P25789	H0YKS0;H0YKT8;H0YMI6;P25789-2;H0YMA1;H0YMZ1;H0YN18;H0YL69;P25789	Proteasome subunit beta type;Proteasome subunit alpha type;Proteasome subunit alpha type-4	PSMA4	>tr|H0YKS0|H0YKS0_HUMAN Proteasome subunit alpha type-4 (Fragment) OS=Homo sapiens GN=PSMA4 PE=1 SV=1;>tr|H0YKT8|H0YKT8_HUMAN Proteasome subunit beta type (Fragment) OS=Homo sapiens GN=PSMA4 PE=1 SV=8;>tr|H0YMI6|H0YMI6_HUMAN Proteasome subunit alpha type (			0	0	0	0	0	0	0	0	0	0	0	1	0	0	0	0	0	0	0	0	0	0	0	0	0	0	0	0	0	0	0	0	0	0	0	13064000
H0YL43;Q14257;Q14257-2	H0YL43;Q14257;Q14257-2	Reticulocalbin-2	RCN2	>tr|H0YL43|H0YL43_HUMAN Reticulocalbin-2 (Fragment) OS=Homo sapiens GN=RCN2 PE=1 SV=1;>sp|Q14257|RCN2_HUMAN Reticulocalbin-2 OS=Homo sapiens GN=RCN2 PE=1 SV=1;>sp|Q14257-2|RCN2_HUMAN Isoform 2 of Reticulocalbin-2 OS=Homo sapiens GN=RCN2			0	0	1	0	0	0	0	0	0	0	0	0	0	0	14608000	0	0	0	0	0	0	0	0	0	0	0	16452000	0	0	0	0	0	0	0	0	0
H0YLR3;H0YMA0;P09661	H0YLR3;H0YMA0;P09661	U2 small nuclear ribonucleoprotein A	SNRPA1	>tr|H0YLR3|H0YLR3_HUMAN U2 small nuclear ribonucleoprotein A (Fragment) OS=Homo sapiens GN=SNRPA1 PE=1 SV=1;>tr|H0YMA0|H0YMA0_HUMAN U2 small nuclear ribonucleoprotein A (Fragment) OS=Homo sapiens GN=SNRPA1 PE=1 SV=1;>sp|P09661|RU2A_HUMAN U2 small nuclear			0	2	0	1	0	1	1	1	2	1	2	1	0	0	0	0	0	0	0	0	0	0	34447000	0	0	8882500	0	0	0	29941000	23946000	29703000	10118000	20841000	36293000	19211000
Q71UM5;H0YMV8;C9JLI6;C9J1C5	Q71UM5;H0YMV8;C9JLI6	40S ribosomal protein S27-like;40S ribosomal protein S27	RPS27L	>sp|Q71UM5|RS27L_HUMAN 40S ribosomal protein S27-like OS=Homo sapiens GN=RPS27L PE=1 SV=3;>tr|H0YMV8|H0YMV8_HUMAN 40S ribosomal protein S27 OS=Homo sapiens GN=RPS27L PE=1 SV=1;>tr|C9JLI6|C9JLI6_HUMAN 40S ribosomal protein S27 OS=Homo sapiens GN=RPS27L PE=1			4	4	4	4	2	4	2	4	3	3	3	3	314560000	291390000	295700000	277060000	262130000	233270000	314690000	235870000	311320000	284950000	309400000	256710000	481050000	426920000	403980000	438010000	97078000	205110000	152540000	206290000	323930000	336810000	324430000	355910000
H0YN81;Q9GZS3;H0YM76;H0YMF9;H0YL19	H0YN81;Q9GZS3;H0YM76;H0YMF9;H0YL19	WD repeat-containing protein 61	WDR61	>tr|H0YN81|H0YN81_HUMAN WD repeat-containing protein 61 (Fragment) OS=Homo sapiens GN=WDR61 PE=1 SV=1;>sp|Q9GZS3|WDR61_HUMAN WD repeat-containing protein 61 OS=Homo sapiens GN=WDR61 PE=1 SV=1;>tr|H0YM76|H0YM76_HUMAN WD repeat-containing protein 61 OS=Homo			0	1	0	1	0	0	0	0	0	0	0	0	0	0	0	0	0	0	0	0	0	0	0	0	0	24226000	0	29167000	0	0	0	0	0	0	0	0
H0YNG3;P67812-4;P67812;P67812-3;H0YNX5;H0YNA5;P67812-2;H0YKT4	H0YNG3;P67812-4;P67812;P67812-3;H0YNX5;H0YNA5;P67812-2	Signal peptidase complex catalytic subunit SEC11A	SEC11A	>tr|H0YNG3|H0YNG3_HUMAN Signal peptidase complex catalytic subunit SEC11 OS=Homo sapiens GN=SEC11A PE=1 SV=1;>sp|P67812-4|SC11A_HUMAN Isoform 4 of Signal peptidase complex catalytic subunit SEC11A OS=Homo sapiens GN=SEC11A;>sp|P67812|SC11A_HUMAN Signal pep			2	1	1	1	1	2	2	1	1	0	2	1	0	0	0	0	0	37399000	33274000	0	0	0	42022000	0	0	12943000	0	0	33155000	37241000	32747000	17386000	0	0	42638000	17450000
Q9H2V7-3;Q9H2V7-2;Q9H2V7;H3BMF4;Q9H2V7-4;H3BPT8;H3BR82;H3BT44;Q9H2V7-5;H3BPQ9	Q9H2V7-3;Q9H2V7-2;Q9H2V7;H3BMF4;Q9H2V7-4;H3BPT8;H3BR82	Protein spinster homolog 1	SPNS1	>sp|Q9H2V7-3|SPNS1_HUMAN Isoform 3 of Protein spinster homolog 1 OS=Homo sapiens GN=SPNS1;>sp|Q9H2V7-2|SPNS1_HUMAN Isoform 2 of Protein spinster homolog 1 OS=Homo sapiens GN=SPNS1;>sp|Q9H2V7|SPNS1_HUMAN Protein spinster homolog 1 OS=Homo sapiens GN=SPNS1 P			1	1	2	1	2	1	1	1	1	2	1	1	0	0	49511000	0	42609000	0	0	0	0	0	0	0	21530000	31083000	55559000	31169000	40581000	27595000	24993000	23794000	22117000	37680000	29146000	28008000
H3BPG5;H3BV80;H3BMS0;Q15287-3;Q15287-2;H3BMM9;H3BTC0;Q15287	H3BPG5;H3BV80;H3BMS0;Q15287-3;Q15287-2;H3BMM9;H3BTC0;Q15287	RNA-binding protein with serine-rich domain 1	RNPS1	>tr|H3BPG5|H3BPG5_HUMAN RNA binding protein S1, serine-rich domain, isoform CRA_c OS=Homo sapiens GN=RNPS1 PE=1 SV=1;>tr|H3BV80|H3BV80_HUMAN RNA-binding protein with serine-rich domain 1 OS=Homo sapiens GN=RNPS1 PE=1 SV=2;>tr|H3BMS0|H3BMS0_HUMAN RNA-bindin			1	0	0	0	1	1	1	0	2	1	2	2	0	0	0	0	0	0	0	0	21962000	0	0	26347000	16265000	0	0	0	16240000	15372000	13085000	0	22516000	12076000	12703000	27536000
H3BN98;I3L246;H3BV27;H3BT37;I3L303;H3BPJ2;Q15041-2;Q15041	H3BN98;I3L246;H3BV27;H3BT37;I3L303		RPS15A	>tr|H3BN98|H3BN98_HUMAN Uncharacterized protein (Fragment) OS=Homo sapiens PE=4 SV=2;>tr|I3L246|I3L246_HUMAN 40S ribosomal protein S15a OS=Homo sapiens GN=RPS15A PE=1 SV=1;>tr|H3BV27|H3BV27_HUMAN 40S ribosomal protein S15a OS=Homo sapiens GN=RPS15A PE=1 SV			4	5	6	6	3	5	6	5	5	6	6	5	0	68196000	0	74815000	0	0	0	0	0	0	0	0	34700000	79204000	57144000	85988000	35154000	36753000	32813000	35634000	47649000	40756000	50447000	47533000
Q6P996-3;Q6P996-4;Q6P996-5;Q6P996;H3BND4	Q6P996-3;Q6P996-4;Q6P996-5;Q6P996;H3BND4	Pyridoxal-dependent decarboxylase domain-containing protein 1	PDXDC1	>sp|Q6P996-3|PDXD1_HUMAN Isoform 3 of Pyridoxal-dependent decarboxylase domain-containing protein 1 OS=Homo sapiens GN=PDXDC1;>sp|Q6P996-4|PDXD1_HUMAN Isoform 4 of Pyridoxal-dependent decarboxylase domain-containing protein 1 OS=Homo sapiens GN=PDXDC1;>sp|			2	0	0	0	0	1	0	0	1	0	0	0	0	0	0	0	0	9600900	0	0	0	0	0	0	7443500	0	0	0	0	10079000	0	0	23408000	0	0	0
H3BNP9;Q9Y6N5	H3BNP9;Q9Y6N5	Sulfide:quinone oxidoreductase, mitochondrial	SQRDL	>tr|H3BNP9|H3BNP9_HUMAN Sulfide:quinone oxidoreductase, mitochondrial (Fragment) OS=Homo sapiens GN=SQRDL PE=1 SV=1;>sp|Q9Y6N5|SQRD_HUMAN Sulfide:quinone oxidoreductase, mitochondrial OS=Homo sapiens GN=SQRDL PE=1 SV=1			0	0	0	0	0	1	0	0	0	0	0	1	0	0	0	0	0	0	0	0	0	0	0	41203000	0	0	0	0	0	48952000	0	0	0	0	0	43115000
H3BNV7;Q9Y3D0	H3BNV7;Q9Y3D0	Mitotic spindle-associated MMXD complex subunit MIP18	FAM96B	>tr|H3BNV7|H3BNV7_HUMAN Mitotic spindle-associated MMXD complex subunit MIP18 (Fragment) OS=Homo sapiens GN=FAM96B PE=1 SV=1;>sp|Q9Y3D0|MIP18_HUMAN Mitotic spindle-associated MMXD complex subunit MIP18 OS=Homo sapiens GN=FAM96B PE=1 SV=1			1	1	1	1	0	1	1	0	1	1	1	1	0	0	0	0	0	0	0	0	0	0	0	25912000	30794000	31962000	36003000	26332000	0	25665000	25807000	0	31851000	25290000	32144000	27115000
P20674;H3BNX8;H3BRM5;H3BV69;H3BRI0	P20674;H3BNX8;H3BRM5;H3BV69	Cytochrome c oxidase subunit 5A, mitochondrial	COX5A	>sp|P20674|COX5A_HUMAN Cytochrome c oxidase subunit 5A, mitochondrial OS=Homo sapiens GN=COX5A PE=1 SV=2;>tr|H3BNX8|H3BNX8_HUMAN Cytochrome c oxidase subunit 5A, mitochondrial OS=Homo sapiens GN=COX5A PE=1 SV=1;>tr|H3BRM5|H3BRM5_HUMAN Cytochrome c oxidase			1	3	3	2	2	2	2	1	1	2	3	3	0	92744000	106390000	103650000	128420000	124740000	100310000	0	0	86411000	79072000	118310000	51648000	99477000	114430000	51547000	128080000	56138000	102470000	64068000	48008000	73867000	77767000	148870000
P35637-2;P35637;H3BPE7;A0A075B7D9;Q92804-2;Q92804	P35637-2;P35637;H3BPE7;A0A075B7D9;Q92804-2;Q92804	RNA-binding protein FUS;TATA-binding protein-associated factor 2N	FUS;TAF15	>sp|P35637-2|FUS_HUMAN Isoform Short of RNA-binding protein FUS OS=Homo sapiens GN=FUS;>sp|P35637|FUS_HUMAN RNA-binding protein FUS OS=Homo sapiens GN=FUS PE=1 SV=1;>tr|H3BPE7|H3BPE7_HUMAN RNA-binding protein FUS OS=Homo sapiens GN=FUS PE=1 SV=1;>tr|A0A075			3	2	2	4	1	2	1	2	2	2	2	1	57553000	63049000	52540000	63079000	0	49574000	0	53482000	59849000	61873000	53136000	0	60502000	48490000	57938000	104020000	23952000	51480000	23039000	53550000	60377000	44888000	53105000	24757000
H3BPJ9;O96000;H3BV16;O96000-2	H3BPJ9;O96000;H3BV16;O96000-2	NADH dehydrogenase [ubiquinone] 1 beta subcomplex subunit 10	NDUFB10	>tr|H3BPJ9|H3BPJ9_HUMAN NADH dehydrogenase [ubiquinone] 1 beta subcomplex subunit 10 OS=Homo sapiens GN=NDUFB10 PE=1 SV=1;>sp|O96000|NDUBA_HUMAN NADH dehydrogenase [ubiquinone] 1 beta subcomplex subunit 10 OS=Homo sapiens GN=NDUFB10 PE=1 SV=3;>tr|H3BV16|H3			2	2	2	2	2	2	1	1	3	2	2	2	43233000	46284000	38124000	42759000	34932000	38913000	0	0	46533000	35462000	46990000	47342000	31363000	34795000	50270000	58199000	23780000	27657000	8187100	8693100	57977000	41693000	33042000	34031000
H3BPU4;Q9UGJ1-2;Q9UGJ1	H3BPU4;Q9UGJ1-2;Q9UGJ1	Gamma-tubulin complex component 4	TUBGCP4	>tr|H3BPU4|H3BPU4_HUMAN Gamma-tubulin complex component (Fragment) OS=Homo sapiens GN=TUBGCP4 PE=1 SV=1;>sp|Q9UGJ1-2|GCP4_HUMAN Isoform 2 of Gamma-tubulin complex component 4 OS=Homo sapiens GN=TUBGCP4;>sp|Q9UGJ1|GCP4_HUMAN Gamma-tubulin complex component			0	0	0	0	0	0	0	0	1	0	0	1	0	0	0	0	0	0	0	0	0	0	0	16825000	0	0	0	0	0	0	0	0	21326000	0	0	17606000
Q14807-2;H3BRB3;Q14807	Q14807-2;H3BRB3;Q14807	Kinesin-like protein KIF22	KIF22	>sp|Q14807-2|KIF22_HUMAN Isoform 2 of Kinesin-like protein KIF22 OS=Homo sapiens GN=KIF22;>tr|H3BRB3|H3BRB3_HUMAN Kinesin-like protein OS=Homo sapiens GN=KIF22 PE=1 SV=1;>sp|Q14807|KIF22_HUMAN Kinesin-like protein KIF22 OS=Homo sapiens GN=KIF22 PE=1 SV=5			0	1	0	0	0	0	0	0	0	0	0	0	0	15823000	0	0	0	0	0	0	0	0	0	0	0	17970000	0	0	0	0	0	0	0	0	0	0
H3BUX4;H3BST5;I3L2C6;Q8IXI1	H3BUX4;H3BST5;I3L2C6;Q8IXI1	Mitochondrial Rho GTPase 2	RHOT2	>tr|H3BUX4|H3BUX4_HUMAN Mitochondrial Rho GTPase 2 OS=Homo sapiens GN=RHOT2 PE=1 SV=1;>tr|H3BST5|H3BST5_HUMAN Mitochondrial Rho GTPase 2 (Fragment) OS=Homo sapiens GN=RHOT2 PE=1 SV=2;>tr|I3L2C6|I3L2C6_HUMAN Mitochondrial Rho GTPase 2 (Fragment) OS=Homo sap			1	0	0	0	0	0	0	0	0	0	0	0	22598000	0	0	0	0	0	0	0	0	0	0	0	24430000	0	0	0	0	0	0	0	0	0	0	0
H3BTB7;Q5JPH6;Q5JPH6-2	H3BTB7;Q5JPH6;Q5JPH6-2	Probable glutamate--tRNA ligase, mitochondrial	EARS2	>tr|H3BTB7|H3BTB7_HUMAN Probable glutamate--tRNA ligase, mitochondrial OS=Homo sapiens GN=EARS2 PE=1 SV=1;>sp|Q5JPH6|SYEM_HUMAN Probable glutamate--tRNA ligase, mitochondrial OS=Homo sapiens GN=EARS2 PE=1 SV=2;>sp|Q5JPH6-2|SYEM_HUMAN Isoform 2 of Probable			0	2	1	1	1	2	1	0	0	1	1	1	0	0	0	0	0	0	0	0	0	0	0	0	0	33530000	24993000	25672000	17645000	34208000	4527900	0	0	15709000	18666000	26677000
H3BVG8;Q7Z3J2;F5H7K1;E7EWW0;H3BNX2;F6S1J4;H3BRV8;Q7Z3J2-2;C9J7I2;H0YFG6;H3BTI5;I3L1U5;H3BV68	H3BVG8;Q7Z3J2;F5H7K1;E7EWW0;H3BNX2;F6S1J4	UPF0505 protein C16orf62	C16orf62	>tr|H3BVG8|H3BVG8_HUMAN UPF0505 protein C16orf62 OS=Homo sapiens GN=C16orf62 PE=1 SV=2;>sp|Q7Z3J2|CP062_HUMAN UPF0505 protein C16orf62 OS=Homo sapiens GN=C16orf62 PE=1 SV=2;>tr|F5H7K1|F5H7K1_HUMAN UPF0505 protein C16orf62 OS=Homo sapiens GN=C16orf62 PE=1 S			0	0	1	2	0	0	0	1	1	0	1	1	0	0	0	21184000	0	0	0	0	0	0	0	0	0	0	38204000	24494000	0	0	0	24873000	0	0	0	17847000
H7BXK9;Q9NP58-4;Q9NP58	H7BXK9;Q9NP58-4;Q9NP58	ATP-binding cassette sub-family B member 6, mitochondrial	ABCB6	>tr|H7BXK9|H7BXK9_HUMAN ATP-binding cassette sub-family B member 6, mitochondrial (Fragment) OS=Homo sapiens GN=ABCB6 PE=1 SV=1;>sp|Q9NP58-4|ABCB6_HUMAN Isoform 2 of ATP-binding cassette sub-family B member 6, mitochondrial OS=Homo sapiens GN=ABCB6;>sp|Q9N			1	0	0	1	1	0	0	0	0	1	0	0	0	0	0	28039000	0	0	0	0	0	0	0	0	21688000	0	0	32420000	16207000	0	0	0	0	15951000	0	0
Q7L2E3-3;H7BXY3;Q7L2E3;Q7L2E3-2	Q7L2E3-3;H7BXY3;Q7L2E3;Q7L2E3-2	Putative ATP-dependent RNA helicase DHX30	DHX30	>sp|Q7L2E3-3|DHX30_HUMAN Isoform 3 of Putative ATP-dependent RNA helicase DHX30 OS=Homo sapiens GN=DHX30;>tr|H7BXY3|H7BXY3_HUMAN Putative ATP-dependent RNA helicase DHX30 OS=Homo sapiens GN=DHX30 PE=1 SV=1;>sp|Q7L2E3|DHX30_HUMAN Putative ATP-dependent RNA			2	2	4	3	2	2	2	4	1	1	1	1	0	0	32746000	29144000	30949000	29254000	31940000	0	0	0	0	0	14845000	21901000	55395000	37840000	22799000	23992000	25235000	35575000	11037000	11837000	14855000	15269000
Q02241-3;Q02241-2;H7BYN4;Q02241;H0YKQ5	Q02241-3;Q02241-2;H7BYN4;Q02241;H0YKQ5	Kinesin-like protein KIF23	KIF23	>sp|Q02241-3|KIF23_HUMAN Isoform 3 of Kinesin-like protein KIF23 OS=Homo sapiens GN=KIF23;>sp|Q02241-2|KIF23_HUMAN Isoform 2 of Kinesin-like protein KIF23 OS=Homo sapiens GN=KIF23;>tr|H7BYN4|H7BYN4_HUMAN Kinesin-like protein OS=Homo sapiens GN=KIF23 PE=1 S			1	1	0	0	1	1	0	1	0	1	0	0	0	0	0	0	0	0	0	0	0	0	0	0	59653000	55916000	0	0	19599000	4331500	0	17402000	0	0	0	0
H7BZJ3	H7BZJ3	Thioredoxin	PDIA3	>tr|H7BZJ3|H7BZJ3_HUMAN Protein disulfide-isomerase A3 (Fragment) OS=Homo sapiens GN=PDIA3 PE=1 SV=1			1	0	1	1	0	0	0	0	0	0	0	0	0	0	23305000	0	0	0	0	0	0	0	0	0	26002000	0	26246000	0	0	0	0	0	0	0	0	0
H7C0D5;Q9BSR8	H7C0D5;Q9BSR8	Protein YIPF4	YIPF4	>tr|H7C0D5|H7C0D5_HUMAN Protein YIPF4 (Fragment) OS=Homo sapiens GN=YIPF4 PE=1 SV=1;>sp|Q9BSR8|YIPF4_HUMAN Protein YIPF4 OS=Homo sapiens GN=YIPF4 PE=1 SV=1			1	1	1	1	0	0	0	1	1	0	0	0	0	0	0	0	0	0	0	14075000	0	0	0	0	14750000	11884000	12168000	18196000	0	0	0	14484000	0	0	0	0
H7C0Q6;Q9C037-3;Q9C037-2;Q9C037	H7C0Q6;Q9C037-3;Q9C037-2;Q9C037	Tripartite motif-containing protein 4	TRIM4	>tr|H7C0Q6|H7C0Q6_HUMAN E3 ubiquitin-protein ligase TRIM4 (Fragment) OS=Homo sapiens GN=TRIM4 PE=1 SV=1;>sp|Q9C037-3|TRIM4_HUMAN Isoform Gamma of E3 ubiquitin-protein ligase TRIM4 OS=Homo sapiens GN=TRIM4;>sp|Q9C037-2|TRIM4_HUMAN Isoform Beta of E3 ubiquit			1	1	1	1	1	1	0	0	0	0	0	0	0	0	0	0	0	767130000	0	0	0	0	0	0	1336400000	820470000	757180000	758450000	638500000	805320000	0	0	0	0	0	0
P46459-2;I3L0N3;P46459;I3L2G1;K7EQD6	P46459-2;I3L0N3;P46459	Vesicle-fusing ATPase	NSF	>sp|P46459-2|NSF_HUMAN Isoform 2 of Vesicle-fusing ATPase OS=Homo sapiens GN=NSF;>tr|I3L0N3|I3L0N3_HUMAN Vesicle-fusing ATPase OS=Homo sapiens GN=NSF PE=1 SV=1;>sp|P46459|NSF_HUMAN Vesicle-fusing ATPase OS=Homo sapiens GN=NSF PE=1 SV=3			0	0	1	0	0	0	1	1	1	0	2	1	0	0	0	0	0	0	0	0	0	0	25593000	0	0	0	9864500	0	0	0	8989600	9592700	12358000	0	26304000	0
I3L1P8;Q02978;Q02978-2	I3L1P8;Q02978;Q02978-2	Mitochondrial 2-oxoglutarate/malate carrier protein	SLC25A11	>tr|I3L1P8|I3L1P8_HUMAN Mitochondrial 2-oxoglutarate/malate carrier protein (Fragment) OS=Homo sapiens GN=SLC25A11 PE=1 SV=1;>sp|Q02978|M2OM_HUMAN Mitochondrial 2-oxoglutarate/malate carrier protein OS=Homo sapiens GN=SLC25A11 PE=1 SV=3;>sp|Q02978-2|M2OM_H			8	6	6	7	6	6	4	6	6	6	6	9	260690000	280540000	275750000	267860000	276680000	298890000	251220000	231920000	263540000	269090000	243980000	269470000	274370000	233650000	226010000	243350000	251140000	258830000	147360000	163410000	232210000	222150000	220850000	283060000
I3L1T3;Q9GZP9	I3L1T3;Q9GZP9	Derlin-2	DERL2	>tr|I3L1T3|I3L1T3_HUMAN Derlin (Fragment) OS=Homo sapiens GN=DERL2 PE=1 SV=1;>sp|Q9GZP9|DERL2_HUMAN Derlin-2 OS=Homo sapiens GN=DERL2 PE=1 SV=1			1	0	1	1	0	0	0	0	1	0	0	0	0	0	0	0	0	0	0	0	46116000	0	0	0	60358000	0	56284000	54192000	0	0	0	0	47461000	0	0	0
J3QS48;I3L295;J3KTK8;J3QQZ4;J3KT75;O75352-2;J3QW43;J3QRD5;O75352;J3KSI4;I3L405;I3L261;I3L1D2;I3L4E0	J3QS48;I3L295;J3KTK8;J3QQZ4;J3KT75;O75352-2;J3QW43;J3QRD5;O75352;J3KSI4;I3L405;I3L261;I3L1D2;I3L4E0	Mannose-P-dolichol utilization defect 1 protein	MPDU1	>tr|J3QS48|J3QS48_HUMAN Mannose-P-dolichol utilization defect 1 protein OS=Homo sapiens GN=MPDU1 PE=1 SV=1;>tr|I3L295|I3L295_HUMAN Mannose-P-dolichol utilization defect 1 isoform 2 OS=Homo sapiens GN=MPDU1 PE=1 SV=1;>tr|J3KTK8|J3KTK8_HUMAN Mannose-P-dolich			0	1	0	0	0	0	0	0	1	0	1	0	0	0	0	0	0	0	0	0	0	0	0	0	0	26249000	0	0	0	0	0	0	32539000	0	16024000	0
I3L2C7;P57678;I3L399;I3L1J7;E7EN12;I3L4M4;I3L4A4	I3L2C7;P57678	Gem-associated protein 4	GEMIN4	>tr|I3L2C7|I3L2C7_HUMAN Gem-associated protein 4 OS=Homo sapiens GN=GEMIN4 PE=1 SV=1;>sp|P57678|GEMI4_HUMAN Gem-associated protein 4 OS=Homo sapiens GN=GEMIN4 PE=1 SV=2			5	3	3	4	0	2	2	2	4	0	1	1	61642000	67153000	69924000	66204000	0	49249000	59331000	0	59153000	0	0	0	109990000	64458000	73274000	77130000	0	20049000	22596000	15203000	68330000	0	47544000	15465000
I3L2X1;Q9BYC9;Q9BYC9-2	I3L2X1;Q9BYC9;Q9BYC9-2	39S ribosomal protein L20, mitochondrial	MRPL20	>tr|I3L2X1|I3L2X1_HUMAN 39S ribosomal protein L20, mitochondrial (Fragment) OS=Homo sapiens GN=MRPL20 PE=1 SV=1;>sp|Q9BYC9|RM20_HUMAN 39S ribosomal protein L20, mitochondrial OS=Homo sapiens GN=MRPL20 PE=1 SV=1;>sp|Q9BYC9-2|RM20_HUMAN Isoform 2 of 39S ribo			2	2	2	2	1	1	0	1	0	2	1	1	12477000	14333000	18541000	0	0	0	0	0	0	0	0	0	13213000	15625000	20490000	10116000	3479900	5051400	0	4489400	0	5556900	5146700	5108100
I3L4X5;Q70CQ4	I3L4X5;Q70CQ4	Ubiquitin carboxyl-terminal hydrolase 31	USP31	>tr|I3L4X5|I3L4X5_HUMAN Ubiquitin carboxyl-terminal hydrolase 31 OS=Homo sapiens GN=USP31 PE=1 SV=1;>sp|Q70CQ4|UBP31_HUMAN Ubiquitin carboxyl-terminal hydrolase 31 OS=Homo sapiens GN=USP31 PE=2 SV=2			1	0	1	1	1	0	0	1	1	1	0	1	0	0	0	0	0	0	0	0	0	0	0	40530000	41523000	0	55061000	57897000	39782000	0	0	38605000	30357000	41327000	0	42411000
J3KMX1;Q99567;I3L245	J3KMX1;Q99567;I3L245	Nuclear pore complex protein Nup88	NUP88	>tr|J3KMX1|J3KMX1_HUMAN Nuclear pore complex protein Nup88 (Fragment) OS=Homo sapiens GN=NUP88 PE=1 SV=1;>sp|Q99567|NUP88_HUMAN Nuclear pore complex protein Nup88 OS=Homo sapiens GN=NUP88 PE=1 SV=2;>tr|I3L245|I3L245_HUMAN Nuclear pore complex protein Nup88			0	0	1	0	0	1	0	0	0	0	0	0	0	0	0	0	0	16333000	0	0	0	0	0	0	0	0	15123000	0	0	17146000	0	0	0	0	0	0
Q5JTV8-3;J3KN66;Q5JTV8-2	Q5JTV8-3;J3KN66;Q5JTV8-2	Torsin-1A-interacting protein 1	TOR1AIP1	>sp|Q5JTV8-3|TOIP1_HUMAN Isoform 3 of Torsin-1A-interacting protein 1 OS=Homo sapiens GN=TOR1AIP1;>tr|J3KN66|J3KN66_HUMAN Torsin-1A-interacting protein 1 OS=Homo sapiens GN=TOR1AIP1 PE=1 SV=1;>sp|Q5JTV8-2|TOIP1_HUMAN Isoform 2 of Torsin-1A-interacting prot			1	2	3	5	4	1	2	1	3	2	1	2	0	71906000	46706000	39591000	54674000	0	0	0	51896000	0	0	59400000	8217500	45405000	23692000	68956000	57425000	10335000	9837800	10004000	81888000	10048000	9720900	55220000
Q15070-2;S4R3Q9;Q15070;J3KNA0;E7EVY0;C9JC63;Q15070-3	Q15070-2;S4R3Q9;Q15070;J3KNA0;E7EVY0;C9JC63;Q15070-3	Mitochondrial inner membrane protein OXA1L	OXA1L	>sp|Q15070-2|OXA1L_HUMAN Isoform 2 of Mitochondrial inner membrane protein OXA1L OS=Homo sapiens GN=OXA1L;>tr|S4R3Q9|S4R3Q9_HUMAN Mitochondrial inner membrane protein OXA1L OS=Homo sapiens GN=OXA1L PE=1 SV=1;>sp|Q15070|OXA1L_HUMAN Mitochondrial inner membr			3	4	3	3	4	4	2	5	4	4	2	4	74126000	58405000	62189000	64004000	64998000	70473000	0	89568000	68646000	64951000	63359000	64883000	71456000	81708000	61048000	51075000	72116000	87900000	16144000	133340000	82613000	78735000	38611000	78152000
J3KNA1;Q12840;A0A0G2JMZ6;O60282;O60282-2	J3KNA1;Q12840;A0A0G2JMZ6;O60282	Kinesin heavy chain isoform 5A;Kinesin heavy chain isoform 5C	KIF5A;KIF5C	>tr|J3KNA1|J3KNA1_HUMAN Kinesin-like protein OS=Homo sapiens GN=KIF5A PE=1 SV=1;>sp|Q12840|KIF5A_HUMAN Kinesin heavy chain isoform 5A OS=Homo sapiens GN=KIF5A PE=1 SV=2;>tr|A0A0G2JMZ6|A0A0G2JMZ6_HUMAN Kinesin-like protein (Fragment) OS=Homo sapiens GN=KIF5			0	1	2	0	0	1	2	1	1	2	1	1	0	0	0	0	0	0	0	0	8963100	0	0	0	0	0	0	0	0	0	0	0	9224500	0	0	0
J3KNF8;D6RFH4;H3BUX2;O43169;J3QR91	J3KNF8;D6RFH4;H3BUX2;O43169	Cytochrome b5 type B	CYB5B	>tr|J3KNF8|J3KNF8_HUMAN Cytochrome b5 type B OS=Homo sapiens GN=CYB5B PE=1 SV=1;>tr|D6RFH4|D6RFH4_HUMAN Cytochrome b5 type B OS=Homo sapiens GN=CYB5B PE=1 SV=1;>tr|H3BUX2|H3BUX2_HUMAN Cytochrome b5 type B OS=Homo sapiens GN=CYB5B PE=1 SV=1;>sp|O43169|CYB5B			3	2	3	2	3	4	4	3	4	4	4	4	96148000	103860000	89803000	98941000	97453000	103320000	86142000	121680000	121380000	107960000	104110000	100110000	101870000	42449000	95204000	66128000	129080000	162430000	131310000	77862000	152460000	168690000	130860000	170040000
J3QL05;J3KP15;Q01130-2;Q01130;Q9BRL6-2;Q9BRL6	J3QL05;J3KP15;Q01130-2;Q01130;Q9BRL6-2;Q9BRL6	Serine/arginine-rich splicing factor 2;Serine/arginine-rich splicing factor 8	SRSF2;SRSF8	>tr|J3QL05|J3QL05_HUMAN Serine/arginine-rich-splicing factor 2 (Fragment) OS=Homo sapiens GN=SRSF2 PE=1 SV=1;>tr|J3KP15|J3KP15_HUMAN Serine/arginine-rich-splicing factor 2 (Fragment) OS=Homo sapiens GN=SRSF2 PE=1 SV=8;>sp|Q01130-2|SRSF2_HUMAN Isoform 2 of			3	4	3	4	2	3	3	1	1	2	2	2	257970000	243370000	220670000	244870000	294810000	266880000	285280000	0	0	295920000	275670000	285050000	390210000	388680000	322690000	416490000	198940000	298170000	221240000	192050000	87926000	114800000	281880000	302410000
O95232;J3KPP4;D6RDI2	O95232;J3KPP4;D6RDI2	Luc7-like protein 3	LUC7L3	>sp|O95232|LC7L3_HUMAN Luc7-like protein 3 OS=Homo sapiens GN=LUC7L3 PE=1 SV=2;>tr|J3KPP4|J3KPP4_HUMAN Cisplatin resistance-associated overexpressed protein, isoform CRA_b OS=Homo sapiens GN=LUC7L3 PE=1 SV=1;>tr|D6RDI2|D6RDI2_HUMAN Luc7-like protein 3 (Fra			0	1	1	0	1	2	0	1	1	0	0	0	0	0	0	0	0	26066000	0	0	0	0	0	0	0	23222000	16402000	0	20855000	27363000	0	21104000	12513000	0	0	0
P04075;J3KPS3;P04075-2;H3BQN4;H3BPS8;H3BUH7;H3BR04;H3BMQ8;H3BR68;H3BU78;A0A087WXX2;P09972;P05062	P04075;J3KPS3;P04075-2;H3BQN4;H3BPS8;H3BUH7;H3BR04	Fructose-bisphosphate aldolase A;Fructose-bisphosphate aldolase	ALDOA	>sp|P04075|ALDOA_HUMAN Fructose-bisphosphate aldolase A OS=Homo sapiens GN=ALDOA PE=1 SV=2;>tr|J3KPS3|J3KPS3_HUMAN Fructose-bisphosphate aldolase OS=Homo sapiens GN=ALDOA PE=1 SV=1;>sp|P04075-2|ALDOA_HUMAN Isoform 2 of Fructose-bisphosphate aldolase A OS=H			9	5	8	5	6	6	4	4	2	4	3	3	173800000	170730000	190690000	153930000	189710000	190580000	220220000	207320000	114140000	102800000	99162000	101680000	329450000	213710000	235830000	172890000	189970000	179740000	126240000	133520000	51631000	73072000	73762000	48482000
J3KPX7;Q99623;F5GY37;Q99623-2;F5GWA7;F5H3X6;F5H0C5;F5H2D2;U3KPZ5	J3KPX7;Q99623;F5GY37;Q99623-2;F5GWA7;F5H3X6	Prohibitin-2	PHB2	>tr|J3KPX7|J3KPX7_HUMAN Prohibitin-2 OS=Homo sapiens GN=PHB2 PE=1 SV=2;>sp|Q99623|PHB2_HUMAN Prohibitin-2 OS=Homo sapiens GN=PHB2 PE=1 SV=2;>tr|F5GY37|F5GY37_HUMAN Prohibitin-2 OS=Homo sapiens GN=PHB2 PE=1 SV=1;>sp|Q99623-2|PHB2_HUMAN Isoform 2 of Prohibit			12	13	13	14	12	14	10	11	11	14	11	14	1450000000	1490100000	1416400000	1461800000	1382100000	1435100000	1411500000	1519000000	1526400000	1491900000	1373100000	1445100000	1693600000	1841300000	1853000000	1718200000	1265200000	1586800000	1070200000	1341900000	1612000000	1648100000	1251000000	1707700000
Q9Y3E5;J3KQ48	Q9Y3E5;J3KQ48	Peptidyl-tRNA hydrolase 2, mitochondrial	PTRH2	>sp|Q9Y3E5|PTH2_HUMAN Peptidyl-tRNA hydrolase 2, mitochondrial OS=Homo sapiens GN=PTRH2 PE=1 SV=1;>tr|J3KQ48|J3KQ48_HUMAN Peptidyl-tRNA hydrolase 2, mitochondrial OS=Homo sapiens GN=PTRH2 PE=1 SV=1			2	2	2	2	2	2	3	3	3	2	2	3	41945000	48910000	36683000	40961000	47709000	49065000	46388000	46686000	44772000	47806000	46934000	51279000	34761000	42687000	30787000	35387000	38478000	45934000	77366000	49350000	57714000	38649000	35961000	60080000
Q9BQE5;J3KQL8	Q9BQE5;J3KQL8	Apolipoprotein L2	APOL2	>sp|Q9BQE5|APOL2_HUMAN Apolipoprotein L2 OS=Homo sapiens GN=APOL2 PE=1 SV=1;>tr|J3KQL8|J3KQL8_HUMAN Apolipoprotein L2 OS=Homo sapiens GN=APOL2 PE=1 SV=2			1	1	0	1	1	1	0	1	1	0	1	1	0	0	0	0	0	0	0	0	0	0	0	5302000	6348600	7224900	0	5161300	0	7053400	0	4698200	0	0	0	5548200
Q969Q0;P83881;J3KQN4;H0Y5B4;H7BZ11;R4GN19;H7BY91;H0Y3V9	Q969Q0;P83881;J3KQN4;H0Y5B4;H7BZ11;R4GN19	60S ribosomal protein L36a-like;60S ribosomal protein L36a	RPL36AL;RPL36A	>sp|Q969Q0|RL36L_HUMAN 60S ribosomal protein L36a-like OS=Homo sapiens GN=RPL36AL PE=1 SV=3;>sp|P83881|RL36A_HUMAN 60S ribosomal protein L36a OS=Homo sapiens GN=RPL36A PE=1 SV=2;>tr|J3KQN4|J3KQN4_HUMAN 60S ribosomal protein L36a OS=Homo sapiens GN=RPL36A P			3	3	2	2	4	3	2	2	2	3	3	2	148790000	126030000	136750000	143140000	165370000	154010000	207580000	205400000	138760000	186600000	230020000	163440000	156070000	167780000	149420000	154100000	162470000	182100000	163840000	162250000	124830000	197990000	184250000	131810000
Q9BTW9;J3KR97;Q9BTW9-4;Q9BTW9-5;I3L439;A0A0J9YWI5;A0A0J9YVR1;I3L3H4;I3L131;I3L143;I3L0V3;I3L163;I3L4D2;I3L1S3;I3L500;Q9BTW9-3;I3L120;A0A0J9YXU4;A0A0J9YVU1;Q9BTW9-2	Q9BTW9;J3KR97;Q9BTW9-4;Q9BTW9-5	Tubulin-specific chaperone D	TBCD	>sp|Q9BTW9|TBCD_HUMAN Tubulin-specific chaperone D OS=Homo sapiens GN=TBCD PE=1 SV=2;>tr|J3KR97|J3KR97_HUMAN Tubulin-specific chaperone D OS=Homo sapiens GN=TBCD PE=1 SV=1;>sp|Q9BTW9-4|TBCD_HUMAN Isoform 4 of Tubulin-specific chaperone D OS=Homo sapiens GN			8	5	6	8	2	5	6	4	8	10	4	9	142880000	136600000	136550000	138250000	94007000	149540000	161650000	147000000	142470000	171200000	110500000	193760000	179140000	141420000	137220000	218920000	39812000	115370000	145960000	103030000	191620000	314900000	60743000	236890000
J3KRI4;O43237-2;O43237;J3KRZ2;J3KSD2	J3KRI4;O43237-2;O43237;J3KRZ2	Cytoplasmic dynein 1 light intermediate chain 2	DYNC1LI2	>tr|J3KRI4|J3KRI4_HUMAN Cytoplasmic dynein 1 light intermediate chain 2 (Fragment) OS=Homo sapiens GN=DYNC1LI2 PE=1 SV=1;>sp|O43237-2|DC1L2_HUMAN Isoform 2 of Cytoplasmic dynein 1 light intermediate chain 2 OS=Homo sapiens GN=DYNC1LI2;>sp|O43237|DC1L2_HUMA			0	1	1	0	0	0	0	0	1	1	0	1	0	0	0	0	0	0	0	0	0	0	0	0	0	38145000	3257000	0	0	0	0	0	1570900	2347500	0	22973000
P17844-2;P17844;J3KTA4;J3QSF1;J3KRZ1;Q92841-1;Q92841-3;Q92841;H3BLZ8;J3QRQ7;Q92841-2;J3QR02;J3KRX8;X6RLV5;A0A0U1RQJ0	P17844-2;P17844;J3KTA4	Probable ATP-dependent RNA helicase DDX5	DDX5	>sp|P17844-2|DDX5_HUMAN Isoform 2 of Probable ATP-dependent RNA helicase DDX5 OS=Homo sapiens GN=DDX5;>sp|P17844|DDX5_HUMAN Probable ATP-dependent RNA helicase DDX5 OS=Homo sapiens GN=DDX5 PE=1 SV=1;>tr|J3KTA4|J3KTA4_HUMAN Probable ATP-dependent RNA helica			15	15	17	16	11	15	13	13	15	11	9	12	540170000	537680000	506100000	504010000	571080000	554750000	570840000	564290000	520610000	504800000	553870000	527820000	645720000	673710000	642080000	675950000	438940000	537560000	521220000	529590000	582870000	466950000	404820000	555430000
J3QR09;J3KTE4;P84098;J3QL15	J3QR09;J3KTE4;P84098	Ribosomal protein L19;60S ribosomal protein L19	RPL19	>tr|J3QR09|J3QR09_HUMAN Ribosomal protein L19 OS=Homo sapiens GN=RPL19 PE=1 SV=1;>tr|J3KTE4|J3KTE4_HUMAN Ribosomal protein L19 OS=Homo sapiens GN=RPL19 PE=1 SV=1;>sp|P84098|RL19_HUMAN 60S ribosomal protein L19 OS=Homo sapiens GN=RPL19 PE=1 SV=1			9	11	11	10	10	10	9	10	9	9	10	9	3096200000	3322000000	3537300000	3360900000	3953600000	4588300000	4310100000	4378800000	3757200000	3910800000	4075800000	4131300000	3491300000	3764400000	4350400000	3796300000	3651100000	5027200000	4288300000	4582200000	3592700000	4359800000	4274000000	3757900000
Q07955;J3KTL2;Q07955-3;Q07955-2;J3KSR8;J3QQV5;J3KSW7;S4R3G0;Q13242	Q07955;J3KTL2;Q07955-3;Q07955-2;J3KSR8	Serine/arginine-rich splicing factor 1	SRSF1	>sp|Q07955|SRSF1_HUMAN Serine/arginine-rich splicing factor 1 OS=Homo sapiens GN=SRSF1 PE=1 SV=2;>tr|J3KTL2|J3KTL2_HUMAN Serine/arginine-rich-splicing factor 1 OS=Homo sapiens GN=SRSF1 PE=1 SV=1;>sp|Q07955-3|SRSF1_HUMAN Isoform ASF-3 of Serine/arginine-ric			3	4	6	2	5	3	3	4	6	6	7	5	67335000	65074000	65139000	62615000	72194000	77403000	73596000	71941000	69801000	82441000	80036000	76710000	52950000	65994000	110580000	29106000	102390000	47656000	57505000	68739000	100560000	107930000	113510000	103960000
Q8IWX8;J3QK89	Q8IWX8;J3QK89	Calcium homeostasis endoplasmic reticulum protein	CHERP	>sp|Q8IWX8|CHERP_HUMAN Calcium homeostasis endoplasmic reticulum protein OS=Homo sapiens GN=CHERP PE=1 SV=3;>tr|J3QK89|J3QK89_HUMAN Calcium homeostasis endoplasmic reticulum protein OS=Homo sapiens GN=CHERP PE=1 SV=1			1	1	0	1	0	1	0	0	0	0	0	0	0	0	0	0	0	12326000	0	0	0	0	0	0	11658000	10651000	0	13533000	0	12940000	0	0	0	0	0	0
J3QL56;O75880	J3QL56;O75880	Protein SCO1 homolog, mitochondrial	SCO1	>tr|J3QL56|J3QL56_HUMAN Protein SCO1 homolog, mitochondrial OS=Homo sapiens GN=SCO1 PE=1 SV=1;>sp|O75880|SCO1_HUMAN Protein SCO1 homolog, mitochondrial OS=Homo sapiens GN=SCO1 PE=1 SV=1			1	1	2	0	1	0	0	0	1	0	0	1	0	0	22884000	0	0	0	0	0	0	0	0	0	16650000	30556000	25772000	0	19214000	0	0	0	18615000	0	0	11833000
J3QLE5;P14678-2;P63162;P14678;P63162-2;P14678-3;J3KRY3;S4R3P3	J3QLE5;P14678-2;P63162;P14678;P63162-2;P14678-3	Small nuclear ribonucleoprotein-associated proteins B and B;Small nuclear ribonucleoprotein-associated protein N	SNRPN;SNRPB	>tr|J3QLE5|J3QLE5_HUMAN Small nuclear ribonucleoprotein-associated protein N (Fragment) OS=Homo sapiens GN=SNRPN PE=1 SV=1;>sp|P14678-2|RSMB_HUMAN Isoform SM-B of Small nuclear ribonucleoprotein-associated proteins B and B OS=Homo sapiens GN=SNRPB;>sp|P63			3	2	2	2	2	2	2	1	3	3	2	4	37341000	39178000	34137000	37106000	48907000	50719000	41564000	0	48056000	45878000	39686000	40976000	70060000	58491000	28351000	31635000	34218000	39244000	30871000	18713000	42368000	40918000	30110000	50746000
J3QQS1;Q9Y2R9;J3QLS3;J3KSI8;J3QKW2	J3QQS1;Q9Y2R9;J3QLS3;J3KSI8;J3QKW2	28S ribosomal protein S7, mitochondrial	MRPS7	>tr|J3QQS1|J3QQS1_HUMAN 28S ribosomal protein S7, mitochondrial (Fragment) OS=Homo sapiens GN=MRPS7 PE=1 SV=1;>sp|Q9Y2R9|RT07_HUMAN 28S ribosomal protein S7, mitochondrial OS=Homo sapiens GN=MRPS7 PE=1 SV=2;>tr|J3QLS3|J3QLS3_HUMAN 28S ribosomal protein S7,			1	1	1	0	0	1	0	0	0	0	0	1	0	0	0	0	0	18231000	0	0	0	0	0	0	18423000	19309000	21555000	0	0	19139000	0	0	0	0	0	14917000
P19105;O14950;J3QRS3;J3KTJ1;P24844;P24844-2	P19105;O14950;J3QRS3	Myosin regulatory light chain 12A;Myosin regulatory light chain 12B	MYL12A;MYL12B	>sp|P19105|ML12A_HUMAN Myosin regulatory light chain 12A OS=Homo sapiens GN=MYL12A PE=1 SV=2;>sp|O14950|ML12B_HUMAN Myosin regulatory light chain 12B OS=Homo sapiens GN=MYL12B PE=1 SV=2;>tr|J3QRS3|J3QRS3_HUMAN Myosin regulatory light chain 12A OS=Homo sapi			2	2	3	1	2	1	0	1	2	2	0	2	0	80481000	89048000	0	99240000	0	0	0	86530000	57723000	0	67500000	33672000	70746000	108720000	40905000	73668000	31103000	0	38746000	85803000	34922000	0	42060000
Q9UM00-2;Q9UM00;J9JIE6;J3QQY2;J3KS45;J3KTQ7	Q9UM00-2;Q9UM00;J9JIE6;J3QQY2;J3KS45	Transmembrane and coiled-coil domain-containing protein 1	TMCO1	>sp|Q9UM00-2|TMCO1_HUMAN Isoform 2 of Calcium load-activated calcium channel OS=Homo sapiens GN=TMCO1;>sp|Q9UM00|TMCO1_HUMAN Calcium load-activated calcium channel OS=Homo sapiens GN=TMCO1 PE=1 SV=1;>tr|J9JIE6|J9JIE6_HUMAN Calcium load-activated calcium ch			1	2	2	2	1	1	2	1	2	0	1	2	0	74171000	85068000	75501000	0	0	0	0	0	0	0	0	29409000	87938000	89494000	84734000	36831000	40955000	36224000	28106000	24008000	0	36211000	26449000
Q13620-3;Q13620-1;K4DI93;Q13620;A6NE76	Q13620-3;Q13620-1;K4DI93;Q13620	Cullin-4B	CUL4B	>sp|Q13620-3|CUL4B_HUMAN Isoform 3 of Cullin-4B OS=Homo sapiens GN=CUL4B;>sp|Q13620-1|CUL4B_HUMAN Isoform 2 of Cullin-4B OS=Homo sapiens GN=CUL4B;>tr|K4DI93|K4DI93_HUMAN Cullin 4B, isoform CRA_e OS=Homo sapiens GN=CUL4B PE=1 SV=1;>sp|Q13620|CUL4B_HUMAN Cul			6	7	4	7	6	7	6	7	4	6	3	6	0	0	0	0	0	25835000	0	0	0	27932000	0	23273000	12183000	32710000	11983000	11827000	8523400	26307000	0	12409000	7908700	29228000	10889000	23908000
P36776-3;K7EJE8;K7EKE6;P36776-2;P36776;K7ER27;K7ERR6;K7ER56	P36776-3;K7EJE8;K7EKE6;P36776-2;P36776	Lon protease homolog, mitochondrial	LONP1	>sp|P36776-3|LONM_HUMAN Isoform 3 of Lon protease homolog, mitochondrial OS=Homo sapiens GN=LONP1;>tr|K7EJE8|K7EJE8_HUMAN Lon protease homolog, mitochondrial OS=Homo sapiens GN=LONP1 PE=1 SV=1;>tr|K7EKE6|K7EKE6_HUMAN Lon protease homolog, mitochondrial OS=			13	13	12	13	6	8	9	9	12	9	11	10	382110000	330800000	319000000	360970000	180490000	284950000	211880000	279030000	376240000	330200000	311420000	316950000	445970000	535750000	462110000	465780000	160310000	287290000	199100000	229660000	387450000	305370000	389720000	317320000
K7EJR3;R4GMR5;P48556;K7EJC1;K7ERW6;K7ENY6	K7EJR3;R4GMR5;P48556;K7EJC1	26S proteasome non-ATPase regulatory subunit 8	PSMD8	>tr|K7EJR3|K7EJR3_HUMAN 26S proteasome non-ATPase regulatory subunit 8 (Fragment) OS=Homo sapiens GN=PSMD8 PE=1 SV=8;>tr|R4GMR5|R4GMR5_HUMAN 26S proteasome non-ATPase regulatory subunit 8 OS=Homo sapiens GN=PSMD8 PE=1 SV=1;>sp|P48556|PSMD8_HUMAN 26S protea			2	1	1	1	0	0	0	1	0	0	0	0	25440000	0	0	0	0	0	0	0	0	0	0	0	27502000	14021000	12684000	16026000	0	0	0	9670100	0	0	0	0
K7EK07;P84243	K7EK07;P84243	Histone H3;Histone H3.3	H3F3B;H3F3A	>tr|K7EK07|K7EK07_HUMAN Histone H3 (Fragment) OS=Homo sapiens GN=H3F3B PE=1 SV=1;>sp|P84243|H33_HUMAN Histone H3.3 OS=Homo sapiens GN=H3F3A PE=1 SV=2			3	3	2	3	4	3	4	4	3	4	3	4	0	0	0	0	0	0	0	0	0	26531000	0	0	0	0	0	0	26651000	0	0	0	0	26531000	0	0
K7ER90;K7EL20;O75821;K7ENH0;K7EP16;K7EL60;K7ENA8	K7ER90;K7EL20;O75821	Eukaryotic translation initiation factor 3 subunit G	EIF3G	>tr|K7ER90|K7ER90_HUMAN Eukaryotic translation initiation factor 3 subunit G (Fragment) OS=Homo sapiens GN=EIF3G PE=1 SV=1;>tr|K7EL20|K7EL20_HUMAN Eukaryotic translation initiation factor 3 subunit G (Fragment) OS=Homo sapiens GN=EIF3G PE=1 SV=8;>sp|O75821			0	1	1	0	0	0	0	0	0	0	1	0	0	0	15095000	0	0	0	0	0	0	0	0	0	0	77028000	17000000	0	0	0	0	0	0	0	99545000	0
K7EL96;O60664-4;O60664-3;O60664;K7ER39;K7ERZ3	K7EL96;O60664-4;O60664-3;O60664;K7ER39;K7ERZ3	Perilipin-3	PLIN3	>tr|K7EL96|K7EL96_HUMAN Perilipin-3 (Fragment) OS=Homo sapiens GN=PLIN3 PE=1 SV=8;>sp|O60664-4|PLIN3_HUMAN Isoform 4 of Perilipin-3 OS=Homo sapiens GN=PLIN3;>sp|O60664-3|PLIN3_HUMAN Isoform 3 of Perilipin-3 OS=Homo sapiens GN=PLIN3;>sp|O60664|PLIN3_HUMAN P			1	0	2	1	2	0	1	1	2	1	0	2	0	0	24035000	0	40940000	0	0	0	38074000	0	0	37147000	13617000	0	26632000	15574000	40092000	0	13991000	17770000	38622000	11981000	0	38966000
P14314-2;P14314;K7ELL7;K7EPW7	P14314-2;P14314;K7ELL7	Glucosidase 2 subunit beta	PRKCSH	>sp|P14314-2|GLU2B_HUMAN Isoform 2 of Glucosidase 2 subunit beta OS=Homo sapiens GN=PRKCSH;>sp|P14314|GLU2B_HUMAN Glucosidase 2 subunit beta OS=Homo sapiens GN=PRKCSH PE=1 SV=2;>tr|K7ELL7|K7ELL7_HUMAN Glucosidase 2 subunit beta OS=Homo sapiens GN=PRKCSH PE			3	1	1	1	3	0	2	1	1	2	1	1	56446000	0	0	0	0	0	0	0	0	0	0	0	38144000	0	24091000	31514000	29508000	0	36174000	25558000	25248000	17800000	0	25825000
K7EM09;K7EPR0;K7ELQ9;Q6UW68	K7EM09;K7EPR0;K7ELQ9;Q6UW68	Transmembrane protein 205	TMEM205	>tr|K7EM09|K7EM09_HUMAN Transmembrane protein 205 (Fragment) OS=Homo sapiens GN=TMEM205 PE=1 SV=1;>tr|K7EPR0|K7EPR0_HUMAN Transmembrane protein 205 OS=Homo sapiens GN=TMEM205 PE=1 SV=1;>tr|K7ELQ9|K7ELQ9_HUMAN Transmembrane protein 205 (Fragment) OS=Homo sa			0	1	0	0	0	0	0	1	0	0	0	0	0	0	0	0	0	0	0	20206000	0	0	0	0	0	23308000	0	0	0	0	0	20793000	0	0	0	0
K7ENG2;P26368-2;P26368	K7ENG2;P26368-2;P26368	Splicing factor U2AF 65 kDa subunit	U2AF2	>tr|K7ENG2|K7ENG2_HUMAN Splicing factor U2AF 65 kDa subunit OS=Homo sapiens GN=U2AF2 PE=1 SV=1;>sp|P26368-2|U2AF2_HUMAN Isoform 2 of Splicing factor U2AF 65 kDa subunit OS=Homo sapiens GN=U2AF2;>sp|P26368|U2AF2_HUMAN Splicing factor U2AF 65 kDa subunit OS=			2	2	1	1	2	0	1	0	2	1	1	2	0	0	0	0	0	0	0	0	0	0	0	53129000	59724000	39252000	15524000	49142000	81403000	0	17014000	0	76023000	0	10545000	48722000
K7EQE7;K7EQ34;U3KQT6;Q9NX61-2;K7EPA3;Q9NX61	K7EQE7;K7EQ34;U3KQT6;Q9NX61-2;K7EPA3;Q9NX61	Transmembrane protein 161A	TMEM161A	>tr|K7EQE7|K7EQE7_HUMAN Transmembrane protein 161A (Fragment) OS=Homo sapiens GN=TMEM161A PE=1 SV=1;>tr|K7EQ34|K7EQ34_HUMAN Transmembrane protein 161A (Fragment) OS=Homo sapiens GN=TMEM161A PE=1 SV=1;>tr|U3KQT6|U3KQT6_HUMAN Transmembrane protein 161A OS=Ho			1	0	1	1	0	1	1	0	0	0	0	0	0	0	0	0	0	0	4224000	0	0	0	0	0	3830000	0	4758300	7181000	0	3431400	4254700	0	0	0	0	0
K7EQG1;Q9NXS2-3;Q9NXS2	K7EQG1;Q9NXS2-3;Q9NXS2	Glutaminyl-peptide cyclotransferase-like protein	QPCTL	>tr|K7EQG1|K7EQG1_HUMAN Glutaminyl-peptide cyclotransferase-like protein OS=Homo sapiens GN=QPCTL PE=1 SV=1;>sp|Q9NXS2-3|QPCTL_HUMAN Isoform 2 of Glutaminyl-peptide cyclotransferase-like protein OS=Homo sapiens GN=QPCTL;>sp|Q9NXS2|QPCTL_HUMAN Glutaminyl-pe			0	0	1	0	0	1	1	0	0	1	1	0	0	0	0	0	0	0	0	0	0	0	10714000	0	0	0	10165000	0	0	12110000	0	0	0	7259400	11012000	0
K7ESE6;Q9BUM1	K7ESE6;Q9BUM1	Glucose-6-phosphatase 3	G6PC3	>tr|K7ESE6|K7ESE6_HUMAN Glucose-6-phosphatase 3 (Fragment) OS=Homo sapiens GN=G6PC3 PE=1 SV=1;>sp|Q9BUM1|G6PC3_HUMAN Glucose-6-phosphatase 3 OS=Homo sapiens GN=G6PC3 PE=1 SV=2			1	1	1	1	1	1	1	1	1	0	1	0	0	0	0	66209000	0	0	0	0	0	0	0	0	27713000	37758000	35116000	76552000	34914000	40950000	28580000	40145000	22494000	0	39911000	0
K9J957;P61289;P61289-3;P61289-2;A0A087WTV2;B3KQ25;K7ESG5;K7ENH2;K7EMD0;K7EPX6;K7EKR3;B7Z8D3	K9J957;P61289;P61289-3;P61289-2;A0A087WTV2;B3KQ25;K7ESG5;K7ENH2	Proteasome activator complex subunit 3	PSME3	>tr|K9J957|K9J957_HUMAN Proteasome activator complex subunit 3 OS=Homo sapiens GN=PSME3 PE=1 SV=1;>sp|P61289|PSME3_HUMAN Proteasome activator complex subunit 3 OS=Homo sapiens GN=PSME3 PE=1 SV=1;>sp|P61289-3|PSME3_HUMAN Isoform 3 of Proteasome activator co			1	2	0	0	0	2	1	2	0	0	0	1	0	0	0	0	0	0	0	20451000	0	0	0	0	0	15065000	0	0	0	6269000	7341800	21045000	0	0	0	63701000
O14579;M0QXB4;O14579-3;M0R061;O14579-2	O14579;M0QXB4;O14579-3;M0R061;O14579-2	Coatomer subunit epsilon	COPE	>sp|O14579|COPE_HUMAN Coatomer subunit epsilon OS=Homo sapiens GN=COPE PE=1 SV=3;>tr|M0QXB4|M0QXB4_HUMAN Coatomer protein complex, subunit epsilon, isoform CRA_g OS=Homo sapiens GN=COPE PE=1 SV=1;>sp|O14579-3|COPE_HUMAN Isoform 3 of Coatomer subunit epsilo			3	1	2	1	0	1	1	1	2	2	2	1	64422000	0	50164000	0	0	0	0	0	0	66322000	54989000	0	80948000	34106000	55300000	38904000	0	26613000	14729000	39182000	53420000	60934000	52398000	32467000
M0R0P1;M0R299;M0QXL5;M0R2Q4;P22087;M0R2U2;M0R1H0;M0R2B0;A6NHQ2	M0R0P1;M0R299;M0QXL5;M0R2Q4;P22087;M0R2U2;M0R1H0;M0R2B0;A6NHQ2	rRNA 2-O-methyltransferase fibrillarin;rRNA/tRNA 2-O-methyltransferase fibrillarin-like protein 1	FBL;FBLL1	>tr|M0R0P1|M0R0P1_HUMAN rRNA 2-O-methyltransferase fibrillarin (Fragment) OS=Homo sapiens GN=FBL PE=1 SV=1;>tr|M0R299|M0R299_HUMAN rRNA 2-O-methyltransferase fibrillarin (Fragment) OS=Homo sapiens GN=FBL PE=1 SV=1;>tr|M0QXL5|M0QXL5_HUMAN rRNA 2-O-methyl			1	1	1	2	1	1	2	0	1	0	0	0	0	0	0	0	0	0	33907000	0	0	0	0	0	16112000	10921000	12985000	33380000	10406000	12679000	34154000	0	15892000	0	0	0
M0QYR1;P08621-3;P08621-2;P08621	M0QYR1;P08621-3;P08621-2;P08621	U1 small nuclear ribonucleoprotein 70 kDa	SNRNP70	>tr|M0QYR1|M0QYR1_HUMAN U1 small nuclear ribonucleoprotein 70 kDa (Fragment) OS=Homo sapiens GN=SNRNP70 PE=1 SV=1;>sp|P08621-3|RU17_HUMAN Isoform 3 of U1 small nuclear ribonucleoprotein 70 kDa OS=Homo sapiens GN=SNRNP70;>sp|P08621-2|RU17_HUMAN Isoform 2 of			1	1	1	0	0	0	0	0	0	0	0	0	0	0	14172000	0	0	0	0	0	0	0	0	0	17389000	11060000	15961000	0	0	0	0	0	0	0	0	0
P53680-2;P53680;M0R0N4;X6R390;M0QYZ2;M0QZ21	P53680-2;P53680;M0R0N4;X6R390;M0QYZ2	AP-2 complex subunit sigma	AP2S1	>sp|P53680-2|AP2S1_HUMAN Isoform 2 of AP-2 complex subunit sigma OS=Homo sapiens GN=AP2S1;>sp|P53680|AP2S1_HUMAN AP-2 complex subunit sigma OS=Homo sapiens GN=AP2S1 PE=1 SV=2;>tr|M0R0N4|M0R0N4_HUMAN AP-2 complex subunit sigma OS=Homo sapiens GN=AP2S1 PE=1			0	0	2	1	2	0	1	0	0	0	2	3	0	0	31265000	0	25840000	0	0	0	0	0	27137000	25546000	0	0	31828000	13958000	20502000	0	13626000	0	0	0	23570000	34770000
M0R0F0;P46782;M0R0R2;M0QZN2	M0R0F0;P46782;M0R0R2;M0QZN2	40S ribosomal protein S5;40S ribosomal protein S5, N-terminally processed	RPS5	>tr|M0R0F0|M0R0F0_HUMAN 40S ribosomal protein S5 (Fragment) OS=Homo sapiens GN=RPS5 PE=1 SV=1;>sp|P46782|RS5_HUMAN 40S ribosomal protein S5 OS=Homo sapiens GN=RPS5 PE=1 SV=4;>tr|M0R0R2|M0R0R2_HUMAN 40S ribosomal protein S5 OS=Homo sapiens GN=RPS5 PE=1 SV=1			3	5	4	6	4	4	4	4	2	4	6	5	173760000	201480000	228790000	203970000	213380000	205110000	284240000	226110000	153110000	199880000	210960000	233000000	150260000	227590000	193690000	235440000	234580000	221070000	147920000	226840000	61106000	209500000	290620000	236790000
M0R0Y2;P54920;M0R213;M0R027;M0R058;M0R0I4;M0R2M1	M0R0Y2;P54920;M0R213;M0R027;M0R058;M0R0I4;M0R2M1	Alpha-soluble NSF attachment protein	NAPA	>tr|M0R0Y2|M0R0Y2_HUMAN Alpha-soluble NSF attachment protein OS=Homo sapiens GN=NAPA PE=1 SV=1;>sp|P54920|SNAA_HUMAN Alpha-soluble NSF attachment protein OS=Homo sapiens GN=NAPA PE=1 SV=3;>tr|M0R213|M0R213_HUMAN Alpha-soluble NSF attachment protein (Fragme			1	1	0	2	1	0	1	0	1	0	0	1	0	0	0	0	0	0	0	0	0	0	0	20674000	24578000	22934000	0	23911000	19224000	0	22858000	0	30162000	0	0	21634000
P28340;M0R2B7;M0QZB4;M0QXE6;M0QXQ2;M0R3H8;M0QZR8	P28340;M0R2B7;M0QZB4;M0QXE6;M0QXQ2;M0R3H8;M0QZR8	DNA polymerase delta catalytic subunit;DNA polymerase	POLD1;SPIB	>sp|P28340|DPOD1_HUMAN DNA polymerase delta catalytic subunit OS=Homo sapiens GN=POLD1 PE=1 SV=2;>tr|M0R2B7|M0R2B7_HUMAN DNA polymerase OS=Homo sapiens GN=POLD1 PE=1 SV=1;>tr|M0QZB4|M0QZB4_HUMAN DNA polymerase delta catalytic subunit (Fragment) OS=Homo sap			1	0	1	0	1	0	1	0	0	0	0	0	0	0	0	0	8403500	0	0	0	0	0	0	0	23826000	0	0	0	7913600	0	0	0	0	0	0	0
Q8IX01-4;Q8IX01-3;Q8IX01;M0R2Z9;M0R3F6;M0R065;M0R216	Q8IX01-4;Q8IX01-3;Q8IX01;M0R2Z9;M0R3F6	SURP and G-patch domain-containing protein 2	SUGP2	>sp|Q8IX01-4|SUGP2_HUMAN Isoform 4 of SURP and G-patch domain-containing protein 2 OS=Homo sapiens GN=SUGP2;>sp|Q8IX01-3|SUGP2_HUMAN Isoform 3 of SURP and G-patch domain-containing protein 2 OS=Homo sapiens GN=SUGP2;>sp|Q8IX01|SUGP2_HUMAN SURP and G-patch			1	2	2	2	1	1	2	2	2	2	3	1	0	16336000	0	13607000	0	0	19025000	0	0	0	0	0	3122100	13533000	4209100	10984000	2871600	4317800	14048000	3877600	28890000	23228000	20878000	4004200
O00116;A0A1B0GWA2;B8ZZ81	O00116;A0A1B0GWA2	Alkyldihydroxyacetonephosphate synthase, peroxisomal	AGPS	>sp|O00116|ADAS_HUMAN Alkyldihydroxyacetonephosphate synthase, peroxisomal OS=Homo sapiens GN=AGPS PE=1 SV=1;>tr|A0A1B0GWA2|A0A1B0GWA2_HUMAN Alkyldihydroxyacetonephosphate synthase, peroxisomal (Fragment) OS=Homo sapiens GN=AGPS PE=1 SV=1			7	8	8	9	4	7	8	8	8	9	7	11	232690000	247880000	254270000	270440000	206790000	228860000	243780000	230370000	298000000	289330000	212410000	298090000	192210000	219600000	248370000	383930000	136970000	257090000	292810000	264410000	297170000	234660000	207140000	444060000
O00148;O00148-2;K7EQN7;O00148-3;Q13838;Q13838-2;Q5STU3;K7EPJ3;F6WLT2;A0A0G2JJZ9;F6S4E6;A0A0A0MT12;F6TRA5;A0A140T9X3;A0A0D9SEM9;K7EN69;A0A140T996;K7ENP6;K7EL56;K7EIL8;A0A140T9L4;A0A140T973;A0A140T9K1;A0A140T9X9;H0Y400;F6QYI9;A0A0G2JJL7;F6R6M7;F6UJC5;A0A140TA18;A0A0G2JHN7;F6U6E2;F6S2B7;F6SXL5;A0A140T9K2;A0A140T9N3;H0YCC6	O00148;O00148-2;K7EQN7;O00148-3;Q13838;Q13838-2;Q5STU3	ATP-dependent RNA helicase DDX39A;Spliceosome RNA helicase DDX39B	DDX39A;DDX39B	>sp|O00148|DX39A_HUMAN ATP-dependent RNA helicase DDX39A OS=Homo sapiens GN=DDX39A PE=1 SV=2;>sp|O00148-2|DX39A_HUMAN Isoform 2 of ATP-dependent RNA helicase DDX39A OS=Homo sapiens GN=DDX39A;>tr|K7EQN7|K7EQN7_HUMAN ATP-dependent RNA helicase DDX39A (Fragme			4	4	7	7	7	7	6	6	8	6	6	7	163430000	278040000	214880000	218030000	182790000	239040000	202830000	211680000	215550000	253330000	248660000	224620000	112460000	157130000	260620000	194900000	237780000	324680000	183680000	176520000	317760000	221950000	240570000	208630000
O00203-3;O00203;H0YBD0;Q13367-3;Q13367;Q13367-4	O00203-3;O00203	AP-3 complex subunit beta-1	AP3B1	>sp|O00203-3|AP3B1_HUMAN Isoform 2 of AP-3 complex subunit beta-1 OS=Homo sapiens GN=AP3B1;>sp|O00203|AP3B1_HUMAN AP-3 complex subunit beta-1 OS=Homo sapiens GN=AP3B1 PE=1 SV=3			5	7	6	9	6	7	5	7	5	9	7	6	124120000	136570000	145920000	154600000	126590000	136360000	117960000	153920000	128860000	132590000	153030000	133200000	103340000	171880000	132760000	216660000	115250000	162110000	110150000	165720000	103440000	123480000	144150000	121820000
O00231;O00231-2;J3QRY4;J3QS13;J3KSW3	O00231;O00231-2	26S proteasome non-ATPase regulatory subunit 11	PSMD11	>sp|O00231|PSD11_HUMAN 26S proteasome non-ATPase regulatory subunit 11 OS=Homo sapiens GN=PSMD11 PE=1 SV=3;>sp|O00231-2|PSD11_HUMAN Isoform 2 of 26S proteasome non-ATPase regulatory subunit 11 OS=Homo sapiens GN=PSMD11			10	7	10	9	5	3	5	4	7	7	6	6	150310000	178690000	160670000	172490000	167400000	137440000	144470000	171710000	210830000	189700000	174520000	186020000	177230000	195840000	175430000	245930000	148220000	100160000	139780000	102090000	230990000	269280000	161980000	232390000
O00232;O00232-2;J3KTJ5;J3KSK1	O00232;O00232-2	26S proteasome non-ATPase regulatory subunit 12	PSMD12	>sp|O00232|PSD12_HUMAN 26S proteasome non-ATPase regulatory subunit 12 OS=Homo sapiens GN=PSMD12 PE=1 SV=3;>sp|O00232-2|PSD12_HUMAN Isoform 2 of 26S proteasome non-ATPase regulatory subunit 12 OS=Homo sapiens GN=PSMD12			3	3	3	4	3	3	2	4	3	3	6	4	51490000	44355000	52130000	52716000	60400000	0	44165000	54931000	69654000	61567000	57196000	64979000	48683000	35265000	39070000	42453000	41640000	14003000	30949000	65579000	58709000	31192000	93583000	81719000
O00264;O00264-2	O00264	Membrane-associated progesterone receptor component 1	PGRMC1	>sp|O00264|PGRC1_HUMAN Membrane-associated progesterone receptor component 1 OS=Homo sapiens GN=PGRMC1 PE=1 SV=3			3	3	4	4	2	4	5	4	2	2	2	2	84194000	79248000	70697000	84084000	91389000	78602000	79558000	81111000	89885000	86145000	93840000	92975000	78079000	79646000	98155000	104820000	66463000	96877000	129730000	126720000	76342000	73641000	103820000	78075000
O00303;H0YDT6;E9PQV8	O00303	Eukaryotic translation initiation factor 3 subunit F	EIF3F	>sp|O00303|EIF3F_HUMAN Eukaryotic translation initiation factor 3 subunit F OS=Homo sapiens GN=EIF3F PE=1 SV=1			0	3	1	1	1	1	1	0	0	1	2	1	0	50752000	0	0	0	0	0	0	0	0	36826000	0	0	70614000	20289000	24078000	30495000	19395000	24575000	0	0	21894000	35264000	24534000
O00339-3;O00339-2;O00339	O00339-3;O00339-2;O00339	Matrilin-2	MATN2	>sp|O00339-3|MATN2_HUMAN Isoform 3 of Matrilin-2 OS=Homo sapiens GN=MATN2;>sp|O00339-2|MATN2_HUMAN Isoform 2 of Matrilin-2 OS=Homo sapiens GN=MATN2;>sp|O00339|MATN2_HUMAN Matrilin-2 OS=Homo sapiens GN=MATN2 PE=1 SV=4			1	0	0	0	0	0	0	0	0	0	1	0	0	0	0	0	0	0	0	0	0	0	23521000	0	19793000	0	0	0	0	0	0	0	0	0	24175000	0
O00410;O00410-3;H0Y8C6;O00410-2;E7ETV3;E7EQT5;E7EV12;C9JMV5;H0Y3V4;C9JZD8;C9JZ53;E7EWK4;E7EX05;C9JQT6;E7ESA1;E7ESZ1;E7ETV8;C9J875;C9JXE0	O00410;O00410-3;H0Y8C6;O00410-2	Importin-5	IPO5	>sp|O00410|IPO5_HUMAN Importin-5 OS=Homo sapiens GN=IPO5 PE=1 SV=4;>sp|O00410-3|IPO5_HUMAN Isoform 3 of Importin-5 OS=Homo sapiens GN=IPO5;>tr|H0Y8C6|H0Y8C6_HUMAN Importin-5 (Fragment) OS=Homo sapiens GN=IPO5 PE=1 SV=1;>sp|O00410-2|IPO5_HUMAN Isoform 2 of			28	27	30	26	31	31	29	30	30	27	31	25	2491200000	2331800000	2392200000	2358300000	2207100000	2165300000	2006400000	2144200000	2419900000	2324400000	2272300000	2178600000	2820500000	2623500000	3239000000	2457700000	2491200000	2704100000	2303000000	2613100000	2675500000	2240100000	2649200000	2445800000
O00411;K7EMH3;K7ESD1	O00411	DNA-directed RNA polymerase, mitochondrial	POLRMT	>sp|O00411|RPOM_HUMAN DNA-directed RNA polymerase, mitochondrial OS=Homo sapiens GN=POLRMT PE=1 SV=2			8	9	14	12	6	10	6	6	9	7	9	6	148140000	176730000	172050000	176730000	192340000	190600000	129370000	155470000	173960000	160540000	182800000	157300000	130450000	164740000	220240000	196130000	135420000	184270000	56692000	111120000	164990000	112730000	179260000	96525000
O00461;F8W785	O00461;F8W785	Golgi integral membrane protein 4	GOLIM4	>sp|O00461|GOLI4_HUMAN Golgi integral membrane protein 4 OS=Homo sapiens GN=GOLIM4 PE=1 SV=1;>tr|F8W785|F8W785_HUMAN Golgi integral membrane protein 4 OS=Homo sapiens GN=GOLIM4 PE=1 SV=1			2	1	1	4	2	0	2	1	2	2	2	2	35456000	0	0	36421000	39873000	0	47466000	0	37036000	0	0	0	33252000	19904000	15762000	34328000	32658000	0	40181000	15093000	32140000	15808000	15754000	14153000
O00471;A0A0A0MSI8;F8W9B8;G3V4Z7	O00471;A0A0A0MSI8;F8W9B8	Exocyst complex component 5	EXOC5	>sp|O00471|EXOC5_HUMAN Exocyst complex component 5 OS=Homo sapiens GN=EXOC5 PE=1 SV=1;>tr|A0A0A0MSI8|A0A0A0MSI8_HUMAN Exocyst complex component 5 OS=Homo sapiens GN=EXOC5 PE=1 SV=1;>tr|F8W9B8|F8W9B8_HUMAN Exocyst complex component 5 OS=Homo sapiens GN=EXOC			6	4	4	5	3	2	3	3	3	2	2	3	57451000	63139000	70927000	66896000	62489000	67807000	68250000	56919000	70815000	71785000	53667000	68619000	92637000	89695000	64184000	83570000	59219000	46543000	63116000	74034000	70821000	48018000	34095000	62717000
O00483	O00483	NADH dehydrogenase [ubiquinone] 1 alpha subcomplex subunit 4	NDUFA4	>sp|O00483|NDUA4_HUMAN Cytochrome c oxidase subunit NDUFA4 OS=Homo sapiens GN=NDUFA4 PE=1 SV=1			2	3	2	3	2	2	2	2	2	2	2	1	0	147730000	159360000	155640000	134160000	133470000	169350000	151100000	0	183490000	193350000	0	155160000	186580000	171320000	204970000	131250000	135600000	140560000	145900000	178820000	191610000	193890000	149400000
O00487	O00487	26S proteasome non-ATPase regulatory subunit 14	PSMD14	>sp|O00487|PSDE_HUMAN 26S proteasome non-ATPase regulatory subunit 14 OS=Homo sapiens GN=PSMD14 PE=1 SV=1			2	1	2	2	2	2	2	1	1	1	0	1	38781000	0	28274000	30405000	40721000	33078000	29638000	0	0	0	0	0	41658000	15606000	31727000	35763000	38124000	34522000	30109000	20072000	22535000	19440000	0	19965000
O00592-2;O00592	O00592-2;O00592	Podocalyxin	PODXL	>sp|O00592-2|PODXL_HUMAN Isoform 2 of Podocalyxin OS=Homo sapiens GN=PODXL;>sp|O00592|PODXL_HUMAN Podocalyxin OS=Homo sapiens GN=PODXL PE=1 SV=2			2	1	1	2	1	1	1	1	1	2	1	1	89671000	0	0	0	0	0	0	0	0	98532000	0	0	99235000	24646000	28119000	75572000	20343000	20723000	0	25979000	28869000	102860000	79554000	28090000
O00767	O00767	Acyl-CoA desaturase	SCD	>sp|O00767|ACOD_HUMAN Acyl-CoA desaturase OS=Homo sapiens GN=SCD PE=1 SV=2			2	2	1	1	2	2	2	2	1	1	1	1	136570000	0	0	0	143770000	151710000	140410000	157010000	0	0	0	0	146980000	96669000	78279000	75941000	136200000	159220000	142260000	160520000	82175000	86302000	81801000	78030000
O14617;O14617-5;O14617-4;O14617-3;O14617-2;K7ELX8;A0A087WYN6;K7ERW8	O14617;O14617-5;O14617-4;O14617-3;O14617-2	AP-3 complex subunit delta-1	AP3D1	>sp|O14617|AP3D1_HUMAN AP-3 complex subunit delta-1 OS=Homo sapiens GN=AP3D1 PE=1 SV=1;>sp|O14617-5|AP3D1_HUMAN Isoform 5 of AP-3 complex subunit delta-1 OS=Homo sapiens GN=AP3D1;>sp|O14617-4|AP3D1_HUMAN Isoform 4 of AP-3 complex subunit delta-1 OS=Homo sa			7	7	10	8	4	4	8	8	6	6	6	6	110680000	112380000	124300000	117000000	102300000	114180000	129510000	121610000	147560000	133920000	157380000	157310000	114910000	93285000	153730000	153330000	42767000	77745000	107640000	101360000	136240000	118280000	130720000	117940000
O14653-3;I3L1K7;I3L3V4;I3L4Z6;I3L0K1;O14653;O14653-2;E7EQ34	O14653-3;I3L1K7;I3L3V4;I3L4Z6;I3L0K1;O14653;O14653-2;E7EQ34	Golgi SNAP receptor complex member 2	GOSR2	>sp|O14653-3|GOSR2_HUMAN Isoform 3 of Golgi SNAP receptor complex member 2 OS=Homo sapiens GN=GOSR2;>tr|I3L1K7|I3L1K7_HUMAN Golgi SNAP receptor complex member 2 OS=Homo sapiens GN=GOSR2 PE=4 SV=1;>tr|I3L3V4|I3L3V4_HUMAN Golgi SNAP receptor complex member 2			0	1	0	0	2	0	0	0	0	0	0	0	0	0	0	0	17064000	0	0	0	0	0	0	0	0	14058000	0	0	16069000	0	0	0	0	0	0	0
O14818-2;O14818;H0Y586;Q8TAA3-2;A0A087WYS6;Q8TAA3-5;Q8TAA3;O14818-4	O14818-2;O14818;H0Y586;Q8TAA3-2;A0A087WYS6;Q8TAA3-5;Q8TAA3	Proteasome subunit alpha type-7;Proteasome subunit alpha type-7-like	PSMA7;PSMA8	>sp|O14818-2|PSA7_HUMAN Isoform 2 of Proteasome subunit alpha type-7 OS=Homo sapiens GN=PSMA7;>sp|O14818|PSA7_HUMAN Proteasome subunit alpha type-7 OS=Homo sapiens GN=PSMA7 PE=1 SV=1;>tr|H0Y586|H0Y586_HUMAN Proteasome subunit alpha type-7 (Fragment) OS=Hom			1	2	4	3	2	1	2	1	2	2	0	1	0	51104000	64206000	71727000	49239000	0	49886000	0	71266000	45149000	0	0	18395000	50082000	79040000	104610000	42447000	19063000	45177000	20131000	58786000	40568000	0	17482000
O14828-2;O14828	O14828-2;O14828	Secretory carrier-associated membrane protein 3	SCAMP3	>sp|O14828-2|SCAM3_HUMAN Isoform 2 of Secretory carrier-associated membrane protein 3 OS=Homo sapiens GN=SCAMP3;>sp|O14828|SCAM3_HUMAN Secretory carrier-associated membrane protein 3 OS=Homo sapiens GN=SCAMP3 PE=1 SV=3			0	1	0	0	0	0	0	0	1	1	1	1	0	0	0	0	0	0	0	0	0	0	0	0	0	37808000	0	0	0	0	0	0	33001000	27609000	32971000	33970000
O14925;Q5SRD1;B4DDK6	O14925;Q5SRD1;B4DDK6	Mitochondrial import inner membrane translocase subunit Tim23;Putative mitochondrial import inner membrane translocase subunit Tim23B	TIMM23;TIMM23B	>sp|O14925|TIM23_HUMAN Mitochondrial import inner membrane translocase subunit Tim23 OS=Homo sapiens GN=TIMM23 PE=1 SV=1;>sp|Q5SRD1|TI23B_HUMAN Putative mitochondrial import inner membrane translocase subunit Tim23B OS=Homo sapiens GN=TIMM23B PE=5 SV=2;>tr			0	1	0	0	0	0	0	1	1	0	2	0	0	0	0	0	0	0	0	0	0	0	0	0	0	22835000	0	0	0	0	0	26093000	45432000	0	31523000	0
O14949	O14949	Cytochrome b-c1 complex subunit 8	UQCRQ	>sp|O14949|QCR8_HUMAN Cytochrome b-c1 complex subunit 8 OS=Homo sapiens GN=UQCRQ PE=1 SV=4			1	2	2	2	1	1	0	2	3	3	3	3	98953000	83091000	82322000	80547000	0	79300000	0	93528000	83552000	92525000	104410000	90010000	120070000	124390000	63631000	118210000	49680000	94397000	0	79373000	37887000	83290000	93333000	82417000
O14980;C9JKM9;C9J673;C9IZS4;C9JQ02;C9JV99;F8WF71;C9IYM2;C9JF49;H7BZC5	O14980	Exportin-1	XPO1	>sp|O14980|XPO1_HUMAN Exportin-1 OS=Homo sapiens GN=XPO1 PE=1 SV=1			32	34	31	31	27	28	27	30	29	28	25	29	3232200000	3401200000	3272500000	3456700000	3339100000	3377400000	3250700000	3303500000	3397900000	3304300000	3248900000	3202100000	3764100000	4343800000	3666500000	3825700000	2802300000	3564100000	3323700000	3509800000	3703100000	3187200000	3506500000	3480100000
O15042-2;O15042;E7EW00;H0Y8D9;E7ET15;C9JDJ7;C9J5L1;O15042-3	O15042-2;O15042;E7EW00;H0Y8D9;E7ET15	U2 snRNP-associated SURP motif-containing protein	U2SURP	>sp|O15042-2|SR140_HUMAN Isoform 2 of U2 snRNP-associated SURP motif-containing protein OS=Homo sapiens GN=U2SURP;>sp|O15042|SR140_HUMAN U2 snRNP-associated SURP motif-containing protein OS=Homo sapiens GN=U2SURP PE=1 SV=2;>tr|E7EW00|E7EW00_HUMAN U2 snRNP-			1	1	1	0	0	1	1	0	1	0	2	0	0	0	0	0	0	0	0	0	0	0	21680000	0	2782900	3693200	2724300	0	0	4981800	4183200	0	3636400	0	22283000	0
O15091-2;O15091;O15091-4;A0A0A0MTQ0;O15091-3	O15091-2;O15091;O15091-4	Mitochondrial ribonuclease P protein 3	KIAA0391	>sp|O15091-2|MRRP3_HUMAN Isoform 2 of Mitochondrial ribonuclease P protein 3 OS=Homo sapiens GN=KIAA0391;>sp|O15091|MRRP3_HUMAN Mitochondrial ribonuclease P protein 3 OS=Homo sapiens GN=KIAA0391 PE=1 SV=2;>sp|O15091-4|MRRP3_HUMAN Isoform 4 of Mitochondrial			3	3	2	2	2	4	3	3	3	5	3	1	0	0	0	0	0	77608000	71048000	59429000	61882000	69956000	68984000	0	69843000	27831000	59963000	34913000	12078000	86037000	80109000	70215000	76456000	108780000	46448000	0
O15121	O15121	Sphingolipid delta(4)-desaturase DES1	DEGS1	>sp|O15121|DEGS1_HUMAN Sphingolipid delta(4)-desaturase DES1 OS=Homo sapiens GN=DEGS1 PE=1 SV=1			0	1	1	1	1	1	0	1	1	0	1	2	0	0	0	0	0	0	0	0	0	0	0	0	0	28386000	13356000	26474000	25967000	23497000	0	18532000	15465000	0	18582000	103440000
O15173;O15173-2;U3KQM0;D3DNX8	O15173;O15173-2	Membrane-associated progesterone receptor component 2	PGRMC2	>sp|O15173|PGRC2_HUMAN Membrane-associated progesterone receptor component 2 OS=Homo sapiens GN=PGRMC2 PE=1 SV=1;>sp|O15173-2|PGRC2_HUMAN Isoform 2 of Membrane-associated progesterone receptor component 2 OS=Homo sapiens GN=PGRMC2			3	3	1	3	1	3	2	2	3	3	4	4	121760000	0	0	137230000	0	133400000	181700000	115950000	168980000	182990000	247780000	169000000	24496000	84111000	93874000	116000000	139200000	139910000	111000000	71679000	125260000	30313000	491210000	125010000
O15226;O15226-2	O15226;O15226-2	NF-kappa-B-repressing factor	NKRF	>sp|O15226|NKRF_HUMAN NF-kappa-B-repressing factor OS=Homo sapiens GN=NKRF PE=1 SV=2;>sp|O15226-2|NKRF_HUMAN Isoform 2 of NF-kappa-B-repressing factor OS=Homo sapiens GN=NKRF			0	0	0	0	0	0	0	0	0	1	0	0	0	0	0	0	0	0	0	0	0	12699000	0	0	0	0	0	0	0	0	0	0	0	12699000	0	0
O15258;Q5T092;A0A0A0MR06;Q5T091;Q5T093	O15258;Q5T092;A0A0A0MR06;Q5T091	Protein RER1	RER1	>sp|O15258|RER1_HUMAN Protein RER1 OS=Homo sapiens GN=RER1 PE=1 SV=1;>tr|Q5T092|Q5T092_HUMAN Protein RER1 (Fragment) OS=Homo sapiens GN=RER1 PE=1 SV=1;>tr|A0A0A0MR06|A0A0A0MR06_HUMAN Protein RER1 (Fragment) OS=Homo sapiens GN=RER1 PE=1 SV=1;>tr|Q5T091|Q5T0			3	1	2	2	1	3	2	3	3	3	2	2	83167000	0	84664000	88829000	0	86607000	88695000	77635000	92191000	96076000	80296000	79539000	113410000	24121000	71024000	77690000	41394000	106450000	83495000	95758000	88976000	69895000	79406000	80104000
O15260-2;Q5T8U5;O15260;O15260-3;B7Z1G8	O15260-2;Q5T8U5;O15260;O15260-3;B7Z1G8	Surfeit locus protein 4	SURF4	>sp|O15260-2|SURF4_HUMAN Isoform 2 of Surfeit locus protein 4 OS=Homo sapiens GN=SURF4;>tr|Q5T8U5|Q5T8U5_HUMAN Surfeit 4 OS=Homo sapiens GN=SURF4 PE=1 SV=1;>sp|O15260|SURF4_HUMAN Surfeit locus protein 4 OS=Homo sapiens GN=SURF4 PE=1 SV=3;>sp|O15260-3|SURF4			4	4	5	3	4	3	3	4	2	1	4	2	550780000	533790000	480750000	380320000	472750000	558810000	571970000	530940000	551200000	0	302830000	592870000	685230000	696090000	356770000	296630000	489710000	554970000	646830000	618080000	191000000	109560000	315810000	213090000
O15269;O15269-2	O15269	Serine palmitoyltransferase 1	SPTLC1	>sp|O15269|SPTC1_HUMAN Serine palmitoyltransferase 1 OS=Homo sapiens GN=SPTLC1 PE=1 SV=1			0	2	0	0	1	1	0	0	1	1	1	1	0	34014000	0	0	0	0	0	0	0	0	0	0	0	38631000	0	0	0	0	0	0	40229000	0	0	0
O15371-2;O15371-3;O15371	O15371-2;O15371-3;O15371	Eukaryotic translation initiation factor 3 subunit D	EIF3D	>sp|O15371-2|EIF3D_HUMAN Isoform 2 of Eukaryotic translation initiation factor 3 subunit D OS=Homo sapiens GN=EIF3D;>sp|O15371-3|EIF3D_HUMAN Isoform 3 of Eukaryotic translation initiation factor 3 subunit D OS=Homo sapiens GN=EIF3D;>sp|O15371|EIF3D_HUMAN E			1	1	1	0	0	0	0	0	1	0	0	1	0	0	0	0	0	0	0	0	0	0	0	22684000	17511000	21119000	21316000	0	0	0	0	0	25021000	0	0	23737000
O15397;O15397-2;F5H2I3;F5H244;H0YH64;F5H292;F5GXT5	O15397;O15397-2	Importin-8	IPO8	>sp|O15397|IPO8_HUMAN Importin-8 OS=Homo sapiens GN=IPO8 PE=1 SV=2;>sp|O15397-2|IPO8_HUMAN Isoform 2 of Importin-8 OS=Homo sapiens GN=IPO8			12	13	10	14	7	9	9	9	10	10	7	12	341950000	344840000	309310000	336300000	247320000	309690000	275580000	282180000	304730000	336150000	236670000	290670000	360850000	415420000	300960000	433520000	148590000	275340000	197880000	189330000	328130000	292400000	138840000	325970000
O15427;J3QQS9;J3QQV2;J3QSC3;J3QRP8;J3QLE3;J3KTM6;J3QRU2;J3KT83;J3QRA0;J3KTI8	O15427	Monocarboxylate transporter 4	SLC16A3	>sp|O15427|MOT4_HUMAN Monocarboxylate transporter 4 OS=Homo sapiens GN=SLC16A3 PE=1 SV=1			4	6	6	5	2	2	2	2	2	3	2	4	84574000	89251000	86171000	84731000	90794000	0	92968000	0	91700000	93729000	0	80793000	105660000	141650000	106590000	91742000	60738000	61111000	84870000	63083000	68112000	81846000	15585000	94245000
O43156	O43156	TELO2-interacting protein 1 homolog	TTI1	>sp|O43156|TTI1_HUMAN TELO2-interacting protein 1 homolog OS=Homo sapiens GN=TTI1 PE=1 SV=3			1	1	1	0	1	1	1	1	1	1	2	2	0	0	0	0	0	0	0	0	0	0	0	0	0	0	0	0	0	0	0	0	0	0	3216200	16764000
O43172-2;O43172	O43172-2;O43172	U4/U6 small nuclear ribonucleoprotein Prp4	PRPF4	>sp|O43172-2|PRP4_HUMAN Isoform 2 of U4/U6 small nuclear ribonucleoprotein Prp4 OS=Homo sapiens GN=PRPF4;>sp|O43172|PRP4_HUMAN U4/U6 small nuclear ribonucleoprotein Prp4 OS=Homo sapiens GN=PRPF4 PE=1 SV=2			1	0	0	0	0	2	2	0	1	1	1	1	0	0	0	0	0	0	0	0	0	0	0	0	11816000	0	0	0	0	15995000	33224000	0	16511000	13470000	11881000	10355000
O43175;Q5SZU1	O43175;Q5SZU1	D-3-phosphoglycerate dehydrogenase	PHGDH	>sp|O43175|SERA_HUMAN D-3-phosphoglycerate dehydrogenase OS=Homo sapiens GN=PHGDH PE=1 SV=4;>tr|Q5SZU1|Q5SZU1_HUMAN D-3-phosphoglycerate dehydrogenase OS=Homo sapiens GN=PHGDH PE=1 SV=1			16	14	15	15	12	14	15	14	13	13	14	15	1202600000	1112700000	1217200000	1173400000	1183900000	1170900000	1212700000	1217300000	1179700000	1240800000	1273700000	1180500000	1442900000	1200400000	1303500000	1303100000	1002900000	1173700000	1330400000	1225400000	1142400000	1248300000	1199400000	1379900000
O43242;O43242-2	O43242;O43242-2	26S proteasome non-ATPase regulatory subunit 3	PSMD3	>sp|O43242|PSMD3_HUMAN 26S proteasome non-ATPase regulatory subunit 3 OS=Homo sapiens GN=PSMD3 PE=1 SV=2;>sp|O43242-2|PSMD3_HUMAN Isoform 2 of 26S proteasome non-ATPase regulatory subunit 3 OS=Homo sapiens GN=PSMD3			5	8	9	9	4	7	9	6	12	8	9	8	213510000	255350000	238230000	216900000	235180000	235120000	247880000	241550000	252470000	258490000	270260000	253870000	173070000	352580000	288960000	262230000	140680000	289730000	380300000	152430000	349390000	209240000	250060000	235410000
O43264-2;O43264;F5H3C1	O43264-2;O43264	Centromere/kinetochore protein zw10 homolog	ZW10	>sp|O43264-2|ZW10_HUMAN Isoform 2 of Centromere/kinetochore protein zw10 homolog OS=Homo sapiens GN=ZW10;>sp|O43264|ZW10_HUMAN Centromere/kinetochore protein zw10 homolog OS=Homo sapiens GN=ZW10 PE=1 SV=3			3	2	2	3	2	1	2	1	2	3	1	2	37376000	0	44327000	42139000	46566000	0	49093000	0	0	0	0	0	52203000	55868000	38121000	59973000	39332000	26005000	44164000	17575000	20726000	45605000	0	23770000
O43290;E9PQI8	O43290	U4/U6.U5 tri-snRNP-associated protein 1	SART1	>sp|O43290|SNUT1_HUMAN U4/U6.U5 tri-snRNP-associated protein 1 OS=Homo sapiens GN=SART1 PE=1 SV=1			0	0	0	1	1	1	0	0	1	1	2	0	0	0	0	0	0	0	0	0	0	0	28025000	0	0	0	0	0	0	5681400	0	0	0	12134000	28804000	0
O43292-2;O43292;E9PLV6;E9PPZ9;E9PQ31	O43292-2;O43292;E9PLV6;E9PPZ9;E9PQ31	Glycosylphosphatidylinositol anchor attachment 1 protein	GPAA1	>sp|O43292-2|GPAA1_HUMAN Isoform 2 of Glycosylphosphatidylinositol anchor attachment 1 protein OS=Homo sapiens GN=GPAA1;>sp|O43292|GPAA1_HUMAN Glycosylphosphatidylinositol anchor attachment 1 protein OS=Homo sapiens GN=GPAA1 PE=1 SV=3;>tr|E9PLV6|E9PLV6_HUM			0	0	0	0	0	0	0	0	1	1	1	1	0	0	0	0	0	0	0	0	0	0	0	29793000	0	0	0	0	0	0	0	0	0	0	0	31176000
O43324;O43324-2;D6RBD7;C9J1V9;H0YAL7;D6RCQ0	O43324;O43324-2;D6RBD7;C9J1V9;H0YAL7	Eukaryotic translation elongation factor 1 epsilon-1	EEF1E1;hCG_2043275	>sp|O43324|MCA3_HUMAN Eukaryotic translation elongation factor 1 epsilon-1 OS=Homo sapiens GN=EEF1E1 PE=1 SV=1;>sp|O43324-2|MCA3_HUMAN Isoform 2 of Eukaryotic translation elongation factor 1 epsilon-1 OS=Homo sapiens GN=EEF1E1;>tr|D6RBD7|D6RBD7_HUMAN Eukar			1	3	2	3	3	3	2	2	2	2	3	3	0	209190000	0	241780000	193110000	183200000	198070000	173570000	215250000	213600000	170640000	212430000	70282000	172700000	78332000	201430000	191140000	210140000	138150000	124140000	163860000	163570000	230530000	250510000
O43395;O43395-3	O43395;O43395-3	U4/U6 small nuclear ribonucleoprotein Prp3	PRPF3	>sp|O43395|PRPF3_HUMAN U4/U6 small nuclear ribonucleoprotein Prp3 OS=Homo sapiens GN=PRPF3 PE=1 SV=2;>sp|O43395-3|PRPF3_HUMAN Isoform 2 of U4/U6 small nuclear ribonucleoprotein Prp3 OS=Homo sapiens GN=PRPF3			1	2	1	1	0	0	1	0	1	1	1	2	0	56944000	0	0	0	0	0	0	0	0	0	38852000	22288000	59696000	15138000	15642000	0	0	15498000	0	7459800	18361000	20845000	35035000
O43592;F8WDU6;F5GYW6	O43592;F8WDU6	Exportin-T	XPOT	>sp|O43592|XPOT_HUMAN Exportin-T OS=Homo sapiens GN=XPOT PE=1 SV=2;>tr|F8WDU6|F8WDU6_HUMAN Exportin-T (Fragment) OS=Homo sapiens GN=XPOT PE=1 SV=8			3	2	4	3	1	1	3	1	2	3	1	1	60970000	0	56380000	57103000	0	0	0	0	0	0	0	0	47784000	14885000	92971000	47125000	15920000	15856000	54218000	12595000	22322000	19311000	0	17641000
O43615;M0QXU7;M0QXM9	O43615;M0QXU7	Mitochondrial import inner membrane translocase subunit TIM44	TIMM44	>sp|O43615|TIM44_HUMAN Mitochondrial import inner membrane translocase subunit TIM44 OS=Homo sapiens GN=TIMM44 PE=1 SV=2;>tr|M0QXU7|M0QXU7_HUMAN Mitochondrial import inner membrane translocase subunit TIM44 (Fragment) OS=Homo sapiens GN=TIMM44 PE=1 SV=1			1	2	2	1	0	0	1	1	1	2	1	1	0	0	21570000	0	0	0	0	0	0	0	0	0	5007100	26292000	12701000	3959100	0	0	4335400	5000900	18008000	27289000	0	5128700
O43809;H3BND3;H3BV41	O43809;H3BND3;H3BV41	Cleavage and polyadenylation specificity factor subunit 5	NUDT21	>sp|O43809|CPSF5_HUMAN Cleavage and polyadenylation specificity factor subunit 5 OS=Homo sapiens GN=NUDT21 PE=1 SV=1;>tr|H3BND3|H3BND3_HUMAN Cleavage and polyadenylation-specificity factor subunit 5 (Fragment) OS=Homo sapiens GN=NUDT21 PE=1 SV=8;>tr|H3BV41			1	1	0	0	3	3	3	2	1	3	1	1	0	0	0	0	78805000	77049000	73018000	61750000	0	61811000	0	0	0	10711000	0	0	75778000	83410000	76181000	64398000	15158000	45127000	0	11749000
O43852-9;O43852-5;O43852-2;O43852;O43852-4;O43852-3;O43852-12;O43852-13;H0Y875;O43852-14;O43852-7;O43852-15;O43852-11;O43852-8;O43852-10;O43852-6	O43852-9;O43852-5;O43852-2;O43852;O43852-4;O43852-3;O43852-12;O43852-13;H0Y875;O43852-14;O43852-7;O43852-15;O43852-11;O43852-8;O43852-10;O43852-6	Calumenin	CALU	>sp|O43852-9|CALU_HUMAN Isoform 9 of Calumenin OS=Homo sapiens GN=CALU;>sp|O43852-5|CALU_HUMAN Isoform 5 of Calumenin OS=Homo sapiens GN=CALU;>sp|O43852-2|CALU_HUMAN Isoform 2 of Calumenin OS=Homo sapiens GN=CALU;>sp|O43852|CALU_HUMAN Calumenin OS=Homo sap			1	1	0	0	0	0	0	0	0	0	0	0	0	13518000	0	0	0	0	0	0	0	0	0	0	15140000	15353000	0	0	0	0	0	0	0	0	0	0
O43854-2;O43854	O43854-2;O43854	EGF-like repeat and discoidin I-like domain-containing protein 3	EDIL3	>sp|O43854-2|EDIL3_HUMAN Isoform 2 of EGF-like repeat and discoidin I-like domain-containing protein 3 OS=Homo sapiens GN=EDIL3;>sp|O43854|EDIL3_HUMAN EGF-like repeat and discoidin I-like domain-containing protein 3 OS=Homo sapiens GN=EDIL3 PE=1 SV=1			1	1	0	0	1	1	1	1	2	3	1	2	0	0	0	0	0	0	0	0	27117000	0	0	21948000	18215000	26973000	0	0	17457000	15524000	18726000	26214000	27485000	33018000	16825000	23397000
O43913;O43913-2;G3V0H0	O43913;O43913-2	Origin recognition complex subunit 5	ORC5	>sp|O43913|ORC5_HUMAN Origin recognition complex subunit 5 OS=Homo sapiens GN=ORC5 PE=1 SV=1;>sp|O43913-2|ORC5_HUMAN Isoform 2 of Origin recognition complex subunit 5 OS=Homo sapiens GN=ORC5			0	0	1	0	0	0	0	0	0	1	0	0	0	0	0	0	0	0	0	0	0	0	0	0	0	0	22170000	0	0	0	0	0	0	17786000	0	0
O60264	O60264	SWI/SNF-related matrix-associated actin-dependent regulator of chromatin subfamily A member 5	SMARCA5	>sp|O60264|SMCA5_HUMAN SWI/SNF-related matrix-associated actin-dependent regulator of chromatin subfamily A member 5 OS=Homo sapiens GN=SMARCA5 PE=1 SV=1			4	6	7	6	2	2	2	0	5	6	5	5	84130000	87732000	99502000	97453000	0	0	88944000	0	102500000	105490000	83871000	85795000	62496000	82705000	119210000	161830000	15820000	28329000	32078000	0	104790000	145840000	79853000	80197000
O60313-2;O60313;E5KLJ5;E5KLK1;E5KLJ6;E5KLJ9;H7C141;H7C321;C9JY58;H7C3G2;C9JMB8;A8MXB6	O60313-2;O60313;E5KLJ5;E5KLK1;E5KLJ6;E5KLJ9	Dynamin-like 120 kDa protein, mitochondrial;Dynamin-like 120 kDa protein, form S1	OPA1	>sp|O60313-2|OPA1_HUMAN Isoform 2 of Dynamin-like 120 kDa protein, mitochondrial OS=Homo sapiens GN=OPA1;>sp|O60313|OPA1_HUMAN Dynamin-like 120 kDa protein, mitochondrial OS=Homo sapiens GN=OPA1 PE=1 SV=3;>tr|E5KLJ5|E5KLJ5_HUMAN Dynamin-like 120 kDa protei			24	23	23	23	16	18	19	18	19	18	13	20	536630000	521960000	552240000	538390000	490080000	532500000	524340000	505440000	566840000	523990000	495780000	577640000	642100000	619260000	740170000	680600000	420170000	522050000	534560000	547710000	597000000	573350000	364110000	676840000
O60427;A0A0A0MR51;H7C2V0;H0YB97;O60427-2;F5H8G5;F5H3P6;F5H3U5	O60427;A0A0A0MR51;H7C2V0	Fatty acid desaturase 1	FADS1	>sp|O60427|FADS1_HUMAN Fatty acid desaturase 1 OS=Homo sapiens GN=FADS1 PE=1 SV=3;>tr|A0A0A0MR51|A0A0A0MR51_HUMAN Fatty acid desaturase 1 OS=Homo sapiens GN=FADS1 PE=1 SV=1;>tr|H7C2V0|H7C2V0_HUMAN Fatty acid desaturase 1 (Fragment) OS=Homo sapiens GN=FADS1			4	4	4	4	4	4	4	3	3	4	3	2	88860000	83286000	92007000	71347000	71524000	60310000	58418000	68622000	75206000	77278000	145960000	107760000	80154000	87053000	116870000	93308000	91002000	39823000	63617000	66354000	87681000	106890000	161960000	88344000
O60488-2;O60488;D6RFW9;D6RDA8;D6RD96;D6RF95	O60488-2;O60488	Long-chain-fatty-acid--CoA ligase 4	ACSL4	>sp|O60488-2|ACSL4_HUMAN Isoform Short of Long-chain-fatty-acid--CoA ligase 4 OS=Homo sapiens GN=ACSL4;>sp|O60488|ACSL4_HUMAN Long-chain-fatty-acid--CoA ligase 4 OS=Homo sapiens GN=ACSL4 PE=1 SV=2			2	2	2	2	0	1	0	0	3	2	2	1	0	0	0	0	0	0	0	0	24750000	0	0	0	0	0	0	0	0	0	0	0	25472000	27937000	0	0
O60518;A0A096LPA6;A0A096LNS2	O60518	Ran-binding protein 6	RANBP6	>sp|O60518|RNBP6_HUMAN Ran-binding protein 6 OS=Homo sapiens GN=RANBP6 PE=1 SV=2			5	3	5	4	2	4	3	3	5	2	3	3	31463000	30947000	25973000	0	0	32315000	36195000	0	0	0	33255000	29972000	44441000	28592000	40778000	13217000	8763900	27483000	38590000	14521000	33414000	10190000	29331000	25739000
O60573;B8ZZL3;C9JEL3;B9A044;O60573-2;B8ZZ50	O60573;B8ZZL3;C9JEL3;B9A044;O60573-2;B8ZZ50	Eukaryotic translation initiation factor 4E type 2	EIF4E2	>sp|O60573|IF4E2_HUMAN Eukaryotic translation initiation factor 4E type 2 OS=Homo sapiens GN=EIF4E2 PE=1 SV=1;>tr|B8ZZL3|B8ZZL3_HUMAN Eukaryotic translation initiation factor 4E type 2 OS=Homo sapiens GN=EIF4E2 PE=1 SV=1;>tr|C9JEL3|C9JEL3_HUMAN Eukaryotic			0	1	1	0	0	0	0	0	0	0	0	0	0	0	33913000	0	0	0	0	0	0	0	0	0	0	32008000	38193000	0	0	0	0	0	0	0	0	0
O60645-2;O60645-3;O60645;D6RB59;D6RBR9;H0Y995	O60645-2;O60645-3;O60645;D6RB59	Exocyst complex component 3	EXOC3	>sp|O60645-2|EXOC3_HUMAN Isoform 2 of Exocyst complex component 3 OS=Homo sapiens GN=EXOC3;>sp|O60645-3|EXOC3_HUMAN Isoform 3 of Exocyst complex component 3 OS=Homo sapiens GN=EXOC3;>sp|O60645|EXOC3_HUMAN Exocyst complex component 3 OS=Homo sapiens GN=EXOC			6	5	3	6	2	3	3	3	3	4	6	4	68140000	66544000	48253000	70112000	58505000	0	0	77662000	59604000	55938000	82687000	78573000	98583000	84176000	23941000	105740000	28232000	19428000	24190000	65020000	59654000	35729000	137470000	95450000
O60725	O60725	Protein-S-isoprenylcysteine O-methyltransferase	ICMT	>sp|O60725|ICMT_HUMAN Protein-S-isoprenylcysteine O-methyltransferase OS=Homo sapiens GN=ICMT PE=1 SV=1			1	1	0	1	1	1	0	0	0	0	1	1	0	0	0	0	0	41811000	0	0	0	0	0	0	14635000	12463000	0	0	32736000	43892000	0	0	0	0	9232400	16379000
O60763;O60763-2;REV__R4GMN2;REV__Q5VZ89-5;REV__Q5VZ89-6;REV__Q5VZ89;REV__R4GNB2;REV__R4GN35	O60763;O60763-2	General vesicular transport factor p115	USO1	>sp|O60763|USO1_HUMAN General vesicular transport factor p115 OS=Homo sapiens GN=USO1 PE=1 SV=2;>sp|O60763-2|USO1_HUMAN Isoform 2 of General vesicular transport factor p115 OS=Homo sapiens GN=USO1			15	13	17	17	11	11	10	11	14	13	10	13	303990000	316570000	324950000	335900000	312950000	340110000	341630000	336100000	332240000	322920000	305260000	330470000	523030000	366550000	498490000	503730000	283870000	271750000	280100000	268230000	399900000	363930000	309820000	383550000
Q99880;Q99879;Q99877;Q93079;Q5QNW6;P62807;P58876;P57053;O60814;Q5QNW6-2;U3KQK0	Q99880;Q99879;Q99877;Q93079;Q5QNW6;P62807;P58876;P57053;O60814;Q5QNW6-2;U3KQK0	Histone H2B type 1-L;Histone H2B type 1-M;Histone H2B type 1-N;Histone H2B type 1-H;Histone H2B type 2-F;Histone H2B type 1-C/E/F/G/I;Histone H2B type 1-D;Histone H2B type F-S;Histone H2B type 1-K	HIST1H2BL;HIST1H2BM;HIST1H2BN;HIST1H2BH;HIST2H2BF;HIST1H2BC;HIST1H2BD;H2BFS;HIST1H2BK	>sp|Q99880|H2B1L_HUMAN Histone H2B type 1-L OS=Homo sapiens GN=HIST1H2BL PE=1 SV=3;>sp|Q99879|H2B1M_HUMAN Histone H2B type 1-M OS=Homo sapiens GN=HIST1H2BM PE=1 SV=3;>sp|Q99877|H2B1N_HUMAN Histone H2B type 1-N OS=Homo sapiens GN=HIST1H2BN PE=1 SV=3;>sp|Q93			5	4	6	6	5	5	4	6	5	6	5	6	1027300000	1005000000	1189300000	1176900000	1587500000	1431300000	1553800000	1509900000	1135400000	1316800000	1302400000	1321100000	1102500000	491900000	1121200000	1536500000	1701000000	1724100000	949600000	1902300000	1010500000	1325600000	1094600000	1268100000
O60831;A6NP52;A6NM71	O60831;A6NP52;A6NM71	PRA1 family protein 2	PRAF2;WDR45	>sp|O60831|PRAF2_HUMAN PRA1 family protein 2 OS=Homo sapiens GN=PRAF2 PE=1 SV=1;>tr|A6NP52|A6NP52_HUMAN PRA1 family protein OS=Homo sapiens GN=PRAF2 PE=1 SV=1;>tr|A6NM71|A6NM71_HUMAN PRA1 family protein OS=Homo sapiens GN=WDR45 PE=1 SV=3			0	0	0	1	0	0	1	2	1	1	0	0	0	0	0	0	0	0	0	0	0	10250000	0	0	0	0	0	45745000	0	0	0	30028000	11761000	10250000	0	0
O60884;A0A087WT48	O60884;A0A087WT48	DnaJ homolog subfamily A member 2	DNAJA2	>sp|O60884|DNJA2_HUMAN DnaJ homolog subfamily A member 2 OS=Homo sapiens GN=DNAJA2 PE=1 SV=1;>tr|A0A087WT48|A0A087WT48_HUMAN DnaJ homolog subfamily A member 2 (Fragment) OS=Homo sapiens GN=DNAJA2 PE=1 SV=1			0	2	1	1	1	2	1	3	1	2	2	1	0	17175000	0	0	0	0	0	17912000	0	17554000	19812000	0	0	19719000	10944000	10039000	6579000	8189000	0	18286000	8093700	17519000	20352000	8585300
O75165	O75165	DnaJ homolog subfamily C member 13	DNAJC13	>sp|O75165|DJC13_HUMAN DnaJ homolog subfamily C member 13 OS=Homo sapiens GN=DNAJC13 PE=1 SV=5			0	0	1	0	0	0	1	1	1	3	1	1	0	0	0	0	0	0	0	0	0	46072000	0	0	0	0	8340100	0	0	0	4181500	34497000	32543000	52997000	15518000	33725000
O75306-2;O75306	O75306-2;O75306	NADH dehydrogenase [ubiquinone] iron-sulfur protein 2, mitochondrial	NDUFS2	>sp|O75306-2|NDUS2_HUMAN Isoform 2 of NADH dehydrogenase [ubiquinone] iron-sulfur protein 2, mitochondrial OS=Homo sapiens GN=NDUFS2;>sp|O75306|NDUS2_HUMAN NADH dehydrogenase [ubiquinone] iron-sulfur protein 2, mitochondrial OS=Homo sapiens GN=NDUFS2 PE=1			1	1	1	2	0	0	1	0	2	1	0	1	0	0	0	0	0	0	0	0	35397000	0	0	0	11666000	12164000	14890000	28226000	0	0	12560000	0	36429000	10946000	0	12197000
O75340;O75340-2;A0A024QZ42;H0Y9X3;A0A087WZ38;O75340-3;E7EPW6;D6RA21;Q86W51	O75340;O75340-2;A0A024QZ42	Programmed cell death protein 6	PDCD6	>sp|O75340|PDCD6_HUMAN Programmed cell death protein 6 OS=Homo sapiens GN=PDCD6 PE=1 SV=1;>sp|O75340-2|PDCD6_HUMAN Isoform 2 of Programmed cell death protein 6 OS=Homo sapiens GN=PDCD6;>tr|A0A024QZ42|A0A024QZ42_HUMAN HCG1985580, isoform CRA_c OS=Homo sapie			7	9	9	8	7	6	8	7	5	4	5	4	1202400000	1453600000	1453100000	1391000000	525770000	572530000	604870000	686840000	473160000	518890000	395360000	507500000	1292300000	1888800000	2230700000	1766100000	400920000	436590000	529530000	590560000	494450000	600010000	309030000	488260000
O75367-2;O75367-3;O75367;D6RCF2	O75367-2;O75367-3;O75367;D6RCF2	Core histone macro-H2A.1;Histone H2A	H2AFY	>sp|O75367-2|H2AY_HUMAN Isoform 1 of Core histone macro-H2A.1 OS=Homo sapiens GN=H2AFY;>sp|O75367-3|H2AY_HUMAN Isoform 3 of Core histone macro-H2A.1 OS=Homo sapiens GN=H2AFY;>sp|O75367|H2AY_HUMAN Core histone macro-H2A.1 OS=Homo sapiens GN=H2AFY PE=1 SV=4;			1	1	1	0	0	1	0	1	0	0	0	0	0	0	0	0	0	0	0	17495000	0	0	0	0	18196000	19448000	14308000	0	0	19199000	0	18004000	0	0	0	0
O75369-2;O75369-9;O75369;O75369-8;O75369-6;O75369-3;E7EN95;O75369-7;O75369-5;O75369-4;A0A0A0MT44;A0A0C4DGA1;H7C5L4	O75369-2;O75369-9;O75369;O75369-8;O75369-6;O75369-3;E7EN95;O75369-7;O75369-5;O75369-4	Filamin-B	FLNB	>sp|O75369-2|FLNB_HUMAN Isoform 2 of Filamin-B OS=Homo sapiens GN=FLNB;>sp|O75369-9|FLNB_HUMAN Isoform 9 of Filamin-B OS=Homo sapiens GN=FLNB;>sp|O75369|FLNB_HUMAN Filamin-B OS=Homo sapiens GN=FLNB PE=1 SV=2;>sp|O75369-8|FLNB_HUMAN Isoform 8 of Filamin-B O			24	33	26	26	26	30	24	30	19	26	29	33	535350000	524720000	516980000	569560000	598130000	595660000	559470000	592170000	590090000	582020000	579290000	562440000	531790000	724130000	482620000	642000000	432210000	529650000	403110000	565670000	508640000	559320000	474600000	724190000
O75396;A0A087X1A9	O75396	Vesicle-trafficking protein SEC22b	SEC22B	>sp|O75396|SC22B_HUMAN Vesicle-trafficking protein SEC22b OS=Homo sapiens GN=SEC22B PE=1 SV=4			9	7	7	9	5	5	6	6	8	9	9	10	795940000	789640000	755800000	752970000	682260000	500760000	718120000	640090000	864560000	820940000	775510000	908970000	830280000	942900000	850970000	907570000	467590000	371200000	477650000	552390000	819620000	884620000	1004000000	1039100000
O75475;O75475-3;O75475-2;H3BPQ6;M0R0J3;Q9Y3E1;A0A024R216;P51858;Q7Z4V5-2;Q7Z4V5;Q7Z4V5-4;Q7Z4V5-3	O75475;O75475-3;O75475-2	PC4 and SFRS1-interacting protein	PSIP1	>sp|O75475|PSIP1_HUMAN PC4 and SFRS1-interacting protein OS=Homo sapiens GN=PSIP1 PE=1 SV=1;>sp|O75475-3|PSIP1_HUMAN Isoform 3 of PC4 and SFRS1-interacting protein OS=Homo sapiens GN=PSIP1;>sp|O75475-2|PSIP1_HUMAN Isoform 2 of PC4 and SFRS1-interacting pro			1	0	2	2	2	2	2	2	2	3	0	2	0	0	0	0	24789000	17339000	20678000	15205000	0	0	0	0	8970500	0	25640000	35761000	26509000	17248000	19293000	14693000	12919000	24748000	0	39616000
O75477;B0QZ43;O94905-2;O94905-3	O75477;B0QZ43	Erlin-1	ERLIN1	>sp|O75477|ERLN1_HUMAN Erlin-1 OS=Homo sapiens GN=ERLIN1 PE=1 SV=1;>tr|B0QZ43|B0QZ43_HUMAN Erlin-1 (Fragment) OS=Homo sapiens GN=ERLIN1 PE=1 SV=1			2	4	6	5	4	3	4	4	3	4	3	4	83099000	105750000	117250000	97410000	102880000	120260000	119660000	131700000	106480000	110800000	124010000	122920000	44858000	129840000	185470000	128040000	105300000	121930000	134400000	148210000	58554000	122990000	123980000	131050000
O75533;O75533-2;B4DGZ4;H7C341;F8WC19	O75533	Splicing factor 3B subunit 1	SF3B1	>sp|O75533|SF3B1_HUMAN Splicing factor 3B subunit 1 OS=Homo sapiens GN=SF3B1 PE=1 SV=3			19	17	20	11	11	11	16	15	9	14	17	12	508110000	444270000	460780000	430460000	460630000	464290000	440900000	483590000	386070000	388210000	464360000	421170000	697760000	715170000	690150000	439420000	414900000	361550000	438340000	526200000	258340000	363110000	472830000	299130000
O75616;K7EQJ8;J3QT61;O75616-2;J3QSB2;J3QRV9	O75616	GTPase Era, mitochondrial	ERAL1	>sp|O75616|ERAL1_HUMAN GTPase Era, mitochondrial OS=Homo sapiens GN=ERAL1 PE=1 SV=2			2	4	2	3	2	1	1	1	2	2	2	2	33671000	38882000	34972000	39593000	44295000	0	0	0	37250000	37534000	46923000	40780000	31327000	77840000	35304000	82830000	37567000	15737000	19245000	23919000	32960000	32495000	41719000	36749000
O75643;O75643-2;B4E0P5	O75643	U5 small nuclear ribonucleoprotein 200 kDa helicase	SNRNP200	>sp|O75643|U520_HUMAN U5 small nuclear ribonucleoprotein 200 kDa helicase OS=Homo sapiens GN=SNRNP200 PE=1 SV=2			13	15	18	19	11	13	8	11	15	12	12	14	296680000	266640000	303620000	294180000	241900000	282280000	219760000	255200000	309040000	258820000	276130000	320100000	408180000	308470000	486270000	522300000	209120000	274350000	134990000	191720000	338330000	247520000	256190000	350090000
O75683	O75683	Surfeit locus protein 6	SURF6	>sp|O75683|SURF6_HUMAN Surfeit locus protein 6 OS=Homo sapiens GN=SURF6 PE=1 SV=3			1	1	2	1	1	1	2	1	1	3	1	2	0	0	9624600	0	0	0	16461000	0	0	9199400	0	12150000	4178400	7348500	9498600	4234800	0	5440800	11903000	4769800	1115300	18695000	4428000	8883000
O75691	O75691	Small subunit processome component 20 homolog	UTP20	>sp|O75691|UTP20_HUMAN Small subunit processome component 20 homolog OS=Homo sapiens GN=UTP20 PE=1 SV=3			19	17	16	12	8	11	12	12	9	15	15	17	311720000	309190000	295570000	295540000	208120000	271390000	277680000	271530000	281620000	284750000	310860000	312150000	322190000	395150000	336090000	251580000	122050000	203020000	184590000	214890000	202940000	279670000	372140000	374550000
O75746-2;O75746	O75746-2;O75746	Calcium-binding mitochondrial carrier protein Aralar1	SLC25A12	>sp|O75746-2|CMC1_HUMAN Isoform 2 of Calcium-binding mitochondrial carrier protein Aralar1 OS=Homo sapiens GN=SLC25A12;>sp|O75746|CMC1_HUMAN Calcium-binding mitochondrial carrier protein Aralar1 OS=Homo sapiens GN=SLC25A12 PE=1 SV=2			5	4	4	3	1	1	2	2	3	3	3	2	17319000	0	0	0	0	0	0	0	0	0	0	0	18722000	0	11385000	0	0	0	0	0	9857900	0	8805100	0
O75844	O75844	CAAX prenyl protease 1 homolog	ZMPSTE24	>sp|O75844|FACE1_HUMAN CAAX prenyl protease 1 homolog OS=Homo sapiens GN=ZMPSTE24 PE=1 SV=2			5	5	4	2	2	4	3	2	5	4	3	5	77312000	70934000	73258000	81327000	101070000	82701000	86190000	101320000	104040000	84898000	108690000	94105000	99637000	121250000	75063000	64008000	39368000	79128000	41185000	49938000	116970000	124680000	79922000	133510000
O75915;F8WF90;C9JQU6;F8WF33	O75915	PRA1 family protein 3	ARL6IP5	>sp|O75915|PRAF3_HUMAN PRA1 family protein 3 OS=Homo sapiens GN=ARL6IP5 PE=1 SV=1			4	6	4	4	3	2	4	4	6	4	2	2	157010000	170570000	160970000	138950000	152150000	156950000	176230000	180270000	210170000	146160000	145370000	0	158150000	203310000	116300000	150470000	70031000	38913000	117200000	117090000	207490000	141210000	35725000	18283000
O75947;O75947-2;F5H608	O75947;O75947-2	ATP synthase subunit d, mitochondrial	ATP5H	>sp|O75947|ATP5H_HUMAN ATP synthase subunit d, mitochondrial OS=Homo sapiens GN=ATP5H PE=1 SV=3;>sp|O75947-2|ATP5H_HUMAN Isoform 2 of ATP synthase subunit d, mitochondrial OS=Homo sapiens GN=ATP5H			4	5	8	6	7	6	5	5	4	6	7	4	334660000	298670000	287280000	286250000	280610000	296120000	290420000	267240000	341550000	294770000	323690000	279990000	376850000	406240000	427160000	418160000	318320000	278500000	210430000	228310000	227100000	336840000	366140000	298360000
O76031;H0YM48	O76031	ATP-dependent Clp protease ATP-binding subunit clpX-like, mitochondrial	CLPX	>sp|O76031|CLPX_HUMAN ATP-dependent Clp protease ATP-binding subunit clpX-like, mitochondrial OS=Homo sapiens GN=CLPX PE=1 SV=2			0	0	0	1	1	1	1	1	3	2	2	2	0	0	0	0	0	0	0	0	0	0	0	39158000	0	0	0	0	22641000	26070000	19431000	20275000	26764000	33577000	30556000	33240000
O76071	O76071	Probable cytosolic iron-sulfur protein assembly protein CIAO1	CIAO1	>sp|O76071|CIAO1_HUMAN Probable cytosolic iron-sulfur protein assembly protein CIAO1 OS=Homo sapiens GN=CIAO1 PE=1 SV=1			1	0	1	1	0	0	0	0	0	0	0	1	0	0	0	0	0	0	0	0	0	0	0	8984600	36745000	0	24303000	15706000	0	0	0	0	0	0	0	9401700
O76094;O76094-2;R4GNC1;D6RDY6	O76094;O76094-2	Signal recognition particle subunit SRP72	SRP72	>sp|O76094|SRP72_HUMAN Signal recognition particle subunit SRP72 OS=Homo sapiens GN=SRP72 PE=1 SV=3;>sp|O76094-2|SRP72_HUMAN Isoform 2 of Signal recognition particle subunit SRP72 OS=Homo sapiens GN=SRP72			15	14	14	15	9	13	12	11	14	11	11	13	484260000	497520000	468400000	455330000	530910000	525910000	676640000	557940000	497040000	529000000	585290000	528920000	507260000	485240000	503780000	474710000	285750000	393450000	2283500000	346110000	353570000	330760000	336830000	318000000
O94776;O94776-2;E9PCS8;Q13330-2;E7EQY4;Q9BTC8-2;D6W5A2;E7EV10;Q9BTC8;Q13330-3;E7ESY4;Q13330	O94776;O94776-2	Metastasis-associated protein MTA2	MTA2	>sp|O94776|MTA2_HUMAN Metastasis-associated protein MTA2 OS=Homo sapiens GN=MTA2 PE=1 SV=1;>sp|O94776-2|MTA2_HUMAN Isoform 2 of Metastasis-associated protein MTA2 OS=Homo sapiens GN=MTA2			1	1	0	0	0	2	0	0	3	0	2	1	0	0	0	0	0	0	0	0	0	0	0	0	6376700	11863000	0	0	0	20058000	0	0	33370000	0	17724000	19782000
O94822;O94822-3	O94822;O94822-3	E3 ubiquitin-protein ligase listerin	LTN1	>sp|O94822|LTN1_HUMAN E3 ubiquitin-protein ligase listerin OS=Homo sapiens GN=LTN1 PE=1 SV=6;>sp|O94822-3|LTN1_HUMAN Isoform 3 of E3 ubiquitin-protein ligase listerin OS=Homo sapiens GN=LTN1			0	1	1	0	1	1	0	0	0	0	0	0	0	0	0	0	0	22719000	0	0	0	0	0	0	0	7037700	4545900	0	3775600	23849000	0	0	0	0	0	0
O94826	O94826	Mitochondrial import receptor subunit TOM70	TOMM70A	>sp|O94826|TOM70_HUMAN Mitochondrial import receptor subunit TOM70 OS=Homo sapiens GN=TOMM70 PE=1 SV=1			0	1	3	3	3	2	1	2	5	1	4	3	0	0	0	40360000	0	33115000	0	37483000	46692000	0	45691000	46238000	0	13719000	38759000	37758000	38916000	27068000	9128000	23347000	76593000	11197000	47605000	46709000
O94874;O94874-3;O94874-2	O94874;O94874-3;O94874-2	E3 UFM1-protein ligase 1	UFL1	>sp|O94874|UFL1_HUMAN E3 UFM1-protein ligase 1 OS=Homo sapiens GN=UFL1 PE=1 SV=2;>sp|O94874-3|UFL1_HUMAN Isoform 3 of E3 UFM1-protein ligase 1 OS=Homo sapiens GN=UFL1;>sp|O94874-2|UFL1_HUMAN Isoform 2 of E3 UFM1-protein ligase 1 OS=Homo sapiens GN=UFL1			4	7	4	4	4	3	5	5	7	7	7	7	154400000	132420000	85970000	137050000	149650000	130730000	125360000	128300000	168510000	168350000	139490000	162760000	94437000	116150000	55213000	112030000	126280000	99689000	136500000	90861000	201640000	191040000	170390000	175900000
X6RI56;O94886	X6RI56;O94886	Transmembrane protein 63A	TMEM63A	>tr|X6RI56|X6RI56_HUMAN CSC1-like protein 1 (Fragment) OS=Homo sapiens GN=TMEM63A PE=1 SV=1;>sp|O94886|CSCL1_HUMAN CSC1-like protein 1 OS=Homo sapiens GN=TMEM63A PE=1 SV=3			0	0	0	0	0	0	0	0	0	1	0	1	0	0	0	0	0	0	0	0	0	0	0	37911000	0	0	0	0	0	0	0	0	0	37813000	0	39671000
O94906;O94906-2	O94906;O94906-2	Pre-mRNA-processing factor 6	PRPF6	>sp|O94906|PRP6_HUMAN Pre-mRNA-processing factor 6 OS=Homo sapiens GN=PRPF6 PE=1 SV=1;>sp|O94906-2|PRP6_HUMAN Isoform 2 of Pre-mRNA-processing factor 6 OS=Homo sapiens GN=PRPF6			12	15	15	19	13	13	11	8	13	14	15	18	255470000	274620000	274620000	273640000	266870000	305880000	307270000	277870000	306950000	290980000	325720000	286570000	257660000	341040000	323880000	392590000	256040000	257130000	211650000	178000000	269110000	285040000	324200000	341190000
O94915;F2Z2S2;H0Y9X0;D6RJI4;O94915-2	O94915;F2Z2S2	Protein furry homolog-like	FRYL	>sp|O94915|FRYL_HUMAN Protein furry homolog-like OS=Homo sapiens GN=FRYL PE=1 SV=2;>tr|F2Z2S2|F2Z2S2_HUMAN Protein furry homolog-like OS=Homo sapiens GN=FRYL PE=1 SV=1			2	3	3	6	2	1	3	1	2	3	1	2	47529000	68678000	69579000	74998000	66010000	0	56741000	0	61191000	56807000	0	52058000	32156000	92896000	75499000	128980000	57476000	12464000	82879000	36401000	53967000	50874000	29287000	46838000
O94925-3;O94925;H7BZD1;B8ZZA8;B8ZZC5;O94925-2;C9JIJ6;B7Z509;H7C201	O94925-3;O94925	Glutaminase kidney isoform, mitochondrial	GLS	>sp|O94925-3|GLSK_HUMAN Isoform 3 of Glutaminase kidney isoform, mitochondrial OS=Homo sapiens GN=GLS;>sp|O94925|GLSK_HUMAN Glutaminase kidney isoform, mitochondrial OS=Homo sapiens GN=GLS PE=1 SV=1			12	11	14	12	9	9	9	11	14	13	10	16	678790000	619800000	622780000	626260000	699040000	664160000	657510000	686270000	690620000	655860000	733880000	659290000	675320000	609580000	738620000	710070000	505590000	599200000	588050000	605080000	708550000	758310000	608070000	906730000
O95140;O95140-2;Q8IWA4-2;H7C5H5;Q8IWA4-3;Q8IWA4;A0A0C4DFN1	O95140	Mitofusin-2	MFN2	>sp|O95140|MFN2_HUMAN Mitofusin-2 OS=Homo sapiens GN=MFN2 PE=1 SV=3			0	0	2	2	0	0	0	0	1	1	0	0	0	0	0	28457000	0	0	0	0	0	0	0	0	0	0	29048000	32903000	0	0	0	0	13070000	12785000	0	0
O95168-2;O95168;F2Z3P9;C9JXQ9	O95168-2;O95168;F2Z3P9;C9JXQ9	NADH dehydrogenase [ubiquinone] 1 beta subcomplex subunit 4	NDUFB4	>sp|O95168-2|NDUB4_HUMAN Isoform 2 of NADH dehydrogenase [ubiquinone] 1 beta subcomplex subunit 4 OS=Homo sapiens GN=NDUFB4;>sp|O95168|NDUB4_HUMAN NADH dehydrogenase [ubiquinone] 1 beta subcomplex subunit 4 OS=Homo sapiens GN=NDUFB4 PE=1 SV=3;>tr|F2Z3P9|F2			1	1	0	1	1	0	0	0	0	2	1	1	0	0	0	0	0	0	0	0	0	25219000	0	0	12806000	14528000	0	16484000	11649000	0	0	0	0	25219000	13376000	15738000
O95171-3;O95171-2;O95171	O95171-3;O95171-2;O95171	Sciellin	SCEL	>sp|O95171-3|SCEL_HUMAN Isoform 3 of Sciellin OS=Homo sapiens GN=SCEL;>sp|O95171-2|SCEL_HUMAN Isoform 2 of Sciellin OS=Homo sapiens GN=SCEL;>sp|O95171|SCEL_HUMAN Sciellin OS=Homo sapiens GN=SCEL PE=1 SV=2			0	0	0	0	0	1	0	0	0	0	0	0	0	0	0	0	0	8822700	0	0	0	0	0	0	0	0	0	0	0	9261900	0	0	0	0	0	0
O95197-3;B7Z4M1;O95197-6;O95197-5;O95197-4;O95197-7;O95197-2;O95197;F5H891;F5GWG7;F5H617	O95197-3;B7Z4M1;O95197-6;O95197-5;O95197-4;O95197-7;O95197-2;O95197	Reticulon-3	RTN3	>sp|O95197-3|RTN3_HUMAN Isoform 3 of Reticulon-3 OS=Homo sapiens GN=RTN3;>tr|B7Z4M1|B7Z4M1_HUMAN Reticulon OS=Homo sapiens GN=RTN3 PE=1 SV=1;>sp|O95197-6|RTN3_HUMAN Isoform 6 of Reticulon-3 OS=Homo sapiens GN=RTN3;>sp|O95197-5|RTN3_HUMAN Isoform 5 of Retic			1	1	2	2	1	1	1	1	1	1	0	1	0	0	84718000	94861000	0	0	0	0	0	0	0	0	60224000	59298000	78224000	90911000	42240000	54038000	52652000	55196000	57428000	65340000	0	64208000
O95202;O95202-2;O95202-3	O95202	LETM1 and EF-hand domain-containing protein 1, mitochondrial	LETM1	>sp|O95202|LETM1_HUMAN LETM1 and EF-hand domain-containing protein 1, mitochondrial OS=Homo sapiens GN=LETM1 PE=1 SV=1			3	2	3	3	1	1	2	1	3	1	1	3	58089000	0	0	45508000	0	0	0	0	0	0	0	54795000	55694000	42002000	53976000	64412000	22124000	26464000	39291000	25773000	58241000	26695000	36568000	70443000
O95218-2;O95218	O95218-2;O95218	Zinc finger Ran-binding domain-containing protein 2	ZRANB2	>sp|O95218-2|ZRAB2_HUMAN Isoform 2 of Zinc finger Ran-binding domain-containing protein 2 OS=Homo sapiens GN=ZRANB2;>sp|O95218|ZRAB2_HUMAN Zinc finger Ran-binding domain-containing protein 2 OS=Homo sapiens GN=ZRANB2 PE=1 SV=2			4	4	4	4	4	5	5	3	3	1	1	1	65775000	74505000	66890000	67009000	78119000	71136000	73912000	80180000	77101000	0	0	0	94568000	95648000	81092000	84437000	74102000	95604000	97415000	64384000	70927000	22915000	24536000	21392000
O95235;O95235-2;D6R9E4;D6RBN1;H0YAC9	O95235;O95235-2	Kinesin-like protein KIF20A	KIF20A	>sp|O95235|KI20A_HUMAN Kinesin-like protein KIF20A OS=Homo sapiens GN=KIF20A PE=1 SV=1;>sp|O95235-2|KI20A_HUMAN Isoform 2 of Kinesin-like protein KIF20A OS=Homo sapiens GN=KIF20A			3	5	7	7	3	3	2	1	3	2	5	6	70025000	84622000	80742000	73456000	79461000	72862000	78633000	0	77068000	63260000	84675000	72256000	53451000	111980000	117040000	131400000	64282000	73326000	51073000	41447000	62025000	41683000	113320000	87773000
O95292;E5RK64;O95292-2	O95292	Vesicle-associated membrane protein-associated protein B/C	VAPB	>sp|O95292|VAPB_HUMAN Vesicle-associated membrane protein-associated protein B/C OS=Homo sapiens GN=VAPB PE=1 SV=3			5	6	5	6	4	6	4	2	5	6	6	6	150090000	138340000	150250000	132240000	137960000	131320000	145520000	0	146030000	155250000	140200000	140280000	149240000	190230000	137860000	197830000	118500000	126250000	127560000	26021000	134960000	180570000	211210000	193090000
O95347;O95347-2;A0A0C4DGE5;Q5T821	O95347;O95347-2	Structural maintenance of chromosomes protein 2	SMC2	>sp|O95347|SMC2_HUMAN Structural maintenance of chromosomes protein 2 OS=Homo sapiens GN=SMC2 PE=1 SV=2;>sp|O95347-2|SMC2_HUMAN Isoform 2 of Structural maintenance of chromosomes protein 2 OS=Homo sapiens GN=SMC2			9	10	10	14	9	9	8	7	9	8	11	11	188450000	206420000	209080000	284300000	219260000	213330000	222880000	201310000	196800000	187960000	208250000	249190000	197760000	206360000	238780000	542470000	285760000	196710000	173930000	248240000	148110000	122960000	248460000	262160000
O95373;E9PLB2;E9PLJ0	O95373	Importin-7	IPO7	>sp|O95373|IPO7_HUMAN Importin-7 OS=Homo sapiens GN=IPO7 PE=1 SV=1			21	18	23	20	23	18	19	20	19	17	20	21	2144700000	2286700000	2175500000	2120100000	1786800000	1602600000	1525500000	1525800000	1868500000	1678200000	1783200000	1799400000	2292100000	1968900000	2391700000	2262000000	1632700000	1540300000	2002200000	1828900000	1833400000	1738100000	1729900000	1887800000
O95400	O95400	CD2 antigen cytoplasmic tail-binding protein 2	CD2BP2	>sp|O95400|CD2B2_HUMAN CD2 antigen cytoplasmic tail-binding protein 2 OS=Homo sapiens GN=CD2BP2 PE=1 SV=1			1	1	1	1	1	1	1	1	0	1	1	1	0	0	0	0	0	0	0	0	0	0	0	14642000	12079000	13721000	14628000	12751000	12807000	12634000	13341000	14816000	0	0	0	15322000
O95466-2;K7EK60;O95466;O95466-3;A0A0A0MR62;Q96PY5;Q96PY5-3	O95466-2;K7EK60;O95466;O95466-3	Formin-like protein 1	FMNL1	>sp|O95466-2|FMNL1_HUMAN Isoform 2 of Formin-like protein 1 OS=Homo sapiens GN=FMNL1;>tr|K7EK60|K7EK60_HUMAN Formin-like protein 1 OS=Homo sapiens GN=FMNL1 PE=1 SV=1;>sp|O95466|FMNL1_HUMAN Formin-like protein 1 OS=Homo sapiens GN=FMNL1 PE=1 SV=3;>sp|O95466			0	0	0	1	1	1	0	0	0	0	0	0	0	0	0	0	0	0	0	0	0	0	0	0	0	0	0	0	9383500	24192000	0	0	0	0	0	0
O95478;A0A0A0MQZ6;H0YAI9	O95478;A0A0A0MQZ6	Ribosome biogenesis protein NSA2 homolog	NSA2	>sp|O95478|NSA2_HUMAN Ribosome biogenesis protein NSA2 homolog OS=Homo sapiens GN=NSA2 PE=1 SV=1;>tr|A0A0A0MQZ6|A0A0A0MQZ6_HUMAN Ribosome biogenesis protein NSA2 homolog OS=Homo sapiens GN=NSA2 PE=1 SV=1			0	0	0	0	2	1	1	2	2	1	2	3	0	0	0	0	41430000	0	0	0	36841000	0	41655000	36647000	0	0	0	0	40309000	27410000	23821000	10288000	36053000	25683000	37595000	48111000
Q5R3B4;O95563	Q5R3B4;O95563	Mitochondrial pyruvate carrier 2	MPC2	>tr|Q5R3B4|Q5R3B4_HUMAN Mitochondrial pyruvate carrier (Fragment) OS=Homo sapiens GN=MPC2 PE=1 SV=1;>sp|O95563|MPC2_HUMAN Mitochondrial pyruvate carrier 2 OS=Homo sapiens GN=MPC2 PE=1 SV=1			2	1	2	2	2	1	2	1	2	2	1	1	47206000	0	47124000	36003000	0	0	0	0	37875000	0	0	0	50581000	21050000	53096000	41689000	39997000	14770000	37298000	19251000	39331000	38781000	12116000	17764000
O95573;F5GWH2;C9JC11;F5H062	O95573	Long-chain-fatty-acid--CoA ligase 3	ACSL3	>sp|O95573|ACSL3_HUMAN Long-chain-fatty-acid--CoA ligase 3 OS=Homo sapiens GN=ACSL3 PE=1 SV=3			8	6	9	10	7	9	5	5	8	6	7	9	219400000	227480000	208230000	224340000	245530000	225040000	201400000	235780000	220130000	252540000	247800000	246220000	288230000	247360000	341440000	392060000	210870000	248430000	144490000	132950000	262540000	220170000	269710000	326990000
O95714;A0A0J9YVP0;A0A0J9YXQ8;Q9BVR0	O95714	E3 ubiquitin-protein ligase HERC2	HERC2	>sp|O95714|HERC2_HUMAN E3 ubiquitin-protein ligase HERC2 OS=Homo sapiens GN=HERC2 PE=1 SV=2			2	1	0	1	1	0	0	1	0	1	0	0	22510000	0	0	0	0	0	0	0	0	0	0	0	24334000	12334000	0	7408100	1836500	0	0	11604000	0	13984000	0	0
O95782-2;O95782;O94973-3;O94973;O94973-2;A0A0G2JQM1;A0A0G2JS82;M0R2D9;E9PR62	O95782-2;O95782	AP-2 complex subunit alpha-1	AP2A1	>sp|O95782-2|AP2A1_HUMAN Isoform B of AP-2 complex subunit alpha-1 OS=Homo sapiens GN=AP2A1;>sp|O95782|AP2A1_HUMAN AP-2 complex subunit alpha-1 OS=Homo sapiens GN=AP2A1 PE=1 SV=3			2	2	1	3	1	2	2	1	1	0	0	1	166140000	166300000	0	175950000	0	0	172610000	0	0	0	0	0	43207000	44682000	14615000	330880000	206340000	239830000	236840000	17129000	0	0	0	8714900
O95816;O95816-2	O95816;O95816-2	BAG family molecular chaperone regulator 2	BAG2	>sp|O95816|BAG2_HUMAN BAG family molecular chaperone regulator 2 OS=Homo sapiens GN=BAG2 PE=1 SV=1;>sp|O95816-2|BAG2_HUMAN Isoform 2 of BAG family molecular chaperone regulator 2 OS=Homo sapiens GN=BAG2			4	3	3	3	2	3	3	3	3	2	2	4	68992000	64347000	73018000	73633000	57712000	73751000	73496000	52617000	64020000	91704000	59633000	56832000	117230000	85463000	87663000	112100000	43050000	56705000	28305000	44729000	89944000	69469000	63298000	67917000
O95831-3;O95831;O95831-6;O95831-4;O95831-2;O95831-5;E9PMA0	O95831-3;O95831;O95831-6;O95831-4	Apoptosis-inducing factor 1, mitochondrial	AIFM1	>sp|O95831-3|AIFM1_HUMAN Isoform 3 of Apoptosis-inducing factor 1, mitochondrial OS=Homo sapiens GN=AIFM1;>sp|O95831|AIFM1_HUMAN Apoptosis-inducing factor 1, mitochondrial OS=Homo sapiens GN=AIFM1 PE=1 SV=1;>sp|O95831-6|AIFM1_HUMAN Isoform 6 of Apoptosis-i			1	1	1	1	0	1	1	0	0	0	2	0	0	0	0	0	0	0	0	0	0	0	48057000	0	21333000	25126000	22887000	26793000	0	17592000	25302000	0	0	0	49393000	0
O95864-3;O95864;O95864-4;O95864-2	O95864-3;O95864	Fatty acid desaturase 2	FADS2	>sp|O95864-3|FADS2_HUMAN Isoform 3 of Fatty acid desaturase 2 OS=Homo sapiens GN=FADS2;>sp|O95864|FADS2_HUMAN Fatty acid desaturase 2 OS=Homo sapiens GN=FADS2 PE=1 SV=1			2	3	3	3	3	1	2	3	1	4	2	1	57746000	55657000	47870000	52450000	56520000	0	58635000	79692000	0	0	62001000	0	72375000	57998000	60756000	56957000	50315000	18804000	54542000	75901000	30988000	43712000	58881000	22898000
O96005;O96005-3;O96005-4;K7EJ16;K7EQQ1;K7ERL5	O96005;O96005-3;O96005-4	Cleft lip and palate transmembrane protein 1	CLPTM1	>sp|O96005|CLPT1_HUMAN Cleft lip and palate transmembrane protein 1 OS=Homo sapiens GN=CLPTM1 PE=1 SV=1;>sp|O96005-3|CLPT1_HUMAN Isoform 2 of Cleft lip and palate transmembrane protein 1 OS=Homo sapiens GN=CLPTM1;>sp|O96005-4|CLPT1_HUMAN Isoform 3 of Cleft			0	1	0	1	0	0	0	0	1	1	0	3	0	0	0	0	0	0	0	0	0	0	0	12234000	0	5422800	0	12140000	0	0	0	0	8061000	11843000	0	12802000
O96008	O96008	Mitochondrial import receptor subunit TOM40 homolog	TOMM40	>sp|O96008|TOM40_HUMAN Mitochondrial import receptor subunit TOM40 homolog OS=Homo sapiens GN=TOMM40 PE=1 SV=1			1	0	0	0	0	0	0	0	0	0	0	0	20304000	0	0	0	0	0	0	0	0	0	0	0	21950000	0	0	0	0	0	0	0	0	0	0	0
O96011-2;O96011;H7C3V6	O96011-2;O96011	Peroxisomal membrane protein 11B	PEX11B	>sp|O96011-2|PX11B_HUMAN Isoform 2 of Peroxisomal membrane protein 11B OS=Homo sapiens GN=PEX11B;>sp|O96011|PX11B_HUMAN Peroxisomal membrane protein 11B OS=Homo sapiens GN=PEX11B PE=1 SV=1			0	1	2	2	1	0	0	0	1	0	1	0	0	0	0	33878000	0	0	0	0	0	0	0	0	0	15988000	27022000	35998000	8177100	0	0	0	18378000	0	13354000	0
O96019-2;O96019;C9JQT2;H7C5S0	O96019-2;O96019	Actin-like protein 6A	ACTL6A	>sp|O96019-2|ACL6A_HUMAN Isoform 2 of Actin-like protein 6A OS=Homo sapiens GN=ACTL6A;>sp|O96019|ACL6A_HUMAN Actin-like protein 6A OS=Homo sapiens GN=ACTL6A PE=1 SV=1			1	2	1	2	0	0	0	0	2	1	2	1	0	0	0	44686000	0	0	0	0	0	0	0	0	33783000	33927000	37487000	51667000	0	0	0	0	22960000	0	14922000	0
P00167-2;P00167;P00167-3;J3KNC7	P00167-2;P00167;P00167-3	Cytochrome b5	CYB5A	>sp|P00167-2|CYB5_HUMAN Isoform 2 of Cytochrome b5 OS=Homo sapiens GN=CYB5A;>sp|P00167|CYB5_HUMAN Cytochrome b5 OS=Homo sapiens GN=CYB5A PE=1 SV=2;>sp|P00167-3|CYB5_HUMAN Isoform 3 of Cytochrome b5 OS=Homo sapiens GN=CYB5A			2	1	1	2	0	1	1	0	1	0	1	2	0	0	0	0	0	0	0	0	0	0	0	32205000	51251000	0	10869000	35318000	0	11517000	16753000	0	15661000	0	38190000	33700000
P00338;P00338-3;P00338-4;P00338-5;P00338-2;F5GXY2;F5GYU2;F5GXH2;F5H5J4;F5H6W8;F5GZQ4;F5H8H6;F5GXC7;F5GWW2;F5GXU1	P00338;P00338-3;P00338-4;P00338-5;P00338-2	L-lactate dehydrogenase A chain	LDHA	>sp|P00338|LDHA_HUMAN L-lactate dehydrogenase A chain OS=Homo sapiens GN=LDHA PE=1 SV=2;>sp|P00338-3|LDHA_HUMAN Isoform 3 of L-lactate dehydrogenase A chain OS=Homo sapiens GN=LDHA;>sp|P00338-4|LDHA_HUMAN Isoform 4 of L-lactate dehydrogenase A chain OS=Hom			6	7	8	9	2	4	5	6	2	2	1	3	173850000	157620000	221530000	165940000	91704000	141210000	215470000	194210000	158500000	0	0	164820000	206150000	196630000	214640000	373010000	51065000	78467000	103930000	126300000	69785000	22834000	27821000	53796000
P49448;P00367;P00367-3	P49448;P00367;P00367-3	Glutamate dehydrogenase 2, mitochondrial;Glutamate dehydrogenase 1, mitochondrial	GLUD2;GLUD1	>sp|P49448|DHE4_HUMAN Glutamate dehydrogenase 2, mitochondrial OS=Homo sapiens GN=GLUD2 PE=1 SV=2;>sp|P00367|DHE3_HUMAN Glutamate dehydrogenase 1, mitochondrial OS=Homo sapiens GN=GLUD1 PE=1 SV=2;>sp|P00367-3|DHE3_HUMAN Isoform 3 of Glutamate dehydrogenase			2	1	1	0	2	2	1	1	1	0	0	0	30285000	0	0	0	0	30483000	0	0	0	0	0	0	36745000	21406000	25144000	0	25221000	30073000	23802000	22224000	0	0	0	0
P00387-2;P00387;P00387-3;B1AHF3	P00387-2;P00387;P00387-3;B1AHF3	NADH-cytochrome b5 reductase 3;NADH-cytochrome b5 reductase 3 membrane-bound form;NADH-cytochrome b5 reductase 3 soluble form	CYB5R3	>sp|P00387-2|NB5R3_HUMAN Isoform 2 of NADH-cytochrome b5 reductase 3 OS=Homo sapiens GN=CYB5R3;>sp|P00387|NB5R3_HUMAN NADH-cytochrome b5 reductase 3 OS=Homo sapiens GN=CYB5R3 PE=1 SV=3;>sp|P00387-3|NB5R3_HUMAN Isoform 3 of NADH-cytochrome b5 reductase 3 OS			7	6	6	9	7	8	8	8	10	10	6	9	449730000	427990000	373650000	396230000	358430000	377610000	423560000	393480000	430840000	478520000	450580000	464980000	403080000	344480000	284990000	449290000	232310000	424720000	430540000	410660000	558260000	612650000	444830000	621220000
P00403	P00403	Cytochrome c oxidase subunit 2	MT-CO2	>sp|P00403|COX2_HUMAN Cytochrome c oxidase subunit 2 OS=Homo sapiens GN=MT-CO2 PE=1 SV=1			3	3	3	3	1	1	1	1	3	1	1	2	116010000	113680000	108090000	128280000	0	0	0	0	116210000	0	0	113550000	127130000	136020000	124760000	156630000	73513000	91155000	87114000	83226000	136480000	89448000	88493000	95256000
P00451;P00451-2	P00451;P00451-2	Coagulation factor VIII;Factor VIIIa heavy chain, 200 kDa isoform;Factor VIIIa heavy chain, 92 kDa isoform;Factor VIII B chain;Factor VIIIa light chain	F8	>sp|P00451|FA8_HUMAN Coagulation factor VIII OS=Homo sapiens GN=F8 PE=1 SV=1;>sp|P00451-2|FA8_HUMAN Isoform 2 of Coagulation factor VIII OS=Homo sapiens GN=F8			0	1	1	1	1	2	1	0	1	0	1	0	0	0	0	0	0	207360000	0	0	0	0	0	0	0	63496000	67125000	65005000	44536000	217680000	51943000	0	59867000	0	83042000	0
P00558-2;P00558;P07205	P00558-2;P00558	Phosphoglycerate kinase 1	PGK1	>sp|P00558-2|PGK1_HUMAN Isoform 2 of Phosphoglycerate kinase 1 OS=Homo sapiens GN=PGK1;>sp|P00558|PGK1_HUMAN Phosphoglycerate kinase 1 OS=Homo sapiens GN=PGK1 PE=1 SV=3			1	2	1	1	1	0	1	0	1	1	1	0	0	0	0	0	0	0	0	0	0	0	0	0	21660000	53360000	33866000	36407000	15207000	0	14790000	0	22522000	18568000	18996000	0
P00846	P00846	ATP synthase subunit a	MT-ATP6	>sp|P00846|ATP6_HUMAN ATP synthase subunit a OS=Homo sapiens GN=MT-ATP6 PE=1 SV=1			1	1	1	1	1	1	1	1	0	1	0	1	0	0	0	0	0	0	0	0	0	0	0	123200000	162360000	171640000	150990000	184650000	147040000	175630000	173480000	142450000	0	138330000	0	128920000
P01112-2;P01112	P01112-2;P01112	GTPase HRas;GTPase HRas, N-terminally processed	HRAS	>sp|P01112-2|RASH_HUMAN Isoform 2 of GTPase HRas OS=Homo sapiens GN=HRAS;>sp|P01112|RASH_HUMAN GTPase HRas OS=Homo sapiens GN=HRAS PE=1 SV=1			2	1	2	1	0	1	0	0	2	1	1	1	28095000	0	30848000	0	0	0	0	0	0	0	0	0	30377000	29236000	33565000	29025000	0	15368000	0	0	30045000	29421000	34303000	32516000
P01891;Q09160	P01891	HLA class I histocompatibility antigen, A-68 alpha chain	HLA-A	>sp|P01891|1A68_HUMAN HLA class I histocompatibility antigen, A-68 alpha chain OS=Homo sapiens GN=HLA-A PE=1 SV=4			6	9	8	7	9	9	9	9	10	9	10	9	564750000	600780000	619010000	595660000	664340000	658750000	652240000	632380000	668460000	719350000	715170000	704780000	534010000	743370000	655310000	671570000	671870000	674900000	663430000	659350000	680380000	862620000	835800000	680240000
P02545-2;P02545-6;P02545;P02545-3;Q3BDU5;Q5TCI8;P02545-5;P02545-4;H0YAB0;A0A0C4DGC5	P02545-2;P02545-6;P02545;P02545-3;Q3BDU5;Q5TCI8;P02545-5;P02545-4	Prelamin-A/C;Lamin-A/C	LMNA	>sp|P02545-2|LMNA_HUMAN Isoform C of Prelamin-A/C OS=Homo sapiens GN=LMNA;>sp|P02545-6|LMNA_HUMAN Isoform 6 of Prelamin-A/C OS=Homo sapiens GN=LMNA;>sp|P02545|LMNA_HUMAN Prelamin-A/C OS=Homo sapiens GN=LMNA PE=1 SV=1;>sp|P02545-3|LMNA_HUMAN Isoform ADelta1			1	2	2	1	2	0	3	2	4	0	2	1	0	0	0	0	0	0	55365000	0	0	0	0	0	17175000	16660000	0	0	14437000	0	42846000	17212000	43417000	0	15791000	0
P02786;G3V0E5;H7C3V5;F8WBE5	P02786;G3V0E5	Transferrin receptor protein 1;Transferrin receptor protein 1, serum form	TFRC	>sp|P02786|TFR1_HUMAN Transferrin receptor protein 1 OS=Homo sapiens GN=TFRC PE=1 SV=2;>tr|G3V0E5|G3V0E5_HUMAN Transferrin receptor (P90, CD71), isoform CRA_c OS=Homo sapiens GN=TFRC PE=1 SV=1			18	19	18	17	16	16	19	17	16	19	18	13	766430000	780740000	768120000	756680000	843900000	784700000	763680000	754380000	898540000	843880000	868560000	858970000	863490000	1036000000	1099100000	979730000	708610000	741850000	851230000	865680000	893530000	968280000	1052500000	659320000
P03928	P03928	ATP synthase protein 8	MT-ATP8	>sp|P03928|ATP8_HUMAN ATP synthase protein 8 OS=Homo sapiens GN=MT-ATP8 PE=1 SV=1			2	3	3	2	2	1	2	3	3	2	1	3	46285000	31740000	38162000	45378000	0	0	38530000	47736000	48438000	42626000	0	49996000	35579000	44164000	76955000	41971000	27571000	0	26279000	63988000	41947000	43828000	31874000	82234000
P04150-9;P04150-2;P04150-6;P04150-8;P04150-10;P04150;P04150-3;P04150-13;P04150-12;P04150-11;P04150-7;P04150-5;P04150-16;P04150-15;P04150-14;D6RDA9;Q3MSN4	P04150-9;P04150-2;P04150-6;P04150-8;P04150-10;P04150;P04150-3;P04150-13;P04150-12;P04150-11;P04150-7;P04150-5	Glucocorticoid receptor	NR3C1	>sp|P04150-9|GCR_HUMAN Isoform Beta-B of Glucocorticoid receptor OS=Homo sapiens GN=NR3C1;>sp|P04150-2|GCR_HUMAN Isoform Beta of Glucocorticoid receptor OS=Homo sapiens GN=NR3C1;>sp|P04150-6|GCR_HUMAN Isoform Beta-2 of Glucocorticoid receptor OS=Homo sapie			3	2	2	1	1	3	1	1	3	5	2	4	0	0	0	0	0	0	0	0	34336000	35371000	29914000	33509000	30919000	18463000	9247300	0	7064300	710390000	8711500	8119300	29452000	45811000	35480000	48497000
P04259	P04259	Keratin, type II cytoskeletal 6B	KRT6B	>sp|P04259|K2C6B_HUMAN Keratin, type II cytoskeletal 6B OS=Homo sapiens GN=KRT6B PE=1 SV=5			9	12	11	10	9	9	9	10	9	10	10	11	0	0	0	0	0	0	12552000	0	0	0	0	0	0	0	0	0	0	0	12643000	0	0	22830000	0	0
P04406;P04406-2;E7EUT5	P04406;P04406-2;E7EUT5	Glyceraldehyde-3-phosphate dehydrogenase	GAPDH	>sp|P04406|G3P_HUMAN Glyceraldehyde-3-phosphate dehydrogenase OS=Homo sapiens GN=GAPDH PE=1 SV=3;>sp|P04406-2|G3P_HUMAN Isoform 2 of Glyceraldehyde-3-phosphate dehydrogenase OS=Homo sapiens GN=GAPDH;>tr|E7EUT5|E7EUT5_HUMAN Glyceraldehyde-3-phosphate dehydr			9	13	13	11	9	9	10	10	7	8	10	8	1021500000	1012200000	964640000	1012100000	1163200000	1068000000	1049300000	1087900000	704120000	726050000	740120000	658760000	1143700000	1365300000	1398800000	1289900000	1021300000	1216000000	1235400000	977140000	636360000	646440000	619880000	615400000
P04792;F8WE04;C9J3N8	P04792	Heat shock protein beta-1	HSPB1	>sp|P04792|HSPB1_HUMAN Heat shock protein beta-1 OS=Homo sapiens GN=HSPB1 PE=1 SV=2			12	13	15	11	12	14	14	12	12	14	13	14	2152700000	2116600000	2185300000	2087400000	2166900000	2131200000	2230200000	1949800000	2076800000	2169100000	2221700000	2195000000	2412600000	2773600000	2757500000	2105300000	2020600000	1809200000	1909700000	1813100000	2099900000	2123100000	1947700000	1692400000
P04843;B7Z4L4;F8WF32	P04843;B7Z4L4	Dolichyl-diphosphooligosaccharide--protein glycosyltransferase subunit 1	RPN1	>sp|P04843|RPN1_HUMAN Dolichyl-diphosphooligosaccharide--protein glycosyltransferase subunit 1 OS=Homo sapiens GN=RPN1 PE=1 SV=1;>tr|B7Z4L4|B7Z4L4_HUMAN Dolichyl-diphosphooligosaccharide--protein glycosyltransferase subunit 1 OS=Homo sapiens GN=RPN1 PE=1 S			17	16	16	18	11	12	13	11	16	17	17	20	770190000	814150000	799850000	779340000	721330000	803420000	857980000	730510000	883400000	913940000	842120000	900480000	893940000	907700000	880810000	1063000000	395970000	541530000	668360000	400550000	724070000	602190000	745180000	983110000
P04844-2;P04844;Q5JYR7;Q5JYR4;H0Y5M1;F2Z3K5;Q5JYR3	P04844-2;P04844	Dolichyl-diphosphooligosaccharide--protein glycosyltransferase subunit 2	RPN2	>sp|P04844-2|RPN2_HUMAN Isoform 2 of Dolichyl-diphosphooligosaccharide--protein glycosyltransferase subunit 2 OS=Homo sapiens GN=RPN2;>sp|P04844|RPN2_HUMAN Dolichyl-diphosphooligosaccharide--protein glycosyltransferase subunit 2 OS=Homo sapiens GN=RPN2 PE=			12	12	13	12	12	11	11	12	12	13	12	12	573970000	571550000	597390000	621730000	709570000	668740000	649220000	746840000	691700000	662890000	705940000	692710000	599310000	705900000	752710000	790390000	647250000	584580000	554250000	630570000	760780000	745010000	664350000	677890000
P04899;P04899-4;P04899-6;P04899-3;P04899-5;P04899-2	P04899;P04899-4;P04899-6;P04899-3;P04899-5;P04899-2	Guanine nucleotide-binding protein G(i) subunit alpha-2	GNAI2	>sp|P04899|GNAI2_HUMAN Guanine nucleotide-binding protein G(i) subunit alpha-2 OS=Homo sapiens GN=GNAI2 PE=1 SV=3;>sp|P04899-4|GNAI2_HUMAN Isoform sGi2 of Guanine nucleotide-binding protein G(i) subunit alpha-2 OS=Homo sapiens GN=GNAI2;>sp|P04899-6|GNAI2_H			3	4	3	5	4	3	5	3	3	4	4	5	0	0	0	0	0	0	0	0	0	0	0	0	0	0	0	0	0	0	0	0	51537000	30121000	0	36427000
P05023-4;P05023;P05023-3;P05023-2;M0R116;P13637;P13637-2;P13637-3;A0A0A0MT26;B1AKY9;P50993;H0Y7C1;Q13733;Q5TC01;P54707;P54707-2;Q5TC02;M0QXF2;E9PRA5;Q5TC05	P05023-4;P05023;P05023-3;P05023-2	Sodium/potassium-transporting ATPase subunit alpha-1	ATP1A1	>sp|P05023-4|AT1A1_HUMAN Isoform 4 of Sodium/potassium-transporting ATPase subunit alpha-1 OS=Homo sapiens GN=ATP1A1;>sp|P05023|AT1A1_HUMAN Sodium/potassium-transporting ATPase subunit alpha-1 OS=Homo sapiens GN=ATP1A1 PE=1 SV=1;>sp|P05023-3|AT1A1_HUMAN Is			24	18	20	20	20	19	16	19	19	22	18	21	675350000	683990000	694090000	676320000	680290000	687190000	659780000	715080000	758140000	738850000	772040000	740630000	805580000	835260000	781030000	787510000	622870000	736440000	623330000	747530000	764670000	894330000	809410000	755630000
P05026-2;P05026;V9GYR2	P05026-2;P05026;V9GYR2	Sodium/potassium-transporting ATPase subunit beta-1	ATP1B1	>sp|P05026-2|AT1B1_HUMAN Isoform 2 of Sodium/potassium-transporting ATPase subunit beta-1 OS=Homo sapiens GN=ATP1B1;>sp|P05026|AT1B1_HUMAN Sodium/potassium-transporting ATPase subunit beta-1 OS=Homo sapiens GN=ATP1B1 PE=1 SV=1;>tr|V9GYR2|V9GYR2_HUMAN Sodiu			1	2	1	1	0	2	1	2	1	2	2	3	0	60411000	0	0	0	61793000	0	0	0	78395000	93222000	86005000	22028000	52311000	24043000	22482000	0	50802000	15586000	50891000	39083000	62064000	73575000	67883000
P05141;Q9H0C2	P05141	ADP/ATP translocase 2;ADP/ATP translocase 2, N-terminally processed	SLC25A5	>sp|P05141|ADT2_HUMAN ADP/ATP translocase 2 OS=Homo sapiens GN=SLC25A5 PE=1 SV=7			20	18	19	15	14	17	15	17	15	16	17	17	4706500000	4574200000	4417200000	4420800000	4370400000	4217400000	4192600000	4197800000	4525300000	4236000000	4095800000	4427700000	5755300000	5517100000	4633900000	5640300000	3779800000	4761700000	4364400000	4994400000	3242500000	2358600000	2661000000	4699000000
P05198;H0YJS4;G3V4T5	P05198;H0YJS4;G3V4T5	Eukaryotic translation initiation factor 2 subunit 1	EIF2S1	>sp|P05198|IF2A_HUMAN Eukaryotic translation initiation factor 2 subunit 1 OS=Homo sapiens GN=EIF2S1 PE=1 SV=3;>tr|H0YJS4|H0YJS4_HUMAN Eukaryotic translation initiation factor 2 subunit 1 (Fragment) OS=Homo sapiens GN=EIF2S1 PE=1 SV=1;>tr|G3V4T5|G3V4T5_HUM			1	0	1	1	1	3	2	2	2	1	1	2	0	0	0	0	0	74854000	67811000	67499000	66867000	0	0	68090000	37321000	0	31022000	18988000	8723100	71654000	43153000	56311000	49943000	0	35657000	51803000
P05204;Q15651-2;Q15651;A0A087WZE9	P05204;Q15651-2;Q15651;A0A087WZE9	Non-histone chromosomal protein HMG-17;High mobility group nucleosome-binding domain-containing protein 3	HMGN2;HMGN3	>sp|P05204|HMGN2_HUMAN Non-histone chromosomal protein HMG-17 OS=Homo sapiens GN=HMGN2 PE=1 SV=3;>sp|Q15651-2|HMGN3_HUMAN Isoform 2 of High mobility group nucleosome-binding domain-containing protein 3 OS=Homo sapiens GN=HMGN3;>sp|Q15651|HMGN3_HUMAN High m			0	0	0	0	0	0	1	2	0	1	1	1	0	0	0	0	0	0	0	2521500	0	0	0	0	0	0	0	0	0	0	2124800	2594700	0	1198000	1571500	823830
P05386	P05386	60S acidic ribosomal protein P1	RPLP1	>sp|P05386|RLA1_HUMAN 60S acidic ribosomal protein P1 OS=Homo sapiens GN=RPLP1 PE=1 SV=1			4	2	4	4	3	3	4	4	2	2	4	3	476190000	460120000	371940000	339370000	336400000	309450000	258990000	296460000	374170000	398640000	258930000	0	628270000	467110000	459250000	519140000	409010000	245740000	341160000	334330000	307980000	356290000	237890000	176530000
P05387;H0YDD8;P05386-2	P05387;H0YDD8	60S acidic ribosomal protein P2	RPLP2	>sp|P05387|RLA2_HUMAN 60S acidic ribosomal protein P2 OS=Homo sapiens GN=RPLP2 PE=1 SV=1;>tr|H0YDD8|H0YDD8_HUMAN 60S acidic ribosomal protein P2 (Fragment) OS=Homo sapiens GN=RPLP2 PE=1 SV=1			5	4	5	5	3	4	4	4	4	4	6	5	1428400000	1314500000	1420500000	1426200000	1503900000	1422200000	1387600000	1391100000	1514000000	1405300000	1413100000	1321500000	1646100000	1510700000	1609500000	2031900000	1016300000	1182800000	1268900000	1399900000	1321200000	1221700000	1561600000	1374900000
P05388;P05388-2;F8VWS0;F8VU65;Q8NHW5;F8VPE8;G3V210;F8VW21;F8VQY6;F8VRK7;F8VZS0;F8VS58;F8VWV4;F8W1K8	P05388;P05388-2;F8VWS0;F8VU65;Q8NHW5;F8VPE8;G3V210;F8VW21;F8VQY6;F8VRK7;F8VZS0	60S acidic ribosomal protein P0;60S acidic ribosomal protein P0-like	RPLP0;RPLP0P6	>sp|P05388|RLA0_HUMAN 60S acidic ribosomal protein P0 OS=Homo sapiens GN=RPLP0 PE=1 SV=1;>sp|P05388-2|RLA0_HUMAN Isoform 2 of 60S acidic ribosomal protein P0 OS=Homo sapiens GN=RPLP0;>tr|F8VWS0|F8VWS0_HUMAN 60S acidic ribosomal protein P0 OS=Homo sapiens G			7	8	7	7	5	5	4	6	5	6	5	4	389510000	409500000	353400000	414950000	371400000	378530000	325580000	404100000	322870000	348050000	332610000	372060000	497340000	542110000	444510000	629010000	239280000	314950000	251220000	393200000	271860000	325590000	260870000	261440000
P05556;P05556-2;P05556-5;P05556-4;P05556-3;C9JPK5;Q5T3E6;E9PLR6;E7EUI6;E7EQW5;H7C4N8;E7ERX5	P05556;P05556-2;P05556-5;P05556-4;P05556-3	Integrin beta-1	ITGB1	>sp|P05556|ITB1_HUMAN Integrin beta-1 OS=Homo sapiens GN=ITGB1 PE=1 SV=2;>sp|P05556-2|ITB1_HUMAN Isoform 2 of Integrin beta-1 OS=Homo sapiens GN=ITGB1;>sp|P05556-5|ITB1_HUMAN Isoform 5 of Integrin beta-1 OS=Homo sapiens GN=ITGB1;>sp|P05556-4|ITB1_HUMAN Iso			4	5	4	6	4	3	3	4	5	5	5	10	163850000	208890000	158230000	179900000	136460000	156830000	157550000	202980000	149250000	169720000	168750000	204390000	182750000	268480000	133930000	287630000	90286000	139030000	134330000	152490000	109210000	179570000	123140000	293440000
P05783;F8VZY9;CON__H-INV:HIT000015463	P05783;F8VZY9	Keratin, type I cytoskeletal 18	KRT18	>sp|P05783|K1C18_HUMAN Keratin, type I cytoskeletal 18 OS=Homo sapiens GN=KRT18 PE=1 SV=2;>tr|F8VZY9|F8VZY9_HUMAN Keratin, type I cytoskeletal 18 OS=Homo sapiens GN=KRT18 PE=1 SV=1			26	26	25	27	22	23	22	27	25	26	24	27	3385400000	3440500000	3464300000	3433900000	3325400000	3342800000	3303500000	3262500000	3319100000	3109800000	3249900000	3255900000	3137200000	3975100000	4161100000	4229000000	2845300000	3211100000	2638900000	3140200000	3817600000	3247500000	2951200000	4093700000
P05976-2;P05976;P08590	P05976-2;P05976;P08590	Myosin light chain 1/3, skeletal muscle isoform;Myosin light chain 3	MYL1;MYL3	>sp|P05976-2|MYL1_HUMAN Isoform MLC3 of Myosin light chain 1/3, skeletal muscle isoform OS=Homo sapiens GN=MYL1;>sp|P05976|MYL1_HUMAN Myosin light chain 1/3, skeletal muscle isoform OS=Homo sapiens GN=MYL1 PE=2 SV=3;>sp|P08590|MYL3_HUMAN Myosin light chain			1	1	1	1	1	1	1	1	1	1	1	1	0	0	0	0	0	0	0	0	0	0	0	141680000	323600000	330680000	316270000	344060000	303850000	325020000	351010000	350960000	187500000	267220000	179480000	268070000
P06493;A0A024QZP7;A0A087WZZ9;P06493-2;E5RIU6;K7ELV5;G3V317;F8VXD2;F8VYH9;P11802-2;F8VZZ0;F8VTV8;F8VWX7;F8VZ51;Q00535-2;H0YAZ9;Q00535;P11802;Q9BVE2;Q00534;E7EUK8;Q96Q40-2;Q96Q40-4;E5RGN0;Q96Q40-3;A0A087X209;O94921-3;Q96Q40-5;Q96Q40;A0A087WZU2;O94921-2;O94921;F5H6Z0;Q07002;Q07002-2;Q00536;Q00536-3;Q07002-3;Q00537-2;Q00537;Q00536-2;J3QSD7;Q9NYV4-3;Q14004-2;Q9NYV4-2;Q9NYV4;Q14004	P06493;A0A024QZP7;A0A087WZZ9;P06493-2;E5RIU6	Cyclin-dependent kinase 1	CDK1	>sp|P06493|CDK1_HUMAN Cyclin-dependent kinase 1 OS=Homo sapiens GN=CDK1 PE=1 SV=3;>tr|A0A024QZP7|A0A024QZP7_HUMAN Cell division cycle 2, G1 to S and G2 to M, isoform CRA_a OS=Homo sapiens GN=CDC2 PE=1 SV=1;>tr|A0A087WZZ9|A0A087WZZ9_HUMAN Cyclin-dependent k			10	10	9	11	11	9	11	8	10	11	10	10	456010000	434550000	462920000	444370000	478330000	442410000	422470000	408390000	489510000	491680000	443990000	495240000	520240000	457330000	493970000	489400000	450360000	507520000	365040000	311070000	527830000	553960000	383640000	542240000
P06576;H0YH81;F8W079;F8W0P7;H0YI37	P06576;H0YH81;F8W079	ATP synthase subunit beta, mitochondrial;ATP synthase subunit beta	ATP5B	>sp|P06576|ATPB_HUMAN ATP synthase subunit beta, mitochondrial OS=Homo sapiens GN=ATP5B PE=1 SV=3;>tr|H0YH81|H0YH81_HUMAN ATP synthase subunit beta (Fragment) OS=Homo sapiens GN=ATP5B PE=1 SV=1;>tr|F8W079|F8W079_HUMAN ATP synthase subunit beta, mitochondri			21	21	21	23	18	17	22	18	21	22	22	20	3567000000	3497700000	3457600000	3729400000	3521400000	3554400000	3341200000	3589100000	3915700000	3841500000	3761200000	3719900000	3729100000	4064000000	4042600000	4309500000	2906700000	3251900000	3141500000	3355300000	4389700000	3627400000	3550000000	3580100000
P06703;R4GN98	P06703;R4GN98	Protein S100-A6	S100A6	>sp|P06703|S10A6_HUMAN Protein S100-A6 OS=Homo sapiens GN=S100A6 PE=1 SV=1;>tr|R4GN98|R4GN98_HUMAN Protein S100 (Fragment) OS=Homo sapiens GN=S100A6 PE=1 SV=1			3	2	3	5	4	3	3	3	4	3	3	3	175840000	0	173010000	169620000	230010000	201510000	197280000	247510000	195400000	197030000	197870000	197110000	171290000	119410000	228120000	248730000	203440000	254750000	190350000	378840000	229240000	180390000	188660000	192030000
P06733;P06733-2;K7EM90;P13929-3;P09104-2;P13929-2;P13929;P09104;E5RI09;E5RG95;K7EPM1;K7EKN2;E5RGZ4;F5H0C8;F5H1C3	P06733;P06733-2	Alpha-enolase	ENO1	>sp|P06733|ENOA_HUMAN Alpha-enolase OS=Homo sapiens GN=ENO1 PE=1 SV=2;>sp|P06733-2|ENOA_HUMAN Isoform MBP-1 of Alpha-enolase OS=Homo sapiens GN=ENO1			6	8	9	10	7	7	5	9	6	7	4	7	415410000	455330000	466060000	543570000	482300000	551840000	305100000	513230000	338070000	371680000	226890000	351030000	226830000	380410000	286910000	504690000	268710000	398930000	200910000	420820000	227610000	343220000	165540000	310990000
P06748-2;P06748;P06748-3;E5RI98;E5RGW4	P06748-2;P06748;P06748-3	Nucleophosmin	NPM1	>sp|P06748-2|NPM_HUMAN Isoform 2 of Nucleophosmin OS=Homo sapiens GN=NPM1;>sp|P06748|NPM_HUMAN Nucleophosmin OS=Homo sapiens GN=NPM1 PE=1 SV=2;>sp|P06748-3|NPM_HUMAN Isoform 3 of Nucleophosmin OS=Homo sapiens GN=NPM1			8	7	6	8	6	8	7	6	5	5	5	5	568260000	563290000	613120000	529560000	535160000	574320000	574080000	520730000	474180000	472160000	503370000	486150000	617320000	641150000	585690000	613890000	363110000	714090000	592080000	499550000	375210000	409680000	348840000	427410000
Q5HYB6;P06753-4;P06753-3;P06753-6;P06753-5;P06753-2;A0A087WWU8;D6R904;Q5VU61;P06753;J3KN67;P06753-7;D6RFM2	Q5HYB6;P06753-4;P06753-3;P06753-6;P06753-5;P06753-2;A0A087WWU8;D6R904;Q5VU61;P06753;J3KN67	Tropomyosin alpha-3 chain	DKFZp686J1372;TPM3	>tr|Q5HYB6|Q5HYB6_HUMAN Epididymis luminal protein 189 OS=Homo sapiens GN=DKFZp686J1372 PE=1 SV=1;>sp|P06753-4|TPM3_HUMAN Isoform 4 of Tropomyosin alpha-3 chain OS=Homo sapiens GN=TPM3;>sp|P06753-3|TPM3_HUMAN Isoform 3 of Tropomyosin alpha-3 chain OS=Homo			4	2	1	3	3	3	1	1	0	0	1	0	79957000	60924000	0	78663000	118080000	83174000	0	0	0	0	0	0	81260000	28838000	20116000	94011000	96772000	99716000	0	51904000	0	0	110350000	0
P06756-3;P06756-2;P06756	P06756-3;P06756-2;P06756	Integrin alpha-V;Integrin alpha-V heavy chain;Integrin alpha-V light chain	ITGAV	>sp|P06756-3|ITAV_HUMAN Isoform 3 of Integrin alpha-V OS=Homo sapiens GN=ITGAV;>sp|P06756-2|ITAV_HUMAN Isoform 2 of Integrin alpha-V OS=Homo sapiens GN=ITGAV;>sp|P06756|ITAV_HUMAN Integrin alpha-V OS=Homo sapiens GN=ITGAV PE=1 SV=2			0	2	0	0	0	0	1	0	0	0	0	1	0	22196000	0	0	0	0	0	0	0	0	0	0	0	25209000	0	0	0	0	7578000	0	0	0	0	12627000
P06858;E7EW14;E5RJI0;E5RHN7	P06858	Lipoprotein lipase	LPL	>sp|P06858|LIPL_HUMAN Lipoprotein lipase OS=Homo sapiens GN=LPL PE=1 SV=1			3	1	3	5	1	0	1	0	1	0	1	3	46827000	0	0	54748000	0	0	0	0	0	0	0	0	46475000	31542000	33877000	62560000	14454000	0	45577000	0	49740000	0	55918000	84969000
Q16778;P33778;P23527;P06899;Q8N257;Q96A08;Q6DRA6;Q6DN03	Q16778;P33778;P23527;P06899;Q8N257;Q96A08	Histone H2B type 2-E;Histone H2B type 1-B;Histone H2B type 1-O;Histone H2B type 1-J;Histone H2B type 3-B;Histone H2B type 1-A	HIST2H2BE;HIST1H2BB;HIST1H2BO;HIST1H2BJ;HIST3H2BB;HIST1H2BA	>sp|Q16778|H2B2E_HUMAN Histone H2B type 2-E OS=Homo sapiens GN=HIST2H2BE PE=1 SV=3;>sp|P33778|H2B1B_HUMAN Histone H2B type 1-B OS=Homo sapiens GN=HIST1H2BB PE=1 SV=2;>sp|P23527|H2B1O_HUMAN Histone H2B type 1-O OS=Homo sapiens GN=HIST1H2BO PE=1 SV=3;>sp|P06			5	5	6	6	5	6	5	6	6	6	6	5	0	97170000	111790000	120810000	159700000	160310000	171920000	159000000	132630000	133380000	129820000	0	101850000	107870000	118920000	130570000	151960000	161230000	172370000	151720000	133740000	125100000	128030000	33062000
P07099;B1AQP9;B1AQP8	P07099	Epoxide hydrolase 1	EPHX1	>sp|P07099|HYEP_HUMAN Epoxide hydrolase 1 OS=Homo sapiens GN=EPHX1 PE=1 SV=1			12	8	12	7	7	9	8	8	10	9	6	9	379030000	302550000	340590000	285660000	329730000	329860000	370700000	322910000	400210000	408440000	377660000	402220000	536220000	333850000	487250000	247400000	295620000	379440000	422010000	364110000	469080000	474520000	297730000	554510000
P07195;C9J7H8;A8MW50;F5H793	P07195;C9J7H8;A8MW50	L-lactate dehydrogenase B chain;L-lactate dehydrogenase	LDHB	>sp|P07195|LDHB_HUMAN L-lactate dehydrogenase B chain OS=Homo sapiens GN=LDHB PE=1 SV=2;>tr|C9J7H8|C9J7H8_HUMAN L-lactate dehydrogenase B chain (Fragment) OS=Homo sapiens GN=LDHB PE=1 SV=8;>tr|A8MW50|A8MW50_HUMAN L-lactate dehydrogenase (Fragment) OS=Homo			3	4	3	4	3	4	1	1	2	2	2	0	117250000	107820000	114020000	116680000	129580000	127510000	0	0	107870000	122740000	110470000	0	137350000	109080000	69994000	135110000	98178000	119690000	55039000	70964000	60299000	66301000	59045000	0
P07237;H7BZ94;H0Y3Z3;I3L398;I3L312;I3L4M2;I3L3P5;I3NI03;I3L0S0;I3L3U6;I3L1Y5;I3L514	P07237;H7BZ94;H0Y3Z3	Protein disulfide-isomerase	P4HB	>sp|P07237|PDIA1_HUMAN Protein disulfide-isomerase OS=Homo sapiens GN=P4HB PE=1 SV=3;>tr|H7BZ94|H7BZ94_HUMAN Protein disulfide-isomerase OS=Homo sapiens GN=P4HB PE=1 SV=2;>tr|H0Y3Z3|H0Y3Z3_HUMAN Protein disulfide-isomerase (Fragment) OS=Homo sapiens GN=P4H			6	6	6	4	2	3	2	0	3	3	1	2	80584000	85168000	80051000	91852000	94466000	0	84954000	0	50396000	57286000	0	51516000	116710000	124890000	56817000	59990000	46498000	22440000	38538000	0	47690000	43879000	10086000	41122000
P07355;P07355-2;H0YN42;H0YMD0;H0YMU9;A6NMY6;H0YM50;H0YNP5;H0YKS4;H0YN28;H0YL33;H0YMM1;H0YKZ7;H0YLV6;H0YMT9;H0YKX9;H0YNA0;H0YKL9;H0YMW4;H0YKV8;H0YN52;H0YMD9;H0YNB8;H0YKN4;H0YLE2	P07355;P07355-2;H0YN42;H0YMD0;H0YMU9;A6NMY6;H0YM50;H0YNP5;H0YKS4	Annexin A2;Annexin;Putative annexin A2-like protein	ANXA2;ANXA2P2	>sp|P07355|ANXA2_HUMAN Annexin A2 OS=Homo sapiens GN=ANXA2 PE=1 SV=2;>sp|P07355-2|ANXA2_HUMAN Isoform 2 of Annexin A2 OS=Homo sapiens GN=ANXA2;>tr|H0YN42|H0YN42_HUMAN Annexin (Fragment) OS=Homo sapiens GN=ANXA2 PE=1 SV=1;>tr|H0YMD0|H0YMD0_HUMAN Annexin (Fr			13	14	14	13	14	13	15	12	8	10	9	10	787560000	846280000	794640000	799680000	857070000	924220000	898660000	868810000	709370000	635580000	700550000	696450000	870080000	1069600000	761820000	940580000	819860000	874230000	1030400000	953270000	629490000	598560000	692650000	661850000
Q5JP53;P07437;Q5ST81	Q5JP53;P07437;Q5ST81	Tubulin beta chain	TUBB	>tr|Q5JP53|Q5JP53_HUMAN Tubulin beta chain OS=Homo sapiens GN=TUBB PE=1 SV=1;>sp|P07437|TBB5_HUMAN Tubulin beta chain OS=Homo sapiens GN=TUBB PE=1 SV=2;>tr|Q5ST81|Q5ST81_HUMAN Tubulin beta chain OS=Homo sapiens GN=TUBB PE=1 SV=1			22	23	23	23	24	23	22	22	21	24	19	23	3248400000	3207100000	3517000000	3774100000	3150200000	2943300000	2928200000	2753600000	3247100000	3018700000	2530200000	3063200000	3380600000	4035400000	4375000000	4327600000	2970200000	3184200000	2890000000	3024800000	3197100000	3092100000	3232700000	3101100000
P07814;V9GYZ6;V9GZ76	P07814;V9GYZ6	Bifunctional glutamate/proline--tRNA ligase;Glutamate--tRNA ligase;Proline--tRNA ligase	EPRS	>sp|P07814|SYEP_HUMAN Bifunctional glutamate/proline--tRNA ligase OS=Homo sapiens GN=EPRS PE=1 SV=5;>tr|V9GYZ6|V9GYZ6_HUMAN Bifunctional glutamate/proline--tRNA ligase (Fragment) OS=Homo sapiens GN=EPRS PE=1 SV=1			56	54	59	52	44	42	48	51	51	49	51	50	3506000000	3388800000	3402500000	3459900000	3278300000	3210500000	3199900000	3228000000	3306400000	3343000000	3287200000	3247200000	3935600000	3914500000	4156600000	3793300000	2917100000	3132800000	3122400000	3344400000	3697900000	3432400000	3470500000	3413000000
P07900;P07900-2;G3V2J8;Q14568;Q58FG0;Q58FG1	P07900;P07900-2	Heat shock protein HSP 90-alpha	HSP90AA1	>sp|P07900|HS90A_HUMAN Heat shock protein HSP 90-alpha OS=Homo sapiens GN=HSP90AA1 PE=1 SV=5;>sp|P07900-2|HS90A_HUMAN Isoform 2 of Heat shock protein HSP 90-alpha OS=Homo sapiens GN=HSP90AA1			23	18	19	19	19	18	18	19	18	20	19	20	364910000	333850000	321750000	361750000	338860000	369040000	345040000	368710000	306710000	303690000	301630000	322890000	464710000	403750000	363780000	437350000	309750000	369630000	340460000	301660000	330260000	340360000	277650000	285500000
P07919	P07919	Cytochrome b-c1 complex subunit 6, mitochondrial	UQCRH	>sp|P07919|QCR6_HUMAN Cytochrome b-c1 complex subunit 6, mitochondrial OS=Homo sapiens GN=UQCRH PE=1 SV=2			2	3	2	2	0	0	2	3	2	1	3	2	0	54619000	67481000	58870000	0	0	68269000	74954000	0	0	64385000	57173000	32417000	75078000	67162000	54887000	0	0	40673000	65533000	16102000	26549000	76522000	34610000
Q5JR08;P08134;E9PQH6	Q5JR08;P08134;E9PQH6	Rho-related GTP-binding protein RhoC	RHOC	>tr|Q5JR08|Q5JR08_HUMAN Rho-related GTP-binding protein RhoC (Fragment) OS=Homo sapiens GN=RHOC PE=1 SV=8;>sp|P08134|RHOC_HUMAN Rho-related GTP-binding protein RhoC OS=Homo sapiens GN=RHOC PE=1 SV=1;>tr|E9PQH6|E9PQH6_HUMAN Rho-related GTP-binding protein R			3	3	6	4	2	3	3	2	2	2	1	2	0	0	32819000	0	0	0	0	0	0	0	0	0	10072000	0	36961000	20497000	0	0	0	0	0	23221000	0	32696000
P08195-2;F5H0E2;H0YFS2;F5H867;F5GZI0;H0YFX4;F5GZR9	P08195-2	4F2 cell-surface antigen heavy chain	SLC3A2	>sp|P08195-2|4F2_HUMAN Isoform 2 of 4F2 cell-surface antigen heavy chain OS=Homo sapiens GN=SLC3A2			22	22	22	22	22	20	19	18	22	21	19	18	3792500000	3584000000	3546500000	3525600000	3680000000	3587700000	3618400000	3477800000	3969000000	3880800000	3792600000	3753300000	4360900000	4446700000	4266900000	4573800000	3208300000	3962500000	3678500000	3138300000	4693100000	4322800000	3784000000	4092000000
P08237;P08237-3;P08237-2;F8VP00;F8W1J8;F8VSF7;F8VW30;F8VSL1;F8VUB8;F8VYK8;F8VTQ3;F8VZI0;F8VX13;F8VNX2;F8VZQ1;H0YHB8;F8VVE3	P08237;P08237-3;P08237-2	6-phosphofructokinase, muscle type	PFKM	>sp|P08237|PFKAM_HUMAN ATP-dependent 6-phosphofructokinase, muscle type OS=Homo sapiens GN=PFKM PE=1 SV=2;>sp|P08237-3|PFKAM_HUMAN Isoform 3 of ATP-dependent 6-phosphofructokinase, muscle type OS=Homo sapiens GN=PFKM;>sp|P08237-2|PFKAM_HUMAN Isoform 2 of A			7	10	8	11	6	7	8	9	12	10	7	12	180950000	186530000	195910000	182740000	179260000	189890000	220960000	215900000	193890000	200200000	217430000	209980000	147390000	167630000	160740000	244320000	125050000	164320000	202210000	204100000	311950000	248730000	189510000	335360000
P08238;Q58FF7	P08238	Heat shock protein HSP 90-beta	HSP90AB1	>sp|P08238|HS90B_HUMAN Heat shock protein HSP 90-beta OS=Homo sapiens GN=HSP90AB1 PE=1 SV=4			22	23	23	23	22	21	24	23	22	25	25	23	2293500000	2231100000	2286400000	2292900000	2478700000	2464300000	2470400000	2655200000	2212000000	2243300000	2303900000	2247600000	2537400000	2953700000	2245100000	2253300000	1802100000	2113900000	2130900000	2511000000	2038000000	2370300000	2370600000	2328500000
P08240;P08240-2	P08240;P08240-2	Signal recognition particle receptor subunit alpha	SRPR	>sp|P08240|SRPRA_HUMAN Signal recognition particle receptor subunit alpha OS=Homo sapiens GN=SRPRA PE=1 SV=2;>sp|P08240-2|SRPRA_HUMAN Isoform 2 of Signal recognition particle receptor subunit alpha OS=Homo sapiens GN=SRPRA			5	7	6	3	1	4	2	3	6	8	3	5	99796000	105110000	110440000	114030000	0	131750000	89533000	123550000	112240000	105590000	101530000	89513000	112830000	120920000	141370000	106920000	9907000	125610000	54500000	92277000	106110000	134450000	59740000	48538000
P08559-3;P08559;P08559-2;P08559-4;Q5JPU3;P29803	P08559-3;P08559;P08559-2;P08559-4;Q5JPU3;P29803	Pyruvate dehydrogenase E1 component subunit alpha, somatic form, mitochondrial;Pyruvate dehydrogenase E1 component subunit alpha, testis-specific form, mitochondrial	PDHA1;PDHA2	>sp|P08559-3|ODPA_HUMAN Isoform 3 of Pyruvate dehydrogenase E1 component subunit alpha, somatic form, mitochondrial OS=Homo sapiens GN=PDHA1;>sp|P08559|ODPA_HUMAN Pyruvate dehydrogenase E1 component subunit alpha, somatic form, mitochondrial OS=Homo sapien			1	0	0	0	0	1	0	1	0	0	0	0	0	0	0	0	0	0	0	0	0	0	0	0	21310000	0	0	0	0	17309000	0	15232000	0	0	0	0
P08574	P08574	Cytochrome c1, heme protein, mitochondrial	CYC1	>sp|P08574|CY1_HUMAN Cytochrome c1, heme protein, mitochondrial OS=Homo sapiens GN=CYC1 PE=1 SV=3			5	6	5	4	5	6	6	5	5	6	6	5	246940000	266040000	260430000	241860000	256550000	259160000	267140000	218140000	299090000	299010000	245580000	271630000	255000000	362430000	239960000	322360000	210340000	343340000	209100000	204010000	254210000	220810000	261280000	343520000
P08648	P08648	Integrin alpha-5;Integrin alpha-5 heavy chain;Integrin alpha-5 light chain	ITGA5	>sp|P08648|ITA5_HUMAN Integrin alpha-5 OS=Homo sapiens GN=ITGA5 PE=1 SV=2			1	1	0	0	0	2	0	0	0	0	1	0	0	0	0	0	0	24392000	0	0	0	0	0	0	1948400	22552000	0	0	0	22423000	0	0	0	0	2870800	0
P08670;B0YJC4;B0YJC5;A0A1B0GUA0;A0A1B0GTT5;Q5JVS8;A0A1B0GVG8;H7C5W5;P41219;P41219-2;F8W835;Q16352;P07197-2;E7EMV2;E7ESP9;P07197	P08670;B0YJC4;B0YJC5	Vimentin	VIM	>sp|P08670|VIME_HUMAN Vimentin OS=Homo sapiens GN=VIM PE=1 SV=4;>tr|B0YJC4|B0YJC4_HUMAN Vimentin OS=Homo sapiens GN=VIM PE=1 SV=1;>tr|B0YJC5|B0YJC5_HUMAN Vimentin OS=Homo sapiens GN=VIM PE=1 SV=1			11	16	13	14	11	10	14	8	12	11	12	11	313710000	323780000	331790000	314090000	298380000	322030000	284540000	278780000	309040000	312750000	288090000	276560000	355220000	617880000	393010000	485300000	319710000	275420000	319950000	183780000	303150000	289370000	277830000	292570000
P08708;H0YN88;A0A075B716;H0YN73;H3BNC9	P08708;H0YN88;A0A075B716	40S ribosomal protein S17	RPS17;RPS17L	>sp|P08708|RS17_HUMAN 40S ribosomal protein S17 OS=Homo sapiens GN=RPS17 PE=1 SV=2;>tr|H0YN88|H0YN88_HUMAN 40S ribosomal protein S17 OS=Homo sapiens GN=RPS17 PE=1 SV=1;>tr|A0A075B716|A0A075B716_HUMAN 40S ribosomal protein S17 OS=Homo sapiens GN=RPS17 PE=1			2	2	2	4	1	2	1	2	4	4	3	3	0	113910000	139230000	88911000	0	141000000	0	135020000	116360000	115780000	149650000	101290000	69697000	68163000	70628000	157670000	45988000	52043000	3281100	43427000	228300000	136260000	118320000	163500000
P08754;P63096;P63096-2;P09471-2;P11488;P19087;A8MTJ3;P09471;A0A087WTB6;A2A2R6;Q5JWD1;H0Y7E8;H3BTM2;A0A087WZE5;C9JPP4;P38405-3;Q5JWE9;H0Y7F4;P63092-3;P63092-2;P38405;P63092;P63092-4;P38405-2;Q5JWF2-2;Q5JWF2	P08754;P63096;P63096-2	Guanine nucleotide-binding protein G(k) subunit alpha;Guanine nucleotide-binding protein G(i) subunit alpha-1	GNAI3;GNAI1	>sp|P08754|GNAI3_HUMAN Guanine nucleotide-binding protein G(k) subunit alpha OS=Homo sapiens GN=GNAI3 PE=1 SV=3;>sp|P63096|GNAI1_HUMAN Guanine nucleotide-binding protein G(i) subunit alpha-1 OS=Homo sapiens GN=GNAI1 PE=1 SV=2;>sp|P63096-2|GNAI1_HUMAN Isofo			4	4	4	6	5	5	6	3	2	3	4	4	171000000	142280000	148190000	167630000	167370000	169500000	170080000	125470000	148530000	162130000	176430000	176740000	194730000	137450000	176610000	233600000	200360000	168720000	205250000	70202000	59279000	140200000	194770000	154270000
P09211;A8MX94;A0A087X243;A0A087X2E9	P09211;A8MX94	Glutathione S-transferase P	GSTP1	>sp|P09211|GSTP1_HUMAN Glutathione S-transferase P OS=Homo sapiens GN=GSTP1 PE=1 SV=2;>tr|A8MX94|A8MX94_HUMAN Glutathione S-transferase P OS=Homo sapiens GN=GSTP1 PE=1 SV=1			1	1	1	0	0	0	0	0	0	0	0	0	0	0	0	0	0	0	0	0	0	0	0	0	23121000	23675000	24768000	0	0	0	0	0	0	0	0	0
P09382;F8WEI7	P09382	Galectin-1	LGALS1	>sp|P09382|LEG1_HUMAN Galectin-1 OS=Homo sapiens GN=LGALS1 PE=1 SV=2			1	1	1	1	1	0	0	0	0	1	1	0	0	0	0	0	0	0	0	0	0	0	0	0	18953000	16962000	22080000	19398000	20708000	0	0	0	0	13289000	14303000	0
Q5T7C4;P09429;B2RPK0	Q5T7C4;P09429;B2RPK0	High mobility group protein B1;Putative high mobility group protein B1-like 1	HMGB1;HMGB1P1	>tr|Q5T7C4|Q5T7C4_HUMAN High mobility group protein B1 OS=Homo sapiens GN=HMGB1 PE=1 SV=1;>sp|P09429|HMGB1_HUMAN High mobility group protein B1 OS=Homo sapiens GN=HMGB1 PE=1 SV=3;>sp|B2RPK0|HGB1A_HUMAN Putative high mobility group protein B1-like 1 OS=Homo			3	1	0	1	3	2	3	2	1	0	1	1	44950000	0	0	0	65777000	67421000	52995000	0	0	0	0	0	57623000	31412000	0	22862000	84959000	56118000	64728000	30479000	16342000	0	18603000	24792000
P09496-2;P09496-4;P09496-3;P09496;F8WF69;P09496-5;C9J8P9	P09496-2;P09496-4;P09496-3;P09496;F8WF69;P09496-5	Clathrin light chain A	CLTA	>sp|P09496-2|CLCA_HUMAN Isoform Non-brain of Clathrin light chain A OS=Homo sapiens GN=CLTA;>sp|P09496-4|CLCA_HUMAN Isoform 4 of Clathrin light chain A OS=Homo sapiens GN=CLTA;>sp|P09496-3|CLCA_HUMAN Isoform 3 of Clathrin light chain A OS=Homo sapiens GN=C			9	6	8	8	4	4	5	5	8	5	7	7	428940000	483940000	546370000	479030000	329130000	468160000	480170000	327940000	430350000	463530000	514890000	511890000	350960000	303390000	324000000	670730000	138780000	202690000	200760000	233640000	379330000	386260000	379750000	321250000
P09497-2;P09497;D6RJD1;H0Y9Q6	P09497-2;P09497	Clathrin light chain B	CLTB	>sp|P09497-2|CLCB_HUMAN Isoform Non-brain of Clathrin light chain B OS=Homo sapiens GN=CLTB;>sp|P09497|CLCB_HUMAN Clathrin light chain B OS=Homo sapiens GN=CLTB PE=1 SV=1			3	4	5	4	2	2	4	3	4	3	4	2	103700000	97295000	113380000	85420000	113910000	122890000	85243000	106020000	95086000	101080000	122070000	123190000	95401000	66482000	134040000	62871000	43436000	48835000	51515000	95412000	113650000	57829000	214210000	49975000
P09543-2;P09543;K7ERC4;K7EN66;C9K0L8;K7ERZ0	P09543-2;P09543	2,3-cyclic-nucleotide 3-phosphodiesterase	CNP	>sp|P09543-2|CN37_HUMAN Isoform CNPI of 2,3-cyclic-nucleotide 3-phosphodiesterase OS=Homo sapiens GN=CNP;>sp|P09543|CN37_HUMAN 2,3-cyclic-nucleotide 3-phosphodiesterase OS=Homo sapiens GN=CNP PE=1 SV=2			1	4	4	2	2	1	3	4	2	4	6	4	0	43900000	56113000	46078000	53912000	0	63135000	40442000	60646000	62973000	73077000	50802000	28073000	49054000	53695000	41506000	39565000	11986000	19263000	35089000	44639000	88531000	98246000	37864000
P09601;B1AHA8	P09601;B1AHA8	Heme oxygenase 1	HMOX1	>sp|P09601|HMOX1_HUMAN Heme oxygenase 1 OS=Homo sapiens GN=HMOX1 PE=1 SV=1;>tr|B1AHA8|B1AHA8_HUMAN Heme oxygenase 1 (Fragment) OS=Homo sapiens GN=HMOX1 PE=1 SV=1			3	1	0	3	0	0	1	3	0	1	0	1	0	0	0	43845000	0	0	0	49502000	0	0	0	0	79891000	28550000	0	62657000	0	0	30446000	48695000	0	0	0	0
P09669	P09669	Cytochrome c oxidase subunit 6C	COX6C	>sp|P09669|COX6C_HUMAN Cytochrome c oxidase subunit 6C OS=Homo sapiens GN=COX6C PE=1 SV=2			0	2	0	0	1	1	1	1	0	1	0	1	0	54959000	0	0	0	0	0	0	0	0	0	0	0	62420000	0	0	28688000	33391000	27186000	28798000	0	29670000	0	29179000
P09874	P09874	Poly [ADP-ribose] polymerase 1	PARP1	>sp|P09874|PARP1_HUMAN Poly [ADP-ribose] polymerase 1 OS=Homo sapiens GN=PARP1 PE=1 SV=4			0	0	0	0	2	0	2	0	0	0	0	1	0	0	0	0	0	0	0	0	0	0	0	0	0	0	0	0	160540000	0	0	0	0	0	0	0
Q71UI9;P0C0S5;Q71UI9-4;Q71UI9-2;C9J0D1;Q71UI9-3;C9J386	Q71UI9;P0C0S5;Q71UI9-4;Q71UI9-2;C9J0D1;Q71UI9-3;C9J386	Histone H2A.V;Histone H2A.Z;Histone H2A	H2AFV;H2AFZ	>sp|Q71UI9|H2AV_HUMAN Histone H2A.V OS=Homo sapiens GN=H2AFV PE=1 SV=3;>sp|P0C0S5|H2AZ_HUMAN Histone H2A.Z OS=Homo sapiens GN=H2AFZ PE=1 SV=2;>sp|Q71UI9-4|H2AV_HUMAN Isoform 4 of Histone H2A.V OS=Homo sapiens GN=H2AFV;>sp|Q71UI9-2|H2AV_HUMAN Isoform 2 of H			3	5	5	4	2	4	5	5	3	3	4	3	583930000	691450000	712730000	708110000	775240000	807820000	770000000	818550000	781820000	772710000	834800000	806070000	682440000	778180000	827250000	794070000	674990000	812420000	768920000	810840000	749270000	680130000	831120000	751420000
Q01081;P0DN76;Q01081-2;A0A1B0GW87;M0QYK5;Q01081-3;M0R2N4;Q01081-4;Q8WU68-3;Q8WU68-2;Q8WU68;K7EJH3;K7EJM7	Q01081;P0DN76;Q01081-2	Splicing factor U2AF 35 kDa subunit	U2AF1	>sp|Q01081|U2AF1_HUMAN Splicing factor U2AF 35 kDa subunit OS=Homo sapiens GN=U2AF1 PE=1 SV=3;>sp|P0DN76|U2AF5_HUMAN Splicing factor U2AF 35 kDa subunit-like protein OS=Homo sapiens GN=U2AF1L5 PE=1 SV=1;>sp|Q01081-2|U2AF1_HUMAN Isoform 2 of Splicing factor			2	3	2	4	3	3	2	4	3	2	2	2	43762000	38671000	39471000	36812000	54411000	56725000	55135000	49896000	32311000	46994000	45519000	44570000	18517000	52744000	30174000	68350000	66921000	66895000	37608000	73828000	49527000	30649000	34452000	32713000
P10316;P01892;A0A140T9I0;A0A140T9X5;A0A140T913;A0A140T955;A0A140T933;P30447;P05534	P10316;P01892;A0A140T9I0;A0A140T9X5;A0A140T913;A0A140T955;A0A140T933	HLA class I histocompatibility antigen, A-69 alpha chain;HLA class I histocompatibility antigen, A-2 alpha chain	HLA-A	>sp|P10316|1A69_HUMAN HLA class I histocompatibility antigen, A-69 alpha chain OS=Homo sapiens GN=HLA-A PE=1 SV=2;>sp|P01892|1A02_HUMAN HLA class I histocompatibility antigen, A-2 alpha chain OS=Homo sapiens GN=HLA-A PE=1 SV=1;>tr|A0A140T9I0|A0A140T9I0_HUM			6	10	8	8	8	7	8	8	10	9	9	8	0	0	0	0	0	0	0	0	0	0	0	18750000	0	15248000	0	15078000	0	0	0	0	14095000	15774000	18006000	19620000
P10599;P10599-2	P10599;P10599-2	Thioredoxin	TXN	>sp|P10599|THIO_HUMAN Thioredoxin OS=Homo sapiens GN=TXN PE=1 SV=3;>sp|P10599-2|THIO_HUMAN Isoform 2 of Thioredoxin OS=Homo sapiens GN=TXN			1	2	2	1	2	2	2	1	1	1	1	1	0	87608000	92480000	0	86924000	91147000	82773000	0	0	0	0	0	27056000	99885000	101080000	31238000	80806000	95759000	80961000	30834000	42897000	18206000	24361000	21785000
P10606	P10606	Cytochrome c oxidase subunit 5B, mitochondrial	COX5B	>sp|P10606|COX5B_HUMAN Cytochrome c oxidase subunit 5B, mitochondrial OS=Homo sapiens GN=COX5B PE=1 SV=2			1	2	2	3	2	0	3	2	1	1	1	1	0	73602000	0	77949000	81823000	0	81896000	75356000	0	0	0	0	30343000	68590000	42730000	118980000	71121000	0	67547000	63779000	37106000	37195000	42450000	41630000
P10620;F5H7F6;F5H6X2;P10620-2;F5GX73;F5H613;F5H760	P10620;F5H7F6;F5H6X2;P10620-2	Microsomal glutathione S-transferase 1	MGST1	>sp|P10620|MGST1_HUMAN Microsomal glutathione S-transferase 1 OS=Homo sapiens GN=MGST1 PE=1 SV=1;>tr|F5H7F6|F5H7F6_HUMAN Microsomal glutathione S-transferase 1 (Fragment) OS=Homo sapiens GN=MGST1 PE=1 SV=1;>tr|F5H6X2|F5H6X2_HUMAN Microsomal glutathione S-t			5	4	5	4	4	4	3	3	4	4	4	6	298930000	300510000	299270000	299720000	309500000	281910000	274790000	268760000	309530000	302290000	350990000	303310000	334230000	416460000	408490000	325380000	252900000	239960000	213060000	210220000	277970000	329600000	218130000	348080000
P10809;E7ESH4;E7EXB4;P10809-2;C9JL25;C9JL19;C9JCQ4;C9J0S9	P10809	60 kDa heat shock protein, mitochondrial	HSPD1	>sp|P10809|CH60_HUMAN 60 kDa heat shock protein, mitochondrial OS=Homo sapiens GN=HSPD1 PE=1 SV=2			37	37	38	39	33	35	35	37	39	38	35	40	7789000000	8092300000	7817100000	7929700000	7892100000	7789000000	7976000000	7919400000	8030900000	8114500000	8432400000	7877100000	8987900000	10352000000	8225200000	9538800000	7680800000	8635100000	7798000000	8120000000	8737700000	7843000000	7616400000	7950100000
P10909-4;P10909;P10909-5;P10909-2;P10909-3;H0YAS8;H0YC35;H0YLK8;E5RG36;E5RGB0;E5RH61;E5RJZ5;E7ERK6;E7ETB4	P10909-4;P10909;P10909-5;P10909-2;P10909-3;H0YAS8;H0YC35	Clusterin;Clusterin beta chain;Clusterin alpha chain;Clusterin	CLU	>sp|P10909-4|CLUS_HUMAN Isoform 4 of Clusterin OS=Homo sapiens GN=CLU;>sp|P10909|CLUS_HUMAN Clusterin OS=Homo sapiens GN=CLU PE=1 SV=1;>sp|P10909-5|CLUS_HUMAN Isoform 5 of Clusterin OS=Homo sapiens GN=CLU;>sp|P10909-2|CLUS_HUMAN Isoform 2 of Clusterin OS=H			2	1	1	2	3	1	1	2	0	1	0	2	42902000	0	0	42811000	43694000	0	0	0	0	0	0	0	30957000	25835000	9899500	52995000	51735000	29778000	24936000	42118000	0	32401000	0	26794000
P11021	P11021	78 kDa glucose-regulated protein	HSPA5	>sp|P11021|GRP78_HUMAN 78 kDa glucose-regulated protein OS=Homo sapiens GN=HSPA5 PE=1 SV=2			23	22	26	22	24	19	25	19	22	20	21	24	1619900000	1690600000	1596000000	1705000000	1653600000	1702700000	1731300000	1717500000	1621700000	1699100000	1564100000	1657200000	1593200000	1870700000	2456000000	1846400000	1687100000	1336900000	1413700000	1726300000	1520700000	1245100000	1640800000	1726400000
P11142;E9PKE3;P11142-2;E9PN89;E9PNE6;E9PLF4;A8K7Q2;E9PQQ4;E9PQK7;E9PK54;E9PPY6;E9PN25;E9PI65;P54652;E9PS65;E9PM13	P11142;E9PKE3;P11142-2;E9PN89;E9PNE6	Heat shock cognate 71 kDa protein	HSPA8	>sp|P11142|HSP7C_HUMAN Heat shock cognate 71 kDa protein OS=Homo sapiens GN=HSPA8 PE=1 SV=1;>tr|E9PKE3|E9PKE3_HUMAN Heat shock cognate 71 kDa protein OS=Homo sapiens GN=HSPA8 PE=1 SV=1;>sp|P11142-2|HSP7C_HUMAN Isoform 2 of Heat shock cognate 71 kDa protein			26	24	24	22	24	22	24	21	23	22	26	25	3402900000	3452500000	3363000000	3445300000	3473300000	3464900000	3437600000	3304800000	3320800000	3351100000	3292000000	3386900000	4050600000	4191800000	3550600000	4617200000	2947400000	3332000000	3037200000	3005800000	3344400000	3618600000	3650200000	3791600000
P11166	P11166	Solute carrier family 2, facilitated glucose transporter member 1	SLC2A1	>sp|P11166|GTR1_HUMAN Solute carrier family 2, facilitated glucose transporter member 1 OS=Homo sapiens GN=SLC2A1 PE=1 SV=2			3	5	3	4	4	6	6	3	4	6	5	6	225650000	211160000	207270000	222840000	201230000	209710000	199060000	181600000	207910000	194710000	202960000	185760000	236990000	312500000	193190000	390740000	180370000	278580000	271420000	133090000	156800000	337020000	233380000	154530000
P11172-3;P11172;P11172-2;E9PFD2	P11172-3;P11172;P11172-2;E9PFD2	Uridine 5-monophosphate synthase;Orotate phosphoribosyltransferase;Orotidine 5-phosphate decarboxylase	UMPS	>sp|P11172-3|UMPS_HUMAN Isoform 3 of Uridine 5-monophosphate synthase OS=Homo sapiens GN=UMPS;>sp|P11172|UMPS_HUMAN Uridine 5-monophosphate synthase OS=Homo sapiens GN=UMPS PE=1 SV=1;>sp|P11172-2|UMPS_HUMAN Isoform 2 of Uridine 5-monophosphate synthase			0	0	0	0	0	0	0	0	1	0	0	0	0	0	0	0	0	0	0	0	0	0	0	0	0	0	0	0	0	0	0	0	15728000	0	0	0
P11177-3;P11177-2;P11177;C9J634;F8WF02	P11177-3;P11177-2;P11177;C9J634;F8WF02	Pyruvate dehydrogenase E1 component subunit beta, mitochondrial	PDHB	>sp|P11177-3|ODPB_HUMAN Isoform 3 of Pyruvate dehydrogenase E1 component subunit beta, mitochondrial OS=Homo sapiens GN=PDHB;>sp|P11177-2|ODPB_HUMAN Isoform 2 of Pyruvate dehydrogenase E1 component subunit beta, mitochondrial OS=Homo sapiens GN=PDHB;>sp|P1			3	3	3	3	2	1	2	3	2	2	3	2	57865000	57886000	47522000	56465000	60984000	0	59588000	61587000	56021000	44179000	57340000	63247000	104760000	109670000	96012000	104170000	45825000	20464000	48712000	59642000	46413000	35591000	36103000	54501000
P11233;H7C3P7;P11234;P11234-3;P11234-2;F8WEQ6;C9JPE8;C9JYR1;C9J6B1;C9JQB3	P11233;H7C3P7;P11234;P11234-3;P11234-2	Ras-related protein Ral-A;Ras-related protein Ral-B	RALA;RALB	>sp|P11233|RALA_HUMAN Ras-related protein Ral-A OS=Homo sapiens GN=RALA PE=1 SV=1;>tr|H7C3P7|H7C3P7_HUMAN Ras-related protein Ral-A (Fragment) OS=Homo sapiens GN=RALA PE=1 SV=1;>sp|P11234|RALB_HUMAN Ras-related protein Ral-B OS=Homo sapiens GN=RALB PE=1 SV			0	0	1	2	2	1	2	2	3	3	2	3	0	0	0	48909000	0	0	43962000	42355000	52971000	50094000	0	78182000	0	0	27119000	55729000	23298000	19859000	43652000	43302000	53706000	49333000	11262000	85117000
P11279;P11279-2	P11279;P11279-2	Lysosome-associated membrane glycoprotein 1	LAMP1	>sp|P11279|LAMP1_HUMAN Lysosome-associated membrane glycoprotein 1 OS=Homo sapiens GN=LAMP1 PE=1 SV=3;>sp|P11279-2|LAMP1_HUMAN Isoform 2 of Lysosome-associated membrane glycoprotein 1 OS=Homo sapiens GN=LAMP1			2	3	2	1	2	2	3	3	2	3	2	3	205410000	190580000	190380000	0	207910000	206160000	211530000	204780000	189210000	207080000	205820000	195200000	200460000	195380000	192870000	110090000	176700000	194660000	191480000	189560000	175010000	213520000	190170000	217220000
P11387;E5RIC7;Q969P6-2;Q969P6;E5RJ33;H0YBR3;H0YC03;E5RGE7;E5RGR4;E5RFE3;E5RGR2;E5RJ95;E5RFS0	P11387	DNA topoisomerase 1	TOP1	>sp|P11387|TOP1_HUMAN DNA topoisomerase 1 OS=Homo sapiens GN=TOP1 PE=1 SV=2			1	1	2	1	4	6	6	3	5	4	2	2	0	0	49461000	0	75193000	114280000	114840000	78247000	64582000	86522000	85524000	96402000	18784000	18381000	20075000	8833900	105050000	141020000	128430000	86044000	94606000	88546000	62637000	65056000
P11388;P11388-2;P11388-3;P11388-4;E9PCY5;Q02880-2;Q02880;J3KTB7	P11388;P11388-2;P11388-3;P11388-4;E9PCY5;Q02880-2;Q02880	DNA topoisomerase 2-alpha;DNA topoisomerase 2;DNA topoisomerase 2-beta	TOP2A;TOP2B	>sp|P11388|TOP2A_HUMAN DNA topoisomerase 2-alpha OS=Homo sapiens GN=TOP2A PE=1 SV=3;>sp|P11388-2|TOP2A_HUMAN Isoform 2 of DNA topoisomerase 2-alpha OS=Homo sapiens GN=TOP2A;>sp|P11388-3|TOP2A_HUMAN Isoform 3 of DNA topoisomerase 2-alpha OS=Homo sapiens GN=			0	0	1	2	1	1	1	2	1	2	2	0	0	0	0	0	0	0	0	0	0	27762000	27662000	0	0	0	181820000	185780000	10201000	12756000	12075000	15708000	14641000	27632000	28563000	0
P11498;P11498-2;E9PRE7;E9PS68	P11498;P11498-2;E9PRE7	Pyruvate carboxylase, mitochondrial	PC	>sp|P11498|PYC_HUMAN Pyruvate carboxylase, mitochondrial OS=Homo sapiens GN=PC PE=1 SV=2;>sp|P11498-2|PYC_HUMAN Isoform 2 of Pyruvate carboxylase, mitochondrial OS=Homo sapiens GN=PC;>tr|E9PRE7|E9PRE7_HUMAN Pyruvate carboxylase, mitochondrial OS=Homo sapie			8	8	9	10	9	9	8	9	8	9	7	8	191750000	190520000	198730000	201430000	199240000	184310000	201700000	199810000	184230000	175710000	183270000	174080000	181990000	210560000	277020000	274110000	186750000	212930000	158600000	189810000	143720000	166230000	119160000	189460000
P11586;F5H2F4;V9GYY3	P11586;F5H2F4	C-1-tetrahydrofolate synthase, cytoplasmic;Methylenetetrahydrofolate dehydrogenase;Methenyltetrahydrofolate cyclohydrolase;Formyltetrahydrofolate synthetase;C-1-tetrahydrofolate synthase, cytoplasmic, N-terminally processed	MTHFD1	>sp|P11586|C1TC_HUMAN C-1-tetrahydrofolate synthase, cytoplasmic OS=Homo sapiens GN=MTHFD1 PE=1 SV=3;>tr|F5H2F4|F5H2F4_HUMAN C-1-tetrahydrofolate synthase, cytoplasmic OS=Homo sapiens GN=MTHFD1 PE=1 SV=1			5	2	6	5	0	3	1	2	6	3	6	5	72341000	61273000	76654000	67844000	0	74395000	0	0	75037000	72049000	80029000	71434000	70247000	16978000	112030000	82831000	0	39284000	15971000	27073000	112150000	38479000	79200000	72822000
P12004	P12004	Proliferating cell nuclear antigen	PCNA	>sp|P12004|PCNA_HUMAN Proliferating cell nuclear antigen OS=Homo sapiens GN=PCNA PE=1 SV=1			1	0	0	0	0	0	0	1	0	0	0	0	0	0	0	0	0	0	0	13273000	0	0	0	0	0	0	0	0	0	0	0	13659000	0	0	0	0
P12074;H0YIV9	P12074;H0YIV9	Cytochrome c oxidase subunit 6A1, mitochondrial	COX6A1	>sp|P12074|CX6A1_HUMAN Cytochrome c oxidase subunit 6A1, mitochondrial OS=Homo sapiens GN=COX6A1 PE=1 SV=4;>tr|H0YIV9|H0YIV9_HUMAN Uncharacterized protein (Fragment) OS=Homo sapiens PE=3 SV=1			0	0	0	2	0	0	0	0	0	0	0	0	0	0	0	51439000	0	0	0	0	0	0	0	0	0	0	0	58412000	0	0	0	0	0	0	0	0
P12235;V9GYG0	P12235;V9GYG0	ADP/ATP translocase 1	SLC25A4	>sp|P12235|ADT1_HUMAN ADP/ATP translocase 1 OS=Homo sapiens GN=SLC25A4 PE=1 SV=4;>tr|V9GYG0|V9GYG0_HUMAN ADP/ATP translocase 1 OS=Homo sapiens GN=SLC25A4 PE=1 SV=1			15	14	14	13	13	11	13	13	14	13	14	15	0	0	0	0	0	0	0	0	231590000	234230000	203160000	211520000	129030000	136230000	122750000	131840000	154330000	0	124220000	17469000	222740000	216550000	207140000	227220000
P12236	P12236	ADP/ATP translocase 3	SLC25A6	>sp|P12236|ADT3_HUMAN ADP/ATP translocase 3 OS=Homo sapiens GN=SLC25A6 PE=1 SV=4			19	20	19	18	17	19	18	19	18	18	20	18	8546200000	8382600000	8356300000	8468600000	7705000000	7590800000	8288700000	7961200000	8286400000	7991600000	8049500000	7915700000	8187900000	9563300000	8838100000	9889200000	6901500000	9077300000	9260300000	8754900000	7602300000	8061600000	8474100000	8292300000
P12270;Q5SWX9;P12270-2	P12270;Q5SWX9;P12270-2	Nucleoprotein TPR	TPR	>sp|P12270|TPR_HUMAN Nucleoprotein TPR OS=Homo sapiens GN=TPR PE=1 SV=3;>tr|Q5SWX9|Q5SWX9_HUMAN Nucleoprotein TPR (Fragment) OS=Homo sapiens GN=TPR PE=1 SV=1;>sp|P12270-2|TPR_HUMAN Isoform 2 of Nucleoprotein TPR OS=Homo sapiens GN=TPR			0	0	0	0	0	0	0	0	0	0	1	0	0	0	0	0	0	0	0	0	0	0	7026700	0	0	0	0	0	0	0	0	0	0	0	7222000	0
P13010	P13010	X-ray repair cross-complementing protein 5	XRCC5	>sp|P13010|XRCC5_HUMAN X-ray repair cross-complementing protein 5 OS=Homo sapiens GN=XRCC5 PE=1 SV=3			0	0	0	1	1	0	1	0	0	0	0	0	0	0	0	0	0	0	0	0	0	0	0	0	0	0	0	2440500	21129000	0	3321500	0	0	0	0	0
P13073;H3BN72;H3BNV9;Q86WV2;H3BPG0;H3BNI5	P13073;H3BN72;H3BNV9;Q86WV2;H3BPG0	Cytochrome c oxidase subunit 4 isoform 1, mitochondrial	COX4I1	>sp|P13073|COX41_HUMAN Cytochrome c oxidase subunit 4 isoform 1, mitochondrial OS=Homo sapiens GN=COX4I1 PE=1 SV=1;>tr|H3BN72|H3BN72_HUMAN Cytochrome c oxidase subunit 4 isoform 1, mitochondrial OS=Homo sapiens GN=COX4I1 PE=1 SV=1;>tr|H3BNV9|H3BNV9_HUMAN C			2	3	1	3	3	5	4	4	4	3	4	4	113140000	97117000	0	108810000	102900000	103760000	102760000	106200000	115340000	132540000	127780000	111230000	74214000	57183000	43173000	181880000	81009000	195120000	103550000	177560000	150840000	116750000	137830000	218290000
P13639	P13639	Elongation factor 2	EEF2	>sp|P13639|EF2_HUMAN Elongation factor 2 OS=Homo sapiens GN=EEF2 PE=1 SV=4			3	5	3	3	1	5	3	3	2	0	2	0	69665000	76665000	69683000	0	0	81617000	55741000	77716000	68682000	0	67248000	0	57086000	47302000	59091000	22708000	24409000	85865000	50226000	61665000	29715000	0	28634000	0
P13861-2;P13861;H7C1L0;C9J830	P13861-2;P13861;H7C1L0	cAMP-dependent protein kinase type II-alpha regulatory subunit	PRKAR2A	>sp|P13861-2|KAP2_HUMAN Isoform 2 of cAMP-dependent protein kinase type II-alpha regulatory subunit OS=Homo sapiens GN=PRKAR2A;>sp|P13861|KAP2_HUMAN cAMP-dependent protein kinase type II-alpha regulatory subunit OS=Homo sapiens GN=PRKAR2A PE=1 SV=2;>tr|H7C			1	0	0	0	0	1	0	0	0	0	1	0	13610000	0	0	0	0	0	0	0	0	0	0	0	14713000	0	0	0	0	10200000	0	0	0	0	0	0
P14174	P14174	Macrophage migration inhibitory factor	MIF	>sp|P14174|MIF_HUMAN Macrophage migration inhibitory factor OS=Homo sapiens GN=MIF PE=1 SV=4			1	1	2	2	2	2	1	2	2	2	2	2	0	0	74515000	0	0	0	0	0	0	0	69668000	0	38652000	34492000	84845000	43743000	34785000	39810000	35416000	37487000	38070000	30494000	71228000	39127000
P14618;P14618-2;B4DNK4;P14618-3;H3BTN5;H3BQ34;H3BR70;H3BT25;H3BUW1;H3BTJ2;H3BU13;H3BN34;H3BQZ3;P30613-2;P30613	P14618;P14618-2;B4DNK4;P14618-3;H3BTN5;H3BQ34;H3BR70	Pyruvate kinase PKM;Pyruvate kinase	PKM	>sp|P14618|KPYM_HUMAN Pyruvate kinase PKM OS=Homo sapiens GN=PKM PE=1 SV=4;>sp|P14618-2|KPYM_HUMAN Isoform M1 of Pyruvate kinase PKM OS=Homo sapiens GN=PKM;>tr|B4DNK4|B4DNK4_HUMAN Pyruvate kinase OS=Homo sapiens GN=PKM PE=1 SV=1;>sp|P14618-3|KPYM_HUMAN Iso			20	18	21	21	18	21	22	20	19	19	21	18	1738200000	1815600000	1765700000	1698700000	1990000000	1969300000	1884100000	2084400000	1933300000	2156800000	1969400000	1990500000	2058700000	2141200000	2222300000	2173600000	1980300000	1878800000	2016400000	1700600000	1991300000	2147200000	2228900000	2006200000
P14625;Q96GW1;H0YIV0;Q58FF3;F8W026	P14625	Endoplasmin	HSP90B1	>sp|P14625|ENPL_HUMAN Endoplasmin OS=Homo sapiens GN=HSP90B1 PE=1 SV=1			9	11	12	8	9	10	9	8	11	8	8	8	196730000	219950000	199990000	198620000	240060000	221430000	238400000	228340000	214010000	206040000	200520000	192180000	192560000	178670000	187750000	133340000	297140000	238290000	174890000	189570000	255950000	143260000	187990000	195800000
P14854	P14854	Cytochrome c oxidase subunit 6B1	COX6B1	>sp|P14854|CX6B1_HUMAN Cytochrome c oxidase subunit 6B1 OS=Homo sapiens GN=COX6B1 PE=1 SV=2			1	2	2	2	1	1	2	1	1	1	0	1	0	59389000	50529000	52452000	0	0	49825000	0	0	0	0	0	29954000	77685000	53245000	57590000	18024000	21760000	47049000	23505000	22422000	24936000	0	32294000
P14868;P14868-2;C9J7S3;C9JLC1;H7C278;H7BZ35;C9JQM9	P14868;P14868-2	Aspartate--tRNA ligase, cytoplasmic	DARS	>sp|P14868|SYDC_HUMAN Aspartate--tRNA ligase, cytoplasmic OS=Homo sapiens GN=DARS PE=1 SV=2;>sp|P14868-2|SYDC_HUMAN Isoform 2 of Aspartate--tRNA ligase, cytoplasmic OS=Homo sapiens GN=DARS			26	28	25	26	20	18	22	20	22	22	21	25	1245400000	1165600000	1171900000	1203300000	1150600000	1156500000	1130500000	1189500000	1178300000	1091700000	1189800000	1136200000	1572900000	1318700000	1526800000	1538500000	1028900000	915740000	898120000	966230000	1267700000	1119300000	1115200000	1244700000
P14923	P14923	Junction plakoglobin	JUP	>sp|P14923|PLAK_HUMAN Junction plakoglobin OS=Homo sapiens GN=JUP PE=1 SV=3			1	0	0	1	0	1	0	1	0	0	0	0	0	0	0	0	0	0	0	9782200	0	0	0	0	0	0	0	0	0	9945000	0	10066000	0	0	0	0
P14927;P14927-2;B7Z2R2;E5RHG9	P14927;P14927-2;B7Z2R2	Cytochrome b-c1 complex subunit 7	UQCRB	>sp|P14927|QCR7_HUMAN Cytochrome b-c1 complex subunit 7 OS=Homo sapiens GN=UQCRB PE=1 SV=2;>sp|P14927-2|QCR7_HUMAN Isoform 2 of Cytochrome b-c1 complex subunit 7 OS=Homo sapiens GN=UQCRB;>tr|B7Z2R2|B7Z2R2_HUMAN Cytochrome b-c1 complex subunit 7 OS=Homo sap			4	2	3	4	2	3	3	1	3	3	2	3	85088000	0	77317000	90432000	118680000	90243000	99913000	0	87553000	105080000	83734000	91527000	121220000	76235000	104840000	102490000	92550000	96809000	104290000	32786000	92621000	117110000	71310000	95759000
P15291-2;P15291;Q86XA6	P15291-2;P15291	Beta-1,4-galactosyltransferase 1;Lactose synthase A protein;N-acetyllactosamine synthase;Beta-N-acetylglucosaminylglycopeptide beta-1,4-galactosyltransferase;Beta-N-acetylglucosaminyl-glycolipid beta-1,4-galactosyltransferase;Processed beta-1,4-galactosyltransferase 1	B4GALT1	>sp|P15291-2|B4GT1_HUMAN Isoform Short of Beta-1,4-galactosyltransferase 1 OS=Homo sapiens GN=B4GALT1;>sp|P15291|B4GT1_HUMAN Beta-1,4-galactosyltransferase 1 OS=Homo sapiens GN=B4GALT1 PE=1 SV=5			1	1	0	1	0	1	1	2	2	2	3	2	0	0	0	0	0	0	0	92757000	89421000	93293000	108910000	92244000	32043000	29385000	0	38042000	0	45531000	32856000	82302000	79755000	81098000	103600000	86756000
P15529-15;P15529-9;P15529-7;P15529-12;P15529-14;P15529-8;P15529-4;P15529-6;P15529-11;P15529-13;P15529-3;P15529-5;P15529-10;P15529;P15529-2;P15529-16	P15529-15;P15529-9;P15529-7;P15529-12;P15529-14;P15529-8;P15529-4;P15529-6;P15529-11;P15529-13;P15529-3;P15529-5;P15529-10;P15529;P15529-2;P15529-16	Membrane cofactor protein	CD46	>sp|P15529-15|MCP_HUMAN Isoform K of Membrane cofactor protein OS=Homo sapiens GN=CD46;>sp|P15529-9|MCP_HUMAN Isoform N of Membrane cofactor protein OS=Homo sapiens GN=CD46;>sp|P15529-7|MCP_HUMAN Isoform L of Membrane cofactor protein OS=Homo sapiens GN=CD			0	1	1	1	0	1	1	0	1	2	2	1	0	0	34773000	0	0	0	0	0	0	0	0	0	0	17596000	39162000	18586000	0	0	27943000	0	16801000	35591000	18701000	18717000
P15531;P15531-2	P15531;P15531-2	Nucleoside diphosphate kinase A	NME1	>sp|P15531|NDKA_HUMAN Nucleoside diphosphate kinase A OS=Homo sapiens GN=NME1 PE=1 SV=1;>sp|P15531-2|NDKA_HUMAN Isoform 2 of Nucleoside diphosphate kinase A OS=Homo sapiens GN=NME1			3	3	3	4	1	2	1	2	1	1	0	0	0	0	0	15664000	0	0	0	0	0	0	0	0	0	0	0	18112000	0	0	0	0	0	0	0	0
P15880;H0YEN5;E9PQD7;E9PMM9;I3L404;E9PPT0;E9PM36;H3BNG3;H0YE27	P15880;H0YEN5;E9PQD7;E9PMM9;I3L404;E9PPT0	40S ribosomal protein S2	RPS2	>sp|P15880|RS2_HUMAN 40S ribosomal protein S2 OS=Homo sapiens GN=RPS2 PE=1 SV=2;>tr|H0YEN5|H0YEN5_HUMAN 40S ribosomal protein S2 (Fragment) OS=Homo sapiens GN=RPS2 PE=1 SV=1;>tr|E9PQD7|E9PQD7_HUMAN 40S ribosomal protein S2 OS=Homo sapiens GN=RPS2 PE=1 SV=1			6	7	9	6	7	5	7	7	8	8	8	9	594910000	558210000	582570000	581320000	543370000	577590000	512320000	530010000	571220000	533920000	555110000	536660000	604220000	568270000	690400000	584830000	348120000	375920000	252280000	513560000	578560000	475870000	541890000	582510000
P16401	P16401	Histone H1.5	HIST1H1B	>sp|P16401|H15_HUMAN Histone H1.5 OS=Homo sapiens GN=HIST1H1B PE=1 SV=3			6	3	5	5	5	4	5	2	5	5	2	5	286960000	275170000	292180000	317270000	296250000	312090000	331350000	322850000	304770000	296090000	315830000	296430000	375800000	183130000	367960000	432750000	318210000	241800000	345910000	275530000	345270000	352460000	222960000	354960000
P16402	P16402	Histone H1.3	HIST1H1D	>sp|P16402|H13_HUMAN Histone H1.3 OS=Homo sapiens GN=HIST1H1D PE=1 SV=2			4	5	5	6	6	5	6	5	6	6	6	5	0	0	0	0	0	0	0	0	0	0	0	32968000	0	0	0	43728000	30521000	0	31322000	33540000	31901000	38332000	34784000	34498000
P16403;P22492	P16403	Histone H1.2	HIST1H1C	>sp|P16403|H12_HUMAN Histone H1.2 OS=Homo sapiens GN=HIST1H1C PE=1 SV=2			5	5	5	6	5	6	5	5	6	6	6	5	1445400000	1365000000	1499300000	1535800000	1555900000	1611800000	1634500000	1643400000	1581200000	1585900000	1696800000	1573000000	1522800000	1205700000	1421200000	1775500000	1241300000	1642400000	1306400000	1518400000	1440400000	1413500000	2075000000	1451400000
P16435;H0Y4R2;E7EMD0;E7EWU0;C9JU80	P16435;H0Y4R2;E7EMD0	NADPH--cytochrome P450 reductase	POR	>sp|P16435|NCPR_HUMAN NADPH--cytochrome P450 reductase OS=Homo sapiens GN=POR PE=1 SV=2;>tr|H0Y4R2|H0Y4R2_HUMAN NADPH--cytochrome P450 reductase (Fragment) OS=Homo sapiens GN=POR PE=1 SV=1;>tr|E7EMD0|E7EMD0_HUMAN NADPH--cytochrome P450 reductase OS=Homo sa			3	1	3	3	1	3	2	4	5	1	2	4	0	0	0	0	0	0	0	0	39505000	0	0	47249000	32942000	0	48246000	18506000	0	10171000	20393000	44360000	45673000	15352000	32091000	44342000
P16615-5;P16615-2;P16615-3;P16615;P16615-4;H7C5W9;O14983-2;O14983;O14983-3;Q93084-4;Q93084-2;Q93084-3;Q93084-7;Q93084;Q93084-6;Q93084-5;J3QSY6;H3BVB2;H3BTW4	P16615-5;P16615-2;P16615-3;P16615;P16615-4;H7C5W9	Sarcoplasmic/endoplasmic reticulum calcium ATPase 2	ATP2A2	>sp|P16615-5|AT2A2_HUMAN Isoform 5 of Sarcoplasmic/endoplasmic reticulum calcium ATPase 2 OS=Homo sapiens GN=ATP2A2;>sp|P16615-2|AT2A2_HUMAN Isoform 2 of Sarcoplasmic/endoplasmic reticulum calcium ATPase 2 OS=Homo sapiens GN=ATP2A2;>sp|P16615-3|AT2A2_HUMAN			13	11	14	14	14	13	13	12	14	17	14	15	777250000	658870000	717790000	743670000	704990000	735860000	740080000	673490000	752910000	745900000	758610000	714980000	629480000	496020000	1203500000	879140000	613880000	800760000	716650000	589390000	898210000	976510000	746130000	908070000
P17066;P48741	P17066;P48741	Heat shock 70 kDa protein 6;Putative heat shock 70 kDa protein 7	HSPA6;HSPA7	>sp|P17066|HSP76_HUMAN Heat shock 70 kDa protein 6 OS=Homo sapiens GN=HSPA6 PE=1 SV=2;>sp|P48741|HSP77_HUMAN Putative heat shock 70 kDa protein 7 OS=Homo sapiens GN=HSPA7 PE=5 SV=2			4	5	4	6	5	5	5	6	6	6	5	6	0	0	0	0	0	0	0	0	0	209680000	0	0	0	241800000	0	0	0	0	0	0	228820000	209680000	233160000	250660000
P17812;P17812-2;Q9NRF8	P17812;P17812-2	CTP synthase 1	CTPS1	>sp|P17812|PYRG1_HUMAN CTP synthase 1 OS=Homo sapiens GN=CTPS1 PE=1 SV=2;>sp|P17812-2|PYRG1_HUMAN Isoform 2 of CTP synthase 1 OS=Homo sapiens GN=CTPS1			2	2	2	3	0	1	0	0	3	0	0	0	0	26927000	30045000	25141000	0	0	0	0	48919000	0	0	0	25882000	20349000	29803000	35173000	0	11909000	0	0	63199000	0	0	0
P17858;P17858-2	P17858;P17858-2	6-phosphofructokinase, liver type	PFKL	>sp|P17858|PFKAL_HUMAN ATP-dependent 6-phosphofructokinase, liver type OS=Homo sapiens GN=PFKL PE=1 SV=6;>sp|P17858-2|PFKAL_HUMAN Isoform 2 of ATP-dependent 6-phosphofructokinase, liver type OS=Homo sapiens GN=PFKL			4	3	3	4	4	3	4	2	6	4	3	4	0	0	0	0	0	40572000	0	0	44364000	0	0	0	0	0	0	21852000	13778000	37209000	14523000	0	50933000	0	12790000	15616000
P17987;E7EQR6;F5H282;E7ERF2;F5H726;F5GZI8;F5H676;F5H136;F5GYL4;F5GZ03	P17987;E7EQR6;F5H282	T-complex protein 1 subunit alpha	TCP1	>sp|P17987|TCPA_HUMAN T-complex protein 1 subunit alpha OS=Homo sapiens GN=TCP1 PE=1 SV=1;>tr|E7EQR6|E7EQR6_HUMAN T-complex protein 1 subunit alpha OS=Homo sapiens GN=TCP1 PE=1 SV=1;>tr|F5H282|F5H282_HUMAN T-complex protein 1 subunit alpha OS=Homo sapiens			4	2	1	0	3	3	2	4	1	0	2	0	0	0	0	0	40854000	38976000	38102000	39627000	0	0	0	0	55254000	38122000	0	0	40799000	35211000	27701000	52986000	18527000	0	31196000	0
P18031;B4DSN5	P18031;B4DSN5	Tyrosine-protein phosphatase non-receptor type 1;Tyrosine-protein phosphatase non-receptor type	PTPN1	>sp|P18031|PTN1_HUMAN Tyrosine-protein phosphatase non-receptor type 1 OS=Homo sapiens GN=PTPN1 PE=1 SV=1;>tr|B4DSN5|B4DSN5_HUMAN Tyrosine-protein phosphatase non-receptor type OS=Homo sapiens GN=PTPN1 PE=1 SV=1			1	2	2	1	3	2	2	3	2	3	1	2	0	40768000	33302000	0	37924000	43306000	38902000	41229000	44094000	39772000	0	0	16927000	41069000	33210000	17584000	52871000	40673000	35849000	53752000	48318000	35319000	19751000	38582000
P18077;F8WBS5;F8WB72;C9K025	P18077;F8WBS5;F8WB72;C9K025	60S ribosomal protein L35a	RPL35A	>sp|P18077|RL35A_HUMAN 60S ribosomal protein L35a OS=Homo sapiens GN=RPL35A PE=1 SV=2;>tr|F8WBS5|F8WBS5_HUMAN 60S ribosomal protein L35a OS=Homo sapiens GN=RPL35A PE=1 SV=1;>tr|F8WB72|F8WB72_HUMAN 60S ribosomal protein L35a OS=Homo sapiens GN=RPL35A PE=1 S			5	6	4	5	6	5	3	6	5	4	4	4	131860000	133190000	143750000	147540000	131650000	126530000	139060000	137830000	126470000	131100000	142190000	123350000	150140000	199320000	153240000	159210000	157100000	155550000	49477000	182670000	87227000	100280000	80641000	126800000
P18085;C9JPM4;C9JAK5;U3KQF2	P18085;C9JPM4;C9JAK5	ADP-ribosylation factor 4	ARF4	>sp|P18085|ARF4_HUMAN ADP-ribosylation factor 4 OS=Homo sapiens GN=ARF4 PE=1 SV=3;>tr|C9JPM4|C9JPM4_HUMAN ADP-ribosylation factor 4 (Fragment) OS=Homo sapiens GN=ARF4 PE=1 SV=1;>tr|C9JAK5|C9JAK5_HUMAN ADP-ribosylation factor 4 OS=Homo sapiens GN=ARF4 PE=1			6	8	7	7	8	8	5	8	9	8	6	8	677130000	608130000	627580000	685940000	618300000	703330000	569210000	647410000	718040000	664020000	637110000	647470000	862990000	909140000	859140000	951200000	624360000	773070000	547120000	628530000	868470000	775410000	664040000	738490000
P18124;A8MUD9;C9JIJ5;C9JZ88	P18124;A8MUD9	60S ribosomal protein L7	RPL7	>sp|P18124|RL7_HUMAN 60S ribosomal protein L7 OS=Homo sapiens GN=RPL7 PE=1 SV=1;>tr|A8MUD9|A8MUD9_HUMAN 60S ribosomal protein L7 OS=Homo sapiens GN=RPL7 PE=1 SV=1			9	13	14	12	10	12	11	10	8	8	10	11	617760000	671430000	674960000	660230000	614830000	626410000	687480000	674360000	584610000	637950000	678500000	623010000	601840000	980610000	899230000	1001800000	662020000	727240000	752890000	754020000	349160000	587510000	521540000	555570000
Q5JQ13;P18206-2;P18206	Q5JQ13;P18206-2;P18206	Vinculin	VCL	>tr|Q5JQ13|Q5JQ13_HUMAN Vinculin (Fragment) OS=Homo sapiens GN=VCL PE=1 SV=1;>sp|P18206-2|VINC_HUMAN Isoform 1 of Vinculin OS=Homo sapiens GN=VCL;>sp|P18206|VINC_HUMAN Vinculin OS=Homo sapiens GN=VCL PE=1 SV=4			0	0	0	1	0	0	0	0	0	0	0	0	0	0	0	9461400	0	0	0	0	0	0	0	0	0	0	0	10940000	0	0	0	0	0	0	0	0
P30685;P30498;P30491;P30490;P18464;P10319;P18465;P30485;P30461;P30488;P30487;A0A140T9G0;P30483;A0A140T9H3;A0A140T9A9	P30685;P30498;P30491;P30490;P18464;P10319;P18465;P30485;P30461;P30488;P30487	HLA class I histocompatibility antigen, B-35 alpha chain;HLA class I histocompatibility antigen, B-78 alpha chain;HLA class I histocompatibility antigen, B-53 alpha chain;HLA class I histocompatibility antigen, B-52 alpha chain;HLA class I histocompatibility antigen, B-51 alpha chain;HLA class I histocompatibility antigen, B-58 alpha chain;HLA class I histocompatibility antigen, B-57 alpha chain;…	HLA-B	>sp|P30685|1B35_HUMAN HLA class I histocompatibility antigen, B-35 alpha chain OS=Homo sapiens GN=HLA-B PE=1 SV=1;>sp|P30498|1B78_HUMAN HLA class I histocompatibility antigen, B-78 alpha chain OS=Homo sapiens GN=HLA-B PE=1 SV=1;>sp|P30491|1B53_HUMAN HLA cl			6	6	5	5	6	6	5	6	4	6	6	5	0	0	0	0	0	0	0	0	31967000	0	0	0	0	0	0	0	0	0	0	0	32899000	0	0	0
P18859;P18859-2;A8MUH2	P18859;P18859-2;A8MUH2	ATP synthase-coupling factor 6, mitochondrial	ATP5J	>sp|P18859|ATP5J_HUMAN ATP synthase-coupling factor 6, mitochondrial OS=Homo sapiens GN=ATP5J PE=1 SV=1;>sp|P18859-2|ATP5J_HUMAN Isoform 2 of ATP synthase-coupling factor 6, mitochondrial OS=Homo sapiens GN=ATP5J;>tr|A8MUH2|A8MUH2_HUMAN ATP synthase-coupli			1	1	2	2	2	2	2	2	2	2	2	2	0	123520000	93620000	96184000	104900000	104560000	115890000	95012000	133780000	116650000	110200000	113270000	65022000	108860000	134180000	120030000	107600000	118950000	127880000	101680000	142480000	121520000	86870000	125010000
P19174;P19174-2;V9GY71;V9GYH5	P19174;P19174-2;V9GY71;V9GYH5	1-phosphatidylinositol 4,5-bisphosphate phosphodiesterase gamma-1	PLCG1	>sp|P19174|PLCG1_HUMAN 1-phosphatidylinositol 4,5-bisphosphate phosphodiesterase gamma-1 OS=Homo sapiens GN=PLCG1 PE=1 SV=1;>sp|P19174-2|PLCG1_HUMAN Isoform 2 of 1-phosphatidylinositol 4,5-bisphosphate phosphodiesterase gamma-1 OS=Homo sapiens GN=PLCG1;>tr			0	0	0	0	2	1	2	1	0	0	0	0	0	0	0	0	23486000	0	23517000	0	0	0	0	0	0	0	0	0	21959000	17239000	23857000	16466000	0	0	0	0
P19338;H7BY16;C9JYW2;C9JLB1;C9J1H7;C9JWL1	P19338;H7BY16	Nucleolin	NCL	>sp|P19338|NUCL_HUMAN Nucleolin OS=Homo sapiens GN=NCL PE=1 SV=3;>tr|H7BY16|H7BY16_HUMAN Nucleolin (Fragment) OS=Homo sapiens GN=NCL PE=1 SV=8			9	11	12	13	9	7	9	9	8	8	8	8	425720000	410920000	434950000	440100000	433660000	439590000	472680000	431410000	325460000	345320000	296640000	327590000	405230000	497470000	695320000	720620000	362320000	331220000	489050000	320820000	334140000	347530000	236250000	347320000
P20042	P20042	Eukaryotic translation initiation factor 2 subunit 2	EIF2S2	>sp|P20042|IF2B_HUMAN Eukaryotic translation initiation factor 2 subunit 2 OS=Homo sapiens GN=EIF2S2 PE=1 SV=2			0	0	0	0	0	0	0	0	1	2	0	1	0	0	0	0	0	0	0	0	0	28436000	0	0	0	0	0	0	0	0	0	0	984660	28436000	0	1632800
P20340-2;P20340;P20340-4;Q9NRW1;F5H3K7;C9JU14;P20340-3;J3KR73;Q9NRW1-2;F5GX61;C9JB90;C9J0I2;Q14964;Q9H0N0	P20340-2;P20340;P20340-4;Q9NRW1	Ras-related protein Rab-6A;Ras-related protein Rab-6B	RAB6A;RAB6B	>sp|P20340-2|RAB6A_HUMAN Isoform 2 of Ras-related protein Rab-6A OS=Homo sapiens GN=RAB6A;>sp|P20340|RAB6A_HUMAN Ras-related protein Rab-6A OS=Homo sapiens GN=RAB6A PE=1 SV=3;>sp|P20340-4|RAB6A_HUMAN Isoform 4 of Ras-related protein Rab-6A OS=Homo sapiens			4	2	2	2	2	2	2	3	3	3	3	4	392870000	374570000	388160000	406380000	392100000	409320000	0	403520000	463410000	363800000	443290000	443060000	410860000	442250000	419640000	410490000	430810000	474910000	353190000	426790000	555490000	427720000	516070000	524050000
P20645;F5GX30;F5GXE0;H0YGE9;F5GXU0;H0YGT2;F5H883;H0YF90	P20645;F5GX30	Cation-dependent mannose-6-phosphate receptor	M6PR;PHC1	>sp|P20645|MPRD_HUMAN Cation-dependent mannose-6-phosphate receptor OS=Homo sapiens GN=M6PR PE=1 SV=1;>tr|F5GX30|F5GX30_HUMAN Cation-dependent mannose-6-phosphate receptor OS=Homo sapiens GN=M6PR PE=1 SV=2			1	1	1	1	1	1	0	0	2	2	3	1	0	0	0	0	0	0	0	0	82172000	79879000	54202000	0	32575000	24917000	38100000	37778000	21758000	19747000	0	0	75609000	72609000	71804000	43799000
P20648	P20648	Potassium-transporting ATPase alpha chain 1	ATP4A	>sp|P20648|ATP4A_HUMAN Potassium-transporting ATPase alpha chain 1 OS=Homo sapiens GN=ATP4A PE=2 SV=5			3	3	2	3	3	3	2	3	3	3	3	3	0	50113000	0	0	0	0	0	0	0	0	0	0	0	56915000	0	0	0	0	0	0	0	0	0	0
P21333-2;P21333;Q5HY54;Q60FE5;A0A087WWY3;F8WE98;H0Y5C6;H0Y5F3;H7C2E7	P21333-2;P21333;Q5HY54;Q60FE5;A0A087WWY3	Filamin-A	FLNA	>sp|P21333-2|FLNA_HUMAN Isoform 2 of Filamin-A OS=Homo sapiens GN=FLNA;>sp|P21333|FLNA_HUMAN Filamin-A OS=Homo sapiens GN=FLNA PE=1 SV=4;>tr|Q5HY54|Q5HY54_HUMAN Filamin-A OS=Homo sapiens GN=FLNA PE=1 SV=1;>tr|Q60FE5|Q60FE5_HUMAN Filamin A OS=Homo sapiens G			80	76	83	78	71	74	70	75	73	78	78	83	6827100000	6745600000	6663000000	6736300000	7003400000	6938400000	6846600000	7180700000	7040300000	7110700000	7259100000	6960700000	7176200000	8159700000	8196200000	8523500000	5229900000	6655400000	5976600000	6454200000	7059100000	6826200000	7160000000	7573300000
P21796;C9JI87	P21796;C9JI87	Voltage-dependent anion-selective channel protein 1	VDAC1	>sp|P21796|VDAC1_HUMAN Voltage-dependent anion-selective channel protein 1 OS=Homo sapiens GN=VDAC1 PE=1 SV=2;>tr|C9JI87|C9JI87_HUMAN Voltage-dependent anion-selective channel protein 1 (Fragment) OS=Homo sapiens GN=VDAC1 PE=1 SV=6			6	9	6	7	9	9	9	8	6	8	8	7	387860000	359820000	370240000	336050000	337300000	376340000	335720000	329990000	337600000	365050000	349350000	328800000	331240000	507960000	362350000	377330000	333560000	428510000	375800000	340910000	326460000	381340000	465130000	339930000
P21912;A0A087WXX8;A0A087WWT1	P21912;A0A087WXX8;A0A087WWT1	Succinate dehydrogenase [ubiquinone] iron-sulfur subunit, mitochondrial	SDHB	>sp|P21912|SDHB_HUMAN Succinate dehydrogenase [ubiquinone] iron-sulfur subunit, mitochondrial OS=Homo sapiens GN=SDHB PE=1 SV=3;>tr|A0A087WXX8|A0A087WXX8_HUMAN Succinate dehydrogenase [ubiquinone] iron-sulfur subunit, mitochondrial (Fragment) OS=Homo sapie			1	1	1	2	1	0	0	0	2	0	0	0	0	0	0	0	0	0	0	0	80444000	0	0	0	28423000	25237000	0	51737000	115750000	0	0	0	82790000	0	0	0
P21964-2;P21964;F8WBW9;E7EMS6;E7EUU8;H7BZ45	P21964-2;P21964;F8WBW9;E7EMS6;E7EUU8	Catechol O-methyltransferase	COMT	>sp|P21964-2|COMT_HUMAN Isoform Soluble of Catechol O-methyltransferase OS=Homo sapiens GN=COMT;>sp|P21964|COMT_HUMAN Catechol O-methyltransferase OS=Homo sapiens GN=COMT PE=1 SV=2;>tr|F8WBW9|F8WBW9_HUMAN Catechol O-methyltransferase OS=Homo sapiens GN=COM			2	2	1	0	0	0	0	1	0	2	0	1	43300000	53918000	0	0	0	0	0	0	0	0	0	0	46820000	61227000	24566000	0	0	0	0	13984000	0	40181000	0	32320000
P22307-6;P22307-2;P22307-4;P22307-7;P22307-8;P22307;H0YF61	P22307-6;P22307-2;P22307-4;P22307-7;P22307-8;P22307;H0YF61	Non-specific lipid-transfer protein	SCP2	>sp|P22307-6|NLTP_HUMAN Isoform 6 of Non-specific lipid-transfer protein OS=Homo sapiens GN=SCP2;>sp|P22307-2|NLTP_HUMAN Isoform SCP2 of Non-specific lipid-transfer protein OS=Homo sapiens GN=SCP2;>sp|P22307-4|NLTP_HUMAN Isoform 4 of Non-specific lipid-tra			7	7	8	5	5	6	6	6	8	8	7	7	352320000	326210000	338240000	366840000	505110000	446590000	497020000	536570000	450970000	471220000	499830000	470640000	390660000	367930000	371670000	270620000	316850000	357990000	292800000	512830000	447150000	447730000	503570000	390530000
P22392;P22392-2;Q32Q12;O60361;E7ERL0;J3KPD9;C9K028;F6XY72;E5RHP0	P22392;P22392-2;Q32Q12;O60361;E7ERL0;J3KPD9	Nucleoside diphosphate kinase B;Nucleoside diphosphate kinase;Putative nucleoside diphosphate kinase	NME2;NME1-NME2;NME2P1;NME1	>sp|P22392|NDKB_HUMAN Nucleoside diphosphate kinase B OS=Homo sapiens GN=NME2 PE=1 SV=1;>sp|P22392-2|NDKB_HUMAN Isoform 3 of Nucleoside diphosphate kinase B OS=Homo sapiens GN=NME2;>tr|Q32Q12|Q32Q12_HUMAN Nucleoside diphosphate kinase OS=Homo sapiens GN=NM			2	3	3	3	1	2	1	2	1	1	1	0	53521000	54958000	52920000	54030000	0	54914000	0	49545000	0	0	0	0	53302000	70466000	64902000	72956000	13165000	45483000	12303000	45074000	33331000	30602000	4375000	0
P22626-2;P22626;A0A087WUI2	P22626-2;P22626;A0A087WUI2	Heterogeneous nuclear ribonucleoproteins A2/B1	HNRNPA2B1	>sp|P22626-2|ROA2_HUMAN Isoform A2 of Heterogeneous nuclear ribonucleoproteins A2/B1 OS=Homo sapiens GN=HNRNPA2B1;>sp|P22626|ROA2_HUMAN Heterogeneous nuclear ribonucleoproteins A2/B1 OS=Homo sapiens GN=HNRNPA2B1 PE=1 SV=2;>tr|A0A087WUI2|A0A087WUI2_HUMAN He			1	3	3	4	0	2	4	1	0	0	0	0	0	36839000	44346000	35583000	0	32382000	41056000	0	0	0	0	0	3225000	29135000	34935000	29371000	0	22020000	36219000	2683600	0	0	0	0
P22695;H3BRG4;H3BSJ9;H3BP04;H3BUE4;H3BUI9;A0A087WVZ4	P22695;H3BRG4;H3BSJ9	Cytochrome b-c1 complex subunit 2, mitochondrial	UQCRC2	>sp|P22695|QCR2_HUMAN Cytochrome b-c1 complex subunit 2, mitochondrial OS=Homo sapiens GN=UQCRC2 PE=1 SV=3;>tr|H3BRG4|H3BRG4_HUMAN Cytochrome b-c1 complex subunit 2, mitochondrial OS=Homo sapiens GN=UQCRC2 PE=1 SV=1;>tr|H3BSJ9|H3BSJ9_HUMAN Cytochrome b-c1			5	6	7	8	6	8	5	7	6	5	8	9	217060000	243860000	191980000	202060000	248570000	244350000	236680000	232350000	279330000	215390000	255340000	250910000	258740000	367200000	262340000	323280000	286490000	279410000	150690000	295920000	292640000	96528000	224340000	265780000
P23229-4;P23229-2;P23229-5;P23229-3;P23229-9;P23229-6;P23229;C9JXX7;P23229-7	P23229-4;P23229-2;P23229-5;P23229-3;P23229-9;P23229-6;P23229;C9JXX7;P23229-7	Integrin alpha-6;Integrin alpha-6 heavy chain;Integrin alpha-6 light chain	ITGA6	>sp|P23229-4|ITA6_HUMAN Isoform Alpha-6X2A of Integrin alpha-6 OS=Homo sapiens GN=ITGA6;>sp|P23229-2|ITA6_HUMAN Isoform Alpha-6X1A of Integrin alpha-6 OS=Homo sapiens GN=ITGA6;>sp|P23229-5|ITA6_HUMAN Isoform Alpha-6X2B of Integrin alpha-6 OS=Homo sapiens G			0	0	0	1	0	0	0	0	1	1	1	0	0	0	0	0	0	0	0	0	0	11423000	0	0	0	0	0	14935000	0	0	0	0	15731000	11423000	12452000	0
P23246;P23246-2;H0Y9K7;H0Y9U2	P23246;P23246-2	Splicing factor, proline- and glutamine-rich	SFPQ	>sp|P23246|SFPQ_HUMAN Splicing factor, proline- and glutamine-rich OS=Homo sapiens GN=SFPQ PE=1 SV=2;>sp|P23246-2|SFPQ_HUMAN Isoform Short of Splicing factor, proline- and glutamine-rich OS=Homo sapiens GN=SFPQ			6	4	5	4	4	2	4	1	3	6	2	2	56466000	54268000	59625000	57120000	52149000	0	59932000	0	43488000	45549000	0	47408000	61731000	72359000	97299000	80224000	25222000	7912100	54410000	0	47750000	80962000	21701000	14456000
P23258;Q9NRH3;K7EIS0;K7EKE5	P23258;Q9NRH3;K7EIS0	Tubulin gamma-1 chain;Tubulin gamma-2 chain;Tubulin gamma chain	TUBG1;TUBG2	>sp|P23258|TBG1_HUMAN Tubulin gamma-1 chain OS=Homo sapiens GN=TUBG1 PE=1 SV=2;>sp|Q9NRH3|TBG2_HUMAN Tubulin gamma-2 chain OS=Homo sapiens GN=TUBG2 PE=2 SV=1;>tr|K7EIS0|K7EIS0_HUMAN Tubulin gamma chain (Fragment) OS=Homo sapiens GN=TUBG1 PE=1 SV=1			8	10	8	10	5	6	5	4	6	8	4	7	174570000	188540000	180600000	182340000	173140000	173640000	180810000	152010000	173080000	164260000	166040000	169640000	265340000	329570000	225650000	340030000	122300000	134450000	105460000	72430000	176490000	213840000	88988000	198110000
P23284	P23284	Peptidyl-prolyl cis-trans isomerase B	PPIB	>sp|P23284|PPIB_HUMAN Peptidyl-prolyl cis-trans isomerase B OS=Homo sapiens GN=PPIB PE=1 SV=2			5	5	6	7	8	9	7	10	8	10	11	9	287970000	238810000	237600000	248840000	819290000	748320000	681880000	686770000	505290000	457770000	481160000	464270000	218840000	152380000	193690000	286790000	820160000	831700000	477930000	689690000	540970000	889870000	668570000	638310000
P23396;P23396-2;E9PL09;E9PPU1;F2Z2S8;H0YCJ7;H0YF32;H0YEU2;E9PQ96;E9PJH4;E9PK82;E9PSF4;E9PQX2;H0YES8	P23396;P23396-2;E9PL09;E9PPU1;F2Z2S8;H0YCJ7;H0YF32;H0YEU2	40S ribosomal protein S3	RPS3	>sp|P23396|RS3_HUMAN 40S ribosomal protein S3 OS=Homo sapiens GN=RPS3 PE=1 SV=2;>sp|P23396-2|RS3_HUMAN Isoform 2 of 40S ribosomal protein S3 OS=Homo sapiens GN=RPS3;>tr|E9PL09|E9PL09_HUMAN 40S ribosomal protein S3 OS=Homo sapiens GN=RPS3 PE=1 SV=1;>tr|E9PP			11	8	12	14	12	10	10	10	10	10	9	10	587110000	616580000	595880000	599290000	606010000	629940000	625230000	656580000	599150000	562850000	551740000	603190000	667550000	580840000	625640000	907450000	682480000	676070000	541690000	647470000	591860000	496330000	507820000	617950000
P23759;P23759-2;P23759-1	P23759;P23759-2;P23759-1	Paired box protein Pax-7	PAX7	>sp|P23759|PAX7_HUMAN Paired box protein Pax-7 OS=Homo sapiens GN=PAX7 PE=1 SV=4;>sp|P23759-2|PAX7_HUMAN Isoform 2 of Paired box protein Pax-7 OS=Homo sapiens GN=PAX7;>sp|P23759-1|PAX7_HUMAN Isoform 1 of Paired box protein Pax-7 OS=Homo sapiens GN=PAX7			0	0	0	0	1	1	0	0	0	1	0	0	0	0	0	0	0	0	0	0	0	33233000	0	0	0	0	0	0	27640000	30316000	0	0	0	33233000	0	0
P23919-2;P23919;H7C312;H7BZ20;G5E9E9;H7C3A4	P23919-2;P23919;H7C312	Thymidylate kinase	DTYMK	>sp|P23919-2|KTHY_HUMAN Isoform 2 of Thymidylate kinase OS=Homo sapiens GN=DTYMK;>sp|P23919|KTHY_HUMAN Thymidylate kinase OS=Homo sapiens GN=DTYMK PE=1 SV=4;>tr|H7C312|H7C312_HUMAN Thymidylate kinase (Fragment) OS=Homo sapiens GN=DTYMK PE=1 SV=1			1	1	1	2	2	2	2	1	0	2	2	2	0	0	0	21601000	25078000	0	26042000	0	0	30512000	0	31103000	13546000	12247000	15569000	23666000	22604000	15911000	24460000	17497000	0	26418000	24910000	28357000
P23921;E9PL69;E9PP77;H0YCY7	P23921;E9PL69	Ribonucleoside-diphosphate reductase large subunit	RRM1	>sp|P23921|RIR1_HUMAN Ribonucleoside-diphosphate reductase large subunit OS=Homo sapiens GN=RRM1 PE=1 SV=1;>tr|E9PL69|E9PL69_HUMAN Ribonucleoside-diphosphate reductase large subunit OS=Homo sapiens GN=RRM1 PE=1 SV=1			1	2	2	2	2	1	2	1	1	4	2	4	0	39577000	51772000	53589000	61709000	0	63191000	0	0	73623000	0	59879000	20843000	32341000	36797000	38206000	37178000	25925000	40387000	28758000	23967000	54982000	21189000	41859000
P24534;F8WF65;F2Z2G2;C9JZW3	P24534	Elongation factor 1-beta	EEF1B2	>sp|P24534|EF1B_HUMAN Elongation factor 1-beta OS=Homo sapiens GN=EEF1B2 PE=1 SV=3			3	3	2	2	3	1	2	2	1	1	1	1	146880000	157780000	130810000	144510000	121410000	0	114260000	98877000	0	0	0	0	166440000	191880000	140320000	157500000	130550000	49775000	102160000	90114000	52457000	38467000	42668000	45761000
P24539;Q5QNZ2	P24539;Q5QNZ2	ATP synthase subunit b, mitochondrial	ATP5F1	>sp|P24539|AT5F1_HUMAN ATP synthase F(0) complex subunit B1, mitochondrial OS=Homo sapiens GN=ATP5F1 PE=1 SV=2;>tr|Q5QNZ2|Q5QNZ2_HUMAN ATP synthase F(0) complex subunit B1, mitochondrial OS=Homo sapiens GN=ATP5F1 PE=1 SV=1			6	7	5	5	6	6	7	6	7	7	6	5	324000000	348450000	343280000	330790000	366960000	359830000	314820000	364730000	367660000	396710000	341140000	361810000	425920000	455920000	258970000	299920000	270500000	251000000	416620000	538640000	506440000	347620000	319990000	246750000
P24752;H0YEL7;E9PRQ6;P24752-2	P24752	Acetyl-CoA acetyltransferase, mitochondrial	ACAT1	>sp|P24752|THIL_HUMAN Acetyl-CoA acetyltransferase, mitochondrial OS=Homo sapiens GN=ACAT1 PE=1 SV=1			2	2	0	0	1	2	1	1	1	2	1	2	0	0	0	0	0	0	0	0	0	0	0	33205000	32987000	12825000	0	0	6903000	16753000	20756000	23279000	16248000	12151000	19703000	21506000
P25205;P25205-2;J3KQ69;Q7Z6P5	P25205;P25205-2;J3KQ69	DNA replication licensing factor MCM3	MCM3	>sp|P25205|MCM3_HUMAN DNA replication licensing factor MCM3 OS=Homo sapiens GN=MCM3 PE=1 SV=3;>sp|P25205-2|MCM3_HUMAN Isoform 2 of DNA replication licensing factor MCM3 OS=Homo sapiens GN=MCM3;>tr|J3KQ69|J3KQ69_HUMAN DNA replication licensing factor MCM3 O			1	0	2	3	2	1	1	1	1	1	0	0	0	0	58226000	61540000	60294000	0	0	0	0	0	0	0	0	0	17161000	39972000	27548000	10726000	11424000	14132000	8785500	25840000	0	0
P25398	P25398	40S ribosomal protein S12	RPS12	>sp|P25398|RS12_HUMAN 40S ribosomal protein S12 OS=Homo sapiens GN=RPS12 PE=1 SV=3			4	6	7	4	3	4	5	5	3	3	2	4	184190000	212520000	194700000	206010000	201020000	202780000	183220000	186520000	197680000	177780000	156390000	169320000	173770000	314160000	299960000	137680000	109110000	146450000	204100000	164600000	195710000	168970000	118070000	185490000
P25705;P25705-2;P25705-3;K7EK77;K7ERX7;K7ENJ4;K7EJP1;K7EQH4;K7ESA0	P25705;P25705-2;P25705-3;K7EK77	ATP synthase subunit alpha, mitochondrial	ATP5A1	>sp|P25705|ATPA_HUMAN ATP synthase subunit alpha, mitochondrial OS=Homo sapiens GN=ATP5A1 PE=1 SV=1;>sp|P25705-2|ATPA_HUMAN Isoform 2 of ATP synthase subunit alpha, mitochondrial OS=Homo sapiens GN=ATP5A1;>sp|P25705-3|ATPA_HUMAN Isoform 3 of ATP synthase s			19	20	20	20	19	20	20	21	19	19	22	20	3760500000	3644000000	3698100000	3665300000	3805800000	3721000000	3695800000	3826500000	4087100000	4057400000	4123100000	3901200000	3650200000	3934600000	4145500000	3449600000	3910600000	4189600000	3609900000	4322700000	4688300000	4551500000	3889900000	4202700000
P26006;P26006-1;D6R9X8	P26006;P26006-1;D6R9X8	Integrin alpha-3;Integrin alpha-3 heavy chain;Integrin alpha-3 light chain	ITGA3	>sp|P26006|ITA3_HUMAN Integrin alpha-3 OS=Homo sapiens GN=ITGA3 PE=1 SV=5;>sp|P26006-1|ITA3_HUMAN Isoform 2 of Integrin alpha-3 OS=Homo sapiens GN=ITGA3;>tr|D6R9X8|D6R9X8_HUMAN Integrin alpha-3 OS=Homo sapiens GN=ITGA3 PE=1 SV=2			0	0	0	0	0	0	0	0	1	1	0	1	0	0	0	0	0	0	0	0	0	0	0	0	0	0	0	0	0	0	0	0	0	0	0	12882000
P26038;P35241;P15311;E7EQR4;P35241-5;P35241-4;V9GZ54;E9PQ82;E9PNV3;P35241-3	P26038	Moesin	MSN	>sp|P26038|MOES_HUMAN Moesin OS=Homo sapiens GN=MSN PE=1 SV=3			3	4	6	3	4	1	2	2	0	0	2	2	49021000	56998000	59649000	55873000	69198000	0	62928000	61055000	0	0	35346000	39159000	51286000	62614000	78814000	52171000	36995000	16420000	28786000	28504000	0	0	17340000	18594000
P26232-3;P26232-2;P26232-5;P26232;C9IZ88;C9J144	P26232-3;P26232-2;P26232-5;P26232	Catenin alpha-2	CTNNA2	>sp|P26232-3|CTNA2_HUMAN Isoform 3 of Catenin alpha-2 OS=Homo sapiens GN=CTNNA2;>sp|P26232-2|CTNA2_HUMAN Isoform 2 of Catenin alpha-2 OS=Homo sapiens GN=CTNNA2;>sp|P26232-5|CTNA2_HUMAN Isoform 5 of Catenin alpha-2 OS=Homo sapiens GN=CTNNA2;>sp|P26232|CTNA2			2	3	2	3	1	2	2	0	2	1	0	1	0	39585000	0	0	0	0	0	0	0	0	0	0	0	44958000	0	0	0	0	0	0	0	0	0	0
P26373;J3QSB4;P26373-2;H3BTH3	P26373;J3QSB4;P26373-2	60S ribosomal protein L13	RPL13	>sp|P26373|RL13_HUMAN 60S ribosomal protein L13 OS=Homo sapiens GN=RPL13 PE=1 SV=4;>tr|J3QSB4|J3QSB4_HUMAN 60S ribosomal protein L13 (Fragment) OS=Homo sapiens GN=RPL13 PE=1 SV=1;>sp|P26373-2|RL13_HUMAN Isoform 2 of 60S ribosomal protein L13 OS=Homo sapien			9	6	6	8	7	7	6	8	6	9	8	8	1441100000	1477900000	1375400000	1480300000	1604500000	1643300000	1650300000	1584400000	1493300000	1561300000	1626100000	1580500000	1627800000	1418200000	1303200000	1895800000	1621400000	1728500000	1415200000	1714200000	1300600000	1674700000	1764600000	1581900000
P26639;P26639-2;D6RCA5;D6R9F8;D6RDJ6	P26639;P26639-2	Threonine--tRNA ligase, cytoplasmic	TARS	>sp|P26639|SYTC_HUMAN Threonine--tRNA ligase, cytoplasmic OS=Homo sapiens GN=TARS PE=1 SV=3;>sp|P26639-2|SYTC_HUMAN Isoform 2 of Threonine--tRNA ligase, cytoplasmic OS=Homo sapiens GN=TARS			1	0	0	0	0	0	0	0	0	0	0	0	0	0	0	0	0	0	0	0	0	0	0	0	14292000	0	0	0	0	0	0	0	0	0	0	0
P26641;P26641-2	P26641;P26641-2	Elongation factor 1-gamma	EEF1G	>sp|P26641|EF1G_HUMAN Elongation factor 1-gamma OS=Homo sapiens GN=EEF1G PE=1 SV=3;>sp|P26641-2|EF1G_HUMAN Isoform 2 of Elongation factor 1-gamma OS=Homo sapiens GN=EEF1G			6	4	7	6	5	5	6	4	4	3	4	4	222430000	227290000	217380000	218760000	238000000	222060000	243740000	234900000	203640000	203090000	240020000	200130000	261110000	300020000	326940000	309340000	219680000	208740000	295690000	179620000	176920000	147170000	152370000	171890000
P27105;P27105-2;F8VSL7	P27105	Erythrocyte band 7 integral membrane protein	STOM	>sp|P27105|STOM_HUMAN Erythrocyte band 7 integral membrane protein OS=Homo sapiens GN=STOM PE=1 SV=3			4	5	7	6	6	7	6	6	7	7	8	9	307840000	347740000	313130000	330850000	353840000	359950000	314540000	344870000	394810000	399590000	461570000	364270000	135730000	384080000	370210000	401940000	234900000	1002700000	219660000	248130000	446140000	467580000	495060000	648570000
P27144;D3DQ64	P27144;D3DQ64	GTP:AMP phosphotransferase AK4, mitochondrial	AK4	>sp|P27144|KAD4_HUMAN Adenylate kinase 4, mitochondrial OS=Homo sapiens GN=AK4 PE=1 SV=1;>tr|D3DQ64|D3DQ64_HUMAN Adenylate kinase 4, mitochondrial OS=Homo sapiens GN=AK4 PE=1 SV=1			2	3	3	3	1	1	0	2	3	3	2	1	40381000	41323000	46726000	45461000	0	0	0	47419000	51912000	41468000	46535000	0	34828000	70793000	82147000	75642000	22071000	17133000	0	39022000	58513000	51011000	27250000	12718000
P27635;X1WI28;F8W7C6;A0A087WV22;H7C123;H7C2C5;Q96L21;B8A6G2;A6QRI9;H7C2U2	P27635;X1WI28;F8W7C6;A0A087WV22	60S ribosomal protein L10	RPL10	>sp|P27635|RL10_HUMAN 60S ribosomal protein L10 OS=Homo sapiens GN=RPL10 PE=1 SV=4;>tr|X1WI28|X1WI28_HUMAN 60S ribosomal protein L10 (Fragment) OS=Homo sapiens GN=RPL10 PE=1 SV=7;>tr|F8W7C6|F8W7C6_HUMAN 60S ribosomal protein L10 OS=Homo sapiens GN=RPL10 PE			14	15	14	13	13	13	13	14	14	14	12	14	3025400000	3031200000	3102100000	2993100000	3429400000	3431500000	3460000000	3360500000	3114100000	3292400000	3196700000	3385100000	3576500000	3581800000	3625900000	3699000000	2853100000	3665500000	2982100000	3705000000	3630900000	3563500000	3351000000	3531600000
P27797;K7EJB9;K7EL50	P27797;K7EJB9	Calreticulin	CALR	>sp|P27797|CALR_HUMAN Calreticulin OS=Homo sapiens GN=CALR PE=1 SV=1;>tr|K7EJB9|K7EJB9_HUMAN Calreticulin (Fragment) OS=Homo sapiens GN=CALR PE=1 SV=1			1	1	2	2	0	0	1	0	0	0	0	0	0	0	0	0	0	0	0	0	0	0	0	0	41614000	40983000	67896000	25552000	0	0	10001000	0	0	0	0	0
P27824;P27824-2;P27824-3;H0Y9Q7;D6RB85;D6RDP7;D6RAU8;D6RGY2;D6RFL1;H0Y9H1;D6RAQ8;D6RHJ3;D6RD16	P27824;P27824-2;P27824-3;H0Y9Q7	Calnexin	CANX	>sp|P27824|CALX_HUMAN Calnexin OS=Homo sapiens GN=CANX PE=1 SV=2;>sp|P27824-2|CALX_HUMAN Isoform 2 of Calnexin OS=Homo sapiens GN=CANX;>sp|P27824-3|CALX_HUMAN Isoform 3 of Calnexin OS=Homo sapiens GN=CANX;>tr|H0Y9Q7|H0Y9Q7_HUMAN Calnexin (Fragment) OS=Homo			14	12	12	15	10	11	11	12	12	12	11	14	1038100000	988860000	932930000	903820000	988500000	981090000	920750000	930210000	1131100000	1004200000	830260000	947350000	1188100000	1110600000	1067400000	1210700000	630870000	763960000	793900000	822520000	1085000000	876130000	812630000	1146500000
P28066;P28066-2	P28066;P28066-2	Proteasome subunit alpha type-5	PSMA5	>sp|P28066|PSA5_HUMAN Proteasome subunit alpha type-5 OS=Homo sapiens GN=PSMA5 PE=1 SV=3;>sp|P28066-2|PSA5_HUMAN Isoform 2 of Proteasome subunit alpha type-5 OS=Homo sapiens GN=PSMA5			1	1	1	1	0	0	0	1	0	1	1	0	0	0	0	0	0	0	0	0	0	0	0	0	24042000	25150000	22280000	26774000	0	0	0	20104000	0	23102000	25954000	0
P28074-3;P28074	P28074-3;P28074	Proteasome subunit beta type-5	PSMB5	>sp|P28074-3|PSB5_HUMAN Isoform 3 of Proteasome subunit beta type-5 OS=Homo sapiens GN=PSMB5;>sp|P28074|PSB5_HUMAN Proteasome subunit beta type-5 OS=Homo sapiens GN=PSMB5 PE=1 SV=3			0	1	0	0	0	0	0	0	0	0	0	0	0	6623500	0	0	0	0	0	0	0	0	0	0	0	7522600	0	0	0	0	0	0	0	0	0	0
P28288;P28288-2;P28288-3	P28288;P28288-2	ATP-binding cassette sub-family D member 3	ABCD3	>sp|P28288|ABCD3_HUMAN ATP-binding cassette sub-family D member 3 OS=Homo sapiens GN=ABCD3 PE=1 SV=1;>sp|P28288-2|ABCD3_HUMAN Isoform 2 of ATP-binding cassette sub-family D member 3 OS=Homo sapiens GN=ABCD3			12	13	12	12	9	11	12	9	8	10	9	12	426310000	428620000	390440000	398030000	374950000	359330000	358210000	387110000	371190000	375830000	393500000	393740000	482630000	522920000	504860000	417510000	258300000	396960000	385610000	318930000	310880000	329080000	391360000	347160000
P28331-4;P28331-5;P28331;P28331-2;B4DJ81;P28331-3;C9JPQ5	P28331-4;P28331-5;P28331;P28331-2;B4DJ81;P28331-3	NADH-ubiquinone oxidoreductase 75 kDa subunit, mitochondrial	NDUFS1	>sp|P28331-4|NDUS1_HUMAN Isoform 4 of NADH-ubiquinone oxidoreductase 75 kDa subunit, mitochondrial OS=Homo sapiens GN=NDUFS1;>sp|P28331-5|NDUS1_HUMAN Isoform 5 of NADH-ubiquinone oxidoreductase 75 kDa subunit, mitochondrial OS=Homo sapiens GN=NDUFS1;>sp|P2			1	0	2	0	0	0	0	0	0	0	0	0	0	0	0	0	0	0	0	0	0	0	0	0	0	0	13379000	0	0	0	0	0	0	0	0	0
P29401;P29401-2;A0A0B4J1R6;E9PFF2;F8W888;F8WAX4	P29401;P29401-2;A0A0B4J1R6	Transketolase	TKT	>sp|P29401|TKT_HUMAN Transketolase OS=Homo sapiens GN=TKT PE=1 SV=3;>sp|P29401-2|TKT_HUMAN Isoform 2 of Transketolase OS=Homo sapiens GN=TKT;>tr|A0A0B4J1R6|A0A0B4J1R6_HUMAN Transketolase OS=Homo sapiens GN=TKT PE=1 SV=1			18	18	20	20	16	19	20	22	21	20	17	19	1745000000	1655500000	1760700000	1677500000	1763900000	1863500000	1615200000	1893300000	1769000000	1692600000	1649700000	1679000000	1874300000	1735000000	1927500000	1868300000	1332300000	1954000000	1932300000	2010100000	2251900000	1773900000	1485300000	1565100000
P29966	P29966	Myristoylated alanine-rich C-kinase substrate	MARCKS	>sp|P29966|MARCS_HUMAN Myristoylated alanine-rich C-kinase substrate OS=Homo sapiens GN=MARCKS PE=1 SV=4			4	6	6	4	7	6	8	4	4	4	6	6	155730000	167330000	153700000	142470000	156700000	168260000	173030000	177690000	162320000	167720000	175780000	182610000	137490000	118360000	145970000	121660000	190240000	189850000	225990000	186910000	180240000	160150000	207540000	221200000
P30049	P30049	ATP synthase subunit delta, mitochondrial	ATP5D	>sp|P30049|ATPD_HUMAN ATP synthase subunit delta, mitochondrial OS=Homo sapiens GN=ATP5D PE=1 SV=2			2	2	2	3	2	1	2	2	2	2	2	2	98568000	103870000	69619000	86531000	95024000	0	74735000	0	100030000	92706000	81288000	88343000	91560000	98489000	63850000	129090000	91364000	33138000	79823000	41579000	105170000	94960000	86830000	95210000
P30050;P30050-2	P30050;P30050-2	60S ribosomal protein L12	RPL12	>sp|P30050|RL12_HUMAN 60S ribosomal protein L12 OS=Homo sapiens GN=RPL12 PE=1 SV=1;>sp|P30050-2|RL12_HUMAN Isoform 2 of 60S ribosomal protein L12 OS=Homo sapiens GN=RPL12			5	4	4	4	5	5	4	5	4	5	4	4	369070000	359020000	358080000	350900000	340930000	346940000	338240000	298850000	366830000	335020000	360880000	347560000	431360000	374860000	352080000	353740000	335840000	421840000	347180000	299790000	330350000	339670000	278610000	317480000
P30101	P30101	Protein disulfide-isomerase A3	PDIA3	>sp|P30101|PDIA3_HUMAN Protein disulfide-isomerase A3 OS=Homo sapiens GN=PDIA3 PE=1 SV=4			2	1	0	3	1	1	1	1	0	0	0	0	69369000	0	0	58864000	0	0	0	0	0	0	0	0	39024000	9152900	0	37343000	27830000	22519000	0	14307000	0	0	0	0
P30453;P16190;P30457;A0A140T8W8;A0A140T975;A0A140T941;Q9GJ45;A0A140T9Z6;P16188;P30450;P18462;P30512;P30459;P16189;P10314;B0UXQ0;A0A140T8Y4;A0A0G2JPD3;P30456;Q5SRN7;P13746;P04439;Q5SRN5;P13746-2;A0A0G2JI36;P30455;P30443;A0A0G2JIF2;A0A0G2JL56	P30453;P16190;P30457;A0A140T8W8;A0A140T975;A0A140T941;Q9GJ45;A0A140T9Z6;P16188;P30450;P18462;P30512;P30459;P16189;P10314;B0UXQ0;A0A140T8Y4;A0A0G2JPD3;P30456	HLA class I histocompatibility antigen, A-34 alpha chain;HLA class I histocompatibility antigen, A-33 alpha chain;HLA class I histocompatibility antigen, A-66 alpha chain;HLA class I histocompatibility antigen, A-30 alpha chain;HLA class I histocompatibility antigen, A-26 alpha chain;HLA class I histocompatibility antigen, A-25 alpha chain;HLA class I histocompatibility antigen, A-29 alpha chain;…	HLA-A	>sp|P30453|1A34_HUMAN HLA class I histocompatibility antigen, A-34 alpha chain OS=Homo sapiens GN=HLA-A PE=1 SV=1;>sp|P16190|1A33_HUMAN HLA class I histocompatibility antigen, A-33 alpha chain OS=Homo sapiens GN=HLA-A PE=1 SV=3;>sp|P30457|1A66_HUMAN HLA cl			6	8	8	6	7	7	7	7	8	8	8	7	0	0	0	0	0	0	0	0	0	0	0	49245000	47975000	46271000	41948000	46350000	40500000	49299000	42255000	48645000	57094000	41229000	47404000	51531000
P30480;P30460;P30462;A0A140TA21;A0A140T9D4;P18463;P01889;Q31610;P30486;A0A140T951;F6U0H7;Q04826	P30480;P30460;P30462;A0A140TA21;A0A140T9D4;P18463;P01889;Q31610;P30486;A0A140T951;F6U0H7	HLA class I histocompatibility antigen, B-42 alpha chain;HLA class I histocompatibility antigen, B-8 alpha chain;HLA class I histocompatibility antigen, B-14 alpha chain;HLA class I histocompatibility antigen, B-37 alpha chain;HLA class I histocompatibility antigen, B-7 alpha chain;HLA class I histocompatibility antigen, B-81 alpha chain;HLA class I histocompatibility antigen, B-48 alpha chain	HLA-B	>sp|P30480|1B42_HUMAN HLA class I histocompatibility antigen, B-42 alpha chain OS=Homo sapiens GN=HLA-B PE=1 SV=1;>sp|P30460|1B08_HUMAN HLA class I histocompatibility antigen, B-8 alpha chain OS=Homo sapiens GN=HLA-B PE=1 SV=1;>sp|P30462|1B14_HUMAN HLA cla			3	5	5	3	4	4	3	4	7	6	7	6	0	0	0	0	0	0	0	0	0	0	38060000	0	0	0	0	0	0	0	0	0	0	0	39117000	0
Q29940;P30493;P30492;P03989;A0A140T9S9	Q29940;P30493;P30492;P03989	HLA class I histocompatibility antigen, B-59 alpha chain;HLA class I histocompatibility antigen, B-55 alpha chain;HLA class I histocompatibility antigen, B-54 alpha chain;HLA class I histocompatibility antigen, B-27 alpha chain	HLA-B	>sp|Q29940|1B59_HUMAN HLA class I histocompatibility antigen, B-59 alpha chain OS=Homo sapiens GN=HLA-B PE=1 SV=1;>sp|P30493|1B55_HUMAN HLA class I histocompatibility antigen, B-55 alpha chain OS=Homo sapiens GN=HLA-B PE=1 SV=1;>sp|P30492|1B54_HUMAN HLA cl			5	7	5	5	6	6	5	6	6	7	7	6	102680000	91047000	0	107530000	86854000	88516000	99144000	80239000	0	110880000	148110000	92979000	128640000	124670000	71724000	112680000	84147000	112430000	90530000	93600000	86744000	124870000	136800000	91319000
P30508;A0A140T937;A0A140T912;A0A140T930;A0A140T9M5;Q29960-2;Q29960;P30510;Q07000;P30505;Q9TNN7;P30504;A0A0G2JIF0;Q95604;A0A0G2JH50;A2BF26;A0A140T9Z4;A0A140TA19;A0A140T9S7;A0A140T9Q4	P30508;A0A140T937;A0A140T912;A0A140T930;A0A140T9M5;Q29960-2;Q29960;P30510;Q07000;P30505;Q9TNN7;P30504;A0A0G2JIF0;Q95604;A0A0G2JH50;A2BF26	HLA class I histocompatibility antigen, Cw-12 alpha chain;HLA class I histocompatibility antigen, Cw-16 alpha chain;HLA class I histocompatibility antigen, Cw-14 alpha chain;HLA class I histocompatibility antigen, Cw-15 alpha chain;HLA class I histocompatibility antigen, Cw-8 alpha chain;HLA class I histocompatibility antigen, Cw-5 alpha chain;HLA class I histocompatibility antigen, Cw-4 alpha ch…	HLA-C	>sp|P30508|1C12_HUMAN HLA class I histocompatibility antigen, Cw-12 alpha chain OS=Homo sapiens GN=HLA-C PE=1 SV=2;>tr|A0A140T937|A0A140T937_HUMAN HLA class I histocompatibility antigen, Cw-6 alpha chain OS=Homo sapiens GN=HLA-C PE=1 SV=1;>tr|A0A140T912|A0			4	5	6	5	3	3	4	3	4	6	6	5	56307000	49045000	49825000	55878000	0	0	0	0	0	71526000	62542000	61902000	36552000	33443000	70823000	48512000	7290900	11625000	8592100	6148000	33669000	82090000	82690000	68807000
P30837	P30837	Aldehyde dehydrogenase X, mitochondrial	ALDH1B1	>sp|P30837|AL1B1_HUMAN Aldehyde dehydrogenase X, mitochondrial OS=Homo sapiens GN=ALDH1B1 PE=1 SV=3			0	0	0	0	0	0	1	0	0	0	0	0	0	0	0	0	0	0	0	0	0	0	0	0	0	0	0	0	0	0	16319000	0	0	0	0	0
P31040;P31040-2;D6RFM5;P31040-3;A0A087X1I3;H0Y8X1	P31040;P31040-2;D6RFM5;P31040-3;A0A087X1I3	Succinate dehydrogenase [ubiquinone] flavoprotein subunit, mitochondrial	SDHA	>sp|P31040|SDHA_HUMAN Succinate dehydrogenase [ubiquinone] flavoprotein subunit, mitochondrial OS=Homo sapiens GN=SDHA PE=1 SV=2;>sp|P31040-2|SDHA_HUMAN Isoform 2 of Succinate dehydrogenase [ubiquinone] flavoprotein subunit, mitochondrial OS=Homo sapiens G			7	5	7	5	7	3	5	10	5	8	8	6	121460000	102700000	108690000	128430000	127020000	122380000	113800000	181970000	139440000	129550000	174850000	137690000	84118000	105650000	114750000	105580000	132910000	135600000	88438000	281080000	154930000	197640000	221140000	136180000
P31153;P31153-2;Q00266	P31153;P31153-2	S-adenosylmethionine synthase isoform type-2	MAT2A	>sp|P31153|METK2_HUMAN S-adenosylmethionine synthase isoform type-2 OS=Homo sapiens GN=MAT2A PE=1 SV=1;>sp|P31153-2|METK2_HUMAN Isoform 2 of S-adenosylmethionine synthase isoform type-2 OS=Homo sapiens GN=MAT2A			5	3	3	3	2	2	3	4	2	2	2	2	0	68194000	0	43524000	48457000	43854000	55016000	44234000	0	0	0	0	59561000	78940000	55513000	46073000	39089000	42702000	57889000	63076000	51436000	23650000	46860000	52197000
P31327;P31327-3;P31327-2;Q5R211;E7EWJ3;C9JTA4	P31327;P31327-3;P31327-2	Carbamoyl-phosphate synthase [ammonia], mitochondrial	CPS1	>sp|P31327|CPSM_HUMAN Carbamoyl-phosphate synthase [ammonia], mitochondrial OS=Homo sapiens GN=CPS1 PE=1 SV=2;>sp|P31327-3|CPSM_HUMAN Isoform 3 of Carbamoyl-phosphate synthase [ammonia], mitochondrial OS=Homo sapiens GN=CPS1;>sp|P31327-2|CPSM_HUMAN Isoform			25	26	29	29	22	19	22	18	22	19	23	22	936650000	857620000	951860000	941620000	863010000	871440000	893570000	919830000	884150000	802070000	886870000	875310000	1018400000	897330000	1081500000	1698700000	664910000	705010000	753180000	727980000	765460000	703260000	809030000	841030000
P31689;P31689-2	P31689;P31689-2	DnaJ homolog subfamily A member 1	DNAJA1	>sp|P31689|DNJA1_HUMAN DnaJ homolog subfamily A member 1 OS=Homo sapiens GN=DNAJA1 PE=1 SV=2;>sp|P31689-2|DNJA1_HUMAN Isoform 2 of DnaJ homolog subfamily A member 1 OS=Homo sapiens GN=DNAJA1			6	6	6	7	4	5	5	6	6	5	5	6	165470000	222970000	197710000	185760000	215690000	194390000	211450000	229350000	198940000	207200000	206290000	191510000	232530000	237790000	278490000	309690000	140730000	200990000	218260000	217970000	223850000	133650000	169350000	194430000
P31930	P31930	Cytochrome b-c1 complex subunit 1, mitochondrial	UQCRC1	>sp|P31930|QCR1_HUMAN Cytochrome b-c1 complex subunit 1, mitochondrial OS=Homo sapiens GN=UQCRC1 PE=1 SV=3			3	3	5	4	6	5	4	6	4	4	4	6	166770000	164490000	162540000	164010000	169540000	167200000	180060000	162890000	159160000	136620000	158320000	175900000	133850000	113780000	204280000	151610000	229220000	238590000	114830000	258980000	111990000	111700000	116950000	227310000
P31946-2;P31946;Q4VY20;Q4VY19;A0A0J9YWE8;A0A0J9YWZ2	P31946-2;P31946	14-3-3 protein beta/alpha;14-3-3 protein beta/alpha, N-terminally processed	YWHAB	>sp|P31946-2|1433B_HUMAN Isoform Short of 14-3-3 protein beta/alpha OS=Homo sapiens GN=YWHAB;>sp|P31946|1433B_HUMAN 14-3-3 protein beta/alpha OS=Homo sapiens GN=YWHAB PE=1 SV=3			2	4	3	3	2	2	3	2	0	0	2	1	0	0	0	0	0	0	0	0	0	0	0	0	12017000	13478000	11476000	8190000	9371600	10336000	12994000	11955000	0	0	0	0
P31948;P31948-2;P31948-3;F5H783;H0YGI8;F5GXD8	P31948;P31948-2;P31948-3	Stress-induced-phosphoprotein 1	STIP1	>sp|P31948|STIP1_HUMAN Stress-induced-phosphoprotein 1 OS=Homo sapiens GN=STIP1 PE=1 SV=1;>sp|P31948-2|STIP1_HUMAN Isoform 2 of Stress-induced-phosphoprotein 1 OS=Homo sapiens GN=STIP1;>sp|P31948-3|STIP1_HUMAN Isoform 3 of Stress-induced-phosphoprotein 1 O			1	1	1	2	3	3	2	1	1	1	3	3	0	0	0	52245000	0	0	0	0	0	0	0	53685000	9160900	29204000	11751000	56862000	73514000	31752000	39973000	51749000	37618000	9812400	45594000	59386000
P31949	P31949	Protein S100-A11	S100A11	>sp|P31949|S10AB_HUMAN Protein S100-A11 OS=Homo sapiens GN=S100A11 PE=1 SV=2			1	1	1	1	0	0	1	2	1	1	2	2	0	0	0	0	0	0	0	46301000	0	0	51682000	45580000	8057200	7830600	8878300	8496600	0	0	31709000	26519000	6725200	9374500	52206000	56568000
P32004-3;P32004-2;P32004;E7EVM4;E7EPI4;H0Y5C3	P32004-3;P32004-2;P32004	Neural cell adhesion molecule L1	L1CAM	>sp|P32004-3|L1CAM_HUMAN Isoform 3 of Neural cell adhesion molecule L1 OS=Homo sapiens GN=L1CAM;>sp|P32004-2|L1CAM_HUMAN Isoform 2 of Neural cell adhesion molecule L1 OS=Homo sapiens GN=L1CAM;>sp|P32004|L1CAM_HUMAN Neural cell adhesion molecule L1 OS=Homo			3	2	6	3	2	1	1	0	4	5	1	3	47440000	42825000	53649000	57983000	61420000	0	0	0	59778000	60445000	0	54627000	31127000	32542000	73397000	63045000	20097000	19809000	13542000	0	72064000	80257000	20081000	54586000
P32119;A6NIW5;P32119-2	P32119	Peroxiredoxin-2	PRDX2	>sp|P32119|PRDX2_HUMAN Peroxiredoxin-2 OS=Homo sapiens GN=PRDX2 PE=1 SV=5			1	1	0	2	1	1	2	1	0	0	0	0	0	0	0	0	0	0	0	0	0	0	0	0	0	0	0	28717000	0	0	0	0	0	0	0	0
P32322-2;P32322;P32322-3;E2QRB3;J3KQ22;J3QL24;J3QKT4;J3QLK9;J3QL23;J3QL32;J3QR88;J3KTA8;J3QKT3;J3QRZ0;J3KSA9	P32322-2;P32322;P32322-3;E2QRB3;J3KQ22;J3QL24;J3QKT4;J3QLK9;J3QL23;J3QL32	Pyrroline-5-carboxylate reductase 1, mitochondrial;Pyrroline-5-carboxylate reductase	PYCR1	>sp|P32322-2|P5CR1_HUMAN Isoform 2 of Pyrroline-5-carboxylate reductase 1, mitochondrial OS=Homo sapiens GN=PYCR1;>sp|P32322|P5CR1_HUMAN Pyrroline-5-carboxylate reductase 1, mitochondrial OS=Homo sapiens GN=PYCR1 PE=1 SV=2;>sp|P32322-3|P5CR1_HUMAN Isoform			0	0	0	0	0	1	1	0	0	0	0	0	0	0	0	0	0	0	0	0	0	0	0	0	0	0	0	0	0	9368300	10708000	0	0	0	0	0
P32969;H0Y9V9;D6RAN4;E7ESE0;H0Y9R4	P32969;H0Y9V9;D6RAN4;E7ESE0	60S ribosomal protein L9	RPL9	>sp|P32969|RL9_HUMAN 60S ribosomal protein L9 OS=Homo sapiens GN=RPL9 PE=1 SV=1;>tr|H0Y9V9|H0Y9V9_HUMAN 60S ribosomal protein L9 (Fragment) OS=Homo sapiens GN=RPL9 PE=1 SV=1;>tr|D6RAN4|D6RAN4_HUMAN 60S ribosomal protein L9 (Fragment) OS=Homo sapiens GN=RPL			8	5	6	6	6	6	7	5	5	8	6	6	479550000	438300000	472930000	476300000	433590000	452500000	460720000	442550000	398860000	465080000	449590000	449180000	712040000	519560000	622730000	545200000	310910000	409060000	447220000	377560000	412980000	575800000	259400000	332540000
P33176	P33176	Kinesin-1 heavy chain	KIF5B	>sp|P33176|KINH_HUMAN Kinesin-1 heavy chain OS=Homo sapiens GN=KIF5B PE=1 SV=1			3	6	5	3	3	4	4	4	2	4	2	3	24187000	30236000	22436000	24599000	0	26052000	27079000	0	20387000	23185000	31290000	26810000	29208000	60488000	36232000	23093000	10832000	32103000	10760000	7232000	9175000	41367000	12052000	24676000
P33240-2;P33240;E9PID8;E7EWR4;Q9H0L4;A0A0A0MT56	P33240-2;P33240;E9PID8;E7EWR4;Q9H0L4	Cleavage stimulation factor subunit 2;Cleavage stimulation factor subunit 2 tau variant	CSTF2;CSTF2T	>sp|P33240-2|CSTF2_HUMAN Isoform 2 of Cleavage stimulation factor subunit 2 OS=Homo sapiens GN=CSTF2;>sp|P33240|CSTF2_HUMAN Cleavage stimulation factor subunit 2 OS=Homo sapiens GN=CSTF2 PE=1 SV=1;>tr|E9PID8|E9PID8_HUMAN Cleavage stimulation factor subunit			5	2	2	5	5	3	7	2	7	4	4	5	61296000	0	0	68056000	65880000	78403000	74488000	61544000	64813000	56474000	57669000	70199000	50629000	37666000	8681900	78134000	93894000	26791000	105260000	49916000	82936000	74261000	26085000	54008000
P33897;A6NEP8;Q9UBJ2	P33897	ATP-binding cassette sub-family D member 1	ABCD1	>sp|P33897|ABCD1_HUMAN ATP-binding cassette sub-family D member 1 OS=Homo sapiens GN=ABCD1 PE=1 SV=2			8	6	8	8	5	5	5	3	7	8	6	7	154450000	162670000	149810000	166730000	131470000	152780000	155920000	118960000	159160000	153010000	154210000	142100000	171990000	213510000	179090000	235720000	139340000	165210000	128860000	54568000	198760000	198760000	167760000	151150000
P33993;P33993-3;P33993-2;C9J8M6	P33993;P33993-3;P33993-2	DNA replication licensing factor MCM7	MCM7	>sp|P33993|MCM7_HUMAN DNA replication licensing factor MCM7 OS=Homo sapiens GN=MCM7 PE=1 SV=4;>sp|P33993-3|MCM7_HUMAN Isoform 3 of DNA replication licensing factor MCM7 OS=Homo sapiens GN=MCM7;>sp|P33993-2|MCM7_HUMAN Isoform 2 of DNA replication licensing			2	2	5	5	3	5	2	4	5	4	3	6	0	0	55217000	59283000	52992000	67690000	63704000	56580000	51788000	73889000	60228000	61153000	22232000	23863000	65485000	48455000	18590000	55808000	21036000	53167000	45108000	84620000	52268000	95206000
P34897-3;P34897-2;P34897;G3V241;G3V3Y8;G3V4T0;G3V4X0;G3V2W0;G3V2E4;G3V540;G3V5L0;G3V4W5;H0YIZ0	P34897-3;P34897-2;P34897;G3V241;G3V3Y8;G3V4T0;G3V4X0;G3V2W0;G3V2E4;G3V540;G3V5L0;G3V4W5;H0YIZ0	Serine hydroxymethyltransferase, mitochondrial;Serine hydroxymethyltransferase	SHMT2	>sp|P34897-3|GLYM_HUMAN Isoform 3 of Serine hydroxymethyltransferase, mitochondrial OS=Homo sapiens GN=SHMT2;>sp|P34897-2|GLYM_HUMAN Isoform 2 of Serine hydroxymethyltransferase, mitochondrial OS=Homo sapiens GN=SHMT2;>sp|P34897|GLYM_HUMAN Serine hydroxyme			1	1	1	1	0	0	0	0	0	0	0	0	0	0	0	0	0	0	0	0	0	0	0	0	7500400	10356000	6909500	11695000	0	0	0	0	0	0	0	0
P35221;P35221-2;G3XAM7;P35221-3;E5RGY7;E5RJ41;E5RIB1;H0YBB8;E5RJZ2;E5RIT8;E5RFM3;E5RJL0;E5RIE0;E5RHV7;E5RGY6;E5RG03;REV__Q9P2T0-2;REV__Q9P2T0;A0A0A0MTJ6;P26232-4;A0A0A0MRI5;P26232-6;Q9UI47	P35221;P35221-2;G3XAM7;P35221-3	Catenin alpha-1	CTNNA1	>sp|P35221|CTNA1_HUMAN Catenin alpha-1 OS=Homo sapiens GN=CTNNA1 PE=1 SV=1;>sp|P35221-2|CTNA1_HUMAN Isoform 2 of Catenin alpha-1 OS=Homo sapiens GN=CTNNA1;>tr|G3XAM7|G3XAM7_HUMAN Catenin (Cadherin-associated protein), alpha 1, 102kDa, isoform CRA_a OS=Homo			7	6	7	5	5	5	7	2	5	5	4	6	118570000	123860000	111440000	130060000	151200000	143320000	161530000	116700000	147450000	163250000	175910000	140710000	151570000	167840000	118820000	122970000	146770000	142600000	192500000	90359000	131880000	125610000	145310000	189050000
P35232;C9JW96;C9JZ20;E7ESE2;E9PCW0;P35232-2;D6RBK0	P35232;C9JW96;C9JZ20;E7ESE2;E9PCW0	Prohibitin	PHB	>sp|P35232|PHB_HUMAN Prohibitin OS=Homo sapiens GN=PHB PE=1 SV=1;>tr|C9JW96|C9JW96_HUMAN Prohibitin (Fragment) OS=Homo sapiens GN=PHB PE=1 SV=2;>tr|C9JZ20|C9JZ20_HUMAN Prohibitin (Fragment) OS=Homo sapiens GN=PHB PE=1 SV=1;>tr|E7ESE2|E7ESE2_HUMAN Prohibiti			9	11	11	11	11	9	9	7	11	10	11	10	1066300000	987190000	1033700000	957360000	1004000000	1006500000	1022900000	1046200000	986220000	1048300000	975340000	981540000	920590000	1063300000	1148600000	1324000000	1070200000	736630000	709120000	530300000	1109300000	937920000	951340000	1067700000
P35249;P35249-2;C9JZI1;C9JTT7;C9J8M3;C9JXZ7;C9JGY5;F8WE44;H7C1P0	P35249;P35249-2;C9JZI1;C9JTT7;C9J8M3	Replication factor C subunit 4	RFC4	>sp|P35249|RFC4_HUMAN Replication factor C subunit 4 OS=Homo sapiens GN=RFC4 PE=1 SV=2;>sp|P35249-2|RFC4_HUMAN Isoform 2 of Replication factor C subunit 4 OS=Homo sapiens GN=RFC4;>tr|C9JZI1|C9JZI1_HUMAN Replication factor C subunit 4 OS=Homo sapiens GN=RFC			2	2	3	2	1	2	2	2	2	1	0	2	77309000	64960000	63824000	67905000	0	91338000	79169000	0	0	0	0	103630000	90537000	93012000	91077000	81483000	10903000	84287000	81165000	96513000	108700000	73490000	0	114630000
P35250;P35250-2;A0A087WVY3;H7C5P4;H7C5S7;H7C5P1;H7C5Q7;F8WC37;H7C5A0;H7C5G4	P35250;P35250-2;A0A087WVY3	Replication factor C subunit 2	RFC2	>sp|P35250|RFC2_HUMAN Replication factor C subunit 2 OS=Homo sapiens GN=RFC2 PE=1 SV=3;>sp|P35250-2|RFC2_HUMAN Isoform 2 of Replication factor C subunit 2 OS=Homo sapiens GN=RFC2;>tr|A0A087WVY3|A0A087WVY3_HUMAN Replication factor C subunit 2 OS=Homo sapien			2	3	3	2	1	2	2	1	2	2	1	4	73053000	66359000	58123000	68547000	0	78105000	71172000	0	85744000	79068000	0	70091000	64600000	74722000	67397000	150060000	23963000	43818000	144180000	33516000	52593000	39499000	11347000	141890000
P35251-2;P35251	P35251-2;P35251	Replication factor C subunit 1	RFC1	>sp|P35251-2|RFC1_HUMAN Isoform 2 of Replication factor C subunit 1 OS=Homo sapiens GN=RFC1;>sp|P35251|RFC1_HUMAN Replication factor C subunit 1 OS=Homo sapiens GN=RFC1 PE=1 SV=4			0	0	0	0	0	0	0	0	0	0	1	1	0	0	0	0	0	0	0	0	0	0	0	0	0	0	0	0	0	0	0	0	0	0	5172500	6529700
P35268;K7ERI7;K7ELC4;K7EMH1;K7EP65;K7EKS7;K7EJT5;C9JYQ9;Q6P5R6;H0Y8C2	P35268;K7ERI7;K7ELC4;K7EMH1	60S ribosomal protein L22	RPL22	>sp|P35268|RL22_HUMAN 60S ribosomal protein L22 OS=Homo sapiens GN=RPL22 PE=1 SV=2;>tr|K7ERI7|K7ERI7_HUMAN 60S ribosomal protein L22 OS=Homo sapiens GN=RPL22 PE=1 SV=1;>tr|K7ELC4|K7ELC4_HUMAN 60S ribosomal protein L22 (Fragment) OS=Homo sapiens GN=RPL22 PE			5	5	6	7	6	7	6	6	5	5	4	6	1396700000	1307400000	1373400000	1359300000	1836500000	1736200000	1718300000	1758900000	1876400000	1808100000	2128500000	1736900000	1492300000	1390100000	1541900000	1691700000	1754600000	1923700000	1798300000	1870600000	1763300000	1661100000	1674600000	1850600000
P35579;P35579-2;P35580;P35580-5;P35580-2;P35580-3;P35580-4;Q5BKV1;B1AH99;A0A0C4DFM8;A1L2Z2	P35579;P35579-2	Myosin-9	MYH9	>sp|P35579|MYH9_HUMAN Myosin-9 OS=Homo sapiens GN=MYH9 PE=1 SV=4;>sp|P35579-2|MYH9_HUMAN Isoform 2 of Myosin-9 OS=Homo sapiens GN=MYH9			33	31	33	36	27	22	18	31	22	22	18	25	822350000	814320000	796710000	845330000	779990000	758090000	769890000	771280000	679470000	724000000	705780000	664690000	983530000	927060000	876100000	1088400000	557170000	471150000	469040000	646540000	523210000	518120000	431610000	553330000
P35606-2;P35606;D6R997;D6RBZ7;D6RCL6;D6RBG7;D6RBT6;H0YAC7;H0Y938	P35606-2;P35606	Coatomer subunit beta	COPB2	>sp|P35606-2|COPB2_HUMAN Isoform 2 of Coatomer subunit beta OS=Homo sapiens GN=COPB2;>sp|P35606|COPB2_HUMAN Coatomer subunit beta OS=Homo sapiens GN=COPB2 PE=1 SV=2			4	5	5	4	1	1	2	2	5	3	3	6	59883000	69065000	50402000	69247000	0	0	0	0	62514000	63530000	70981000	63923000	43575000	107100000	88837000	71154000	18105000	15387000	34423000	11522000	53501000	41376000	55722000	89235000
P35610;B1APM4;P35610-3;P35610-2	P35610;B1APM4;P35610-3;P35610-2	Sterol O-acyltransferase 1	SOAT1	>sp|P35610|SOAT1_HUMAN Sterol O-acyltransferase 1 OS=Homo sapiens GN=SOAT1 PE=1 SV=3;>tr|B1APM4|B1APM4_HUMAN Sterol O-acyltransferase 1 (Fragment) OS=Homo sapiens GN=SOAT1 PE=1 SV=1;>sp|P35610-3|SOAT1_HUMAN Isoform 3 of Sterol O-acyltransferase 1 OS=Homo s			0	3	0	1	1	0	1	1	1	1	2	2	0	52066000	0	0	0	0	0	0	0	0	0	0	0	62918000	0	27940000	13281000	0	4632300	13820000	23444000	16160000	27167000	45988000
P35659;P35659-2;B4DFG0;D6RDA2;D6R9L5;H0Y993;H0Y8X0	P35659;P35659-2;B4DFG0;D6RDA2;D6R9L5	Protein DEK	DEK	>sp|P35659|DEK_HUMAN Protein DEK OS=Homo sapiens GN=DEK PE=1 SV=1;>sp|P35659-2|DEK_HUMAN Isoform 2 of Protein DEK OS=Homo sapiens GN=DEK;>tr|B4DFG0|B4DFG0_HUMAN Protein DEK OS=Homo sapiens GN=DEK PE=1 SV=1;>tr|D6RDA2|D6RDA2_HUMAN Protein DEK (Fragment) OS=			6	2	4	2	2	3	3	3	5	5	5	5	97552000	108800000	104440000	111770000	145440000	135550000	147290000	152810000	143400000	153160000	165200000	130840000	129370000	56238000	114000000	84647000	116300000	121010000	128790000	136660000	180260000	179410000	184340000	170670000
P35998;P35998-2;C9JLS9	P35998;P35998-2	26S protease regulatory subunit 7	PSMC2	>sp|P35998|PRS7_HUMAN 26S protease regulatory subunit 7 OS=Homo sapiens GN=PSMC2 PE=1 SV=3;>sp|P35998-2|PRS7_HUMAN Isoform 2 of 26S protease regulatory subunit 7 OS=Homo sapiens GN=PSMC2			2	4	3	3	4	4	3	3	6	4	5	4	61974000	60065000	58147000	53822000	56643000	52693000	58046000	55650000	57678000	52640000	53498000	66452000	38101000	105190000	40920000	49068000	51760000	45219000	46257000	50917000	97550000	57897000	85824000	64714000
P36507;M0R1B6;G5E9C7;A0A1B0GUL7	P36507;M0R1B6;G5E9C7;A0A1B0GUL7	Dual specificity mitogen-activated protein kinase kinase 2	MAP2K2	>sp|P36507|MP2K2_HUMAN Dual specificity mitogen-activated protein kinase kinase 2 OS=Homo sapiens GN=MAP2K2 PE=1 SV=1;>tr|M0R1B6|M0R1B6_HUMAN Dual-specificity mitogen-activated protein kinase kinase 2 (Fragment) OS=Homo sapiens GN=MAP2K2 PE=1 SV=1;>tr|G5E9			0	0	0	0	0	0	0	1	0	0	0	1	0	0	0	0	0	0	0	0	0	0	0	3130700	0	0	0	0	0	0	0	6023000	0	0	0	3276000
P36542;P36542-2	P36542;P36542-2	ATP synthase subunit gamma, mitochondrial	ATP5C1	>sp|P36542|ATPG_HUMAN ATP synthase subunit gamma, mitochondrial OS=Homo sapiens GN=ATP5C1 PE=1 SV=1;>sp|P36542-2|ATPG_HUMAN Isoform Heart of ATP synthase subunit gamma, mitochondrial OS=Homo sapiens GN=ATP5C1			7	6	5	7	6	5	5	5	6	5	6	5	369200000	382660000	410560000	366980000	401510000	420550000	438100000	428170000	408030000	386310000	384930000	389780000	424890000	302150000	455630000	422160000	436280000	409520000	350730000	308290000	546430000	358190000	453550000	290210000
P36578;H3BM89;H3BTP7;H3BU31	P36578;H3BM89;H3BTP7	60S ribosomal protein L4	RPL4	>sp|P36578|RL4_HUMAN 60S ribosomal protein L4 OS=Homo sapiens GN=RPL4 PE=1 SV=5;>tr|H3BM89|H3BM89_HUMAN 60S ribosomal protein L4 OS=Homo sapiens GN=RPL4 PE=1 SV=1;>tr|H3BTP7|H3BTP7_HUMAN 60S ribosomal protein L4 (Fragment) OS=Homo sapiens GN=RPL4 PE=1 SV=1			13	16	13	15	12	15	14	16	13	12	14	14	1267900000	1254700000	1317800000	1310200000	1239800000	1344800000	1335700000	1311500000	1292400000	1308600000	1327600000	1297300000	1076500000	1968600000	1463300000	1560600000	859980000	1552300000	1287400000	1290300000	1099800000	1139800000	1153700000	1199400000
P36957;Q86SW4;P36957-2;H0YJF9;G3V5M3;G3V3F0	P36957;Q86SW4;P36957-2	Dihydrolipoyllysine-residue succinyltransferase component of 2-oxoglutarate dehydrogenase complex, mitochondrial	DLST	>sp|P36957|ODO2_HUMAN Dihydrolipoyllysine-residue succinyltransferase component of 2-oxoglutarate dehydrogenase complex, mitochondrial OS=Homo sapiens GN=DLST PE=1 SV=4;>tr|Q86SW4|Q86SW4_HUMAN Dihydrolipoamide acetyltransferase component of pyruvate dehydr			0	0	1	1	0	0	1	1	0	1	1	2	0	0	0	0	0	0	0	0	0	0	0	12753000	0	0	17359000	1890900	0	0	3063900	3177800	0	2202800	4414300	13345000
P37108;H0YLA2;H0YLW0	P37108;H0YLA2	Signal recognition particle 14 kDa protein	SRP14	>sp|P37108|SRP14_HUMAN Signal recognition particle 14 kDa protein OS=Homo sapiens GN=SRP14 PE=1 SV=2;>tr|H0YLA2|H0YLA2_HUMAN Signal recognition particle 14 kDa protein OS=Homo sapiens GN=SRP14 PE=1 SV=1			3	3	2	1	4	4	4	4	4	3	2	4	235230000	213020000	213170000	0	248050000	227700000	258200000	278110000	246010000	207090000	259240000	240640000	173200000	160910000	59291000	34190000	208160000	293900000	233560000	379170000	187750000	185990000	144300000	252530000
P37268-5;P37268;E9PJG4;P37268-4;P37268-3;P37268-2;E9PNM1	P37268-5;P37268;E9PJG4;P37268-4;P37268-3;P37268-2;E9PNM1	Squalene synthase	FDFT1	>sp|P37268-5|FDFT_HUMAN Isoform 5 of Squalene synthase OS=Homo sapiens GN=FDFT1;>sp|P37268|FDFT_HUMAN Squalene synthase OS=Homo sapiens GN=FDFT1 PE=1 SV=1;>tr|E9PJG4|E9PJG4_HUMAN Squalene synthase (Fragment) OS=Homo sapiens GN=FDFT1 PE=1 SV=1;>sp|P37268-4|			0	2	1	0	2	1	0	2	0	0	0	2	0	0	0	0	0	0	0	0	0	0	0	0	0	11460000	17331000	0	8595900	11190000	0	34705000	0	0	0	27997000
X6RJP6;P37802;P37802-2	X6RJP6;P37802;P37802-2	Transgelin-2	TAGLN2	>tr|X6RJP6|X6RJP6_HUMAN Transgelin-2 (Fragment) OS=Homo sapiens GN=TAGLN2 PE=1 SV=1;>sp|P37802|TAGL2_HUMAN Transgelin-2 OS=Homo sapiens GN=TAGLN2 PE=1 SV=3;>sp|P37802-2|TAGL2_HUMAN Isoform 2 of Transgelin-2 OS=Homo sapiens GN=TAGLN2			0	1	1	2	2	1	1	1	0	0	0	0	0	0	0	0	0	0	0	0	0	0	0	0	0	0	0	16293000	0	0	19451000	16564000	0	0	0	0
P38606-2;P38606	P38606-2;P38606	V-type proton ATPase catalytic subunit A	ATP6V1A	>sp|P38606-2|VATA_HUMAN Isoform 2 of V-type proton ATPase catalytic subunit A OS=Homo sapiens GN=ATP6V1A;>sp|P38606|VATA_HUMAN V-type proton ATPase catalytic subunit A OS=Homo sapiens GN=ATP6V1A PE=1 SV=2			1	0	0	0	1	1	0	1	1	1	0	1	0	0	0	0	0	0	0	0	0	0	0	12765000	8874800	0	0	0	14912000	12354000	0	9882600	13285000	17267000	0	13357000
P38646;D6RJI2;D6RA73;H0Y8S0;H0YBG6	P38646	Stress-70 protein, mitochondrial	HSPA9	>sp|P38646|GRP75_HUMAN Stress-70 protein, mitochondrial OS=Homo sapiens GN=HSPA9 PE=1 SV=2			33	32	34	34	32	28	36	33	32	30	32	32	4423600000	4729100000	4612600000	4539100000	4368700000	4370600000	4335600000	4335700000	4020700000	4057300000	3958300000	3994500000	4888100000	5397200000	5743200000	5928700000	3904600000	5203400000	5135600000	4789600000	4548700000	3655900000	4217800000	4177600000
P39019;M0R2L9;M0QXK4;M0QYF7;M0R140;A0A075B6E2	P39019;M0R2L9;M0QXK4;M0QYF7;M0R140	40S ribosomal protein S19	RPS19	>sp|P39019|RS19_HUMAN 40S ribosomal protein S19 OS=Homo sapiens GN=RPS19 PE=1 SV=2;>tr|M0R2L9|M0R2L9_HUMAN 40S ribosomal protein S19 (Fragment) OS=Homo sapiens GN=RPS19 PE=1 SV=1;>tr|M0QXK4|M0QXK4_HUMAN 40S ribosomal protein S19 (Fragment) OS=Homo sapiens			3	4	4	5	3	4	5	4	3	2	5	3	193100000	176600000	181340000	180960000	134390000	161620000	161760000	162720000	172830000	167610000	125110000	161890000	200810000	291300000	284820000	312550000	140450000	183050000	183050000	199140000	211930000	111740000	188350000	111610000
P39023;G5E9G0;H7C422;H7C3M2;B5MCW2;F8WCR1;Q92901	P39023;G5E9G0;H7C422;H7C3M2;B5MCW2	60S ribosomal protein L3	RPL3	>sp|P39023|RL3_HUMAN 60S ribosomal protein L3 OS=Homo sapiens GN=RPL3 PE=1 SV=2;>tr|G5E9G0|G5E9G0_HUMAN 60S ribosomal protein L3 OS=Homo sapiens GN=RPL3 PE=1 SV=1;>tr|H7C422|H7C422_HUMAN 60S ribosomal protein L3 (Fragment) OS=Homo sapiens GN=RPL3 PE=1 SV=1			11	11	11	13	10	12	12	12	9	9	10	11	718540000	692460000	699020000	684880000	694330000	721060000	698480000	689870000	722480000	671810000	735350000	689220000	657600000	761940000	566490000	681750000	584630000	658500000	690030000	728560000	638660000	615840000	478560000	822220000
P39748;P39748-2;I3L3E9;F5H1Y3	P39748;P39748-2;I3L3E9	Flap endonuclease 1	FEN1	>sp|P39748|FEN1_HUMAN Flap endonuclease 1 OS=Homo sapiens GN=FEN1 PE=1 SV=1;>sp|P39748-2|FEN1_HUMAN Isoform FENMIT of Flap endonuclease 1 OS=Homo sapiens GN=FEN1;>tr|I3L3E9|I3L3E9_HUMAN Flap endonuclease 1 (Fragment) OS=Homo sapiens GN=FEN1 PE=1 SV=1			1	2	2	2	4	2	2	3	6	5	6	4	0	70103000	84953000	82609000	104200000	80020000	90320000	109000000	87002000	99935000	100560000	90868000	43060000	41687000	71012000	69095000	117050000	62952000	49913000	78034000	176220000	122020000	160970000	92439000
P40227;P40227-2	P40227;P40227-2	T-complex protein 1 subunit zeta	CCT6A	>sp|P40227|TCPZ_HUMAN T-complex protein 1 subunit zeta OS=Homo sapiens GN=CCT6A PE=1 SV=3;>sp|P40227-2|TCPZ_HUMAN Isoform 2 of T-complex protein 1 subunit zeta OS=Homo sapiens GN=CCT6A			4	4	2	1	2	3	3	1	2	2	2	1	48872000	56694000	54786000	0	52503000	0	57676000	0	43256000	0	45774000	0	71067000	89257000	32756000	33610000	37477000	59973000	31415000	4973800	29103000	36301000	29494000	21258000
P40261	P40261	Nicotinamide N-methyltransferase	NNMT	>sp|P40261|NNMT_HUMAN Nicotinamide N-methyltransferase OS=Homo sapiens GN=NNMT PE=1 SV=1			1	0	0	0	1	0	0	0	0	0	0	0	0	0	0	0	15342000	0	0	0	0	0	0	0	0	0	0	0	14448000	0	0	0	0	0	0	0
P40429;M0QYS1;Q8J015;Q6NVV1;M0QZU1;A0A096LPE0	P40429;M0QYS1;Q8J015;Q6NVV1	60S ribosomal protein L13a;Putative 60S ribosomal protein L13a-like MGC87657	RPL13A;RPL13a	>sp|P40429|RL13A_HUMAN 60S ribosomal protein L13a OS=Homo sapiens GN=RPL13A PE=1 SV=2;>tr|M0QYS1|M0QYS1_HUMAN 60S ribosomal protein L13a (Fragment) OS=Homo sapiens GN=RPL13A PE=1 SV=2;>tr|Q8J015|Q8J015_HUMAN 60S ribosomal protein L13a OS=Homo sapiens GN=RP			4	4	4	5	4	5	4	3	3	4	4	4	336550000	359300000	349870000	362910000	370990000	381990000	392250000	403190000	308400000	366900000	326380000	336340000	376620000	431620000	396800000	450840000	327740000	464730000	339810000	310730000	311220000	348890000	222110000	435980000
P40763;P40763-3;G8JLH9;K7EP08	P40763;P40763-3;G8JLH9	Signal transducer and activator of transcription 3	STAT3	>sp|P40763|STAT3_HUMAN Signal transducer and activator of transcription 3 OS=Homo sapiens GN=STAT3 PE=1 SV=2;>sp|P40763-3|STAT3_HUMAN Isoform 3 of Signal transducer and activator of transcription 3 OS=Homo sapiens GN=STAT3;>tr|G8JLH9|G8JLH9_HUMAN Signal tr			1	2	2	2	9	8	7	10	16	19	17	18	0	0	0	0	0	0	0	0	0	0	52495000	0	0	0	0	0	20665000	0	0	0	0	66601000	53954000	0
P40763-2	P40763-2	Signal transducer and activator of transcription 3	STAT3	>sp|P40763-2|STAT3_HUMAN Isoform Del-701 of Signal transducer and activator of transcription 3 OS=Homo sapiens GN=STAT3			1	2	2	2	8	8	7	10	16	18	17	18	0	48968000	0	48428000	354480000	373570000	350980000	493860000	1045200000	1099700000	707720000	1020300000	18368000	59561000	19130000	60128000	298310000	372150000	332640000	470060000	999760000	1091100000	994270000	1054900000
P40937-2;P40937;C9JH72;F5H304;E9PEP3;F5H5S0;F5H0U6	P40937-2;P40937	Replication factor C subunit 5	RFC5	>sp|P40937-2|RFC5_HUMAN Isoform 2 of Replication factor C subunit 5 OS=Homo sapiens GN=RFC5;>sp|P40937|RFC5_HUMAN Replication factor C subunit 5 OS=Homo sapiens GN=RFC5 PE=1 SV=1			3	1	2	0	0	1	0	1	1	1	2	1	0	0	14648000	0	0	0	0	0	0	0	0	0	16646000	17105000	16496000	0	0	0	0	0	0	14724000	20471000	27100000
P40938;P40938-2;A0A087X270	P40938;P40938-2	Replication factor C subunit 3	RFC3	>sp|P40938|RFC3_HUMAN Replication factor C subunit 3 OS=Homo sapiens GN=RFC3 PE=1 SV=2;>sp|P40938-2|RFC3_HUMAN Isoform 2 of Replication factor C subunit 3 OS=Homo sapiens GN=RFC3			2	3	4	3	3	4	3	4	4	3	4	4	61934000	63766000	62890000	58264000	76984000	73852000	76266000	71419000	70955000	72173000	56702000	0	30709000	49028000	70452000	68328000	68511000	81748000	65223000	77105000	89937000	47944000	59189000	40261000
P40939;H0YFD6;P40939-2	P40939	Trifunctional enzyme subunit alpha, mitochondrial;Long-chain enoyl-CoA hydratase;Long chain 3-hydroxyacyl-CoA dehydrogenase	HADHA	>sp|P40939|ECHA_HUMAN Trifunctional enzyme subunit alpha, mitochondrial OS=Homo sapiens GN=HADHA PE=1 SV=2			11	10	9	10	9	7	8	8	7	8	6	10	319770000	311020000	327480000	299990000	380550000	341590000	341640000	345630000	388190000	319680000	338280000	317680000	354610000	379300000	365880000	333860000	252750000	239330000	316130000	328040000	279140000	260910000	214640000	306920000
P41091;Q2VIR3;Q2VIR3-2;F8W810;H7BZU1	P41091;Q2VIR3;Q2VIR3-2;F8W810	Eukaryotic translation initiation factor 2 subunit 3;Putative eukaryotic translation initiation factor 2 subunit 3-like protein	EIF2S3;EIF2S3L	>sp|P41091|IF2G_HUMAN Eukaryotic translation initiation factor 2 subunit 3 OS=Homo sapiens GN=EIF2S3 PE=1 SV=3;>sp|Q2VIR3|IF2GL_HUMAN Putative eukaryotic translation initiation factor 2 subunit 3-like protein OS=Homo sapiens GN=EIF2S3L PE=5 SV=2;>sp|Q2VIR3			4	5	6	5	5	5	5	6	3	4	4	5	142230000	124890000	124570000	129200000	149360000	154860000	132280000	157640000	118830000	136290000	146410000	159700000	242780000	77897000	222720000	86394000	105850000	263950000	88532000	140460000	58784000	105920000	130810000	114980000
P41252;A0A0A0MSX9;J3KR24;Q5TCD1;Q5TCC6;Q5TCC9	P41252;A0A0A0MSX9;J3KR24	Isoleucine--tRNA ligase, cytoplasmic	IARS	>sp|P41252|SYIC_HUMAN Isoleucine--tRNA ligase, cytoplasmic OS=Homo sapiens GN=IARS PE=1 SV=2;>tr|A0A0A0MSX9|A0A0A0MSX9_HUMAN Isoleucine--tRNA ligase, cytoplasmic OS=Homo sapiens GN=IARS PE=1 SV=1;>tr|J3KR24|J3KR24_HUMAN Isoleucine--tRNA ligase, cytoplasmic			33	36	34	34	26	27	24	22	32	35	29	33	2233400000	2309100000	2187000000	2274300000	1947300000	1938500000	1977100000	1937100000	2201200000	2075000000	2190400000	2243900000	2820300000	2951500000	2541400000	2659400000	1674400000	1823400000	1551200000	1444000000	2450400000	2260200000	2069000000	2411800000
P42166	P42166	Lamina-associated polypeptide 2, isoform alpha;Thymopoietin;Thymopentin	TMPO	>sp|P42166|LAP2A_HUMAN Lamina-associated polypeptide 2, isoform alpha OS=Homo sapiens GN=TMPO PE=1 SV=2			6	6	4	6	5	5	4	5	7	5	3	6	195740000	184470000	190470000	217370000	203830000	283340000	323710000	226290000	231190000	244100000	245680000	227170000	238920000	191050000	137090000	300700000	191010000	377640000	343570000	148240000	261880000	199370000	171830000	193270000
P42167;G5E972;P42167-2;P42167-3;H0YJH7	P42167;G5E972;P42167-2;P42167-3;H0YJH7	Lamina-associated polypeptide 2, isoforms beta/gamma;Thymopoietin;Thymopentin	TMPO	>sp|P42167|LAP2B_HUMAN Lamina-associated polypeptide 2, isoforms beta/gamma OS=Homo sapiens GN=TMPO PE=1 SV=2;>tr|G5E972|G5E972_HUMAN Lamina-associated polypeptide 2, isoforms beta/gamma OS=Homo sapiens GN=TMPO PE=1 SV=1;>sp|P42167-2|LAP2B_HUMAN Isoform Ga			7	6	5	7	6	6	6	6	7	6	5	6	75628000	0	0	0	75109000	62626000	62251000	66155000	77539000	73708000	68269000	77933000	54226000	37619000	28173000	75009000	66293000	62480000	71541000	97312000	74030000	68368000	65290000	76587000
P42285;H0Y8U3	P42285	Superkiller viralicidic activity 2-like 2	SKIV2L2	>sp|P42285|SK2L2_HUMAN Superkiller viralicidic activity 2-like 2 OS=Homo sapiens GN=SKIV2L2 PE=1 SV=3			2	1	1	1	1	0	0	0	2	2	1	1	37661000	0	0	0	0	0	0	0	0	37885000	0	0	19699000	10909000	8199800	12626000	0	0	0	0	21155000	31133000	23218000	26005000
[truncated: 670 more rows]
